# Supplementary material for: Genome skimming reveals novel plastid markers for the molecular identification of illegally logged African timber species
Source: PLoS One. 2021 Jun 11;16(6):e0251655. doi: 10.1371/journal.pone.0251655 (PMC8195358; doi:10.1371/journal.pone.0251655)
Supplement: S1 Table — (XLSX) [file pone.0251655.s001.xlsx]

## Sheet: Species list
Family	Accepted name	Voucher	Country	Collection date	Citation
Ebenaceae	Diospyros crassiflora	Würsten E5-870	Democratic Republic of Congo	2013-07-09	http://www.botanicalcollections.be/specimen/BR0000013014650
Ebenaceae	Diospyros mespiliformis	Meerts & Hasson 509	Democratic Republic of Congo	2014-04-15	http://www.botanicalcollections.be/specimen/BR0000024398756
Fabaceae-Caesalpinioideae	Cylicodiscus gabunensis	Breteler 14866	Gabon	1999-01-31	http://www.botanicalcollections.be/specimen/BR0000017657488
Fabaceae-Caesalpinioideae	Erythrophleum africanum	Sinsin 3238	Benin	1999-08-31	http://www.botanicalcollections.be/specimen/BR0000017324359
Fabaceae-Caesalpinioideae	Erythrophleum ivorense	Libalah 19	Cameroon	2014-07-03	http://legacy.tropicos.org/Specimen/101043226
Fabaceae-Caesalpinioideae	Erythrophleum suaveolens	Würsten E2-468	Democratic Republic of Congo	2013-07-12	http://www.botanicalcollections.be/specimen/BR6202007539000
Fabaceae-Caesalpinioideae	Piptadeniastrum africanum	Würsten E5-946	Democratic Republic of Congo	2013-07-09	http://www.botanicalcollections.be/specimen/BR6202007229000
Fabaceae-Detarioideae	Afzelia africana	Demenou 51	Benin	2014-06-01	BRLU*
Fabaceae-Detarioideae	Afzelia bella	Bourland 489	Ghana	2012-05-17	BRLU*
Fabaceae-Detarioideae	Afzelia bipindensis	Libalah 20	Cameroon	2014-07-03	http://legacy.tropicos.org/Specimen/101043227
Fabaceae-Detarioideae	Afzelia quanzensis	Zimba 959	Zambia	1997-02-23	http://www.botanicalcollections.be/specimen/BR0000009293083
Fabaceae-Detarioideae	Gilbertiodendron brachystegioides	Van der Burgt 801	Cameroon	2005-11-18	http://www.botanicalcollections.be/specimen/BR0000017327916
Fabaceae-Detarioideae	Gilbertiodendron dewevrei	Niangadouma 1052	Gabon	2011-05-14	BR***
Fabaceae-Detarioideae	Gilbertiodendron preussii	Van der Burgt 786	Cameroon	2005-10-26	http://www.botanicalcollections.be/specimen/BR0000017350334
Fabaceae-Detarioideae	Guibourtia coleosperma	Schaijes 2317	Democratic Republic of Congo	1984-06-17	http://www.botanicalcollections.be/specimen/BR0000013186241
Fabaceae-Detarioideae	Guibourtia demeusei	Dauby 2975	Gabon	2012-10-27	http://legacy.tropicos.org/Specimen/100555979
Fabaceae-Detarioideae	Guibourtia ehie	Maas 10274	Gabon	2011-11-13	http://www.botanicalcollections.be/specimen/BR0000013186425
Fabaceae-Detarioideae	Guibourtia pellegriniana	Harris 8296	Gabon	2006-03-08	http://www.botanicalcollections.be/specimen/BR0000005271191
Fabaceae-Detarioideae	Guibourtia tessmannii	Breteler 14865	Gabon	1999-01-31	http://www.botanicalcollections.be/specimen/BR0000013186302
Fabaceae-Detarioideae	Prioria balsamifera	Würsten M5-216	Democratic Republic of Congo	2013-07-05	http://www.botanicalcollections.be/specimen/BR6202006920007
Fabaceae-Detarioideae	Prioria oxyphylla	Würsten G5-44	Democratic Republic of Congo	2013-07-11	http://www.botanicalcollections.be/specimen/BR6202007363001
Fabaceae-Papilionoideae	Bobgunnia fistuloides	Wieringa 6031	Gabon	2008-01-21	http://www.botanicalcollections.be/specimen/BR0000019435305
Fabaceae-Papilionoideae	Bobgunnia madagascariensis	Meerts & Hasson 28	Democratic Republic of Congo	2012-05-24	http://www.botanicalcollections.be/specimen/BR0000017227032
Fabaceae-Papilionoideae	Millettia laurentii	Angoboy S.N.	Democratic Republic of Congo	2013-03-09	http://www.botanicalcollections.be/specimen/BR0000013297978
Fabaceae-Papilionoideae	Millettia stuhlmannii	Richards 17995	Tanzania	1963-03-21	http://www.botanicalcollections.be/specimen/BR0000016406469
Fabaceae-Papilionoideae	Pericopsis angolensis	Zimba 1086	Zambia	1997-03-08	http://www.botanicalcollections.be/specimen/BR0000009540224
Fabaceae-Papilionoideae	Pericopsis elata	BEC 2010 Exp. 5	Democratic Republic of Congo	2010-05-01	http://www.botanicalcollections.be/specimen/BR6202004129006
Fabaceae-Papilionoideae	Pterocarpus angolensis	Meerts & Hasson 34	Democratic Republic of Congo	2012-05-24	http://www.botanicalcollections.be/specimen/BR0000017227001
Fabaceae-Papilionoideae	Pterocarpus erinaceus	Dekker 129	Ivory Coast	1978-09-14	http://www.botanicalcollections.be/specimen/BR0000017445382
Fabaceae-Papilionoideae	Pterocarpus soyauxii	Würsten J3-225	Democratic Republic of Congo	2013-06-29	http://www.botanicalcollections.be/specimen/BR6202007035007
Fabaceae-Papilionoideae	Pterocarpus tinctorius	Meerts & Hasson 484	Democratic Republic of Congo	2014-04-12	http://www.botanicalcollections.be/specimen/BR0000024398497
Meliaceae	Entandrophragma angolense	Angoboy S.N.	Democratic Republic of Congo	2013-03-09	http://www.botanicalcollections.be/specimen/BR0000013297725
Meliaceae	Entandrophragma candollei	Würsten G2-420	Democratic Republic of Congo	2013-06-27	http://www.botanicalcollections.be/specimen/BR6202007348008
Meliaceae	Entandrophragma cylindricum	Wieringa 3973	Gabon	2001-01-06	https://data.biodiversitydata.nl/naturalis/specimen/WAG.1096966
Meliaceae	Entandrophragma utile	Würsten E3-921	Democratic Republic of Congo	2013-07-01	http://www.botanicalcollections.be/specimen/BR6202007183005
Meliaceae	Khaya anthotheca	Meerts & Hasson 633	Democratic Republic of Congo	2014-09-23	http://www.botanicalcollections.be/specimen/BR0000024397605
Meliaceae	Khaya grandifoliola	Demenou 6	Benin	2014-05-29	BRLU*
Meliaceae	Khaya ivorensis	Senterre 4312	Equatorial Guinea	2003-08-09	BRLU*
Meliaceae	Khaya senegalensis	Demenou 5	Benin	2014-05-29	BRLU*
Meliaceae	Leplaea cedrata	IRD Plot 764	Democratic Republic of Congo	2013-07-15	http://legacy.tropicos.org/Specimen/100812993
Meliaceae	Leplaea laurentii	Harris 5831	Cameroon	1998-10-14	https://data.biodiversitydata.nl/naturalis/specimen/WAG.1097407
Meliaceae	Leplaea thompsonii	IRD Plot 542	Cameroon	2012-11-08	http://legacy.tropicos.org/Specimen/100812780
Meliaceae	Lovoa trichilioides	Angoboy S.N.	Democratic Republic of Congo	2013-03-11	http://www.botanicalcollections.be/specimen/BR0000013297893
Meliaceae	Lovoa swynnertonii	Style 210	Uganda	1962-11-14	http://www.botanicalcollections.be/specimen/BR0000019203324
Meliaceae	Turraeanthus africanus	Jongkind 7937	Guinea	2007-07-12	http://www.botanicalcollections.be/specimen/BR0000013015152
Moraceae	Milicia excelsa	Demenou 72	Ghana	2014-05-15	BRLU*
Moraceae	Milicia regia	Hawthorne 53	Ghana	2013-02-15	BRLU*
Moraceae	Morus mesozygia	Jongkind 10397	Guinea	2011-04-27	http://www.botanicalcollections.be/specimen/BR0000018006469
Ochnaceae	Lophira alata**	Van der Burgt 1932	Cameroon	2016-05-02	http://www.botanicalcollections.be/specimen/BR0000025612141V
Ochnaceae	Lophira lanceolata	Kasper & Descheres 64	Gambia	1994-04-19	http://www.botanicalcollections.be/specimen/BR0000016840331
Ochnaceae	Testulea gabonensis	Sosef 2636	Gabon	2009-04-05	http://www.botanicalcollections.be/specimen/BR0000017031660
Sapotaceae-Chrysophylloideae	Gambeya africana	Jongkind 10814	Guinea	2011-05-14	https://data.biodiversitydata.nl/naturalis/specimen/WAG.1362845
Sapotaceae-Chrysophylloideae	Gambeya gigantea	Breteler 15392	Gabon	1999-11-07	https://data.biodiversitydata.nl/naturalis/specimen/WAG.1384584
Sapotaceae-Chrysophylloideae	Gambeya lacourtiana	Wieringa 1674	Gabon	1992-10-01	http://www.botanicalcollections.be/specimen/BR0000020187897
Sapotaceae-Chrysophylloideae	Gambeya subduna	Jongkind 12497	Liberia	2014-03-18	http://www.botanicalcollections.be/specimen/BR0000020193270
Sapotaceae-Chrysophylloideae	Pouteria adolfi-friedericii	Abeid 2967	Tanzania	2008-08-28	http://www.botanicalcollections.be/specimen/BR0000019417875
Sapotaceae-Chrysophylloideae	Pouteria altissima	Breteler & Jongkind 10845	Gabon	1991-11-29	http://www.botanicalcollections.be/specimen/BR0000020184902
Sapotaceae-Chrysophylloideae	Pouteria aningeri	Bourland 536	Ghana	2012-05-19	BRLU*
Sapotaceae-Sapotoideae	Autranella congolensis	Ley 1132	Democratic Republic of Congo	2012-06-12	BRLU*
Sapotaceae-Sapotoideae	Baillonella toxisperma	Van Valkenburg 3166	Gabon	2005-04-22	http://www.botanicalcollections.be/specimen/BR0000009598591
Sapotaceae-Sapotoideae	Tieghemella africana	Breteler 14812	Gabon	1999-01-27	http://www.botanicalcollections.be/specimen/BR0000019412085
Sapotaceae-Sapotoideae	Tieghemella heckelii	Bourland 605	Ghana	2012-05-24	BRLU*
*BRLU indicates the botanic collection of the Université Libre de Bruxelles (ULB; Belgium). There is no citation available for these herbarium specimens.
**Sample collected after the emendation of the Nagoya Protocol for Access and Benefit-Sharing
***The sample is part of the botanical collection of Meise Botanic Garden. Citation is not available yet
