# Supplementary material for: Genome skimming reveals novel plastid markers for the molecular identification of illegally logged African timber species
Source: PLoS One. 2021 Jun 11;16(6):e0251655. doi: 10.1371/journal.pone.0251655 (PMC8195358; doi:10.1371/journal.pone.0251655)
Supplement: S3 Table — (XLSX) [file pone.0251655.s003.xlsx]

## Sheet: Length_GC
Family	Accepted name	Voucher	Length (bp)	GC %
Ebenaceae	Diospyros crassiflora	Würsten E5-870	157874	37.4
Ebenaceae	Diospyros mespiliformis	Meerts & Hasson 509	157246	37.4
Fabaceae-Caesalpinioideae	Cylicodiscus gabunensis	Breteler 14866	161494	36.2
Fabaceae-Caesalpinioideae	Erythrophleum africanum	Sinsin 3238	160235	36.3
Fabaceae-Caesalpinioideae	Erythrophleum ivorense	Libalah 19	160135	36.5
Fabaceae-Caesalpinioideae	Erythrophleum suaveolens	Würsten E2-468	160245	36.4
Fabaceae-Caesalpinioideae	Piptadeniastrum africanum	Würsten E5-946	161259	36.5
Fabaceae-Detarioideae	Afzelia africana	Demenou 51	159730	36
Fabaceae-Detarioideae	Afzelia bella	Bourland 489	159884	35.9
Fabaceae-Detarioideae	Afzelia bipindensis	Libalah 20	158983	36.1
Fabaceae-Detarioideae	Afzelia quanzensis	Zimba 959	159197	36
Fabaceae-Detarioideae	Gilbertiodendron brachystegioides	Van der Burgt 801	159370	36.4
Fabaceae-Detarioideae	Gilbertiodendron dewevrei	Niangadouma 1052	159979	36.3
Fabaceae-Detarioideae	Gilbertiodendron preussii	Van der Burgt 786	158516	36.4
Fabaceae-Detarioideae	Guibourtia coleosperma	Schaijes 2317	159847	36
Fabaceae-Detarioideae	Guibourtia demeusei	Dauby 2975	159757	36.1
Fabaceae-Detarioideae	Guibourtia ehie	Maas 10274	160647	35.9
Fabaceae-Detarioideae	Guibourtia pellegriniana	Harris 8296	160124	35.9
Fabaceae-Detarioideae	Guibourtia tessmannii	Breteler 14865	159923	36
Fabaceae-Detarioideae	Prioria balsamifera	Würsten M5-216	160989	35.9
Fabaceae-Detarioideae	Prioria oxyphylla	Würsten G5-44	160136	36
Fabaceae-Papilionoideae	Bobgunnia fistuloides	Wieringa 6031	160252	35.7
Fabaceae-Papilionoideae	Bobgunnia madagascariensis	Meerts & Hasson 28	159629	35.8
Fabaceae-Papilionoideae	Millettia laurentii	Angoboy S.N.	154202	35.1
Fabaceae-Papilionoideae	Millettia stuhlmannii	Richards 17995	154288	35.2
Fabaceae-Papilionoideae	Pericopsis angolensis	Zimba 1086	156140	36.3
Fabaceae-Papilionoideae	Pericopsis elata	BEC 2010 Exp. 5	156325	36.3
Fabaceae-Papilionoideae	Pterocarpus angolensis	Meerts & Hasson 34	158889	36.3
Fabaceae-Papilionoideae	Pterocarpus erinaceus	Dekker 129	159246	36.3
Fabaceae-Papilionoideae	Pterocarpus soyauxii	Würsten J3-225	159418	36.3
Fabaceae-Papilionoideae	Pterocarpus tinctorius	Meerts & Hasson 484	159029	36.3
Meliaceae	Entandrophragma angolense	Angoboy S.N.	159682	37.8
Meliaceae	Entandrophragma candollei	Würsten G2-420	159638	37.9
Meliaceae	Entandrophragma cylindricum	Wieringa 3973	159635	37.8
Meliaceae	Entandrophragma utile	Würsten E3-921	159650	37.8
Meliaceae	Khaya anthotheca	Meerts & Hasson 633	159841	37.9
Meliaceae	Khaya grandifoliola	Demenou 6	159794	37.9
Meliaceae	Khaya ivorensis	Senterre 4312	159750	37.9
Meliaceae	Khaya sengalensis	Demenou 5	159794	37.9
Meliaceae	Leplaea cedrata	IRD Plot 764	160609	37.6
Meliaceae	Leplaea laurentii	Harris 5831	160470	37.7
Meliaceae	Leplaea thompsonii	IRD Plot 542	160499	37.7
Meliaceae	Lovoa trichilioides	Angoboy S.N.	159381	38
Meliaceae	Lovoa swynnertonii	Style 210	158881	38
Meliaceae	Turraeanthus africanus	Jongkind 7937	159881	37.6
Moraceae	Milicia excelsa	Demenou 72	160136	36
Moraceae	Milicia regia	Hawthorne 53	160232	36
Moraceae	Morus mesozygia	Jongkind 10397	160014	36
Ochnaceae	Lophira alata	Van der Burgt 1932	159925	36.4
Ochnaceae	Lophira lanceolata	Kasper & Descheres 64	159869	36.4
Ochnaceae	Testulea gabonensis	Sosef 2636	157544	36.5
Sapotaceae-Chrysophylloideae	Gambeya africana	Jongkind 10814	158899	36.7
Sapotaceae-Chrysophylloideae	Gambeya gigantea	Breteler 15392	158929	36.7
Sapotaceae-Chrysophylloideae	Gambeya lacourtiana	Wieringa 1674	158891	36.7
Sapotaceae-Chrysophylloideae	Gambeya subduna	Jongkind 12497	159269	36.8
Sapotaceae-Chrysophylloideae	Pouteria adolfi-friedericii	Abeid 2967	158930	36.7
Sapotaceae-Chrysophylloideae	Pouteria altissima	Breteler & Jongkind 10845	158986	36.7
Sapotaceae-Chrysophylloideae	Pouteria aningeri	Bourland 536	158919	36.7
Sapotaceae-Sapotoideae	Autranella congolensis	Ley 1132	159264	36.8
Sapotaceae-Sapotoideae	Baillonella toxisperma	Van Valkenburg 3166	159751	36.8
Sapotaceae-Sapotoideae	Tieghemella africana	Breteler 14812	159778	36.8
Sapotaceae-Sapotoideae	Tieghemella heckelii	Bourland 605	159801	36.8

## Sheet: Length_GC_genus-species
Family	Genus/species	Average length (bp)	StDev length (bp)	Average GC content (%)	StDev GC content (%)
Ebenaceae	Diospyros	157560	444	37.4	0
Fabaceae-Caesalpinioideae	Cylicodiscus gabonensis	161493	/	36.2	/
Fabaceae-Caesalpinioideae	Erythrophleum	160205	61	36.4	0.1
Fabaceae-Caesalpinioideae	Piptadeniastrum africanum	161259	/	36.5	/
Fabaceae-Detarioideae	Afzelia	159449	428	36	0.1
Fabaceae-Detarioideae	Gilbertiodendron	159288	735	36.4	0.1
Fabaceae-Detarioideae	Guibourtia	160060	355	36	0.1
Fabaceae-Detarioideae	Prioria	160563	603	36	0.1
Fabaceae-Papilionoideae	Bobgunnia	159941	441	35.8	0.1
Fabaceae-Papilionoideae	Millettia	154245	61	35.2	0.1
Fabaceae-Papilionoideae	Pericopsis	156233	131	36.3	0
Fabaceae-Papilionoideae	Pterocarpus	159146	234	36.3	0
Meliaceae	Entandrophragma	159651	22	37.8	0.1
Meliaceae	Khaya	159795	37	37.9	0
Meliaceae	Leplaea	160526	73	37.7	0.1
Meliaceae	Lovoa	159131	354	38	0
Meliaceae	Turraeanthus africanum	159881	/	37.6	/
Moraceae	Milicia regia	160184	68	36	0
Moraceae	Morus mesogyzia	160014	/	36	/
Ochnaceae	Lophira	159897	40	36.4	0
Ochnaceae	Testulea gabonensis	157544	/	36.5	/
Sapotaceae-Chrysophylloideae	Gambeya	158997	182	36.7	0.05
Sapotaceae-Chrysophylloideae	Pouteria	158945	36	36.7	0
Sapotaceae-Sapotoideae	Autranella congolensis	159264	/	36.8	/
Sapotaceae-Sapotoideae	Baillonella toxisperma	159751	/	36.8	/
Sapotaceae-Sapotoideae	Tieghemella	159790	16	36.8	0

## Sheet: Length_GC_family
Family	Average length (bp)	StDev length (bp)	Average GC content (%)	StDev GC content (%)
Ebenaceae	157560	444	37.4	0
Fabaceae-Caesalpinioideae	160674	648	36.4	0.1
Fabaceae-Detarioideae	159792	637	36.1	0.2
Fabacceae-Papilionoideae	157742	2284	36	0.5
Meliaceae	159822	456	37.8	0.1
Moraceae	160127	109	36	0
Ochnaceae	159113	1359	36.4	0.1
Sapotaceae-Chrysophylloideae	158975	133	36.7	0
Sapotaceae-Sapotoideae	159649	257	36.8	0
