# Supplementary material for: Genome skimming reveals novel plastid markers for the molecular identification of illegally logged African timber species
Source: PLoS One. 2021 Jun 11;16(6):e0251655. doi: 10.1371/journal.pone.0251655 (PMC8195358; doi:10.1371/journal.pone.0251655)
Supplement: S4 Table — (XLSX) [file pone.0251655.s004.xlsx]

## Sheet: Fabaceae_PI%
	Afzelia africana	Afzelia bella	Afzelia bipindensis	Afzelia quanzensis	Gilbertiodendron brachystegioides	Gilbertiodendron dewevrei	Gilbertiodendron preussii	Prioria balsamifera	Prioria oxyphylla	Guibourtia coleosperma	Guibourtia pellegriniana	Guibourtia tessmannii	Guibourtia demeusei	Guibourtia ehie	Bobgunnia fistuloides	Bobgunnia madascariensis	Cylicodiscus gabunensis	Erythrophleum africanum	Erythrophleum ivorense	Erythrophleum suaveolens	Piptadeniastrum africanum
Afzelia africana	/	98.6	98.6	98.7	95.3	95.5	94.9	92.6	93.2	92	92	91.9	91.2	90.9	81.2	81.3	82.7	84.3	84.2	84.3	83
Afzelia bella	98.6	/	99.1	99	95	95.1	94.7	92.2	92.8	91.6	91.6	91.6	90.8	90.7	81.1	81.2	82.5	84.2	84	84.1	82.8
Afzelia bipindensis	98.6	99.1	/	99	95	95	94.6	92.3	92.8	91.7	91.7	91.7	90.9	90.7	81.1	81.2	82.5	84.1	84	84.1	82.8
Afzelia quanzensis	98.7	99	99	/	95	95.1	94.7	92.3	92.9	91.8	91.8	91.8	91	90.8	81.1	81.3	82.6	84.2	84	84.1	82.8
Gilbertiodendron brachystegioides	95.3	95	95	95	/	97.3	97.1	92.8	93.3	92.2	92.1	92.2	91.3	91	81.6	81.7	83.3	84.7	84.6	84.7	83.4
Gilbertiodendron dewevrei	95.5	95.1	95	95.1	97.3	/	97	92.7	93.1	92	92	92	91.1	91	81.5	81.6	83	84.6	84.5	84.6	83.3
Gilbertiodendron preussii	94.9	94.7	94.6	94.7	97.1	97	/	92.3	92.8	91.7	91.7	91.7	90.9	90.7	81.7	81.8	82.9	84.3	84.2	84.4	83.1
Prioria balsamifera	92.6	92.2	92.3	92.3	92.8	92.7	92.3	/	96.3	92.6	92.7	92.7	92	91.7	81.1	81.2	82.8	84.1	84.1	84.2	82.9
Prioria oxyphylla	93.2	92.8	92.8	92.9	93.3	93.1	92.8	96.3	/	93.2	93.2	93.2	92.4	92.1	81.5	81.6	83.2	84.6	84.5	84.6	83.2
Guibourtia coleosperma	92	91.6	91.7	91.8	92.2	92	91.7	92.6	93.2	/	99.2	99.2	96.2	95.6	81.5	81.6	82.9	84.3	84.2	84.4	83.1
Guibourtia pellegriniana	92	91.6	91.7	91.8	92.1	92	91.7	92.7	93.2	99.2	/	99.3	96.3	95.9	81.5	81.6	82.8	84.3	84.2	84.3	83
Guibourtia tessmannii	91.9	91.6	91.7	91.8	92.2	92	91.7	92.7	93.2	99.2	99.3	/	96.3	95.7	81.4	81.5	82.9	84.3	84.2	84.3	83
Guibourtia demeusei	91.2	90.8	90.9	91	91.3	91.1	90.9	92	92.4	96.2	96.3	96.3	/	94.9	81	81.1	82.3	83.6	83.5	83.6	82.4
Guibourtia ehie	90.9	90.7	90.7	90.8	91	91	90.7	91.7	92.1	95.6	95.9	95.7	94.9	/	80.9	81	82	83.6	83.5	83.6	82.5
Bobgunnia fistuloides	81.2	81.1	81.1	81.1	81.6	81.5	81.7	81.1	81.5	81.5	81.5	81.4	81	80.9	/	99.2	85.7	87.1	86.9	87	86.1
Bobgunnia madagascariensis	81.3	81.2	81.2	81.3	81.7	81.6	81.8	81.2	81.6	81.6	81.6	81.5	81.1	81	99.2	/	85.9	87.3	87.1	87.2	86.2
Cylicodiscus gabunensis	82.7	82.5	82.5	82.6	83.3	83	82.9	82.8	83.2	82.9	82.8	82.9	82.3	82	85.7	85.9	/	93.4	93.2	93.3	94.1
Erythrophleum africanum	84.3	84.2	84.1	84.2	84.7	84.6	84.3	84.1	84.6	84.3	84.3	84.3	83.6	83.6	87.1	87.3	93.4	/	98.1	98.3	94.1
Erythrophleum ivorense	84.2	84	84	84	84.6	84.5	84.2	84.1	84.5	84.2	84.2	84.2	83.5	83.5	86.9	87.1	93.2	98.1	/	98.5	94.2
Erythrophleum suaveolens	84.3	84.1	84.1	84.1	84.7	84.6	84.4	84.2	84.6	84.4	84.3	84.3	83.6	83.6	87	87.2	93.3	98.3	98.5	/	94.1
Piptadeniastrum africanum	83	82.8	82.8	82.8	83.4	83.3	83.1	82.9	83.2	83.1	83	83	82.4	82.5	86.1	86.2	94.1	94.1	94.2	94.1	/

## Sheet: Fabaceae_SNPs
	matK	rbcL	trnH-psbA	trnL intron	trnL-trnF
Afzelia africana vs Afzelia bella	none	none	1	1	1
Afzelia africana vs bipindensis	none	2	1	1	1
Afzelia africana vs Afzelia quanzensis	none	1	1	3	2
Afzelia bella vs Afzelia bipindensis	none	2	none	none	none
Afzelia bella vs Afzelia quanzensis	none	1	none	2	1
Afzelia bipindensis vs Afzelia quanzensis	none	1	none	2	1
Guibourtia coleosperma vs Guibourtia pellegriniana	3	2	none	1	none
Guibourtia coleosperma vs Guibourtia tessmannii	2	1	1	1	none
Guibourtia coleosperma vs Guibourtia demeusei	15	7
Guibourtia coleosperma vs Guibourtia ehie	18	6
Guibourtia pellegriniana vs Guibourtia tessmannii	1	3	1	none	none
Guibourtia pellegriniana vs Guibourtia demeusei	14	9
Guibourtia pellegriniana vs Guibourtia ehie	17	8
Guibourtia tessmannii vs Guibourtia demeusei	13	8
Guibourtia tessmannii vs Guibourtia ehie	16	7
Guibourtia demeusei vs Guibourtia ehie	19	3
Gilbertiodendron brachystegioides vs Gilbertiodendron dewevrei	10	5
Gilbertiodendron brachystegioides vs Gilbertiodendron preussii	17	6
Gilbertiodendron dewevrei vs Gilbertiodendron preussii	12	5
Prioria balsamifera vs Prioria oxyphylla	19	14
Erythrophleum africanum vs Erythrophleum ivorense	9	3
Erythrophleum africanum vs Erythrophleum suaveolens	12	3
Erythrophleum ivorense vs Erythrophleum suaveolens	9	2
Bobgunnia fistuloides vs Bobgunnia madascariensis	1	3	1	none	1

## Sheet: Fabaceae_50kb_PI%
	Millettia laurentii	Millettia stuhlmannii	Pericopsis angolensis	Pericopsis elata	Pterocarpus angolensis	Pterocarpus erinaceus	Pterocarpus soyauxii	Pterocarpus tinctorius
Millettia laurentii	/	98.7	83.1	83.1	82.9	83.1	83.1	83.1
Millettia stuhlmannii	98.7	/	83.1	83	83	83.2	83.2	83.2
Pericopsis angolensis	83.1	83.1	/	99	87	87.2	87.4	87.5
Pericopsis elata	83.1	83	99	/	87	87.2	87.4	87.5
Pterocarpus angolensis	82.9	83	87	87	/	99.1	97.4	97.3
Pterocarpus erinaceus	83.1	83.2	87.2	87.2	99.1	/	97.6	97.5
Pterocarpus soyauxii	83.1	83.2	87.4	87.4	97.4	97.6	/	97.9
Pterocarpus tinctorius	83.1	83.2	87.5	87.5	97.3	97.5	97.9	/

## Sheet: Fabaceae_50kb_SNPs
	matK	rbcL	trnH-psbA	trnL intron	trnL-trnF
M. laurentii vs M. stuhlmannii	7	1
P. angolensis vs P. elata	3	1	1	1	3
P. angolensis vs P. erinaceus	9	none
P. angolensis vs P. soyauxii	14	6
P. angolensis vs P. tinctorius	18	4
P. erinaceus vs P. soyauxii	11	6
P. erinaceus vs P. tictorius	15	4
P. soyauxii vs P. tinctorius	9	6

## Sheet: Meliaceae_PI%
	Entandrophragma angolense	Entandrophragma cylindricum	Entandrophragma utile	Entandrophragma candollei	Lovoa trichilioides	Lovoa swynnertonii	Khaya grandifoliola	Khaya senegalensis	Khaya ivorensis	Khaya anthotheca	Leplaea cedrata	Leplaea laurentii	Leplaea thompsonii	Turraeanthus africanum
Entandrophragma angolense	/	99	99	99	97.7	97.7	97.9	97.9	97.9	97.9	95	94.9	94.9	94.4
Entandrophragma cylindricum	99	/	99	99	97.6	97.7	97.8	97.8	97.8	97.8	94.8	94.8	94.8	94.3
Entandrophragma utile	99	99	/	99	97.7	97.7	97.9	97.9	97.9	98	94.9	94.8	94.8	94.3
Entandrophragma candollei	99	99	99	/	97.8	97.8	98	98	98	98.1	95.1	95	95	94.5
Lovoa trichilioides	97.7	97.6	97.7	97.8	/	98.5	97.5	97.5	97.5	97.5	94.6	94.6	94.6	94.1
Lovoa swynnertonii	97.7	97.7	97.7	97.8	98.5	/	97.2	97.2	97.2	97.2	94.3	94.3	94.3	93.8
Khaya grandifoliola	97.9	97.8	97.9	98	97.5	97.2	/	99.999	99.8	99.9	94.7	94.6	94.6	94.2
Khaya senegalensis	97.9	97.8	97.9	98	97.5	97.2	99.999	/	99.8	99.9	94.7	94.6	94.6	94.2
Khaya ivorensis	97.9	97.8	97.9	98	97.5	97.2	99.8	99.8	/	99.8	94.7	94.6	94.6	94.1
Khaya anthotheca	97.9	97.8	98	98.1	97.5	97.2	99.9	99.9	99.8	/	94.7	94.7	94.6	94.2
Leplaea cedrata	95	94.8	94.9	95.1	94.6	94.3	94.7	94.7	94.7	94.7	/	99.2	99.2	98.5
Leplaea laurentii	94.9	94.8	94.8	95	94.6	94.3	94.6	94.6	94.6	94.7	99.2	/	99.9	98.4
Leplaea thompsonii	94.9	94.8	94.8	95	94.6	94.3	94.6	94.6	94.6	94.6	99.2	99.9	/	98.4
Turraeanthus africanum	94.4	94.3	94.3	94.5	94.1	93.8	94.2	94.2	94.1	94.2	98.5	98.4	98.4	/

## Sheet: Meliaceae_SNPs
	matK	rbcL	trnH-psbA	trnL intron	trnL-trnF
E. angolense vs E. candollei	9	4
E. angolense vs E. cylindricum	11	3
E. angolense vs E. utile	9	3
E. candollei vs E. cylindricum	12	5
E. candollei vs E. utile	10	2
E. cylindricum vs E. utile	14	4
K. anthotheca vs K. grandifoliola	1	2	1	none	1
K. anthotheca vs K. ivorensis	3	none	none	none	none
K. grandifoliola vs K. ivorensis	2	2	1	none	none
L. cedrata vs L. laurentii	9	5
L. cedrata vs L. thompsonii	9	4
L. laurentii vs L. thompsonii	none	1	none	none	none
L. trichilioides vs L. swynnertonii	19	9

## Sheet: Sapotaceae_PI%
	Autranella congolensis	Tieghemella africana	Tieghemella heckelii	Baillonella toxisperma	Chrysophyllum africanum	Chrysophyllum giganteum	Chrysophyllum lacourtianum	Chrysophyllum subdunum	Pouteria adolphi-friedericii	Pouteria altissima	Pouteria aningeri
Autranella congolensis	/	99.1	99.1	99	97.3	97.3	97.3	97	97.1	97.1	97.1
Tieghemella africana	99.1	/	99.9	99.5	97.7	97.7	97.7	97.4	97.5	97.5	97.5
Tieghemella heckelii	99.1	99.9	/	99.5	97.7	97.7	97.7	97.4	97.4	97.5	97.5
Baillonella toxisperma	99	99.5	99.5	/	97.7	97.7	97.7	97.4	97.5	97.5	97.5
Chrysophyllum africanum	97.3	97.7	97.7	97.7	/	99.8	99.8	99	98.8	98.9	98.9
Chrysophyllum giganteum	97.3	97.7	97.7	97.7	99.8	/	99.9	99	98.8	98.9	98.8
Chrysophyllum lacourtianum	97.3	97.7	97.7	97.7	99.8	99.9	/	99	98.8	98.9	98.9
Chrysophyllum subdunum	97	97.4	97.4	97.4	99	99	99	/	98.5	98.6	98.5
Pouteria adolphi-friedericii	97.1	97.5	97.4	97.5	98.8	98.8	98.8	98.5	/	99.7	99.5
Pouteria altissima	97.1	97.5	97.5	97.5	98.9	98.9	98.9	98.6	99.7	/	99.5
Pouteria aningeri	97.1	97.5	97.5	97.5	98.9	98.8	98.9	98.5	99.5	99.5	/

## Sheet: Sapotaceae_SNPs
	matK	rbcL	trnH-psbA	trnL intron	trnL-trnF
Autranella congolensis vs Baillonella toxysperma	8	5	2	1	1
Autranella congolensis vs Tieghemella species	5	2	3	2	none
Baillonella toxysperma vs Tieghemella species	5	3	3	1	1
Tieghemella africana vs Tieghemella heckelii	none	none	none	none	none
Pouteria adolphi friedericii vs Pouteria altissima	2	1	1	none	none
Pouteria adolphi friedericii vs Pouteria aningeri	3	2	2	2	2
Pouteria altissima vs Pouteria aningeri	3	1	3	2	2
Gambeya africana vs Gambeya gigantea	2	none	1	none	1
Gambeya africana v Gambeya lacourtiana	1	none	1	none	1
Gambeya africana vs Gambeya subduna	12	2
Gambeya gigantea vs Gambeya lacourtiana	1	none	none	none	none
Gambeya gigantea vs Gambeya subduna	12	2
Gambeya lacourtiana vs Gambeya subduna	11	2

## Sheet: Other_PI%
	Diospyros crassiflora	Diospyros mespilliformis
Diospyros crassiflora	/	98.2
Diospyros mespiliformis	98.2	/
	Milicia excelsa	Milicia regia	Morus mesozygia
Milicia excelsa	/	99.8	97.8
Milicia regia	99.8	/	97.8
Morus mesozygia	97.8	97.8	/
	Lophira alata	Lophira lanceolata	Testulea gabonensis
Lophira alata	/	99.7	89.5
Lophira lanceolata	99.7	/	89.5
Testulea gabonensis	89.5	89.5	/

## Sheet: Other_SNPs
	matK	rbcL	trnH-psbA	trnL intron	trnL-trnF
Diospyros	18	17
Lophira	none	none	none	none	none
Milicia	2	none	none	none	none
