# Supplementary material for: Genome skimming reveals novel plastid markers for the molecular identification of illegally logged African timber species
Source: PLoS One. 2021 Jun 11;16(6):e0251655. doi: 10.1371/journal.pone.0251655 (PMC8195358; doi:10.1371/journal.pone.0251655)
Supplement: S5 Table — (XLSX) [file pone.0251655.s005.xlsx]

## Sheet: Afzelia
Window	Midpoint	Pi	Theta	S
1-732	432	0.00083	0.00091	1
333-932	632	0.00083	0.00091	1
533-1132	832	0.0025	0.00273	3
733-1332	1032	0.0025	0.00273	3
933-1532	1232	0.0025	0.00273	3
1133-1732	1432	0.00167	0.00182	2
1333-1933	1632	0.0025	0.00273	3
1533-2133	1833	0.00167	0.00182	2
1733-2333	2033	0.00083	0.00091	1
1934-2533	2233	0	0	0
2134-2733	2433	0	0	0
2334-2933	2633	0	0	0
2534-3133	2833	0	0	0
2734-3333	3033	0	0	0
2934-3533	3233	0	0	0
3134-3733	3433	0.00083	0.00091	1
3334-3933	3633	0.00083	0.00091	1
3534-4133	3833	0.00167	0.00182	2
3734-4333	4033	0.00167	0.00182	2
3934-4533	4233	0.00167	0.00182	2
4134-4777	4433	0.0025	0.00273	3
4334-4977	4657	0.00333	0.00364	4
4534-5177	4877	0.005	0.00545	6
4778-5377	5077	0.00333	0.00364	4
4978-5579	5277	0.00167	0.00182	2
5178-5779	5477	0.00083	0.00091	1
5378-5981	5679	0.00333	0.00364	4
5580-6181	5881	0.00417	0.00455	5
5780-6386	6081	0.00417	0.00455	5
5982-6586	6286	0.0025	0.00273	3
6182-6795	6486	0.00333	0.00364	4
6387-6995	6695	0.0025	0.00273	3
6587-7195	6895	0.00167	0.00182	2
6796-7395	7095	0	0	0
6996-7596	7295	0.00167	0.00182	2
7196-7797	7495	0.0025	0.00273	3
7396-7998	7697	0.00333	0.00364	4
7597-8208	7898	0.00167	0.00182	2
7798-8408	8108	0.00083	0.00091	1
7999-8632	8308	0.00306	0.00273	3
8209-8833	8532	0.00472	0.00455	5
8409-9033	8733	0.00639	0.00636	7
8633-9233	8933	0.00583	0.00636	7
8834-9433	9133	0.00417	0.00455	5
9034-9633	9333	0.0025	0.00273	3
9234-9833	9533	0	0	0
9434-10063	9733	0.0025	0.00273	3
9634-10263	9933	0.0025	0.00273	3
9834-10463	10163	0.00333	0.00364	4
10064-10679	10363	0.00333	0.00364	4
10264-10879	10579	0.00333	0.00364	4
10464-11079	10779	0.0025	0.00273	3
10680-11279	10979	0	0	0
10880-11479	11179	0	0	0
11080-11679	11379	0	0	0
11280-11879	11579	0	0	0
11480-12079	11779	0	0	0
11680-12279	11979	0	0	0
11880-12479	12179	0	0	0
12080-12679	12379	0.00167	0.00182	2
12280-12879	12579	0.00167	0.00182	2
12480-13079	12779	0.00167	0.00182	2
12680-13281	12979	0.00167	0.00182	2
12880-13481	13181	0.0025	0.00273	3
13080-13693	13381	0.00333	0.00364	4
13282-13956	13587	0.0025	0.00273	3
13482-14156	13817	0.0025	0.00273	3
13694-14357	14056	0.0025	0.00273	3
13957-14557	14257	0.00167	0.00182	2
14157-15083	14457	0.00194	0.00182	2
14358-15283	14945	0.00361	0.00364	4
14558-15549	15183	0.00444	0.00455	5
15084-15749	15448	0.005	0.00545	6
15284-15949	15649	0.00333	0.00364	4
15550-16149	15849	0.00333	0.00364	4
15750-16349	16049	0.00167	0.00182	2
15950-16549	16249	0.00083	0.00091	1
16150-16749	16449	0	0	0
16350-16950	16649	0.00083	0.00091	1
16550-17150	16849	0.00083	0.00091	1
16750-17350	17050	0.00083	0.00091	1
16951-17550	17250	0	0	0
17151-17750	17450	0	0	0
17351-17951	17650	0	0	0
17551-18153	17850	0.00083	0.00091	1
17751-18356	18051	0.00333	0.00364	4
17952-18556	18255	0.00333	0.00364	4
18154-18756	18456	0.00333	0.00364	4
18357-18956	18656	0.00083	0.00091	1
18557-19156	18856	0.00333	0.00364	4
18757-19356	19056	0.00417	0.00455	5
18957-19556	19256	0.00417	0.00455	5
19157-19756	19456	0.00167	0.00182	2
19357-19956	19656	0	0	0
19557-20156	19856	0	0	0
19757-20356	20056	0.00083	0.00091	1
19957-20556	20256	0.00083	0.00091	1
20157-20756	20456	0.00167	0.00182	2
20357-20956	20656	0.00083	0.00091	1
20557-21156	20856	0.00167	0.00182	2
20757-21356	21056	0.00083	0.00091	1
20957-21556	21256	0.00083	0.00091	1
21157-21756	21456	0.00083	0.00091	1
21357-21956	21656	0.00083	0.00091	1
21557-22156	21856	0.00083	0.00091	1
21757-22356	22056	0	0	0
21957-22556	22256	0	0	0
22157-22756	22456	0.00167	0.00182	2
22357-22956	22656	0.00167	0.00182	2
22557-23156	22856	0.0025	0.00273	3
22757-23356	23056	0.00167	0.00182	2
22957-23556	23256	0.00167	0.00182	2
23157-23756	23456	0.00083	0.00091	1
23357-23956	23656	0	0	0
23557-24156	23856	0	0	0
23757-24382	24056	0	0	0
23957-24582	24257	0.00167	0.00182	2
24157-24784	24482	0.00167	0.00182	2
24383-24984	24684	0.00167	0.00182	2
24583-25184	24884	0	0	0
24785-25384	25084	0	0	0
24985-25584	25284	0.00083	0.00091	1
25185-25784	25484	0.00083	0.00091	1
25385-25984	25684	0.0025	0.00273	3
25585-26184	25884	0.00167	0.00182	2
25785-26384	26084	0.00167	0.00182	2
25985-26584	26284	0.00083	0.00091	1
26185-26784	26484	0.00083	0.00091	1
26385-26984	26684	0.00167	0.00182	2
26585-27184	26884	0.00083	0.00091	1
26785-27384	27084	0.00083	0.00091	1
26985-27584	27284	0	0	0
27185-27784	27484	0	0	0
27385-27984	27684	0	0	0
27585-28184	27884	0.00083	0.00091	1
27785-28384	28084	0.00083	0.00091	1
27985-28584	28284	0.00083	0.00091	1
28185-28784	28484	0	0	0
28385-28984	28684	0.00167	0.00182	2
28585-29184	28884	0.00417	0.00455	5
28785-29384	29084	0.005	0.00545	6
28985-29591	29284	0.005	0.00545	6
29185-29791	29490	0.0025	0.00273	3
29385-29991	29691	0.00333	0.00364	4
29592-30213	29891	0.0025	0.00273	3
29792-30435	30094	0.0025	0.00273	3
29992-30635	30335	0.00167	0.00182	2
30214-30835	30535	0.00083	0.00091	1
30436-31036	30735	0.00083	0.00091	1
30636-31238	30936	0.00167	0.00182	2
30836-31438	31136	0.0025	0.00273	3
31037-31638	31338	0.0025	0.00273	3
31239-31839	31538	0.00083	0.00091	1
31439-32039	31739	0.00167	0.00182	2
31639-32239	31939	0.00333	0.00364	4
31840-32440	32139	0.00417	0.00455	5
32040-32640	32339	0.00583	0.00636	7
32240-32840	32540	0.005	0.00545	6
32441-33041	32740	0.005	0.00545	6
32641-33241	32940	0.0025	0.00273	3
32841-33441	33141	0.0025	0.00273	3
33042-33641	33341	0.0025	0.00273	3
33242-33841	33541	0.00167	0.00182	2
33442-34049	33741	0.00083	0.00091	1
33642-34249	33941	0	0	0
33842-34449	34149	0	0	0
34050-34649	34349	0.00167	0.00182	2
34250-34849	34549	0.0025	0.00273	3
34450-35051	34749	0.0025	0.00273	3
34650-35251	34949	0.00333	0.00364	4
34850-35465	35151	0.00639	0.00636	7
35052-35887	35360	0.00722	0.00727	8
35252-36087	35565	0.00472	0.00455	5
35466-36287	35987	0.00167	0.00182	2
35888-36487	36187	0.00167	0.00182	2
36088-36687	36387	0.00167	0.00182	2
36288-36887	36587	0.00167	0.00182	2
36488-37087	36787	0.00083	0.00091	1
36688-37287	36987	0.00083	0.00091	1
36888-37487	37187	0	0	0
37088-37687	37387	0	0	0
37288-37887	37587	0.00083	0.00091	1
37488-38087	37787	0.00083	0.00091	1
37688-38287	37987	0.00083	0.00091	1
37888-38487	38187	0	0	0
38088-38687	38387	0.00167	0.00182	2
38288-38887	38587	0.00167	0.00182	2
38488-39087	38787	0.0025	0.00273	3
38688-39288	38987	0.00167	0.00182	2
38888-39488	39187	0.0025	0.00273	3
39088-39688	39388	0.00333	0.00364	4
39289-40012	39588	0.0025	0.00273	3
39489-40232	39845	0.00333	0.00364	4
39689-40435	40125	0.00167	0.00182	2
40013-40715	40334	0.00333	0.00364	4
40233-40915	40615	0.0025	0.00273	3
40436-41115	40815	0.0025	0.00273	3
40716-41315	41015	0.0025	0.00273	3
40916-41515	41215	0.0025	0.00273	3
41116-41715	41415	0.0025	0.00273	3
41316-41915	41615	0.00083	0.00091	1
41516-42115	41815	0	0	0
41716-42315	42015	0	0	0
41916-42515	42215	0	0	0
42116-42715	42415	0.00083	0.00091	1
42316-42915	42615	0.00083	0.00091	1
42516-43115	42815	0.00083	0.00091	1
42716-43315	43015	0	0	0
42916-43515	43215	0	0	0
43116-43715	43415	0	0	0
43316-43915	43615	0	0	0
43516-44115	43815	0	0	0
43716-44315	44015	0.00083	0.00091	1
43916-44515	44215	0.00083	0.00091	1
44116-44715	44415	0.00083	0.00091	1
44316-44915	44615	0	0	0
44516-45115	44815	0.00083	0.00091	1
44716-45315	45015	0.00083	0.00091	1
44916-45515	45215	0.00083	0.00091	1
45116-45715	45415	0	0	0
45316-45915	45615	0.00083	0.00091	1
45516-46115	45815	0.00083	0.00091	1
45716-46315	46015	0.00167	0.00182	2
45916-46515	46215	0.0025	0.00273	3
46116-46715	46415	0.0025	0.00273	3
46316-46915	46615	0.0025	0.00273	3
46516-47115	46815	0.00083	0.00091	1
46716-47315	47015	0.00167	0.00182	2
46916-47515	47215	0.00083	0.00091	1
47116-47715	47415	0.00083	0.00091	1
47316-47915	47615	0	0	0
47516-48115	47815	0	0	0
47716-48315	48015	0.00083	0.00091	1
47916-48517	48215	0.00083	0.00091	1
48116-48717	48415	0.00083	0.00091	1
48316-48920	48617	0	0	0
48518-49120	48817	0.00083	0.00091	1
48718-49320	49020	0.00083	0.00091	1
48921-49520	49220	0.00167	0.00182	2
49121-49720	49420	0.00083	0.00091	1
49321-49920	49620	0.00083	0.00091	1
49521-50216	49820	0.00417	0.00455	5
49721-50439	50116	0.00417	0.00455	5
49923-50787	50339	0.00417	0.00455	5
50217-51254	50567	0	0	0
50440-51458	51154	0	0	0
50788-51660	51358	0	0	0
51255-51860	51560	0	0	0
51459-52084	51760	0.00167	0.00182	2
51661-52284	51961	0.0025	0.00273	3
51861-52484	52184	0.0025	0.00273	3
52085-52684	52384	0.00167	0.00182	2
52285-52884	52584	0.00167	0.00182	2
52485-53084	52784	0.0025	0.00273	3
52685-53303	52984	0.00333	0.00364	4
52885-53503	53203	0.0025	0.00273	3
53085-53703	53403	0.00278	0.00273	3
53304-53903	53603	0.00278	0.00273	3
53504-54103	53803	0.00278	0.00273	3
53704-54303	54003	0.00333	0.00364	4
53904-54503	54203	0.00167	0.00182	2
54104-54703	54403	0.00167	0.00182	2
54304-54903	54603	0	0	0
54504-55103	54803	0	0	0
54704-55303	55003	0.00083	0.00091	1
54904-55503	55203	0.0025	0.00273	3
55104-55776	55403	0.005	0.00545	6
55304-55999	55603	0.005	0.00545	6
55504-56199	55899	0.00333	0.00364	4
55777-56399	56099	0.00083	0.00091	1
56000-56599	56299	0	0	0
56200-56799	56499	0.00083	0.00091	1
56400-57006	56699	0.00083	0.00091	1
56600-57209	56899	0.00167	0.00182	2
56800-57409	57108	0.00083	0.00091	1
57007-57609	57309	0.00167	0.00182	2
57210-57809	57509	0.00083	0.00091	1
57410-58009	57709	0.00083	0.00091	1
57610-58209	57909	0	0	0
57810-58409	58109	0	0	0
58010-58609	58309	0.00083	0.00091	1
58210-58809	58509	0.00083	0.00091	1
58410-59009	58709	0.00083	0.00091	1
58610-59209	58909	0.00083	0.00091	1
58810-59422	59109	0.00167	0.00182	2
59010-59622	59309	0.00167	0.00182	2
59210-59823	59522	0.0025	0.00273	3
59423-60023	59723	0.00167	0.00182	2
59623-60223	59923	0.0025	0.00273	3
59824-60423	60123	0.00083	0.00091	1
60024-60623	60323	0.00194	0.00182	2
60224-60823	60523	0.00111	0.00091	1
60424-61023	60723	0.00111	0.00091	1
60624-61223	60923	0	0	0
60824-61443	61123	0	0	0
61024-61643	61323	0.00083	0.00091	1
61224-61889	61543	0.00167	0.00182	2
61444-62113	61785	0.0025	0.00273	3
61644-62313	62011	0.00167	0.00182	2
61890-62513	62213	0.00167	0.00182	2
62114-62713	62413	0.0025	0.00273	3
62314-62913	62613	0.00417	0.00455	5
62514-63113	62813	0.00417	0.00455	5
62714-63313	63013	0.0025	0.00273	3
62914-63513	63213	0.00083	0.00091	1
63114-63713	63413	0	0	0
63314-63914	63613	0	0	0
63514-64135	63814	0.00167	0.00182	2
63714-64352	64014	0.00333	0.00364	4
63915-64558	64252	0.00417	0.00455	5
64136-64758	64452	0.00444	0.00455	5
64353-64958	64658	0.00361	0.00364	4
64559-65158	64858	0.00278	0.00273	3
64759-65359	65058	0.0025	0.00273	3
64959-65561	65258	0.0025	0.00273	3
65159-65761	65459	0.00417	0.00455	5
65360-65961	65661	0.0025	0.00273	3
65562-66161	65861	0.00167	0.00182	2
65762-66361	66061	0.00083	0.00091	1
65962-66561	66261	0.00167	0.00182	2
66162-66761	66461	0.0025	0.00273	3
66362-66961	66661	0.00167	0.00182	2
66562-67161	66861	0.00083	0.00091	1
66762-67361	67061	0.00083	0.00091	1
66962-67561	67261	0.00083	0.00091	1
67162-67762	67461	0.00167	0.00182	2
67362-68462	67662	0.00278	0.00273	3
67562-68662	68362	0.00361	0.00364	4
67763-68881	68562	0.00278	0.00273	3
68463-69081	68781	0.00167	0.00182	2
68663-69281	68981	0.00083	0.00091	1
68882-69481	69181	0.00083	0.00091	1
69082-69686	69381	0.00083	0.00091	1
69282-69886	69581	0.00083	0.00091	1
69482-70087	69786	0.00167	0.00182	2
69687-70305	69987	0.0025	0.00273	3
69887-70505	70188	0.0025	0.00273	3
70088-70705	70405	0.0025	0.00273	3
70306-70907	70605	0.00083	0.00091	1
70506-71107	70807	0.0025	0.00273	3
70706-71307	71007	0.00417	0.00455	5
70908-71507	71207	0.005	0.00545	6
71108-71708	71407	0.00333	0.00364	4
71308-71908	71608	0.00167	0.00182	2
71508-72110	71808	0.00167	0.00182	2
71709-72310	72008	0.00333	0.00364	4
71909-72510	72210	0.00333	0.00364	4
72111-72710	72410	0.00333	0.00364	4
72311-72930	72610	0.0025	0.00273	3
72511-73130	72830	0.00167	0.00182	2
72711-73330	73030	0.00083	0.00091	1
72931-73530	73230	0	0	0
73131-73730	73430	0	0	0
73331-73930	73630	0	0	0
73531-74131	73830	0	0	0
73731-74331	74031	0	0	0
73931-74531	74231	0.00083	0.00091	1
74132-74752	74431	0.00083	0.00091	1
74332-74952	74631	0.00167	0.00182	2
74532-75152	74852	0.00083	0.00091	1
74753-75352	75052	0.00167	0.00182	2
74953-75553	75252	0.00167	0.00182	2
75153-75753	75452	0.00167	0.00182	2
75353-75953	75653	0.00083	0.00091	1
75554-76153	75853	0	0	0
75754-76354	76053	0	0	0
75954-76554	76253	0.00083	0.00091	1
76154-76754	76454	0.00167	0.00182	2
76355-76955	76654	0.00167	0.00182	2
76555-77157	76854	0.00083	0.00091	1
76755-77357	77055	0	0	0
76956-77557	77257	0	0	0
77158-77757	77457	0	0	0
77358-77957	77657	0	0	0
77558-78157	77857	0.00083	0.00091	1
77758-78357	78057	0.00083	0.00091	1
77958-78557	78257	0.00167	0.00182	2
78158-78757	78457	0.00083	0.00091	1
78358-78958	78657	0.00083	0.00091	1
78558-79158	78857	0	0	0
78758-79358	79058	0	0	0
78959-79558	79258	0	0	0
79159-79758	79458	0	0	0
79359-79958	79658	0.00083	0.00091	1
79559-80164	79858	0.00167	0.00182	2
79759-80364	80064	0.0025	0.00273	3
79959-80564	80264	0.00167	0.00182	2
80165-80764	80464	0.00167	0.00182	2
80365-80964	80664	0.00083	0.00091	1
80565-81164	80864	0.00083	0.00091	1
80765-81364	81064	0	0	0
80965-81564	81264	0.00083	0.00091	1
81165-81764	81464	0.00083	0.00091	1
81365-81964	81664	0.00361	0.00364	4
81565-82164	81864	0.00278	0.00273	3
81765-82364	82064	0.00278	0.00273	3
81965-82564	82264	0.00083	0.00091	1
82165-82764	82464	0.00083	0.00091	1
82365-82965	82664	0.00333	0.00364	4
82565-83165	82865	0.0025	0.00273	3
82765-83365	83065	0.0025	0.00273	3
82966-83565	83265	0.00083	0.00091	1
83166-83765	83465	0.00083	0.00091	1
83366-83965	83665	0.00083	0.00091	1
83566-84165	83865	0	0	0
83766-84365	84065	0	0	0
83966-84598	84265	0.00194	0.00182	2
84166-84798	84481	0.00278	0.00273	3
84366-84998	84698	0.00361	0.00364	4
84599-85199	84898	0.00333	0.00364	4
84799-85408	85099	0.0025	0.00273	3
84999-85608	85308	0.00167	0.00182	2
85200-85808	85508	0	0	0
85409-86036	85708	0	0	0
85609-86236	85936	0	0	0
85809-86437	86136	0	0	0
86037-86637	86336	0	0	0
86237-86837	86537	0	0	0
86438-87077	86737	0	0	0
86638-87277	86938	0.00083	0.00091	1
86838-87477	87177	0.00167	0.00182	2
87078-87677	87377	0.00167	0.00182	2
87278-87880	87577	0.0025	0.00273	3
87478-88080	87777	0.0025	0.00273	3
87678-88280	87980	0.00583	0.00636	7
87881-88480	88180	0.00417	0.00455	5
88081-88680	88380	0.00417	0.00455	5
88281-88880	88580	0.00083	0.00091	1
88481-89084	88780	0.00167	0.00182	2
88681-89284	88980	0.00167	0.00182	2
88881-89563	89184	0.00333	0.00364	4
89085-89763	89400	0.00333	0.00364	4
89285-89964	89663	0.00333	0.00364	4
89564-90164	89864	0.00167	0.00182	2
89764-90364	90064	0.00083	0.00091	1
89965-90564	90264	0	0	0
90165-90764	90464	0	0	0
90365-90964	90664	0	0	0
90565-91164	90864	0	0	0
90765-91364	91064	0	0	0
90965-91564	91264	0	0	0
91165-91764	91464	0	0	0
91365-91964	91664	0	0	0
91565-92164	91864	0	0	0
91765-92364	92064	0	0	0
91965-92564	92264	0	0	0
92165-92764	92464	0	0	0
92365-92964	92664	0	0	0
92565-93170	92864	0	0	0
92765-93370	93064	0	0	0
92965-93570	93270	0	0	0
93171-93770	93470	0	0	0
93371-93970	93670	0	0	0
93571-94170	93870	0	0	0
93771-94370	94070	0	0	0
93971-94570	94270	0	0	0
94171-94770	94470	0	0	0
94371-94970	94670	0	0	0
94571-95170	94870	0	0	0
94771-95370	95070	0.00083	0.00091	1
94971-95570	95270	0.00167	0.00182	2
95171-95770	95470	0.00167	0.00182	2
95371-95970	95670	0.00083	0.00091	1
95571-96170	95870	0	0	0
95771-96370	96070	0	0	0
95971-96570	96270	0	0	0
96171-96770	96470	0	0	0
96371-96970	96670	0	0	0
96571-97170	96870	0	0	0
96771-97370	97070	0	0	0
96971-97570	97270	0	0	0
97171-97770	97470	0	0	0
97371-97970	97670	0	0	0
97571-98170	97870	0	0	0
97771-98370	98070	0	0	0
97971-98570	98270	0	0	0
98171-98770	98470	0	0	0
98371-98970	98670	0	0	0
98571-99170	98870	0	0	0
98771-99370	99070	0	0	0
98971-99570	99270	0	0	0
99171-99770	99470	0	0	0
99371-99970	99670	0	0	0
99571-100170	99870	0	0	0
99771-100370	100070	0	0	0
99971-100570	100270	0	0	0
100171-100770	100470	0	0	0
100371-100970	100670	0	0	0
100571-101170	100870	0.00083	0.00091	1
100771-101370	101070	0.00083	0.00091	1
100971-101570	101270	0.00083	0.00091	1
101171-101770	101470	0	0	0
101371-101970	101670	0	0	0
101571-102170	101870	0	0	0
101771-102370	102070	0	0	0
101971-102570	102270	0	0	0
102171-102770	102470	0	0	0
102371-102970	102670	0	0	0
102571-103170	102870	0	0	0
102771-103370	103070	0	0	0
102971-103570	103270	0	0	0
103171-103770	103470	0.00083	0.00091	1
103371-103970	103670	0.00083	0.00091	1
103571-104170	103870	0.00083	0.00091	1
103771-104370	104070	0	0	0
103971-104570	104270	0	0	0
104171-104770	104470	0	0	0
104371-104970	104670	0	0	0
104571-105170	104870	0.00083	0.00091	1
104771-105370	105070	0.00083	0.00091	1
104971-105570	105270	0.00083	0.00091	1
105171-105770	105470	0.00083	0.00091	1
105371-105970	105670	0.00083	0.00091	1
105571-106170	105870	0.00167	0.00182	2
105771-106370	106070	0.00083	0.00091	1
105971-106570	106270	0.00083	0.00091	1
106171-106770	106470	0	0	0
106371-106970	106670	0	0	0
106571-107170	106870	0	0	0
106771-107370	107070	0	0	0
106971-107570	107270	0	0	0
107171-107770	107470	0	0	0
107371-107970	107670	0	0	0
107571-108170	107870	0	0	0
107771-108370	108070	0	0	0
107971-108570	108270	0	0	0
108171-108770	108470	0	0	0
108371-108970	108670	0	0	0
108571-109170	108870	0	0	0
108771-109370	109070	0	0	0
108971-109570	109270	0	0	0
109171-109770	109470	0	0	0
109371-109970	109670	0	0	0
109571-110170	109870	0	0	0
109771-110370	110070	0	0	0
109971-110570	110270	0	0	0
110171-110770	110470	0	0	0
110371-110970	110670	0	0	0
110571-111170	110870	0	0	0
110771-111370	111070	0	0	0
110971-111570	111270	0	0	0
111171-111770	111470	0	0	0
111371-111970	111670	0	0	0
111571-112170	111870	0	0	0
111771-112370	112070	0	0	0
111971-112570	112270	0	0	0
112171-112770	112470	0	0	0
112371-112970	112670	0	0	0
112571-113170	112870	0	0	0
112771-113370	113070	0	0	0
112971-113570	113270	0	0	0
113171-113770	113470	0	0	0
113371-114004	113670	0.00083	0.00091	1
113571-114204	113870	0.00083	0.00091	1
113771-114404	114104	0.00083	0.00091	1
114005-114604	114304	0	0	0
114205-114804	114504	0	0	0
114405-115004	114704	0	0	0
114605-115204	114904	0	0	0
114805-115404	115104	0	0	0
115005-115604	115304	0.00083	0.00091	1
115205-115804	115504	0.00083	0.00091	1
115405-116004	115704	0.00167	0.00182	2
115605-116204	115904	0.00083	0.00091	1
115805-116404	116104	0.00333	0.00364	4
116005-116604	116304	0.0025	0.00273	3
116205-116804	116504	0.0025	0.00273	3
116405-117004	116704	0.00167	0.00182	2
116605-117204	116904	0.00417	0.00455	5
116805-117404	117104	0.00417	0.00455	5
117005-117604	117304	0.00333	0.00364	4
117205-117804	117504	0.0025	0.00273	3
117405-118042	117704	0.00417	0.00455	5
117605-118242	117904	0.005	0.00545	6
117805-118442	118142	0.00417	0.00455	5
118043-118643	118342	0.00333	0.00364	4
118243-118844	118542	0.0025	0.00273	3
118443-119044	118744	0.00167	0.00182	2
118644-119268	118944	0.00167	0.00182	2
118845-119527	119168	0.00083	0.00091	1
119045-119734	119412	0.00167	0.00182	2
119269-119968	119633	0.00083	0.00091	1
119528-120291	119834	0.00333	0.00364	4
119735-120495	120191	0.00417	0.00455	5
119969-120695	120391	0.005	0.00545	6
120292-120895	120595	0.00333	0.00364	4
120496-121095	120795	0.00167	0.00182	2
120696-121295	120995	0.00167	0.00182	2
120896-121495	121195	0.00083	0.00091	1
121096-121695	121395	0.0025	0.00273	3
121296-121895	121595	0.00167	0.00182	2
121496-122095	121795	0.0025	0.00273	3
121696-122295	121995	0.00083	0.00091	1
121896-122495	122195	0.00167	0.00182	2
122096-122695	122395	0.00083	0.00091	1
122296-122895	122595	0.0025	0.00273	3
122496-123095	122795	0.00333	0.00364	4
122696-123295	122995	0.00333	0.00364	4
122896-123496	123195	0.0025	0.00273	3
123096-123696	123395	0.00083	0.00091	1
123296-123896	123596	0.00167	0.00182	2
123497-124096	123796	0.00083	0.00091	1
123697-124297	123996	0.00083	0.00091	1
123897-124497	124197	0.00083	0.00091	1
124097-124697	124397	0.0025	0.00273	3
124298-124897	124597	0.0025	0.00273	3
124498-125097	124797	0.00167	0.00182	2
124698-125297	124997	0	0	0
124898-125513	125197	0.00083	0.00091	1
125098-125722	125407	0.00333	0.00364	4
125298-125929	125613	0.00417	0.00455	5
125514-126129	125829	0.00333	0.00364	4
125723-126329	126029	0.00083	0.00091	1
125930-126529	126229	0	0	0
126130-126729	126429	0.00083	0.00091	1
126330-126929	126629	0.00167	0.00182	2
126530-127149	126829	0.00333	0.00364	4
126730-127349	127029	0.00333	0.00364	4
126930-127549	127249	0.00361	0.00364	4
127150-127749	127449	0.00361	0.00364	4
127350-127949	127649	0.00444	0.00455	5
127550-128149	127849	0.00333	0.00364	4
127750-128349	128049	0.0025	0.00273	3
127950-128549	128249	0.00167	0.00182	2
128150-128749	128449	0.00167	0.00182	2
128350-128949	128649	0.00167	0.00182	2
128550-129149	128849	0.00083	0.00091	1
128750-129349	129049	0.00083	0.00091	1
128950-129549	129249	0	0	0
129150-129749	129449	0	0	0
129350-129949	129649	0	0	0
129550-130149	129849	0.00083	0.00091	1
129750-130373	130049	0.00167	0.00182	2
129950-130577	130252	0.00417	0.00455	5
130150-130777	130477	0.00417	0.00455	5
130374-130977	130677	0.00583	0.00636	7
130578-131177	130877	0.00333	0.00364	4
130778-131377	131077	0.00417	0.00455	5
130978-131577	131277	0.00444	0.00455	5
131178-131777	131477	0.00694	0.00727	8
131378-131977	131677	0.00694	0.00727	8
131578-132177	131877	0.00583	0.00636	7
131778-132377	132077	0.00333	0.00364	4
131978-132577	132277	0.0025	0.00273	3
132178-132777	132477	0.00167	0.00182	2
132378-132977	132677	0.00333	0.00364	4
132578-133177	132877	0.00417	0.00455	5
132778-133377	133077	0.00333	0.00364	4
132978-133577	133277	0.00167	0.00182	2
133178-133777	133477	0.00083	0.00091	1
133378-133977	133677	0.00167	0.00182	2
133578-134177	133877	0.00333	0.00364	4
133778-134377	134077	0.00583	0.00636	7
133978-134577	134277	0.00583	0.00636	7
134178-134777	134477	0.00583	0.00636	7
134378-134977	134677	0.00417	0.00455	5
134578-135177	134877	0.00583	0.00636	7
134778-135377	135077	0.00556	0.00545	6
134978-135577	135277	0.00472	0.00455	5
135178-135777	135477	0.00222	0.00182	2
135378-135977	135677	0.00083	0.00091	1
135578-136177	135877	0	0	0
135778-136377	136077	0	0	0
135978-136577	136277	0	0	0
136178-136777	136477	0	0	0
136378-137011	136677	0.00083	0.00091	1
136578-137211	136877	0.00083	0.00091	1
136778-137411	137111	0.00083	0.00091	1
137012-137611	137311	0	0	0
137212-137811	137511	0	0	0
137412-138011	137711	0	0	0
137612-138211	137911	0	0	0
137812-138411	138111	0	0	0
138012-138611	138311	0	0	0
138212-138811	138511	0	0	0
138412-139011	138711	0	0	0
138612-139211	138911	0	0	0
138812-139411	139111	0	0	0
139012-139611	139311	0	0	0
139212-139811	139511	0	0	0
139412-140011	139711	0	0	0
139612-140211	139911	0	0	0
139812-140411	140111	0	0	0
140012-140611	140311	0	0	0
140212-140811	140511	0	0	0
140412-141011	140711	0	0	0
140612-141211	140911	0	0	0
140812-141411	141111	0	0	0
141012-141611	141311	0	0	0
141212-141811	141511	0	0	0
141412-142011	141711	0	0	0
141612-142211	141911	0	0	0
141812-142411	142111	0	0	0
142012-142611	142311	0	0	0
142212-142811	142511	0	0	0
142412-143011	142711	0	0	0
142612-143211	142911	0	0	0
142812-143411	143111	0	0	0
143012-143611	143311	0	0	0
143212-143811	143511	0	0	0
143412-144011	143711	0	0	0
143612-144211	143911	0	0	0
143812-144411	144111	0	0	0
144012-144611	144311	0	0	0
144212-144811	144511	0.00083	0.00091	1
144412-145011	144711	0.00083	0.00091	1
144612-145211	144911	0.00167	0.00182	2
144812-145411	145111	0.00083	0.00091	1
145012-145611	145311	0.00083	0.00091	1
145212-145811	145511	0.00083	0.00091	1
145412-146011	145711	0.00083	0.00091	1
145612-146211	145911	0.00083	0.00091	1
145812-146411	146111	0	0	0
146012-146611	146311	0	0	0
146212-146811	146511	0	0	0
146412-147011	146711	0	0	0
146612-147211	146911	0.00083	0.00091	1
146812-147411	147111	0.00083	0.00091	1
147012-147611	147311	0.00083	0.00091	1
147212-147811	147511	0	0	0
147412-148011	147711	0	0	0
147612-148211	147911	0	0	0
147812-148411	148111	0	0	0
148012-148611	148311	0	0	0
148212-148811	148511	0	0	0
148412-149011	148711	0	0	0
148612-149211	148911	0	0	0
148812-149411	149111	0	0	0
149012-149611	149311	0	0	0
149212-149811	149511	0.00083	0.00091	1
149412-150011	149711	0.00083	0.00091	1
149612-150211	149911	0.00083	0.00091	1
149812-150411	150111	0	0	0
150012-150611	150311	0	0	0
150212-150811	150511	0	0	0
150412-151011	150711	0	0	0
150612-151211	150911	0	0	0
150812-151411	151111	0	0	0
151012-151611	151311	0	0	0
151212-151811	151511	0	0	0
151412-152011	151711	0	0	0
151612-152211	151911	0	0	0
151812-152411	152111	0	0	0
152012-152611	152311	0	0	0
152212-152811	152511	0	0	0
152412-153011	152711	0	0	0
152612-153211	152911	0	0	0
152812-153411	153111	0	0	0
153012-153611	153311	0	0	0
153212-153811	153511	0	0	0
153412-154011	153711	0	0	0
153612-154211	153911	0	0	0
153812-154411	154111	0	0	0
154012-154611	154311	0	0	0
154212-154811	154511	0	0	0
154412-155011	154711	0	0	0
154612-155211	154911	0	0	0
154812-155411	155111	0.00083	0.00091	1
155012-155611	155311	0.00083	0.00091	1
155212-155811	155511	0.00167	0.00182	2
155412-156011	155711	0.00083	0.00091	1
155612-156211	155911	0.00083	0.00091	1
155812-156411	156111	0	0	0
156012-156611	156311	0	0	0
156212-156811	156511	0	0	0
156412-157011	156711	0	0	0
156612-157211	156911	0	0	0
156812-157411	157111	0	0	0
157012-157611	157311	0	0	0
157212-157817	157511	0	0	0
157412-158017	157711	0	0	0
157612-158217	157917	0	0	0
157818-158417	158117	0	0	0
158018-158617	158317	0	0	0
158218-158817	158517	0	0	0
158418-159017	158717	0	0	0
158618-159217	158917	0	0	0
158818-159417	159117	0	0	0
159018-159617	159317	0	0	0
159218-159817	159517	0	0	0
159418-160017	159717	0	0	0
159618-160217	159917	0	0	0
159818-160417	160117	0	0	0
160018-160617	160317	0	0	0
160218-160817	160517	0	0	0
160418-161018	160717	0.00083	0.00091	1
160618-161105	160861	0.00103	0.00112	1

## Sheet: Guibourtia
Window	Midpoint	Pi	Theta	S
1-601	300	0.00333	0.00333	3
201-801	501	0	0	0
401-1001	701	0	0	0
602-1201	901	0.00111	0.00111	1
802-1401	1101	0.00111	0.00111	1
1002-1601	1301	0.00111	0.00111	1
1202-1803	1501	0	0	0
1402-2004	1701	0	0	0
1602-2204	1903	0.00111	0.00111	1
1804-2404	2104	0.00111	0.00111	1
2005-2604	2304	0.00222	0.00222	2
2205-2804	2504	0.00111	0.00111	1
2405-3004	2704	0.00111	0.00111	1
2605-3204	2904	0	0	0
2805-3404	3104	0.00222	0.00222	2
3005-3604	3304	0.00222	0.00222	2
3205-3804	3504	0.00222	0.00222	2
3405-4004	3704	0	0	0
3605-4204	3904	0	0	0
3805-4404	4104	0	0	0
4005-4604	4304	0	0	0
4205-4804	4504	0	0	0
4405-5012	4704	0	0	0
4605-5212	4906	0.00111	0.00111	1
4805-5412	5112	0.00222	0.00222	2
5013-5612	5312	0.00333	0.00333	3
5213-5812	5512	0.00333	0.00333	3
5413-6013	5712	0.00333	0.00333	3
5613-6213	5912	0.00556	0.00556	5
5813-6413	6113	0.00444	0.00444	4
6014-6614	6313	0.00333	0.00333	3
6214-6814	6514	0.00111	0.00111	1
6414-7015	6714	0.00444	0.00444	4
6615-7215	6914	0.00444	0.00444	4
6815-7415	7115	0.00333	0.00333	3
7016-7615	7315	0	0	0
7216-7815	7515	0.00111	0.00111	1
7416-8016	7715	0.00222	0.00222	2
7616-8216	7915	0.00222	0.00222	2
7816-8452	8116	0.00222	0.00222	2
8017-8652	8352	0.00111	0.00111	1
8217-8857	8552	0.00111	0.00111	1
8453-9057	8752	0	0	0
8653-9259	8957	0.00333	0.00333	3
8858-9459	9157	0.00333	0.00333	3
9058-9659	9359	0.00333	0.00333	3
9260-9859	9559	0	0	0
9460-10059	9759	0.00222	0.00222	2
9660-10259	9959	0.00222	0.00222	2
9860-10459	10159	0.00333	0.00333	3
10060-10659	10359	0.00222	0.00222	2
10260-10886	10559	0.00444	0.00444	4
10460-11086	10786	0.00333	0.00333	3
10660-11286	10986	0.00222	0.00222	2
10887-11486	11186	0.00111	0.00111	1
11087-11686	11386	0.00111	0.00111	1
11287-11886	11586	0.00111	0.00111	1
11487-12086	11786	0	0	0
11687-12286	11986	0	0	0
11887-12486	12186	0	0	0
12087-12686	12386	0	0	0
12287-12886	12586	0.00111	0.00111	1
12487-13101	12786	0.00111	0.00111	1
12687-13301	12986	0.00222	0.00222	2
12887-13501	13201	0.00222	0.00222	2
13102-13702	13401	0.00222	0.00222	2
13302-13936	13602	0.00111	0.00111	1
13502-14258	13802	0.00333	0.00333	3
13703-14468	14111	0.00444	0.00444	4
13937-14668	14368	0.00444	0.00444	4
14259-14868	14568	0.00111	0.00111	1
14469-15068	14768	0.00111	0.00111	1
14669-15292	14968	0.00333	0.00333	3
14869-15492	15192	0.00333	0.00333	3
15069-15692	15392	0.00444	0.00444	4
15293-15892	15592	0.00222	0.00222	2
15493-16096	15792	0.00222	0.00222	2
15693-16296	15992	0.00111	0.00111	1
15893-16496	16196	0.00222	0.00222	2
16097-16696	16396	0.00222	0.00222	2
16297-16896	16596	0.00111	0.00111	1
16497-17096	16796	0	0	0
16697-17310	16996	0.00111	0.00111	1
16897-17510	17210	0.00222	0.00222	2
17097-17710	17410	0.00222	0.00222	2
17311-17910	17610	0.00111	0.00111	1
17511-18114	17810	0	0	0
17711-18314	18010	0	0	0
17911-18516	18214	0.00111	0.00111	1
18115-18716	18416	0.00111	0.00111	1
18315-18916	18616	0.00111	0.00111	1
18517-19116	18816	0	0	0
18717-19328	19016	0	0	0
18917-19528	19216	0.00111	0.00111	1
19117-19728	19428	0.00111	0.00111	1
19329-19928	19628	0.00222	0.00222	2
19529-20128	19828	0.00111	0.00111	1
19729-20328	20028	0.00222	0.00222	2
19929-20528	20228	0.00111	0.00111	1
20129-20728	20428	0.00111	0.00111	1
20329-20928	20628	0.00111	0.00111	1
20529-21128	20828	0.00222	0.00222	2
20729-21328	21028	0.00222	0.00222	2
20929-21528	21228	0.00278	0.00222	2
21129-21728	21428	0.00167	0.00111	1
21329-21928	21628	0.00167	0.00111	1
21529-22128	21828	0	0	0
21729-22328	22028	0	0	0
21929-22528	22228	0	0	0
22129-22728	22428	0	0	0
22329-22928	22628	0	0	0
22529-23128	22828	0	0	0
22729-23328	23028	0	0	0
22929-23528	23228	0	0	0
23129-23728	23428	0	0	0
23329-23928	23628	0	0	0
23529-24128	23828	0.00111	0.00111	1
23729-24328	24028	0.00222	0.00222	2
23929-24528	24228	0.00222	0.00222	2
24129-24728	24428	0.00222	0.00222	2
24329-24928	24628	0.00222	0.00222	2
24529-25128	24828	0.00222	0.00222	2
24729-25328	25028	0.00111	0.00111	1
24929-25528	25228	0	0	0
25129-25728	25428	0	0	0
25329-25928	25628	0.00111	0.00111	1
25529-26128	25828	0.00111	0.00111	1
25729-26328	26028	0.00222	0.00222	2
25929-26528	26228	0.00111	0.00111	1
26129-26728	26428	0.00222	0.00222	2
26329-26928	26628	0.00222	0.00222	2
26529-27128	26828	0.00222	0.00222	2
26729-27328	27028	0.00111	0.00111	1
26929-27528	27228	0.00111	0.00111	1
27129-27728	27428	0.00111	0.00111	1
27329-27928	27628	0.00111	0.00111	1
27529-28128	27828	0.00111	0.00111	1
27729-28328	28028	0.00111	0.00111	1
27929-28528	28228	0.00333	0.00333	3
28129-28728	28428	0.00778	0.00778	7
28329-28928	28628	0.01	0.01	9
28529-29128	28828	0.00778	0.00778	7
28729-29328	29028	0.00333	0.00333	3
28929-29528	29228	0.00222	0.00222	2
29129-29739	29428	0.00222	0.00222	2
29329-30012	29633	0.00222	0.00222	2
29529-30265	29839	0.00111	0.00111	1
29740-30487	30151	0.00333	0.00333	3
30013-30688	30387	0.00222	0.00222	2
30266-30888	30588	0.00222	0.00222	2
30488-31088	30788	0.00222	0.00222	2
30689-31298	30988	0.00222	0.00222	2
30889-31498	31188	0.00333	0.00333	3
31089-31698	31398	0.00222	0.00222	2
31299-31899	31598	0.00333	0.00333	3
31499-32099	31798	0.00222	0.00222	2
31699-32299	31999	0.00222	0.00222	2
31900-32499	32199	0.00111	0.00111	1
32100-32741	32399	0.00111	0.00111	1
32300-32941	32641	0.00222	0.00222	2
32500-33141	32841	0.00222	0.00222	2
32742-33342	33041	0.00222	0.00222	2
32942-33542	33242	0.00111	0.00111	1
33142-33742	33442	0.00333	0.00333	3
33343-33942	33642	0.00444	0.00444	4
33543-34142	33842	0.00333	0.00333	3
33743-34343	34042	0.00222	0.00222	2
33943-34543	34243	0.00111	0.00111	1
34143-34751	34443	0.00111	0.00111	1
34344-34951	34651	0.00222	0.00222	2
34544-35167	34851	0.00333	0.00333	3
34752-35367	35051	0.00444	0.00444	4
34952-35567	35267	0.00333	0.00333	3
35168-35767	35467	0.00222	0.00222	2
35368-35967	35667	0.00333	0.00333	3
35568-36167	35867	0.00333	0.00333	3
35768-36367	36067	0.00333	0.00333	3
35968-36567	36267	0.00222	0.00222	2
36168-36767	36467	0.00222	0.00222	2
36368-36967	36667	0.00222	0.00222	2
36568-37167	36867	0.00111	0.00111	1
36768-37367	37067	0	0	0
36968-37567	37267	0	0	0
37168-37767	37467	0	0	0
37368-37967	37667	0	0	0
37568-38167	37867	0	0	0
37768-38367	38067	0	0	0
37968-38567	38267	0	0	0
38168-38767	38467	0	0	0
38368-38969	38667	0.00111	0.00111	1
38568-39169	38867	0.00111	0.00111	1
38768-39369	39069	0.00222	0.00222	2
38970-39569	39269	0.00111	0.00111	1
39170-39769	39469	0.00333	0.00333	3
39370-40007	39669	0.00333	0.00333	3
39570-40285	39891	0.00444	0.00444	4
39770-40491	40154	0.00222	0.00222	2
40008-40706	40391	0.00333	0.00333	3
40286-40906	40599	0.00222	0.00222	2
40492-41106	40806	0.00222	0.00222	2
40707-41306	41006	0	0	0
40907-41506	41206	0	0	0
41107-41706	41406	0	0	0
41307-41906	41606	0	0	0
41507-42106	41806	0	0	0
41707-42306	42006	0	0	0
41907-42506	42206	0	0	0
42107-42706	42406	0	0	0
42307-42906	42606	0	0	0
42507-43106	42806	0	0	0
42707-43306	43006	0	0	0
42907-43506	43206	0	0	0
43107-43706	43406	0	0	0
43307-43906	43606	0	0	0
43507-44106	43806	0	0	0
43707-44306	44006	0	0	0
43907-44506	44206	0	0	0
44107-44706	44406	0	0	0
44307-44906	44606	0	0	0
44507-45106	44806	0	0	0
44707-45306	45006	0.00111	0.00111	1
44907-45506	45206	0.00111	0.00111	1
45107-45706	45406	0.00111	0.00111	1
45307-45906	45606	0	0	0
45507-46106	45806	0	0	0
45707-46306	46006	0	0	0
45907-46512	46206	0.00111	0.00111	1
46107-46712	46412	0.00111	0.00111	1
46307-46917	46612	0.00111	0.00111	1
46513-47117	46817	0	0	0
46718-47317	47017	0	0	0
46918-47517	47217	0	0	0
47118-47717	47417	0	0	0
47318-47918	47617	0	0	0
47518-48118	47818	0	0	0
47718-48318	48018	0.00111	0.00111	1
47919-48518	48218	0.00111	0.00111	1
48119-48721	48418	0.00111	0.00111	1
48319-48921	48618	0	0	0
48519-49121	48821	0.00111	0.00111	1
48722-49321	49021	0.00111	0.00111	1
48922-49521	49221	0.00111	0.00111	1
49122-49721	49421	0	0	0
49322-49921	49621	0	0	0
49522-50125	49821	0	0	0
49722-50364	50021	0.00333	0.00333	3
49922-50564	50264	0.00333	0.00333	3
50126-50868	50464	0.00444	0.00444	4
50365-51162	50679	0.00111	0.00111	1
50565-51362	51062	0.00111	0.00111	1
50869-51563	51262	0	0	0
51163-51763	51462	0.00111	0.00111	1
51363-51963	51663	0.00111	0.00111	1
51564-52163	51863	0.00111	0.00111	1
51764-52363	52063	0	0	0
51964-52563	52263	0	0	0
52164-52763	52463	0	0	0
52364-52968	52663	0.00111	0.00111	1
52564-53168	52863	0.00222	0.00222	2
52764-53375	53068	0.00444	0.00444	4
52969-53575	53268	0.00333	0.00333	3
53169-53775	53475	0.00333	0.00333	3
53376-53975	53675	0.00111	0.00111	1
53576-54175	53875	0.00333	0.00333	3
53776-54375	54075	0.00222	0.00222	2
53976-54575	54275	0.00222	0.00222	2
54176-54775	54475	0.00111	0.00111	1
54376-54975	54675	0.00222	0.00222	2
54576-55175	54875	0.00333	0.00333	3
54776-55378	55075	0.00333	0.00333	3
54976-55583	55275	0.00444	0.00444	4
55176-55783	55478	0.00444	0.00444	4
55379-55983	55683	0.00333	0.00333	3
55584-56183	55883	0.00111	0.00111	1
55784-56383	56083	0	0	0
55984-56583	56283	0	0	0
56184-56783	56483	0.00111	0.00111	1
56384-56983	56683	0.00444	0.00444	4
56584-57183	56883	0.00556	0.00556	5
56784-57383	57083	0.00444	0.00444	4
56984-57583	57283	0.00111	0.00111	1
57184-57783	57483	0	0	0
57384-57983	57683	0	0	0
57584-58183	57883	0	0	0
57784-58383	58083	0	0	0
57984-58583	58283	0	0	0
58184-58783	58483	0	0	0
58384-58984	58683	0	0	0
58584-59186	58884	0	0	0
58784-59389	59086	0	0	0
58985-59589	59286	0	0	0
59187-59789	59489	0.00111	0.00111	1
59390-59989	59689	0.00222	0.00222	2
59590-60189	59889	0.00222	0.00222	2
59790-60389	60089	0.00111	0.00111	1
59990-60589	60289	0.00111	0.00111	1
60190-60789	60489	0.00111	0.00111	1
60390-60989	60689	0.00111	0.00111	1
60590-61189	60889	0.00222	0.00222	2
60790-61389	61089	0.00333	0.00333	3
60990-61670	61289	0.00444	0.00444	4
61190-61883	61570	0.00333	0.00333	3
61390-62083	61775	0.00222	0.00222	2
61671-62283	61983	0.00222	0.00222	2
61884-62483	62183	0.00222	0.00222	2
62084-62683	62383	0.00444	0.00444	4
62284-62883	62583	0.00333	0.00333	3
62484-63083	62783	0.00222	0.00222	2
62684-63283	62983	0	0	0
62884-63483	63183	0	0	0
63084-63685	63383	0.00222	0.00222	2
63284-63930	63583	0.00222	0.00222	2
63484-64164	63789	0.00222	0.00222	2
63686-64364	64064	0	0	0
63931-64564	64264	0	0	0
64165-64764	64464	0	0	0
64365-64964	64664	0	0	0
64565-65173	64864	0.00111	0.00111	1
64765-65373	65064	0.00111	0.00111	1
64965-65573	65273	0.00222	0.00222	2
65174-65773	65473	0.00111	0.00111	1
65374-65973	65673	0.00222	0.00222	2
65574-66173	65873	0.00111	0.00111	1
65774-66378	66073	0.00222	0.00222	2
65974-66578	66273	0.00222	0.00222	2
66174-66778	66478	0.00222	0.00222	2
66379-66978	66678	0.00222	0.00222	2
66579-67178	66878	0.00111	0.00111	1
66779-67378	67078	0.00111	0.00111	1
66979-67600	67278	0.00111	0.00111	1
67179-67800	67478	0.00444	0.00444	4
67379-68000	67700	0.00556	0.00556	5
67601-68201	67900	0.00444	0.00444	4
67801-68401	68100	0.00111	0.00111	1
68001-68601	68301	0	0	0
68202-68801	68501	0	0	0
68402-69001	68701	0	0	0
68602-69201	68901	0	0	0
68802-69401	69101	0.00111	0.00111	1
69002-69601	69301	0.00333	0.00333	3
69202-69801	69501	0.00333	0.00333	3
69402-70009	69701	0.00444	0.00444	4
69602-70209	69901	0.00222	0.00222	2
69802-70409	70109	0.00222	0.00222	2
70010-70609	70309	0	0	0
70210-70809	70509	0.00111	0.00111	1
70410-71009	70709	0.00222	0.00222	2
70610-71215	70909	0.00222	0.00222	2
70810-71415	71115	0.00111	0.00111	1
71010-71615	71315	0	0	0
71216-71816	71515	0.00111	0.00111	1
71416-72016	71715	0.00222	0.00222	2
71616-72216	71916	0.00222	0.00222	2
71817-72416	72116	0.00111	0.00111	1
72017-72637	72316	0.00111	0.00111	1
72217-72837	72537	0.00111	0.00111	1
72417-73037	72737	0.00222	0.00222	2
72638-73237	72937	0.00222	0.00222	2
72838-73437	73137	0.00222	0.00222	2
73038-73637	73337	0.00222	0.00222	2
73238-73837	73537	0.00111	0.00111	1
73438-74037	73737	0.00111	0.00111	1
73638-74237	73937	0	0	0
73838-74439	74137	0.00111	0.00111	1
74038-74645	74339	0.00111	0.00111	1
74238-74845	74545	0.00111	0.00111	1
74440-75045	74745	0.00111	0.00111	1
74646-75245	74945	0.00111	0.00111	1
74846-75445	75145	0.00111	0.00111	1
75046-75645	75345	0	0	0
75246-75845	75545	0.00111	0.00111	1
75446-76045	75745	0.00333	0.00333	3
75646-76245	75945	0.00333	0.00333	3
75846-76445	76145	0.00222	0.00222	2
76046-76663	76345	0	0	0
76246-76866	76545	0.00111	0.00111	1
76446-77066	76766	0.00111	0.00111	1
76664-77266	76966	0.00111	0.00111	1
76867-77466	77166	0	0	0
77067-77666	77366	0	0	0
77267-77866	77566	0	0	0
77467-78066	77766	0	0	0
77667-78266	77966	0	0	0
77867-78466	78166	0	0	0
78067-78666	78366	0.00111	0.00111	1
78267-78866	78566	0.00111	0.00111	1
78467-79066	78766	0.00222	0.00222	2
78667-79266	78966	0.00111	0.00111	1
78867-79466	79166	0.00111	0.00111	1
79067-79666	79366	0	0	0
79267-79866	79566	0	0	0
79467-80066	79766	0	0	0
79667-80267	79966	0	0	0
79867-80467	80167	0	0	0
80067-80667	80367	0.00111	0.00111	1
80268-80867	80567	0.00222	0.00222	2
80468-81067	80767	0.00333	0.00333	3
80668-81267	80967	0.00222	0.00222	2
80868-81467	81167	0.00111	0.00111	1
81068-81668	81367	0.00111	0.00111	1
81268-81904	81567	0.00222	0.00222	2
81468-82104	81774	0.00222	0.00222	2
81669-82304	82004	0.00111	0.00111	1
81905-82504	82204	0	0	0
82105-82704	82404	0	0	0
82305-82909	82604	0.00111	0.00111	1
82505-83109	82809	0.00111	0.00111	1
82705-83309	83009	0.00111	0.00111	1
82910-83509	83209	0.00111	0.00111	1
83110-83709	83409	0.00222	0.00222	2
83310-83909	83609	0.00222	0.00222	2
83510-84109	83809	0.00111	0.00111	1
83710-84309	84009	0	0	0
83910-84558	84209	0.00333	0.00333	3
84110-84759	84450	0.00444	0.00444	4
84310-84959	84658	0.00444	0.00444	4
84559-85170	84859	0.00333	0.00333	3
84760-85371	85070	0.00222	0.00222	2
84960-85571	85271	0.00222	0.00222	2
85171-85771	85471	0.00111	0.00111	1
85372-85976	85671	0.00111	0.00111	1
85572-86176	85876	0.00111	0.00111	1
85772-86376	86076	0	0	0
85977-86581	86276	0	0	0
86177-86781	86481	0	0	0
86377-86981	86681	0	0	0
86582-87181	86881	0	0	0
86782-87381	87081	0.00111	0.00111	1
86982-87586	87281	0.00222	0.00222	2
87182-87786	87485	0.00444	0.00444	4
87382-87986	87686	0.00333	0.00333	3
87587-88187	87886	0.00222	0.00222	2
87787-88387	88087	0	0	0
87987-88587	88287	0.00111	0.00111	1
88188-88787	88487	0.00111	0.00111	1
88388-89000	88687	0.00111	0.00111	1
88588-89200	88887	0.00111	0.00111	1
88788-89434	89100	0.00111	0.00111	1
89001-89670	89300	0.00444	0.00444	4
89201-89871	89570	0.00333	0.00333	3
89435-90071	89770	0.00333	0.00333	3
89671-90271	89971	0	0	0
89872-90471	90171	0	0	0
90072-90671	90371	0	0	0
90272-90871	90571	0	0	0
90472-91071	90771	0	0	0
90672-91271	90971	0	0	0
90872-91471	91171	0	0	0
91072-91671	91371	0	0	0
91272-91871	91571	0	0	0
91472-92071	91771	0	0	0
91672-92271	91971	0	0	0
91872-92471	92171	0	0	0
92072-92671	92371	0	0	0
92272-92871	92571	0	0	0
92472-93071	92771	0	0	0
92672-93271	92971	0	0	0
92872-93471	93171	0	0	0
93072-93671	93371	0	0	0
93272-93871	93571	0	0	0
93472-94071	93771	0	0	0
93672-94271	93971	0	0	0
93872-94471	94171	0	0	0
94072-94671	94371	0	0	0
94272-94871	94571	0	0	0
94472-95071	94771	0	0	0
94672-95271	94971	0	0	0
94872-95471	95171	0	0	0
95072-95671	95371	0.00111	0.00111	1
95272-95871	95571	0.00111	0.00111	1
95472-96071	95771	0.00111	0.00111	1
95672-96271	95971	0	0	0
95872-96471	96171	0	0	0
96072-96671	96371	0	0	0
96272-96871	96571	0	0	0
96472-97071	96771	0	0	0
96672-97271	96971	0	0	0
96872-97471	97171	0	0	0
97072-97671	97371	0	0	0
97272-97871	97571	0	0	0
97472-98071	97771	0	0	0
97672-98271	97971	0	0	0
97872-98471	98171	0	0	0
98072-98671	98371	0	0	0
98272-98871	98571	0	0	0
98472-99071	98771	0	0	0
98672-99271	98971	0	0	0
98872-99471	99171	0	0	0
99072-99671	99371	0	0	0
99272-99871	99571	0	0	0
99472-100071	99771	0	0	0
99672-100271	99971	0	0	0
99872-100471	100171	0	0	0
100072-100671	100371	0	0	0
100272-100871	100571	0	0	0
100472-101071	100771	0	0	0
100672-101271	100971	0	0	0
100872-101471	101171	0	0	0
101072-101671	101371	0	0	0
101272-101871	101571	0	0	0
101472-102071	101771	0	0	0
101672-102271	101971	0	0	0
101872-102471	102171	0	0	0
102072-102671	102371	0	0	0
102272-102871	102571	0	0	0
102472-103071	102771	0	0	0
102672-103271	102971	0	0	0
102872-103471	103171	0	0	0
103072-103671	103371	0	0	0
103272-103871	103571	0	0	0
103472-104071	103771	0	0	0
103672-104271	103971	0	0	0
103872-104471	104171	0	0	0
104072-104671	104371	0	0	0
104272-104871	104571	0.00111	0.00111	1
104472-105071	104771	0.00111	0.00111	1
104672-105271	104971	0.00111	0.00111	1
104872-105471	105171	0	0	0
105072-105671	105371	0	0	0
105272-105871	105571	0	0	0
105472-106071	105771	0	0	0
105672-106271	105971	0	0	0
105872-106471	106171	0	0	0
106072-106671	106371	0	0	0
106272-106871	106571	0	0	0
106472-107071	106771	0	0	0
106672-107271	106971	0	0	0
106872-107471	107171	0	0	0
107072-107671	107371	0	0	0
107272-107871	107571	0	0	0
107472-108071	107771	0	0	0
107672-108271	107971	0	0	0
107872-108472	108171	0	0	0
108072-108672	108372	0	0	0
108272-108872	108572	0	0	0
108473-109072	108772	0	0	0
108673-109272	108972	0	0	0
108873-109472	109172	0	0	0
109073-109672	109372	0	0	0
109273-109872	109572	0	0	0
109473-110072	109772	0	0	0
109673-110272	109972	0	0	0
109873-110472	110172	0	0	0
110073-110672	110372	0	0	0
110273-110872	110572	0	0	0
110473-111072	110772	0	0	0
110673-111272	110972	0	0	0
110873-111472	111172	0	0	0
111073-111672	111372	0	0	0
111273-111872	111572	0	0	0
111473-112072	111772	0	0	0
111673-112272	111972	0	0	0
111873-112472	112172	0	0	0
112073-112672	112372	0	0	0
112273-112872	112572	0	0	0
112473-113072	112772	0	0	0
112673-113272	112972	0	0	0
112873-113472	113172	0.00111	0.00111	1
113073-113672	113372	0.00111	0.00111	1
113273-113872	113572	0.00222	0.00222	2
113473-114113	113772	0.00333	0.00333	3
113673-114313	113992	0.00333	0.00333	3
113873-114513	114213	0.00222	0.00222	2
114114-114713	114413	0	0	0
114314-114913	114613	0.00111	0.00111	1
114514-115113	114813	0.00111	0.00111	1
114714-115313	115013	0.00111	0.00111	1
114914-115513	115213	0	0	0
115114-115713	115413	0.00111	0.00111	1
115314-115913	115613	0.00111	0.00111	1
115514-116113	115813	0.00333	0.00333	3
115714-116313	116013	0.00333	0.00333	3
115914-116513	116213	0.00444	0.00444	4
116114-116713	116413	0.00222	0.00222	2
116314-116913	116613	0.00222	0.00222	2
116514-117113	116813	0.00222	0.00222	2
116714-117313	117013	0.00333	0.00333	3
116914-117513	117213	0.00333	0.00333	3
117114-117713	117413	0.00333	0.00333	3
117314-117915	117613	0.00222	0.00222	2
117514-118115	117813	0.00111	0.00111	1
117714-118401	118015	0.00111	0.00111	1
117916-118601	118301	0.00333	0.00333	3
118116-118801	118501	0.00444	0.00444	4
118402-119001	118701	0.00444	0.00444	4
118602-119213	118901	0.00222	0.00222	2
118802-119448	119101	0.00111	0.00111	1
119002-119651	119328	0.00222	0.00222	2
119229-119851	119548	0.00333	0.00333	3
119449-120053	119751	0.00444	0.00444	4
119652-120253	119953	0.00333	0.00333	3
119852-120453	120153	0.00333	0.00333	3
120054-120653	120353	0.00222	0.00222	2
120254-120853	120553	0.00333	0.00333	3
120454-121053	120753	0.00333	0.00333	3
120654-121277	120953	0.00444	0.00444	4
120854-121477	121177	0.00222	0.00222	2
121054-121677	121377	0.00389	0.00333	3
121278-121877	121577	0.005	0.00444	4
121478-122077	121777	0.005	0.00444	4
121678-122277	121977	0.00222	0.00222	2
121878-122477	122177	0.00111	0.00111	1
122078-122677	122377	0.00222	0.00222	2
122278-122877	122577	0.00222	0.00222	2
122478-123077	122777	0.00222	0.00222	2
122678-123277	122977	0.00111	0.00111	1
122878-123477	123177	0.00111	0.00111	1
123078-123677	123377	0	0	0
123278-123877	123577	0	0	0
123478-124077	123777	0	0	0
123678-124277	123977	0	0	0
123878-124479	124177	0.00222	0.00222	2
124078-124679	124377	0.00444	0.00444	4
124278-124879	124579	0.00556	0.00556	5
124480-125079	124779	0.00444	0.00444	4
124680-125300	124979	0.00222	0.00222	2
124880-125500	125179	0.00222	0.00222	2
125080-125700	125400	0.00111	0.00111	1
125301-125900	125600	0.00222	0.00222	2
125501-126100	125800	0.00111	0.00111	1
125701-126300	126000	0.00111	0.00111	1
125901-126500	126200	0	0	0
126101-126700	126400	0	0	0
126301-126901	126600	0	0	0
126501-127101	126801	0.00111	0.00111	1
126701-127301	127001	0.00111	0.00111	1
126902-127501	127201	0.00222	0.00222	2
127102-127701	127401	0.00111	0.00111	1
127302-127901	127601	0.00111	0.00111	1
127502-128101	127801	0.00111	0.00111	1
127702-128301	128001	0.00222	0.00222	2
127902-128501	128201	0.00222	0.00222	2
128102-128701	128401	0.00111	0.00111	1
128302-128901	128601	0	0	0
128502-129101	128801	0	0	0
128702-129301	129001	0	0	0
128902-129501	129201	0	0	0
129102-129701	129401	0.00111	0.00111	1
129302-129901	129601	0.00111	0.00111	1
129502-130114	129801	0.00222	0.00222	2
129702-130351	130013	0.00222	0.00222	2
129902-130551	130251	0.00667	0.00667	6
130115-130751	130451	0.00667	0.00667	6
130352-130951	130651	0.00556	0.00556	5
130552-131151	130851	0.00111	0.00111	1
130752-131351	131051	0.00222	0.00222	2
130952-131551	131251	0.00444	0.00444	4
131152-131751	131451	0.00556	0.00556	5
131352-131951	131651	0.00333	0.00333	3
131552-132151	131851	0.00111	0.00111	1
131752-132351	132051	0	0	0
131952-132551	132251	0.00111	0.00111	1
132152-132751	132451	0.00333	0.00333	3
132352-132951	132651	0.00444	0.00444	4
132552-133151	132851	0.00333	0.00333	3
132752-133351	133051	0.00222	0.00222	2
132952-133551	133251	0.00222	0.00222	2
133152-133751	133451	0.00444	0.00444	4
133352-133951	133651	0.00333	0.00333	3
133552-134151	133851	0.00333	0.00333	3
133752-134351	134051	0.00222	0.00222	2
133952-134551	134251	0.00444	0.00444	4
134152-134751	134451	0.00444	0.00444	4
134352-134951	134651	0.00444	0.00444	4
134552-135151	134851	0.00222	0.00222	2
134752-135351	135051	0.00111	0.00111	1
134952-135551	135251	0	0	0
135152-135751	135451	0	0	0
135352-135951	135651	0.00111	0.00111	1
135552-136151	135851	0.00111	0.00111	1
135752-136351	136051	0.00111	0.00111	1
135952-136551	136251	0.00111	0.00111	1
136152-136792	136451	0.00333	0.00333	3
136352-136992	136672	0.00333	0.00333	3
136552-137192	136892	0.00222	0.00222	2
136793-137392	137092	0.00111	0.00111	1
136993-137592	137292	0.00111	0.00111	1
137193-137792	137492	0.00111	0.00111	1
137393-137992	137692	0	0	0
137593-138192	137892	0	0	0
137793-138392	138092	0	0	0
137993-138592	138292	0	0	0
138193-138792	138492	0	0	0
138393-138992	138692	0	0	0
138593-139192	138892	0	0	0
138793-139392	139092	0	0	0
138993-139592	139292	0	0	0
139193-139792	139492	0	0	0
139393-139992	139692	0	0	0
139593-140192	139892	0	0	0
139793-140392	140092	0	0	0
139993-140592	140292	0	0	0
140193-140792	140492	0	0	0
140393-140992	140692	0	0	0
140593-141192	140892	0	0	0
140793-141392	141092	0	0	0
140993-141592	141292	0	0	0
141193-141792	141492	0	0	0
141393-141992	141692	0	0	0
141593-142192	141892	0	0	0
141793-142393	142092	0	0	0
141993-142593	142292	0	0	0
142193-142793	142493	0	0	0
142394-142993	142693	0	0	0
142594-143193	142893	0	0	0
142794-143393	143093	0	0	0
142994-143593	143293	0	0	0
143194-143793	143493	0	0	0
143394-143993	143693	0	0	0
143594-144193	143893	0	0	0
143794-144393	144093	0	0	0
143994-144593	144293	0	0	0
144194-144793	144493	0	0	0
144394-144993	144693	0	0	0
144594-145193	144893	0	0	0
144794-145393	145093	0	0	0
144994-145593	145293	0	0	0
145194-145793	145493	0	0	0
145394-145993	145693	0.00111	0.00111	1
145594-146193	145893	0.00111	0.00111	1
145794-146393	146093	0.00111	0.00111	1
145994-146593	146293	0	0	0
146194-146793	146493	0	0	0
146394-146993	146693	0	0	0
146594-147193	146893	0	0	0
146794-147393	147093	0	0	0
146994-147593	147293	0	0	0
147194-147793	147493	0	0	0
147394-147993	147693	0	0	0
147594-148193	147893	0	0	0
147794-148393	148093	0	0	0
147994-148593	148293	0	0	0
148194-148793	148493	0	0	0
148394-148993	148693	0	0	0
148594-149193	148893	0	0	0
148794-149393	149093	0	0	0
148994-149593	149293	0	0	0
149194-149793	149493	0	0	0
149394-149993	149693	0	0	0
149594-150193	149893	0	0	0
149794-150393	150093	0	0	0
149994-150593	150293	0	0	0
150194-150793	150493	0	0	0
150394-150993	150693	0	0	0
150594-151193	150893	0	0	0
150794-151393	151093	0	0	0
150994-151593	151293	0	0	0
151194-151793	151493	0	0	0
151394-151993	151693	0	0	0
151594-152193	151893	0	0	0
151794-152393	152093	0	0	0
151994-152593	152293	0	0	0
152194-152793	152493	0	0	0
152394-152993	152693	0	0	0
152594-153193	152893	0	0	0
152794-153393	153093	0	0	0
152994-153593	153293	0	0	0
153194-153793	153493	0	0	0
153394-153993	153693	0	0	0
153594-154193	153893	0	0	0
153794-154393	154093	0	0	0
153994-154593	154293	0	0	0
154194-154793	154493	0	0	0
154394-154993	154693	0.00111	0.00111	1
154594-155193	154893	0.00111	0.00111	1
154794-155393	155093	0.00111	0.00111	1
154994-155593	155293	0	0	0
155194-155793	155493	0	0	0
155394-155993	155693	0	0	0
155594-156193	155893	0	0	0
155794-156393	156093	0	0	0
155994-156593	156293	0	0	0
156194-156793	156493	0	0	0
156394-156993	156693	0	0	0
156594-157193	156893	0	0	0
156794-157393	157093	0	0	0
156994-157593	157293	0	0	0
157194-157793	157493	0	0	0
157394-157993	157693	0	0	0
157594-158193	157893	0	0	0
157794-158393	158093	0	0	0
157994-158593	158293	0	0	0
158194-158793	158493	0	0	0
158394-158993	158693	0	0	0
158594-159193	158893	0	0	0
158794-159393	159093	0	0	0
158994-159593	159293	0	0	0
159194-159793	159493	0	0	0
159394-159993	159693	0	0	0
159594-160193	159893	0	0	0
159794-160393	160093	0	0	0
159994-160593	160293	0	0	0
160194-160794	160493	0	0	0
160394-160861	160627	0	0	0
160379-160854	160616	0	0	0

## Sheet: Bobgunnia
Window	Midpoint	Pi	Theta	S
1-695	376	0.00167	0.00167	1
201-895	595	0.00167	0.00167	1
496-1095	795	0	0	0
696-1295	995	0	0	0
896-1495	1195	0	0	0
1096-1695	1395	0.00167	0.00167	1
1296-1895	1595	0.00167	0.00167	1
1496-2095	1795	0.00167	0.00167	1
1696-2295	1995	0.00167	0.00167	1
1896-2495	2195	0.00167	0.00167	1
2096-2695	2395	0.00167	0.00167	1
2296-2895	2595	0	0	0
2496-3095	2795	0.00167	0.00167	1
2696-3295	2995	0.00167	0.00167	1
2896-3495	3195	0.00167	0.00167	1
3096-3695	3395	0	0	0
3296-3895	3595	0.00167	0.00167	1
3496-4096	3795	0.00167	0.00167	1
3696-4296	3995	0.00167	0.00167	1
3896-4496	4196	0	0	0
4097-4703	4396	0	0	0
4297-4917	4603	0.005	0.005	3
4497-5164	4803	0.00667	0.00667	4
4704-5366	5045	0.00667	0.00667	4
4918-5566	5264	0.00167	0.00167	1
5165-5767	5466	0.00167	0.00167	1
5367-5967	5666	0.00167	0.00167	1
5567-6167	5867	0.00333	0.00333	2
5768-6367	6067	0.00167	0.00167	1
5968-6567	6267	0.00167	0.00167	1
6168-6767	6467	0	0	0
6368-7034	6667	0.00333	0.00333	2
6568-7234	6875	0.005	0.005	3
6768-7434	7134	0.005	0.005	3
7035-7634	7334	0.00167	0.00167	1
7235-7850	7534	0.00167	0.00167	1
7435-8050	7750	0.00167	0.00167	1
7635-8250	7950	0.00167	0.00167	1
7851-8450	8150	0	0	0
8051-8651	8350	0	0	0
8251-8851	8551	0	0	0
8451-9051	8751	0	0	0
8652-9265	8951	0.00167	0.00167	1
8852-9468	9165	0.00167	0.00167	1
9052-9668	9366	0.00167	0.00167	1
9266-9868	9568	0	0	0
9469-10068	9768	0	0	0
9669-10269	9968	0	0	0
9869-10471	10168	0	0	0
10069-10671	10370	0	0	0
10270-10871	10571	0.00167	0.00167	1
10472-11073	10771	0.00333	0.00333	2
10672-11296	10973	0.00333	0.00333	2
10872-11502	11196	0.00167	0.00167	1
11074-11702	11396	0	0	0
11297-11902	11602	0	0	0
11503-12102	11802	0	0	0
11703-12302	12002	0	0	0
11903-12502	12202	0	0	0
12103-12702	12402	0	0	0
12303-12902	12602	0	0	0
12503-13102	12802	0	0	0
12703-13302	13002	0.00167	0.00167	1
12903-13502	13202	0.00167	0.00167	1
13103-13702	13402	0.00167	0.00167	1
13303-13902	13602	0	0	0
13503-14102	13802	0	0	0
13703-14302	14002	0	0	0
13903-14502	14202	0	0	0
14103-14702	14402	0	0	0
14303-14910	14602	0.00167	0.00167	1
14503-15110	14802	0.00333	0.00333	2
14703-15310	15010	0.00333	0.00333	2
14911-15510	15210	0.00167	0.00167	1
15111-15710	15410	0	0	0
15311-15910	15610	0	0	0
15511-16110	15810	0	0	0
15711-16312	16010	0	0	0
15911-16515	16212	0	0	0
16111-16715	16414	0	0	0
16313-16915	16615	0	0	0
16516-17115	16815	0	0	0
16716-17315	17015	0	0	0
16916-17515	17215	0	0	0
17116-17715	17415	0	0	0
17316-17915	17615	0	0	0
17516-18115	17815	0	0	0
17716-18315	18015	0	0	0
17916-18517	18215	0	0	0
18116-18744	18417	0	0	0
18316-18944	18644	0	0	0
18518-19144	18844	0	0	0
18745-19344	19044	0.00167	0.00167	1
18945-19544	19244	0.00167	0.00167	1
19145-19744	19444	0.00167	0.00167	1
19345-19944	19644	0.00167	0.00167	1
19545-20144	19844	0.00167	0.00167	1
19745-20344	20044	0.00167	0.00167	1
19945-20544	20244	0	0	0
20145-20744	20444	0.00167	0.00167	1
20345-20944	20644	0.00167	0.00167	1
20545-21144	20844	0.00167	0.00167	1
20745-21344	21044	0	0	0
20945-21544	21244	0	0	0
21145-21744	21444	0	0	0
21345-21944	21644	0	0	0
21545-22144	21844	0	0	0
21745-22344	22044	0	0	0
21945-22544	22244	0	0	0
22145-22744	22444	0	0	0
22345-22944	22644	0	0	0
22545-23144	22844	0	0	0
22745-23344	23044	0	0	0
22945-23544	23244	0	0	0
23145-23744	23444	0	0	0
23345-23944	23644	0	0	0
23545-24144	23844	0	0	0
23745-24344	24044	0.00167	0.00167	1
23945-24544	24244	0.00167	0.00167	1
24145-24744	24444	0.00333	0.00333	2
24345-24944	24644	0.00333	0.00333	2
24545-25144	24844	0.005	0.005	3
24745-25344	25044	0.00333	0.00333	2
24945-25544	25244	0.00167	0.00167	1
25145-25744	25444	0	0	0
25345-25944	25644	0	0	0
25545-26144	25844	0	0	0
25745-26344	26044	0	0	0
25945-26544	26244	0	0	0
26145-26744	26444	0	0	0
26345-26944	26644	0	0	0
26545-27144	26844	0	0	0
26745-27344	27044	0	0	0
26945-27544	27244	0	0	0
27145-27744	27444	0	0	0
27345-27944	27644	0	0	0
27545-28144	27844	0	0	0
27745-28344	28044	0	0	0
27945-28544	28244	0	0	0
28145-28744	28444	0	0	0
28345-28944	28644	0	0	0
28545-29144	28844	0	0	0
28745-29344	29044	0	0	0
28945-29544	29244	0.00167	0.00167	1
29145-29744	29444	0.00167	0.00167	1
29345-29944	29644	0.00167	0.00167	1
29545-30145	29844	0	0	0
29745-30350	30045	0	0	0
29945-30562	30250	0.00333	0.00333	2
30146-30763	30450	0.005	0.005	3
30351-30963	30663	0.005	0.005	3
30563-31170	30863	0.00167	0.00167	1
30764-31370	31070	0	0	0
30964-31571	31270	0.00167	0.00167	1
31171-31771	31471	0.00167	0.00167	1
31371-31971	31671	0.005	0.005	3
31572-32171	31871	0.00333	0.00333	2
31772-32371	32071	0.00333	0.00333	2
31972-32571	32271	0	0	0
32172-32771	32471	0	0	0
32372-32971	32671	0	0	0
32572-33171	32871	0	0	0
32772-33371	33071	0	0	0
32972-33571	33271	0	0	0
33172-33772	33471	0	0	0
33372-33972	33671	0	0	0
33572-34172	33872	0	0	0
33773-34372	34072	0	0	0
33973-34572	34272	0.00167	0.00167	1
34173-34776	34472	0.00167	0.00167	1
34373-34976	34672	0.00167	0.00167	1
34573-35181	34876	0	0	0
34777-35381	35081	0.00167	0.00167	1
34977-35581	35281	0.00167	0.00167	1
35182-35781	35481	0.00333	0.00333	2
35382-35981	35681	0.00167	0.00167	1
35582-36181	35881	0.00333	0.00333	2
35782-36381	36081	0.00167	0.00167	1
35982-36581	36281	0.00167	0.00167	1
36182-36781	36481	0	0	0
36382-36981	36681	0	0	0
36582-37181	36881	0	0	0
36782-37381	37081	0	0	0
36982-37581	37281	0	0	0
37182-37781	37481	0	0	0
37382-37981	37681	0	0	0
37582-38181	37881	0	0	0
37782-38381	38081	0	0	0
37982-38581	38281	0	0	0
38182-38783	38481	0	0	0
38382-38983	38681	0	0	0
38582-39183	38883	0	0	0
38784-39386	39083	0	0	0
38984-39618	39283	0	0	0
39184-39835	39486	0.00333	0.00333	2
39387-40035	39732	0.005	0.005	3
39619-40238	39935	0.005	0.005	3
39836-40438	40137	0.00167	0.00167	1
40036-40638	40338	0	0	0
40239-40838	40538	0	0	0
40439-41038	40738	0	0	0
40639-41238	40938	0	0	0
40839-41438	41138	0	0	0
41039-41638	41338	0	0	0
41239-41838	41538	0	0	0
41439-42038	41738	0	0	0
41639-42238	41938	0	0	0
41839-42438	42138	0	0	0
42039-42638	42338	0	0	0
42239-42838	42538	0	0	0
42439-43038	42738	0	0	0
42639-43238	42938	0	0	0
42839-43438	43138	0	0	0
43039-43638	43338	0	0	0
43239-43838	43538	0	0	0
43439-44038	43738	0.00167	0.00167	1
43639-44238	43938	0.00167	0.00167	1
43839-44438	44138	0.00167	0.00167	1
44039-44638	44338	0	0	0
44239-44838	44538	0	0	0
44439-45038	44738	0	0	0
44639-45238	44938	0	0	0
44839-45438	45138	0	0	0
45039-45638	45338	0	0	0
45239-45838	45538	0	0	0
45439-46040	45738	0	0	0
45639-46240	45940	0	0	0
45839-46442	46140	0.00167	0.00167	1
46041-46642	46340	0.00167	0.00167	1
46241-46842	46542	0.00167	0.00167	1
46443-47044	46742	0	0	0
46643-47244	46942	0	0	0
46843-47444	47144	0	0	0
47045-47644	47344	0	0	0
47245-47844	47544	0	0	0
47445-48045	47744	0	0	0
47645-48245	47945	0	0	0
47845-48445	48145	0	0	0
48046-48645	48345	0	0	0
48246-48845	48545	0	0	0
48446-49045	48745	0	0	0
48646-49245	48945	0	0	0
48846-49445	49145	0	0	0
49046-49645	49345	0	0	0
49246-49845	49545	0.00167	0.00167	1
49446-50045	49745	0.00167	0.00167	1
49646-50281	49945	0.00333	0.00333	2
49846-50481	50162	0.00167	0.00167	1
50046-50681	50381	0.00167	0.00167	1
50282-50896	50581	0.00333	0.00333	2
50482-51096	50792	0.00333	0.00333	2
50684-51296	50996	0.00333	0.00333	2
50897-51501	51196	0	0	0
51097-51701	51401	0	0	0
51297-51901	51601	0.00167	0.00167	1
51502-52101	51801	0.00167	0.00167	1
51702-52301	52001	0.00167	0.00167	1
51902-52501	52201	0	0	0
52102-52701	52401	0	0	0
52302-52901	52601	0	0	0
52502-53101	52801	0	0	0
52702-53301	53001	0	0	0
52902-53501	53201	0	0	0
53102-53701	53401	0	0	0
53302-53901	53601	0	0	0
53502-54101	53801	0	0	0
53702-54301	54001	0.00167	0.00167	1
53902-54501	54201	0.00167	0.00167	1
54102-54723	54401	0.00167	0.00167	1
54302-54929	54601	0	0	0
54502-55135	54829	0	0	0
54724-55335	55035	0	0	0
54930-55535	55235	0	0	0
55136-55735	55435	0	0	0
55336-55935	55635	0	0	0
55536-56137	55835	0	0	0
55736-56339	56035	0	0	0
55936-56539	56237	0	0	0
56138-56739	56439	0	0	0
56340-56939	56639	0	0	0
56540-57139	56839	0	0	0
56740-57339	57039	0	0	0
56940-57539	57239	0	0	0
57140-57739	57439	0	0	0
57340-57939	57639	0	0	0
57540-58139	57839	0	0	0
57740-58341	58039	0	0	0
57940-58541	58239	0	0	0
58140-58741	58441	0	0	0
58342-58942	58641	0	0	0
58542-59142	58842	0.00167	0.00167	1
58742-59342	59042	0.00333	0.00333	2
58943-59542	59242	0.00333	0.00333	2
59143-59742	59442	0.00167	0.00167	1
59343-59942	59642	0.00167	0.00167	1
59543-60142	59842	0.00167	0.00167	1
59743-60342	60042	0.00167	0.00167	1
59943-60542	60242	0	0	0
60143-60743	60442	0	0	0
60343-60943	60643	0	0	0
60543-61150	60843	0.00167	0.00167	1
60744-61376	61050	0.00333	0.00333	2
60944-61604	61250	0.005	0.005	3
61151-61804	61476	0.00333	0.00333	2
61377-62004	61704	0.00167	0.00167	1
61605-62204	61904	0	0	0
61805-62404	62104	0	0	0
62005-62604	62304	0	0	0
62205-62804	62504	0	0	0
62405-63004	62704	0	0	0
62605-63204	62904	0	0	0
62805-63405	63104	0.00167	0.00167	1
63005-63606	63304	0.00167	0.00167	1
63205-63806	63505	0.00333	0.00333	2
63406-64007	63706	0.00167	0.00167	1
63607-64208	63906	0.00167	0.00167	1
63807-64408	64108	0	0	0
64008-64608	64308	0	0	0
64209-64808	64508	0.00167	0.00167	1
64409-65010	64708	0.00167	0.00167	1
64609-65211	64908	0.00167	0.00167	1
64809-65411	65111	0	0	0
65011-65611	65311	0	0	0
65212-65811	65511	0	0	0
65412-66011	65711	0	0	0
65612-66211	65911	0	0	0
65812-66411	66111	0.00167	0.00167	1
66012-66611	66311	0.00167	0.00167	1
66212-66811	66511	0.00167	0.00167	1
66412-67011	66711	0	0	0
66612-67211	66911	0	0	0
66812-67411	67111	0	0	0
67012-67615	67311	0	0	0
67212-67815	67515	0	0	0
67412-68015	67715	0	0	0
67616-68215	67915	0	0	0
67816-68415	68115	0	0	0
68016-68615	68315	0	0	0
68216-68815	68515	0	0	0
68416-69015	68715	0	0	0
68616-69215	68915	0.00167	0.00167	1
68816-69415	69115	0.00167	0.00167	1
69016-69615	69315	0.00167	0.00167	1
69216-69828	69515	0	0	0
69416-70028	69728	0	0	0
69616-70228	69928	0.00167	0.00167	1
69829-70428	70128	0.00167	0.00167	1
70029-70628	70328	0.00167	0.00167	1
70229-70828	70528	0	0	0
70429-71028	70728	0.00167	0.00167	1
70629-71228	70928	0.00167	0.00167	1
70829-71451	71128	0.00167	0.00167	1
71029-71651	71351	0	0	0
71229-71853	71551	0.00167	0.00167	1
71452-72053	71751	0.00167	0.00167	1
71652-72253	71953	0.00167	0.00167	1
71854-72453	72153	0	0	0
72054-72672	72353	0.00167	0.00167	1
72254-72872	72570	0.00167	0.00167	1
72454-73072	72772	0.00167	0.00167	1
72673-73273	72972	0	0	0
72873-73473	73173	0.00167	0.00167	1
73073-73673	73373	0.00167	0.00167	1
73274-73873	73573	0.00167	0.00167	1
73474-74073	73773	0	0	0
73674-74273	73973	0	0	0
73874-74473	74173	0.00167	0.00167	1
74074-74673	74373	0.00167	0.00167	1
74274-74873	74573	0.00167	0.00167	1
74474-75073	74773	0	0	0
74674-75276	74973	0	0	0
74874-75479	75173	0	0	0
75074-75679	75378	0	0	0
75277-75879	75579	0.00167	0.00167	1
75480-76079	75779	0.00167	0.00167	1
75680-76279	75979	0.00167	0.00167	1
75880-76479	76179	0	0	0
76080-76679	76379	0	0	0
76280-76880	76579	0	0	0
76480-77080	76779	0	0	0
76680-77280	76980	0	0	0
76881-77480	77180	0	0	0
77081-77680	77380	0	0	0
77281-77880	77580	0	0	0
77481-78080	77780	0	0	0
77681-78280	77980	0	0	0
77881-78480	78180	0	0	0
78081-78680	78380	0	0	0
78281-78880	78580	0	0	0
78481-79088	78780	0	0	0
78681-79288	78988	0	0	0
78881-79488	79188	0	0	0
79089-79688	79388	0	0	0
79289-79891	79588	0.00167	0.00167	1
79489-80091	79788	0.00167	0.00167	1
79689-80292	79991	0.00167	0.00167	1
79892-80492	80192	0	0	0
80092-80692	80392	0	0	0
80293-80892	80592	0	0	0
80493-81092	80792	0	0	0
80693-81292	80992	0	0	0
80893-81492	81192	0.00167	0.00167	1
81093-81692	81392	0.00167	0.00167	1
81293-81892	81592	0.00167	0.00167	1
81493-82092	81792	0	0	0
81693-82292	81992	0	0	0
81893-82492	82192	0	0	0
82093-82692	82392	0	0	0
82293-82892	82592	0	0	0
82493-83092	82792	0	0	0
82693-83292	82992	0	0	0
82893-83492	83192	0	0	0
83093-83692	83392	0	0	0
83293-83892	83592	0	0	0
83493-84092	83792	0	0	0
83693-84296	83992	0.00167	0.00167	1
83893-84525	84192	0.00333	0.00333	2
84093-84726	84425	0.005	0.005	3
84297-84927	84626	0.00333	0.00333	2
84526-85127	84826	0.00167	0.00167	1
84727-85327	85027	0.00167	0.00167	1
84928-85527	85227	0.00167	0.00167	1
85128-85727	85427	0.00167	0.00167	1
85328-85927	85627	0.00167	0.00167	1
85528-86271	85827	0.00333	0.00333	2
85728-86471	86171	0.00333	0.00333	2
85928-86671	86371	0.00167	0.00167	1
86272-86872	86571	0	0	0
86472-87072	86772	0	0	0
86672-87272	86972	0	0	0
86873-87472	87172	0	0	0
87073-87690	87372	0	0	0
87273-87890	87590	0	0	0
87473-88090	87790	0	0	0
87691-88290	87990	0	0	0
87891-88490	88190	0	0	0
88091-88690	88390	0	0	0
88291-88890	88590	0	0	0
88491-89090	88790	0	0	0
88691-89319	88990	0	0	0
88891-89519	89190	0	0	0
89091-89719	89419	0.00333	0.00333	2
89320-89922	89619	0.005	0.005	3
89520-90122	89822	0.005	0.005	3
89720-90322	90022	0.00167	0.00167	1
89923-90522	90222	0	0	0
90123-90722	90422	0	0	0
90323-90922	90622	0	0	0
90523-91122	90822	0	0	0
90723-91322	91022	0	0	0
90923-91522	91222	0	0	0
91123-91722	91422	0	0	0
91323-91922	91622	0	0	0
91523-92122	91822	0	0	0
91723-92322	92022	0	0	0
91923-92522	92222	0	0	0
92123-92722	92422	0	0	0
92323-92922	92622	0	0	0
92523-93122	92822	0	0	0
92723-93322	93022	0	0	0
92923-93522	93222	0	0	0
93123-93722	93422	0	0	0
93323-93922	93622	0	0	0
93523-94122	93822	0	0	0
93723-94322	94022	0	0	0
93923-94522	94222	0	0	0
94123-94722	94422	0	0	0
94323-94922	94622	0	0	0
94523-95122	94822	0	0	0
94723-95322	95022	0	0	0
94923-95522	95222	0	0	0
95123-95722	95422	0	0	0
95323-95922	95622	0	0	0
95523-96122	95822	0	0	0
95723-96322	96022	0	0	0
95923-96522	96222	0	0	0
96123-96722	96422	0	0	0
96323-96922	96622	0	0	0
96523-97122	96822	0	0	0
96723-97322	97022	0	0	0
96923-97522	97222	0	0	0
97123-97722	97422	0.00167	0.00167	1
97323-97922	97622	0.00167	0.00167	1
97523-98122	97822	0.00167	0.00167	1
97723-98322	98022	0	0	0
97923-98522	98222	0	0	0
98123-98722	98422	0	0	0
98323-98922	98622	0	0	0
98523-99122	98822	0	0	0
98723-99322	99022	0	0	0
98923-99522	99222	0	0	0
99123-99722	99422	0	0	0
99323-99922	99622	0	0	0
99523-100122	99822	0	0	0
99723-100322	100022	0	0	0
99923-100522	100222	0	0	0
100123-100722	100422	0	0	0
100323-100922	100622	0	0	0
100523-101122	100822	0	0	0
100723-101322	101022	0	0	0
100923-101522	101222	0	0	0
101123-101722	101422	0	0	0
101323-101922	101622	0	0	0
101523-102122	101822	0	0	0
101723-102322	102022	0	0	0
101923-102522	102222	0	0	0
102123-102722	102422	0	0	0
102323-102922	102622	0	0	0
102523-103122	102822	0	0	0
102723-103322	103022	0	0	0
102923-103522	103222	0	0	0
103123-103722	103422	0	0	0
103323-103922	103622	0	0	0
103523-104122	103822	0	0	0
103723-104322	104022	0	0	0
103923-104522	104222	0	0	0
104123-104722	104422	0	0	0
104323-104922	104622	0	0	0
104523-105122	104822	0	0	0
104723-105322	105022	0	0	0
104923-105522	105222	0	0	0
105123-105722	105422	0	0	0
105323-105922	105622	0.00167	0.00167	1
105523-106122	105822	0.00167	0.00167	1
105723-106322	106022	0.00167	0.00167	1
105923-106522	106222	0	0	0
106123-106722	106422	0	0	0
106323-106922	106622	0	0	0
106523-107122	106822	0	0	0
106723-107322	107022	0	0	0
106923-107522	107222	0	0	0
107123-107722	107422	0	0	0
107323-107922	107622	0	0	0
107523-108122	107822	0	0	0
107723-108322	108022	0	0	0
107923-108522	108222	0	0	0
108123-108722	108422	0	0	0
108323-108922	108622	0	0	0
108523-109122	108822	0	0	0
108723-109322	109022	0	0	0
108923-109522	109222	0	0	0
109123-109722	109422	0	0	0
109323-109922	109622	0	0	0
109523-110122	109822	0	0	0
109723-110322	110022	0	0	0
109923-110522	110222	0	0	0
110123-110722	110422	0	0	0
110323-110922	110622	0	0	0
110523-111122	110822	0	0	0
110723-111322	111022	0	0	0
110923-111522	111222	0	0	0
111123-111722	111422	0	0	0
111323-111922	111622	0	0	0
111523-112122	111822	0	0	0
111723-112322	112022	0	0	0
111923-112522	112222	0	0	0
112123-112722	112422	0	0	0
112323-112922	112622	0	0	0
112523-113122	112822	0	0	0
112723-113322	113022	0	0	0
112923-113522	113222	0	0	0
113123-113722	113422	0	0	0
113323-113922	113622	0	0	0
113523-114122	113822	0.00167	0.00167	1
113723-114322	114022	0.00167	0.00167	1
113923-114522	114222	0.00167	0.00167	1
114123-114722	114422	0	0	0
114323-114922	114622	0	0	0
114523-115122	114822	0	0	0
114723-115322	115022	0	0	0
114923-115827	115222	0.00167	0.00167	1
115123-116027	115727	0.00167	0.00167	1
115323-116227	115927	0.00167	0.00167	1
115828-116427	116127	0	0	0
116028-116627	116327	0	0	0
116228-116827	116527	0	0	0
116428-117027	116727	0	0	0
116628-117227	116927	0.00167	0.00167	1
116828-117427	117127	0.00167	0.00167	1
117028-117627	117327	0.00167	0.00167	1
117228-117827	117527	0	0	0
117428-118027	117727	0	0	0
117628-118228	117927	0	0	0
117828-118430	118127	0	0	0
118028-118630	118328	0	0	0
118229-118835	118530	0	0	0
118431-119035	118735	0	0	0
118631-119242	118935	0	0	0
118836-119505	119135	0.00167	0.00167	1
119036-119706	119404	0.00167	0.00167	1
119243-119908	119606	0.00333	0.00333	2
119506-120109	119808	0.00167	0.00167	1
119707-120309	120008	0.00167	0.00167	1
119909-120509	120209	0	0	0
120110-120709	120409	0	0	0
120310-120909	120609	0	0	0
120510-121109	120809	0	0	0
120710-121310	121009	0.00167	0.00167	1
120910-121510	121209	0.00167	0.00167	1
121110-121710	121410	0.00333	0.00333	2
121311-121910	121610	0.00167	0.00167	1
121511-122110	121810	0.00167	0.00167	1
121711-122310	122010	0	0	0
121911-122510	122210	0	0	0
122111-122710	122410	0	0	0
122311-122910	122610	0	0	0
122511-123111	122810	0.00333	0.00333	2
122711-123311	123011	0.00333	0.00333	2
122911-123511	123211	0.00667	0.00667	4
123112-123711	123411	0.00333	0.00333	2
123312-123911	123611	0.00333	0.00333	2
123512-124111	123811	0.00167	0.00167	1
123712-124311	124011	0.00167	0.00167	1
123912-124511	124211	0.00167	0.00167	1
124112-124711	124411	0.00167	0.00167	1
124312-124941	124611	0.00333	0.00333	2
124512-125145	124811	0.00667	0.00667	4
124712-125345	125041	0.005	0.005	3
124942-125545	125245	0.00333	0.00333	2
125146-125745	125445	0	0	0
125346-125945	125645	0	0	0
125546-126145	125845	0	0	0
125746-126349	126045	0	0	0
125946-126549	126245	0	0	0
126146-126749	126449	0	0	0
126350-126950	126649	0	0	0
126550-127150	126850	0	0	0
126750-127354	127050	0	0	0
126951-127575	127254	0	0	0
127151-127775	127454	0	0	0
127355-127975	127675	0	0	0
127576-128175	127875	0	0	0
127776-128375	128075	0	0	0
127976-128575	128275	0	0	0
128176-128775	128475	0	0	0
128376-128975	128675	0	0	0
128576-129175	128875	0	0	0
128776-129375	129075	0	0	0
128976-129575	129275	0	0	0
129176-129775	129475	0.00167	0.00167	1
129376-129976	129675	0.00333	0.00333	2
129576-130176	129876	0.00333	0.00333	2
129776-130376	130076	0.00167	0.00167	1
129977-130576	130276	0	0	0
130177-130776	130476	0	0	0
130377-130976	130676	0	0	0
130577-131176	130876	0	0	0
130777-131376	131076	0	0	0
130977-131576	131276	0	0	0
131177-131776	131476	0	0	0
131377-131976	131676	0	0	0
131577-132176	131876	0.00167	0.00167	1
131777-132376	132076	0.00167	0.00167	1
131977-132576	132276	0.00167	0.00167	1
132177-132776	132476	0	0	0
132377-132976	132676	0.00167	0.00167	1
132577-133176	132876	0.00167	0.00167	1
132777-133376	133076	0.00167	0.00167	1
132977-133576	133276	0	0	0
133177-133776	133476	0	0	0
133377-133976	133676	0.00333	0.00333	2
133577-134176	133876	0.00667	0.00667	4
133777-134376	134076	0.00833	0.00833	5
133977-134576	134276	0.005	0.005	3
134177-134776	134476	0.00167	0.00167	1
134377-134976	134676	0.00333	0.00333	2
134577-135176	134876	0.00333	0.00333	2
134777-135376	135076	0.00333	0.00333	2
134977-135576	135276	0	0	0
135177-135776	135476	0	0	0
135377-135976	135676	0	0	0
135577-136176	135876	0	0	0
135777-136376	136076	0	0	0
135977-136576	136276	0.00167	0.00167	1
136177-136776	136476	0.00167	0.00167	1
136377-136976	136676	0.00167	0.00167	1
136577-137176	136876	0	0	0
136777-137376	137076	0	0	0
136977-137576	137276	0	0	0
137177-137776	137476	0	0	0
137377-137976	137676	0	0	0
137577-138176	137876	0	0	0
137777-138376	138076	0	0	0
137977-138576	138276	0	0	0
138177-138776	138476	0	0	0
138377-138976	138676	0	0	0
138577-139176	138876	0	0	0
138777-139376	139076	0	0	0
138977-139576	139276	0	0	0
139177-139776	139476	0	0	0
139377-139976	139676	0	0	0
139577-140176	139876	0	0	0
139777-140376	140076	0	0	0
139977-140576	140276	0	0	0
140177-140776	140476	0	0	0
140377-140976	140676	0	0	0
140577-141176	140876	0	0	0
140777-141376	141076	0	0	0
140977-141576	141276	0	0	0
141177-141776	141476	0	0	0
141377-141976	141676	0	0	0
141577-142176	141876	0	0	0
141777-142376	142076	0	0	0
141977-142576	142276	0	0	0
142177-142776	142476	0	0	0
142377-142976	142676	0	0	0
142577-143176	142876	0	0	0
142777-143376	143076	0	0	0
142977-143576	143276	0	0	0
143177-143776	143476	0	0	0
143377-143976	143676	0	0	0
143577-144176	143876	0	0	0
143777-144376	144076	0	0	0
143977-144576	144276	0	0	0
144177-144776	144476	0	0	0
144377-144976	144676	0.00167	0.00167	1
144577-145176	144876	0.00167	0.00167	1
144777-145376	145076	0.00167	0.00167	1
144977-145576	145276	0	0	0
145177-145776	145476	0	0	0
145377-145976	145676	0	0	0
145577-146176	145876	0	0	0
145777-146376	146076	0	0	0
145977-146576	146276	0	0	0
146177-146776	146476	0	0	0
146377-146976	146676	0	0	0
146577-147176	146876	0	0	0
146777-147376	147076	0	0	0
146977-147576	147276	0	0	0
147177-147776	147476	0	0	0
147377-147976	147676	0	0	0
147577-148176	147876	0	0	0
147777-148376	148076	0	0	0
147977-148576	148276	0	0	0
148177-148776	148476	0	0	0
148377-148976	148676	0	0	0
148577-149176	148876	0	0	0
148777-149376	149076	0	0	0
148977-149576	149276	0	0	0
149177-149776	149476	0	0	0
149377-149976	149676	0	0	0
149577-150176	149876	0	0	0
149777-150376	150076	0	0	0
149977-150576	150276	0	0	0
150177-150776	150476	0	0	0
150377-150976	150676	0	0	0
150577-151176	150876	0	0	0
150777-151376	151076	0	0	0
150977-151576	151276	0	0	0
151177-151776	151476	0	0	0
151377-151976	151676	0	0	0
151577-152176	151876	0	0	0
151777-152376	152076	0	0	0
151977-152576	152276	0	0	0
152177-152776	152476	0	0	0
152377-152976	152676	0.00167	0.00167	1
152577-153176	152876	0.00167	0.00167	1
152777-153376	153076	0.00167	0.00167	1
152977-153576	153276	0	0	0
153177-153776	153476	0	0	0
153377-153976	153676	0	0	0
153577-154176	153876	0	0	0
153777-154376	154076	0	0	0
153977-154576	154276	0	0	0
154177-154776	154476	0	0	0
154377-154976	154676	0	0	0
154577-155176	154876	0	0	0
154777-155376	155076	0	0	0
154977-155576	155276	0	0	0
155177-155776	155476	0	0	0
155377-155976	155676	0	0	0
155577-156176	155876	0	0	0
155777-156376	156076	0	0	0
155977-156576	156276	0	0	0
156177-156776	156476	0	0	0
156377-156976	156676	0	0	0
156577-157176	156876	0	0	0
156777-157376	157076	0	0	0
156977-157576	157276	0	0	0
157177-157776	157476	0	0	0
157377-157976	157676	0	0	0
157577-158176	157876	0	0	0
157777-158376	158076	0	0	0
157977-158576	158276	0	0	0
158177-158776	158476	0	0	0
158377-158976	158676	0	0	0
158577-159176	158876	0	0	0
158777-159376	159076	0	0	0
158977-159576	159276	0	0	0
159177-159776	159476	0	0	0
159377-159976	159676	0	0	0
159577-160176	159876	0	0	0
159777-160376	160076	0	0	0
159977-160492	160234	0	0	0
159969-160488	160228	0	0	0

## Sheet: Pericopsis
Window	Midpoint	Pi	Theta	S
1-604	304	0.00167	0.00167	1
202-804	504	0.00167	0.00167	1
405-1004	704	0.00167	0.00167	1
605-1204	904	0.00167	0.00167	1
805-1404	1104	0.00167	0.00167	1
1005-1604	1304	0.00167	0.00167	1
1205-1804	1504	0.00167	0.00167	1
1405-2004	1704	0.00167	0.00167	1
1605-2204	1904	0	0	0
1805-2404	2104	0	0	0
2005-2604	2304	0	0	0
2205-2804	2504	0.00167	0.00167	1
2405-3004	2704	0.00333	0.00333	2
2605-3204	2904	0.00333	0.00333	2
2805-3404	3104	0.00333	0.00333	2
3005-3604	3304	0.00167	0.00167	1
3205-3804	3504	0.00167	0.00167	1
3405-4004	3704	0	0	0
3605-4205	3904	0	0	0
3805-4406	4105	0	0	0
4005-4606	4306	0	0	0
4206-4810	4506	0.00167	0.00167	1
4407-5275	4710	0.00333	0.00333	2
4607-5475	4910	0.005	0.005	3
4811-5675	5375	0.00333	0.00333	2
5276-5875	5575	0.00167	0.00167	1
5476-6075	5775	0	0	0
5676-6275	5975	0	0	0
5876-6475	6175	0	0	0
6076-6675	6375	0	0	0
6276-6875	6575	0	0	0
6476-7083	6775	0	0	0
6676-7284	6977	0.00167	0.00167	1
6876-7484	7184	0.005	0.005	3
7084-7685	7384	0.00667	0.00667	4
7285-7885	7585	0.005	0.005	3
7485-8085	7785	0.00333	0.00333	2
7686-8285	7985	0.00167	0.00167	1
7886-8485	8185	0.00167	0.00167	1
8086-8685	8385	0.00167	0.00167	1
8286-8885	8585	0.00167	0.00167	1
8486-9085	8785	0.00167	0.00167	1
8686-9285	8985	0	0	0
8886-9485	9185	0.00333	0.00333	2
9086-9685	9385	0.00333	0.00333	2
9286-9891	9585	0.00333	0.00333	2
9486-10091	9785	0	0	0
9686-10291	9991	0	0	0
9892-10492	10191	0.00167	0.00167	1
10092-10713	10391	0.00167	0.00167	1
10292-10913	10606	0.005	0.005	3
10493-11113	10813	0.00333	0.00333	2
10714-11334	11013	0.00333	0.00333	2
10914-11534	11213	0	0	0
11114-11734	11434	0	0	0
11335-11934	11634	0	0	0
11535-12134	11834	0	0	0
11735-12334	12034	0	0	0
11935-12534	12234	0.00167	0.00167	1
12135-12740	12434	0.00167	0.00167	1
12335-12940	12634	0.00167	0.00167	1
12535-13140	12840	0	0	0
12741-13341	13040	0	0	0
12941-13542	13241	0.00333	0.00333	2
13141-13754	13441	0.005	0.005	3
13342-13954	13654	0.005	0.005	3
13543-14161	13854	0.00333	0.00333	2
13755-14361	14057	0.00167	0.00167	1
13955-14563	14261	0.00167	0.00167	1
14162-14767	14461	0	0	0
14362-14969	14665	0.00333	0.00333	2
14564-15169	14867	0.00333	0.00333	2
14768-15370	15069	0.005	0.005	3
14970-15572	15269	0.00167	0.00167	1
15170-15772	15472	0.00167	0.00167	1
15371-15972	15672	0	0	0
15573-16172	15872	0	0	0
15773-16372	16072	0	0	0
15973-16572	16272	0	0	0
16173-16772	16472	0	0	0
16373-16972	16672	0	0	0
16573-17172	16872	0.00167	0.00167	1
16773-17372	17072	0.00333	0.00333	2
16973-17574	17272	0.00333	0.00333	2
17173-17774	17474	0.00167	0.00167	1
17373-17974	17674	0.00167	0.00167	1
17575-18174	17874	0.00167	0.00167	1
17775-18374	18074	0.00167	0.00167	1
17975-18574	18274	0	0	0
18175-18780	18474	0	0	0
18375-18980	18674	0	0	0
18575-19180	18880	0	0	0
18781-19402	19080	0	0	0
18981-19604	19280	0.00167	0.00167	1
19181-19804	19504	0.00167	0.00167	1
19403-20004	19704	0.00333	0.00333	2
19605-20204	19904	0.00333	0.00333	2
19805-20404	20104	0.00333	0.00333	2
20005-20604	20304	0.00167	0.00167	1
20205-20804	20504	0	0	0
20405-21004	20704	0	0	0
20605-21204	20904	0	0	0
20805-21404	21104	0	0	0
21005-21604	21304	0	0	0
21205-21804	21504	0	0	0
21405-22004	21704	0	0	0
21605-22204	21904	0	0	0
21805-22404	22104	0	0	0
22005-22604	22304	0	0	0
22205-22804	22504	0	0	0
22405-23004	22704	0	0	0
22605-23204	22904	0	0	0
22805-23404	23104	0	0	0
23005-23604	23304	0	0	0
23205-23804	23504	0	0	0
23405-24004	23704	0	0	0
23605-24204	23904	0	0	0
23805-24404	24104	0.00167	0.00167	1
24005-24604	24304	0.00333	0.00333	2
24205-24806	24504	0.00333	0.00333	2
24405-25006	24706	0.00167	0.00167	1
24605-25206	24906	0	0	0
24807-25406	25106	0.00333	0.00333	2
25007-25606	25306	0.00333	0.00333	2
25207-25838	25506	0.005	0.005	3
25407-26054	25728	0.00167	0.00167	1
25607-26269	25954	0.00333	0.00333	2
25839-26472	26169	0.00167	0.00167	1
26055-26672	26372	0.00167	0.00167	1
26270-26872	26572	0	0	0
26473-27073	26772	0.00167	0.00167	1
26673-27274	26972	0.00167	0.00167	1
26873-27474	27174	0.00167	0.00167	1
27074-27674	27374	0.00167	0.00167	1
27275-27874	27574	0.00167	0.00167	1
27475-28074	27774	0.00333	0.00333	2
27675-28274	27974	0.00167	0.00167	1
27875-28474	28174	0.00167	0.00167	1
28075-28674	28374	0	0	0
28275-28874	28574	0	0	0
28475-29074	28774	0	0	0
28675-29274	28974	0	0	0
28875-29474	29174	0	0	0
29075-29674	29374	0.00167	0.00167	1
29275-29874	29574	0.00167	0.00167	1
29475-30075	29774	0.00167	0.00167	1
29675-30281	29975	0.00167	0.00167	1
29875-30483	30181	0.00167	0.00167	1
30076-30684	30381	0.00167	0.00167	1
30282-30885	30583	0	0	0
30484-31086	30785	0	0	0
30685-31286	30985	0.00333	0.00333	2
30886-31486	31186	0.00667	0.00667	4
31087-31686	31386	0.01	0.01	6
31287-31886	31586	0.00667	0.00667	4
31487-32088	31786	0.00333	0.00333	2
31687-32288	31986	0.00167	0.00167	1
31887-32488	32188	0.00167	0.00167	1
32089-32689	32388	0.00333	0.00333	2
32289-32891	32589	0.00333	0.00333	2
32489-33091	32789	0.00333	0.00333	2
32690-33291	32991	0.00167	0.00167	1
32892-33491	33191	0	0	0
33092-33691	33391	0.00167	0.00167	1
33292-33891	33591	0.00167	0.00167	1
33492-34127	33791	0.00333	0.00333	2
33692-34345	34020	0.00167	0.00167	1
33892-34545	34227	0.00333	0.00333	2
34128-34747	34445	0.00167	0.00167	1
34346-34947	34647	0.00333	0.00333	2
34546-35152	34847	0.00667	0.00667	4
34748-35352	35048	0.00833	0.00833	5
34948-35552	35252	0.00667	0.00667	4
35153-35752	35452	0.00167	0.00167	1
35353-35952	35652	0	0	0
35553-36152	35852	0	0	0
35753-36352	36052	0	0	0
35953-36552	36252	0.00167	0.00167	1
36153-36752	36452	0.00167	0.00167	1
36353-36952	36652	0.00167	0.00167	1
36553-37152	36852	0	0	0
36753-37352	37052	0	0	0
36953-37552	37252	0.00167	0.00167	1
37153-37752	37452	0.00167	0.00167	1
37353-37952	37652	0.00333	0.00333	2
37553-38152	37852	0.00167	0.00167	1
37753-38352	38052	0.00167	0.00167	1
37953-38552	38252	0.00167	0.00167	1
38153-38752	38452	0.00167	0.00167	1
38353-38952	38652	0.00167	0.00167	1
38553-39152	38852	0	0	0
38753-39352	39052	0.00167	0.00167	1
38953-39552	39252	0.00167	0.00167	1
39153-39753	39452	0.00167	0.00167	1
39353-39953	39653	0	0	0
39553-40153	39853	0	0	0
39754-40353	40053	0	0	0
39954-40553	40253	0	0	0
40154-40753	40453	0	0	0
40354-40953	40653	0	0	0
40554-41153	40853	0	0	0
40754-41353	41053	0	0	0
40954-41553	41253	0	0	0
41154-41781	41453	0	0	0
41354-41981	41681	0	0	0
41554-42181	41881	0	0	0
41782-42381	42081	0	0	0
41982-42581	42281	0	0	0
42182-42781	42481	0	0	0
42382-42981	42681	0	0	0
42582-43181	42881	0.00167	0.00167	1
42782-43381	43081	0.00167	0.00167	1
42982-43581	43281	0.00167	0.00167	1
43182-43781	43481	0.00167	0.00167	1
43382-43981	43681	0.00167	0.00167	1
43582-44181	43881	0.00333	0.00333	2
43782-44381	44081	0.00167	0.00167	1
43982-44581	44281	0.00167	0.00167	1
44182-44781	44481	0	0	0
44382-44981	44681	0	0	0
44582-45181	44881	0	0	0
44782-45381	45081	0	0	0
44982-45581	45281	0	0	0
45182-45781	45481	0	0	0
45382-45981	45681	0.00167	0.00167	1
45582-46183	45881	0.005	0.005	3
45782-46383	46081	0.005	0.005	3
45982-46583	46283	0.00333	0.00333	2
46184-46783	46483	0.00167	0.00167	1
46384-46983	46683	0.00333	0.00333	2
46584-47183	46883	0.00333	0.00333	2
46784-47383	47083	0.00167	0.00167	1
46984-47583	47283	0	0	0
47184-47783	47483	0	0	0
47384-47983	47683	0	0	0
47584-48190	47883	0	0	0
47784-48390	48084	0.00167	0.00167	1
47984-48590	48290	0.00167	0.00167	1
48191-48790	48490	0.00167	0.00167	1
48391-48991	48690	0	0	0
48591-49192	48890	0	0	0
48791-49395	49091	0	0	0
48992-49595	49295	0	0	0
49193-49795	49495	0	0	0
49396-49995	49695	0	0	0
49596-50195	49895	0	0	0
49796-50395	50095	0.00167	0.00167	1
49996-50595	50295	0.00333	0.00333	2
50196-50795	50495	0.005	0.005	3
50396-50995	50695	0.00333	0.00333	2
50596-51195	50895	0.00167	0.00167	1
50796-51395	51095	0.00167	0.00167	1
50996-51595	51295	0.00167	0.00167	1
51196-51795	51495	0.00333	0.00333	2
51396-51995	51695	0.00167	0.00167	1
51596-52195	51895	0.00167	0.00167	1
51796-52395	52095	0	0	0
51996-52605	52295	0	0	0
52196-52850	52495	0.00167	0.00167	1
52396-53074	52750	0.005	0.005	3
52606-53289	52958	0.005	0.005	3
52851-53491	53189	0.00333	0.00333	2
53075-53691	53389	0	0	0
53290-53891	53591	0	0	0
53492-54091	53791	0	0	0
53692-54305	53991	0	0	0
53892-54506	54204	0	0	0
54092-54710	54406	0.005	0.005	3
54306-54911	54607	0.005	0.005	3
54507-55112	54810	0.005	0.005	3
54711-55312	55011	0	0	0
54912-55512	55212	0.00333	0.00333	2
55113-55712	55412	0.00333	0.00333	2
55313-55927	55612	0.005	0.005	3
55513-56128	55821	0.00333	0.00333	2
55713-56328	56027	0.005	0.005	3
55928-56539	56228	0.005	0.005	3
56129-56739	56439	0.005	0.005	3
56329-56939	56639	0.00333	0.00333	2
56540-57139	56839	0.00167	0.00167	1
56740-57340	57039	0	0	0
56940-57547	57240	0.00167	0.00167	1
57140-57752	57440	0.00167	0.00167	1
57341-57952	57652	0.00167	0.00167	1
57548-58152	57852	0	0	0
57753-58368	58052	0.00167	0.00167	1
57953-58568	58253	0.00333	0.00333	2
58153-58768	58468	0.00333	0.00333	2
58369-58968	58668	0.00333	0.00333	2
58569-59168	58868	0.00167	0.00167	1
58769-59368	59068	0.00167	0.00167	1
58969-59568	59268	0	0	0
59169-59768	59468	0	0	0
59369-59968	59668	0	0	0
59569-60169	59868	0.00167	0.00167	1
59769-60386	60068	0.00167	0.00167	1
59969-60586	60269	0.00333	0.00333	2
60170-60786	60486	0.00167	0.00167	1
60387-60986	60686	0.00167	0.00167	1
60587-61186	60886	0	0	0
60787-61386	61086	0.00333	0.00333	2
60987-61592	61286	0.005	0.005	3
61187-61792	61487	0.005	0.005	3
61387-61992	61692	0.00333	0.00333	2
61593-62192	61892	0.00167	0.00167	1
61793-62392	62092	0.00333	0.00333	2
61993-62592	62292	0.00167	0.00167	1
62193-62792	62492	0.00167	0.00167	1
62393-62992	62692	0	0	0
62593-63192	62892	0	0	0
62793-63392	63092	0	0	0
62993-63592	63292	0	0	0
63193-63792	63492	0.00167	0.00167	1
63393-63995	63692	0.005	0.005	3
63593-64200	63892	0.005	0.005	3
63793-64400	64095	0.005	0.005	3
63996-64619	64300	0.00333	0.00333	2
64201-64825	64500	0.00333	0.00333	2
64401-65025	64725	0.00167	0.00167	1
64620-65225	64925	0	0	0
64826-65425	65125	0	0	0
65026-65625	65325	0	0	0
65226-65825	65525	0.00167	0.00167	1
65426-66025	65725	0.005	0.005	3
65626-66225	65925	0.00667	0.00667	4
65826-66425	66125	0.005	0.005	3
66026-66629	66325	0.00167	0.00167	1
66226-66829	66529	0.00167	0.00167	1
66426-67031	66729	0.00333	0.00333	2
66630-67231	66931	0.00333	0.00333	2
66830-67431	67131	0.005	0.005	3
67032-67631	67331	0.00333	0.00333	2
67232-67831	67531	0.005	0.005	3
67432-68089	67731	0.00167	0.00167	1
67632-68321	67989	0.00167	0.00167	1
67832-68521	68220	0	0	0
68090-68721	68421	0	0	0
68322-68921	68621	0.00167	0.00167	1
68522-69122	68821	0.00333	0.00333	2
68722-69322	69022	0.00333	0.00333	2
68922-69522	69222	0.00167	0.00167	1
69123-69722	69422	0	0	0
69323-69922	69622	0	0	0
69523-70123	69822	0.00167	0.00167	1
69723-70323	70023	0.00167	0.00167	1
69923-70527	70223	0.00333	0.00333	2
70124-70727	70427	0.00167	0.00167	1
70324-70927	70627	0.00167	0.00167	1
70528-71127	70827	0	0	0
70728-71327	71027	0.00167	0.00167	1
70928-71536	71227	0.00167	0.00167	1
71128-71736	71436	0.00167	0.00167	1
71328-71938	71636	0	0	0
71537-72141	71838	0.00167	0.00167	1
71737-72347	72040	0.00167	0.00167	1
71939-72547	72241	0.00167	0.00167	1
72142-72747	72447	0	0	0
72348-72949	72647	0	0	0
72548-73166	72847	0	0	0
72748-73368	73049	0	0	0
72950-73568	73266	0.00167	0.00167	1
73167-73768	73468	0.00333	0.00333	2
73369-73993	73668	0.005	0.005	3
73569-74193	73868	0.00333	0.00333	2
73769-74393	74093	0.00167	0.00167	1
73994-74593	74293	0.00167	0.00167	1
74194-74793	74493	0.00333	0.00333	2
74394-74993	74693	0.00333	0.00333	2
74594-75193	74893	0.005	0.005	3
74794-75393	75093	0.005	0.005	3
74994-75628	75293	0.005	0.005	3
75194-75828	75493	0.00167	0.00167	1
75394-76028	75728	0	0	0
75629-76236	75928	0	0	0
75829-76436	76136	0	0	0
76029-76636	76336	0	0	0
76237-76836	76536	0	0	0
76437-77037	76736	0	0	0
76637-77244	76937	0	0	0
76837-77446	77144	0.00167	0.00167	1
77038-77646	77346	0.00167	0.00167	1
77245-77846	77546	0.00167	0.00167	1
77447-78046	77746	0	0	0
77647-78246	77946	0	0	0
77847-78446	78146	0	0	0
78047-78651	78346	0	0	0
78247-78851	78546	0	0	0
78447-79051	78751	0	0	0
78652-79251	78951	0	0	0
78852-79451	79151	0	0	0
79052-79654	79351	0.00167	0.00167	1
79252-79854	79554	0.00167	0.00167	1
79452-80054	79754	0.00333	0.00333	2
79655-80254	79954	0.00167	0.00167	1
79855-80454	80154	0.00167	0.00167	1
80055-80654	80354	0.00167	0.00167	1
80255-80854	80554	0.00167	0.00167	1
80455-81054	80754	0.00167	0.00167	1
80655-81254	80954	0	0	0
80855-81496	81154	0.00167	0.00167	1
81055-81709	81370	0.00167	0.00167	1
81255-81910	81609	0.00167	0.00167	1
81502-82110	81810	0.00167	0.00167	1
81710-82310	82010	0.00333	0.00333	2
81911-82510	82210	0.00333	0.00333	2
82111-82714	82410	0.00167	0.00167	1
82311-82914	82610	0.00333	0.00333	2
82511-83114	82814	0.005	0.005	3
82715-83314	83014	0.005	0.005	3
82915-83514	83214	0.00167	0.00167	1
83115-83714	83414	0	0	0
83315-83914	83614	0	0	0
83515-84114	83814	0	0	0
83715-84314	84014	0	0	0
83915-84514	84214	0.00167	0.00167	1
84115-84714	84414	0.005	0.005	3
84315-84914	84614	0.005	0.005	3
84515-85114	84814	0.00333	0.00333	2
84715-85314	85014	0	0	0
84915-85514	85214	0.00333	0.00333	2
85115-85714	85414	0.005	0.005	3
85315-85921	85614	0.005	0.005	3
85515-86121	85814	0.00167	0.00167	1
85715-86322	86021	0.00167	0.00167	1
85922-86522	86222	0.005	0.005	3
86122-86722	86422	0.005	0.005	3
86323-86922	86622	0.005	0.005	3
86523-87122	86822	0.00167	0.00167	1
86723-87322	87022	0.00167	0.00167	1
86923-87522	87222	0	0	0
87123-87722	87422	0	0	0
87323-87922	87622	0	0	0
87523-88122	87822	0	0	0
87723-88322	88022	0	0	0
87923-88522	88222	0	0	0
88123-88722	88422	0	0	0
88323-88922	88622	0	0	0
88523-89122	88822	0	0	0
88723-89322	89022	0	0	0
88923-89522	89222	0	0	0
89123-89722	89422	0	0	0
89323-89922	89622	0	0	0
89523-90122	89822	0	0	0
89723-90322	90022	0	0	0
89923-90522	90222	0	0	0
90123-90722	90422	0	0	0
90323-90922	90622	0	0	0
90523-91122	90822	0	0	0
90723-91322	91022	0	0	0
90923-91522	91222	0	0	0
91123-91722	91422	0	0	0
91323-91922	91622	0	0	0
91523-92122	91822	0	0	0
91723-92322	92022	0.00167	0.00167	1
91923-92522	92222	0.00167	0.00167	1
92123-92722	92422	0.00167	0.00167	1
92323-92922	92622	0	0	0
92523-93122	92822	0	0	0
92723-93322	93022	0	0	0
92923-93522	93222	0	0	0
93123-93722	93422	0	0	0
93323-93922	93622	0	0	0
93523-94122	93822	0	0	0
93723-94322	94022	0	0	0
93923-94522	94222	0	0	0
94123-94722	94422	0	0	0
94323-94922	94622	0	0	0
94523-95122	94822	0	0	0
94723-95322	95022	0	0	0
94923-95522	95222	0	0	0
95123-95722	95422	0	0	0
95323-95922	95622	0	0	0
95523-96122	95822	0	0	0
95723-96322	96022	0	0	0
95923-96523	96222	0	0	0
96123-96723	96423	0	0	0
96323-96923	96623	0	0	0
96524-97123	96823	0	0	0
96724-97323	97023	0	0	0
96924-97523	97223	0	0	0
97124-97723	97423	0	0	0
97324-97923	97623	0	0	0
97524-98128	97823	0	0	0
97724-98328	98028	0	0	0
97924-98528	98228	0	0	0
98129-98728	98428	0	0	0
98329-98928	98628	0	0	0
98529-99128	98828	0	0	0
98729-99328	99028	0	0	0
98929-99528	99228	0	0	0
99129-99728	99428	0	0	0
99329-99928	99628	0	0	0
99529-100128	99828	0	0	0
99729-100328	100028	0	0	0
99929-100528	100228	0	0	0
100129-100728	100428	0	0	0
100329-100928	100628	0	0	0
100529-101128	100828	0	0	0
100729-101328	101028	0	0	0
100929-101530	101228	0.00167	0.00167	1
101129-101730	101430	0.00167	0.00167	1
101329-101930	101630	0.00333	0.00333	2
101531-102130	101830	0.00167	0.00167	1
101731-102330	102030	0.00167	0.00167	1
101931-102530	102230	0	0	0
102131-102730	102430	0	0	0
102331-102930	102630	0	0	0
102531-103131	102830	0	0	0
102731-103331	103031	0	0	0
102931-103531	103231	0	0	0
103132-103731	103431	0	0	0
103332-103931	103631	0	0	0
103532-104131	103831	0	0	0
103732-104331	104031	0	0	0
103932-104531	104231	0	0	0
104132-104731	104431	0	0	0
104332-104931	104631	0	0	0
104532-105131	104831	0.00167	0.00167	1
104732-105331	105031	0.00167	0.00167	1
104932-105531	105231	0.00167	0.00167	1
105132-105731	105431	0	0	0
105332-105931	105631	0	0	0
105532-106131	105831	0	0	0
105732-106331	106031	0	0	0
105932-106531	106231	0	0	0
106132-106731	106431	0.00167	0.00167	1
106332-106931	106631	0.00167	0.00167	1
106532-107131	106831	0.00167	0.00167	1
106732-107331	107031	0	0	0
106932-107531	107231	0	0	0
107132-107731	107431	0	0	0
107332-107931	107631	0	0	0
107532-108131	107831	0	0	0
107732-108331	108031	0	0	0
107932-108531	108231	0	0	0
108132-108731	108431	0	0	0
108332-108931	108631	0	0	0
108532-109131	108831	0	0	0
108732-109331	109031	0	0	0
108932-109531	109231	0	0	0
109132-109731	109431	0	0	0
109332-109931	109631	0	0	0
109532-110131	109831	0	0	0
109732-110331	110031	0	0	0
109932-110531	110231	0	0	0
110132-110731	110431	0	0	0
110332-110931	110631	0	0	0
110532-111131	110831	0	0	0
110732-111331	111031	0	0	0
110932-111531	111231	0	0	0
111132-111754	111431	0	0	0
111332-111954	111631	0	0	0
111532-112154	111854	0	0	0
111755-112356	112054	0	0	0
111955-112556	112254	0	0	0
112155-112756	112456	0	0	0
112357-112956	112656	0.00333	0.00333	2
112557-113156	112856	0.005	0.005	3
112757-113356	113056	0.00833	0.00833	5
112957-113556	113256	0.005	0.005	3
113157-113756	113456	0.00333	0.00333	2
113357-113956	113656	0	0	0
113557-114156	113856	0	0	0
113757-114356	114056	0	0	0
113957-114556	114256	0.00167	0.00167	1
114157-114756	114456	0.005	0.005	3
114357-114998	114656	0.005	0.005	3
114557-115198	114898	0.00333	0.00333	2
114757-115398	115098	0.00167	0.00167	1
114999-115604	115298	0.00333	0.00333	2
115199-115804	115498	0.00333	0.00333	2
115399-116004	115704	0.00333	0.00333	2
115605-116224	115904	0.00167	0.00167	1
115805-116428	116108	0.005	0.005	3
116005-116634	116328	0.00333	0.00333	2
116225-116834	116528	0.00333	0.00333	2
116429-117034	116734	0.00167	0.00167	1
116635-117234	116934	0.00167	0.00167	1
116835-117434	117134	0.00167	0.00167	1
117035-117636	117334	0	0	0
117235-117845	117534	0.00167	0.00167	1
117435-118045	117744	0.00333	0.00333	2
117637-118245	117945	0.005	0.005	3
117846-118445	118145	0.00333	0.00333	2
118046-118645	118345	0.00167	0.00167	1
118246-118845	118545	0	0	0
118446-119045	118745	0	0	0
118646-119245	118945	0	0	0
118846-119446	119145	0	0	0
119046-119646	119345	0	0	0
119246-119846	119546	0.00167	0.00167	1
119447-120046	119746	0.00167	0.00167	1
119647-120246	119946	0.00167	0.00167	1
119847-120446	120146	0.00167	0.00167	1
120047-120646	120346	0.00167	0.00167	1
120247-120846	120546	0.00167	0.00167	1
120447-121046	120746	0	0	0
120647-121246	120946	0.00167	0.00167	1
120847-121472	121146	0.00167	0.00167	1
121047-121672	121346	0.00167	0.00167	1
121247-121872	121572	0	0	0
121473-122072	121772	0	0	0
121673-122272	121972	0	0	0
121873-122472	122172	0	0	0
122073-122672	122372	0	0	0
122273-122888	122572	0	0	0
122473-123093	122788	0	0	0
122673-123293	122988	0	0	0
122889-123493	123193	0	0	0
123094-123693	123393	0.00167	0.00167	1
123294-123893	123593	0.00167	0.00167	1
123494-124093	123793	0.00167	0.00167	1
123694-124293	123993	0.00167	0.00167	1
123894-124493	124193	0.00167	0.00167	1
124094-124693	124393	0.00167	0.00167	1
124294-124893	124593	0.00167	0.00167	1
124494-125093	124793	0.00167	0.00167	1
124694-125293	124993	0.00167	0.00167	1
124894-125493	125193	0	0	0
125094-125698	125393	0	0	0
125294-125898	125598	0	0	0
125494-126102	125798	0	0	0
125699-126302	125999	0	0	0
125899-126503	126202	0	0	0
126103-126703	126403	0	0	0
126303-126903	126603	0.00167	0.00167	1
126504-127103	126803	0.00167	0.00167	1
126704-127303	127003	0.00167	0.00167	1
126904-127503	127203	0.00167	0.00167	1
127104-127703	127403	0.00167	0.00167	1
127304-127903	127603	0.00167	0.00167	1
127504-128103	127803	0	0	0
127704-128303	128003	0	0	0
127904-128503	128203	0.00333	0.00333	2
128104-128703	128403	0.005	0.005	3
128304-128903	128603	0.00667	0.00667	4
128504-129103	128803	0.00333	0.00333	2
128704-129303	129003	0.00167	0.00167	1
128904-129503	129203	0.00167	0.00167	1
129104-129703	129403	0.00167	0.00167	1
129304-129903	129603	0.00333	0.00333	2
129504-130103	129803	0.005	0.005	3
129704-130303	130003	0.00667	0.00667	4
129904-130503	130203	0.00833	0.00833	5
130104-130703	130403	0.00667	0.00667	4
130304-130903	130603	0.005	0.005	3
130504-131103	130803	0.00333	0.00333	2
130704-131303	131003	0.00167	0.00167	1
130904-131503	131203	0.00167	0.00167	1
131104-131703	131403	0	0	0
131304-131926	131603	0	0	0
131504-132126	131826	0	0	0
131704-132326	132026	0	0	0
131927-132526	132226	0	0	0
132127-132726	132426	0	0	0
132327-132926	132626	0	0	0
132527-133126	132826	0	0	0
132727-133326	133026	0	0	0
132927-133526	133226	0	0	0
133127-133726	133426	0	0	0
133327-133926	133626	0	0	0
133527-134126	133826	0	0	0
133727-134326	134026	0	0	0
133927-134526	134226	0	0	0
134127-134726	134426	0	0	0
134327-134926	134626	0	0	0
134527-135126	134826	0	0	0
134727-135326	135026	0	0	0
134927-135526	135226	0	0	0
135127-135726	135426	0	0	0
135327-135926	135626	0	0	0
135527-136126	135826	0	0	0
135727-136326	136026	0	0	0
135927-136526	136226	0	0	0
136127-136726	136426	0	0	0
136327-136926	136626	0.00167	0.00167	1
136527-137126	136826	0.00167	0.00167	1
136727-137326	137026	0.00167	0.00167	1
136927-137526	137226	0	0	0
137127-137726	137426	0	0	0
137327-137926	137626	0	0	0
137527-138126	137826	0	0	0
137727-138326	138026	0	0	0
137927-138526	138226	0.00167	0.00167	1
138127-138726	138426	0.00167	0.00167	1
138327-138926	138626	0.00167	0.00167	1
138527-139126	138826	0	0	0
138727-139326	139026	0	0	0
138927-139526	139226	0	0	0
139127-139726	139426	0	0	0
139327-139926	139626	0	0	0
139527-140126	139826	0	0	0
139727-140326	140026	0	0	0
139927-140527	140226	0	0	0
140127-140727	140426	0	0	0
140327-140927	140627	0	0	0
140528-141127	140827	0	0	0
140728-141327	141027	0	0	0
140928-141527	141227	0	0	0
141128-141727	141427	0.00167	0.00167	1
141328-141927	141627	0.00167	0.00167	1
141528-142129	141827	0.00333	0.00333	2
141728-142329	142027	0.00167	0.00167	1
141928-142529	142229	0.00167	0.00167	1
142130-142729	142429	0	0	0
142330-142929	142629	0	0	0
142530-143129	142829	0	0	0
142730-143329	143029	0	0	0
142930-143529	143229	0	0	0
143130-143729	143429	0	0	0
143330-143929	143629	0	0	0
143530-144129	143829	0	0	0
143730-144329	144029	0	0	0
143930-144529	144229	0	0	0
144130-144729	144429	0	0	0
144330-144929	144629	0	0	0
144530-145129	144829	0	0	0
144730-145329	145029	0	0	0
144930-145534	145229	0	0	0
145130-145734	145429	0	0	0
145330-145934	145634	0	0	0
145535-146134	145834	0	0	0
145735-146334	146034	0	0	0
145935-146534	146234	0	0	0
146135-146734	146434	0	0	0
146335-146934	146634	0	0	0
146535-147135	146834	0	0	0
146735-147335	147034	0	0	0
146935-147535	147235	0	0	0
147136-147735	147435	0	0	0
147336-147935	147635	0	0	0
147536-148135	147835	0	0	0
147736-148335	148035	0	0	0
147936-148535	148235	0	0	0
148136-148735	148435	0	0	0
148336-148935	148635	0	0	0
148536-149135	148835	0	0	0
148736-149335	149035	0	0	0
148936-149535	149235	0	0	0
149136-149735	149435	0	0	0
149336-149935	149635	0	0	0
149536-150135	149835	0	0	0
149736-150335	150035	0	0	0
149936-150535	150235	0	0	0
150136-150735	150435	0	0	0
150336-150935	150635	0	0	0
150536-151135	150835	0	0	0
150736-151335	151035	0.00167	0.00167	1
150936-151535	151235	0.00167	0.00167	1
151136-151735	151435	0.00167	0.00167	1
151336-151935	151635	0	0	0
151536-152135	151835	0	0	0
151736-152335	152035	0	0	0
151936-152535	152235	0	0	0
152136-152735	152435	0	0	0
152336-152935	152635	0	0	0
152536-153135	152835	0	0	0
152736-153335	153035	0	0	0
152936-153535	153235	0	0	0
153136-153735	153435	0	0	0
153336-153935	153635	0	0	0
153536-154135	153835	0	0	0
153736-154335	154035	0	0	0
153936-154535	154235	0	0	0
154136-154735	154435	0	0	0
154336-154935	154635	0	0	0
154536-155135	154835	0	0	0
154736-155335	155035	0	0	0
154936-155535	155235	0	0	0
155136-155735	155435	0	0	0
155336-155935	155635	0	0	0
155536-156135	155835	0	0	0
155736-156335	156035	0	0	0
155936-156535	156235	0	0	0
156136-156735	156435	0.00167	0.00167	1
156336-156900	156618	0.00177	0.00177	1

## Sheet: Khaya
Window	Midpoint	Pi	Theta	S
1-601	301	0.00111	0.00111	1
202-801	501	0.00111	0.00111	1
402-1001	701	0	0	0
602-1201	901	0	0	0
802-1401	1101	0	0	0
1002-1601	1301	0	0	0
1202-1801	1501	0.00222	0.00222	2
1402-2001	1701	0.00222	0.00222	2
1602-2201	1901	0.00222	0.00222	2
1802-2401	2101	0.00111	0.00111	1
2002-2601	2301	0.00111	0.00111	1
2202-2801	2501	0.00111	0.00111	1
2402-3001	2701	0	0	0
2602-3201	2901	0	0	0
2802-3401	3101	0.00111	0.00111	1
3002-3601	3301	0.00222	0.00222	2
3202-3801	3501	0.00222	0.00222	2
3402-4001	3701	0.00222	0.00222	2
3602-4201	3901	0.00111	0.00111	1
3802-4401	4101	0.00111	0.00111	1
4002-4601	4301	0.00111	0.00111	1
4202-4801	4501	0.00333	0.00333	3
4402-5001	4701	0.00333	0.00333	3
4602-5201	4901	0.00222	0.00222	2
4802-5402	5101	0	0	0
5002-5602	5302	0	0	0
5202-5802	5502	0.00111	0.00111	1
5403-6002	5702	0.00111	0.00111	1
5603-6202	5902	0.00222	0.00222	2
5803-6402	6102	0.00111	0.00111	1
6003-6602	6302	0.00111	0.00111	1
6203-6802	6502	0	0	0
6403-7004	6702	0	0	0
6603-7205	6902	0.00111	0.00111	1
6803-7405	7104	0.00111	0.00111	1
7005-7605	7305	0.00111	0.00111	1
7206-7805	7505	0.00111	0.00111	1
7406-8005	7705	0.00111	0.00111	1
7606-8205	7905	0.00111	0.00111	1
7806-8406	8105	0	0	0
8006-8606	8305	0	0	0
8206-8806	8506	0	0	0
8407-9006	8706	0.00222	0.00222	2
8607-9206	8906	0.00222	0.00222	2
8807-9406	9106	0.00222	0.00222	2
9007-9606	9306	0	0	0
9207-9807	9506	0.00111	0.00111	1
9407-10007	9707	0.00222	0.00222	2
9607-10207	9907	0.00222	0.00222	2
9808-10407	10107	0.00222	0.00222	2
10008-10607	10307	0.00111	0.00111	1
10208-10807	10507	0.00111	0.00111	1
10408-11007	10707	0	0	0
10608-11207	10907	0	0	0
10808-11407	11107	0.00111	0.00111	1
11008-11607	11307	0.00111	0.00111	1
11208-11807	11507	0.00111	0.00111	1
11408-12007	11707	0	0	0
11608-12207	11907	0	0	0
11808-12407	12107	0	0	0
12008-12607	12307	0	0	0
12208-12807	12507	0	0	0
12408-13007	12707	0	0	0
12608-13207	12907	0	0	0
12808-13407	13107	0	0	0
13008-13608	13307	0	0	0
13208-13808	13508	0.00111	0.00111	1
13408-14008	13708	0.00222	0.00222	2
13609-14209	13908	0.00333	0.00333	3
13809-14410	14109	0.00222	0.00222	2
14009-14610	14309	0.00111	0.00111	1
14210-14810	14510	0.00111	0.00111	1
14411-15010	14710	0.00111	0.00111	1
14611-15210	14910	0.00111	0.00111	1
14811-15410	15110	0.00111	0.00111	1
15011-15610	15310	0.00222	0.00222	2
15211-15810	15510	0.00222	0.00222	2
15411-16010	15710	0.00111	0.00111	1
15611-16210	15910	0	0	0
15811-16410	16110	0	0	0
16011-16610	16310	0	0	0
16211-16810	16510	0	0	0
16411-17010	16710	0	0	0
16611-17210	16910	0	0	0
16811-17410	17110	0	0	0
17011-17610	17310	0	0	0
17211-17810	17510	0	0	0
17411-18010	17710	0	0	0
17611-18210	17910	0.00111	0.00111	1
17811-18410	18110	0.00111	0.00111	1
18011-18610	18310	0.00111	0.00111	1
18211-18810	18510	0	0	0
18411-19010	18710	0.00111	0.00111	1
18611-19210	18910	0.00111	0.00111	1
18811-19410	19110	0.00111	0.00111	1
19011-19610	19310	0	0	0
19211-19810	19510	0	0	0
19411-20010	19710	0	0	0
19611-20210	19910	0	0	0
19811-20410	20110	0	0	0
20011-20610	20310	0	0	0
20211-20810	20510	0	0	0
20411-21010	20710	0	0	0
20611-21210	20910	0	0	0
20811-21410	21110	0	0	0
21011-21610	21310	0	0	0
21211-21810	21510	0	0	0
21411-22010	21710	0	0	0
21611-22210	21910	0	0	0
21811-22410	22110	0	0	0
22011-22610	22310	0	0	0
22211-22810	22510	0	0	0
22411-23010	22710	0	0	0
22611-23210	22910	0	0	0
22811-23410	23110	0	0	0
23011-23610	23310	0	0	0
23211-23810	23510	0	0	0
23411-24010	23710	0	0	0
23611-24210	23910	0	0	0
23811-24410	24110	0	0	0
24011-24610	24310	0.00111	0.00111	1
24211-24810	24510	0.00222	0.00222	2
24411-25010	24710	0.00222	0.00222	2
24611-25210	24910	0.00111	0.00111	1
24811-25410	25110	0	0	0
25011-25610	25310	0	0	0
25211-25810	25510	0	0	0
25411-26010	25710	0	0	0
25611-26210	25910	0.00111	0.00111	1
25811-26410	26110	0.00111	0.00111	1
26011-26610	26310	0.00111	0.00111	1
26211-26810	26510	0	0	0
26411-27010	26710	0	0	0
26611-27210	26910	0	0	0
26811-27410	27110	0	0	0
27011-27610	27310	0	0	0
27211-27810	27510	0	0	0
27411-28010	27710	0	0	0
27611-28210	27910	0	0	0
27811-28410	28110	0.00111	0.00111	1
28011-28610	28310	0.00111	0.00111	1
28211-28810	28510	0.00111	0.00111	1
28411-29010	28710	0	0	0
28611-29211	28910	0	0	0
28811-29411	29110	0	0	0
29011-29611	29311	0.00111	0.00111	1
29212-29811	29511	0.00111	0.00111	1
29412-30011	29711	0.00111	0.00111	1
29612-30211	29911	0	0	0
29812-30411	30111	0	0	0
30012-30611	30311	0	0	0
30212-30830	30511	0.00111	0.00111	1
30412-31030	30730	0.00111	0.00111	1
30612-31230	30930	0.00222	0.00222	2
30831-31430	31130	0.00333	0.00333	3
31031-31630	31330	0.00333	0.00333	3
31231-31830	31530	0.00222	0.00222	2
31431-32030	31730	0	0	0
31631-32230	31930	0	0	0
31831-32430	32130	0.00111	0.00111	1
32031-32631	32330	0.00111	0.00111	1
32231-32831	32531	0.00111	0.00111	1
32431-33031	32731	0	0	0
32632-33231	32931	0.00111	0.00111	1
32832-33431	33131	0.00111	0.00111	1
33032-33631	33331	0.00111	0.00111	1
33232-33831	33531	0	0	0
33432-34031	33731	0	0	0
33632-34231	33931	0	0	0
33832-34431	34131	0	0	0
34032-34631	34331	0.00111	0.00111	1
34232-34831	34531	0.00222	0.00222	2
34432-35031	34731	0.00333	0.00333	3
34632-35231	34931	0.00333	0.00333	3
34832-35431	35131	0.00222	0.00222	2
35032-35631	35331	0.00111	0.00111	1
35232-35831	35531	0	0	0
35432-36031	35731	0	0	0
35632-36231	35931	0	0	0
35832-36431	36131	0	0	0
36032-36631	36331	0	0	0
36232-36831	36531	0	0	0
36432-37031	36731	0	0	0
36632-37231	36931	0	0	0
36832-37431	37131	0	0	0
37032-37631	37331	0	0	0
37232-37831	37531	0.00111	0.00111	1
37432-38031	37731	0.00111	0.00111	1
37632-38231	37931	0.00111	0.00111	1
37832-38431	38131	0	0	0
38032-38631	38331	0.00222	0.00222	2
38232-38832	38531	0.00444	0.00444	4
38432-39032	38731	0.00444	0.00444	4
38632-39236	38932	0.00222	0.00222	2
38833-39436	39132	0	0	0
39033-39636	39336	0	0	0
39237-39836	39536	0	0	0
39437-40036	39736	0	0	0
39637-40236	39936	0	0	0
39837-40436	40136	0	0	0
40037-40636	40336	0	0	0
40237-40836	40536	0.00111	0.00111	1
40437-41036	40736	0.00111	0.00111	1
40637-41236	40936	0.00111	0.00111	1
40837-41436	41136	0	0	0
41037-41636	41336	0	0	0
41237-41836	41536	0	0	0
41437-42036	41736	0	0	0
41637-42236	41936	0	0	0
41837-42436	42136	0	0	0
42037-42636	42336	0	0	0
42237-42836	42536	0	0	0
42437-43036	42736	0	0	0
42637-43236	42936	0	0	0
42837-43436	43136	0	0	0
43037-43636	43336	0	0	0
43237-43836	43536	0	0	0
43437-44036	43736	0	0	0
43637-44236	43936	0	0	0
43837-44436	44136	0	0	0
44037-44636	44336	0	0	0
44237-44836	44536	0	0	0
44437-45036	44736	0.00111	0.00111	1
44637-45236	44936	0.00222	0.00222	2
44837-45436	45136	0.00222	0.00222	2
45037-45636	45336	0.00222	0.00222	2
45237-45836	45536	0.00111	0.00111	1
45437-46041	45736	0.00111	0.00111	1
45637-46277	45936	0	0	0
45837-46477	46141	0	0	0
46042-46677	46377	0	0	0
46278-46877	46577	0	0	0
46478-47077	46777	0.00111	0.00111	1
46678-47277	46977	0.00111	0.00111	1
46878-47477	47177	0.00111	0.00111	1
47078-47677	47377	0	0	0
47278-47877	47577	0	0	0
47478-48077	47777	0	0	0
47678-48277	47977	0.00111	0.00111	1
47878-48477	48177	0.00111	0.00111	1
48078-48677	48377	0.00111	0.00111	1
48278-48877	48577	0.00111	0.00111	1
48478-49077	48777	0.00111	0.00111	1
48678-49277	48977	0.00111	0.00111	1
48878-49480	49177	0.00111	0.00111	1
49078-49680	49380	0.00222	0.00222	2
49278-49882	49580	0.00222	0.00222	2
49481-50082	49782	0.00111	0.00111	1
49681-50283	49982	0	0	0
49883-50483	50182	0	0	0
50083-50683	50383	0	0	0
50284-50883	50583	0	0	0
50484-51083	50783	0.00111	0.00111	1
50684-51283	50983	0.00111	0.00111	1
50884-51483	51183	0.00111	0.00111	1
51084-51683	51383	0	0	0
51284-51883	51583	0	0	0
51484-52083	51783	0	0	0
51684-52283	51983	0.00111	0.00111	1
51884-52483	52183	0.00111	0.00111	1
52084-52683	52383	0.00111	0.00111	1
52284-52883	52583	0.00111	0.00111	1
52484-53083	52783	0.00111	0.00111	1
52684-53283	52983	0.00222	0.00222	2
52884-53483	53183	0.00111	0.00111	1
53084-53683	53383	0.00111	0.00111	1
53284-53883	53583	0.00111	0.00111	1
53484-54083	53783	0.00222	0.00222	2
53684-54283	53983	0.00333	0.00333	3
53884-54483	54183	0.00222	0.00222	2
54084-54683	54383	0.00111	0.00111	1
54284-54883	54583	0	0	0
54484-55083	54783	0	0	0
54684-55283	54983	0	0	0
54884-55483	55183	0	0	0
55084-55683	55383	0	0	0
55284-55883	55583	0	0	0
55484-56083	55783	0.00222	0.00222	2
55684-56283	55983	0.00222	0.00222	2
55884-56483	56183	0.00222	0.00222	2
56084-56683	56383	0	0	0
56284-56883	56583	0	0	0
56484-57083	56783	0	0	0
56684-57283	56983	0	0	0
56884-57483	57183	0	0	0
57084-57684	57383	0	0	0
57284-57884	57583	0.00111	0.00111	1
57484-58084	57784	0.00111	0.00111	1
57685-58284	57984	0.00111	0.00111	1
57885-58484	58184	0	0	0
58085-58684	58384	0	0	0
58285-58884	58584	0.00111	0.00111	1
58485-59084	58784	0.00222	0.00222	2
58685-59284	58984	0.00222	0.00222	2
58885-59484	59184	0.00111	0.00111	1
59085-59684	59384	0	0	0
59285-59884	59584	0	0	0
59485-60084	59784	0.00111	0.00111	1
59685-60291	59984	0.00111	0.00111	1
59885-60491	60191	0.00111	0.00111	1
60085-60691	60391	0	0	0
60292-60891	60591	0	0	0
60492-61091	60791	0	0	0
60692-61291	60991	0.00111	0.00111	1
60892-61491	61191	0.00111	0.00111	1
61092-61691	61391	0.00111	0.00111	1
61292-61891	61591	0	0	0
61492-62091	61791	0	0	0
61692-62292	61991	0	0	0
61892-62492	62191	0	0	0
62092-62692	62392	0	0	0
62293-62911	62592	0	0	0
62493-63111	62811	0	0	0
62693-63311	63011	0	0	0
62912-63511	63211	0	0	0
63112-63711	63411	0	0	0
63312-63911	63611	0.00111	0.00111	1
63512-64111	63811	0.00222	0.00222	2
63712-64312	64011	0.00222	0.00222	2
63912-64512	64211	0.00111	0.00111	1
64112-64712	64412	0	0	0
64313-64912	64612	0	0	0
64513-65112	64812	0	0	0
64713-65312	65012	0	0	0
64913-65512	65212	0	0	0
65113-65712	65412	0	0	0
65313-65912	65612	0	0	0
65513-66112	65812	0	0	0
65713-66312	66012	0.00111	0.00111	1
65913-66512	66212	0.00111	0.00111	1
66113-66712	66412	0.00111	0.00111	1
66313-66912	66612	0	0	0
66513-67112	66812	0	0	0
66713-67312	67012	0	0	0
66913-67512	67212	0	0	0
67113-67712	67412	0	0	0
67313-67912	67612	0	0	0
67513-68112	67812	0	0	0
67713-68312	68012	0	0	0
67913-68512	68212	0	0	0
68113-68712	68412	0	0	0
68313-68914	68612	0	0	0
68513-69114	68812	0	0	0
68713-69314	69014	0	0	0
68915-69514	69214	0	0	0
69115-69714	69414	0	0	0
69315-69914	69614	0	0	0
69515-70114	69814	0	0	0
69715-70314	70014	0	0	0
69915-70514	70214	0	0	0
70115-70714	70414	0	0	0
70315-70914	70614	0	0	0
70515-71114	70814	0	0	0
70715-71314	71014	0.00111	0.00111	1
70915-71514	71214	0.00111	0.00111	1
71115-71714	71414	0.00111	0.00111	1
71315-71914	71614	0	0	0
71515-72114	71814	0	0	0
71715-72315	72014	0	0	0
71915-72515	72215	0	0	0
72115-72715	72415	0	0	0
72316-72915	72615	0.00222	0.00222	2
72516-73115	72815	0.00222	0.00222	2
72716-73315	73015	0.00222	0.00222	2
72916-73515	73215	0	0	0
73116-73715	73415	0	0	0
73316-73915	73615	0	0	0
73516-74116	73815	0	0	0
73716-74319	74015	0.00111	0.00111	1
73916-74521	74216	0.00111	0.00111	1
74117-74721	74420	0.00111	0.00111	1
74320-74921	74621	0	0	0
74522-75124	74821	0.00111	0.00111	1
74722-75324	75024	0.00111	0.00111	1
74922-75525	75224	0.00222	0.00222	2
75125-75725	75425	0.00111	0.00111	1
75325-75925	75625	0.00111	0.00111	1
75526-76125	75825	0	0	0
75726-76325	76025	0	0	0
75926-76525	76225	0	0	0
76126-76725	76425	0	0	0
76326-76925	76625	0.00111	0.00111	1
76526-77125	76825	0.00111	0.00111	1
76726-77325	77025	0.00111	0.00111	1
76926-77525	77225	0	0	0
77126-77725	77425	0	0	0
77326-77925	77625	0	0	0
77526-78125	77825	0	0	0
77726-78325	78025	0	0	0
77926-78525	78225	0	0	0
78126-78726	78425	0	0	0
78326-78926	78625	0.00111	0.00111	1
78526-79126	78826	0.00333	0.00333	3
78727-79326	79026	0.00333	0.00333	3
78927-79526	79226	0.00222	0.00222	2
79127-79726	79426	0	0	0
79327-79926	79626	0	0	0
79527-80126	79826	0	0	0
79727-80326	80026	0.00111	0.00111	1
79927-80526	80226	0.00111	0.00111	1
80127-80726	80426	0.00111	0.00111	1
80327-80926	80626	0	0	0
80527-81126	80826	0	0	0
80727-81326	81026	0	0	0
80927-81526	81226	0	0	0
81127-81726	81426	0	0	0
81327-81926	81626	0	0	0
81527-82126	81826	0	0	0
81727-82326	82026	0	0	0
81927-82526	82226	0	0	0
82127-82726	82426	0	0	0
82327-82926	82626	0	0	0
82527-83126	82826	0	0	0
82727-83326	83026	0	0	0
82927-83526	83226	0	0	0
83127-83726	83426	0	0	0
83327-83937	83626	0.00111	0.00111	1
83527-84140	83837	0.00111	0.00111	1
83727-84340	84040	0.00111	0.00111	1
83938-84540	84240	0	0	0
84141-84740	84440	0	0	0
84341-84940	84640	0	0	0
84541-85144	84840	0	0	0
84741-85344	85040	0.00111	0.00111	1
84941-85544	85244	0.00111	0.00111	1
85145-85819	85444	0.00111	0.00111	1
85345-86019	85644	0	0	0
85545-86219	85919	0	0	0
85820-86420	86119	0.00111	0.00111	1
86020-86620	86320	0.00111	0.00111	1
86220-86820	86520	0.00222	0.00222	2
86421-87020	86720	0.00111	0.00111	1
86621-87220	86920	0.00222	0.00222	2
86821-87420	87120	0.00111	0.00111	1
87021-87620	87320	0.00111	0.00111	1
87221-87820	87520	0	0	0
87421-88020	87720	0	0	0
87621-88220	87920	0.00111	0.00111	1
87821-88420	88120	0.00111	0.00111	1
88021-88620	88320	0.00111	0.00111	1
88221-88820	88520	0	0	0
88421-89020	88720	0	0	0
88621-89220	88920	0	0	0
88821-89420	89120	0	0	0
89021-89620	89320	0	0	0
89221-89820	89520	0	0	0
89421-90020	89720	0	0	0
89621-90220	89920	0	0	0
89821-90420	90120	0	0	0
90021-90620	90320	0	0	0
90221-90820	90520	0	0	0
90421-91020	90720	0	0	0
90621-91220	90920	0	0	0
90821-91420	91120	0	0	0
91021-91620	91320	0	0	0
91221-91820	91520	0	0	0
91421-92020	91720	0	0	0
91621-92220	91920	0	0	0
91821-92420	92120	0	0	0
92021-92620	92320	0	0	0
92221-92820	92520	0	0	0
92421-93020	92720	0	0	0
92621-93220	92920	0	0	0
92821-93420	93120	0	0	0
93021-93620	93320	0	0	0
93221-93820	93520	0	0	0
93421-94020	93720	0	0	0
93621-94220	93920	0	0	0
93821-94420	94120	0	0	0
94021-94620	94320	0	0	0
94221-94820	94520	0	0	0
94421-95020	94720	0	0	0
94621-95220	94920	0	0	0
94821-95420	95120	0	0	0
95021-95620	95320	0	0	0
95221-95820	95520	0	0	0
95421-96020	95720	0	0	0
95621-96220	95920	0	0	0
95821-96420	96120	0	0	0
96021-96620	96320	0	0	0
96221-96820	96520	0	0	0
96421-97020	96720	0	0	0
96621-97220	96920	0	0	0
96821-97420	97120	0	0	0
97021-97620	97320	0	0	0
97221-97820	97520	0	0	0
97421-98020	97720	0	0	0
97621-98220	97920	0	0	0
97821-98420	98120	0	0	0
98021-98620	98320	0	0	0
98221-98820	98520	0	0	0
98421-99020	98720	0	0	0
98621-99220	98920	0	0	0
98821-99420	99120	0	0	0
99021-99620	99320	0	0	0
99221-99820	99520	0	0	0
99421-100020	99720	0	0	0
99621-100220	99920	0	0	0
99821-100420	100120	0	0	0
100021-100620	100320	0	0	0
100221-100820	100520	0	0	0
100421-101020	100720	0	0	0
100621-101220	100920	0	0	0
100821-101420	101120	0	0	0
101021-101620	101320	0	0	0
101221-101820	101520	0	0	0
101421-102020	101720	0	0	0
101621-102220	101920	0	0	0
101821-102420	102120	0	0	0
102021-102620	102320	0	0	0
102221-102820	102520	0	0	0
102421-103020	102720	0	0	0
102621-103220	102920	0	0	0
102821-103420	103120	0	0	0
103021-103620	103320	0	0	0
103221-103820	103520	0	0	0
103421-104020	103720	0	0	0
103621-104220	103920	0	0	0
103821-104420	104120	0	0	0
104021-104620	104320	0	0	0
104221-104820	104520	0	0	0
104421-105020	104720	0	0	0
104621-105220	104920	0	0	0
104821-105420	105120	0	0	0
105021-105620	105320	0	0	0
105221-105820	105520	0	0	0
105421-106020	105720	0	0	0
105621-106220	105920	0	0	0
105821-106420	106120	0.00111	0.00111	1
106021-106620	106320	0.00111	0.00111	1
106221-106820	106520	0.00111	0.00111	1
106421-107020	106720	0	0	0
106621-107220	106920	0	0	0
106821-107420	107120	0	0	0
107021-107620	107320	0	0	0
107221-107820	107520	0	0	0
107421-108020	107720	0	0	0
107621-108220	107920	0	0	0
107821-108420	108120	0	0	0
108021-108620	108320	0	0	0
108221-108820	108520	0	0	0
108421-109020	108720	0	0	0
108621-109220	108920	0	0	0
108821-109420	109120	0	0	0
109021-109620	109320	0	0	0
109221-109820	109520	0	0	0
109421-110020	109720	0	0	0
109621-110220	109920	0	0	0
109821-110420	110120	0	0	0
110021-110620	110320	0	0	0
110221-110820	110520	0	0	0
110421-111020	110720	0	0	0
110621-111220	110920	0	0	0
110821-111420	111120	0	0	0
111021-111620	111320	0	0	0
111221-111820	111520	0	0	0
111421-112020	111720	0	0	0
111621-112220	111920	0	0	0
111821-112420	112120	0	0	0
112021-112621	112320	0.00111	0.00111	1
112221-112821	112520	0.00111	0.00111	1
112421-113021	112721	0.00111	0.00111	1
112622-113221	112921	0	0	0
112822-113421	113121	0	0	0
113022-113621	113321	0	0	0
113222-113821	113521	0	0	0
113422-114021	113721	0	0	0
113622-114221	113921	0	0	0
113822-114421	114121	0	0	0
114022-114621	114321	0	0	0
114222-114821	114521	0	0	0
114422-115021	114721	0	0	0
114622-115221	114921	0.00222	0.00222	2
114822-115421	115121	0.00333	0.00333	3
115022-115621	115321	0.00333	0.00333	3
115222-115821	115521	0.00111	0.00111	1
115422-116021	115721	0	0	0
115622-116221	115921	0	0	0
115822-116421	116121	0	0	0
116022-116621	116321	0	0	0
116222-116821	116521	0	0	0
116422-117023	116721	0	0	0
116622-117223	116923	0	0	0
116822-117423	117123	0	0	0
117024-117623	117323	0.00111	0.00111	1
117224-117823	117523	0.00222	0.00222	2
117424-118023	117723	0.00556	0.00556	5
117624-118223	117923	0.00444	0.00444	4
117824-118424	118123	0.00333	0.00333	3
118024-118624	118324	0	0	0
118224-118825	118524	0.00111	0.00111	1
118425-119025	118724	0.00111	0.00111	1
118625-119228	118925	0.00111	0.00111	1
118826-119428	119125	0	0	0
119026-119628	119328	0	0	0
119229-119828	119528	0	0	0
119429-120028	119728	0	0	0
119629-120228	119928	0	0	0
119829-120428	120128	0.00111	0.00111	1
120029-120628	120328	0.00111	0.00111	1
120229-120828	120528	0.00222	0.00222	2
120429-121028	120728	0.00111	0.00111	1
120629-121228	120928	0.00111	0.00111	1
120829-121428	121128	0	0	0
121029-121628	121328	0	0	0
121229-121828	121528	0	0	0
121429-122028	121728	0.00111	0.00111	1
121629-122229	121928	0.00111	0.00111	1
121829-122436	122129	0.00111	0.00111	1
122029-122636	122329	0	0	0
122230-122836	122536	0	0	0
122437-123036	122736	0	0	0
122637-123236	122936	0.00111	0.00111	1
122837-123436	123136	0.00111	0.00111	1
123037-123636	123336	0.00111	0.00111	1
123237-123836	123536	0	0	0
123437-124036	123736	0	0	0
123637-124236	123936	0	0	0
123837-124436	124136	0	0	0
124037-124636	124336	0	0	0
124237-124836	124536	0	0	0
124437-125036	124736	0	0	0
124637-125236	124936	0.00111	0.00111	1
124837-125436	125136	0.00111	0.00111	1
125037-125636	125336	0.00111	0.00111	1
125237-125846	125536	0	0	0
125437-126046	125746	0	0	0
125637-126247	125946	0	0	0
125847-126447	126147	0.00111	0.00111	1
126047-126647	126347	0.00111	0.00111	1
126248-126847	126547	0.00111	0.00111	1
126448-127047	126747	0.00111	0.00111	1
126648-127247	126947	0.00111	0.00111	1
126848-127447	127147	0.00111	0.00111	1
127048-127647	127347	0	0	0
127248-127847	127547	0	0	0
127448-128047	127747	0	0	0
127648-128253	127947	0	0	0
127848-128453	128147	0	0	0
128048-128653	128353	0.00111	0.00111	1
128254-128853	128553	0.00111	0.00111	1
128454-129053	128753	0.00111	0.00111	1
128654-129253	128953	0.00111	0.00111	1
128854-129453	129153	0.00111	0.00111	1
129054-129653	129353	0.00111	0.00111	1
129254-129853	129553	0	0	0
129454-130053	129753	0	0	0
129654-130253	129953	0	0	0
129854-130453	130153	0	0	0
130054-130653	130353	0	0	0
130254-130853	130553	0.00111	0.00111	1
130454-131053	130753	0.00111	0.00111	1
130654-131253	130953	0.00111	0.00111	1
130854-131453	131153	0	0	0
131054-131653	131353	0	0	0
131254-131853	131553	0	0	0
131454-132053	131753	0	0	0
131654-132253	131953	0	0	0
131854-132453	132153	0	0	0
132054-132653	132353	0	0	0
132254-132853	132553	0.00111	0.00111	1
132454-133053	132753	0.00111	0.00111	1
132654-133253	132953	0.00111	0.00111	1
132854-133453	133153	0	0	0
133054-133653	133353	0	0	0
133254-133853	133553	0	0	0
133454-134053	133753	0	0	0
133654-134253	133953	0	0	0
133854-134453	134153	0	0	0
134054-134653	134353	0	0	0
134254-134854	134553	0.00111	0.00111	1
134454-135054	134753	0.00111	0.00111	1
134654-135254	134954	0.00111	0.00111	1
134855-135454	135154	0	0	0
135055-135654	135354	0	0	0
135255-135854	135554	0	0	0
135455-136054	135754	0	0	0
135655-136254	135954	0	0	0
135855-136454	136154	0	0	0
136055-136654	136354	0	0	0
136255-136854	136554	0	0	0
136455-137054	136754	0	0	0
136655-137254	136954	0	0	0
136855-137454	137154	0	0	0
137055-137654	137354	0	0	0
137255-137854	137554	0	0	0
137455-138054	137754	0	0	0
137655-138254	137954	0	0	0
137855-138454	138154	0	0	0
138055-138654	138354	0	0	0
138255-138854	138554	0	0	0
138455-139054	138754	0	0	0
138655-139254	138954	0	0	0
138855-139454	139154	0	0	0
139055-139654	139354	0	0	0
139255-139854	139554	0	0	0
139455-140054	139754	0	0	0
139655-140254	139954	0	0	0
139855-140454	140154	0	0	0
140055-140654	140354	0	0	0
140255-140854	140554	0	0	0
140455-141054	140754	0	0	0
140655-141254	140954	0.00111	0.00111	1
140855-141454	141154	0.00111	0.00111	1
141055-141654	141354	0.00111	0.00111	1
141255-141854	141554	0	0	0
141455-142054	141754	0	0	0
141655-142254	141954	0	0	0
141855-142454	142154	0	0	0
142055-142654	142354	0	0	0
142255-142854	142554	0	0	0
142455-143054	142754	0	0	0
142655-143254	142954	0	0	0
142855-143454	143154	0	0	0
143055-143654	143354	0	0	0
143255-143854	143554	0	0	0
143455-144054	143754	0	0	0
143655-144254	143954	0	0	0
143855-144454	144154	0	0	0
144055-144654	144354	0	0	0
144255-144854	144554	0	0	0
144455-145054	144754	0	0	0
144655-145254	144954	0	0	0
144855-145454	145154	0	0	0
145055-145654	145354	0	0	0
145255-145854	145554	0	0	0
145455-146054	145754	0	0	0
145655-146254	145954	0	0	0
145855-146454	146154	0	0	0
146055-146654	146354	0	0	0
146255-146854	146554	0	0	0
146455-147054	146754	0	0	0
146655-147254	146954	0	0	0
146855-147454	147154	0	0	0
147055-147654	147354	0	0	0
147255-147854	147554	0	0	0
147455-148054	147754	0	0	0
147655-148254	147954	0	0	0
147855-148454	148154	0	0	0
148055-148654	148354	0	0	0
148255-148854	148554	0	0	0
148455-149054	148754	0	0	0
148655-149254	148954	0	0	0
148855-149454	149154	0	0	0
149055-149654	149354	0	0	0
149255-149854	149554	0	0	0
149455-150054	149754	0	0	0
149655-150254	149954	0	0	0
149855-150454	150154	0	0	0
150055-150654	150354	0	0	0
150255-150854	150554	0	0	0
150455-151054	150754	0	0	0
150655-151254	150954	0	0	0
150855-151454	151154	0	0	0
151055-151654	151354	0	0	0
151255-151854	151554	0	0	0
151455-152054	151754	0	0	0
151655-152254	151954	0	0	0
151855-152454	152154	0	0	0
152055-152654	152354	0	0	0
152255-152854	152554	0	0	0
152455-153054	152754	0	0	0
152655-153254	152954	0	0	0
152855-153454	153154	0	0	0
153055-153654	153354	0	0	0
153255-153854	153554	0	0	0
153455-154054	153754	0	0	0
153655-154254	153954	0	0	0
153855-154454	154154	0	0	0
154055-154654	154354	0	0	0
154255-154854	154554	0	0	0
154455-155054	154754	0	0	0
154655-155254	154954	0	0	0
154855-155454	155154	0	0	0
155055-155654	155354	0	0	0
155255-155854	155554	0	0	0
155455-156054	155754	0	0	0
155655-156254	155954	0	0	0
155855-156454	156154	0	0	0
156055-156654	156354	0	0	0
156255-156854	156554	0	0	0
156455-157054	156754	0	0	0
156655-157254	156954	0	0	0
156855-157454	157154	0	0	0
157055-157654	157354	0	0	0
157255-157854	157554	0	0	0
157455-158054	157754	0	0	0
157655-158254	157954	0	0	0
157855-158454	158154	0	0	0
158055-158654	158354	0	0	0
158255-158854	158554	0	0	0
158455-159054	158754	0	0	0
158655-159254	158954	0	0	0
158855-159454	159154	0.00111	0.00111	1
159055-159654	159354	0.00111	0.00111	1
159255-159854	159554	0.00111	0.00111	1
159455-159906	159680	0	0	0

## Sheet: Leplaea
Window	Midpoint	Pi	Theta	S
1-600	300	0	0	0
201-800	500	0	0	0
401-1000	700	0	0	0
601-1200	900	0	0	0
801-1400	1100	0	0	0
1001-1600	1300	0	0	0
1201-1800	1500	0	0	0
1401-2000	1700	0	0	0
1601-2200	1900	0	0	0
1801-2400	2100	0	0	0
2001-2600	2300	0	0	0
2201-2800	2500	0	0	0
2401-3000	2700	0	0	0
2601-3200	2900	0	0	0
2801-3400	3100	0	0	0
3001-3600	3300	0	0	0
3201-3800	3500	0	0	0
3401-4000	3700	0	0	0
3601-4200	3900	0.00167	0.00167	1
3801-4400	4100	0.00167	0.00167	1
4001-4600	4300	0.00167	0.00167	1
4201-4800	4500	0	0	0
4401-5014	4700	0	0	0
4601-5214	4914	0	0	0
4801-5414	5114	0	0	0
5015-5614	5314	0	0	0
5215-5815	5514	0	0	0
5415-6015	5714	0	0	0
5615-6216	5915	0	0	0
5816-6416	6116	0	0	0
6016-6616	6316	0	0	0
6217-6816	6516	0	0	0
6417-7021	6716	0	0	0
6617-7221	6921	0	0	0
6817-7422	7121	0	0	0
7022-7622	7321	0	0	0
7222-7822	7522	0	0	0
7423-8022	7722	0	0	0
7623-8222	7922	0	0	0
7823-8422	8122	0.00167	0.00167	1
8023-8622	8322	0.00167	0.00167	1
8223-8822	8522	0.00333	0.00333	2
8423-9022	8722	0.00167	0.00167	1
8623-9222	8922	0.00167	0.00167	1
8823-9422	9122	0.00167	0.00167	1
9023-9622	9322	0.00167	0.00167	1
9223-9822	9522	0.00167	0.00167	1
9423-10022	9722	0	0	0
9623-10222	9922	0.00167	0.00167	1
9823-10422	10122	0.00167	0.00167	1
10023-10622	10322	0.00167	0.00167	1
10223-10822	10522	0	0	0
10423-11022	10722	0	0	0
10623-11222	10922	0	0	0
10823-11422	11122	0	0	0
11023-11622	11322	0	0	0
11223-11822	11522	0	0	0
11423-12022	11722	0	0	0
11623-12222	11922	0	0	0
11823-12422	12122	0	0	0
12023-12622	12322	0	0	0
12223-12822	12522	0	0	0
12423-13022	12722	0	0	0
12623-13222	12922	0	0	0
12823-13422	13122	0	0	0
13023-13622	13322	0	0	0
13223-13822	13522	0	0	0
13423-14022	13722	0	0	0
13623-14222	13922	0	0	0
13823-14424	14122	0.00167	0.00167	1
14023-14624	14324	0.00167	0.00167	1
14223-14824	14524	0.00167	0.00167	1
14425-15024	14724	0	0	0
14625-15224	14924	0	0	0
14825-15424	15124	0	0	0
15025-15624	15324	0	0	0
15225-15824	15524	0	0	0
15425-16024	15724	0	0	0
15625-16224	15924	0	0	0
15825-16424	16124	0	0	0
16025-16624	16324	0	0	0
16225-16824	16524	0	0	0
16425-17024	16724	0	0	0
16625-17224	16924	0	0	0
16825-17424	17124	0	0	0
17025-17624	17324	0	0	0
17225-17824	17524	0	0	0
17425-18024	17724	0	0	0
17625-18224	17924	0	0	0
17825-18424	18124	0	0	0
18025-18624	18324	0	0	0
18225-18824	18524	0	0	0
18425-19024	18724	0	0	0
18625-19224	18924	0	0	0
18825-19424	19124	0	0	0
19025-19624	19324	0	0	0
19225-19824	19524	0	0	0
19425-20024	19724	0	0	0
19625-20224	19924	0	0	0
19825-20424	20124	0	0	0
20025-20624	20324	0	0	0
20225-20824	20524	0	0	0
20425-21024	20724	0	0	0
20625-21224	20924	0	0	0
20825-21424	21124	0	0	0
21025-21624	21324	0	0	0
21225-21824	21524	0	0	0
21425-22024	21724	0	0	0
21625-22224	21924	0	0	0
21825-22424	22124	0	0	0
22025-22624	22324	0	0	0
22225-22824	22524	0	0	0
22425-23024	22724	0	0	0
22625-23224	22924	0	0	0
22825-23424	23124	0	0	0
23025-23624	23324	0	0	0
23225-23824	23524	0.00167	0.00167	1
23425-24024	23724	0.00167	0.00167	1
23625-24224	23924	0.00333	0.00333	2
23825-24424	24124	0.00167	0.00167	1
24025-24624	24324	0.00167	0.00167	1
24225-24824	24524	0	0	0
24425-25024	24724	0	0	0
24625-25224	24924	0	0	0
24825-25424	25124	0	0	0
25025-25624	25324	0	0	0
25225-25824	25524	0	0	0
25425-26024	25724	0	0	0
25625-26224	25924	0	0	0
25825-26424	26124	0	0	0
26025-26624	26324	0	0	0
26225-26824	26524	0	0	0
26425-27024	26724	0	0	0
26625-27224	26924	0	0	0
26825-27424	27124	0	0	0
27025-27624	27324	0	0	0
27225-27824	27524	0	0	0
27425-28024	27724	0	0	0
27625-28224	27924	0	0	0
27825-28424	28124	0	0	0
28025-28624	28324	0	0	0
28225-28824	28524	0	0	0
28425-29029	28724	0	0	0
28625-29229	28924	0	0	0
28825-29429	29129	0	0	0
29030-29630	29329	0	0	0
29230-29830	29529	0	0	0
29430-30030	29730	0	0	0
29631-30230	29930	0	0	0
29831-30430	30130	0	0	0
30031-30630	30330	0	0	0
30231-30830	30530	0	0	0
30431-31030	30730	0.00167	0.00167	1
30631-31230	30930	0.00167	0.00167	1
30831-31430	31130	0.00167	0.00167	1
31031-31630	31330	0	0	0
31231-31830	31530	0	0	0
31431-32030	31730	0	0	0
31631-32230	31930	0	0	0
31831-32430	32130	0	0	0
32031-32630	32330	0	0	0
32231-32830	32530	0	0	0
32431-33030	32730	0	0	0
32631-33230	32930	0	0	0
32831-33430	33130	0	0	0
33031-33630	33330	0	0	0
33231-33830	33530	0	0	0
33431-34030	33730	0	0	0
33631-34230	33930	0	0	0
33831-34430	34130	0	0	0
34031-34630	34330	0	0	0
34231-34830	34530	0	0	0
34431-35030	34730	0	0	0
34631-35230	34930	0	0	0
34831-35430	35130	0	0	0
35031-35630	35330	0	0	0
35231-35830	35530	0	0	0
35431-36030	35730	0	0	0
35631-36230	35930	0	0	0
35831-36430	36130	0	0	0
36031-36630	36330	0	0	0
36231-36830	36530	0	0	0
36431-37030	36730	0	0	0
36631-37230	36930	0	0	0
36831-37430	37130	0	0	0
37031-37630	37330	0	0	0
37231-37830	37530	0	0	0
37431-38030	37730	0	0	0
37631-38230	37930	0	0	0
37831-38430	38130	0	0	0
38031-38630	38330	0	0	0
38231-38830	38530	0	0	0
38431-39030	38730	0	0	0
38631-39230	38930	0	0	0
38831-39430	39130	0.00167	0.00167	1
39031-39630	39330	0.00167	0.00167	1
39231-39830	39530	0.00167	0.00167	1
39431-40030	39730	0	0	0
39631-40230	39930	0	0	0
39831-40430	40130	0	0	0
40031-40630	40330	0	0	0
40231-40830	40530	0	0	0
40431-41030	40730	0	0	0
40631-41230	40930	0	0	0
40831-41430	41130	0	0	0
41031-41630	41330	0	0	0
41231-41830	41530	0	0	0
41431-42030	41730	0	0	0
41631-42230	41930	0	0	0
41831-42430	42130	0	0	0
42031-42630	42330	0	0	0
42231-42830	42530	0	0	0
42431-43030	42730	0	0	0
42631-43230	42930	0	0	0
42831-43430	43130	0	0	0
43031-43630	43330	0	0	0
43231-43830	43530	0	0	0
43431-44030	43730	0	0	0
43631-44230	43930	0	0	0
43831-44430	44130	0	0	0
44031-44630	44330	0	0	0
44231-44830	44530	0	0	0
44431-45030	44730	0	0	0
44631-45230	44930	0	0	0
44831-45430	45130	0	0	0
45031-45630	45330	0	0	0
45231-45830	45530	0	0	0
45431-46030	45730	0	0	0
45631-46230	45930	0	0	0
45831-46430	46130	0	0	0
46031-46630	46330	0	0	0
46231-46830	46530	0	0	0
46431-47030	46730	0	0	0
46631-47230	46930	0	0	0
46831-47430	47130	0	0	0
47031-47630	47330	0	0	0
47231-47830	47530	0	0	0
47431-48030	47730	0	0	0
47631-48230	47930	0	0	0
47831-48430	48130	0	0	0
48031-48630	48330	0	0	0
48231-48830	48530	0	0	0
48431-49030	48730	0	0	0
48631-49230	48930	0	0	0
48831-49430	49130	0	0	0
49031-49630	49330	0	0	0
49231-49830	49530	0	0	0
49431-50030	49730	0	0	0
49631-50230	49930	0	0	0
49831-50435	50130	0	0	0
50031-50635	50330	0	0	0
50231-50835	50535	0	0	0
50436-51035	50735	0	0	0
50636-51235	50935	0	0	0
50836-51435	51135	0	0	0
51036-51635	51335	0	0	0
51236-51835	51535	0	0	0
51436-52035	51735	0	0	0
51636-52235	51935	0	0	0
51836-52435	52135	0	0	0
52036-52635	52335	0	0	0
52236-52835	52535	0	0	0
52436-53035	52735	0	0	0
52636-53235	52935	0	0	0
52836-53435	53135	0	0	0
53036-53635	53335	0	0	0
53236-53835	53535	0	0	0
53436-54035	53735	0	0	0
53636-54235	53935	0	0	0
53836-54435	54135	0	0	0
54036-54635	54335	0.00167	0.00167	1
54236-54835	54535	0.00167	0.00167	1
54436-55035	54735	0.00167	0.00167	1
54636-55235	54935	0.00167	0.00167	1
54836-55435	55135	0.00167	0.00167	1
55036-55635	55335	0.00167	0.00167	1
55236-55835	55535	0	0	0
55436-56035	55735	0	0	0
55636-56235	55935	0	0	0
55836-56435	56135	0	0	0
56036-56635	56335	0	0	0
56236-56835	56535	0	0	0
56436-57035	56735	0	0	0
56636-57235	56935	0	0	0
56836-57435	57135	0	0	0
57036-57635	57335	0	0	0
57236-57835	57535	0	0	0
57436-58035	57735	0	0	0
57636-58235	57935	0	0	0
57836-58435	58135	0	0	0
58036-58635	58335	0	0	0
58236-58835	58535	0	0	0
58436-59035	58735	0	0	0
58636-59235	58935	0	0	0
58836-59435	59135	0.00167	0.00167	1
59036-59635	59335	0.00167	0.00167	1
59236-59835	59535	0.00167	0.00167	1
59436-60035	59735	0	0	0
59636-60235	59935	0	0	0
59836-60441	60135	0	0	0
60036-60641	60335	0	0	0
60236-60841	60541	0	0	0
60442-61041	60741	0	0	0
60642-61241	60941	0.00167	0.00167	1
60842-61441	61141	0.00167	0.00167	1
61042-61641	61341	0.00167	0.00167	1
61242-61841	61541	0	0	0
61442-62041	61741	0	0	0
61642-62241	61941	0	0	0
61842-62441	62141	0	0	0
62042-62641	62341	0	0	0
62242-62841	62541	0	0	0
62442-63041	62741	0	0	0
62642-63241	62941	0	0	0
62842-63441	63141	0	0	0
63042-63641	63341	0	0	0
63242-63841	63541	0	0	0
63442-64041	63741	0	0	0
63642-64241	63941	0	0	0
63842-64441	64141	0	0	0
64042-64641	64341	0	0	0
64242-64841	64541	0	0	0
64442-65041	64741	0	0	0
64642-65241	64941	0	0	0
64842-65441	65141	0	0	0
65042-65641	65341	0	0	0
65242-65841	65541	0	0	0
65442-66041	65741	0	0	0
65642-66241	65941	0	0	0
65842-66441	66141	0	0	0
66042-66641	66341	0	0	0
66242-66841	66541	0	0	0
66442-67041	66741	0	0	0
66642-67241	66941	0	0	0
66842-67441	67141	0	0	0
67042-67641	67341	0	0	0
67242-67841	67541	0	0	0
67442-68041	67741	0	0	0
67642-68241	67941	0	0	0
67842-68441	68141	0	0	0
68042-68641	68341	0	0	0
68242-68841	68541	0	0	0
68442-69041	68741	0	0	0
68642-69241	68941	0	0	0
68842-69441	69141	0.00167	0.00167	1
69042-69641	69341	0.00167	0.00167	1
69242-69841	69541	0.00167	0.00167	1
69442-70041	69741	0	0	0
69642-70241	69941	0	0	0
69842-70441	70141	0	0	0
70042-70641	70341	0	0	0
70242-70841	70541	0	0	0
70442-71041	70741	0	0	0
70642-71241	70941	0	0	0
70842-71441	71141	0	0	0
71042-71641	71341	0	0	0
71242-71841	71541	0	0	0
71442-72041	71741	0	0	0
71642-72241	71941	0	0	0
71842-72441	72141	0	0	0
72042-72641	72341	0	0	0
72242-72841	72541	0	0	0
72442-73041	72741	0	0	0
72642-73241	72941	0	0	0
72842-73441	73141	0	0	0
73042-73641	73341	0	0	0
73242-73841	73541	0	0	0
73442-74041	73741	0	0	0
73642-74241	73941	0	0	0
73842-74442	74141	0	0	0
74042-74642	74341	0	0	0
74242-74842	74542	0	0	0
74443-75042	74742	0	0	0
74643-75242	74942	0.00167	0.00167	1
74843-75442	75142	0.00167	0.00167	1
75043-75647	75342	0.00167	0.00167	1
75243-75847	75542	0	0	0
75443-76047	75747	0	0	0
75648-76247	75947	0	0	0
75848-76447	76147	0.00167	0.00167	1
76048-76647	76347	0.00167	0.00167	1
76248-76847	76547	0.00167	0.00167	1
76448-77047	76747	0	0	0
76648-77247	76947	0	0	0
76848-77447	77147	0	0	0
77048-77647	77347	0	0	0
77248-77847	77547	0	0	0
77448-78047	77747	0	0	0
77648-78247	77947	0	0	0
77848-78447	78147	0	0	0
78048-78647	78347	0	0	0
78248-78848	78547	0.00167	0.00167	1
78448-79048	78748	0.00167	0.00167	1
78648-79248	78948	0.00167	0.00167	1
78849-79448	79148	0	0	0
79049-79648	79348	0	0	0
79249-79848	79548	0	0	0
79449-80048	79748	0	0	0
79649-80248	79948	0	0	0
79849-80448	80148	0	0	0
80049-80648	80348	0	0	0
80249-80848	80548	0	0	0
80449-81048	80748	0.00167	0.00167	1
80649-81248	80948	0.00167	0.00167	1
80849-81448	81148	0.00167	0.00167	1
81049-81648	81348	0	0	0
81249-81848	81548	0	0	0
81449-82048	81748	0	0	0
81649-82248	81948	0	0	0
81849-82448	82148	0	0	0
82049-82648	82348	0	0	0
82249-82848	82548	0.00167	0.00167	1
82449-83048	82748	0.00167	0.00167	1
82649-83248	82948	0.00167	0.00167	1
82849-83448	83148	0	0	0
83049-83648	83348	0	0	0
83249-83848	83548	0	0	0
83449-84051	83748	0	0	0
83649-84252	83948	0	0	0
83849-84452	84152	0	0	0
84052-84652	84352	0	0	0
84253-84852	84552	0	0	0
84453-85052	84752	0	0	0
84653-85252	84952	0	0	0
84853-85452	85152	0	0	0
85053-85652	85352	0	0	0
85253-85852	85552	0	0	0
85453-86052	85752	0	0	0
85653-86252	85952	0	0	0
85853-86452	86152	0	0	0
86053-86652	86352	0	0	0
86253-86852	86552	0	0	0
86453-87052	86752	0	0	0
86653-87252	86952	0	0	0
86853-87452	87152	0	0	0
87053-87652	87352	0	0	0
87253-87852	87552	0	0	0
87453-88052	87752	0	0	0
87653-88252	87952	0	0	0
87853-88452	88152	0	0	0
88053-88652	88352	0	0	0
88253-88852	88552	0	0	0
88453-89052	88752	0	0	0
88653-89252	88952	0	0	0
88853-89452	89152	0	0	0
89053-89652	89352	0	0	0
89253-89852	89552	0	0	0
89453-90052	89752	0	0	0
89653-90252	89952	0	0	0
89853-90452	90152	0	0	0
90053-90652	90352	0	0	0
90253-90852	90552	0	0	0
90453-91052	90752	0	0	0
90653-91252	90952	0	0	0
90853-91452	91152	0	0	0
91053-91652	91352	0	0	0
91253-91852	91552	0	0	0
91453-92052	91752	0	0	0
91653-92252	91952	0	0	0
91853-92452	92152	0	0	0
92053-92652	92352	0	0	0
92253-92852	92552	0	0	0
92453-93052	92752	0	0	0
92653-93252	92952	0	0	0
92853-93452	93152	0	0	0
93053-93652	93352	0	0	0
93253-93852	93552	0	0	0
93453-94052	93752	0	0	0
93653-94252	93952	0	0	0
93853-94452	94152	0	0	0
94053-94652	94352	0	0	0
94253-94852	94552	0	0	0
94453-95052	94752	0	0	0
94653-95252	94952	0	0	0
94853-95452	95152	0	0	0
95053-95652	95352	0	0	0
95253-95852	95552	0	0	0
95453-96052	95752	0	0	0
95653-96252	95952	0	0	0
95853-96452	96152	0	0	0
96053-96652	96352	0	0	0
96253-96852	96552	0	0	0
96453-97052	96752	0	0	0
96653-97252	96952	0	0	0
96853-97452	97152	0	0	0
97053-97652	97352	0	0	0
97253-97852	97552	0	0	0
97453-98052	97752	0	0	0
97653-98252	97952	0	0	0
97853-98452	98152	0	0	0
98053-98652	98352	0	0	0
98253-98852	98552	0	0	0
98453-99052	98752	0	0	0
98653-99252	98952	0	0	0
98853-99452	99152	0	0	0
99053-99652	99352	0	0	0
99253-99852	99552	0	0	0
99453-100052	99752	0	0	0
99653-100252	99952	0	0	0
99853-100452	100152	0	0	0
100053-100652	100352	0	0	0
100253-100852	100552	0	0	0
100453-101052	100752	0	0	0
100653-101252	100952	0	0	0
100853-101452	101152	0	0	0
101053-101652	101352	0	0	0
101253-101852	101552	0	0	0
101453-102052	101752	0	0	0
101653-102252	101952	0	0	0
101853-102452	102152	0	0	0
102053-102652	102352	0	0	0
102253-102852	102552	0	0	0
102453-103052	102752	0	0	0
102653-103252	102952	0	0	0
102853-103452	103152	0	0	0
103053-103652	103352	0	0	0
103253-103858	103552	0	0	0
103453-104058	103752	0	0	0
103653-104258	103958	0	0	0
103859-104458	104158	0	0	0
104059-104658	104358	0	0	0
104259-104858	104558	0	0	0
104459-105058	104758	0	0	0
104659-105258	104958	0	0	0
104859-105458	105158	0	0	0
105059-105658	105358	0	0	0
105259-105858	105558	0	0	0
105459-106058	105758	0	0	0
105659-106258	105958	0	0	0
105859-106458	106158	0	0	0
106059-106658	106358	0	0	0
106259-106858	106558	0	0	0
106459-107058	106758	0	0	0
106659-107258	106958	0	0	0
106859-107458	107158	0	0	0
107059-107658	107358	0	0	0
107259-107858	107558	0	0	0
107459-108058	107758	0	0	0
107659-108258	107958	0	0	0
107859-108458	108158	0	0	0
108059-108658	108358	0	0	0
108259-108858	108558	0	0	0
108459-109058	108758	0	0	0
108659-109258	108958	0	0	0
108859-109458	109158	0	0	0
109059-109658	109358	0	0	0
109259-109858	109558	0	0	0
109459-110058	109758	0	0	0
109659-110258	109958	0	0	0
109859-110458	110158	0	0	0
110059-110658	110358	0	0	0
110259-110858	110558	0	0	0
110459-111058	110758	0	0	0
110659-111258	110958	0	0	0
110859-111458	111158	0	0	0
111059-111658	111358	0	0	0
111259-111858	111558	0	0	0
111459-112058	111758	0	0	0
111659-112258	111958	0	0	0
111859-112458	112158	0	0	0
112059-112658	112358	0	0	0
112259-112858	112558	0	0	0
112459-113058	112758	0	0	0
112659-113258	112958	0	0	0
112859-113458	113158	0	0	0
113059-113658	113358	0.00167	0.00167	1
113259-113858	113558	0.00167	0.00167	1
113459-114058	113758	0.00167	0.00167	1
113659-114258	113958	0	0	0
113859-114458	114158	0	0	0
114059-114658	114358	0	0	0
114259-114858	114558	0	0	0
114459-115058	114758	0	0	0
114659-115258	114958	0	0	0
114859-115458	115158	0	0	0
115059-115658	115358	0	0	0
115259-115858	115558	0	0	0
115459-116058	115758	0	0	0
115659-116258	115958	0	0	0
115859-116458	116158	0	0	0
116059-116658	116358	0	0	0
116259-116858	116558	0	0	0
116459-117060	116758	0	0	0
116659-117260	116958	0	0	0
116859-117460	117160	0	0	0
117061-117660	117360	0	0	0
117261-117860	117560	0	0	0
117461-118060	117760	0	0	0
117661-118262	117960	0	0	0
117861-118462	118160	0	0	0
118061-118664	118362	0	0	0
118263-118864	118564	0	0	0
118463-119065	118764	0	0	0
118665-119265	118964	0	0	0
118865-119465	119165	0	0	0
119066-119665	119365	0.00167	0.00167	1
119266-119865	119565	0.00167	0.00167	1
119466-120065	119765	0.00333	0.00333	2
119666-120265	119965	0.00167	0.00167	1
119866-120465	120165	0.00167	0.00167	1
120066-120666	120365	0	0	0
120266-120866	120565	0	0	0
120466-121066	120766	0	0	0
120667-121266	120966	0	0	0
120867-121466	121166	0	0	0
121067-121666	121366	0	0	0
121267-121866	121566	0	0	0
121467-122066	121766	0	0	0
121667-122266	121966	0	0	0
121867-122466	122166	0	0	0
122067-122666	122366	0	0	0
122267-122866	122566	0	0	0
122467-123066	122766	0	0	0
122667-123266	122966	0	0	0
122867-123466	123166	0	0	0
123067-123666	123366	0	0	0
123267-123866	123566	0	0	0
123467-124066	123766	0	0	0
123667-124266	123966	0	0	0
123867-124466	124166	0	0	0
124067-124666	124366	0	0	0
124267-124866	124566	0	0	0
124467-125066	124766	0	0	0
124667-125266	124966	0	0	0
124867-125466	125166	0	0	0
125067-125666	125366	0	0	0
125267-125866	125566	0	0	0
125467-126066	125766	0	0	0
125667-126266	125966	0	0	0
125867-126466	126166	0	0	0
126067-126666	126366	0.00167	0.00167	1
126267-126866	126566	0.00167	0.00167	1
126467-127066	126766	0.00167	0.00167	1
126667-127272	126966	0	0	0
126867-127472	127172	0	0	0
127067-127672	127372	0	0	0
127273-127872	127572	0	0	0
127473-128072	127772	0	0	0
127673-128272	127972	0	0	0
127873-128472	128172	0	0	0
128073-128672	128372	0	0	0
128273-128872	128572	0	0	0
128473-129073	128772	0	0	0
128673-129273	128973	0	0	0
128873-129473	129173	0	0	0
129074-129673	129373	0	0	0
129274-129873	129573	0	0	0
129474-130073	129773	0	0	0
129674-130273	129973	0	0	0
129874-130473	130173	0	0	0
130074-130673	130373	0	0	0
130274-130873	130573	0	0	0
130474-131073	130773	0	0	0
130674-131273	130973	0	0	0
130874-131473	131173	0.00167	0.00167	1
131074-131673	131373	0.00167	0.00167	1
131274-131873	131573	0.00167	0.00167	1
131474-132073	131773	0	0	0
131674-132273	131973	0	0	0
131874-132473	132173	0	0	0
132074-132673	132373	0	0	0
132274-132873	132573	0	0	0
132474-133073	132773	0	0	0
132674-133273	132973	0	0	0
132874-133473	133173	0	0	0
133074-133673	133373	0	0	0
133274-133873	133573	0	0	0
133474-134073	133773	0	0	0
133674-134273	133973	0	0	0
133874-134473	134173	0	0	0
134074-134673	134373	0.00167	0.00167	1
134274-134873	134573	0.00167	0.00167	1
134474-135073	134773	0.00167	0.00167	1
134674-135273	134973	0	0	0
134874-135473	135173	0	0	0
135074-135673	135373	0	0	0
135274-135873	135573	0	0	0
135474-136073	135773	0	0	0
135674-136273	135973	0	0	0
135874-136473	136173	0	0	0
136074-136673	136373	0	0	0
136274-136873	136573	0	0	0
136474-137073	136773	0	0	0
136674-137273	136973	0	0	0
136874-137473	137173	0	0	0
137074-137673	137373	0	0	0
137274-137873	137573	0	0	0
137474-138073	137773	0	0	0
137674-138273	137973	0	0	0
137874-138473	138173	0	0	0
138074-138673	138373	0	0	0
138274-138873	138573	0	0	0
138474-139073	138773	0	0	0
138674-139273	138973	0	0	0
138874-139473	139173	0	0	0
139074-139673	139373	0	0	0
139274-139873	139573	0	0	0
139474-140073	139773	0	0	0
139674-140273	139973	0	0	0
139874-140473	140173	0	0	0
140074-140673	140373	0	0	0
140274-140873	140573	0	0	0
140474-141073	140773	0	0	0
140674-141273	140973	0	0	0
140874-141473	141173	0	0	0
141074-141673	141373	0	0	0
141274-141873	141573	0	0	0
141474-142073	141773	0	0	0
141674-142273	141973	0	0	0
141874-142473	142173	0	0	0
142074-142673	142373	0	0	0
142274-142873	142573	0	0	0
142474-143073	142773	0	0	0
142674-143273	142973	0	0	0
142874-143473	143173	0	0	0
143074-143673	143373	0	0	0
143274-143873	143573	0	0	0
143474-144073	143773	0	0	0
143674-144273	143973	0	0	0
143874-144473	144173	0	0	0
144074-144679	144373	0	0	0
144274-144879	144579	0	0	0
144474-145079	144779	0	0	0
144680-145279	144979	0	0	0
144880-145479	145179	0	0	0
145080-145679	145379	0	0	0
145280-145879	145579	0	0	0
145480-146079	145779	0	0	0
145680-146279	145979	0	0	0
145880-146479	146179	0	0	0
146080-146679	146379	0	0	0
146280-146879	146579	0	0	0
146480-147079	146779	0	0	0
146680-147279	146979	0	0	0
146880-147479	147179	0	0	0
147080-147679	147379	0	0	0
147280-147879	147579	0	0	0
147480-148079	147779	0	0	0
147680-148279	147979	0	0	0
147880-148479	148179	0	0	0
148080-148679	148379	0	0	0
148280-148879	148579	0	0	0
148480-149079	148779	0	0	0
148680-149279	148979	0	0	0
148880-149479	149179	0	0	0
149080-149679	149379	0	0	0
149280-149879	149579	0	0	0
149480-150079	149779	0	0	0
149680-150279	149979	0	0	0
149880-150479	150179	0	0	0
150080-150679	150379	0	0	0
150280-150879	150579	0	0	0
150480-151079	150779	0	0	0
150680-151279	150979	0	0	0
150880-151479	151179	0	0	0
151080-151679	151379	0	0	0
151280-151879	151579	0	0	0
151480-152079	151779	0	0	0
151680-152279	151979	0	0	0
151880-152479	152179	0	0	0
152080-152679	152379	0	0	0
152280-152879	152579	0	0	0
152480-153079	152779	0	0	0
152680-153279	152979	0	0	0
152880-153479	153179	0	0	0
153080-153679	153379	0	0	0
153280-153879	153579	0	0	0
153480-154079	153779	0	0	0
153680-154279	153979	0	0	0
153880-154479	154179	0	0	0
154080-154679	154379	0	0	0
154280-154879	154579	0	0	0
154480-155079	154779	0	0	0
154680-155279	154979	0	0	0
154880-155479	155179	0	0	0
155080-155679	155379	0	0	0
155280-155879	155579	0	0	0
155480-156079	155779	0	0	0
155680-156279	155979	0	0	0
155880-156479	156179	0	0	0
156080-156679	156379	0	0	0
156280-156879	156579	0	0	0
156480-157079	156779	0	0	0
156680-157279	156979	0	0	0
156880-157479	157179	0	0	0
157080-157679	157379	0	0	0
157280-157879	157579	0	0	0
157480-158079	157779	0	0	0
157680-158279	157979	0	0	0
157880-158479	158179	0	0	0
158080-158679	158379	0	0	0
158280-158879	158579	0	0	0
158480-159079	158779	0	0	0
158680-159279	158979	0	0	0
158880-159479	159179	0	0	0
159080-159679	159379	0	0	0
159280-159879	159579	0	0	0
159480-160079	159779	0	0	0
159680-160279	159979	0	0	0
159880-160479	160179	0	0	0
160080-160524	160302	0	0	0

## Sheet: Sapotoideae
Window	Midpoint	Pi	Theta	S
1-624	309	0.00389	0.00364	4
201-824	524	0.00389	0.00364	4
410-1024	724	0.00278	0.00273	3
625-1224	924	0.00361	0.00364	4
825-1424	1124	0.00389	0.00364	4
1025-1624	1324	0.00361	0.00364	4
1225-1824	1524	0.00444	0.00455	5
1425-2024	1724	0.00333	0.00364	4
1625-2228	1924	0.00361	0.00364	4
1825-2428	2128	0.00306	0.00273	3
2025-2628	2328	0.00306	0.00273	3
2229-2828	2528	0.00278	0.00273	3
2429-3028	2728	0.00333	0.00364	4
2629-3228	2928	0.00333	0.00364	4
2829-3428	3128	0.0025	0.00273	3
3029-3628	3328	0.00333	0.00364	4
3229-3828	3528	0.00333	0.00364	4
3429-4048	3728	0.005	0.00545	6
3629-4248	3928	0.00444	0.00455	5
3829-4448	4148	0.00444	0.00455	5
4049-4675	4348	0.00278	0.00273	3
4249-4879	4575	0.00278	0.00273	3
4449-5086	4779	0.00278	0.00273	3
4676-5335	4986	0.00611	0.00545	6
4880-5536	5235	0.005	0.00455	5
5087-5736	5436	0.00417	0.00364	4
5336-5939	5636	0.00278	0.00273	3
5537-6139	5836	0.00194	0.00182	2
5737-6339	6039	0.00194	0.00182	2
5940-6539	6239	0.00111	0.00091	1
6140-6739	6439	0.00194	0.00182	2
6340-7217	6639	0.00694	0.00636	7
6540-7418	6844	0.00917	0.00909	10
6740-7620	7317	0.01083	0.01091	12
7218-7820	7518	0.0075	0.00818	9
7419-8028	7720	0.005	0.00545	6
7621-8232	7924	0.00361	0.00364	4
7821-8432	8132	0.00278	0.00273	3
8029-8638	8332	0.00278	0.00273	3
8233-8838	8538	0.0025	0.00273	3
8433-9038	8738	0.00167	0.00182	2
8639-9238	8938	0.00167	0.00182	2
8839-9444	9138	0.00167	0.00182	2
9039-9655	9338	0.00333	0.00364	4
9239-9856	9544	0.00444	0.00455	5
9445-10063	9755	0.00444	0.00455	5
9656-10270	9956	0.005	0.00455	5
9857-10472	10170	0.00417	0.00364	4
10064-10672	10370	0.00333	0.00273	3
10271-10872	10572	0.00222	0.00182	2
10473-11072	10772	0.00278	0.00273	3
10673-11272	10972	0.00444	0.00455	5
10873-11475	11172	0.00417	0.00455	5
11073-11675	11375	0.00417	0.00455	5
11273-11893	11575	0.0025	0.00273	3
11476-12094	11793	0.0025	0.00273	3
11676-12294	11994	0.00167	0.00182	2
11894-12494	12194	0.00167	0.00182	2
12095-12694	12394	0.00083	0.00091	1
12295-12894	12594	0.00083	0.00091	1
12495-13094	12794	0.00083	0.00091	1
12695-13294	12994	0.00167	0.00182	2
12895-13494	13194	0.00083	0.00091	1
13095-13700	13394	0.00083	0.00091	1
13295-13900	13600	0	0	0
13495-14100	13800	0.00083	0.00091	1
13701-14300	14000	0.00083	0.00091	1
13901-14504	14200	0.0025	0.00273	3
14101-14704	14400	0.00278	0.00273	3
14301-14904	14604	0.00361	0.00364	4
14505-15104	14804	0.00278	0.00273	3
14705-15304	15004	0.00333	0.00364	4
14905-15504	15204	0.0025	0.00273	3
15105-15711	15404	0.00167	0.00182	2
15305-15911	15611	0.00194	0.00182	2
15505-16112	15811	0.00194	0.00182	2
15712-16312	16011	0.00472	0.00455	5
15912-16515	16212	0.00361	0.00364	4
16113-16715	16412	0.00361	0.00364	4
16313-16915	16615	0.00083	0.00091	1
16516-17115	16815	0.00083	0.00091	1
16716-17315	17015	0.00278	0.00273	3
16916-17515	17215	0.00361	0.00364	4
17116-17715	17415	0.00361	0.00364	4
17316-17915	17615	0.0025	0.00273	3
17516-18115	17815	0.00167	0.00182	2
17716-18315	18015	0.00083	0.00091	1
17916-18520	18215	0	0	0
18116-18720	18419	0	0	0
18316-18920	18620	0.00083	0.00091	1
18521-19120	18820	0.00083	0.00091	1
18721-19320	19020	0.00167	0.00182	2
18921-19520	19220	0.00167	0.00182	2
19121-19720	19420	0.00361	0.00364	4
19321-19920	19620	0.00278	0.00273	3
19521-20120	19820	0.00306	0.00273	3
19721-20320	20020	0.00111	0.00091	1
19921-20520	20220	0.00194	0.00182	2
20121-20720	20420	0.00083	0.00091	1
20321-20920	20620	0.00083	0.00091	1
20521-21120	20820	0.00083	0.00091	1
20721-21320	21020	0.00083	0.00091	1
20921-21520	21220	0.00083	0.00091	1
21121-21720	21420	0.00111	0.00091	1
21321-21920	21620	0.00111	0.00091	1
21521-22120	21820	0.00194	0.00182	2
21721-22320	22020	0.00083	0.00091	1
21921-22520	22220	0.00167	0.00182	2
22121-22720	22420	0.00083	0.00091	1
22321-22920	22620	0.00083	0.00091	1
22521-23120	22820	0	0	0
22721-23320	23020	0.00083	0.00091	1
22921-23520	23220	0.00083	0.00091	1
23121-23720	23420	0.00333	0.00364	4
23321-23920	23620	0.00361	0.00364	4
23521-24120	23820	0.00361	0.00364	4
23721-24320	24020	0.00222	0.00182	2
23921-24520	24220	0.00194	0.00182	2
24121-24722	24420	0.00306	0.00273	3
24321-24922	24620	0.00278	0.00273	3
24521-25122	24822	0.00194	0.00182	2
24723-25322	25022	0.00083	0.00091	1
24923-25522	25222	0.00111	0.00091	1
25123-25722	25422	0.00111	0.00091	1
25323-25922	25622	0.00111	0.00091	1
25523-26122	25822	0	0	0
25723-26322	26022	0.00083	0.00091	1
25923-26522	26222	0.00083	0.00091	1
26123-26722	26422	0.0025	0.00273	3
26323-26922	26622	0.0025	0.00273	3
26523-27122	26822	0.0025	0.00273	3
26723-27322	27022	0.00083	0.00091	1
26923-27522	27222	0	0	0
27123-27722	27422	0	0	0
27323-27922	27622	0	0	0
27523-28122	27822	0	0	0
27723-28322	28022	0	0	0
27923-28522	28222	0	0	0
28123-28722	28422	0.00167	0.00182	2
28323-28922	28622	0.00167	0.00182	2
28523-29122	28822	0.00361	0.00364	4
28723-29325	29022	0.00278	0.00273	3
28923-29527	29222	0.00278	0.00273	3
29123-29727	29427	0.00306	0.00273	3
29326-29928	29627	0.00222	0.00182	2
29528-30130	29828	0.00306	0.00273	3
29728-30330	30030	0.00083	0.00091	1
29929-30530	30230	0.00194	0.00182	2
30131-30732	30430	0.00194	0.00182	2
30331-30932	30630	0.00194	0.00182	2
30531-31132	30832	0.00083	0.00091	1
30733-31332	31032	0.00111	0.00091	1
30933-31532	31232	0.00111	0.00091	1
31133-31734	31432	0.00278	0.00273	3
31333-31934	31634	0.00361	0.00364	4
31533-32134	31834	0.00444	0.00455	5
31735-32334	32034	0.00444	0.00455	5
31935-32534	32234	0.0025	0.00273	3
32135-32734	32434	0.00167	0.00182	2
32335-32940	32634	0	0	0
32535-33141	32840	0.00083	0.00091	1
32735-33342	33041	0.00194	0.00182	2
32941-33545	33242	0.00278	0.00273	3
33142-33745	33442	0.00278	0.00273	3
33343-33945	33645	0.0025	0.00273	3
33546-34145	33845	0.00583	0.00545	6
33746-34381	34045	0.005	0.00455	5
33946-34581	34255	0.00417	0.00364	4
34146-34781	34481	0.00083	0.00091	1
34382-34981	34681	0.00167	0.00182	2
34582-35201	34881	0.0025	0.00273	3
34782-35401	35081	0.00167	0.00182	2
34982-35601	35301	0.00333	0.00364	4
35202-35807	35501	0.00361	0.00364	4
35402-36007	35701	0.00528	0.00545	6
35602-36209	35907	0.00389	0.00364	4
35808-36409	36109	0.00361	0.00364	4
36008-36609	36309	0.00194	0.00182	2
36210-36809	36509	0.00083	0.00091	1
36410-37009	36709	0	0	0
36610-37209	36909	0	0	0
36810-37409	37109	0	0	0
37010-37609	37309	0	0	0
37210-37809	37509	0	0	0
37410-38009	37709	0	0	0
37610-38209	37909	0.00083	0.00091	1
37810-38409	38109	0.00083	0.00091	1
38010-38609	38309	0.00194	0.00182	2
38210-38809	38509	0.00111	0.00091	1
38410-39009	38709	0.00222	0.00182	2
38610-39221	38909	0.00194	0.00182	2
38810-39421	39120	0.00194	0.00182	2
39010-39621	39321	0.00167	0.00182	2
39222-39821	39521	0.00083	0.00091	1
39422-40021	39721	0.00167	0.00182	2
39622-40225	39921	0.00083	0.00091	1
39822-40427	40125	0.00167	0.00182	2
40022-40627	40326	0.00083	0.00091	1
40226-40827	40527	0.00083	0.00091	1
40428-41027	40727	0.00083	0.00091	1
40628-41227	40927	0.00083	0.00091	1
40828-41427	41127	0.00194	0.00182	2
41028-41627	41327	0.00111	0.00091	1
41228-41827	41527	0.00111	0.00091	1
41428-42027	41727	0	0	0
41628-42227	41927	0.00083	0.00091	1
41828-42427	42127	0.00083	0.00091	1
42028-42627	42327	0.00083	0.00091	1
42228-42827	42527	0	0	0
42428-43027	42727	0.00111	0.00091	1
42628-43227	42927	0.00111	0.00091	1
42828-43427	43127	0.00111	0.00091	1
43028-43627	43327	0	0	0
43228-43827	43527	0	0	0
43428-44027	43727	0	0	0
43628-44227	43927	0	0	0
43828-44427	44127	0	0	0
44028-44627	44327	0.00083	0.00091	1
44228-44827	44527	0.00083	0.00091	1
44428-45027	44727	0.00083	0.00091	1
44628-45227	44927	0	0	0
44828-45427	45127	0	0	0
45028-45629	45327	0.00083	0.00091	1
45228-45835	45527	0.00333	0.00364	4
45428-46035	45734	0.00333	0.00364	4
45630-46241	45935	0.00333	0.00364	4
45836-46441	46141	0.00194	0.00182	2
46036-46641	46341	0.00278	0.00273	3
46242-46841	46541	0.00194	0.00182	2
46442-47041	46741	0.00083	0.00091	1
46642-47242	46941	0.00083	0.00091	1
46842-47442	47142	0.00167	0.00182	2
47042-47642	47342	0.00167	0.00182	2
47243-47842	47542	0.00083	0.00091	1
47443-48042	47742	0	0	0
47643-48246	47942	0.00083	0.00091	1
47843-48451	48146	0.00167	0.00182	2
48043-48651	48346	0.00361	0.00364	4
48247-48851	48551	0.00444	0.00455	5
48452-49051	48751	0.00528	0.00545	6
48652-49251	48951	0.00333	0.00364	4
48852-49451	49151	0.0025	0.00273	3
49052-49651	49351	0.00083	0.00091	1
49252-49851	49551	0.00083	0.00091	1
49452-50051	49751	0	0	0
49652-50251	49951	0.00417	0.00364	4
49852-50453	50151	0.00583	0.00545	6
50052-50653	50353	0.00583	0.00545	6
50252-50860	50553	0.00361	0.00364	4
50454-51060	50760	0.00389	0.00364	4
50654-51261	50960	0.00389	0.00364	4
50861-51464	51160	0.00361	0.00364	4
51061-51664	51364	0.0025	0.00273	3
51262-51866	51564	0.0025	0.00273	3
51465-52066	51766	0.00278	0.00273	3
51665-52266	51966	0.00194	0.00182	2
51867-52469	52166	0.00278	0.00273	3
52067-52669	52369	0.00083	0.00091	1
52267-52869	52569	0.0025	0.00273	3
52470-53073	52769	0.00333	0.00364	4
52670-53273	52973	0.00333	0.00364	4
52870-53473	53173	0.0025	0.00273	3
53074-53673	53373	0.00083	0.00091	1
53274-53873	53573	0.00083	0.00091	1
53474-54073	53773	0.00111	0.00091	1
53674-54273	53973	0.00111	0.00091	1
53874-54473	54173	0.00111	0.00091	1
54074-54673	54373	0	0	0
54274-54876	54573	0	0	0
54474-55076	54776	0	0	0
54674-55276	54976	0.00083	0.00091	1
54877-55478	55176	0.00083	0.00091	1
55077-55680	55376	0.00167	0.00182	2
55277-55880	55578	0.00083	0.00091	1
55479-56080	55780	0.00167	0.00182	2
55681-56280	55980	0.00167	0.00182	2
55881-56480	56180	0.00167	0.00182	2
56081-56681	56380	0.00083	0.00091	1
56281-56881	56581	0	0	0
56481-57081	56781	0	0	0
56682-57281	56981	0.00083	0.00091	1
56882-57481	57181	0.00083	0.00091	1
57082-57681	57381	0.00083	0.00091	1
57282-57881	57581	0.00083	0.00091	1
57482-58081	57781	0.00083	0.00091	1
57682-58281	57981	0.00306	0.00273	3
57882-58481	58181	0.00222	0.00182	2
58082-58682	58381	0.00306	0.00273	3
58282-58883	58582	0.00167	0.00182	2
58482-59087	58782	0.0025	0.00273	3
58683-59287	58987	0.00167	0.00182	2
58884-59487	59187	0.00083	0.00091	1
59088-59687	59387	0	0	0
59288-59887	59587	0.00083	0.00091	1
59488-60087	59787	0.00167	0.00182	2
59688-60287	59987	0.00167	0.00182	2
59888-60487	60187	0.0025	0.00273	3
60088-60687	60387	0.0025	0.00273	3
60288-60887	60587	0.00417	0.00455	5
60488-61087	60787	0.0025	0.00273	3
60688-61289	60987	0.00361	0.00364	4
60888-61489	61189	0.00444	0.00455	5
61088-61689	61389	0.00444	0.00455	5
61290-61889	61589	0.0025	0.00273	3
61490-62089	61789	0.00306	0.00273	3
61690-62295	61989	0.00639	0.00636	7
61890-62495	62195	0.00806	0.00818	9
62090-62695	62395	0.00722	0.00727	8
62296-62895	62595	0.00694	0.00636	7
62496-63105	62795	0.00722	0.00636	7
62696-63305	62996	0.00583	0.00545	6
62896-63505	63205	0.00472	0.00455	5
63106-63727	63405	0.00667	0.00636	7
63306-63933	63627	0.00583	0.00545	6
63506-64133	63827	0.00583	0.00545	6
63728-64333	64033	0.00194	0.00182	2
63934-64533	64233	0.00278	0.00273	3
64134-64733	64433	0.00167	0.00182	2
64334-64933	64633	0.00167	0.00182	2
64534-65133	64833	0.00167	0.00182	2
64734-65333	65033	0.00167	0.00182	2
64934-65533	65233	0.00167	0.00182	2
65134-65733	65433	0.00167	0.00182	2
65334-65933	65633	0.00083	0.00091	1
65534-66133	65833	0.00167	0.00182	2
65734-66333	66033	0.00167	0.00182	2
65934-66536	66233	0.0025	0.00273	3
66134-66736	66436	0.00167	0.00182	2
66337-66936	66636	0.00083	0.00091	1
66537-67136	66836	0.00083	0.00091	1
66737-67336	67036	0.00083	0.00091	1
66937-67536	67236	0.00167	0.00182	2
67137-67772	67436	0.00167	0.00182	2
67337-67973	67658	0.00444	0.00455	5
67537-68179	67872	0.00639	0.00636	7
67773-68381	68078	0.00556	0.00545	6
67974-68581	68279	0.00278	0.00273	3
68180-68781	68481	0	0	0
68382-68981	68681	0	0	0
68582-69181	68881	0	0	0
68782-69381	69081	0.00083	0.00091	1
68982-69581	69281	0.00083	0.00091	1
69182-69781	69481	0.00083	0.00091	1
69382-69981	69681	0.00111	0.00091	1
69582-70181	69881	0.00222	0.00182	2
69782-70387	70081	0.00306	0.00273	3
69982-70587	70287	0.00361	0.00364	4
70182-70787	70487	0.0025	0.00273	3
70388-70989	70687	0.00167	0.00182	2
70588-71190	70889	0.0025	0.00273	3
70788-71390	71090	0.00333	0.00364	4
70990-71590	71290	0.005	0.00545	6
71191-71793	71490	0.0025	0.00273	3
71391-71993	71693	0.00333	0.00364	4
71591-72193	71893	0.00167	0.00182	2
71794-72393	72093	0.0025	0.00273	3
71994-72595	72293	0.00083	0.00091	1
72194-72795	72495	0.00278	0.00273	3
72394-72995	72695	0.00278	0.00273	3
72596-73196	72895	0.00389	0.00364	4
72796-73396	73095	0.00194	0.00182	2
72996-73596	73296	0.00194	0.00182	2
73197-73796	73496	0.00194	0.00182	2
73397-74002	73696	0.00194	0.00182	2
73597-74202	73896	0.00111	0.00091	1
73797-74418	74102	0	0	0
74003-74619	74312	0.00111	0.00091	1
74203-74819	74519	0.00194	0.00182	2
74419-75019	74719	0.00194	0.00182	2
74620-75219	74919	0.00083	0.00091	1
74820-75423	75119	0.00167	0.00182	2
75020-75623	75319	0.0025	0.00273	3
75220-75829	75523	0.0025	0.00273	3
75424-76029	75729	0.00083	0.00091	1
75624-76247	75929	0.00306	0.00273	3
75830-76454	76131	0.00417	0.00364	4
76030-76655	76347	0.005	0.00455	5
76248-76855	76554	0.00306	0.00273	3
76455-77055	76755	0.00306	0.00273	3
76656-77255	76955	0.00222	0.00182	2
76856-77455	77155	0.00111	0.00091	1
77056-77655	77355	0	0	0
77256-77855	77555	0	0	0
77456-78055	77755	0	0	0
77656-78255	77955	0	0	0
77856-78455	78155	0	0	0
78056-78655	78355	0	0	0
78256-78855	78555	0	0	0
78456-79058	78755	0.00083	0.00091	1
78656-79258	78955	0.00167	0.00182	2
78856-79458	79158	0.00167	0.00182	2
79059-79658	79358	0.00083	0.00091	1
79259-79858	79558	0	0	0
79459-80058	79758	0.00167	0.00182	2
79659-80258	79958	0.00167	0.00182	2
79859-80480	80158	0.00167	0.00182	2
80059-80680	80380	0.00167	0.00182	2
80259-80880	80580	0.0025	0.00273	3
80481-81080	80780	0.00333	0.00364	4
80681-81280	80980	0.00167	0.00182	2
80881-81480	81180	0.00083	0.00091	1
81081-81680	81380	0.00083	0.00091	1
81281-81880	81580	0.00167	0.00182	2
81481-82080	81780	0.00361	0.00364	4
81681-82281	81980	0.00361	0.00364	4
81881-82481	82181	0.00278	0.00273	3
82081-82681	82381	0.00083	0.00091	1
82282-82904	82581	0.00083	0.00091	1
82482-83104	82781	0.0025	0.00273	3
82682-83304	83004	0.0025	0.00273	3
82905-83504	83204	0.0025	0.00273	3
83105-83704	83404	0.00083	0.00091	1
83305-83904	83604	0.00083	0.00091	1
83505-84104	83804	0	0	0
83705-84304	84004	0	0	0
83905-84504	84204	0	0	0
84105-84704	84404	0	0	0
84305-84904	84604	0.00167	0.00182	2
84505-85107	84804	0.0025	0.00273	3
84705-85307	85004	0.0025	0.00273	3
84905-85507	85207	0.00083	0.00091	1
85108-85708	85407	0.00222	0.00182	2
85308-85908	85608	0.00222	0.00182	2
85508-86108	85808	0.00222	0.00182	2
85709-86308	86008	0.00194	0.00182	2
85909-86508	86208	0.00278	0.00273	3
86109-86708	86408	0.00278	0.00273	3
86309-86920	86608	0.00361	0.00364	4
86509-87120	86808	0.00361	0.00364	4
86709-87320	87020	0.00639	0.00636	7
86921-87520	87220	0.00444	0.00455	5
87121-87720	87420	0.00361	0.00364	4
87321-87920	87620	0.00167	0.00182	2
87521-88120	87820	0.00167	0.00182	2
87721-88320	88020	0.00167	0.00182	2
87921-88520	88220	0.00167	0.00182	2
88121-88722	88420	0.00167	0.00182	2
88321-88922	88622	0.00333	0.00364	4
88521-89122	88822	0.00444	0.00455	5
88723-89322	89022	0.00444	0.00455	5
88923-89523	89222	0.00278	0.00273	3
89123-89723	89423	0.00083	0.00091	1
89323-89923	89623	0	0	0
89524-90123	89823	0	0	0
89724-90323	90023	0	0	0
89924-90523	90223	0	0	0
90124-90723	90423	0	0	0
90324-90923	90623	0	0	0
90524-91123	90823	0	0	0
90724-91323	91023	0	0	0
90924-91523	91223	0	0	0
91124-91723	91423	0	0	0
91324-91923	91623	0	0	0
91524-92123	91823	0	0	0
91724-92323	92023	0	0	0
91924-92523	92223	0	0	0
92124-92723	92423	0	0	0
92324-92923	92623	0	0	0
92524-93123	92823	0	0	0
92724-93323	93023	0	0	0
92924-93523	93223	0	0	0
93124-93723	93423	0	0	0
93324-93923	93623	0	0	0
93524-94123	93823	0	0	0
93724-94323	94023	0	0	0
93924-94523	94223	0	0	0
94124-94723	94423	0	0	0
94324-94923	94623	0	0	0
94524-95123	94823	0	0	0
94724-95323	95023	0	0	0
94924-95523	95223	0	0	0
95124-95723	95423	0	0	0
95324-95923	95623	0	0	0
95524-96123	95823	0	0	0
95724-96323	96023	0	0	0
95924-96523	96223	0	0	0
96124-96723	96423	0	0	0
96324-96923	96623	0.00083	0.00091	1
96524-97123	96823	0.00083	0.00091	1
96724-97323	97023	0.00083	0.00091	1
96924-97523	97223	0	0	0
97124-97723	97423	0	0	0
97324-97923	97623	0	0	0
97524-98123	97823	0	0	0
97724-98323	98023	0	0	0
97924-98523	98223	0	0	0
98124-98723	98423	0	0	0
98324-98923	98623	0	0	0
98524-99123	98823	0	0	0
98724-99323	99023	0.00083	0.00091	1
98924-99523	99223	0.00083	0.00091	1
99124-99723	99423	0.00083	0.00091	1
99324-99923	99623	0	0	0
99524-100123	99823	0	0	0
99724-100323	100023	0	0	0
99924-100523	100223	0	0	0
100124-100723	100423	0	0	0
100324-100923	100623	0	0	0
100524-101123	100823	0	0	0
100724-101323	101023	0	0	0
100924-101523	101223	0	0	0
101124-101723	101423	0	0	0
101324-101923	101623	0	0	0
101524-102123	101823	0	0	0
101724-102323	102023	0	0	0
101924-102523	102223	0	0	0
102124-102723	102423	0	0	0
102324-102923	102623	0	0	0
102524-103123	102823	0	0	0
102724-103323	103023	0	0	0
102924-103523	103223	0	0	0
103124-103723	103423	0	0	0
103324-103923	103623	0	0	0
103524-104124	103823	0.00083	0.00091	1
103724-104324	104023	0.00083	0.00091	1
103924-104524	104224	0.00083	0.00091	1
104125-104724	104424	0	0	0
104325-104924	104624	0	0	0
104525-105124	104824	0	0	0
104725-105324	105024	0	0	0
104925-105524	105224	0	0	0
105125-105724	105424	0	0	0
105325-105924	105624	0	0	0
105525-106124	105824	0	0	0
105725-106324	106024	0	0	0
105925-106524	106224	0	0	0
106125-106724	106424	0	0	0
106325-106924	106624	0	0	0
106525-107124	106824	0	0	0
106725-107324	107024	0	0	0
106925-107524	107224	0	0	0
107125-107724	107424	0	0	0
107325-107924	107624	0	0	0
107525-108124	107824	0.00083	0.00091	1
107725-108324	108024	0.00167	0.00182	2
107925-108524	108224	0.00167	0.00182	2
108125-108724	108424	0.00083	0.00091	1
108325-108924	108624	0	0	0
108525-109124	108824	0	0	0
108725-109324	109024	0	0	0
108925-109524	109224	0	0	0
109125-109724	109424	0	0	0
109325-109924	109624	0	0	0
109525-110124	109824	0	0	0
109725-110324	110024	0	0	0
109925-110524	110224	0	0	0
110125-110724	110424	0	0	0
110325-110924	110624	0	0	0
110525-111124	110824	0	0	0
110725-111324	111024	0	0	0
110925-111524	111224	0	0	0
111125-111724	111424	0	0	0
111325-111924	111624	0	0	0
111525-112124	111824	0	0	0
111725-112324	112024	0	0	0
111925-112524	112224	0	0	0
112125-112724	112424	0	0	0
112325-112924	112624	0	0	0
112525-113124	112824	0.00083	0.00091	1
112725-113324	113024	0.00083	0.00091	1
112925-113524	113224	0.00083	0.00091	1
113125-113724	113424	0	0	0
113325-113924	113624	0	0	0
113525-114124	113824	0	0	0
113725-114324	114024	0	0	0
113925-114524	114224	0	0	0
114125-114724	114424	0	0	0
114325-114924	114624	0	0	0
114525-115124	114824	0	0	0
114725-115324	115024	0.00111	0.00091	1
114925-115528	115224	0.00194	0.00182	2
115125-115728	115424	0.00306	0.00273	3
115325-115928	115628	0.00583	0.00545	6
115529-116128	115828	0.00583	0.00545	6
115729-116328	116028	0.00583	0.00545	6
115929-116528	116228	0.00194	0.00182	2
116129-116728	116428	0.00194	0.00182	2
116329-116928	116628	0.00083	0.00091	1
116529-117128	116828	0.0025	0.00273	3
116729-117328	117028	0.00167	0.00182	2
116929-117528	117228	0.00167	0.00182	2
117129-118017	117428	0.00083	0.00091	1
117329-118217	117628	0.00361	0.00364	4
117529-118475	118117	0.00667	0.00636	7
118018-118693	118375	0.00972	0.00909	10
118218-118893	118589	0.00861	0.00818	9
118476-119093	118793	0.00556	0.00545	6
118694-119301	118993	0.0025	0.00273	3
118894-119503	119198	0.00083	0.00091	1
119094-119704	119403	0.00361	0.00364	4
119302-119904	119603	0.00472	0.00455	5
119504-120104	119804	0.00639	0.00636	7
119705-120304	120004	0.00361	0.00364	4
119905-120504	120204	0.00167	0.00182	2
120105-120704	120404	0	0	0
120305-120904	120604	0	0	0
120505-121110	120804	0	0	0
120705-121336	121004	0.00167	0.00182	2
120905-121536	121235	0.0025	0.00273	3
121111-121736	121436	0.00361	0.00364	4
121337-121936	121636	0.00194	0.00182	2
121537-122136	121836	0.00111	0.00091	1
121737-122336	122036	0	0	0
121937-122536	122236	0	0	0
122137-122736	122436	0	0	0
122337-122939	122636	0.00083	0.00091	1
122537-123139	122839	0.00083	0.00091	1
122737-123339	123039	0.00167	0.00182	2
122940-123539	123239	0.0025	0.00273	3
123140-123739	123439	0.0025	0.00273	3
123340-123939	123639	0.00472	0.00455	5
123540-124139	123839	0.00306	0.00273	3
123740-124339	124039	0.00306	0.00273	3
123940-124539	124239	0	0	0
124140-124744	124439	0	0	0
124340-124944	124644	0.00194	0.00182	2
124540-125144	124844	0.00194	0.00182	2
124745-125344	125044	0.00194	0.00182	2
124945-125545	125244	0	0	0
125145-125745	125445	0	0	0
125345-125945	125645	0	0	0
125546-126145	125845	0	0	0
125746-126357	126045	0.00083	0.00091	1
125946-126599	126257	0.00083	0.00091	1
126146-126800	126499	0.0025	0.00273	3
126358-127000	126700	0.00278	0.00273	3
126600-127200	126900	0.00278	0.00273	3
126801-127400	127100	0.00111	0.00091	1
127001-127600	127300	0.00083	0.00091	1
127201-127800	127500	0.00083	0.00091	1
127401-128000	127700	0.00083	0.00091	1
127601-128200	127900	0	0	0
127801-128400	128100	0	0	0
128001-128600	128300	0	0	0
128201-128800	128500	0	0	0
128401-129000	128700	0.0025	0.00182	2
128601-129200	128900	0.0025	0.00182	2
128801-129405	129100	0.0025	0.00182	2
129001-129622	129300	0.00194	0.00182	2
129201-129822	129522	0.00389	0.00364	4
129406-130022	129722	0.00389	0.00364	4
129623-130222	129922	0.00361	0.00364	4
129823-130422	130122	0.00333	0.00364	4
130023-130622	130322	0.00444	0.00455	5
130223-130822	130522	0.00278	0.00273	3
130423-131028	130722	0.00389	0.00364	4
130623-131228	130922	0.00556	0.00545	6
130823-131428	131128	0.00667	0.00636	7
131029-131628	131328	0.00556	0.00545	6
131229-131828	131528	0.00667	0.00636	7
131429-132028	131728	0.00639	0.00636	7
131629-132228	131928	0.00556	0.00545	6
131829-132428	132128	0.00528	0.00545	6
132029-132628	132328	0.00528	0.00545	6
132229-132828	132528	0.00528	0.00545	6
132429-133028	132728	0.0025	0.00273	3
132629-133228	132928	0.00333	0.00364	4
132829-133428	133128	0.00639	0.00636	7
133029-133628	133328	0.00556	0.00545	6
133229-133828	133528	0.00722	0.00727	8
133429-134028	133728	0.00333	0.00364	4
133629-134228	133928	0.00417	0.00455	5
133829-134428	134128	0.00194	0.00182	2
134029-134628	134328	0.00194	0.00182	2
134229-134828	134528	0.00111	0.00091	1
134429-135028	134728	0	0	0
134629-135228	134928	0	0	0
134829-135428	135128	0	0	0
135029-135628	135328	0	0	0
135229-135828	135528	0	0	0
135429-136028	135728	0	0	0
135629-136228	135928	0	0	0
135829-136428	136128	0	0	0
136029-136628	136328	0.00083	0.00091	1
136229-136828	136528	0.00083	0.00091	1
136429-137028	136728	0.00083	0.00091	1
136629-137228	136928	0	0	0
136829-137428	137128	0	0	0
137029-137628	137328	0	0	0
137229-137828	137528	0	0	0
137429-138028	137728	0	0	0
137629-138228	137928	0	0	0
137829-138428	138128	0	0	0
138029-138628	138328	0	0	0
138229-138828	138528	0	0	0
138429-139028	138728	0	0	0
138629-139228	138928	0	0	0
138829-139428	139128	0	0	0
139029-139628	139328	0	0	0
139229-139828	139528	0	0	0
139429-140028	139728	0	0	0
139629-140228	139928	0	0	0
139829-140428	140128	0	0	0
140029-140628	140328	0	0	0
140229-140828	140528	0	0	0
140429-141028	140728	0	0	0
140629-141228	140928	0	0	0
140829-141428	141128	0.00083	0.00091	1
141029-141628	141328	0.00167	0.00182	2
141229-141828	141528	0.00167	0.00182	2
141429-142028	141728	0.00083	0.00091	1
141629-142228	141928	0	0	0
141829-142428	142128	0	0	0
142029-142628	142328	0	0	0
142229-142828	142528	0	0	0
142429-143028	142728	0	0	0
142629-143228	142928	0	0	0
142829-143428	143128	0	0	0
143029-143628	143328	0	0	0
143229-143828	143528	0	0	0
143429-144028	143728	0	0	0
143629-144228	143928	0	0	0
143829-144428	144128	0	0	0
144029-144628	144328	0	0	0
144229-144828	144528	0	0	0
144429-145028	144728	0	0	0
144629-145228	144928	0	0	0
144829-145428	145128	0	0	0
145029-145629	145328	0.00083	0.00091	1
145229-145829	145528	0.00083	0.00091	1
145429-146029	145729	0.00083	0.00091	1
145630-146229	145929	0	0	0
145830-146429	146129	0	0	0
146030-146629	146329	0	0	0
146230-146829	146529	0	0	0
146430-147029	146729	0	0	0
146630-147229	146929	0	0	0
146830-147429	147129	0	0	0
147030-147629	147329	0	0	0
147230-147829	147529	0	0	0
147430-148029	147729	0	0	0
147630-148229	147929	0	0	0
147830-148429	148129	0	0	0
148030-148629	148329	0	0	0
148230-148829	148529	0	0	0
148430-149029	148729	0	0	0
148630-149229	148929	0	0	0
148830-149429	149129	0	0	0
149030-149629	149329	0	0	0
149230-149829	149529	0	0	0
149430-150029	149729	0	0	0
149630-150229	149929	0	0	0
149830-150429	150129	0.00083	0.00091	1
150030-150629	150329	0.00083	0.00091	1
150230-150829	150529	0.00083	0.00091	1
150430-151029	150729	0	0	0
150630-151229	150929	0	0	0
150830-151429	151129	0	0	0
151030-151629	151329	0	0	0
151230-151829	151529	0	0	0
151430-152029	151729	0	0	0
151630-152229	151929	0	0	0
151830-152429	152129	0	0	0
152030-152629	152329	0	0	0
152230-152829	152529	0.00083	0.00091	1
152430-153029	152729	0.00083	0.00091	1
152630-153229	152929	0.00083	0.00091	1
152830-153429	153129	0	0	0
153030-153629	153329	0	0	0
153230-153829	153529	0	0	0
153430-154029	153729	0	0	0
153630-154229	153929	0	0	0
153830-154429	154129	0	0	0
154030-154629	154329	0	0	0
154230-154829	154529	0	0	0
154430-155029	154729	0	0	0
154630-155229	154929	0	0	0
154830-155429	155129	0	0	0
155030-155629	155329	0	0	0
155230-155829	155529	0	0	0
155430-156029	155729	0	0	0
155630-156229	155929	0	0	0
155830-156429	156129	0	0	0
156030-156629	156329	0	0	0
156230-156829	156529	0	0	0
156430-157029	156729	0	0	0
156630-157229	156929	0	0	0
156830-157429	157129	0	0	0
157030-157629	157329	0	0	0
157230-157829	157529	0	0	0
157430-158029	157729	0	0	0
157630-158229	157929	0	0	0
157830-158429	158129	0	0	0
158030-158629	158329	0	0	0
158230-158829	158529	0	0	0
158430-159029	158729	0	0	0
158630-159229	158929	0	0	0
158830-159429	159129	0	0	0
159030-159629	159329	0	0	0
159230-159829	159529	0	0	0
159430-160029	159729	0	0	0
159630-160229	159929	0	0	0
159830-160259	160044	0	0	0

## Sheet: Tieghemella
Window	Midpoint	Pi	Theta	S
1-601	301	0	0	0
201-801	501	0	0	0
402-1001	701	0	0	0
602-1201	901	0	0	0
802-1401	1101	0.00167	0.00167	1
1002-1601	1301	0.00167	0.00167	1
1202-1801	1501	0.00167	0.00167	1
1402-2001	1701	0.00167	0.00167	1
1602-2201	1901	0.00167	0.00167	1
1802-2401	2101	0.00167	0.00167	1
2002-2601	2301	0	0	0
2202-2801	2501	0	0	0
2402-3001	2701	0	0	0
2602-3201	2901	0	0	0
2802-3401	3101	0	0	0
3002-3601	3301	0	0	0
3202-3801	3501	0	0	0
3402-4006	3701	0	0	0
3602-4206	3901	0	0	0
3802-4406	4106	0	0	0
4007-4606	4306	0	0	0
4207-4808	4506	0	0	0
4407-5008	4708	0	0	0
4607-5256	4908	0	0	0
4809-5456	5108	0	0	0
5009-5656	5356	0	0	0
5257-5856	5556	0	0	0
5457-6056	5756	0	0	0
5657-6256	5956	0	0	0
5857-6456	6156	0	0	0
6057-6656	6356	0	0	0
6257-6856	6556	0.00167	0.00167	1
6457-7056	6756	0.00167	0.00167	1
6657-7256	6956	0.00167	0.00167	1
6857-7456	7156	0	0	0
7057-7656	7356	0	0	0
7257-7856	7556	0	0	0
7457-8056	7756	0.00167	0.00167	1
7657-8256	7956	0.00167	0.00167	1
7857-8456	8156	0.00333	0.00333	2
8057-8656	8356	0.00167	0.00167	1
8257-8856	8556	0.00167	0.00167	1
8457-9056	8756	0	0	0
8657-9256	8956	0	0	0
8857-9456	9156	0	0	0
9057-9657	9356	0	0	0
9257-9857	9557	0	0	0
9457-10058	9757	0	0	0
9658-10258	9958	0	0	0
9858-10458	10158	0	0	0
10059-10658	10358	0	0	0
10259-10858	10558	0	0	0
10459-11058	10758	0	0	0
10659-11259	10958	0	0	0
10859-11459	11158	0	0	0
11059-11659	11359	0	0	0
11260-11859	11559	0	0	0
11460-12059	11759	0	0	0
11660-12259	11959	0	0	0
11860-12459	12159	0	0	0
12060-12659	12359	0	0	0
12260-12859	12559	0	0	0
12460-13059	12759	0	0	0
12660-13259	12959	0	0	0
12860-13465	13159	0	0	0
13060-13665	13359	0	0	0
13260-13865	13565	0	0	0
13466-14065	13765	0	0	0
13666-14265	13965	0	0	0
13866-14466	14165	0	0	0
14066-14666	14366	0	0	0
14266-14866	14566	0	0	0
14467-15066	14766	0	0	0
14667-15266	14966	0	0	0
14867-15466	15166	0	0	0
15067-15666	15366	0	0	0
15267-15866	15566	0	0	0
15467-16066	15766	0	0	0
15667-16266	15966	0	0	0
15867-16466	16166	0	0	0
16067-16666	16366	0	0	0
16267-16866	16566	0	0	0
16467-17066	16766	0	0	0
16667-17266	16966	0	0	0
16867-17466	17166	0.00167	0.00167	1
17067-17666	17366	0.00167	0.00167	1
17267-17866	17566	0.00333	0.00333	2
17467-18066	17766	0.00167	0.00167	1
17667-18267	17966	0.00167	0.00167	1
17867-18467	18166	0	0	0
18067-18667	18367	0	0	0
18268-18867	18567	0	0	0
18468-19067	18767	0	0	0
18668-19267	18967	0	0	0
18868-19467	19167	0	0	0
19068-19667	19367	0	0	0
19268-19867	19567	0	0	0
19468-20067	19767	0	0	0
19668-20267	19967	0	0	0
19868-20467	20167	0	0	0
20068-20667	20367	0	0	0
20268-20867	20567	0	0	0
20468-21067	20767	0	0	0
20668-21267	20967	0	0	0
20868-21467	21167	0	0	0
21068-21667	21367	0	0	0
21268-21867	21567	0	0	0
21468-22067	21767	0	0	0
21668-22267	21967	0	0	0
21868-22467	22167	0	0	0
22068-22667	22367	0	0	0
22268-22867	22567	0	0	0
22468-23067	22767	0	0	0
22668-23267	22967	0	0	0
22868-23467	23167	0	0	0
23068-23667	23367	0	0	0
23268-23867	23567	0	0	0
23468-24067	23767	0	0	0
23668-24267	23967	0.00167	0.00167	1
23868-24467	24167	0.00167	0.00167	1
24068-24667	24367	0.00167	0.00167	1
24268-24867	24567	0	0	0
24468-25067	24767	0	0	0
24668-25267	24967	0	0	0
24868-25467	25167	0	0	0
25068-25667	25367	0	0	0
25268-25867	25567	0	0	0
25468-26067	25767	0	0	0
25668-26267	25967	0	0	0
25868-26467	26167	0	0	0
26068-26667	26367	0	0	0
26268-26867	26567	0	0	0
26468-27067	26767	0	0	0
26668-27267	26967	0	0	0
26868-27467	27167	0	0	0
27068-27667	27367	0	0	0
27268-27867	27567	0	0	0
27468-28067	27767	0	0	0
27668-28267	27967	0	0	0
27868-28467	28167	0	0	0
28068-28667	28367	0	0	0
28268-28867	28567	0	0	0
28468-29067	28767	0	0	0
28668-29268	28967	0	0	0
28868-29468	29167	0	0	0
29068-29668	29368	0	0	0
29269-29868	29568	0	0	0
29469-30068	29768	0	0	0
29669-30268	29968	0	0	0
29869-30468	30168	0	0	0
30069-30668	30368	0	0	0
30269-30868	30568	0	0	0
30469-31068	30768	0	0	0
30669-31268	30968	0	0	0
30869-31468	31168	0	0	0
31069-31668	31368	0	0	0
31269-31868	31568	0	0	0
31469-32068	31768	0	0	0
31669-32268	31968	0	0	0
31869-32468	32168	0	0	0
32069-32668	32368	0	0	0
32269-32868	32568	0	0	0
32469-33068	32768	0	0	0
32669-33268	32968	0	0	0
32869-33468	33168	0	0	0
33069-33668	33368	0	0	0
33269-33868	33568	0	0	0
33469-34068	33768	0	0	0
33669-34269	33968	0	0	0
33869-34469	34168	0	0	0
34069-34669	34369	0	0	0
34270-34869	34569	0	0	0
34470-35069	34769	0	0	0
34670-35269	34969	0	0	0
34870-35469	35169	0	0	0
35070-35669	35369	0	0	0
35270-35869	35569	0	0	0
35470-36069	35769	0	0	0
35670-36269	35969	0	0	0
35870-36469	36169	0	0	0
36070-36669	36369	0	0	0
36270-36869	36569	0	0	0
36470-37069	36769	0	0	0
36670-37269	36969	0	0	0
36870-37469	37169	0	0	0
37070-37669	37369	0	0	0
37270-37869	37569	0	0	0
37470-38069	37769	0	0	0
37670-38269	37969	0	0	0
37870-38469	38169	0	0	0
38070-38669	38369	0	0	0
38270-38869	38569	0	0	0
38470-39074	38769	0	0	0
38670-39274	38974	0	0	0
38870-39474	39174	0	0	0
39075-39674	39374	0	0	0
39275-39874	39574	0	0	0
39475-40074	39774	0	0	0
39675-40274	39974	0	0	0
39875-40474	40174	0	0	0
40075-40674	40374	0	0	0
40275-40874	40574	0	0	0
40475-41074	40774	0	0	0
40675-41274	40974	0	0	0
40875-41474	41174	0	0	0
41075-41674	41374	0	0	0
41275-41874	41574	0	0	0
41475-42074	41774	0	0	0
41675-42274	41974	0	0	0
41875-42474	42174	0	0	0
42075-42674	42374	0	0	0
42275-42874	42574	0	0	0
42475-43074	42774	0	0	0
42675-43274	42974	0	0	0
42875-43474	43174	0	0	0
43075-43674	43374	0	0	0
43275-43874	43574	0	0	0
43475-44074	43774	0	0	0
43675-44274	43974	0	0	0
43875-44474	44174	0	0	0
44075-44674	44374	0	0	0
44275-44874	44574	0	0	0
44475-45074	44774	0	0	0
44675-45274	44974	0	0	0
44875-45474	45174	0.00167	0.00167	1
45075-45674	45374	0.00167	0.00167	1
45275-45874	45574	0.00167	0.00167	1
45475-46074	45774	0	0	0
45675-46274	45974	0	0	0
45875-46474	46174	0	0	0
46075-46674	46374	0	0	0
46275-46874	46574	0	0	0
46475-47074	46774	0	0	0
46675-47274	46974	0	0	0
46875-47474	47174	0	0	0
47075-47674	47374	0	0	0
47275-47874	47574	0	0	0
47475-48074	47774	0	0	0
47675-48274	47974	0	0	0
47875-48474	48174	0	0	0
48075-48674	48374	0.00167	0.00167	1
48275-48874	48574	0.00167	0.00167	1
48475-49074	48774	0.00167	0.00167	1
48675-49274	48974	0	0	0
48875-49474	49174	0	0	0
49075-49674	49374	0	0	0
49275-49874	49574	0	0	0
49475-50074	49774	0	0	0
49675-50274	49974	0	0	0
49875-50474	50174	0	0	0
50075-50674	50374	0	0	0
50275-50874	50574	0	0	0
50475-51075	50774	0	0	0
50675-51275	50974	0	0	0
50875-51475	51175	0	0	0
51076-51675	51375	0	0	0
51276-51875	51575	0	0	0
51476-52075	51775	0	0	0
51676-52276	51975	0	0	0
51876-52476	52176	0	0	0
52076-52676	52376	0	0	0
52277-52876	52576	0	0	0
52477-53076	52776	0	0	0
52677-53276	52976	0	0	0
52877-53476	53176	0	0	0
53077-53676	53376	0	0	0
53277-53876	53576	0	0	0
53477-54076	53776	0	0	0
53677-54276	53976	0	0	0
53877-54476	54176	0	0	0
54077-54676	54376	0	0	0
54277-54876	54576	0	0	0
54477-55076	54776	0	0	0
54677-55276	54976	0	0	0
54877-55476	55176	0	0	0
55077-55676	55376	0	0	0
55277-55876	55576	0	0	0
55477-56076	55776	0	0	0
55677-56276	55976	0	0	0
55877-56476	56176	0	0	0
56077-56676	56376	0	0	0
56277-56876	56576	0	0	0
56477-57076	56776	0	0	0
56677-57276	56976	0	0	0
56877-57476	57176	0	0	0
57077-57676	57376	0	0	0
57277-57876	57576	0	0	0
57477-58076	57776	0	0	0
57677-58276	57976	0	0	0
57877-58476	58176	0	0	0
58077-58676	58376	0	0	0
58277-58876	58576	0	0	0
58477-59076	58776	0	0	0
58677-59276	58976	0	0	0
58877-59476	59176	0	0	0
59077-59676	59376	0	0	0
59277-59876	59576	0	0	0
59477-60076	59776	0	0	0
59677-60276	59976	0	0	0
59877-60476	60176	0	0	0
60077-60676	60376	0	0	0
60277-60876	60576	0	0	0
60477-61076	60776	0	0	0
60677-61276	60976	0	0	0
60877-61476	61176	0	0	0
61077-61676	61376	0	0	0
61277-61876	61576	0	0	0
61477-62076	61776	0	0	0
61677-62276	61976	0	0	0
61877-62476	62176	0	0	0
62077-62676	62376	0	0	0
62277-62876	62576	0	0	0
62477-63076	62776	0	0	0
62677-63276	62976	0	0	0
62877-63476	63176	0	0	0
63077-63676	63376	0	0	0
63277-63876	63576	0	0	0
63477-64076	63776	0	0	0
63677-64276	63976	0	0	0
63877-64476	64176	0	0	0
64077-64676	64376	0	0	0
64277-64876	64576	0	0	0
64477-65076	64776	0	0	0
64677-65276	64976	0	0	0
64877-65476	65176	0	0	0
65077-65676	65376	0	0	0
65277-65876	65576	0	0	0
65477-66076	65776	0	0	0
65677-66276	65976	0	0	0
65877-66476	66176	0	0	0
66077-66676	66376	0	0	0
66277-66876	66576	0	0	0
66477-67076	66776	0	0	0
66677-67276	66976	0	0	0
66877-67476	67176	0	0	0
67077-67676	67376	0	0	0
67277-67876	67576	0	0	0
67477-68076	67776	0	0	0
67677-68276	67976	0	0	0
67877-68476	68176	0	0	0
68077-68676	68376	0	0	0
68277-68876	68576	0	0	0
68477-69076	68776	0	0	0
68677-69276	68976	0	0	0
68877-69476	69176	0	0	0
69077-69676	69376	0	0	0
69277-69876	69576	0	0	0
69477-70077	69776	0	0	0
69677-70277	69977	0	0	0
69877-70477	70177	0.00167	0.00167	1
70078-70677	70377	0.00167	0.00167	1
70278-70877	70577	0.00167	0.00167	1
70478-71077	70777	0	0	0
70678-71277	70977	0	0	0
70878-71477	71177	0	0	0
71078-71677	71377	0	0	0
71278-71877	71577	0	0	0
71478-72077	71777	0	0	0
71678-72277	71977	0	0	0
71878-72477	72177	0	0	0
72078-72677	72377	0.00167	0.00167	1
72278-72877	72577	0.00167	0.00167	1
72478-73077	72777	0.00167	0.00167	1
72678-73277	72977	0	0	0
72878-73477	73177	0	0	0
73078-73677	73377	0	0	0
73278-73877	73577	0	0	0
73478-74086	73777	0	0	0
73678-74286	73977	0	0	0
73878-74486	74186	0	0	0
74087-74686	74386	0.00167	0.00167	1
74287-74886	74586	0.00167	0.00167	1
74487-75086	74786	0.00167	0.00167	1
74687-75286	74986	0	0	0
74887-75487	75186	0	0	0
75087-75687	75387	0	0	0
75287-75887	75587	0	0	0
75488-76087	75787	0	0	0
75688-76287	75987	0	0	0
75888-76487	76187	0	0	0
76088-76687	76387	0	0	0
76288-76887	76587	0	0	0
76488-77087	76787	0	0	0
76688-77287	76987	0	0	0
76888-77487	77187	0	0	0
77088-77687	77387	0	0	0
77288-77887	77587	0	0	0
77488-78087	77787	0	0	0
77688-78287	77987	0	0	0
77888-78487	78187	0	0	0
78088-78687	78387	0	0	0
78288-78887	78587	0	0	0
78488-79087	78787	0	0	0
78688-79287	78987	0	0	0
78888-79487	79187	0	0	0
79088-79687	79387	0	0	0
79288-79887	79587	0	0	0
79488-80087	79787	0	0	0
79688-80287	79987	0	0	0
79888-80487	80187	0	0	0
80088-80687	80387	0	0	0
80288-80887	80587	0	0	0
80488-81087	80787	0	0	0
80688-81287	80987	0	0	0
80888-81487	81187	0	0	0
81088-81687	81387	0	0	0
81288-81887	81587	0	0	0
81488-82087	81787	0	0	0
81688-82287	81987	0	0	0
81888-82487	82187	0	0	0
82088-82687	82387	0	0	0
82288-82887	82587	0	0	0
82488-83087	82787	0	0	0
82688-83287	82987	0	0	0
82888-83487	83187	0	0	0
83088-83687	83387	0	0	0
83288-83887	83587	0	0	0
83488-84087	83787	0	0	0
83688-84287	83987	0	0	0
83888-84487	84187	0	0	0
84088-84687	84387	0	0	0
84288-84888	84587	0	0	0
84488-85088	84788	0	0	0
84688-85289	84988	0	0	0
84889-85489	85188	0	0	0
85089-85689	85389	0	0	0
85290-85889	85589	0	0	0
85490-86089	85789	0	0	0
85690-86289	85989	0	0	0
85890-86489	86189	0	0	0
86090-86689	86389	0	0	0
86290-86889	86589	0	0	0
86490-87089	86789	0	0	0
86690-87289	86989	0	0	0
86890-87489	87189	0	0	0
87090-87689	87389	0	0	0
87290-87889	87589	0	0	0
87490-88089	87789	0	0	0
87690-88289	87989	0	0	0
87890-88489	88189	0	0	0
88090-88689	88389	0	0	0
88290-88889	88589	0	0	0
88490-89089	88789	0	0	0
88690-89289	88989	0	0	0
88890-89489	89189	0	0	0
89090-89689	89389	0	0	0
89290-89889	89589	0	0	0
89490-90089	89789	0	0	0
89690-90289	89989	0	0	0
89890-90489	90189	0	0	0
90090-90689	90389	0	0	0
90290-90889	90589	0	0	0
90490-91089	90789	0	0	0
90690-91289	90989	0	0	0
90890-91489	91189	0	0	0
91090-91689	91389	0	0	0
91290-91889	91589	0	0	0
91490-92089	91789	0	0	0
91690-92289	91989	0	0	0
91890-92489	92189	0	0	0
92090-92689	92389	0	0	0
92290-92889	92589	0	0	0
92490-93089	92789	0	0	0
92690-93289	92989	0	0	0
92890-93489	93189	0	0	0
93090-93689	93389	0	0	0
93290-93889	93589	0	0	0
93490-94089	93789	0	0	0
93690-94289	93989	0	0	0
93890-94489	94189	0	0	0
94090-94689	94389	0	0	0
94290-94889	94589	0	0	0
94490-95089	94789	0	0	0
94690-95289	94989	0	0	0
94890-95489	95189	0	0	0
95090-95689	95389	0	0	0
95290-95889	95589	0	0	0
95490-96089	95789	0	0	0
95690-96289	95989	0	0	0
95890-96489	96189	0	0	0
96090-96689	96389	0	0	0
96290-96889	96589	0	0	0
96490-97089	96789	0	0	0
96690-97289	96989	0	0	0
96890-97489	97189	0	0	0
97090-97689	97389	0	0	0
97290-97889	97589	0	0	0
97490-98089	97789	0	0	0
97690-98289	97989	0	0	0
97890-98489	98189	0	0	0
98090-98689	98389	0	0	0
98290-98889	98589	0	0	0
98490-99089	98789	0	0	0
98690-99289	98989	0	0	0
98890-99489	99189	0	0	0
99090-99689	99389	0	0	0
99290-99889	99589	0	0	0
99490-100089	99789	0	0	0
99690-100289	99989	0	0	0
99890-100489	100189	0	0	0
100090-100689	100389	0	0	0
100290-100889	100589	0	0	0
100490-101089	100789	0	0	0
100690-101289	100989	0	0	0
100890-101489	101189	0	0	0
101090-101689	101389	0	0	0
101290-101889	101589	0	0	0
101490-102089	101789	0	0	0
101690-102289	101989	0	0	0
101890-102489	102189	0	0	0
102090-102689	102389	0	0	0
102290-102889	102589	0	0	0
102490-103089	102789	0	0	0
102690-103289	102989	0	0	0
102890-103489	103189	0	0	0
103090-103689	103389	0	0	0
103290-103889	103589	0	0	0
103490-104089	103789	0	0	0
103690-104289	103989	0	0	0
103890-104489	104189	0	0	0
104090-104689	104389	0	0	0
104290-104889	104589	0	0	0
104490-105089	104789	0	0	0
104690-105289	104989	0	0	0
104890-105489	105189	0	0	0
105090-105689	105389	0	0	0
105290-105889	105589	0	0	0
105490-106089	105789	0	0	0
105690-106289	105989	0	0	0
105890-106489	106189	0	0	0
106090-106689	106389	0	0	0
106290-106889	106589	0	0	0
106490-107089	106789	0	0	0
106690-107289	106989	0	0	0
106890-107489	107189	0	0	0
107090-107689	107389	0	0	0
107290-107889	107589	0	0	0
107490-108089	107789	0.00167	0.00167	1
107690-108289	107989	0.00167	0.00167	1
107890-108489	108189	0.00167	0.00167	1
108090-108689	108389	0	0	0
108290-108889	108589	0	0	0
108490-109089	108789	0	0	0
108690-109289	108989	0	0	0
108890-109489	109189	0	0	0
109090-109689	109389	0	0	0
109290-109889	109589	0	0	0
109490-110089	109789	0	0	0
109690-110289	109989	0	0	0
109890-110489	110189	0	0	0
110090-110689	110389	0	0	0
110290-110889	110589	0	0	0
110490-111089	110789	0	0	0
110690-111289	110989	0	0	0
110890-111489	111189	0	0	0
111090-111689	111389	0	0	0
111290-111889	111589	0	0	0
111490-112089	111789	0	0	0
111690-112289	111989	0	0	0
111890-112489	112189	0	0	0
112090-112689	112389	0	0	0
112290-112889	112589	0	0	0
112490-113089	112789	0	0	0
112690-113289	112989	0	0	0
112890-113489	113189	0	0	0
113090-113689	113389	0	0	0
113290-113889	113589	0	0	0
113490-114089	113789	0	0	0
113690-114289	113989	0	0	0
113890-114489	114189	0	0	0
114090-114689	114389	0	0	0
114290-114889	114589	0	0	0
114490-115089	114789	0	0	0
114690-115289	114989	0	0	0
114890-115489	115189	0	0	0
115090-115689	115389	0	0	0
115290-115889	115589	0.00167	0.00167	1
115490-116089	115789	0.00167	0.00167	1
115690-116289	115989	0.00167	0.00167	1
115890-116489	116189	0	0	0
116090-116689	116389	0	0	0
116290-116889	116589	0	0	0
116490-117089	116789	0	0	0
116690-117289	116989	0	0	0
116890-117490	117189	0	0	0
117090-117690	117390	0.00167	0.00167	1
117290-117890	117590	0.00167	0.00167	1
117491-118111	117790	0.00167	0.00167	1
117691-118313	118011	0	0	0
117891-118513	118213	0	0	0
118112-118713	118413	0	0	0
118314-118914	118613	0	0	0
118514-119117	118814	0	0	0
118714-119317	119017	0	0	0
118915-119517	119217	0	0	0
119118-119717	119417	0.00167	0.00167	1
119318-119917	119617	0.00167	0.00167	1
119518-120117	119817	0.00167	0.00167	1
119718-120317	120017	0	0	0
119918-120517	120217	0	0	0
120118-120717	120417	0	0	0
120318-120917	120617	0	0	0
120518-121117	120817	0	0	0
120718-121317	121017	0	0	0
120918-121517	121217	0	0	0
121118-121717	121417	0	0	0
121318-121917	121617	0	0	0
121518-122117	121817	0	0	0
121718-122317	122017	0	0	0
121918-122517	122217	0	0	0
122118-122717	122417	0	0	0
122318-122917	122617	0	0	0
122518-123117	122817	0	0	0
122718-123317	123017	0	0	0
122918-123517	123217	0	0	0
123118-123717	123417	0	0	0
123318-123917	123617	0	0	0
123518-124117	123817	0	0	0
123718-124317	124017	0	0	0
123918-124517	124217	0	0	0
124118-124717	124417	0	0	0
124318-124917	124617	0	0	0
124518-125117	124817	0	0	0
124718-125317	125017	0	0	0
124918-125517	125217	0	0	0
125118-125717	125417	0	0	0
125318-125917	125617	0	0	0
125518-126117	125817	0	0	0
125718-126317	126017	0	0	0
125918-126517	126217	0	0	0
126118-126717	126417	0	0	0
126318-126917	126617	0	0	0
126518-127117	126817	0	0	0
126718-127317	127017	0	0	0
126918-127517	127217	0	0	0
127118-127717	127417	0	0	0
127318-127917	127617	0	0	0
127518-128117	127817	0	0	0
127718-128317	128017	0	0	0
127918-128517	128217	0	0	0
128118-128717	128417	0.00167	0.00167	1
128318-128917	128617	0.00167	0.00167	1
128518-129117	128817	0.00167	0.00167	1
128718-129317	129017	0	0	0
128918-129517	129217	0	0	0
129118-129717	129417	0	0	0
129318-129917	129617	0	0	0
129518-130117	129817	0	0	0
129718-130317	130017	0	0	0
129918-130517	130217	0	0	0
130118-130717	130417	0	0	0
130318-130917	130617	0	0	0
130518-131117	130817	0	0	0
130718-131317	131017	0	0	0
130918-131517	131217	0	0	0
131118-131717	131417	0	0	0
131318-131917	131617	0	0	0
131518-132117	131817	0	0	0
131718-132317	132017	0	0	0
131918-132517	132217	0	0	0
132118-132717	132417	0	0	0
132318-132917	132617	0	0	0
132518-133117	132817	0	0	0
132718-133317	133017	0	0	0
132918-133517	133217	0	0	0
133118-133717	133417	0	0	0
133318-133917	133617	0	0	0
133518-134117	133817	0	0	0
133718-134317	134017	0	0	0
133918-134517	134217	0	0	0
134118-134717	134417	0	0	0
134318-134917	134617	0	0	0
134518-135117	134817	0	0	0
134718-135317	135017	0	0	0
134918-135517	135217	0	0	0
135118-135717	135417	0	0	0
135318-135917	135617	0	0	0
135518-136117	135817	0	0	0
135718-136317	136017	0	0	0
135918-136517	136217	0	0	0
136118-136717	136417	0	0	0
136318-136917	136617	0	0	0
136518-137117	136817	0	0	0
136718-137317	137017	0	0	0
136918-137517	137217	0	0	0
137118-137717	137417	0	0	0
137318-137917	137617	0	0	0
137518-138117	137817	0	0	0
137718-138317	138017	0	0	0
137918-138517	138217	0	0	0
138118-138717	138417	0	0	0
138318-138917	138617	0	0	0
138518-139117	138817	0	0	0
138718-139317	139017	0	0	0
138918-139517	139217	0	0	0
139118-139717	139417	0	0	0
139318-139917	139617	0	0	0
139518-140117	139817	0	0	0
139718-140317	140017	0	0	0
139918-140517	140217	0	0	0
140118-140717	140417	0	0	0
140318-140917	140617	0	0	0
140518-141117	140817	0.00167	0.00167	1
140718-141317	141017	0.00167	0.00167	1
140918-141517	141217	0.00167	0.00167	1
141118-141717	141417	0	0	0
141318-141917	141617	0	0	0
141518-142117	141817	0	0	0
141718-142317	142017	0	0	0
141918-142517	142217	0	0	0
142118-142717	142417	0	0	0
142318-142917	142617	0	0	0
142518-143117	142817	0	0	0
142718-143317	143017	0	0	0
142918-143517	143217	0	0	0
143118-143717	143417	0	0	0
143318-143917	143617	0	0	0
143518-144117	143817	0	0	0
143718-144317	144017	0	0	0
143918-144517	144217	0	0	0
144118-144717	144417	0	0	0
144318-144917	144617	0	0	0
144518-145117	144817	0	0	0
144718-145317	145017	0	0	0
144918-145517	145217	0	0	0
145118-145717	145417	0	0	0
145318-145917	145617	0	0	0
145518-146117	145817	0	0	0
145718-146317	146017	0	0	0
145918-146517	146217	0	0	0
146118-146717	146417	0	0	0
146318-146917	146617	0	0	0
146518-147117	146817	0	0	0
146718-147317	147017	0	0	0
146918-147517	147217	0	0	0
147118-147717	147417	0	0	0
147318-147917	147617	0	0	0
147518-148117	147817	0	0	0
147718-148317	148017	0	0	0
147918-148517	148217	0	0	0
148118-148717	148417	0	0	0
148318-148917	148617	0	0	0
148518-149117	148817	0	0	0
148718-149317	149017	0	0	0
148918-149517	149217	0	0	0
149118-149717	149417	0	0	0
149318-149917	149617	0	0	0
149518-150117	149817	0	0	0
149718-150317	150017	0	0	0
149918-150517	150217	0	0	0
150118-150717	150417	0	0	0
150318-150917	150617	0	0	0
150518-151117	150817	0	0	0
150718-151317	151017	0	0	0
150918-151517	151217	0	0	0
151118-151717	151417	0	0	0
151318-151917	151617	0	0	0
151518-152117	151817	0	0	0
151718-152317	152017	0	0	0
151918-152517	152217	0	0	0
152118-152717	152417	0	0	0
152318-152917	152617	0	0	0
152518-153117	152817	0	0	0
152718-153317	153017	0	0	0
152918-153517	153217	0	0	0
153118-153717	153417	0	0	0
153318-153917	153617	0	0	0
153518-154117	153817	0	0	0
153718-154317	154017	0	0	0
153918-154517	154217	0	0	0
154118-154717	154417	0	0	0
154318-154917	154617	0	0	0
154518-155117	154817	0	0	0
154718-155317	155017	0	0	0
154918-155517	155217	0	0	0
155118-155717	155417	0	0	0
155318-155917	155617	0	0	0
155518-156117	155817	0	0	0
155718-156317	156017	0	0	0
155918-156517	156217	0	0	0
156118-156717	156417	0	0	0
156318-156917	156617	0	0	0
156518-157117	156817	0	0	0
156718-157317	157017	0	0	0
156918-157517	157217	0	0	0
157118-157717	157417	0	0	0
157318-157917	157617	0	0	0
157518-158117	157817	0	0	0
157718-158317	158017	0	0	0
157918-158517	158217	0	0	0
158118-158717	158417	0	0	0
158318-158917	158617	0	0	0
158518-159117	158817	0	0	0
158718-159317	159017	0	0	0
158918-159517	159217	0	0	0
159118-159717	159417	0	0	0
159318-159848	159583	0	0	0

## Sheet: Gambeya
Window	Midpoint	Pi	Theta	S
1-632	304	0.00111	0.00111	1
205-832	510	0.00111	0.00111	1
405-1032	732	0	0	0
633-1232	932	0	0	0
833-1432	1132	0	0	0
1033-1632	1332	0	0	0
1233-1832	1532	0	0	0
1433-2032	1732	0	0	0
1633-2232	1932	0	0	0
1833-2432	2132	0	0	0
2033-2632	2332	0	0	0
2233-2832	2532	0	0	0
2433-3035	2732	0	0	0
2633-3235	2932	0.00111	0.00111	1
2833-3435	3135	0.00111	0.00111	1
3036-3635	3335	0.00111	0.00111	1
3236-3835	3535	0.00111	0.00111	1
3436-4040	3735	0.00222	0.00222	2
3636-4240	3935	0.00222	0.00222	2
3836-4440	4140	0.00222	0.00222	2
4041-4640	4340	0.00111	0.00111	1
4241-4842	4540	0.00111	0.00111	1
4441-5042	4742	0	0	0
4641-5242	4942	0	0	0
4843-5442	5142	0	0	0
5043-5642	5342	0	0	0
5243-5845	5542	0	0	0
5443-6045	5742	0.00111	0.00111	1
5643-6245	5945	0.00111	0.00111	1
5846-6445	6145	0.00111	0.00111	1
6046-6645	6345	0	0	0
6246-6845	6545	0.00111	0.00111	1
6446-7048	6745	0.00111	0.00111	1
6646-7249	6948	0.00111	0.00111	1
6846-7450	7148	0	0	0
7049-7656	7350	0	0	0
7250-7856	7556	0	0	0
7451-8056	7756	0	0	0
7657-8256	7956	0.00111	0.00111	1
7857-8457	8156	0.00111	0.00111	1
8057-8657	8356	0.00111	0.00111	1
8257-8862	8557	0	0	0
8458-9062	8757	0.00111	0.00111	1
8658-9262	8962	0.00111	0.00111	1
8863-9462	9162	0.00111	0.00111	1
9063-9662	9362	0.00111	0.00111	1
9263-9862	9562	0.00222	0.00222	2
9463-10062	9762	0.00333	0.00333	3
9663-10265	9962	0.00222	0.00222	2
9863-10465	10165	0.00222	0.00222	2
10063-10666	10365	0.00111	0.00111	1
10266-10867	10566	0.00222	0.00222	2
10466-11067	10767	0.00111	0.00111	1
10667-11267	10967	0.00111	0.00111	1
10868-11467	11167	0	0	0
11068-11667	11367	0	0	0
11268-11867	11567	0	0	0
11468-12067	11767	0	0	0
11668-12267	11967	0.00111	0.00111	1
11868-12471	12167	0.00111	0.00111	1
12068-12671	12371	0.00111	0.00111	1
12268-12871	12571	0	0	0
12472-13071	12771	0	0	0
12672-13273	12971	0	0	0
12872-13473	13173	0	0	0
13072-13673	13373	0	0	0
13274-13873	13573	0	0	0
13474-14073	13773	0	0	0
13674-14274	13973	0	0	0
13874-14474	14173	0	0	0
14074-14674	14374	0	0	0
14275-14874	14574	0	0	0
14475-15075	14774	0	0	0
14675-15275	14974	0	0	0
14875-15475	15175	0	0	0
15076-15675	15375	0	0	0
15276-15875	15575	0	0	0
15476-16075	15775	0.00111	0.00111	1
15676-16275	15975	0.00111	0.00111	1
15876-16475	16175	0.00111	0.00111	1
16076-16675	16375	0.00111	0.00111	1
16276-16875	16575	0.00111	0.00111	1
16476-17076	16775	0.00111	0.00111	1
16676-17276	16975	0	0	0
16876-17476	17176	0	0	0
17077-17676	17376	0	0	0
17277-17876	17576	0	0	0
17477-18076	17776	0	0	0
17677-18276	17976	0.00111	0.00111	1
17877-18476	18176	0.00111	0.00111	1
18077-18676	18376	0.00111	0.00111	1
18277-18876	18576	0	0	0
18477-19076	18776	0	0	0
18677-19276	18976	0.00111	0.00111	1
18877-19476	19176	0.00111	0.00111	1
19077-19676	19376	0.00111	0.00111	1
19277-19876	19576	0	0	0
19477-20076	19776	0	0	0
19677-20276	19976	0	0	0
19877-20476	20176	0	0	0
20077-20676	20376	0	0	0
20277-20876	20576	0	0	0
20477-21076	20776	0.00111	0.00111	1
20677-21276	20976	0.00111	0.00111	1
20877-21476	21176	0.00111	0.00111	1
21077-21676	21376	0	0	0
21277-21876	21576	0.00111	0.00111	1
21477-22076	21776	0.00111	0.00111	1
21677-22276	21976	0.00111	0.00111	1
21877-22476	22176	0.00111	0.00111	1
22077-22676	22376	0.00111	0.00111	1
22277-22876	22576	0.00111	0.00111	1
22477-23076	22776	0	0	0
22677-23276	22976	0	0	0
22877-23479	23176	0.00111	0.00111	1
23077-23679	23379	0.00222	0.00222	2
23277-23879	23579	0.00222	0.00222	2
23480-24079	23779	0.00111	0.00111	1
23680-24279	23979	0	0	0
23880-24479	24179	0	0	0
24080-24679	24379	0	0	0
24280-24879	24579	0	0	0
24480-25079	24779	0.00333	0.00333	3
24680-25279	24979	0.00333	0.00333	3
24880-25479	25179	0.00444	0.00444	4
25080-25679	25379	0.00111	0.00111	1
25280-25879	25579	0.00111	0.00111	1
25480-26079	25779	0	0	0
25680-26279	25979	0.00111	0.00111	1
25880-26479	26179	0.00111	0.00111	1
26080-26679	26379	0.00111	0.00111	1
26280-26879	26579	0	0	0
26480-27079	26779	0	0	0
26680-27279	26979	0	0	0
26880-27479	27179	0	0	0
27080-27679	27379	0.00111	0.00111	1
27280-27879	27579	0.00111	0.00111	1
27480-28085	27779	0.00111	0.00111	1
27680-28285	27979	0	0	0
27880-28485	28185	0	0	0
28086-28685	28385	0	0	0
28286-28886	28585	0	0	0
28486-29086	28786	0	0	0
28686-29286	28986	0	0	0
28887-29487	29186	0	0	0
29087-29687	29386	0	0	0
29287-29887	29587	0	0	0
29488-30087	29787	0	0	0
29688-30287	29987	0	0	0
29888-30487	30187	0.00222	0.00222	2
30088-30687	30387	0.00222	0.00222	2
30288-30887	30587	0.00222	0.00222	2
30488-31087	30787	0	0	0
30688-31287	30987	0	0	0
30888-31487	31187	0	0	0
31088-31688	31387	0	0	0
31288-31888	31587	0	0	0
31488-32088	31788	0.00111	0.00111	1
31689-32289	31988	0.00111	0.00111	1
31889-32489	32188	0.00111	0.00111	1
32089-32689	32389	0	0	0
32290-32889	32589	0	0	0
32490-33090	32789	0.00222	0.00222	2
32690-33290	32990	0.00222	0.00222	2
32890-33495	33190	0.00222	0.00222	2
33091-33695	33395	0	0	0
33291-33900	33595	0	0	0
33496-34105	33800	0	0	0
33696-34305	34000	0	0	0
33901-34511	34205	0	0	0
34106-34711	34411	0	0	0
34306-34911	34611	0	0	0
34512-35111	34811	0	0	0
34712-35311	35011	0	0	0
34912-35511	35211	0	0	0
35112-35711	35411	0	0	0
35312-35911	35611	0	0	0
35512-36111	35811	0.00111	0.00111	1
35712-36311	36011	0.00111	0.00111	1
35912-36511	36211	0.00111	0.00111	1
36112-36711	36411	0	0	0
36312-36911	36611	0	0	0
36512-37111	36811	0	0	0
36712-37311	37011	0	0	0
36912-37511	37211	0	0	0
37112-37711	37411	0	0	0
37312-37913	37611	0	0	0
37512-38113	37813	0	0	0
37712-38313	38013	0.00111	0.00111	1
37914-38513	38213	0.00111	0.00111	1
38114-38716	38413	0.00111	0.00111	1
38314-38916	38613	0	0	0
38514-39118	38816	0	0	0
38717-39318	39016	0.00111	0.00111	1
38917-39518	39218	0.00111	0.00111	1
39119-39718	39418	0.00111	0.00111	1
39319-39918	39618	0	0	0
39519-40118	39818	0	0	0
39719-40318	40018	0	0	0
39919-40518	40218	0	0	0
40119-40718	40418	0	0	0
40319-40918	40618	0	0	0
40519-41118	40818	0	0	0
40719-41318	41018	0	0	0
40919-41518	41218	0	0	0
41119-41718	41418	0.00111	0.00111	1
41319-41918	41618	0.00111	0.00111	1
41519-42118	41818	0.00111	0.00111	1
41719-42318	42018	0	0	0
41919-42518	42218	0	0	0
42119-42718	42418	0	0	0
42319-42918	42618	0.00111	0.00111	1
42519-43118	42818	0.00111	0.00111	1
42719-43318	43018	0.00111	0.00111	1
42919-43518	43218	0	0	0
43119-43718	43418	0	0	0
43319-43918	43618	0	0	0
43519-44118	43818	0	0	0
43719-44318	44018	0	0	0
43919-44518	44218	0	0	0
44119-44718	44418	0.00111	0.00111	1
44319-44926	44618	0.00111	0.00111	1
44519-45126	44826	0.00111	0.00111	1
44719-45326	45026	0.00111	0.00111	1
44927-45526	45226	0.00111	0.00111	1
45127-45726	45426	0.00111	0.00111	1
45327-45927	45626	0	0	0
45527-46127	45827	0	0	0
45727-46327	46027	0	0	0
45928-46527	46227	0	0	0
46128-46727	46427	0	0	0
46328-46927	46627	0	0	0
46528-47131	46827	0.00111	0.00111	1
46728-47331	47027	0.00111	0.00111	1
46928-47531	47231	0.00111	0.00111	1
47132-47731	47431	0.00222	0.00222	2
47332-47931	47631	0.00222	0.00222	2
47532-48131	47831	0.00222	0.00222	2
47732-48331	48031	0	0	0
47932-48531	48231	0	0	0
48132-48731	48431	0	0	0
48332-48931	48631	0.00222	0.00222	2
48532-49132	48831	0.00222	0.00222	2
48732-49332	49032	0.00222	0.00222	2
48932-49532	49232	0.00111	0.00111	1
49133-49732	49432	0.00111	0.00111	1
49333-49938	49632	0.00111	0.00111	1
49533-50140	49832	0	0	0
49733-50340	50040	0	0	0
49939-50540	50240	0	0	0
50141-50740	50440	0	0	0
50341-50940	50640	0	0	0
50541-51140	50840	0.00111	0.00111	1
50741-51340	51040	0.00111	0.00111	1
50941-51540	51240	0.00111	0.00111	1
51141-51740	51440	0	0	0
51341-51941	51640	0.00111	0.00111	1
51541-52141	51840	0.00111	0.00111	1
51741-52341	52041	0.00111	0.00111	1
51942-52541	52241	0	0	0
52142-52741	52441	0	0	0
52342-52941	52641	0	0	0
52542-53141	52841	0	0	0
52742-53341	53041	0	0	0
52942-53543	53241	0	0	0
53142-53743	53443	0	0	0
53342-53943	53643	0.00111	0.00111	1
53544-54143	53843	0.00111	0.00111	1
53744-54343	54043	0.00111	0.00111	1
53944-54543	54243	0	0	0
54144-54743	54443	0	0	0
54344-54943	54643	0	0	0
54544-55143	54843	0	0	0
54744-55343	55043	0	0	0
54944-55543	55243	0	0	0
55144-55743	55443	0.00111	0.00111	1
55344-55943	55643	0.00111	0.00111	1
55544-56143	55843	0.00111	0.00111	1
55744-56343	56043	0	0	0
55944-56543	56243	0	0	0
56144-56743	56443	0	0	0
56344-56943	56643	0	0	0
56544-57143	56843	0	0	0
56744-57344	57043	0	0	0
56944-57545	57244	0.00222	0.00222	2
57144-57749	57444	0.00222	0.00222	2
57345-57949	57649	0.00222	0.00222	2
57546-58149	57849	0	0	0
57750-58349	58049	0	0	0
57950-58549	58249	0	0	0
58150-58749	58449	0	0	0
58350-58949	58649	0	0	0
58550-59149	58849	0	0	0
58750-59349	59049	0	0	0
58950-59549	59249	0	0	0
59150-59749	59449	0	0	0
59350-59957	59649	0.00111	0.00111	1
59550-60157	59857	0.00111	0.00111	1
59750-60357	60057	0.00111	0.00111	1
59958-60557	60257	0	0	0
60158-60757	60457	0	0	0
60358-60957	60657	0	0	0
60558-61157	60857	0	0	0
60758-61357	61057	0.00111	0.00111	1
60958-61557	61257	0.00111	0.00111	1
61158-61757	61457	0.00111	0.00111	1
61358-61962	61657	0	0	0
61558-62162	61857	0.00111	0.00111	1
61758-62362	62062	0.00111	0.00111	1
61963-62569	62262	0.00333	0.00333	3
62163-62769	62462	0.00333	0.00333	3
62363-62969	62669	0.00333	0.00333	3
62570-63169	62869	0.00111	0.00111	1
62770-63369	63069	0	0	0
62970-63569	63269	0	0	0
63170-63769	63469	0.00111	0.00111	1
63370-63969	63669	0.00111	0.00111	1
63570-64170	63869	0.00222	0.00222	2
63770-64370	64069	0.00222	0.00222	2
63970-64570	64270	0.00222	0.00222	2
64171-64770	64470	0.00222	0.00222	2
64371-64970	64670	0.00111	0.00111	1
64571-65170	64870	0.00222	0.00222	2
64771-65370	65070	0.00111	0.00111	1
64971-65570	65270	0.00111	0.00111	1
65171-65770	65470	0	0	0
65371-65970	65670	0	0	0
65571-66170	65870	0	0	0
65771-66370	66070	0	0	0
65971-66583	66270	0.00111	0.00111	1
66171-66783	66472	0.00222	0.00222	2
66371-67008	66683	0.00333	0.00333	3
66584-67210	66905	0.00222	0.00222	2
66784-67410	67108	0.00111	0.00111	1
67009-67610	67310	0.00111	0.00111	1
67211-67810	67510	0.00111	0.00111	1
67411-68010	67710	0.00111	0.00111	1
67611-68210	67910	0	0	0
67811-68410	68110	0	0	0
68011-68610	68310	0.00111	0.00111	1
68211-68810	68510	0.00111	0.00111	1
68411-69010	68710	0.00111	0.00111	1
68611-69211	68910	0	0	0
68811-69411	69111	0	0	0
69011-69611	69311	0	0	0
69212-69811	69511	0	0	0
69412-70011	69711	0	0	0
69612-70211	69911	0	0	0
69812-70411	70111	0	0	0
70012-70613	70311	0	0	0
70212-70813	70513	0	0	0
70412-71014	70713	0	0	0
70614-71214	70913	0	0	0
70814-71414	71114	0	0	0
71015-71614	71314	0	0	0
71215-71814	71514	0	0	0
71415-72014	71714	0	0	0
71615-72214	71914	0.00111	0.00111	1
71815-72414	72114	0.00222	0.00222	2
72015-72614	72314	0.00333	0.00333	3
72215-72814	72514	0.00222	0.00222	2
72415-73014	72714	0.00111	0.00111	1
72615-73216	72914	0	0	0
72815-73416	73116	0.00111	0.00111	1
73015-73616	73316	0.00111	0.00111	1
73217-73816	73516	0.00111	0.00111	1
73417-74016	73716	0	0	0
73617-74220	73916	0	0	0
73817-74420	74117	0.00111	0.00111	1
74017-74623	74320	0.00111	0.00111	1
74221-74823	74523	0.00111	0.00111	1
74421-75023	74723	0	0	0
74624-75223	74923	0.00111	0.00111	1
74824-75423	75123	0.00111	0.00111	1
75024-75623	75323	0.00222	0.00222	2
75224-75823	75523	0.00111	0.00111	1
75424-76023	75723	0.00111	0.00111	1
75624-76223	75923	0	0	0
75824-76423	76123	0	0	0
76024-76623	76323	0	0	0
76224-76823	76523	0	0	0
76424-77023	76723	0	0	0
76624-77223	76923	0	0	0
76824-77423	77123	0	0	0
77024-77623	77323	0	0	0
77224-77827	77523	0	0	0
77424-78027	77727	0	0	0
77624-78227	77927	0	0	0
77828-78427	78127	0	0	0
78028-78627	78327	0	0	0
78228-78829	78527	0	0	0
78428-79029	78727	0	0	0
78628-79229	78929	0	0	0
78830-79429	79129	0.00111	0.00111	1
79030-79629	79329	0.00222	0.00222	2
79230-79829	79529	0.00222	0.00222	2
79430-80029	79729	0.00111	0.00111	1
79630-80229	79929	0	0	0
79830-80429	80129	0	0	0
80030-80629	80329	0	0	0
80230-80829	80529	0	0	0
80430-81029	80729	0.00111	0.00111	1
80630-81229	80929	0.00111	0.00111	1
80830-81429	81129	0.00111	0.00111	1
81030-81629	81329	0	0	0
81230-81833	81529	0	0	0
81430-82033	81733	0	0	0
81630-82233	81933	0.00111	0.00111	1
81834-82436	82133	0.00111	0.00111	1
82034-82636	82336	0.00222	0.00222	2
82234-82836	82536	0.00111	0.00111	1
82437-83036	82736	0.00111	0.00111	1
82637-83236	82936	0.00111	0.00111	1
82837-83436	83136	0.00222	0.00222	2
83037-83636	83336	0.00333	0.00333	3
83237-83836	83536	0.00222	0.00222	2
83437-84037	83736	0.00111	0.00111	1
83637-84237	83937	0	0	0
83837-84437	84137	0	0	0
84038-84637	84337	0.00111	0.00111	1
84238-84837	84537	0.00111	0.00111	1
84438-85038	84737	0.00111	0.00111	1
84638-85238	84937	0	0	0
84838-85438	85138	0	0	0
85039-85638	85338	0.00222	0.00222	2
85239-85838	85538	0.00333	0.00333	3
85439-86038	85738	0.00333	0.00333	3
85639-86238	85938	0.00111	0.00111	1
85839-86438	86138	0	0	0
86039-86638	86338	0	0	0
86239-86838	86538	0	0	0
86439-87038	86738	0	0	0
86639-87238	86938	0	0	0
86839-87444	87138	0	0	0
87039-87644	87338	0	0	0
87239-87844	87544	0	0	0
87445-88044	87744	0.00111	0.00111	1
87645-88245	87944	0.00222	0.00222	2
87845-88445	88144	0.00222	0.00222	2
88045-88645	88345	0.00111	0.00111	1
88246-88845	88545	0	0	0
88446-89045	88745	0	0	0
88646-89245	88945	0	0	0
88846-89445	89145	0	0	0
89046-89645	89345	0	0	0
89246-89845	89545	0	0	0
89446-90045	89745	0	0	0
89646-90245	89945	0	0	0
89846-90445	90145	0	0	0
90046-90645	90345	0	0	0
90246-90845	90545	0	0	0
90446-91045	90745	0	0	0
90646-91245	90945	0	0	0
90846-91445	91145	0	0	0
91046-91645	91345	0	0	0
91246-91845	91545	0	0	0
91446-92045	91745	0	0	0
91646-92245	91945	0	0	0
91846-92445	92145	0	0	0
92046-92645	92345	0	0	0
92246-92845	92545	0	0	0
92446-93045	92745	0	0	0
92646-93245	92945	0	0	0
92846-93445	93145	0	0	0
93046-93645	93345	0	0	0
93246-93845	93545	0	0	0
93446-94045	93745	0	0	0
93646-94245	93945	0	0	0
93846-94445	94145	0	0	0
94046-94645	94345	0	0	0
94246-94845	94545	0	0	0
94446-95045	94745	0	0	0
94646-95245	94945	0	0	0
94846-95445	95145	0	0	0
95046-95645	95345	0	0	0
95246-95845	95545	0	0	0
95446-96045	95745	0	0	0
95646-96245	95945	0	0	0
95846-96445	96145	0	0	0
96046-96645	96345	0	0	0
96246-96845	96545	0	0	0
96446-97045	96745	0	0	0
96646-97245	96945	0	0	0
96846-97445	97145	0	0	0
97046-97645	97345	0	0	0
97246-97845	97545	0	0	0
97446-98045	97745	0	0	0
97646-98245	97945	0	0	0
97846-98445	98145	0	0	0
98046-98645	98345	0	0	0
98246-98845	98545	0	0	0
98446-99045	98745	0	0	0
98646-99245	98945	0	0	0
98846-99445	99145	0	0	0
99046-99645	99345	0	0	0
99246-99845	99545	0	0	0
99446-100045	99745	0	0	0
99646-100245	99945	0	0	0
99846-100445	100145	0	0	0
100046-100645	100345	0	0	0
100246-100845	100545	0	0	0
100446-101045	100745	0	0	0
100646-101245	100945	0	0	0
100846-101445	101145	0	0	0
101046-101645	101345	0	0	0
101246-101845	101545	0	0	0
101446-102045	101745	0	0	0
101646-102245	101945	0	0	0
101846-102445	102145	0	0	0
102046-102645	102345	0	0	0
102246-102845	102545	0	0	0
102446-103045	102745	0	0	0
102646-103245	102945	0	0	0
102846-103445	103145	0	0	0
103046-103645	103345	0	0	0
103246-103845	103545	0	0	0
103446-104045	103745	0	0	0
103646-104245	103945	0	0	0
103846-104445	104145	0	0	0
104046-104645	104345	0	0	0
104246-104845	104545	0	0	0
104446-105045	104745	0	0	0
104646-105245	104945	0	0	0
104846-105445	105145	0	0	0
105046-105645	105345	0	0	0
105246-105845	105545	0	0	0
105446-106045	105745	0	0	0
105646-106245	105945	0	0	0
105846-106445	106145	0	0	0
106046-106645	106345	0.00111	0.00111	1
106246-106845	106545	0.00111	0.00111	1
106446-107046	106745	0.00111	0.00111	1
106646-107246	106946	0	0	0
106846-107446	107146	0	0	0
107047-107646	107346	0	0	0
107247-107846	107546	0	0	0
107447-108046	107746	0	0	0
107647-108246	107946	0	0	0
107847-108446	108146	0	0	0
108047-108646	108346	0	0	0
108247-108846	108546	0	0	0
108447-109046	108746	0	0	0
108647-109246	108946	0	0	0
108847-109446	109146	0	0	0
109047-109646	109346	0	0	0
109247-109846	109546	0.00111	0.00111	1
109447-110046	109746	0.00111	0.00111	1
109647-110246	109946	0.00111	0.00111	1
109847-110446	110146	0	0	0
110047-110646	110346	0	0	0
110247-110846	110546	0	0	0
110447-111046	110746	0	0	0
110647-111246	110946	0	0	0
110847-111446	111146	0	0	0
111047-111646	111346	0	0	0
111247-111846	111546	0	0	0
111447-112046	111746	0	0	0
111647-112246	111946	0	0	0
111847-112446	112146	0	0	0
112047-112646	112346	0	0	0
112247-112846	112546	0	0	0
112447-113046	112746	0	0	0
112647-113246	112946	0	0	0
112847-113446	113146	0	0	0
113047-113646	113346	0	0	0
113247-113846	113546	0	0	0
113447-114046	113746	0	0	0
113647-114246	113946	0	0	0
113847-114446	114146	0	0	0
114047-114646	114346	0	0	0
114247-114846	114546	0.00111	0.00111	1
114447-115046	114746	0.00111	0.00111	1
114647-115246	114946	0.00111	0.00111	1
114847-115446	115146	0	0	0
115047-115646	115346	0	0	0
115247-115846	115546	0	0	0
115447-116046	115746	0	0	0
115647-116246	115946	0	0	0
115847-116446	116146	0	0	0
116047-116646	116346	0	0	0
116247-116847	116546	0	0	0
116447-117047	116746	0	0	0
116647-117247	116947	0	0	0
116848-117469	117147	0.00111	0.00111	1
117048-117669	117369	0.00111	0.00111	1
117248-117869	117569	0.00111	0.00111	1
117470-118071	117769	0.00111	0.00111	1
117670-118277	117971	0.00222	0.00222	2
117870-118477	118171	0.00556	0.00556	5
118072-118677	118377	0.00444	0.00444	4
118278-118877	118577	0.00333	0.00333	3
118478-119077	118777	0	0	0
118678-119277	118977	0	0	0
118878-119477	119177	0	0	0
119078-119677	119377	0.00111	0.00111	1
119278-119879	119577	0.00111	0.00111	1
119478-120082	119777	0.00111	0.00111	1
119678-120282	119979	0	0	0
119880-120482	120182	0.00222	0.00222	2
120083-120682	120382	0.00222	0.00222	2
120283-120882	120582	0.00222	0.00222	2
120483-121082	120782	0.00111	0.00111	1
120683-121282	120982	0.00111	0.00111	1
120883-121482	121182	0.00111	0.00111	1
121083-121683	121382	0	0	0
121283-121883	121583	0	0	0
121483-122083	121783	0.00111	0.00111	1
121684-122283	121983	0.00222	0.00222	2
121884-122483	122183	0.00222	0.00222	2
122084-122683	122383	0.00111	0.00111	1
122284-122883	122583	0	0	0
122484-123083	122783	0	0	0
122684-123283	122983	0	0	0
122884-123483	123183	0	0	0
123084-123683	123383	0	0	0
123284-123883	123583	0	0	0
123484-124083	123783	0	0	0
123684-124283	123983	0	0	0
123884-124483	124183	0	0	0
124084-124683	124383	0	0	0
124284-124883	124583	0	0	0
124484-125083	124783	0.00222	0.00222	2
124684-125290	124983	0.00222	0.00222	2
124884-125491	125183	0.00222	0.00222	2
125084-125691	125390	0	0	0
125291-125891	125591	0.00111	0.00111	1
125492-126091	125791	0.00222	0.00222	2
125692-126291	125991	0.00333	0.00333	3
125892-126491	126191	0.00222	0.00222	2
126092-126691	126391	0.00111	0.00111	1
126292-126891	126591	0	0	0
126492-127091	126791	0	0	0
126692-127291	126991	0	0	0
126892-127491	127191	0	0	0
127092-127691	127391	0	0	0
127292-127891	127591	0.00111	0.00111	1
127492-128093	127791	0.00222	0.00222	2
127692-128293	127991	0.00333	0.00333	3
127892-128493	128193	0.00222	0.00222	2
128094-128693	128393	0.00111	0.00111	1
128294-128893	128593	0	0	0
128494-129093	128793	0	0	0
128694-129293	128993	0	0	0
128894-129493	129193	0	0	0
129094-129693	129393	0.00111	0.00111	1
129294-129893	129593	0.00222	0.00222	2
129494-130093	129793	0.00333	0.00333	3
129694-130293	129993	0.00222	0.00222	2
129894-130493	130193	0.00222	0.00222	2
130094-130693	130393	0.00111	0.00111	1
130294-130893	130593	0.00111	0.00111	1
130494-131093	130793	0.00111	0.00111	1
130694-131293	130993	0.00111	0.00111	1
130894-131493	131193	0.00111	0.00111	1
131094-131693	131393	0	0	0
131294-131893	131593	0.00111	0.00111	1
131494-132093	131793	0.00111	0.00111	1
131694-132293	131993	0.00222	0.00222	2
131894-132493	132193	0.00111	0.00111	1
132094-132693	132393	0.00111	0.00111	1
132294-132893	132593	0	0	0
132494-133093	132793	0	0	0
132694-133293	132993	0	0	0
132894-133493	133193	0	0	0
133094-133693	133393	0	0	0
133294-133893	133593	0	0	0
133494-134093	133793	0	0	0
133694-134293	133993	0	0	0
133894-134493	134193	0	0	0
134094-134693	134393	0	0	0
134294-134893	134593	0	0	0
134494-135093	134793	0	0	0
134694-135293	134993	0	0	0
134894-135493	135193	0	0	0
135094-135693	135393	0	0	0
135294-135893	135593	0	0	0
135494-136093	135793	0	0	0
135694-136293	135993	0	0	0
135894-136493	136193	0	0	0
136094-136693	136393	0	0	0
136294-136893	136593	0	0	0
136494-137093	136793	0	0	0
136694-137293	136993	0	0	0
136894-137493	137193	0.00111	0.00111	1
137094-137693	137393	0.00111	0.00111	1
137294-137893	137593	0.00111	0.00111	1
137494-138093	137793	0	0	0
137694-138293	137993	0	0	0
137894-138493	138193	0	0	0
138094-138693	138393	0	0	0
138294-138893	138593	0	0	0
138494-139093	138793	0	0	0
138694-139293	138993	0	0	0
138894-139493	139193	0	0	0
139094-139693	139393	0	0	0
139294-139893	139593	0	0	0
139494-140093	139793	0	0	0
139694-140293	139993	0	0	0
139894-140494	140193	0	0	0
140094-140694	140394	0.00111	0.00111	1
140294-140894	140594	0.00111	0.00111	1
140495-141094	140794	0.00111	0.00111	1
140695-141294	140994	0	0	0
140895-141494	141194	0	0	0
141095-141694	141394	0	0	0
141295-141894	141594	0	0	0
141495-142094	141794	0	0	0
141695-142294	141994	0	0	0
141895-142494	142194	0	0	0
142095-142694	142394	0	0	0
142295-142894	142594	0	0	0
142495-143094	142794	0	0	0
142695-143294	142994	0	0	0
142895-143494	143194	0	0	0
143095-143694	143394	0	0	0
143295-143894	143594	0	0	0
143495-144094	143794	0	0	0
143695-144294	143994	0	0	0
143895-144494	144194	0	0	0
144095-144694	144394	0	0	0
144295-144894	144594	0	0	0
144495-145094	144794	0	0	0
144695-145294	144994	0	0	0
144895-145494	145194	0	0	0
145095-145694	145394	0	0	0
145295-145894	145594	0	0	0
145495-146094	145794	0	0	0
145695-146294	145994	0	0	0
145895-146494	146194	0	0	0
146095-146694	146394	0	0	0
146295-146894	146594	0	0	0
146495-147094	146794	0	0	0
146695-147294	146994	0	0	0
146895-147494	147194	0	0	0
147095-147694	147394	0	0	0
147295-147894	147594	0	0	0
147495-148094	147794	0	0	0
147695-148294	147994	0	0	0
147895-148494	148194	0	0	0
148095-148694	148394	0	0	0
148295-148894	148594	0	0	0
148495-149094	148794	0	0	0
148695-149294	148994	0	0	0
148895-149494	149194	0	0	0
149095-149694	149394	0	0	0
149295-149894	149594	0	0	0
149495-150094	149794	0	0	0
149695-150294	149994	0	0	0
149895-150494	150194	0	0	0
150095-150694	150394	0	0	0
150295-150894	150594	0	0	0
150495-151094	150794	0	0	0
150695-151294	150994	0	0	0
150895-151494	151194	0	0	0
151095-151694	151394	0	0	0
151295-151894	151594	0	0	0
151495-152094	151794	0	0	0
151695-152294	151994	0	0	0
151895-152494	152194	0	0	0
152095-152694	152394	0	0	0
152295-152894	152594	0	0	0
152495-153094	152794	0	0	0
152695-153294	152994	0	0	0
152895-153494	153194	0	0	0
153095-153694	153394	0	0	0
153295-153894	153594	0	0	0
153495-154094	153794	0	0	0
153695-154294	153994	0	0	0
153895-154494	154194	0	0	0
154095-154694	154394	0	0	0
154295-154894	154594	0	0	0
154495-155094	154794	0	0	0
154695-155294	154994	0	0	0
154895-155494	155194	0	0	0
155095-155694	155394	0	0	0
155295-155894	155594	0	0	0
155495-156094	155794	0	0	0
155695-156294	155994	0	0	0
155895-156494	156194	0	0	0
156095-156694	156394	0	0	0
156295-156894	156594	0	0	0
156495-157094	156794	0	0	0
156695-157294	156994	0	0	0
156895-157494	157194	0	0	0
157095-157694	157394	0	0	0
157295-157894	157594	0	0	0
157495-158094	157794	0	0	0
157695-158294	157994	0	0	0
157895-158494	158194	0	0	0
158095-158694	158394	0	0	0
158295-158894	158594	0	0	0
158495-159053	158773	0	0	0

## Sheet: Pouteria
Window	Midpoint	Pi	Theta	S
1-640	312	0.00333	0.00333	3
209-840	513	0.00333	0.00333	3
413-1040	740	0.00222	0.00222	2
641-1240	940	0.00111	0.00111	1
841-1440	1140	0	0	0
1041-1640	1340	0	0	0
1241-1840	1540	0	0	0
1441-2043	1740	0	0	0
1641-2243	1940	0.00111	0.00111	1
1841-2443	2143	0.00111	0.00111	1
2044-2643	2343	0.00111	0.00111	1
2244-2843	2543	0	0	0
2444-3043	2743	0.00111	0.00111	1
2644-3243	2943	0.00111	0.00111	1
2844-3443	3143	0.00333	0.00333	3
3044-3643	3343	0.00222	0.00222	2
3244-3843	3543	0.00333	0.00333	3
3444-4050	3743	0.00222	0.00222	2
3644-4250	3943	0.00222	0.00222	2
3844-4450	4150	0.00444	0.00444	4
4051-4650	4350	0.00333	0.00333	3
4251-4851	4550	0.00333	0.00333	3
4451-5051	4750	0.00333	0.00333	3
4651-5252	4951	0.00333	0.00333	3
4852-5458	5152	0.00333	0.00333	3
5052-5658	5358	0	0	0
5253-5860	5558	0.00111	0.00111	1
5459-6068	5758	0.00111	0.00111	1
5659-6270	5960	0.00111	0.00111	1
5861-6498	6170	0.00111	0.00111	1
6069-6698	6398	0.00111	0.00111	1
6271-6898	6598	0.00222	0.00222	2
6499-7103	6798	0.00444	0.00444	4
6699-7304	7003	0.00444	0.00444	4
6899-7516	7204	0.00444	0.00444	4
7104-7716	7416	0.00222	0.00222	2
7305-7916	7616	0.00222	0.00222	2
7517-8116	7816	0.00111	0.00111	1
7717-8317	8016	0.00111	0.00111	1
7917-8519	8216	0.00222	0.00222	2
8117-8719	8417	0.00222	0.00222	2
8318-8923	8619	0.00111	0.00111	1
8520-9127	8819	0	0	0
8720-9332	9023	0	0	0
8924-9532	9232	0.00111	0.00111	1
9128-9732	9432	0.00111	0.00111	1
9333-9932	9632	0.00111	0.00111	1
9533-10132	9832	0	0	0
9733-10342	10032	0	0	0
9933-10542	10237	0.00111	0.00111	1
10133-10751	10442	0.00222	0.00222	2
10343-10954	10651	0.00222	0.00222	2
10543-11154	10854	0.00111	0.00111	1
10752-11354	11054	0	0	0
10955-11554	11254	0	0	0
11155-11754	11454	0	0	0
11355-11954	11654	0.00111	0.00111	1
11555-12154	11854	0.00111	0.00111	1
11755-12354	12054	0.00111	0.00111	1
11955-12561	12254	0	0	0
12155-12761	12461	0.00111	0.00111	1
12355-12961	12661	0.00222	0.00222	2
12562-13166	12861	0.00222	0.00222	2
12762-13368	13066	0.00111	0.00111	1
12962-13568	13266	0	0	0
13167-13768	13468	0.00111	0.00111	1
13369-13973	13668	0.00222	0.00222	2
13569-14173	13873	0.00333	0.00333	3
13769-14373	14073	0.00333	0.00333	3
13974-14582	14273	0.00222	0.00222	2
14174-14782	14477	0.00222	0.00222	2
14378-14984	14682	0.00333	0.00333	3
14583-15186	14882	0.00333	0.00333	3
14783-15386	15084	0.00444	0.00444	4
14985-15586	15286	0.00222	0.00222	2
15187-15786	15486	0.00222	0.00222	2
15387-15986	15686	0.00111	0.00111	1
15587-16186	15886	0.00111	0.00111	1
15787-16386	16086	0.00111	0.00111	1
15987-16586	16286	0	0	0
16187-16786	16486	0	0	0
16387-16986	16686	0	0	0
16587-17186	16886	0	0	0
16787-17392	17086	0.00111	0.00111	1
16987-17592	17292	0.00111	0.00111	1
17187-17792	17492	0.00222	0.00222	2
17393-17992	17692	0.00111	0.00111	1
17593-18192	17892	0.00222	0.00222	2
17793-18392	18092	0.00333	0.00333	3
17993-18592	18292	0.00444	0.00444	4
18193-18792	18492	0.00333	0.00333	3
18393-18992	18692	0.00222	0.00222	2
18593-19192	18892	0.00333	0.00333	3
18793-19392	19092	0.00333	0.00333	3
18993-19592	19292	0.00222	0.00222	2
19193-19792	19492	0	0	0
19393-19992	19692	0	0	0
19593-20192	19892	0.00111	0.00111	1
19793-20392	20092	0.00111	0.00111	1
19993-20592	20292	0.00111	0.00111	1
20193-20792	20492	0	0	0
20393-20992	20692	0	0	0
20593-21192	20892	0	0	0
20793-21392	21092	0	0	0
20993-21592	21292	0	0	0
21193-21792	21492	0.00111	0.00111	1
21393-21992	21692	0.00111	0.00111	1
21593-22192	21892	0.00222	0.00222	2
21793-22392	22092	0.00111	0.00111	1
21993-22592	22292	0.00222	0.00222	2
22193-22792	22492	0.00111	0.00111	1
22393-22992	22692	0.00111	0.00111	1
22593-23192	22892	0	0	0
22793-23392	23092	0	0	0
22993-23598	23292	0.00111	0.00111	1
23193-23798	23492	0.00333	0.00333	3
23393-23998	23698	0.00333	0.00333	3
23599-24198	23898	0.00333	0.00333	3
23799-24398	24098	0.00222	0.00222	2
23999-24598	24298	0.00222	0.00222	2
24199-24798	24498	0.00111	0.00111	1
24399-24998	24698	0	0	0
24599-25198	24898	0	0	0
24799-25398	25098	0	0	0
24999-25598	25298	0	0	0
25199-25798	25498	0	0	0
25399-25998	25698	0	0	0
25599-26198	25898	0	0	0
25799-26398	26098	0.00111	0.00111	1
25999-26598	26298	0.00111	0.00111	1
26199-26798	26498	0.00222	0.00222	2
26399-26998	26698	0.00111	0.00111	1
26599-27198	26898	0.00111	0.00111	1
26799-27398	27098	0.00111	0.00111	1
26999-27598	27298	0.00111	0.00111	1
27199-27798	27498	0.00111	0.00111	1
27399-27998	27698	0	0	0
27599-28198	27898	0.00111	0.00111	1
27799-28399	28098	0.00222	0.00222	2
27999-28605	28299	0.00222	0.00222	2
28199-28805	28500	0.00222	0.00222	2
28400-29006	28705	0.00111	0.00111	1
28606-29206	28905	0.00111	0.00111	1
28806-29406	29106	0.00222	0.00222	2
29007-29609	29306	0.00222	0.00222	2
29207-29809	29506	0.00222	0.00222	2
29407-30093	29709	0	0	0
29610-30293	29909	0	0	0
29810-30501	30193	0	0	0
30094-30701	30399	0.00111	0.00111	1
30294-30901	30601	0.00222	0.00222	2
30502-31101	30801	0.00222	0.00222	2
30702-31301	31001	0.00111	0.00111	1
30902-31501	31201	0	0	0
31102-31701	31401	0	0	0
31302-31902	31601	0.00333	0.00333	3
31502-32102	31801	0.00333	0.00333	3
31702-32305	32002	0.00444	0.00444	4
31903-32507	32205	0.00222	0.00222	2
32103-32707	32407	0.00222	0.00222	2
32306-32907	32607	0.00333	0.00333	3
32508-33107	32807	0.00222	0.00222	2
32708-33308	33007	0.00333	0.00333	3
32908-33509	33208	0.00111	0.00111	1
33108-33709	33409	0.00111	0.00111	1
33309-33909	33609	0	0	0
33510-34109	33809	0	0	0
33710-34310	34009	0.00111	0.00111	1
33910-34510	34210	0.00222	0.00222	2
34110-34710	34410	0.00333	0.00333	3
34311-34913	34610	0.00333	0.00333	3
34511-35113	34810	0.00333	0.00333	3
34711-35313	35013	0.00222	0.00222	2
34914-35513	35213	0.00111	0.00111	1
35114-35713	35413	0.00111	0.00111	1
35314-35913	35613	0.00111	0.00111	1
35514-36113	35813	0.00111	0.00111	1
35714-36313	36013	0	0	0
35914-36513	36213	0	0	0
36114-36713	36413	0	0	0
36314-36913	36613	0.00111	0.00111	1
36514-37113	36813	0.00111	0.00111	1
36714-37313	37013	0.00111	0.00111	1
36914-37513	37213	0	0	0
37114-37713	37413	0	0	0
37314-37913	37613	0	0	0
37514-38119	37813	0.00111	0.00111	1
37714-38319	38019	0.00222	0.00222	2
37914-38519	38219	0.00222	0.00222	2
38120-38719	38419	0.00111	0.00111	1
38320-38922	38619	0	0	0
38520-39123	38820	0.00111	0.00111	1
38720-39325	39023	0.00111	0.00111	1
38923-39525	39225	0.00111	0.00111	1
39124-39725	39425	0	0	0
39326-39925	39625	0	0	0
39526-40125	39825	0	0	0
39726-40325	40025	0.00111	0.00111	1
39926-40525	40225	0.00111	0.00111	1
40126-40725	40425	0.00111	0.00111	1
40326-40925	40625	0	0	0
40526-41125	40825	0	0	0
40726-41325	41025	0	0	0
40926-41525	41225	0	0	0
41126-41725	41425	0	0	0
41326-41925	41625	0	0	0
41526-42125	41825	0	0	0
41726-42325	42025	0	0	0
41926-42525	42225	0	0	0
42126-42725	42425	0	0	0
42326-42925	42625	0	0	0
42526-43125	42825	0	0	0
42726-43325	43025	0	0	0
42926-43525	43225	0	0	0
43126-43725	43425	0	0	0
43326-43925	43625	0	0	0
43526-44125	43825	0	0	0
43726-44325	44025	0	0	0
43926-44532	44225	0.00222	0.00222	2
44126-44733	44425	0.00222	0.00222	2
44326-44939	44632	0.00222	0.00222	2
44533-45139	44833	0	0	0
44734-45339	45039	0	0	0
44940-45539	45239	0.00111	0.00111	1
45140-45739	45439	0.00222	0.00222	2
45340-45942	45639	0.00222	0.00222	2
45540-46142	45839	0.00222	0.00222	2
45740-46342	46042	0.00222	0.00222	2
45943-46542	46242	0.00333	0.00333	3
46143-46742	46442	0.00222	0.00222	2
46343-46945	46642	0.00111	0.00111	1
46543-47145	46842	0	0	0
46743-47347	47045	0.00222	0.00222	2
46946-47547	47247	0.00222	0.00222	2
47146-47747	47447	0.00333	0.00333	3
47348-47951	47647	0.00111	0.00111	1
47548-48151	47851	0.00111	0.00111	1
47748-48351	48051	0.00111	0.00111	1
47952-48551	48251	0.00222	0.00222	2
48152-48751	48451	0.00222	0.00222	2
48352-48951	48651	0.00111	0.00111	1
48552-49151	48851	0	0	0
48752-49351	49051	0	0	0
48952-49551	49251	0.00111	0.00111	1
49152-49751	49451	0.00222	0.00222	2
49352-49951	49651	0.00222	0.00222	2
49552-50164	49851	0.00111	0.00111	1
49752-50365	50064	0	0	0
49952-50566	50265	0	0	0
50165-50770	50465	0	0	0
50366-50970	50670	0.00222	0.00222	2
50567-51175	50870	0.00222	0.00222	2
50771-51375	51070	0.00444	0.00444	4
50971-51599	51275	0.00333	0.00333	3
51176-51799	51475	0.00444	0.00444	4
51376-51999	51699	0.00222	0.00222	2
51600-52200	51899	0.00222	0.00222	2
51800-52400	52099	0.00333	0.00333	3
52000-52600	52300	0.00333	0.00333	3
52201-52800	52500	0.00222	0.00222	2
52401-53000	52700	0	0	0
52601-53200	52900	0	0	0
52801-53400	53100	0	0	0
53001-53604	53300	0	0	0
53201-53804	53500	0.00111	0.00111	1
53401-54004	53704	0.00333	0.00333	3
53605-54204	53904	0.00444	0.00444	4
53805-54407	54104	0.00333	0.00333	3
54005-54607	54304	0.00222	0.00222	2
54205-54807	54507	0.00111	0.00111	1
54408-55007	54707	0.00333	0.00333	3
54608-55207	54907	0.00222	0.00222	2
54808-55409	55107	0.00222	0.00222	2
55008-55609	55307	0	0	0
55208-55809	55509	0	0	0
55410-56009	55709	0.00111	0.00111	1
55610-56209	55909	0.00111	0.00111	1
55810-56409	56109	0.00222	0.00222	2
56010-56609	56309	0.00111	0.00111	1
56210-56809	56509	0.00111	0.00111	1
56410-57009	56709	0	0	0
56610-57209	56909	0.00222	0.00222	2
56810-57409	57109	0.00222	0.00222	2
57010-57612	57309	0.00222	0.00222	2
57210-57815	57512	0	0	0
57410-58017	57712	0	0	0
57613-58217	57916	0.00111	0.00111	1
57816-58417	58117	0.00111	0.00111	1
58018-58617	58317	0.00111	0.00111	1
58218-58817	58517	0	0	0
58418-59017	58717	0	0	0
58618-59217	58917	0.00222	0.00222	2
58818-59417	59117	0.00222	0.00222	2
59018-59617	59317	0.00222	0.00222	2
59218-59817	59517	0	0	0
59418-60018	59717	0.00111	0.00111	1
59618-60220	59917	0.00111	0.00111	1
59818-60420	60120	0.00222	0.00222	2
60019-60620	60320	0.00111	0.00111	1
60221-60820	60520	0.00111	0.00111	1
60421-61020	60720	0.00111	0.00111	1
60621-61220	60920	0.00111	0.00111	1
60821-61420	61120	0.00111	0.00111	1
61021-61620	61320	0	0	0
61221-61820	61520	0.00111	0.00111	1
61421-62024	61720	0.00111	0.00111	1
61621-62224	61924	0.00333	0.00333	3
61821-62452	62124	0.00222	0.00222	2
62025-62756	62352	0.00222	0.00222	2
62225-62959	62656	0.00111	0.00111	1
62453-63159	62859	0.00111	0.00111	1
62757-63359	63059	0.00111	0.00111	1
62960-63559	63259	0	0	0
63160-63759	63459	0.00111	0.00111	1
63360-63959	63659	0.00222	0.00222	2
63560-64159	63859	0.00222	0.00222	2
63760-64359	64059	0.00222	0.00222	2
63960-64565	64259	0.00222	0.00222	2
64160-64765	64465	0.00333	0.00333	3
64360-64965	64665	0.00333	0.00333	3
64566-65165	64865	0.00222	0.00222	2
64766-65365	65065	0.00111	0.00111	1
64966-65565	65265	0	0	0
65166-65765	65465	0	0	0
65366-65965	65665	0	0	0
65566-66165	65865	0	0	0
65766-66365	66065	0	0	0
65966-66565	66265	0.00111	0.00111	1
66166-66772	66465	0.00111	0.00111	1
66366-66973	66666	0.00111	0.00111	1
66566-67187	66873	0.00444	0.00444	4
66773-67389	67073	0.00556	0.00556	5
66974-67593	67289	0.00556	0.00556	5
67188-67793	67493	0.00222	0.00222	2
67390-67993	67693	0.00222	0.00222	2
67594-68193	67893	0.00222	0.00222	2
67794-68393	68093	0.00111	0.00111	1
67994-68593	68293	0	0	0
68194-68793	68493	0	0	0
68394-69001	68693	0.00111	0.00111	1
68594-69201	68901	0.00111	0.00111	1
68794-69402	69101	0.00222	0.00222	2
69002-69602	69301	0.00222	0.00222	2
69202-69802	69502	0.00222	0.00222	2
69403-70003	69702	0.00222	0.00222	2
69603-70207	69902	0.00111	0.00111	1
69803-70407	70103	0.00111	0.00111	1
70004-70607	70307	0.00222	0.00222	2
70208-70810	70507	0.00222	0.00222	2
70408-71010	70707	0.00222	0.00222	2
70608-71210	70910	0	0	0
70811-71415	71110	0.00111	0.00111	1
71011-71619	71310	0.00111	0.00111	1
71211-71819	71519	0.00111	0.00111	1
71416-72019	71719	0.00111	0.00111	1
71620-72219	71919	0.00222	0.00222	2
71820-72419	72119	0.00333	0.00333	3
72020-72619	72319	0.00222	0.00222	2
72220-72819	72519	0.00111	0.00111	1
72420-73019	72719	0	0	0
72620-73219	72919	0	0	0
72820-73421	73119	0.00111	0.00111	1
73020-73623	73319	0.00333	0.00333	3
73220-73832	73521	0.00333	0.00333	3
73422-74032	73732	0.00222	0.00222	2
73624-74234	73932	0	0	0
73833-74434	74132	0	0	0
74033-74637	74334	0.00111	0.00111	1
74235-74838	74537	0.00111	0.00111	1
74435-75038	74737	0.00333	0.00333	3
74638-75238	74938	0.00222	0.00222	2
74839-75438	75138	0.00222	0.00222	2
75039-75638	75338	0	0	0
75239-75839	75538	0.00333	0.00333	3
75439-76039	75739	0.00444	0.00444	4
75639-76239	75939	0.00556	0.00556	5
75840-76439	76139	0.00333	0.00333	3
76040-76639	76339	0.00222	0.00222	2
76240-76839	76539	0.00111	0.00111	1
76440-77039	76739	0.00111	0.00111	1
76640-77239	76939	0.00111	0.00111	1
76840-77439	77139	0.00222	0.00222	2
77040-77639	77339	0.00111	0.00111	1
77240-77839	77539	0.00111	0.00111	1
77440-78043	77739	0	0	0
77640-78243	77939	0.00111	0.00111	1
77840-78443	78143	0.00222	0.00222	2
78044-78643	78343	0.00222	0.00222	2
78244-78843	78543	0.00111	0.00111	1
78444-79043	78743	0	0	0
78644-79247	78943	0.00222	0.00222	2
78844-79447	79143	0.00333	0.00333	3
79044-79647	79347	0.00444	0.00444	4
79248-79847	79547	0.00222	0.00222	2
79448-80047	79747	0.00111	0.00111	1
79648-80247	79947	0	0	0
79848-80452	80147	0.00111	0.00111	1
80048-80657	80347	0.00111	0.00111	1
80248-80857	80557	0.00222	0.00222	2
80453-81057	80757	0.00111	0.00111	1
80658-81257	80957	0.00111	0.00111	1
80858-81457	81157	0.00111	0.00111	1
81058-81657	81357	0.00111	0.00111	1
81258-81857	81557	0.00111	0.00111	1
81458-82059	81757	0	0	0
81658-82259	81957	0.00111	0.00111	1
81858-82459	82159	0.00111	0.00111	1
82060-82659	82359	0.00111	0.00111	1
82260-82859	82559	0.00111	0.00111	1
82460-83059	82759	0.00111	0.00111	1
82660-83259	82959	0.00111	0.00111	1
82860-83459	83159	0	0	0
83060-83659	83359	0	0	0
83260-83859	83559	0.00222	0.00222	2
83460-84059	83759	0.00222	0.00222	2
83660-84260	83959	0.00222	0.00222	2
83860-84460	84159	0	0	0
84060-84660	84360	0	0	0
84261-84861	84560	0	0	0
84461-85061	84761	0	0	0
84661-85264	84961	0	0	0
84862-85464	85161	0.00111	0.00111	1
85062-85664	85364	0.00111	0.00111	1
85265-85864	85564	0.00222	0.00222	2
85465-86066	85764	0.00222	0.00222	2
85665-86266	85964	0.00222	0.00222	2
85865-86466	86166	0.00222	0.00222	2
86067-86666	86366	0.00222	0.00222	2
86267-86867	86566	0.00333	0.00333	3
86467-87072	86766	0.00444	0.00444	4
86667-87272	86972	0.00333	0.00333	3
86868-87472	87172	0.00222	0.00222	2
87073-87672	87372	0	0	0
87273-87875	87572	0.00111	0.00111	1
87473-88075	87775	0.00222	0.00222	2
87673-88275	87975	0.00222	0.00222	2
87876-88475	88175	0.00222	0.00222	2
88076-88676	88375	0.00111	0.00111	1
88276-88876	88576	0.00111	0.00111	1
88476-89076	88776	0	0	0
88677-89276	88976	0	0	0
88877-89476	89176	0.00111	0.00111	1
89077-89676	89376	0.00111	0.00111	1
89277-89876	89576	0.00111	0.00111	1
89477-90076	89776	0	0	0
89677-90276	89976	0	0	0
89877-90476	90176	0	0	0
90077-90676	90376	0	0	0
90277-90876	90576	0	0	0
90477-91076	90776	0	0	0
90677-91276	90976	0	0	0
90877-91476	91176	0	0	0
91077-91676	91376	0	0	0
91277-91876	91576	0	0	0
91477-92076	91776	0.00111	0.00111	1
91677-92276	91976	0.00111	0.00111	1
91877-92476	92176	0.00111	0.00111	1
92077-92676	92376	0	0	0
92277-92876	92576	0	0	0
92477-93076	92776	0	0	0
92677-93276	92976	0	0	0
92877-93476	93176	0	0	0
93077-93676	93376	0	0	0
93277-93876	93576	0	0	0
93477-94076	93776	0	0	0
93677-94276	93976	0	0	0
93877-94476	94176	0	0	0
94077-94676	94376	0	0	0
94277-94876	94576	0	0	0
94477-95076	94776	0	0	0
94677-95276	94976	0	0	0
94877-95476	95176	0	0	0
95077-95676	95376	0	0	0
95277-95876	95576	0.00111	0.00111	1
95477-96076	95776	0.00111	0.00111	1
95677-96276	95976	0.00111	0.00111	1
95877-96476	96176	0	0	0
96077-96676	96376	0	0	0
96277-96876	96576	0	0	0
96477-97076	96776	0.00111	0.00111	1
96677-97276	96976	0.00111	0.00111	1
96877-97476	97176	0.00111	0.00111	1
97077-97676	97376	0	0	0
97277-97876	97576	0	0	0
97477-98076	97776	0	0	0
97677-98276	97976	0	0	0
97877-98476	98176	0.00111	0.00111	1
98077-98676	98376	0.00111	0.00111	1
98277-98876	98576	0.00111	0.00111	1
98477-99076	98776	0	0	0
98677-99276	98976	0	0	0
98877-99476	99176	0	0	0
99077-99676	99376	0	0	0
99277-99876	99576	0	0	0
99477-100076	99776	0	0	0
99677-100276	99976	0	0	0
99877-100476	100176	0	0	0
100077-100676	100376	0	0	0
100277-100876	100576	0	0	0
100477-101076	100776	0	0	0
100677-101276	100976	0	0	0
100877-101476	101176	0	0	0
101077-101676	101376	0	0	0
101277-101876	101576	0	0	0
101477-102076	101776	0	0	0
101677-102276	101976	0	0	0
101877-102476	102176	0	0	0
102077-102676	102376	0	0	0
102277-102876	102576	0	0	0
102477-103076	102776	0	0	0
102677-103277	102976	0	0	0
102877-103477	103176	0	0	0
103077-103677	103377	0.00111	0.00111	1
103278-103877	103577	0.00111	0.00111	1
103478-104077	103777	0.00222	0.00222	2
103678-104277	103977	0.00111	0.00111	1
103878-104477	104177	0.00222	0.00222	2
104078-104677	104377	0.00111	0.00111	1
104278-104877	104577	0.00111	0.00111	1
104478-105077	104777	0	0	0
104678-105277	104977	0	0	0
104878-105477	105177	0	0	0
105078-105677	105377	0	0	0
105278-105877	105577	0	0	0
105478-106077	105777	0	0	0
105678-106277	105977	0	0	0
105878-106477	106177	0	0	0
106078-106677	106377	0.00111	0.00111	1
106278-106877	106577	0.00111	0.00111	1
106478-107077	106777	0.00111	0.00111	1
106678-107277	106977	0	0	0
106878-107477	107177	0	0	0
107078-107677	107377	0.00111	0.00111	1
107278-107877	107577	0.00111	0.00111	1
107478-108077	107777	0.00111	0.00111	1
107678-108277	107977	0	0	0
107878-108477	108177	0	0	0
108078-108677	108377	0	0	0
108278-108877	108577	0	0	0
108478-109077	108777	0	0	0
108678-109277	108977	0	0	0
108878-109477	109177	0	0	0
109078-109677	109377	0	0	0
109278-109877	109577	0	0	0
109478-110077	109777	0	0	0
109678-110277	109977	0	0	0
109878-110477	110177	0	0	0
110078-110677	110377	0	0	0
110278-110877	110577	0	0	0
110478-111077	110777	0	0	0
110678-111277	110977	0	0	0
110878-111477	111177	0	0	0
111078-111677	111377	0	0	0
111278-111877	111577	0	0	0
111478-112077	111777	0	0	0
111678-112277	111977	0	0	0
111878-112477	112177	0	0	0
112078-112677	112377	0	0	0
112278-112877	112577	0	0	0
112478-113077	112777	0.00111	0.00111	1
112678-113277	112977	0.00111	0.00111	1
112878-113477	113177	0.00111	0.00111	1
113078-113677	113377	0.00111	0.00111	1
113278-113877	113577	0.00111	0.00111	1
113478-114077	113777	0.00111	0.00111	1
113678-114277	113977	0	0	0
113878-114558	114177	0	0	0
114078-114758	114458	0	0	0
114278-114958	114658	0.00444	0.00444	4
114559-115158	114858	0.00444	0.00444	4
114759-115358	115058	0.00667	0.00667	6
114959-115558	115258	0.00222	0.00222	2
115159-115758	115458	0.00222	0.00222	2
115359-115958	115658	0.00111	0.00111	1
115559-116158	115858	0.00111	0.00111	1
115759-116358	116058	0.00333	0.00333	3
115959-116558	116258	0.00222	0.00222	2
116159-116758	116458	0.00444	0.00444	4
116359-116961	116658	0.00222	0.00222	2
116559-117162	116860	0.00222	0.00222	2
116759-117366	117061	0.00222	0.00222	2
116962-117567	117266	0.00222	0.00222	2
117163-117805	117467	0.00333	0.00333	3
117367-118005	117689	0.00111	0.00111	1
117568-118205	117905	0.00333	0.00333	3
117806-118410	118105	0.00333	0.00333	3
118006-118612	118310	0.00333	0.00333	3
118206-118813	118511	0.00222	0.00222	2
118411-119013	118713	0.00111	0.00111	1
118613-119218	118913	0.00111	0.00111	1
118814-119418	119113	0	0	0
119014-119618	119318	0	0	0
119219-119818	119518	0.00222	0.00222	2
119419-120018	119718	0.00222	0.00222	2
119619-120218	119918	0.00333	0.00333	3
119819-120420	120118	0.00222	0.00222	2
120019-120620	120318	0.00222	0.00222	2
120219-120820	120520	0.00111	0.00111	1
120421-121020	120720	0	0	0
120621-121220	120920	0	0	0
120821-121420	121120	0	0	0
121021-121620	121320	0	0	0
121221-121820	121520	0.00111	0.00111	1
121421-122023	121720	0.00111	0.00111	1
121621-122223	121922	0.00111	0.00111	1
121821-122423	122123	0	0	0
122024-122623	122323	0.00111	0.00111	1
122224-122823	122523	0.00222	0.00222	2
122424-123023	122723	0.00222	0.00222	2
122624-123223	122923	0.00111	0.00111	1
122824-123423	123123	0	0	0
123024-123623	123323	0	0	0
123224-123823	123523	0	0	0
123424-124023	123723	0	0	0
123624-124223	123923	0.00111	0.00111	1
123824-124423	124123	0.00111	0.00111	1
124024-124623	124323	0.00111	0.00111	1
124224-124823	124523	0	0	0
124424-125023	124723	0	0	0
124624-125226	124923	0.00222	0.00222	2
124824-125430	125123	0.00222	0.00222	2
125024-125635	125328	0.00222	0.00222	2
125227-125840	125530	0	0	0
125431-126040	125735	0.00111	0.00111	1
125636-126241	125940	0.00111	0.00111	1
125841-126441	126140	0.00111	0.00111	1
126041-126641	126341	0.00222	0.00222	2
126242-126841	126541	0.00222	0.00222	2
126442-127041	126741	0.00222	0.00222	2
126642-127241	126941	0	0	0
126842-127441	127141	0	0	0
127042-127641	127341	0	0	0
127242-127841	127541	0.00111	0.00111	1
127442-128046	127741	0.00222	0.00222	2
127642-128246	127941	0.00222	0.00222	2
127842-128450	128146	0.00111	0.00111	1
128047-128650	128350	0	0	0
128247-128850	128550	0.00111	0.00111	1
128451-129050	128750	0.00111	0.00111	1
128651-129250	128950	0.00111	0.00111	1
128851-129450	129150	0.00222	0.00222	2
129051-129650	129350	0.00222	0.00222	2
129251-129856	129550	0.00222	0.00222	2
129451-130056	129750	0.00111	0.00111	1
129651-130256	129956	0.00111	0.00111	1
129857-130456	130156	0.00111	0.00111	1
130057-130656	130356	0	0	0
130257-130856	130556	0	0	0
130457-131056	130756	0.00111	0.00111	1
130657-131256	130956	0.00222	0.00222	2
130857-131456	131156	0.00222	0.00222	2
131057-131656	131356	0.00222	0.00222	2
131257-131856	131556	0.00111	0.00111	1
131457-132056	131756	0.00222	0.00222	2
131657-132256	131956	0.00111	0.00111	1
131857-132456	132156	0.00111	0.00111	1
132057-132656	132356	0.00333	0.00333	3
132257-132856	132556	0.00444	0.00444	4
132457-133056	132756	0.00667	0.00667	6
132657-133256	132956	0.00444	0.00444	4
132857-133456	133156	0.00333	0.00333	3
133057-133737	133356	0.00111	0.00111	1
133257-133937	133637	0	0	0
133457-134137	133837	0	0	0
133738-134337	134037	0	0	0
133938-134537	134237	0.00111	0.00111	1
134138-134737	134437	0.00111	0.00111	1
134338-134937	134637	0.00111	0.00111	1
134538-135137	134837	0.00111	0.00111	1
134738-135337	135037	0.00111	0.00111	1
134938-135537	135237	0.00111	0.00111	1
135138-135737	135437	0	0	0
135338-135937	135637	0	0	0
135538-136137	135837	0	0	0
135738-136337	136037	0	0	0
135938-136537	136237	0	0	0
136138-136737	136437	0	0	0
136338-136937	136637	0	0	0
136538-137137	136837	0	0	0
136738-137337	137037	0	0	0
136938-137537	137237	0	0	0
137138-137737	137437	0	0	0
137338-137937	137637	0	0	0
137538-138137	137837	0	0	0
137738-138337	138037	0	0	0
137938-138537	138237	0	0	0
138138-138737	138437	0	0	0
138338-138937	138637	0	0	0
138538-139137	138837	0	0	0
138738-139337	139037	0	0	0
138938-139537	139237	0	0	0
139138-139737	139437	0	0	0
139338-139937	139637	0	0	0
139538-140137	139837	0	0	0
139738-140337	140037	0.00111	0.00111	1
139938-140537	140237	0.00111	0.00111	1
140138-140737	140437	0.00111	0.00111	1
140338-140937	140637	0	0	0
140538-141137	140837	0	0	0
140738-141337	141037	0.00111	0.00111	1
140938-141537	141237	0.00111	0.00111	1
141138-141737	141437	0.00111	0.00111	1
141338-141937	141637	0	0	0
141538-142137	141837	0	0	0
141738-142337	142037	0	0	0
141938-142537	142237	0	0	0
142138-142737	142437	0	0	0
142338-142937	142637	0	0	0
142538-143137	142837	0	0	0
142738-143337	143037	0	0	0
142938-143537	143237	0.00111	0.00111	1
143138-143737	143437	0.00111	0.00111	1
143338-143937	143637	0.00222	0.00222	2
143538-144137	143837	0.00111	0.00111	1
143738-144337	144037	0.00222	0.00222	2
143938-144537	144237	0.00111	0.00111	1
144138-144738	144437	0.00111	0.00111	1
144338-144938	144637	0	0	0
144538-145138	144838	0	0	0
144739-145338	145038	0	0	0
144939-145538	145238	0	0	0
145139-145738	145438	0	0	0
145339-145938	145638	0	0	0
145539-146138	145838	0	0	0
145739-146338	146038	0	0	0
145939-146538	146238	0	0	0
146139-146738	146438	0	0	0
146339-146938	146638	0	0	0
146539-147138	146838	0	0	0
146739-147338	147038	0	0	0
146939-147538	147238	0	0	0
147139-147738	147438	0	0	0
147339-147938	147638	0	0	0
147539-148138	147838	0	0	0
147739-148338	148038	0	0	0
147939-148538	148238	0	0	0
148139-148738	148438	0	0	0
148339-148938	148638	0	0	0
148539-149138	148838	0	0	0
148739-149338	149038	0	0	0
148939-149538	149238	0.00111	0.00111	1
149139-149738	149438	0.00111	0.00111	1
149339-149938	149638	0.00111	0.00111	1
149539-150138	149838	0	0	0
149739-150338	150038	0	0	0
149939-150538	150238	0	0	0
150139-150738	150438	0	0	0
150339-150938	150638	0.00111	0.00111	1
150539-151138	150838	0.00111	0.00111	1
150739-151338	151038	0.00111	0.00111	1
150939-151538	151238	0	0	0
151139-151738	151438	0	0	0
151339-151938	151638	0	0	0
151539-152138	151838	0.00111	0.00111	1
151739-152338	152038	0.00111	0.00111	1
151939-152538	152238	0.00111	0.00111	1
152139-152738	152438	0	0	0
152339-152938	152638	0	0	0
152539-153138	152838	0	0	0
152739-153338	153038	0	0	0
152939-153538	153238	0	0	0
153139-153738	153438	0	0	0
153339-153938	153638	0	0	0
153539-154138	153838	0	0	0
153739-154338	154038	0	0	0
153939-154538	154238	0	0	0
154139-154738	154438	0	0	0
154339-154938	154638	0	0	0
154539-155138	154838	0	0	0
154739-155338	155038	0	0	0
154939-155538	155238	0	0	0
155139-155738	155438	0	0	0
155339-155938	155638	0.00111	0.00111	1
155539-156138	155838	0.00111	0.00111	1
155739-156338	156038	0.00111	0.00111	1
155939-156538	156238	0	0	0
156139-156738	156438	0	0	0
156339-156938	156638	0	0	0
156539-157138	156838	0	0	0
156739-157338	157038	0	0	0
156939-157538	157238	0	0	0
157139-157738	157438	0	0	0
157339-157938	157638	0	0	0
157539-158138	157838	0	0	0
157739-158338	158038	0	0	0
157939-158538	158238	0.00111	0.00111	1
158139-158738	158438	0.00111	0.00111	1
158339-158938	158638	0.00111	0.00111	1
158539-159138	158838	0	0	0
158739-159338	159038	0	0	0
158939-159372	159155	0	0	0

[truncated: 3 more sheets: Milicia, Lophira, All graphs]
