# Supplementary material for: Genome skimming reveals novel plastid markers for the molecular identification of illegally logged African timber species
Source: PLoS One. 2021 Jun 11;16(6):e0251655. doi: 10.1371/journal.pone.0251655 (PMC8195358; doi:10.1371/journal.pone.0251655)
Supplement: S6 Table — (XLSX) [file pone.0251655.s006.xlsx]

## Sheet: Sheet1
Afzelia
Genetic region	Length (bp)	Window (bp)	Pi	Polymorphyc sites
trnS-trnG	624	8409-9033	0.00639	7
psbM CDS-trnD	600	32040-32640	0.00583	7
trnT-psbD	835	35052-35887	0.00722	8
rpl16 intron-rps3 CDS	602	87678-88280	0.00583	7
ycf1-A	603	130374-130977	0.00583	7
ycf1-B	799	131178-131977	0.00694	10
ycf1-C	1399	133778-135177	0.00583	15
Guibourtia
Genetic region	Length (bp)	Window (bp)	Pi	Polymorphyc sites
rps16 intron	600	5613-6213	0.00556	5
rpoB CDS-trnC	599	28329-28928	0.01	9
trnM-atpE CDS	599	56584-57183	0.00556	5
petA-psbJ	621	67379-68000	0.00556	5
ndhE-ndhG CDS	601	124278-124879	0.00556	5
ycf1-A	599	130352-130951	0.00556	5
ycf1-B	599	131152-131751	0.00556	5
Bobgunnia
Genetic region	Length (bp)	Window (bp)	Pi	Polymorphyc sites
trnK-rps16	602	4704-5366	0.00667	4
ndhD-psaC-ndhE	600	122911-123511	0.00667	4
ndhG CDS-ndhI	633	124512-125145	0.00667	4
ycf1	599	133777-134376	0.00833	5
Pericopsis
Genetic region	Length (bp)	Window (bp)	Pi	Polymorphyc sites
rbcL-atpB CDS	601	7084-7685	0.00667	4
trnT-trnE-trnY-trnD	599	31087-31686	0.01	6
petN-rpoB	604	34748-35352	0.00833	5
psbE CDS-trnP	599	65626-66225	0.00667	4
ndhF	599	112757-113356	0.00833	5
ycf1-A	599	128304-128903	0.00667	4
ycf1-B	599	129904-130503	0.00833	5
Khaya
Genetic region	Length (bp)	Window (bp)	Pi	Polymorphyc sites
trnK-rps16	599	4402-5001	0.00333	3
atpF	600	13609-14209	0.00333	3
petN-psbM	599	30831-31430	0.00333	3
trnT-psbD	799	34432-35231	0.00333	4
psbZ-trnG	600	38432-39032	0.00444	4
ndhC-trnV	599	53684-54283	0.00333	3
petB intron	599	78727-79326	0.00333	3
ndhF-rpl32-trnL	599	117424-118023	0.00556	5
Leplaea
Genetic region	Length	Window	Pi	Polymorphyc sites
trnQ-psbK-psbI	599	8223-8822	0.00333	2
rpoC1	599	23625-24224	0.00333	2
ccsA	599	119466-120065	0.00333	2
Sapotoideae
Genetic region	Length	Window	Pi	Polymorphyc sites
rps16-trnQ	880	6740-7620	0.01083	12
ndhF	799	115529-116328	0.00583	7
ndhF-rpl32	675	118018-118693	0.00972	10
rpl32-trnL-ccsA	600	119504-120104	0.00639	7
Tieghemella
Genetic region	Length	Window	Pi	Polymorphyc sites
rps16-trnQ	599	7857-8456	0.00333	2
atpI-rps2 CDS	599	17267-17866	0.00333	2
Gambeya
Genetic region	Length	Window	Pi	Polymorphyc sites
rpoB	599	24880-25479	0.00444	4
Pouteria
Genetic region	Length	Window	Pi	Polymorphyc sites
petA-psbJ	616	66773-67389	0.00556	5
clpP intron-psbB	600	75639-76239	0.00556	5
ndhF	599	114759-115358	0.00667	6
ycf1	599	132457-133056	0.00667	6
Milicia
Genetic region	Length	Window	Pi	Polymorphyc sites
psaI-ycf4	601	63602-64203	0.00333	2
rpoA	599	83044-83643	0.005	3
ycf1	799	133925-134724	0.00333	3
Lophira
Genetic region	Length	Window	Pi	Polymorphyc sites
trnE-trnT-psbD	600	34586-35186	0.005	3
ycf1	601	130989-131590	0.005	3
