# Supplementary material for: Genome skimming reveals novel plastid markers for the molecular identification of illegally logged African timber species
Source: PLoS One. 2021 Jun 11;16(6):e0251655. doi: 10.1371/journal.pone.0251655 (PMC8195358; doi:10.1371/journal.pone.0251655)
Supplement: S7 Table — (XLSX) [file pone.0251655.s007.xlsx]

## Sheet: Sheet2
Accepted name	Voucher	GenBank
Diospyros crassiflora	Würsten E5-870	MZ274087
Diospyros mespiliformis	Meerts & Hasson 509	MZ274088
Cylicodiscus gabunensis	Breteler 14866	MZ274089
Erythrophleum africanum	Sinsin 3238	MZ274090
Erythrophleum ivorense	Libalah 19	MZ274091
Erythrophleum suaveolens	Würsten E2-468	MZ274092
Piptadeniastrum africanum	Würsten E5-946	MZ274093
Afzelia africana	Demenou 51	MZ274094
Afzelia bella	Bourland 489	MZ274095
Afzelia bipindensis	Libalah 20	MZ274096
Afzelia quanzensis	Zimba 959	MZ274097
Gilbertiodendron brachystegioides	Van der Burgt 801	MZ274098
Gilbertiodendron dewevrei	Niangadouma 1052	MZ274099
Gilbertiodendron preussii	Van der Burgt 786	MZ274100
Guibourtia coleosperma	Schaijes 2317	MZ274101
Guibourtia demeusei	Dauby 2975	MZ274102
Guibourtia ehie	Maas 10274	MZ274103
Guibourtia pellegriniana	Harris 8296	MZ274104
Guibourtia tessmannii	Breteler 14865	MZ274105
Prioria balsamifera	Würsten M5-216	MZ274106
Prioria oxyphylla	Würsten G5-44	MZ274107
Bobgunnia fistuloides	Wieringa 6031	MZ274108
Bobgunnia madagascariensis	Meerts & Hasson 28	MZ274109
Millettia laurentii	Angoboy S.N.	MZ274110
Millettia stuhlmannii	Richards 17995	MZ274111
Pericopsis angolensis	Zimba 1086	MZ274112
Pericopsis elata	BEC 2010 Exp. 5	MZ274113
Pterocarpus angolensis	Meerts & Hasson 34	MZ274114
Pterocarpus erinaceus	Dekker 129	MZ274115
Pterocarpus soyauxii	Würsten J3-225	MZ274116
Pterocarpus tinctorius	Meerts & Hasson 484	MZ274117
Entandrophragma angolense	Angoboy S.N.	MZ274118
Entandrophragma candollei	Würsten G2-420	MZ274119
Entandrophragma cylindricum	Wieringa 3973	MZ274120
Entandrophragma utile	Würsten E3-921	MZ274121
Khaya anthotheca	Meerts & Hasson 633	MZ274122
Khaya grandifoliola	Demenou 6	MZ274123
Khaya ivorensis	Senterre 4312	MZ274124
Khaya senegalensis	Demenou 5	MZ274125
Leplaea cedrata	IRD Plot 764	MZ274126
Leplaea laurentii	Harris 5831	MZ274127
Leplaea thompsonii	IRD Plot 542	MZ274128
Lovoa trichilioides	Angoboy S.N.	MZ274129
Lovoa swynnertonii	Style 210	MZ274130
Turraeanthus africanus	Jongkind 7937	MZ274131
Milicia excelsa	Demenou 72	MZ274132
Milicia regia	Hawthorne 53	MZ274133
Morus mesozygia	Jongkind 10397	MZ274134
Lophira alata	Van der Burgt 1932	MZ274135
Lophira lanceolata	Kasper & Descheres 64	MZ274136
Testulea gabonensis	Sosef 2636	MZ274137
Gambeya africana	Jongkind 10814	MZ274138
Gambeya gigantea	Breteler 15392	MZ274139
Gambeya lacourtiana	Wieringa 1674	MZ274140
Gambeya subduna	Jongkind 12497	MZ274141
Pouteria adolfi-friedericii	Abeid 2967	MZ274142
Pouteria altissima	Breteler & Jongkind 10845	MZ274143
Pouteria aningeri	Bourland 536	MZ274144
Autranella congolensis	Ley 1132	MZ274145
Baillonella toxisperma	Van Valkenburg 3166	MZ274146
Tieghemella africana	Breteler 14812	MZ274147
Tieghemella heckelii	Bourland 605	MZ274148
