# Supplementary material for: Genome skimming reveals novel plastid markers for the molecular identification of illegally logged African timber species
Source: PLoS One. 2021 Jun 11;16(6):e0251655. doi: 10.1371/journal.pone.0251655 (PMC8195358; doi:10.1371/journal.pone.0251655)
Supplement: S1 File — (FASTA) [file pone.0251655.s008.fasta]

>Afzelia africana voucher Demenou 51 chloroplast, complete genome
GCTATGTTATGGGCGAACGACGGGAATTGAACCCGCGCATGGTGGATTCACAATCCACTGCCTTGATCCACTTGGCTACATCCGCCCTGAGACTATATCACTATGTAAAAAAAAAAATTACATAAATTGAAATTTTTTTTTTAAGTTCCTGCTGAGAAAAACGTATAAATTACTAAATAAAAGAAAGAAAAATATGAAAATCCAGTTTTTATGTTGAAATAAAGAATACAAAATAAAAAAAAAATAATAATAATGTTGAAGTAAATAAAAAACTACTAAAAAATAAAAATAAAAAAGAAAGAAAGTAAAGGAGCAATATCCATTTCAAGAAGATTAATATTGCTCCTTTACTTTCAAAAACTCATATTCATTAAGATCCAAATCTTATCCATTTATAGAAAGAGCCTCGATGGCAGCTAGGTCTAGAGGGAAGTTATGAGCATTACGTTCATGCATAACTTCCATCCCAAGGTTAGCACGGTTAATAATATCAGCCCAGGTATTAATTACACGACCTTGGCTATCAACTACAGATTGGTTGAAATTGAAACCATTTAAATTGAAAGCCATAGTGCTGATACCTAAGGCGGTAAACCAGATACCTACTACAGGCCAAGCAGCTAGGAAGAAATGTAAAGAACGAGAATTGTTGAAACTAGCATATTGGAAGATCAATCGGCCAAAATAACCATGAGCAGCTACAATATTATAGGTTTCTTCCTCTTGACCGAATCTGTAACCTTCATTAGCAGATTCATTTTCTGTGGTTTCCCTGATCAAACTAGAAGTTACCAAGGAACCGTGCATAGCACTGAATAGGGAACCGCCGAATACACCAGCTACGCCTAACATATGAAATGGATGCATAAGAATATTATGCTCAGCCTGGAATACAATCATAAAGTTGAAAGTACCAGAAATTCCTAGAGGCATACCATCCGAAAAGCTTCCTTGACCAATTGGATAGATCAAGAAAACAGCAGTAGCAGCTGCAACAGGAGCCGAATATGCAACAGCAATCCAAGGACGCATACCCAGACGAAAACTAAGTTCCCACTCACGACCCATGTAACAAGCTACACCAAGTAAGAAGTGTAGAACAATTAGCTCATAAGGACCACCATTGTATAACCATTCATCAACGGATGCCGCTTCCCATATCGGGTAAAAGTGCAAACCTATAGCCGCAGAAGTAGGAATAATGGCACCAGAAATAATATTGTTTCCATAAAGTAGAGATCCAGAAACAGGCTCACGAATACCATCAATATCTACTGGAGGGGCAGCAATGAAAGCGATAATAAATACAGAAGTTGCGGTCAATAAGGTAGGGATCATTAAAACACCAAACCATCCGATGTAAATACGATTTTCAGTGCTGGTTATCCAGTTACAGAAGCGACCCCATAGGCTTTCGCTCTCGCGTCTCTCTAAAATTGCAGTCATGGTAAAATCTTGGTTTATTTAATCATCAGGGACTCCCAAGCACACGAATTCTCTATAACGAGATAATGGGGGCTTGTTATTTAACAGTATAACATGACTTATATACTGGTGTCAACCAATACCAATATCCGTAGATATATCCATCTATTTTCATTTAGATTTATCAGAATTCTATTTTTTCATCTATTTCATTTATTCAAATCACTTCATTCAAAAAAAATGGGTGTATATTACTTCGAGATGATAATTCGAGTGGGTTGCCCGGGACTCGAACCCGGAACTAGTCGGATGGAGTAGATAATTTATTTGTTAATAAAATTCAACAACAAAACAAATAAAAAAAAATCCCTCCCCAAGCCGTGCGTGCATTTTTCATTGCACACGGCTTTCCCTATGTCTACATTTATAAACCTCAGTTCCTTCCCTAGAACGAGACTCTAAGAAAGTTGAATACTCATTGATTAATCCCTACTTACTTACTCCATGAACATTTCATAATCCATTTCAGAATAGAATTCTAAAAAATGAATGATTTTTTATCTCTTCATCATTTAAAGAGAAATTTCCACTTACAACGAAAATATCATAACCAATCATTCATCATTGACCAGATCATTGATGCAAATAATATCCAAATACCAAATACGGCCTCTATATAACCTTCTCTGCAAAGTAAAAGAAGTTCTTGAGAAGATCAAAGAAAGAATCTCGTCTTCGTCTGTAAAGAATTCTTCCAAAAATTCTGAACCTAATCTTTTCAAAAAAGAGCGTACAGTACTTTTGTGTTTACGAGCCAAAGTTTTAATACAAGAAAGCCGAAGTATATATTTTATTCGATATAAACTCTTTTTTTTTGAGGATCCATTGTAATAATGAGAAAGATTTCTGCATATTCGCACAAATAGGTCAAGAATATCCAAATTGGATAAATCGGCCCAGACCGGCTTACTAATGGGATGCCCTAATATGGTACAAAATTTCGCTTTAGCCAATGATCTAATTATAGGAATAATTGGAACTTTTGTATCAAGCTTTTTCATAACATTTTCTATTAGAAATGAATTTTCCAGCATTTGACTCCGTACCACTGAAGGATTTCGCCGTACACTGGAAAAATAACCCAAAAAGTAGAATGAATGCTCGGATAATTGGTTTATATGGATCCGTCCTGGTTGAGACCAAACATAAAAATGACATTGCCATAAATTGATAAGATAGTATTTCCATTTATTCATCACAAGAGGGGTATTCTTTGAAGCCAGAATGGATTCTCCTTTATATCGAGCATAATGAATGAAAGGGTCCTTGAAAAACCATAAGATAGACAGAAAATCCTTAGTAAAGACTTTTACAAGATATTCCATTTTTCCATAGAAATAGATTCGCTCAAAAAGGACTACCGAAGATTTTAATTGTAAATGAGAAGATTTGTTACGGAGAAAAAGGAAGATAGATTCGTATTCACATAGATAAAAATTATATAGGAACAAGAAGAATCTTGGATTCCTGTTTGAAAAAGTAGAAATCGATTTTTTTGAAGTAATAAGAATGTTCCAATTACAATACTCGTGAAGAAAGAGCTTTAATAAATGAAAAGAAGAGGCATCTTTCACCCAGTAACGAAGGGTTTGAACCAAAATTTCCAGATGGATAGGGTAAGGTATTCGTATATCTGACACATAATTTAAATATGGAAATTTATCCTCAAAAAAAGGAAATATTGAATGAATTGATTGTAAATTATAAGATTTTACGATTTTTTTCTCCTCTAAGAAAGAGATTAATCGTAGGGAAAATGGAATTTCCAGAATGACGGCAAACCCCTCTGATATTATTTGAGAATATAAATTCTTGTTGTACCCACAAAATTTATTTTTGTTAGAATCATTAACAGAAATAATCAAATGATTCTGTTGAGGCATTCGAGTAATTAAACGTTTTACAATTAGTAAACTAGATTTATTGTCAGAACCTATATTTTCCATCAAAATGGAGCTATTTAAACCATGATCATAAGCAAGTGCATAAATATATTCCCGAAAGATAAGTGGGTATAGGAGGTCATATTGCTGAAACCTATTTCGTTCTAAATATACTTGAAATTCCTCCATTTTTAAAAATTCAATTTGAGACAGGGATAGGGGATTTATTGGGTTCTCAAATGATACATAGTGCGATACAGTCAAAACAGGGTATTCTATTCTAGTAAAAAAATGAAAAACGAATAGATACCTCGAAAACAAGTAAAACTCATCAACGGACTCTCTCTCCTCGTTTTTTTCGATCTAATTGTTTTATGTTCATTCTAGAATAACAATAGAGTTCGAAATCCTTTATTTTCTCAACCCAATCGCTCTTTTGATTTTGGAAAAAAATATCTTTATCAATATACTCTTTCTTCTACACATTCAGCGACACCCCATAATGGAGACATAGTTAATAGTTAGGACTCATAAAAAAAATAAAAAATCCATTCTCTTTTTTTTATAGAAAAAGCTTTTCCCACATCAAGCACTAATCTATTTTTAACGTAAAATTAGATCGGGTAATCATTCAAATTAAAAAATGAAAGCTCGTTGCTTTTTGTTTGCCTATAATTGGAGCCGCCAGGCTCTATCCATTTATTAATTCAACCCAACTTTGATTTTTTGTTCCGAGCCAAGAATTCAAACAAAGGTTTGGATCGGATCCAATAAGAATGAAATATTCTTCGAATTCTCCATTGATACGACATGCTACTTTTTCCATTCATTCCTTTCTGGATCAGTCGTCGTCTTACAAACTCTATTGCTGGTATGAACGAATCCATTGCTTCGTAAAAATGTGTAAAAAATCGAGTCGCACTTAAAAGCCGAGTACTCTACCATTGAGTTAGCAACCCAAATGAAACTAATATAAAAAAAACTAAAAAAATCGAATGTGTAGATACAATAACAATCAAAAAAAAGATGTTATTCTATAATAAAAAAATCCTATGGATATGGAACGGAAATAAAAAGATCCGTTTATTCACGATCGGATTATATTTGTTTGATATACTGTTGTCAATATTAATGTTGAGAAAAAACTACAATGGAGAAAACAAAAGAATTATAAACTTTTCAATAGTACCTAACAATTTAATAAATGTCAATTGAAATTCTATTTTCTTTTTTTTTTTTAATAAATTTTATTTAATTAATGTTAATAATAACAAAGTTCGTTTGTAAATTCTAATAAAAAAATTCGAATACGAAAATGTATTATAATACTAATATAATACTAATAATAATAAAATAAAAAACAAACAATTATGTTGAATTGGCACTACAAAACTAATCGACATAGATCTAAAGGGTGTATGCGAAAATTAAGGAAAAAAAGAAAAGGGTAGAGATCCGATTTATTCAATCAAATTAATATGAATTAATAATTGAATCAATACAATCGAAATATGGACTAAGCAATTAACCTAACTCCCTTTTTTATTTCTTCATAGAATTCCAATGAAAACCACCTCATTGAGAGTAATATATTATATTTATAAAACCAATTACTTCATTTATTGATTTTGCTCTTTTTTTCTATCCGTTTTATATTCATTTTTTATATTAATTTATAAAAATTAAAATCGATTTTTGTGGTTATAGAAAACAGCATTCTTATAGTATAGCAAATAATAAAAGAAAAAAATGAGGTATGAATGGATAGCGGGGGGATAAGAGAGATAAAGGATTATATAAATATATATACAAGTTATCCACACCCTCTTTTGTTTCTTATTTCATTAATTGAATTTCGTTTGTTGATTAGGGCAAAGTTCGATAAAAACACCCGCCCTTTTTGAAATATCCTGAACAGTTCCTGTAGGTTGAGCGCCCTTTTCAAGGAAATCGAGAATAACAGGAATATTTAAATAGGTTTGATTCTTTATCGGATCATAAAAACCCACTTTCCGAAGATCTCTTCCCTCTCGTCGGGATCGAATATCAATTGCAACAATTCGATAAACGGCTCATTGGGATAGATGTATGGAGATGAACAAAACACCCCCCCCCCTAGAAACGTATAAGAAGTTTTCTCCTCGTACGGCTCGAGAAAATTAGATGATGCCTATGGGATATAATATTATTATGAATTTGGATGTCAAATAGATCCATAAAATCATAAAATCAATTCGATTATGATTTATAAGTACTTTTTTTTCTTATTCTTTTTCTTTCCCGAAAAAAAATCACTTGTATTCACAAACTCATAACTCAAGTTGGATAACTCTCAAATAACTCAAAACCTTTAAGTATTTCATTTATTGAGCGGTCTTTATCCCGTTTTTTGTCTATCTTCTTTAGAATCTATTTTTTTTTTTTTATTCTTCATTCTGATAGAGTTGTTGAGACAATTAAAAAAGGTATTTACTTGTTCCAGAATCCCTTAGATTTTCCTTGAATCGTTGGGTTTAGACATTACTTCGGGGATTTTTAATCGTTTCAAAAATGGCAGCAACATACCCTTCTTTTTTCTTTCTATCAAAGAATCATAGAAATGGATAATGGATTCCCGCAGATACACTTTTGACCGAAATCATTTTACCAATTCCAACAAATTTGACTTTTTATTTTGTTTGAAACTTGCTCGAATTGGATCCTTTCGATTTCTATATATATAGATAGATAATATATTTACGAAGTTGTTCAAATTTATTAATTTTCACTAACCCTAGATACTTACTCCTGAAAAATGAATCAACTCGAGCTCCATCATATACTATTACTATTTACATCATCAACCCCCCAAAAAAAACGAGTTCGAATGGAACAGAACAAACGATGTCGAGCCAAGAGCACCTTCATTTCTATATACAAATTTCTATATAATATAAAAATAGTGGATTAAGAATCCACAGCTAATTGAATCATGTCTTTCAAGTCGCACGTTGCTTTCTACCACATCGTTTCAAACGAAGTTTTACCATAACATTTCTCTGGTTTGGAGCCAGTATGTAATTATGAAATCATGAATAGTCGTTGATTCAGTCGATACATAGTAATCTGTACGTTTTCTGAATGGGTAATTTCTAAAGAATAAAGAAGTCTCATCAAAAATTCAAATTAAATCGATATTTTATTCTAGGAATGGAATTTCTATTTTTTTTTTTTTTTTTTTTTTTTAACATTATTTTTAACATATACATATAAAATATTCTATTTAATAACATGAATACAAATAAAAAAGTTTAAGTTTAAATAAGTTCTTTTTGAATATACATCTTAAAAGTAACTCAATTTAGACACGGATCATTAAAAATAATGAAAAAAGAATCACACTTTAGCCAATATTATAGATTATAGATTGTTAAACCGAAAGTTTCTCAAAAAAGAGCATTCTTTATTCTATTTATTCTAATAGAATATTTGTATAGAATATTTGTACTCTCATATGATATCTAGATATCTATATCTATATAGATATAGATAAATCATGCATGGATATGCTCTGGGACGGAAGGATTCGAACCTCCGAATAGCGGGACCAAAACCCGTTGCCTTACCGCTTGGCCACGCCCCATTTCAAATTTCTATTCGACACTAATAAACACTAATATTAGTCTAATATTAATATTGGTTGTTCGTCAATTCCAGTTCAAATATAGAAATATCTATATCGATAGAATGTTGCGAGGCTTTTGATATGGGTAGATATAGAATTAAACGGAAATTCTTGATCATTACATAGAATGCAATTAAGATATTGTATGAAAGTATGATTTCTTATATTCTATCTTAAAGAACAAAATGTTTGCTATGCTTATGCTTAATATCTTTAGTTTGGTCTGTATTTGTATTAACTCTGCCCTTTATTTAAGTAGTTTTTTATTCGCGAAATTACCGGAAGCCTACGCTTTTTTGAATCCAATTGTAGATATTATGCCAGTAATACCTGTACTCTTTTTTCTCTTAGCTTTTGTTTGGCAAGCTGCTGTAAGTTTTCGATAAGATCTTTAATTTTTATACTATCTTAGACTCTTAGAAAAATTCAGAATTTATTCGAAAAAAAAAATTCTAACATTCTAACAATTGATAAGATCAGATAAGTATTACAGTATGAATCTTCAATTCAAATATTGAAATTTTTTTATACCCCAAAAAAAGCTGGACCATCTCATTTCATCATTCTTACCCCCTTTCCATTGAAAATGAAAAAAAAAATTCGATTTGAATCCCCCACCAATATCTAATTGTGGGTATGAAAATTTTTATAATAAAGGACTCGGCTCTTATTACAAATAAATTTATGAAAATTCCTTTCTATTATATTTCTCGAAACCACATCATTTCTTAGTGTCAAAAGAAACATAATGTATAGTATAGGAAAATCTATTCTCTTTTTTTTTTTTAATTGATCTTGGAGATTGTGTAATGCTTACTTTAAAACTATTTGTTTACACAGTAGTGATATTCTTTGTTTCTCTTTTCATCTTCGGATTCCTATCTAACGATCCGGGACGTAATCCGGGACGTGAAGAATAAAAAATCAATTTTTTTTGTTCTCCTTTCATGATTTTGAAATATTTCTTAGAATTTTATCTATTTTACATCTTTATATTTAATAATATAATATTTAATAAAAATCAATTTCATATTTTTTCTAGTGAATAATAAAAAAATCAAACAAACAAAGAAAATCGATAAATTCAAGAGCTAAAGAAAATACCAAATCATCGACGGAAACGGAAAGAGAGGGATTCGAACCCTCGGTACGAAAATTTCGTACAACGGATTAGCAATCCGACGCTTTAGTCCACTCAGCCATCTCTCCCAAATTGAAAAAATAGAATTCCTATGTTACATTATACAAACAAAAAAGAGAGATTGAAAAAGCTCCTCCTTTTTTTCTATCTTATCTCTCTTTGACTTATTCTTCTATTTTTATTTTTTAGTTTTTCTATTTATTCTATATTCTATATTAGGATATCAAATTCTATTTTAAAATTCTATTTAAGATATCAAAAATATTATAGAAATATATAAAATAGAAATAAATATAGAAATATAGAATAATAAATAGAATAAATATTGTATAAAATAGAATATAATTCTAATAAATAATAAAAAATACCCTTTTTGTTTGTGCGAAGGGGTCGTGTTTTTTTTTCTACAGCCCGGCCAGATCGGTACCTAGCCGGGCTTTTTTTTGTTCTCATGAATCCCGTGAATCAAATTTAGTTGATCTGAAAAAATACTTGTTATTGAAACAAGATCAAACAAAAGAAAAACTTTTTTATTCCTATGAGATACAACTAAAATGATAGAAGATCAAAATGCCATTTCTTTTTATTCTTTATTTTCTTTATTTTTTCCAGCAAAGTACCCGTACCTAAAAATGTAAAAAAAAGCAAATACGAATAAAAAAAGAAAAGAATGGAGATTCTTTCACAATCCATTTTATTTTGATGTTATGACTAAAATCATTTTGTCAAGATGTATTTGTCAAAGCACCTTCAGCAAAACAAAAAGGGGAGTCCTTTTTTGGATTCCGACTGATTCTCCTGTTCGACAAAAGATCCGTTTATATACAATAATTACATTGTAGCGGGTATAGTTTAGTGGTAAAAGTGCGATTCGTTCTATTGACCCCTTAATAGTTAAGGGGTCCCTCGTTTAATTTATATTCCGATCACAAACTTATTTCTTAAAAGGATTTAATCCTTTCCCTCTCAACGAACGATTCGAGGAAGAATATACATTATCGTAATTTGTATCCAAGAAGAATCAATTCGAAATTGAAAAATGGAATTATGAAATTACGAAACATAAGTTTTTTGAATTGGATCACAATACTCACAATTTTTTGAGTATGAGCAAGGGATCCATGGATAAAGATATAGAAAGTTTATTTCTAATCGTAACTAAATCTTCAATTTTTTTATTTGTATATGAGAAATTGAAGCAAACTAGCTATTAAACGATTCCTTTAGTTTACTATAGACATCGACATATAATATTAATATGTATTTTAGCTCGGTGGAAAAAAATGCTTTTCCTAAGGATTCTTTCAAATAGAAAAGAAATAGCGAACGAAGTAAGTAGAAAAAAATTGTTCTAATTTTTCCTCCTTTTCTATAGGGATCATCTAAAAAGCGATATGTTTTGAATGCATTCAGAACGAAAGGCTGACATAGATGTTATGGGTAGAATTCATTTCATTTTGTTCACATCTTCTCCATTTTGTTAAATTTATCTATCTCTCTCTATCTTGCATAAAGGAGCCGAATAAAACCAAAGTTTCACGTTCGGTTTTGAATTAGAGACGTTAAAAATGATGAATCAACGTCGACTATAACCCTTAGCCTTCCAAGCTAACGATGCGGGTTCGATTCCCGCTACCCGCTTATATTCTATCAGCAGATATTGGAATCTATATAATTTATTATATAATCTATATAATTTATTATATAATCTATATAATTTATTATATATATTAATATATATTAATATATAAATAGGAATATATAACTAATTCATTTAGTTATTTAAATAAAAACGAAAATAGACTAGAATTTTTTTTTATTTAATCTAATTAATGTAAATGCAATTCATCATCAAATTGAATACACAACCCCCCGAATTCTCTCACATATTTTTTCGAAATGGAACAATAAAAAATTGTGATGAAAAGCGTCCATTGTCTAATGGATAGGACAGAGGTCTTCTAAACCTTTGGTATAGGTTCAAATCCTATTGGACGCAATTTTTTTGCATATATATTGAATTGAATTTTATATATTTCTATGTCAAGAAAAAGATTTTGAATGATTTGAATTGAACAAGAGACGCTTAGAGTTTTAGAGTAATAACTTACATAAGTTATACACAATTTATATCTTGAACCTCTATTTTTTATAGAATCTTATAAATTAATAAATCTCTTATAAAAATCAAAAATTGTGGATTTCTTATCTATTTTATATAAATTTGATATAATTAATTATTTATTGTATTAATTATTTTACTAATATTTTTTATTCTTATTATTTTCTTTATTTAAATTAATTTTAATTAGATTAAGATAATTTAAGATAATAATTTAAGATAAATAAAATAATTCTATTAGAAAGATTATAAAGCTATTAAATTCAATTATTAATCAATTTTTTTCAACTTGTTCCGGAAGTAAAAAGAGTTCCATCTGTTCCTGAATAGCTTCTTTCAAAAGGGCTTCTGCTTCCCCAGTAAATGTCTTGGTAGAAGATATGATTTCTTGGAATTGAGGTTTATTCGTTTTTAAGTAAGCACGTAATTCAACGAGAAATTTCCTTACCTGTCCAATTTCTAATGAATCAAGATAACCATTTGTTCCGGTATAAATAGTTATTATCTGTTCTTCCACAGTGAGAGGGGCTGATTGGGATTGTTTGAGCAACTCGCGCAATCGTTGACCTCTTGCCAATTGATTTTGAGTAGCTTTATCGAGATCGGAAGCGAATTGTGCAAAAGCTTCTAATTCTGCGAATTGCGCCAATTCCAATTTTAATTTACCAGCTACCTGTTTCATGGCTTTAATTTGAGCCGCAGATCCAACTCTCGAAACGGAAATACCCACATTAATCGCAGGTCGGATTCCAGCATTGAATAGATCGGCGGATAAGAATATTTGGCCATCTGTAATAGAAATTACATTAGTAGGAATATAAGCTGAAACATCTCCTGATTGGGTCTCAACTATCGGTAAAGCAGTCATACTTCCTTCACCTAACTGAGAACTTGATTTAGCGGCTCTTTCCAAAAGGCGTGAATGCAAATAAAAAACATCTCCTGGATAAGCTTCACGGCCCGGTGGTCTTCGTAATAGAAGAGACATTTGGCGATAAGCCTGTGCTTGTTTGGAGGGGTCGTCGTAAATGATTAAAGTGTGCCGTTCACGGTACATAAAATATTCCGCCAGAGCTGCTCCTGTATAAGGAGCGAGGTATTGTAATGTAGCCGGAGAATCCGCTGTTTCAGCTACTACAATAGTGTATTCCATTGCTCCCCTTTCTTGTAAAGTGGTCACCACCTGAGCCACAGAAGATGCTTTTTGACCAATAGCTACATAAACACATATTACATTTTGTCCTTGTTGATTGAGAATCGTATCCGTGGCTACTGCTGTTTTACCGGTTTGTCTGTCACCAATAATTAATTCTCGTTGACCACGCCCTATAGGGATCATCGAATCAATAGCAATAAGTCCTGTTTGAAGAGGCTCATATACGGAACGTCTCGAAATAATACCGGGAGCGGGAGATTCGATTAACCTAGATTCAGAAGATGAAATTTCTCCTCGACCATCAATAGGTTTAGCCAGGGCATTTATAACACGACCCAAATAAGCTTCACTTACTGGTATCTGAGCAATTCTTCCTGTTGCTTTTACAGAACTTCCCTCTTGTATCATCAAACCATCACCCATTAATACAACACCGACATTATTGGATTCCAAATTCAAAGCAATGCCTATTGTACCCTCTTCAAATTCTACTAATTCCCCCGCCATTACCTCATCAAGACCATAAATACGAGCAATGCCGTCGCCTACTTGAAGTACGGTACCAGTATTTAAAATCTTTACTTCTGTATTATATTGCTCAATACGTTCACGGATAATTTTACTAATTTCATCTGCCCGAATGGTTACCATGAGTATTTCTTAATTCTTTTTTAGAATAAAAATATAATGCCTACTGTAGAAGAACTAATTTGTTATTTTATTTCTTTCATCGCCCCAAACATGCCAATATTAGCACTGATGGTACGTAAATGTAACTCGTTGTTCAAGCAACTATTCAGAGTTCCTAGAGCTCCCTGTAAGGCTTGTTGGAAAACCCGCTGTCGGACTTGATTAATTGCCCTTTGTTCTTCAAAATGAATGGTTTCATTTTTGTAATTTTCTAATTGTTCCAAAGTCATAGAAATGGAATTAATCAAATTCAATTTTTCTCGTTCTATCTCAGAGTAGCCATTCACTCGAAACCGATCCGCTTCCATTTCTACTTTCTGTAAGCGTGCCCGGGCTTTTTCCAACTGTTCAATGGCCCCTTCCCGTAGTTCTTCTGAATTTCGAATAGTCTTCAAGATTCTCTGTTTTCGATTATCTAATAAATCACTTAATGAAAGTAGATTATCTTTCCATTCATTTCAAAACTTCCATGATCTCTTCCCGAACCAAACATGAATCTTTCAATTCATTTGGCTCTCACGCTCAATTCCTTATGGGAAATTCCCATATCTTTTTTTAGTAATAAAGCCTATCCTCTCTATGCATATTCAAAAAACAAATATCGAAACTTATCACTAATACAAGACCAGAATATTTGGAGGACTCTTCTGAACAAACAAATAATTGTCAGCAAGGTTGTTTTTTAATCCAAAGAATTTTTATTACTTTATACATATCCATGCATATATGTAGGTCGTCGATTCCGCATTGTATAAAAAAAATTGTATAAAATTTTTCGAATTTTTTACAATACCGTTAAAGGAAAGGGTTCAAATCATTCTATCGACATGAGTGTTCTATATCGAAAAAAAATTCCAACTGTTTTTTTTGAAACCATTTCTGTTAATAGTAGAAAGAGTACCGCGCTGCGTCTCGACTTCAAACTGCTTAGTTTTAACCATATTAATGGTCCCAGATTATTGGTGGATAGAGAATCAAAGTGGATTTCCCAATGAATCACGAAATGCTATGGTTCTTAAATATGATTTCTTAATTTATTCAGAAGTAATTCGCGGGATCGTGCACCTTTTGATAGTTCTAACGAAAAAAAAAGTACAGTTGGTTGGATCCAACCTATTCTTGAAATAAACAACTCGCACACACTCCCTTTCCAAAAAAAATCAATACACCAAGCACTACACTTAGATTTATTGGATTTGTTGCTAAAATATCGGTATTAAACCCGAAACTCCCAGCGTATGGCCAGTAACCCAAAGAAAGGAAAGAATCGGTTATATTTTTCATATGATTTTATCTCCTCTTATAGATAATAGATAGACTAATTATCTTTCTATTTCTCTTTCTATATAGATATATCTATCTAATATCTATCTATATATGTATTACATCTATTATTGTATATTCTATTTTTATTGTATTGTATTTTTTCTAGATTTTGATATTTTATTTATTTTTTTTTTCGATATTTCAATTCTATATCGAAAAATTAATAAATTAATAAATTATATATTTTTCTTTTCTATTATTCCTTTTTAATAATTAATATTAATAATTATTAATAATTAATATTTTCAATTGGAAGATTTCCCATAAGAATGATACTTATTAGAATAATGATACTTATTAGATTATTAGAATTAGGTACCAAATCTTATTAGATTATTAGAATTAGGTACCAAATCTTATGTTAATTGCAAACTACCTAGTTTTTTGAAACACTTTGTAAAAATAAAAACTTTCTAAGGGAGGCTCGTTGAACTAACAATTAGACTAACAAAGGGAAGGAAGAAGGCGAGTCGATATGATAATTCCTTACCCTCACCTCAAATCAGTCCTTCCCATGGGTCTTGTCCGAACGAATAAATAATTGGGGGAGTGAAATATTAATATAATTTGAAAAAGCAAGAGCACCAAAGTAAGTCCACGAAAAAAAATGTTTATTTTCGAATTAAACAAAAGGATTTGCAAATAAAAGTGCTAATGCTACAACCAGTCCATAAATTGTTAAAGCTTCCATAAAAGCAAGACTAAGCAATAAAGTACCCCGTATTTTTCCCTCTGCCTCAGGTTGTCTCGCGATCCCTTCTACAGCTTGACCTGCAGCAGTACCTTGACCAACCCCAGGTCCAATAGAAGCAAGCCCGACAGCCAACCCGGCAGCAATAACGGAAGCGGCAGAAATCAGTGGATTCATGATAAGTTCCTCGTACACAAAATAAAGAAAAGAAATAGTTAATGATACAATCAACCAACCAAATTATGACTTAACTGTTCCATCGCTAAAATTTATCCAGTCGAAGTAATTAAGTAATTCAAATTCCGAATTGAAATAAAATAATTGAAATACTATAATAATAAATAATAATAATTGAAATACTATAATAATAGAATAGAAATACTATATAATAGAATAAAATATATATATATATATAAAATACTATATATATATAAAATACTATAATATAGATATATAATATAAATATAGATATATAATATAGAATTCTATATATATATATATAAATATTATATATATATATAAATTATTAAATATAAATATATAAATTAATTGAATTGAAAAATGAACTACTTCGATATTTCTTTTTTAGTCTCTATACACGTCGTTTTTTTGTGAATACACACGACTTTATCTAAGTTTACAGCAGTAGGGCAAATTTAGATAGATCTTGAGTTCATATAGAACTAGTTAATATCTAATATCACATATACATATGTTTCTTCCATACAGTAAACCAATTCAATTATTCGTGTCTTAGATTCAATCGGATTCGTGAATCATTCTTCGAAGCATCCACAAGGAGTTGTCTTATAGCGATTAGATTCCATACACCTAGTTCGACCCCTACCCTATAATATTAATATTCTATTTTTATATTATATATTAATAGTCTATTTTTTTCATTTTTTTAATTTTTTTTTAATTCCATTTTCGTTTTATTTATTATTATCTCATAAGGATAGAATCAATCTAAATCAATTCGTTAGACAGAATCATTGCATAAAAATATCAACATTTGAGTGATCTAAGTTCATATAATTTTATTATTTATTAAAAGGATTTTTTGGTCAATCGTTAACGTTAAATTGAATGAATGAAACGGGAATTCGTTCTAGTTCTATAAAAATAACATAGTTTTTTTAAATTAATTGCACGTCGTAAACAACGGATACTCTAAGAATTCTTATTCAAATTATGGCTACTAATAACGAAATTGAATATTTTAATGTTCTAAGAACAAAACAAAATACAATAAAACAATACAAAAAAATAGAAAGAAAGAGAATATTCATTGGAGGGAAGTATAAATTGGTCAAACAAAGAGTATTTTTAGGCAAAAGATCTTTTAGATAGATCTCTTTCCTGTTTTTTTTTTTACAATTACCTCATAATCTTTTTTACTATTCCACTAAATCGATCGTATACTTATTTATCTTATTTTATCTTATGCATCTTTTTATTTGGATTTGAATAACCTGTTTTCTATATTTCTTTATCTATTTCTGTTCCCTAAGTAGATTATCTTGAACCGCACATACATTTCGTCGTACTAAGCTAAAAAAAAGACTATTTCGAAAAATAGTCAATGATGGCCCTCCATGGATTCGCCTATATAAGCCGCAGCTAAAGTTGCAAAAATAAGAGCTTGAATACCGCTTGTAAATAATCCAAGGAACATGACAGGGATAGGAACCACTAAAGGTACTAAAGAAACAAGAACAACAACTACTAATTCATCAGCTAATATATTTCCGAAAAGTCGAAAACTAAGTGATAAGGGTTTTGTAAAATCTTCTAAGATGTTAATTGGTAAAAGGATTGGAGTTGGTTGAATGTATTTACTAAAATAACTTAATCCTTTTTTGGAAAGACCCGCATAGAAATATGCTACTGACGTAAGTAAAGCTAAAGCAACGGTAGTATTTATATCATTTGTGGGTGCAGCTAACTCCCCATGAGGTAACTGTATTATTTTCCAAGGGAAAAGAGCCCCTGACCAATTCGAAACAAAAATAAATAGAAATATAGTTCCAATAAAGGGAACCCATGGACCATATTCTTCTCCAATCTGAGTTTTGCTCACATCTCGAATGAATTCCAGGACATATTCAAAGAAATTCTGACCGTCATTAGGAATGGTTTGGGGATTTCGAACAGCTATAATGGCTGAAACTAATAAGATAGCAATTACAACCCAAGAAGTAATAAGTACTTGGGCATGGACTTGGAAACTCCCTATTTGCCAATAGAAATGTTGGCCTACTTCCACAGCAGATATATCATATAATCTTTTTAATGCGTTAATGGAACATAATAGAACATTCATATTGCCCTCTGAAAGAAATCGAACTTAAAAAAGGAATTATTTTGATTCAACCATTTTTTTTGGCTTGTCTACTTATAAATTGTCTTAAATTGTATCGTTTGAATATGACTAATCACATAATATCCCCGTTTCGGTTATTTTTCTCTTTTTTGCGCAATTCAGTAATAGTAATATAATAGTAATAATAGTAGTAATAGTATAGTAAACGATTCCATAAATCTATAAATCTTATAAATCTATGGAGTTCCCCAAACCAAATAATTTATTTATCTTATTATTAATCAAGAATTTCGTATATAGCTAGAACGACCCTCACAAATTGCAAATACTAATTTGTTAAGAATTAATCGGATTGAAGCTATAGCATCATCATTAGCTGGAATCGAAATATCTGAGAGATCCGGGTCACAATTTGTATCGATTAAACAAATCGTTGGAATTCCTAAAGTGATACATTCTCGAAGAGCCGTATATTCTTCTTGCTGATCAACGATTATTACAATATCAGGTAACCCCGTCATATATTTAATACCGCCCAGATATGTTTCCAAGTGAGATAATTGTCTCTTCAACATAGCGGCATCTCTTTTCGGAAGACGGTTGAGTCTCCCCGTCTTTTGTTCCGTTCTCAAGTCCCTGAACTTATGAAGTCTCGTTTCTGTAGTATACCAATTCGTTAACATACCACCGAGCCATTTATTATTAACATAATGACATCGAGCTCTTATTGCAGCCCGCGCTACTAAATCTGCTACTTTATTTTTGGTACCAACAATTAAGAATTGTTTTCCCCTACTTGCTGCATCAAAAACTAAATCACAAGCTTCTGATAAAAAACGAGCAGTTCTAGTAAGATTTGTAATATGAATACCTTTACGCTTTGCAGATATATAAGATGCCATTCTAGGATTCCATTTCCTAGTACCATGGCCAAAATGAACTCCTGCTTCCATCATCTCTTCCAAAGTTATGTTCCAATATTTTTTTGCCATTTATCCCCACACTTTCTCTCTCTTTTTTTTTTTTCAAAAAAAAAAAAGACCAGGTATCCTGAAATAGAAATAAATAATTGTTCCGATGGAACCTTCTCTTCTACCAAAGACTGCTGTTAATACACAATCAGGCCATTAATTTTTTCTATTCGTTAGTATCTTTATTACTATTACCAAATCAAATGACCACGTATAATTAAGCGGATGAATCTGCTCTTAAGAACCATTAAATCCTGTAAATCCTGGAAATGATTGCTATGATGTATTGCATAAATTGTTTGAAATGAAAAAAAAAATCAAATAATTCTCTGTGATGGAACAAAATATATCTCTCATCTATCCCTCAAATAAATTTTTTTTTTTCCAAGGAATGTTGCCTTGGCCTTGAACGCTGCACTAATTTTTTTTTTTTTGAATCCGGTGCCAACGGGTATTATTCCCCCTAGAACAACGTTTTCTTTCAGGCCTTTCAACCAATCAATACAACCCCGGAGAGCGGCCTTTGCTAAAACTCTAGCAGTTTCTTGAAAACTCGCTTCGGATATGAAACTTTGAGTATTCAGAGATGTTTTTGTTATTCCCAGTAATAGTGCTCGGTAACAGATCGCTTCTTCCAAAGCACGCCCCGTTCGCTCAGCTCGCAACAATCCAATTAGTTCGCCGGGTGAAAAAACATTAGACATTCCATCTTCTGAAACCAATACTTTGGATGTTATTTGACGCACAATAATTTCTATATGTCTATTATGGATCTGCACCCCCTGAGATCGATAAACTTTTTGGATCTTATTAACTAAAGAAATATGACTTTGAACTATAGTTAGCTCAGCACCAATCAAGAATCTCCATGGAATGCCAAGAATTCTTGTTATATGATCATTCCAACCCTCAACTCTCTTTTCTAGGTTCATCGATATTGAATCAATCGAACGCACCTCTAACACCTGTTCTACTTTTGGAAGACCTTGTGTTATATCACCAGATTTCGATTTTTCATATATAAATGTAACTAATGTATTTCCTTCATAAAGGATTTCTCCGTAATGGCCATGAACAGTTGCTCCCGGAGTCGCCAAATAAGGGTTAGCCGATCTTATTACTACAGAATCCATTTGAACAATTAGAACTTGACCCGATTTTCGGTTTGGTCCATTTTTATATATACATACATTTTCACAAATAAATTGCCCAAGGCTAATTATTGTAGATGTTTTTTCACAATAATTAGGATGGTAATTATAATGGAGAAAATGCCAATAAAAATGGAATGGGTTCAAAACGATGTTACTGCATAGATCGGGCTTATAAATTCTCCCGTTTTCGTCCATTAAATAATATTTAAATACTTGAAAAATTTCTTTGAAATTGTCAAGTTGCAAATATTTCGTTACCAAGATCGGATTATGAGTTATTAAATAGTAAAATGAAAAAATATTTGCAACTTGAAAGGCTATTCCTAAAGGTCCTAACGAATTCCTAATTGGAATTCGGGGACCTCTTTTAATTGATTCTTTTATCACATTGTGACATTTTCCATTGTTGAGTAGACGCGTTTGAAAACAATTAGATGATGACAAAATTATCAAAGATGGGCATTCCTTATTTCTATTCAACAACATACGAATAGTTCCGTGATCTGGGCTAAGTGATTGTGAAATCTTTACCTTGGAATAAATAGAAGAAAATGGATTGATATTGGTGCGATCTGACTCATTATCCGAGATCAATCCTGAACCGGACGGATTATTCCTTTTTCGAATATACGAAATATTGGAGTTCACTAAGTCAATTCTTAGGAAATCTCGAATCATGCCCTTTGTACTTACTTCAACAAAAGAAGCGCGGACCTCTTCGATCGAAGAACTTTTTTTGTCTTGATCCCAATTCAAGACGAAACAAGTTCGAACTAATTGAATGCTTGTGTAAGAAATTCCCCGAATCGGTTTTCCACTTCCATAAAGAATATAATTAACAACTTGAAGTTCCAGATTATCCCTTTCCTGCAACAGGTCCTGGGGGAAAGGGGTTACTAAATTTATACCGTCCGCGATTTCATATATAATTACGGGTCGAACTAAAGCAAAATACTTTTTCTTGGTAGGTGCGATCCATTGGACATAGAGCCAATTTTTTAATTTTTTTGATTCCTTAGAATTTTTTTTTTTTACCGTTCCGGGTGGTATCAAGATGCCACTGTGTCGGGATATCTTTTCTATCTCTTCAGGAAAATGGATATCTCCCGAAAAGATTTTTAGTTCAATCCCCCTTTTGTTCTTTTCCACTCGGACCAATCCGCCTACTCGGCTTCTTCTATTGAAAGTTATTGGTGTATCTACTCCAATGATACTATTGTTCCATACCATTATGGGAGAGGATTCGGGTAAAATATGCACTTCCTCGGGAATGAAAAAAAATCGATCTACTTTCATTTGGTATTTTGGCTTAAATTCTTTGAATCCTCTATACTCAATTAAATCCTCTTTTTTGAAAATTGTCCTATATTTAGTAATTCCTGAACTCTTTTTTCTGTATTGAGGATCATCGAAATAAGCAAGAATACTATTTCTACGAAAAATACCATTGATAGGTATTTCAATCGAGATACCGGAAGGGGGCATTAGTTCTTTGTCTCGTTCTTGAATCGATTGAAACGGAATGATGAATCGATTTCTTCGCCTCTTTGCCAATAAATCTGAATTAGCGTGAAGAATAGCAGTATATAGGAAATTACAAGGGCCTCGATTAAGTCCTGAATAATCTGGAATCCCACTTTTTTTTTTACCAGAAGAATTTGAACTAAAGAATTTGTGTCTTACTTGATCATTACTTACTAAAAGGTTAGAAATATATCTTCCTCCAGCAGAACGAGAATGAATGTTCATTTGATCTTGATCTTTGTGGAGTGAAAAAGGGACTGCACCGGACCTGCACGACCCTCCTGATAATATCCATAAATGACTTGTTTTTGGTAAGATATGGACATTACTATATTTAAATGCGGGTGCATGATACACATCGTTACTCCAATGCATTTCTCCCTCTGAGTCAGAATAAATATGTTTTCGAACCCTCTCTTTAAAATTCAAAGTGTATGTTCCCGCGCGAATCTCAGCAATCACTTGTTCTGATTCTACATATTGATCATTTTGAACTAATAGAAAACTTTTTGGTGGAATAGTCACATTATGTAGAATATCTTCACTTTCAATAGTTACATCCAAGTCTATATAACATAGAAAAGCAGGATGCCCATGACGTGTACGTGTAGGATGAACCAAACCCGCATTGAATTTTATTTTTCCATTAGAAGGGGCTCGTACATGTTCTGCAGTACCCCCCGTGAATACTCCACCGGTATGAAAAGTTCTTAATGTTAGTTGAGTGCCCGGTTCTCCAATAGATTGACCCGCAATAATACCTACAGCTTCTCCCAGTTCCACCAGATTGCCATGAGTGGGACTCCGGCCATAACACAATCGGCAGATCCAAGATGTACTCCTACAAGTAAAGGGGGTTCGAATCGATATTGGTTGTGTTTGAGAAGTTATGAATCGATTGACAAGTCCAACCCCCATATCTTGATTTCGAATGGCAATACATCGTGAACCTATATATATATCGTCTGCTAATACACGACCAATTAATGCTTGTATCAAAATTCTTTCTGGCATCATTCTATTCCTAAAACTCATAGAAATCCCTCGAATGGTGCCGCAATCTGTTCTACGTACAACAATGTGTTGAACTACTTCAACAAGTCGGCGCGTAAGATATCCAGCATCTGATGTTCGTACAGCAGTATCCACAACCCCTTTGCGGGCTCCGTAGCATGAAATGATATATTCTGTTAAAGATAGCCCTTCACGTAAATTGCTTTGAATGGGTAAATCAATCATTTGTCCTTGTGGATCCGACATTAATCCTCTCATACCTACTAATTGGTGTACTTGAGATGCATTTCCTCTAGCTCCCGAAAAAGACATTATATGGACTGGATTAAACGGGTCAGTCGTCCTAAAATTAGGATTCATTTCTTGTCGTAAATATTCACTTGTAGCATACCATATCTCAATGGATTGGCGTAATTTTTCTACCGCATGTACGTTCCCATAATGATGGTGTTTTTCCAAAATCAAACCCTGTTGTTCAGCATCTTGGACTAGCCATCTCTTCGAAGGTATTGTTAAAAGATCATCAATTCCTAATGAAATGGATGTAGCAGTAGCTCGCTGGAACCCCAGAGTCTTTACTTGATCCAGGATGTGTGATGTATATGCCATTCCGAAGTGATTTATTAATTTGCTAATAAGTCGTTTAATGGCAGTTCCATCTATAACTTTATTGTGAAAGACTAGGTTGGCCCGTTCTGCCATAAATACCTCCATATTCCATTCAGTGGGGTTTGGTTCGACAATGGGTTTGAGTCAATGATTGGAAAACTTTCTTTTCTTCACCTTAATTCGCGTAGAAATTCAAGAACATAACTAGGATTCTAGTTGACCCGGAGAGACCCGAATTCACACCGGTATCATAAATTTACTTAATCTTAGATACCATCTGTATGGTTAGATACCATATGAGTAGGCCCTGCAAAAGCCTTGTATAGCTTCTTCGATTTCTCGATAAAAAGAAATATGACCAACAGTGGTTCGAATGTATATACAACGAATTTCTTTTTTTATACTTCTTACTATTAGATAGTGCCCATAAATCTCATGATAGGTACCCAAAGATTCGTAGTGAACTTCGATAGGAGCTTCTCTTGAAGAAATAACACGTTGATCTAATCGCCACCGGAGCCACAAAGGGCTATCCAAATTGATTCTTTTCTGTCGATAAGCTCCAATTGCATCATAGGAATTACAAAAAAAAGTTTCTTTTTCTTTTGTATACTTATTATCGTTAATTCGAATTCTTTCATTTTGATAATTTATGCGATTACACGGATTATACCGATTTGCACAAATACCTCGCCGATTCCCGCTGGTTAATATGTAAAGCCCAATAAGTATATCTTGAGTTGGTACGGAAATTGGATCCCCAATAGCTGGAGACAAGAGATTCATATGAGAAAACATAAGTAAACGAGCCTCTGCTTGAGCCTCTAAAGATAAAGGCACATGAACAGCCATTTGATCTCCATCAAAGTCTGCATTGAATCCCTTACAAACTAGTGGATGTAAACAAATAGCACGCCCTTCCACTAAAATGGGTTGGAATGCCTGTATGCCTAATCTATGCAGAGTAGGCGCTCTATTCAGTAATACGGGATGACCTTGCATAACTTCTTGAAGTATTTCCCATACAATCGGCTCTTTTTCCCGAATTTTACTCTTAGCAACCCCTATATTCGAAGCAAAATGTTTTCTAATTAGACCACGAATTACAAATGTCTGGAAAAGCTCTATTGCTATTTCGCGGGGCAATCCACATCGATGTAATGAAAGTGAGGGTCCTACCACAATGACAGAACGCCCCGAATAATCAACCCGTTTGCCAAGCAGGGTCTCGCGAAATCTTCCCTCTTTGCCCTCAATTACATCTGAAAACGATTTGTAAACCTTATTATGACCGTCCCTCATTGGTTGTCCGCGGATTCCATTATCAAGAAGTGTATCCACGGCCTCTTGTACCAATTTCTCCTGACACATTACTAATTCCCCCGGCGTAGATCTACTTGTTGTTAATAGATCGATAAGAGTATTGTTCCGATAGATAACTCTTCTATAGAGTTCATTAATATCCGAGCTCATTAGTTTACCCCCATCTATTTGAATAATCGGTCTCAATTCGGGAGGAAGAACTGGTAATAGACATAAAACCATCCATTCTGGTTCTATATTTGTTCGAATAAAATGCTTAGCTAATTCCATGCGGCGAACCAAAAAATTCTTTCTTCTTCCAACTTTTCGATCTTCCCATTCATTGCCCGTGGACCCTTCTTCCCCTAACTCTTTCCATTCTATCAACGAAGAATCTATAATAATTCTCAAATCCAGATCGGCTAATTGTTCTCGAATAGCACCTGCTCCGGTAGAGATTTCTCGATTTCGAAATGTATCGAAGCCTTGGGTAGTAAAAAAAAGCGGGATGCTGTATTTCCAGGATTGGATTTCATATTCGAATGAACCTCGTAATCGTAAGAAAGTAGGTTTTTTAACTACGGGCCTAGCAAACGAAAAATTTGGATAGGATCCAATAGGATCTCCCCCTTTTCAAAATCGGACGTGAAAGTTTCCTCTCATCCGGCTAAAGTAGTTACACCAAATAAAGATAAAGAAAGGGGTTCCCGCTTTCAAATAGTATAAAAACCCCTAACTACTCTTTACTCAAGTTCTCAATAAAGACCAAGCAACATTTCATTGATTCATTTTTTTTTTAGATTTTCTGAATTTTTTATTAAATTCTAAATAAATGAAATGTGAAATTTTTGAGTAGTCTACTTCCCTTCGAATGAGGAATCCCCTTAATTACTTATCTTAATTTCTTAATTAATTAATTAAAATTAATAATTAAAGAATAATTAAAGGAGTACCTTGGAATTCATAAGGGATTTACTTGTCTATTTCTCATTCCATTCGATCTTTTAGGTCCCTACTTCGCCTCGATGGTTATATCACGATGTCCTTAAGCCTATATGCGATGGATAGACTTCTGCAACCATGATCTATTTGTTTATTTGAACAGAATTTCAGTTCTTTCTAATAAGGAATGGAAGAGTAAATTCCAAAAAAAAAGAAGTATTTTTTTTCATTTTCACGAGGTAAATTCCTATTGTTTTGTTACTGAATTGACCATAGACCAATTCCCTTTTGGGAGTATTAAATACACACCCATAATTCTGAGCTTCATGTTACTCACCCCAAGAGACATGTCAGATCCAGGGCATCCCAATTCGATTGAATGGAATGACAGTTTCTCATTCTGAATCTGTAAAAATAAAAAAAGGAATTTTGATCAAATCACACATCGCAATATACTAGACCTTCTAATTCTTTAAGAGGTTTATCTAAAAGATTCGCGATATAACTAGGAAGACGTTTTAAATACCACACATGAGTTACTGGACATGCCAGTTTAATATAGCCCATTTGATATCTCCGTATTCGAGAATCAACAAACTCTACTCCGCATTGTTCACAAAATTTTGGTTCTTCTTTTTTATTTCCGATTACTCGATAATTTCCACAAGCACAAATCCCACTTTTTATAGGCCCAAAAATTCTTTCACAAAATAAGCCATCTTTCTCAGGTTTATTGGTTTTGTAATGAAAAGTATAGGGTTTTGTTACTTCCCCAACCATCTCTCCGTTAGGCAGGATTTTCTTGGCCCAAGCACTTATTTGTTGAGGAGAAACTGATCCAATTCGGAGTTGTTGATGTTTATATGGATCAATCATAGAAGAAAAATTCTGATTCATTCCAATTAAGCTTCCTTCCTATGAATCTGGAAGTTTTTTTCAGATACAAGGAAATGATTCAGTTCCAGAGCCAAAGATCGTAGTTCTCGAACAAGCAATCGAAACGATTCTGGAGCATCTTCAGATTTCGGTATTGTTCCTCCAATGATCGTAGTACCGAGTACTTCTTGACGAGCTCGAATATGATCAGATTTATAAGTAAGCATCTCTTGTAAAATATGAGCAACACCAAATCCCTCTAGCGCCCAAACCTCCATTTCTCCCACCCGTTGTCCCCCTTGCTTGGCTCTTCCTCTAAGGGGTTGTTGCGTAACAAGTGCATAATGTCCACTGGAACGTCCATGTATTTTATCATCAACTTGATGAATTAATTTCAAGATATAAGGCTTTCCTATTATAACAGGCTGCTCAAAAGGATCTCCCATTCGTCCATCAAATATTATGCTTTTTCCCGGATACTCGGGTTCAAATATCCATGGATTCGCTGTTTGCTTACCGGCTTCATATAATTCAGAAAACACTAGTTTTCTCGAAGCTTCTTGTTCATATCTCTCATCGAAAGGTGCTATTCGATAATGTCTATCTAGCATACCCCCAGCTAATCCGAGTGAACATTCAAATATCTGTCCTACATTCATTCGTGAAGGTACTCCTAATGGATTGAAGACCATATCAACGGGTCTTCCATCTTGCAAATAAGGCATATCTTGTCTAGACAAAATTTTGGAAACGATACCTTTATTTCCATGTCTTCCAGCCACTTTATCACCTACTTTGATTTCACGTTTCTGTAAAATATATATATGAATCGTTTCGGAATTATAACTAGAACCCCCCTTTTTCTGGATCCATCTCACATCAATAACTCGACCCCGACCACCTATAGGTAGTTTTAGACAAGTTTCTTTTGAGATAGATACCTGAATGCCAAGTATAGCTCGTAATAATCTATCTTCCGGGGCATACGATGATTCTTTCGCCATTTGAGGCGTTAATTTACCCACTAAAATATCTCCCGTCTCTACCCAAGATCCCAGCATCACAATTCCATTTTTGTCTAAATTTCGGAGTAAATGGGCTTCTAGGTGTGGTATTTCATTAGTGATTCTTTCAGGACCATGGCTTGTCACATGGGTCTGAATTTCATATTTCCGTATGTGAAAAGAAGTATAAATATTTTCATAGACCAGACGCTCACTAATGAGTACAGCATCTTCAGAATTGTAACCTTCCCACGGCATATAAGCTACTAATATGTTTTTCCCCAAAGCGAGTTCGCCACCAACGGTAGCAGCACCGTCCGCTAAAATTTGTCCCTTTTTAATACATTTACCCCGCTGAACCTGGGATTTTTGATGCATGCAAGTATTTTTGTTGGAACGTTGATACATAACTAATGGAATGCTTAGAGCATTCTCATTTTCCGATAAAATGATCTTGTCAGTATCGGTATAAATGATCTTTCCCCCGTTTTCGGCTATAGCGGGAACCCCTGAATCTAGAGCCACCTGACGTTCCAACCCAGTTCCAACAATGCACTTTTCGGGCTGAGAAAGCGGAACTGCTTGACGCTGCATATTTGAACTCATTAAAGCTCGATTCGCATCATTATGCTCGATAAAAGGAATGAGGGAAGCGCCAATAGAAAAATATTGGAAGGGAAAAATACTTCGAAGATGAACCTGTTCCCATGCAATAGTCAGAAATTCTTGACGGTATCGAGCTGGAACAACCTGTTCTTCCTGAATACTTCGATTCAGCGCCAAAGAATTTCCTGTCGCTACCATATAGTATTCATCTCTACTTGGTGATAAATAAAGCATCCGTACTCTTTTTGATCTCTCGTGGATTTCATAAAATGGACTTTCTATAGACCCCCAAGAACCAATCCTCGCATGAATTGCTAGGGATCCGATAAGTCCAACATTGATTCCTTCAGACGTGTCAATTGGGCAAATGCGTCCATAGTGACTAGGATGGATATCTCGTATCCGAAAACTAGCAGTTCGCCCTGTCACCCCTCCAGGGCCCAAATAACTCAATTTTCTCCCATGAACTATTTCTGTCAATGGATTTGTTCGATCCAAAACTTGAGATAATGGATGTAATCCAAAAAAAGATTCATAAGTGGTTGTTAATGGAGTTGAAGTTATCAAATTCTGAGGAGTCGGTATCAATTTATGCCTAATTGCTCCACATACAGTTCCTCTAACCATATTTTCTAAACGAATCAGAGCCAATCCAAATTGATCTTGTAAGAGATCCGCTACAGAACGAATACGTTTATTTTTCAAATGATTCATGTCGTCAAGTTCACCCATTCCAAATTTCATTCCAATCAAATGATCCGCAGCTGCCAATATATCTCTCGGTAACAAAAATGTATTGTTCTGAGGTATATCAAGATTCAGTTTTCGGTTCATATTTCGTCGACCAATCCTTCCTAATTCACATCTTTGTTGAAAGAATTTCTTTTGTAATTCCTTACATAACGATTCAGAAAATACCGGATCTCCGCCTACACAAGCAAATTGTTGATAAAACTCCAAAATGGCATTTTCTTTTGACCCTATTTTTTTTTTTTCCTTATCATTCAGATTCAGGAAAGACAAAAAAATTTCAGGGTAGCAAACATTCGCTAGAATTTCTCTTAAATTCGAACCTATAGCTGATGATAGAACTAGAATAGATATTTTCTGTTTCCTACTCACACGAGCCCATATCCTTGCTTTTCTATCAATCTCTAATTCTAATCTTCCTCCCCAATCTGATATTATGGTGCCGGTATAGACCGAAATTCCGTTATGGTTCAATTCTGACCGGTAATAAATACCAGGGCTTTGCAATATTTGATTGATTACAATTCTGTATATTCCATTTACTATAGAAGTTCCCAGGGAATTCATTAGAGGAATGTTTCCAATAAAAATGGTTTGTTCTTGGATATCCCTACTGGTTTTCCAAATCAATCCCGCGGATACATATAATTCGGAGGAATATGTGAGTGATTCATATACAGCATCTTTTTCTTTTATCAAGGGTTCTACCAATTGATAGGTTTCCACAAATAATTGAAATTCAATTTCTTGATCTGTATCTTCAATTTTTGGAAACTTATAAAGTTCTTCTGTTAAGCCCTGATCAATGAACCTACAAAAACCTTCGAATTGTATCTGATTCAACCCGGGTATTGTATACATTCCCCCATTTCCACTCCTATTTATTTTGAATTTACCCATTTATTTTGAATTTACCCATTTATAGATATAGAAAATATCCCGTTATTTGCTCTCATTCTTCATCGAATCATATTAATCAATTTAGCAATAATGGAATTTCTATTTTTTTTTACTGAATCGCATGAAATTTTACCTAACTACGAATACAGAATGTATGAAATACCTATGAACAGAGGAGAATAAATAAAATTTTATACTCAAATTGGAATTGGCATTTGCAACAGATATAATATAAATGGAAAGGAATTGAAAAATTCCACCTAGACTTATTTATGGGGTTTTTTTATAGAATATCAAAACAAAAAAATGGATTCTATTTCTACCATTATTATGATATTACATTACATATTATGATATTCCACATTCGAATTCGATTGGACACGGACACCAGAAAAAGAAATGAATCTGTTCGATTAGATAAAGACCTAATAATCAACAATATAGAATTTATTTTTTTAGCACTTAACTTTTTTACGGGTTCAATTGTTCAAAAAAGAATTCGCAGAGAAGAGAGATATTTTTTTACCTATTTTTTTAGGCGAATTTTTAAAATGCGGGTGAAGTGCGTACTTGATATTTATTAAAATTAAACACGCGTGCTATAGCTATCTATATTGGTCTCTCTTTATTCTTTATTGCAGCCCTATTCGTTCGGAACAGCATATGTCATGTTATATTTCTATTTTCTATTCAATCGATTTAATGAAAAATTGTCAAAATTGACGCACGATAATTTCCCGAAAATTCCCTATAGATATCAGATAAGAAGATTTCGGATAAGATGAGAATATCTGTGTAATAATTTATGGTCTAGGGTTTACATATATTGATAATTGCTGTTATAATTGAAATGGAGAAGGTTTTTTTTTTATTAAAAAAAAAGAAATACTGATTTTATGTATCAATTTGGATTTTCTTATCTCATTAGGAAAAACCTATTTTTGATTCAAATCCAAGAATCGTTCATGAATTAACATTTAATTTAATAGTTAATGGTTCTGATTTGTCCTGAATTTTTTTTTTACTTTTGTGACCGAAAGTTTACGTTTATTTTTTATCGTTTTGGCGGCATGGCCGAGCGGTAAGGCGGGGGACTGCAAATCCTTTTTCCCCAGTTCAAATCCGGGTGTCGCCTGATCGACAAGAGAATTGAAATAGCTTATTTTATTTGGTTTTGCTGATATAAAACTTGACAATTTTTTTTACAGCAGAAGCAAGCGGAGGAAAAGGACTCTTGAAACTTCTAAATTCTAAGCATCTGGAGGTTTTGTTCTCTAAAATGCTGTAAATCTTTGTGTATCGGATTCAAGAAAGTATTCTAGTCGTGAAAAGGAATCGGTAAATTTGGATAGGCTAGCCCCCACACTCCACTACTAATGTAGTGTCTGTCTACTGACTGGGTCTTGAATTTGATTGGATAGGAATAGGTCGGACAGGGAATCATTTTTAGTTGTAGAAGAAACTTTGTATACAGACTCATGAAAGTCTATGAGCGCTACGACATTTATTCCATATTAGTTAGATTGAATAGCTAATTCGTTTTCTTTTTCTTTTTTATTTATCTAATTATATTATATAAATCAATTATATAAATCTATATATATATAAATATATATATAGATTTTATATAGATTTTCATTCTATAATTCGAATATATTATTAATAAATTTCGAATATATTATTAATAAATAAAGAAAGAAAAAAAATTCTTTCTTTTCGCTTTTCGGTAACCCCCTAGTGAAAGAGTTTAATAAGCAGTTTTCCGATTGTTTTACAGAGAAAATCGGGCGACGGTAAGGATTATATCAAATCGGAAATAGAAGTATGCCATAGATAGCGATCATTCTTGTTTTACTTAATGAAATGTAGGGCAACTAAAAATATAGGTCTTTTTTTTTATTCCTACCTGTTATGAATATTCATTTCCCTAATACCTGCAAGGGTGTCTACAGATATTTTTGTTTGTGCTCAATGTTTTCCGATTCTATTAGAGATCATATAAGAACTTGTTAGATGTTATAGTTCGATTTATTGGATTCTTTCGTCAATAGTGTTAGGACAGAATTCCTTTTTTTGACTCTGCGCCAGCGATTCCACTATTATTAGTATTAGTGAACAATAATGAAATAATTCCTTCATATTGATATTGATAGAGATAGGGGGCATAATTCACATGGATATAGTAAGTCTCGCTTGGGCTGCTTTAATGGTAGTCTTTACATTTTCCCTTTCCCTCGTAGTATGGGGAAGAAGTGGACTTTAAAGATATTACGAATTTAGTTGAGGGAGCAAACTCAAACTGTATCAATTGAGATGGTTCTGCAATTTTTTTAATTCATTAATTAACTTAGAAATTGAATTAAAAAAAAAAATACCTACATTTCGGAATTCTATTCGATTGGAATACTGTATTCGAATATATGTATATATATAATATATATAAAGATAAAGAAAGGACTCTTTCAATCAAATAAATATTTCAATTATTCCCATGTTCATATTTGAAAAGGAAAAGGAATACAAATAATAAGAAATGGATTCCAACCAAATTCTTCCTAAAATTTCTAGTTCGATGAAATGACCCTATATATAGATATATATAGATATATAGACAATGAGGAACCGCAGAACCTTTTTATCCCCCCCTTTTTTTCAAAAGAGTTCTGTTATTAGTTATTATATTAAGGTATACACACTTTCTATGGGAAACAAGATAGACATAGTGGTTGTCTAAGTCTAACGAGAAACTACACATAATAAGATATTCCCGTTGCCTTAGGTGAGTCACATTATTACGTGCTTATGCTTACCACTTATTTTTTTATTTGGTTTATTAGTTTCGAAATTGAGTTTATGCTTTATTGAACTGATTTCCTATCATGGTTCAAACATTAAAAATCGATTTGGTTTTACTAATCTTTTAGAAATAGGAAAAAGTTTCCCATAGAACCGGGGGATCATCTGTCAACTATTTAATCAACTACTTCTTTTCTTCGTAATACTAAAAAGATTACTTGATTTTTTTTAATATGATACCGAGATTGGTCTTGAAAATAATCATAAATCTATATAAATCTTAATCTCGGAAGAATAAGAGGTGTCCTTCTTTTTTTTTATTATTTCAGATTGATTGGAACCAATACAAATCAAATAGATAATAGATGAAAAAAAAAATTGGGGGGCGCTATGTACATTACATATCTGTGATTGATATATACATGAATAGGAAGATACATATTGTAGATTGATCCATATTAAAGTATCTTTATTTTTCTATACTACAATAACAATAACAATAATAGATAGTTTGGTAGAAAGAAATAAAAGCTATTTCTTTCTACCAAACTAAACTATCCGATTTCATAGAAATCTGCTGATTCTAGTCCGATCATTTCATTGAAGACTAAGACACGAAATTAAAATCCTTTTGCATTTTTTTCTTGATTGCATTGATAAGAACTAAGAAGTCAAGTTTAAGTTAAATTAATCACTTTGACTTACTGTTTTTACGTAAATTATAAGTAAAAAGGCAGTAGGAACTAGAATGAACAGTGCAGTAGCAATAAACGCTAGAATATTGACTTCCATAATCTCATCGTTTCATTTCTCTTTAATTCGCAATAACTCGGGATTTAATCCCATAGAGATGAAAAATCTTTCGTCGGTAAATTCAATGGGATAATAAAAATGACATCTCGATGATATCGAATCGGATCAATATCATGAATAACAATATCTGAGCTATCAACTCGATTCATCGTCGAGAATTGAATAGTATAACATAGGAAGATCTTTTATCCATACCGAATTCAAAATTGGATTATTGATCCAATCAAAAATTCCTTTACTTTTTTATTTATTTTTTTTTTTTAAGAGTTTGTTTGTTCTTTCTTCAGCGGGACTCTTCTCTTAAACTAAAAATTATCGAGAGGGAATCTTTGTTTGATCTTTATTTTTTTAATATTCTCCTACTTGCATTAGGAATAGGACACATGTATCAAAAGTTCAGTGTGAAATTTGAATGAGATAGATTGTTTCAAATTCAAATAATTAGGAATTGAAATTAGTTACACAAAATCGGGGCAAGATAAGGGATATACTTTGAATCTTAAAGTATTCGAATCAACTATGTTCAATTTCTTTTGTATTGTGAAAATTCCATTTGTGGGTGTGTTCGTGGTAAACATATATAGTACTCTATTCCATTACACAGATCAGGAGTAATCGAAAAAAGCCAGGCCCAGCAGTACAGTATCTCTTTTTCTTGGAATCCTGAATAGGACGCTACTAATATTTATACTAATCCACATATGTTTCTTTCCCACCAATCAATATTAGTTCACGAAATGGAAATTACCATATTGGTTTGATGATAAATGTGAAACGAAAAAGAAAAAAAAGAAATAAAGAAAGGGGGTCCTAGTTAGGAAAAAAATTCTGTTCTATTCCCTTTCACAGAAAATGGAGAGATAAATTGATGTCTTTTTTTATTGGATTTGTATCCATCGGGACTGACGGGGCTCGAACCCGCAGCTTCCGCCTTGACAGGGCGGTGCTCTGACCAATTGAACTACAGTCCCAGGGAAAAAAACGTAGAGCGTACATATTCTTACCATTTCATTCAAACCTCTTCATTTCCATTTTCGATTAGAATCGTTGTGTTGTAACTGACAGAGGCGGGACTGAGATATTGATATCTACATGGATATGCACTTTAGCGAGATCGACACGGATTACTAGTAATCTTTTCGTTATTGCCAAATCGATTGAAAATAAATCTTTCAATGAATCAAGGAAAAAAGAGTTTTTTTATTTACTTTACTCCCCCTTTCTTTCCTTATACTTTATACTTACAGATCCTGATAGGAATCTAAATCATTAGCAAGATTTGAATTTTTGGAAAAATACGTAATCAAAGAAGAAAGGCGGGTAAGGTATGTATCTATTTTTTATTCTTCCATATCGACACATCGGGTATTTCCGGAAAACAACAAATGGTTATATCATTTCATGGTGGATCGGCGAATTATTGGGTTGGGCCGAGCTGGATTTGAACCAGCGTAGACATATTGCCAACGAATTTACAGTCCGTCCCCATTAACCGCTCGGGCATCGACCCAGGAAGAGTCAATCTCAGTCTTTATTGAAAATCCCAGGATCAACTTCCTTTAGTAGTACCCTACCCCCAGGGGAAGTCGAATCCCCGCTGCCTCCTTGAAAGAGAGATGTCCTAAACCACTAGACGATGGGGGCATACTTGCCCAACCGCCATTATATTATGTTCATAGTATGAACAGTTTTTTGAAATTGTCAATATAATGATATGACTCGATCAGAAGTTTTTTTCCGTCTGTCATAAGTCCATAAGAACTTTTTGATTCCTCATTTCGATTTATAAATTGTTCATTCCAATGGCTACTCTAGACTCTAGAATTCTAAAAAAAAAAAAATAGAAAAAATAAAAAATACGAAGGATAGGACAGGACCCTTTCTTTCGGAGAATGATTGGTTTACCGGAAAGGGCGAGGGGTTTAGTTTAAACTTCATTTTTTTTTCACATTCATTGATTCATTCATTGTTAAGATTCGATGGGCATATTTATATCTCACACTAAGCCGGGAAAAAAAGGAAATTAAAAAACGATAATCAATCTGGAAATCTGGGAAGAGGGATAGGGATCAACAAGTTATTGAAAATTGTTTTTCAATAAGAATTTGGTTGAGGGACAAATGGAATCCATTTATCAATGATTTGAGGAAATTTATTGGATATATTATATATTGATTGGGTATATTATATATTGAATTGGCGGGTACATGGAGCAATCCCATTAGGATCGGTTTTCAAATAATTCATTGCATTGATATTTATCAAATCCAATATCAATAAACCAAAACCCATTTTAACCCTTCTCTATACTATACTCACTAGGTAAATTCAATTTATTGTTCCGTAATGAGCCACTATAAAATATATCTATGTACATATATTCTATTTTAATAGAATTCAATATAATTCGAATATAGTATAATAGAATAGAAATATATAGAATAAGTATCCATATAAATAGGAGCATATGCAATACTAAATATATGTACTAGACTCATAGTGTCTAGTTACTTATTCAGGAATTGAATCAAAGGGGCCCTTTTAACTCAGTGGTAGAGTAACGCCATGGTAAGGCGTAAGTCATCGGTTCAAATCCGATAAGGGGCTTTTTTGCATAAAAACCCAACGGTAGTATTCATATTCGAGGGGAGAGGATATTGTTGATATTTGTAATAAAAAAGTAAGGAATTTTCGAATTTCATTCGGAAAGGAAAATGGAATTATGAAATTTTTAATTCTAAAAAATGATAATATAATAATTCTAATGAATTAGAATTCTAGTAATTCTAGTTAGAAAGGTGAACATTTTTTTTTTATAATGAATAATGATAAGTCATCTCATTTAATTTCCAGATATTCCTATTTTTCTGTTATTCCAATCCAAATTCATTGGAAAGATTATCAATCAACAAAATAAAAAGTAAGTGGATCTAACCCATTGAATCATGACTATATCTACTATTCTGATATTCAAATTCGATATCAAAATAGAGATGAAATTATCTTCTTTTATTTCATTTTCCATCTTTCTTTGGTTTTAACTCCAGAAGAATCTGTCGATATTTCTGATTAAATCTTCTTGTTCCTATTGTTCCTAGGGGTTCCATAGGAATAAATTGCTATTCCCTTCCTCCACGGAAGAAAGGCTTATTCCAAGTCCCAAAAGTCATTTTTCATTTTCACTATCTTTCTTTAATTTCAGAGAACACAAGAAAAGATCAATTTACATTTAAATTTCTATAAGATAAGATAAGATATAGATATCGAAAATAAATCTATCAAATCATGGCTTTCCGTATCAAATGGTTTCATATCGAGGCATATGATATTTTTTTCCGGCAATTGATGGATGCGAGAAAGAGACTTTCACTTCTAGTCTCTTATTATTAAATTCAATACAATATTAAGGAAACTCATTCTATTTTTTTTTCTGACAGATAAAAAAAAAATAAAATTTTTAGTTTTATATTAATCAGAAAGAAAGGAAAATATAACAAAATAGAACAAAGAAGACAATAAAAGAAAAAAATGAAAGAATCCAATATAAATATAAAATATATATATGATACTTATATATATGATACTGTAGTAGTTTAGTACACATAGAAATTCGAAGAATCCATAAAACTTTTTTTTATTTTTTTTTTTTTTATCAATTTCATGAACAAGATTCAAGAATAAGATTATTTGATGAAATGAGAGGAGTGGGAATCCACTGGTAGCGAGAAAAGGGATCATTTGTTTCTTGAACAGTTCTTTCAAACAATTAATTTTTCTGATTTATGAGTCATAAGACAATTCATGACTTAGGGGGTTTTAAAAAAAAGAATAACCGAATTGAGTTCATGATTTTACTTAGGTCAATAGACATAGACCAATAAAGGATTTTTAGATTCGAAATCCATTAGAAAAGAAGAGACGGTGTACGAGAAATCAAATCATACATACAGCCTCGAAGGCCGCGAAAATGCTATGAGGTGTTCGAAAATGGTTGAAGTAGTTGAATAGGGAGGATCACTATGACTATAGCCCTTGGTAAATTTACCAAAGATGAAAATGATTTATTTGATATTATGGATGACTGGTTACGGAGGGACCGTTTCGTTTTTGTAGGCTGGTCCGGTCTATTGCTCTTTCCTTGTGCCTATTTCGCCTTGGGGGGTTGGTTCACGGGTACAACCTTTGTAACTTCATGGTATACTCATGGGTTGGCAAGTTCTTATTTGGAAGGTTGCAACTTCTTAACCGCTGCAGTATCAACTCCTGCTAATAGTTTAGCACACTCTTTGTTGTTCCTATGGGGTCCTGAAGCACAAGGAGATTTTACACGTTGGTGTCAATTAGGTGGTCTGTGGACTTTTGTTGCTCTCCACGGCGCTTTCGGACTAATAGGTTTCATGTTACGTCAATTTGAACTTGCTCGATCTGTTCAATTGCGGCCTTATAATGCAATCGCATTCTCGGCTCCAATTGCTGTTTTTGTTTCTGTATTCCTGATTTATCCACTGGGTCAGTCTGGTTGGTTCTTTGCGCCTAGTTTTGGTGTAGCAGCGATATTTCGATTCATCCTCTTTTTCCAAGGGTTTCATAATTGGACATTGAACCCATTTCATATGATGGGAGTTGCTGGTGTATTGGGTGCTGCTCTACTATGCGCGATTCATGGTGCTACCGTGGAAAATACTTTATTTGAAGATGGTGATGGTGCAAATACATTCCGTGCTTTTAACCCAACTCAAGCTGAAGAAACTTATTCAATGGTCACCGCTAACCGCTTTTGGTCCCAAATCTTTGGGGTTGCTTTTTCCAATAAACGTTGGTTACATTTCTTTATGTTATTTGTACCAGTAACTGGTTTATGGATGAGTGCTCTTGGAGTAGTCGGTCTGGCCCTGAACCTACGTGCCTATGACTTCGTTTCTCAAGAAATCCGCGCAGCGGAAGATCCTGAATTTGAGACTTTCTACACCAAAAATATTCTCTTAAATGAAGGTATTCGTGCTTGGATGGCGGCTCAAGATCAGCCTCATGAAAACCTTATATTCCCTGAGGAGGTTCTACCACGTGGAAACGCTCTTTAATGGAACTTTAGCTTTAACTGGTCGTGACCAAGAAACCACCGGGTTCGCTTGGTGGGCCGGGAATGCCCGACTTATCAATTTATCCGGTAAACTACTGGGGGCTCATGTAGCCCATGCCGGATTAATCGTATTTTGGGCCGGAGCAATGAACCTATTTGAAGTGGCTCATTTCGTACCCGAGAAGCCCATGTATGAACAAGGCTTAATTTTACTTCCCCACCTAGCTACTCTAGGTTGGGGGGTAGGTCCTGGTGGGGAAGTTATAGACACCTTTCCATATTTTGTGTCTGGAGTACTTCACTTAATTTCCTCTGCAGTATTGGGCTTTGGCGGTATTTATCATGCACTTCTTGGACCTGAGACTCTTGAAGAATCTTTTCCATTCTTTGGTTATGTATGGAAAGATAGAAATAAAATGACTACAATTTTGGGTATTCATTTAATCTTGTTAGGTATAGGTGCTTTTCTTCTAGTATTCAAGGCTCTTTATTTTGGAGGTGTATATGATACCTGGGCTCCAGGGGGGGGGGGTGTAAGAATAATTACCAACCTGACCCTTAGTCCAAGTATTATATTTGGTTATTTACTAAAATCACCTTTTGGGGGAGAAGGGTGGATTGTTAGTGTGGATGATTTGGAAGATATAATTGGGGGGCATGTATGGTTAGGTTCCATTTGTATACTTGGTGGAATCTGGCATATCTTAACCAAACCTTTTGCATGGGCTCGACGTGCACTTGTATGGTCTGGAGAAGCTTACTTGTCTTATAGTTTAGGTGCTTTATCTGTTTTTGGTTTTATTGCTTGTTGCTTTGTATGGTTTAATAATACCGCTTACCCTAGTGAGTTTTACGGGCCCACTGGACCAGAAGCTTCTCAAGCTCAAACATTTACTTTTCTAGTTAGAGACCAACGTCTGGGGGCTAACGTAGGATCCGCTCAAGGACCAACCGGTTTAGGTAAATATCTAATGCGTTCTCCGACCGGAGAAGTTATTTTTGGGGGCGAAACTATGCGTTTTTGGGATCTGCGTGCTCCCTGGTTAGAACCTCTAAGGGGTCCCAATGGTTTGGACTTGAGTAGACTGAAAAAAGACATACAGCCTTGGCAAGAACGTCGTTCCGCGGAATATATGACTCATGCCCCCCTAGGTTCTTTAAATTCCGTGGGTGGCGTAGCTACAGAGATCAATGCAGTCAATTATGTCTCTCCTAGAAGTTGGTTAGCTACCTCTCATTTTGTTCTAGGATTCTTCCTATTTGTAGGTCATTTATGGCACGCGGGAAGAGCTCGCGCAGCTGCCGCAGGATTTGAAAAAGGAATTGATCGGGATTTTGAACCTGTTCTTTCCATGACTCCTCTTAATTAAGACATGAGATCCAATACGTGAAGCAGGACTCACTTTGATTTCACCATCCATATTGAGTTGGGCGGAGCAGGTCATATTGAAAAAGTATTTCCTTTTCCTTTCTTTTCAACTCATTTCTATCGAATCTTTTTTTCGGGCTCGGCTACGTGGTGGTATAGCCGAGCCATTACTTTTTAATTAAAAAATAAATTTAGCTAACCAAAACCAATAAAATAAACAAACTCATTCGTCGAGCAAAAGGAGAGAGAGGGATTCGAACCCTCGATAGTTCTTTGTTTCGAACTATACCGGTTTTCAAGACCGGAGCTATCAACCACTCAGCCATCTCTCCAAAAGAGAATTTCGATTTTATCTTTATTCCACCGAATAGACCATCAACATATGAGTTGCTACCATTACTATCTTCAGTGAAGATATCCGATGTGAATCTATAGGTCTATTTTTCTATCTGTATATATCTCTATCTATATATAGATAGATAGATGCATGATCCAGCATGCCCTTTTGTGAATTGTGAAGTAAAAAAAAAAATACCCGCGATCCATGCCAGAAAAAAGGGGAGTGATAATAATTCATATAAAATCAATGGATTCATGGTAAAACCCCCCCATGATGCATTTTTTTTTACAATTTTTTTTGTTATTTTTGTCGATAAAGGGATCAAACGGTCTAGTTCTTTTGTTGGTAAATTGGAGGATTCGAAACATGACTATTGCTTTCCAATTGGCTGTTTTTGCATTAATTGCTACTTCATCAATTTTACTGATTAGTGTACCCGTTGTATTTGCTTCTCCTGATGGTTGGTCGAGTAACAAAAATGTTATATTTTCCGGTACATCATTATGGATTGGATTAGTCTTTCTAGTGGGTATTCTTAATTCTCTCATCTCTTGAACCCATTTGTTTTCTAGTTCTAGGTATAAAATGGAAATGACCCCTCCCCCCCGAATTTTTTCGGATTGTGAGACGCATTAAAATGGAATAGAAGCCCCAAAAATAAAATGCAAATAAAGAAAACTAGAAAATGAAATGATAGGGAGGGGTCCAGTCCAACTTTATTGGAAAAATCTTTTCTATTGTTCTATTGTAAAATAAATGTAAAATGTAAAATAAATGTAAAATAAAATTGAAATTGTAATATAATAATAATATAAATAATAATATAATAATAATAATAATATAATAATAATATAAATAATAATATAATATTTATATAATAATATAATATTTATTATTTCTATCGAATATTTATATATTATTTCTATCGAATATTTATATATAAAATTGATATAATTGATATATAAATATTCGATTCTATATTATATAGAATCAAGATATAGAATCCTAATCTATAATAATCTAGAATCATATAATCATATAAATAATAATAAAATAATAATATAAAAAATAAGAAAATCACATAATATATATATATATATCATATATAATATAAAATATATATACAATATAAATAGTATAAAGATATATATAAAATAAAGATATATATTTTGAATTCCAATTTCATTTTAAAATTTTTTTTATATTTTTTTGTTATTTCGAATTACCCCTAACAGAGAGTATTGGACCTAGTTCTACACAAGTATAATCCATATATTGCGTATCAATAACGATAAAAAATGCGGATATAGTCGAATGGTAAAATTTCTCTTTGCCAAGGAGAAGACGCGGGTTCAATTCCCGCTATCCGCCCCCCCTTTTTTTATTTTTTTTTTATTTATTTTTAATAATAACTAATAATAACTTATAGTAAAACTTATAGTAAAATAATAACTAATAATAACTTATAGTAAAACTTATAGTAAAATAATAACTAATAATAACTTATAGTAAAACTTATAGTAAAATAATAACTAATAATAACTTATAGTAAAACTTATAGTAAATAGTAATGAATTTCGAATTAAAAAAAATCAAACCTCAATTTTTTTGTCAAAAAATTTTGCGGAGACGGGATTTGAACCCGTGACCTCAAGGTTATGAGCCTTGCGAGCTACCAAGCTGCTCTACCCCGCGATAAAGCGCAGAATTGAAAACTAATAAACAAACAAGGATTGAATGCGCCCCTCTACCATATCTGTACAAATAGAATAACCCATTTATACAGAATGGTAAAGGGACCTTCCTATGATCGATGATCATAGAAATGAATAGAAAAATGACGAGAAATTTTTATCCTTACCAACTTGATCTTGTTGTACCGGGCAACAAACATGCATGAACCATTTCACGAAGTATGTGTCCAGATAATCCAAAGTCTCGATAGTTAGCTCTCGGTCTTCCGGTTAAAACACAACGTCGATGAAGACGTGTAGGTGCACTATTACGCGGTGGTGATTGTAACTTTCCATGAATTTCCCATTTCTCACTTAACGACGGAACTTTGCTTATTTCTTTTTTTGAGGATCCACGAATAAAATGAAATTTTTGTTCCAATTTTTGCCTCTTCTTCTCCCTCTGAGTCAAACTTTTCTTTGCCATAATGGTTCATTTCTCCTATTAGTATCAATGATACAATACAAGTCGGATCCTAGATGTAGAAATAGAAGAGGGCAGACCCCCTTTTCCATAGAAAGAAATGAGATCTTCGTAGATACAATAAAGAATTAACCAAATTTGCCCGATGTAGAGGCAATCAAGAAAGCCGCATAAGTAAATATATACCCTACAGAAAAGTGGGCTAATCCAACCAACCTTGCTTGCACAATGGAAAGAGCCACTGGTTTATCTCTCCATCGAATCAAATTAGCCAAAGGTGTGCGTTCATGAGCCCATGCTAAAGTTTCAATCAATTCCTGCCAATATCCACGCCAGGAGATTAAGAACATAAACCCAGTAGCCCAAACAAGATGTCCAAATAAGAACATCCACGCCCAGACTGATAAACTATTCATACCAAAAGGGTTATATCCATTGATAAGTTGTGAAGAGTTTAACCATAGATAATCTCTTAACCATCCCATCAAATAGGTGGAAGATTCATTAAACTGTGAAACGTTACCCTGCCATAATGTAATGTGCTTCCAATGCCAATAAAAAGTAACCCATCCAATGGTATTTAACATCCAGAAAACTGCCAAATAAAATGCGTCCCAAGCCGAAATATCACACGTACCACCTCGTCCCGGACCATCGCAAGGAAAACTATAACCAAAATCCTTTTTATCTGGCATTAACTTGGAACCACGTGCATCCAAAGCACCTTTTACTAAAATCAATGTAGTTGTATGTAAACCTAGAGCAATAGCATGATGAACCAAGAAGTCTCCGGGCCCTATTGTTAAGAATAGAGAATTACTATTCGCGTTAATAGCATTTAACCAACCGGGCAACCATATGCTTCGCCCCGCAGTGAACGCTGGACTATTCGTTGAAGATAAAAGTACATCGAACCCATATGCTGTTTTCCCATGAGCGGATTGTATCCATTGGGCAAATATGGGTTCGATCAAGATTTGTTTCTCCGGAGTACCAAAAGCAAGCATGACATCATTATGGACATAAAGTCCCAAAGTATGGAACCCCAGAAAGAGACTGGCCCAGCTTAAATGCGATATGATAGCTTCTTTATGGTCTAACATTCTTGCCAATACATTATCCTCATTCTGTTCCGGATTGTAATCTCTAATAAAAAAGATAGCTCCATGAGCAAAAGCTCCTGTCATGATGAATCCTGCGATATATTGATGATGAGTATATAACGCAGCTTGAGTAGTAAAGTCTTGCGCTATGAATGCATAAGCAGGTAAAGAGTACATGTGTTGAGCTACCAAGGAAGTAATAACCCCTAAAGAGGCTAGAGCAAGGCCTAATTGAAAATGAATCGAATTATTGATTGTGTCATAAAGACCCTTATGTCCACGCCCTAATCTGCCTCCCGGAGGAATATGTGCTTCTAAAAGATCTTTTATACTGTGCCCAATCCCGAAGTTAGTTCTATACATATGACCAGCAACGAGAAAAATAAATGCAATAGCTAAATGATGATGAGCAATATCGGTCAGCCATAAACTTTGCGTTTGCGGATGGAATCCCCCGAGAAGTGTTAGAATGGAAGTTCCTGCTCCTTGGGGGGTACCAAATAAATGACTACTGGAATCGGGGTTTTGAGCATAAAGATTCCACTGACCTGTAAAAAGTGGGCCTAATCCTTGGGGGTGCGGCAATACACTGAAGAAATTATTCCATCGAACGTATTCCCCTCTGGATCCAGGAATAGCGACATGGACTAAATGTCCTGTCCAAGCCAAGGAACTTACTCCGAATAGTCCTGACAAATGATGATTGAGGCGGGATTCGGCATTTTTAAACCACGAAACGCTCGGTTTCCATTTCGGTTGTAGGTGTAACCAGCCCGCTATTAAGGATATGGCAGAAAGAAATAATAGAAAAAGAGCTCCAGTATAAAGATCCCCATTAGTACGTAAACCGATTGTATACCACCACTGATAAACACCGGAATAAGCGATATTCACTGGGCCAAGAGCACCCCCTCGAGTAAAAGCTTCCACAGCCGGTTGACCAAAATGAGGATCCCAAATTGCATGAGCAATAGGTCTTACATGTAAAGGATCCTGTACCCATGCCTCAAAATTTCCTTGCCAAGCTACATGAAACAGATTTCCGGAAGTCCACAGAAAAATTATTGCTAATTGTCCGAAATGAGAAGCAAAAATATTCTGATAAAGACGTTCTTCAGTAATATCATCATGACTTTCGAAGTCATGTGCGGTGGCAATACCAAACCAAATACGACGAGTAGTGGGGTCCTGAGCTAAGCCTTGGCTAAACCTTGGAAATCTTAATGCCATAATGCTTTTCAAATCCTCCTAGCCATTATCATTATCCTACTGCAATAATTCTTGCTAAGAAGAACGCCCATGTTGTGGCAATTCCACCCAGAAGGTAATGGGTTACTCCTACAGCACGTCCCTGTACAATGCTCAAGGCTCTAGGCTGAGTAGCAGGAGCAACTTTTAATTTATTATGAGCCCAAACGATGGATTCAATAAGTTCTTGCCAATAACCACGCCCACTGAATAGAAACATTAAACTAAAAGCCCATACAAAATGGGCACCTAGGAAAAAAAGGCCATATGCAGATAATGAAGAACCATAAGACTGAATTACCTGGGATGCCTGCGCCCATAAGAAATCGCGGAGCCACCCATTAATGGTAATGGAACTCTGCGCAAAGTTTCCTCCCGTGATATGAGTTACCACCCCTTGATCATTTATACTACCCCAAACATCTGACTGCATTTTCCAACTGAAATGGAATATTACTACCGAAATTCCATTGTACATCCAGAATAACCCTAAGAAGACATGATCCCAAGCAGATACTTGGCATGTCCCCCCTCTTCCAGGTCCATCACAAGGGAAACGAAAACCAAGATTTGCTTTATCCGGTATCAATCGTGAACTACGAGCAAATAGAACACCTTTTAGGAGTATCAATACCGTCACATGAATTGTAAATGCATGAATATGGTGGACCAAAAAATCCGCAGTTCCCAATGGAATAGGTAACAAAGCAACCTTGCCGCCCACTGCCACTAAATCACCACCCCCCCAAGTCAAACTGGTGCTTGTTGTTGCACCAGGGGCCGTTGCACCGGGTGCTAAAGCGTGGGTGTTTTGTATCCATTGAGCAAAGACGGGTTGTAATTGTATAGCGGTATCTGAAAACATATCTTGGGGACGCCCTAAAGCACTCATGGTATCATTATGAATATACAAACCAAAACTGTGAAAGCCTAAAAATATACATACCCAGTTCAGATGTGATATGATTGCATCGCGATGCCGAAGGACACGATCTAATAGATCGTTGTATCGCGTAGTTGGATCATAGTCTCTTACCATAAAAATGGCTGCATGCGCAGCAGCACCAACTATGAGAAATCCACCAATCCACATGTGATGTGTGAACAATGACAATTGTGTACCATAGTCAGTAGCTAGGTATGGATAAGGAGGCATAGAATACATATGGTGAGCTACAACAATGGTTAAAGAACCTAACATAGCTAGGTTAATAGATAATTGAGCATGCCATGACGTTGTTAGTATATCATATAGGCCTTTATGGCCCTGGCCTGTAAATGGACCTTTATGGGCCTCTAAAATATCTTTTATACCATGACCAATACTCCAGTTGGTCCTATACATATGACCCGCTATCAGGAAAAGAATTGCAATAGCTAAATGATGATGAGCAATATCAGTCAGCCATAGACCACCAGTTACTGGATCTAATCCTCCACGAAAAGTAAGAAATTCCGCGTATTTTGACCAATTCAAGGTAAAAAAAGGGGTTGCTCCCTCAGCAAAACTCGGATAAAGTTGAGCCAAAAGATCCCGATTCAAGATAAATTCATGAGGAAGTGGGATCTCTTTAGGATCTACTCCAGCATTTAGAAATTGGTTAATCGGTAAAGATACATGTACTTGATGCCCCGCCCAAGAAAGAGACCCAAGTCCTAGTAGCCCTGCTAAATGGTGATTTAACATGGATTCTACATCTTGGAACCAAGCCAATTTCGGAGCAGCTTTGTGATAATGAAACCAACCAGCAAAAAGCATTAAGGCTGCAAAGACCAATGCACCAATTGCGGTACAATAGAGTTGTAATTCACTAGTTATTCCAGATGCTCGCCAAATCTGAAAAAAACCAGAGGTTATTTGTATTCCTCGGAAACCCCCGCCCACATCACCATTCAATATTTCTTGACCCACTATTGGCCAAACCACCTGAGCACTAGGTCCAATGTGAGTAGGATCGCTTAGCCATGCTTCATAATTGGAAAAACGAGCACCATGGAAATACATGCCACTCAGCCAAAGAAAGATGATGGAGAGTTGGCCGAAATGGGCACTAAATACTTTTCGGGAAATTTCCTCCAAATCACTAGTATGGCTGTCGAAATCATGAGCATCAGCATGTAGGTTCCAGATCCAAGTAGTAGTATCAGGTCCTTTAGCTACTGTTCTTGAAAAATGACCGGGTTTGGCCCATTCCTCGAAAGAAGTTTTTATGGGATCCCTATCTACCAAAATTTTGACTTCTGGTTCCGGCGAACGAATAATCATTGAGTCCTCCTCTTTCCGGACAACACATACAAAGAGACCTGCCAACATCAAAAATAATTAGTGAACTTATGAGAGATGTTTCTATTTCGTTTTTTTCTCTTCGATCTCCCACCTATCTATTTTCTTTAGTTATTCACTAGAACAATTATGATCTGGAAGTCAATCCGGGGCAAGTGTTCGGATCTATTATGACATAGCAGTGAGGCGCTCAACGGACCCTTTTAATCTTATAAAACCTTTTCTGGACTTTGAATTGAAGTTAAAAAATTTTTTGTGCAAATTAGTGTATTCATATCTCAATTAGAAGTTCCTAGATGGAACGACTTTCATTTTCTGTCAGAAGATATGAATATGTACTCTATTTCAAACCACATGAGCAATCGTTAGCATTACTAGGAGACATACTGGTATTTATATTTCATTTTGAATTTAGTCTTTAGTCATTCGAAGGTCTCTTTTATTAGTTTGAATAGCAGAAAAAAATAGAATTCTCTACTGTATCCCCGTATCGTTTATACCGACGAAATACCAAACGAAATAGAACGATCTTAGAAGGGATATAATGAAATTCTTTGATTGGTTGTTCCTAAAGAAATGATCCGTTTTCTATGGGATAGAGACAACAAACAATTAATTATAACAAATAAAAAATCAAAATCGAAATAAAAAAAATTCTAAATCGAATAATACTAATAATATTCCAAAAATGAAATAGAATATTACAATAAAAAATCGAATAAAATAAACAGAATGTTCTTATTCGAAACGCCCTGTGATCTTCAACCAATTCTGCGCTTCAATATAATTACCAGGCGTAAGGGCTATAGCTTGTTTCCAATACTTAGCGGCTTGATCGAACCAAGCCTCCGCAATTTCAGAATCTCCCTGTCGAATGGCCTGTTCTCCGCGGTCGGAATAGGTGAGTAAACTCCTTCCCTTAGAACCGTACTTGAGAGTTTCCTGTCTCATACGGCTCACCAGTCAATTCTTTTGGTGTCCCATTTTTTTAATAGATCATAGACCATATCTAATTGAATGAGATTTCTTATAGAATAGATTCGATCTATTCCATTTTTTTGCGAGTTAACCAAAAGAAAAGGGGTGTTAAATTCCATGAGTTTCAAACTTGAATTTTTATTAATACAAAATGGAATCCGTTTTATAGTTTTATCTTTTCTCCTACCTTCCGAAGAATAAAGCATCAGCATTTCCACTCTCATTCGAATTTTCTGAAAGGTAACTATCTCGGTTTCATATATTATATACTTTCCATATATGATATAGAAATCTATAGAATCTTTGAAAAAGACTTTTTTTCTTCATAAGAAAGAAAAGACTTACTATCTTTGGGATCTGATACTACACCGCTGCTCAAAATTTTAGGGGATCAACTCTATTACATAAGTGGATTCCTAACTTTGTATATCATAATAGTATATCATAATACTTTTATATCATAATATTAAGTAAGCAGTTCTTATTGTATCGGCTCAAAACCTCTCTAATTGATCTTTACGGCGCTTCCTCTATCAATTAGATCCTTTATCCATAGAATATAAAGTATCTAGGCATATCTATTTCTTCATATTTCGACTTCTATGAAGTTTCTTTCTTTACTACAGCTGATAAAAATCGTTGTTTTGGACAATATATATGTAGAAAGCCTTTTTATAGTTATAGTATTTCTTAGCGGATTTGCTCTTTCTTTTTTTTTCTTTCTATAGTGGAGATAGTCGCACGTAATGACAGATCACGGCCATATTATTAAAAGCTTGTGGTAAGAACGGGTTTCGTTCTAGTGCCCGAAAATAATATTCCAAAGCTTTCGTATGTTCTCCGTTACTTGTGTGGATAAGGCCTATGTTATAAAGTATATAACTTCGATCATAGGGATCAATTTCTAGTCGCATAGCTTCATAATAATTCTCTAAAGCTTCCGCATAATTTCCTTCGGATTGAGCCGACATCCGTTACGGTCGTCATTCAGTTCGAAGAATCTCCGCTCCAGAACCGTACGTGAGATTTTCATCTCATACGGCTCCTCCTTTATGTGCATAATGATAAAAATACATAGAATCAAAAAAGATTGAAATATTCTCATTATCAACTGAGCAGGGCTAGTGTTTTTACACGAAATCTCTAGCCAACCTTCCTGTAAAAGTGTAAAAGGTCTTTTCTTAACATCAAGTATATTGGTACTGGATAAAAAAATGGTAACTCCAACAATTTCTTTGTCCTCAACGCCGCTTAATTTCCAGGAATTAGGCACTTCAACAGTCTTCGATGGTTATACGGATATCCAAAATACCAACGAGATGGATGTTTGTTTGTCCCAACCATTCTTGTTAGTCCCGATCCCGATAAGGAAGTGGATAATTTTTAACAAAGTTTTCGTGTTGTTGATTCGTAGGCGTAGTGCTTCTTCCATCATGCTGCCTATTGGTACTAGTGGAGTAGGGTTGACCTAAGCCATAGGTATAGGTAGAACCTTTTGCTTAATACTATAAATCGAAAATTGAAGCATATGAGGCTGCATTAATCGGGGATACACGACAGAAGGAATTAATTGTTTTAAACTTCACCTTCAGCAAGCGTAGATTTTTTTTCCATTTTTTTTTTCTATCCGAAGAATGCGCCTTTCTCCTAAGACTGAGAGCGATAAATAAATAAATAAAAAAAGATAATCAAATCGCACCATCTCTGTAATAGGTGAATGCCTCTTTTTCTCCCGAAGTTGTCGGAATTATTTGTAATAAGATATTGGCTACAATTGAAAAGGTCTTATCAATAAAATTTCCATTTATCCGAGATCTAGGCATAGGTGTATAAATGAATTCTCTAATTTAATTACCTCTCGTGAGAAAATAATCCCACAAACAAAGGAAAATTGTACAGTAAAGTACGAAATAACGTAAAAACAGACGCATTAAAATTCTCTTTATCCTCCAACCTCAAAGGAAGTTTTTTGTGATAAAAAGTTTTTCTATTTATTTTTCTATTTCGAAGTGATTGTATGTGCCTATCAAAAAAAAAAATCGAATATGAATAACTCATAACTCGGTTTCTGGACCATAATCATTATGTAGGAGAGATGGCCGAGTGGTTCAAGGCGTAGCATTGGAACTGCTATGTAGGCTTTTGTTTACCGAGGGTTCGAATCCCTCTCTTTCCGCAGCATCGTTCTTTACCTAATTCACCACTGTTACTGACTACAATGTATCAAATAACACAAATAACAACGGATACCTTTATTCCAACTTTCTTTGATATGAATTCTCCACTCTATTCTTAATTTTTGTTATACAGAAAATACTAGAAATAGTTGGCAAGGAACCAAAATTTTCCGAAACTTTGTTATTTTAGTTATTAAGTCTGACGAGAATAATATTCTACAACCAGCAATTCATTTATTTTCAAACCAATCCATTTACTATCTATTATTTGATTGACTAATCCTTTATATTGGAATGGGTGAAGAGTCAAATGTTTTGGCAATTCCTCACGGGGGGGTGAATCAAGAAAATTTTGAATCAGAGTTTTAGACTTTTGTTCATCCCTCGCTTTAATAATATCTTGGGGTTTGCAGCGATAACTTGGTATATCTACTATACGACCATTAACTAAAACATGTCTATGGTTAACGAATTGGCGGGCTTGAGGAATAGTCGAAGCCATACCCAATCGAAAAAGTATGTTATCCAACCGCATTTCAAGTAATTGTAGTAAAACCCGACCGGTTGACCCTTTCGCTTTTCTGGCGATACGAACGTATTTAAGCATTTGTCGTTCTGTAAGACCATAATGAAAACGCAATTTTTGTTTTTCTTCTAAACGAATACGATATTGAGATTTTTTACCGGAGCGCGATTGGTTTCTAAGATCACTTCCGGCTCTAGGCCTTTTAGTAGTTAGTCCAGGTAAAGACCCCAGACGACGTATTTTTTTGAAACGAGGCCCTCTGTAACGTGACATAAAGACTCCTTGTTTAATTTCATAAACCTAAATTAAAACTAAACTCTAAACTAAAGTATAAAGTATTGTACTACAAAGAAAGAATAATTAGATGAATTATATCAATATCCGAACCTTTTATATTTTATATTGTATATATATATATACAATTAATATAATATATTTATATAGAAATATATATATTTTATTATATAGAAATATATATAAGAAATATATATATTTTAAATATATTTAATTTAATATATTTAATTTAATAAAATATATTTTAAAAATTAAATAGAAATCAAAAAGAGTTCTTTTCTTGATTTGCTTTATAGAGATCGGAACTACTCCAATTTTGATTCAAAATTGGAAGTTCCTACGACATAATAGATCGGTGACTCTTGGAAAAAGAAAAGGGAAAAAGCCTTTTCTTTTCGATATTCTTTGATTTCTCTTTTCGATATTCTTTGATTTCAATTCTTTGATTTCAAAAAGACATTATCAATTATGTAAAAAATCCAAATAGGGGAAAAGAAAAGCCGGCTATCGGAATCGAACCGATGACCATCGCATTACAAATGCGATGCTCTAACCTCTGAGCTAAGCGGGCTCACATAACATAAATTGTGCATGCATAGGAATTCAATAAAATACTTCTAAAAAAATACTTCTATTGATATTGAATAACTTATATTGATATTGAATAAAAAGTATATGAATAAAAAGTATAAAAAATTATAAAATTTGAATATTCAATTGAATATTCAAATAAGAAATAATAAAGATAAAATAATAAAAAAAAGAATATTTAATATTTAATAAATAAAAAGAATATAAAGAATATAAAAATAATATAAATAGCTATATATAATAATAAATAGCTATATATAATATATAATAATAATATAGAATATTTATCTATTTCAATATATTTTATCTATTTTAAATAGATAATATATAAATTATATTATACTATTCGAATTCTATTTCTATTATAATTATAAATTATTAATTTATATTATAATTATAATATTATAATTATAAATTAATAAAATAATAAAATATATAATAAAATATATTAATATTAAAAAAAATAAGAAATTTCCATTTTCGTTATGTTCAATCGTTCGCCCTAAGGAAAAAAGATCAGAATAAAAAGAAAAATAAAAGAAAGAGAAAGGTCCAATCGAGATCATAATGAAACATTCCCTTCAGTCGGAAAGGTGAAAACTAAGACGAAAAAACAAAAAGAATCGACCGTTCGAGTATTTCAAATTGTATGAGAAAAATGATAGAAGGATGGGCCATAATATATTATTATGTGGTATACCATCTATATTGAATTGCGAATACAGAAATGGTAGAATCATTTCGGATTGGAACAAATGTGGGTATCCGATACAGATGAAAGAAACTATAAAACAAATCAATTAAAATTAAATAGAAGGAAACATTTTTCGTTATAGGAATTGGTATCTAATGAATTCAACAGTTCCGGCAAAATTTTCATAATTTAAATGAAAAAAAAAAGGATGAGATTCTAATCTCAAAGAAAAAAAGGGGGTATGGCGAAATTGGTAGACGCTACGGACTTAATTGGATTGAGCCTTGGTATGGAAAAACCTACCAAGTGAGAACTTTCAAATTCAGAGAAACCCTGGAATTAACAATGGGCAATCCTGAGCCAAATCCTGTTTTCCGAAAACAAAGAATAAAGAAGAGTTCAGAAAGCGAGAATAAAAAATCAAAGGATAGGTGCAGAGACTCAATGGAAGCTGTTCTAACAAATGGAGTTAACGGCATTTCGTTTCGTTAGTAAAGGAATCCTTCTACCGAAACTCCAGAAAAAAAAAGTATCAAGGATAAACCTATCTATCTATATATATACGTACTGAAATACTATCTCAAATGATTAATAACGACCCCGAATCTCTATTTTTTTATTATTTATATACATATACACTAATTTATATACACTAATATTATGAAAATAGTTTATTTCTTTTTATTAATTTTATTAATATATATGTATAATTAATATATATATGTATATGTTATTAATATATATGTATATGACAAATGAAATATGTGAATCGATTCAACGTTGAAGAAATAATATTAATTGATCAAATCATTCATTCCATCCTAGTCTGATAGATCTTTAATGATTAATCAGACGAGAATAAAGATAGAGTCCCGCTCCACATGTCAATATCGACAACAATGAAATTTATAGTAATAGGAAAATCCGTCGACTTTAGAAATCGTGAGGGTTCAAGTCCCTCTATCCCCAAAAGGCCCCTTTAATTCCCTAATTTTTTATCCTATATCCTTTATTTTTTAGTGGTTCCAAACTAAACTCCTTATGTTTCTTATTCATTATATTCTTTCACAAACCGATCGGAGCGGAATTTTTTTTCTTACTTGTTCTTAGCATATTCTTATCACAAGTCTTGGAATATGTGGAATATGGAATGTAATTGATATGATACTCGTCAAATTTTTTGATCTTTTATCTCTGGTAAACGTACAAATGAAATGAACATCTTATCTTTGAGCAAGGAATCCTTATTGGAATGATTAAAAATACATATCATTACTCGTACTGAATATGAAACTTACAAAGTCTCTTATTTTTGAAGATCCAAGGAATTTCAGGGCATGGATAATCCTTTGTAGTAATATTAATAGTAGTAATAGTAATATTTTTTTGCGTCTTTTTATTTTTAGTTGACATACATTCAAGTAGTCTCTTAAAATGAAAATGATGCGTCAAGAATGGTCGGGATAGCTCAGCTGGTAGAGCAGAGGACTGAAAATCCTCGTGTCACCAGTTCAAATCTGGTTCCTGGCACATGATCAATTTGTATAAGTATCTATTAATTCATAAAAATGAATATGAATATGAGTCAACATACATATTCATTAGTAGTCTAGATCATCATACATTTTTATCCATCTAGGGAGATATACTCTTTCTAGATGAGTAAAGAATATACGTATACCCTATGTCTATTGTATATAAAGTATGTAACAGAAAATGAATTATTCAATTTTTTCTTTACTACCGTTACCGGGCTCCCCAAAAGAATGTTAATACTTCATGCATATTCAAAAGGTCAAATTAGTTGGTTGAAAGACCCAAAAGTCTAGTTTAGGAATAGTCCAAATTCATCTCGGATAGATTATTACAACTAGAATCTTTTTCGTTCATATTTTGTTCATTTCTTTCTGTGTTACTTTTTAAGAGGCATATCAAGAGATGTTGCTGTGGCGCGGTACATAGTTCATGATGCAAAACTTTTTTAGTTCATCCTATTGGCTCGTCTCAGTCGAAATAAGTATCTTACAATTTTTAGAATGTCAATGAGTCTCTACATGTTTTATTATTATTTTTGTATGTATTTTTTTATATTTAGCCCATCCATAATAATTAATATAAATGAGACCTCGATTCTATTCTGTCTGATTTAATTTGTCTGATCTATAAGAGAACGTACGGAATATACGGAGTTGTAGAAGTGGAGATTAGTTTCTTATTTTTATTATTTAATTTAATTTTAATAAGCATCTTGTATTTCATAAAAATTGGGGGCAATATAATCTTTACGTAAAGGCCATCCTATCCAACTTTCGGGCATTAAGATACGTTTCAAACGTGGATGATTATCATAAGAGATTCCCAACATATCATAAGATTCCCTTTCTTGAAAATCCGCACTTTTCCAAACCCAGAAAACAGAGGGAATTCTAGGATTTTTCCTTGGGACAAATACTTTTATGCATACCTCTTCGGGTTGATCTATACCATACTCTATTCTTGTAAGATGATACACACTAGCTAACAGTCCTCCCGGTGCTACATCATAGGCACATTGGGAACGTAGATAATTGTAACCATATATATATAAAATGACAGCAATGGAATGCCAATCCTCGGGCTTTATTTGTAAAGTCTCTATTCCTTGGTAATCGAAGCCCAAAGATCTATGAACTAGCCCATGTTTGACTAGCCAAGCAGACAAACGACCCTGCATTTTTTTATCTCTCCCGCATTTTATTTTACATTTTTATTTGTATAAGGATTTCCCATTTATAATTACGATGAAATTTTGGAAGATTGATTTGCTATTTATTATTTTCTTTTGTACATATTATTTTCATTTCATTTTGTACAAAAGGATCTGCCTAATTCACTACTTTTGGGGAAGATACTGAACTTTTGTATTTGAAAAATGTTTCAGAGAGTATCTCTGAAGTAAATGGTGGTTGATAGAGTAATCCTTGATCATAATTGCCAGTATGAGCACTGCGCCCAACATAAAACTTGTGGTTGGTAGTAAAAAACCTATTCTCCTGTTGAGACCTAATTTGATCTTCATAGATTTCTCGAGATATTTTCTTACGAAGTTTTGTTATAGCATCTATAATGGCCTCCGGTTTAGGTGGACAACCCGGCAAATAGACATCCACAGGAATTAGCTTATCCACACCCCGAACAGTACTATAAGAATCGGTACTGAACATTCCCCCTGTAATTGTACAGGCTCCCATAGCAATAACATATTTTGGTTCAGGCATTTGTTCATATAATCTCACTAAAGAAGGAGCCATTTTCATTGTTACTGTGCCTGCTGTTAAAATTAGGTCTGCTTGTCTAGGACTAGATCGTGGTACCAGTCCATAACGATCAAAGTCGAATCGTGAGCCTATTAATGAAGCAAATTCAATGAAGCAACAACTGGTACCATAGAGAAGCGGCCATAAACTGGAGAGTCTTGACCAATTTGAAAGATCATTTAATGTAGTTGAAATAACTGAATTTTGAGTTGTTCGATCAAGTAAGGGAAATTCAATGGAATTCATAACTGTCTCAATGTTTTTTTATTGTCTAAAATATTTACGAATTAAGACCATTCTAATGCCCCTTTTCGCCATGCATAAACTAAACCAACAATTAGGATAAGCACGAAAATGAAAGCCTCTATAAATACGGATACCCCCAATACATCAAAACTCATTGCCCAGGGATAAAGAAAAACCGTTTCAACATCAAAAACAACAAAAACTAGAGCAAACATATAATAACGGATTCGAAATTGTAACCAAGCATCGCCTATTGGTTCTATTCCCGATTCATAACTAGAAAGTTTCTCTGGCCCTTTGCTAATCGGGGATAAAATTCCAGAAATTAGAAATGCCAAAATGGGAATAACGCTCGATATTATTAGAAATGCCCAAAAAACATCATATTCATAAAGCAAAAACATAAACGTACTCCTATGAATGTGGAAAACGGATTAGTCGATTCGAATTGGACTTAATTGTCATCCATAATTGTTTCTAATTTCAACTTTGGTCGAAGCGCTCAGTTTCGTTTGTTTCTTGCGGTACAGATCTCATTTCAAGATATAAATATAACCATATATATATATTTTCGGTATAACGTACAAAGAAAACACAAAGAAAATTCTCGCCTCACTTCGGCACTTCGGATTCTCTCGAAAGAAAAGTAATTTCAAATTGAAATCAAATCTATATTTTATTAGAATATTATTAGAATATTATTCTATTTTTTATTTTATTAGAAATTAAATTCTATTTTTTTTAATTATTTGTATAAATTCTTATAAACTTAAATAATTAAAATAATTAGAATAAAATAATTAGAAATGGTTTATAAATTTTATAAAGAATTTATACTATTATACTAATATAAATATTATACTAATATAAAAAAGTATACTAATGTTTTTATATTCGAATACTCATTTAGAAAAAATGTAATGTATATTACTAAATGAATATTACTATTAGTAGTGATGTTAGGTAGGGCTATACGGACTCGAACCGTAGACCTTCTCGGTAAAACAGATCAAACTGATTATTATGAAAAATGATTTGAATTGTTTTTAAGACCCAACGTGCATTTTTTTTGCATTGGGCTTTTTCATTAACTGATAGAAAAATCGGTTAGTCTACCATCTTTTTTCTTGAAAGAAAGAGAAAGATAAGGAGATGGCTCCATGTGCTCTGTTTCATTATTTGGATTTCAATCTAAGAGCACTACCAAAGTTTTTCAAAGAAGGAAGGTTTATCTTGACGTAGGTCTGCTTCTGGCCTAGATCAACTTAAGTTAAATGGAGTCTCTATCGACCTGTTTAAATAAAAAATCCAATAGGAAATATGAAACTTCATACACCTTAAAGTTCATAAGATAGGACGAAAAAAAGAGAATTTTTTTGAGGTCCCTATACTCATTATGCCTAGCATTGAATAGACCGGGTATTCACCTTATCAATATCTCAAATCAATGGTAGGTTGTATTCTATTTGACGTGTAAATTAAATGGACACTCTAATCATACCGAACCTTTTGTCAGGCTATTGTTCTCTTATTTTGTTCCCTAAAAGTCGTGGAGTAAGACATTGATTTCTCAATAAGATCAACTCTTTTAATTCTATAGATAGACTCCTCTGAAAAAGCATTGGCGCACGTGTAAACGAGGTGCTCTACCTAACTGAGCTATAGCCCTTGTGCTTTTGATACATATTTTATCATATTATGTTGATAATTTCTTGTCAAGATGAATATTACATGATCGAATCTAATCTCTTTGATTGGCCTTGCTTATAAGTCATATTCCATTTATAATCCATCGATATTTTGGGTCCCTCGTTTGTTTCTCTTTGTGATGATAAATGACCTACTTAACTCAGCGGTTAGAGTATTGCTTTCATACGGCAGGAGTCATTGGTTCAAATCCAATAGTAGGTAGAGCTAGAACTTATTCGATACCAGAGTCAGTGGTATCGAATAAGTTTTTTTACTCTCACCTTATTTTTTCTTTTATTCATTTTTTTTTTCTTTCTATTTCATTTTTTGAAATTTCCAAATTTTTTCGTTGCATTCGAATTCGATTCTACTATTTTATTTGTTTATTTGATTCTATTTTCAATCAAAAAAAAAAAAAATAGGGCGTCGCATAAACAAAACTTCTGTTTATACGCCTTTTTTCGGACCCAAAACTTGTTATGTTAATGTTATGAAATCATATTGATAGCTTCTACTCGTGTCCTAGCTCGTCTGAGAGCTAGATTTGCTTCAATTGTTTGTCTCTTCCCTTCAGCTTTACTCAAGTTAGCTTCTGCTATTTCAAGAGTTTGCTGAGCTTCTTGGGGATCAATGTCACTACCCTTCTCCGCATCATTTACTAAAACAGTGATCTCATTATTGCCTATTCTAGCAAAACCACCCATCAGAGCCATCGTTAACCATTGATCGTTAAGGCGTATTTTCAAAATACCTATATCTACAGCTGTGGCAATAGGCGCGTGATTTGGTAATACGCCAATTTGTCCACTATTAGTAGATAAAATGATTTCCTTCACTTCTGAATCCCAAACAATTCGATTGGGGGTCAGTACACAAAGATTTAAGGTCATTTCTTCAATTTGCTCTCCATTTCTAAGTTTGTAGCCTTCGCAGTAGCTTCATCAATGTTACCTACCAAATAAAAGGCCTGTTCAGGAAGACCATCTAATTCTCCAGAAAGAATCAATTTAAACCCTCGAATTGTTTCTGCTAGACCAACATATTTCCCCGGCGAACCAGTAAATACTTCTGCTACGAAAAAAGGCTGTGATAAGAAACGCTCAATTTTTCGTGCTCTTGCTACGGTTAAGCGATCCTCTTCGGATAATTCGTCCAACCCAAGGATAGCTATAATGTCCTGAAGTTCTTTGTAACGTTGTAAAGTTTGTTTAACTCTTTGTGCAGTTTCATAATGTTCTTCCCCAACGATCCGAGGTTGGAGCATAGTTGACGTTGAATCTAAAGGATCTACTGCTGGATAGATACCTTTGGCAGCTAATCCTCTTGATAGTACGGTAGTAGCATCTAAATGTGCAAATGTTGTGGCTGGAGCAGGATCGGTCAAATCGTCTGCGGGTACATAAACTGCTTGAATAGAAGTTATGGATCCCTCTTTTGTAGAAGTAATTCTTTCTTGTAAAGAACCCATTTCGGTACTAAGAGTGGGTTGATAACCCACAGCGGAAGGCATTCTACCCAATAAGGCGGATACTTCGGATCCTGCTTGGACGAAGCGGAAGATATTGTCGATAAATAGAAGTACGTCTTGCTCATTAACATCTCGGAAATATTCCGCCATAGTTAGGGCAGTTAAACCAACTCTCATACGAGCTCCGGGCGGTTCATTCATCTGACCGTAAACTAGAGCCACTTTTGATTCTGCAATATTTTGTTCATTAATTACTCCAGATTCTTTCATTTCCATGTAAAGATCATTTCCCTCGCGAGTACGTTCACCTACGCCGCCAAATACGGATACACCTCCATGAGCTTTGGCAATGTTGTTGATCAATTCCATAATGAGTACTGTTTTACCCACTCCAGCTCCACCGAAAAGTCCTATTTTTCCTCCACGACGATAAGGAGCTAAAAGATCTACTACTTTAATTCCTGTTTCAAAAATGGATAATTTTGTATCTAACTGTATAAAGGCGGGCGCGGATCTATGAATAGGAGATGTTGTGCGAGTATCTACAGGACCTAAATTATCAATAGGTTCTCCAAGCACGTTGAAAATTCGTCCTAGAGTCGCCCCGCCGACTGGAACACTTAGAGGAGCTCCCGTATCAATCACTTCCATTCCTCTCATTAGACCATCTGTAGCACTCATAGCTACAGCTCGAACTCGATTATTTCCTAATAATTGCTGTACTTCACAAGTCACGTTCATTTGTTGACCGACAGTATCTCGGCCCTTAACTATCAGAGCGTTGTAAATATTAGGCATCTTCCCTGGCGGAAAAGCTACATCCAGTACCGGACCAATTATTTGAGCGATACGTCCCAGGTTTTTTTTTTCAAGTGCGGAAACCTCAGGACCAGAAGTAGTGGTAGGATTTATTCTCATAATAAAATATAAAATTTTTTTGCGAAAATTTTTGAAATCCAAAAAGAAATGTTCGATAACAAAGCAAGTTGATCGGTTAATTCAATAAGAAATGGAGGTTAGTACTCGATTTTCTTGGTACCACCCAACCAATACAATTCAATTGTTTTTGTTTACTTATTGAATTTCAATGAGTGAAGTTTCAAACAACTCATTTTCAAAATATCAAGTGGATGAAATCTTTCGAAAGTATTTCATTTGTCTATCATTTATAGACAATACCATCTATTATATATATATATTTAATGAAAAAATGAAATATATGAAATTAAATTCGAACCTGAACTTATTCCGTTTTTCTATTTCATTTCTATTTCATTGGCTCGTATTTCGGCATACAATTTTAGCCTATTTATTTTATACTTATCTCTTTTTTTCGTGGGCGAATTCTGCATATTTTCATATCTAGAATTTACATATACAACATATATCACTGTCAAGCATAAGAATGACTTACTTATTATTTAGATATTTCGATTAAAATTAAAAAAGGGATAGGAGGAAACTTGAAAAAAAAAAAACAAGGATTGGGTTGCGCCATACATATGAAAGAGTATACAATAATAGTGTATTTGGAAAATCAAATACCATGGTTTAATAACGAACCATTCGGATTCGTTGATAATATTAGTTGATAATTTTTTGAAAGATTCCTGTGAAAAGTTTCATTAACTCCTAAGTCATGTCGAGTAGACCTTGTTGTTGCGAGAATTCTTAATTCATGAGTTGTAGGGAGGGATTTATGTCACCACAAACAGAGACTAAAGCAAGTGTTGGGTTCAAAGCTGGTGTTAAAGATTATAAATTGACTTATTATACTCCTGACTATGAAACCAAGGATACTGATATCTTGGCAGCATTCCGAGTAACTCCTCAACCTGGAGTTCCGCCCGAAGAAGCAGGTGCCGCAGTAGCTGCTGAATCTTCTACTGGTACATGGACAACTGTGTGGACCGACGGGCTTACCAGCCTTGATCGTTACAAAGGACGATGCTACCACATCGAGCCCGTTGCTGGAGAAGAAAATCAATATATTGCTTATGTAGCTTACCCCTTAGACCTTTTTGAAGAAGGTTCTGTTACTAACATGTTTACTTCCATTGTGGGTAATGTCTTTGGGTTCAAGGCCCTGCGCGCTCTACGTCTGGAAGATTTGCGAATCCCTACTGCTTATATTAAAACTTTCCAGGGTCCGCCTCACGGTATCCAAGTTGAGAGAGATAAATTGAACAAGTATGGCCGTCCCCTATTGGGATGTACTATTAAACCTAAATTGGGGTTATCCGCTAAGAATTACGGTAGAGCGGTTTATGAATGTCTTCGCGGTGGACTTGATTTTACCAAAGATGATGAGAACGTGAATTCCCAACCATTTATGCGTTGGAGAGACCGTTTCTTATTTTGTGCGGAAGCAATTTATAAAGCACAGGCCGAAACGGGTGAAATTAAAGGGCATTACTTGAATGCTACTGCGGGTACATGTGAAGAAATGATAAAAAGAGCTGTATTTGCGAGAGAATTAGGAGTTCCTATCGTAATGCATGACTACTTAACAGGGGGATTCACCGCAAATACTAGCTTGGCTCATTATTGTCGGGATAATGGTCTACTTCTTCACATCCATCGTGCAATGCATGCAGTTATCGATAGACAGAAGAATCATGGTATGCATTTTCGTGTACTAGCTAAAGCGTTACGTTTGTCTGGTGGAGATCATATTCACGCTGGTACTGTAGTAGGTAAACTGGAAGGGGAAAGAGAAATCACTTTAGGTTTTGTTGATTTACTACGTGATGATTTTATTGAAAAAGATCGAAGCCGCGGTATTTATTTCACTCAAGATTGGGTCTCTCTACCGGGTGTTCTGCCCGTTGCTTCGGGGGGTATTCACGTTTGGCATATGCCCGCTCTGACCGAGATCTTTGGAGATGATTCCGTACTACAATTCGGTGGAGGAACTTTAGGGCACCCTTGGGGAAATGCACCCGGTGCCGTAGCTAATCGAGTAGCTCTAGAAGCATGTGTACAAGCTCGTAATGAGGGACGTGATCTTGCTCGTGAGGGTAATGAAATTATCCGTGAGGCTAGCAAATGGAGTCCTGAATTAGCTGCTGCTTGTGAAGTATGGAAGGAAATCAAATTTGAATTCCCAGCAATGGATACTTTGTAATCCAGTAATTTCCGTTCATTCTATTAATTGAATTGCAATAAAATTCGGCCCAATCTTTTATTTTACTAAAAGGATTGAGCCGAATACACTACAAAGAGACTATTGTATCTATTTTTTGTATTTATTTATTTCTTTTTTATTTTAATAGATACATCTAGATATACAATACAAAATATAAGACAAAACAACTTAAACGTTTCTATTGTTGTGTTGGATCCACAATTAATCCTATGGATCTTTCGGATTGGTGTATTCTTTTATATTCTGTAGTTTCGGATCATGGATCGAACTAAATATCAAAACTTTTTTAACCATCCTGTAAATTGCCCCCTCTTTTCGTTCCGTGTTTGTCGGAATAGAAACTTATTAGTATTAATAATTAATAAAATTAATAAATAATTAATATATAATTAATATTAATAAAATAATTAATAAATATTAATATTAATAAATATTAATAGTAGTAGACGAGATTTTATGAAAAAAGTTCTTCCGATTCATAGGAAGGAACAACTATTTCTTTTTTTTTTTTTTCGATGTGAATTTGACACAACAGGGGGGAAACCGTTATTTTTATTTAGCTATTTTTTTTTCTTTTTATATTTTTTTTATATTTTAATATAAAATTTTATATTAAAATATAAAAAAAATATAAAAAGAGTTCCAGCACATATAGTGATATATATAGTGAAATGATACTCTGGATTCTGACGAAAGAGAATCATTTTTTTTTTTTATTTAATACCCACATTATTAGTTAGTTAATAATTCTAGTGATTAGATTTATATGCTTATTTTGATAGTAAATGAATCAAATGATTTTTATTTTTCATTGAATGACTATTCATCTATTGTATTTTAATGTAAATTAGGGGGCAACAAAGCTCTATGGAAAAGTGGTGGTTCAATTCGATGTTGTTTAACAGAGAGTTAGAATACGGGTGTGGGCTAACTAAATCAATGGATAGTTTTGATCCTATTGAAAATATCGGTGTAAGTGAAGAAGACCCAATTATAACTGATATGGATAAAAACATTCATGGTTGGAGTGATAGTGACAATTCGAGTTACAGTAATGTTGATTATTTAGTCGGCGTCAGTGACATTTGGAGTCTCATATCTGATGAAACTTTTTTACTTAGGGATAGTAATAGGGGCAGTTATTCCATATATTTTGATATTGAAAATCAAATTTTTGAGATTGACAATGATCATTCTTTTCTAAGTGAACCAGAAAGTTATTTTGATAGTTATAAGAATTCTAGTTATCTGAATAATGTATCTATATCTAAGAGTGACGAGACTCACTATGGTCGTTCCATGTATGATACTAAATATACTTGGAATAATCACATTAATAGTTGTGTTGACAGTTATCTTCGTTCTCAAACTGGTATTGATAGTTCCATTTTAAGTGATAGTGACAACAGTTACATTTATAGTTCCATTTGTAGTACGGATAGAAACAGTAGTGAAAGCGAGAGTTCCGGTATAAGTATAATAACTAGCAACACAAATGATAGTACTTTAACTATAGGAGAAGATTCTAATGATCTAGATGAGACTCAAAAATACAGTCATTTGTGGGTTCAATGCGAAACTTGTTATGGATTAAATTATAAAAAATTTTTGAAATCAAAAATGAATATTTGTGAACAATGTGGATATCATTTGAAAATGAGCAGTTCAGATAGAATCGAACTTTCGATTGATCCAGGTACTTGGAATCCTATGTATGAAGACATGGTCTCTCTGGATCCCATTGAATTTGATTCAGAGGAGGAACCCTATAAAGATCGTATTGATTCATATCAAAGAAAGACAGGATTAACCGAGGCTGTTCAAACAGGCACAGGTCAACTAAATGGTATTTCCGTATCAATTGGGGTTATGGATTTTCAGTTTATGGGGGGTAGTATGGGATCTGTAGTAGGTGAGAAAATCACCCGTTTGATCGAATATGCTGCCAATCAATTTTTACCTCTTATTCTAGTGTGTGCTTCCGGAGGAGCACGTATGCAAGAAGGAAGTTTGAGTTTGATGCAAATGGCTAAAATATCTTCTGCTTTATATGATTATCAAGCAAATAAAAAGTTATTCTATGTATCGATCCTTACATCTCCTACTACTGGTGGGGTAACCGCTAGTTTTGGTATGTTGGGGGATATCATTATTGCCGAACCCAACGCCTACATTGCATTTGCGGGTAAAAGAGTAATTGAACAAACATTAAATAAGACAGTACCTGAAGGTTCACAAACGGCTGAATATTTATTCCATAAGGGCTTATTCGATTCAATCGTACCGCGTAAACCTTTAAAGGGCGTTCTGAGTGAGTTATTTCAGCTCCATGCTTTCTTTCCTTTGACTCAAAATGAAATCAAGTAGAGCTTTAAATTCAAATATTTATTATTATTTTTTTTTTGTGACGAGCGAGTAATTATTTAGTTTATAGGATTAGTTTATGGCAATCCAATTCAAAATCCAAATAATGAATTTTTCTTTGGTAACATAAGATTTAACTGCAGAAAGAATCATGTGATGTGGATAATTTTTTTTTATCGATATTCCTCTTTGCCTGATTAGTAATATTCCTATTTTCCTGATTACTAATCAGGAAAACTCTATTAAAAAGCAAATTATTTCTTCCACGAATTTAGGCAAGAGGAATAAAAGGGATTTCATTGTTCCCTTCTTTTTTTATTTTCTTTTTTTCTATATAATATTTTTTCTATATAATATATAGATATAGAAATATAATATATAGATATAGAAATTGATTTTTTATTTTTATAATATACATATAGATATATATACTATATATAATATACATATAGATATATATACTATATATACTTACTTAGATATGTTTAGTAGAATTATATATGAGTATAATTCTACATGAATTCTAAAAAATATCTTTATAACATAGAACCAAAATGTTAATATAAAAAAACTTAACAGGTACAAATATTAAATCGAGGTATCCATTCTATGACAATTCTCAGCAACTTACCTTCTGTTTTTGTGCCTTTAGTGGGCCTTGTATTTCCGGCAATTGCAATGGCTTCGTTATTTATTTATGTTCAAAAAAACAAGATTTTTTAGATACGGGCAGTAGGGACAAATCTCATCTATTCTTTTTTTAGATCTATAAGAAATTCGATGAATTACTCCCCAAGGTTTGCATCAGAATAGTACTAGTTGATGAGCGTTACTTCGGGAAACCAAAAAAGAAAACTCAAATTCATTTGGGTTATTGTTATTCTCCCAATTCCAATAAAATACAACTGGATCTAGTATGGGTTGGCGATCAGAACGTATATGGATAGAACTTAGAACAGGGTCTCGAAAAACAAGTAATTTTTTTTGGGCCTTTATCCTTTTTTTAGGTTCATTAGGGTTCTTATTGGTTGGAACTTCCAGTTATCTCGGTAGAAATTGGATACCTTTATTTCCGTTTCAGCAAATGCTTTTTTTTCCACAAGGGATCGTGATGTCGTTCTATGGAATCGCGGGTCTCTTTATTAGCTTCTATTTGTGGTGTACAATTTCGTGGAGTGTAGGTAGTGGTTATGATCGATTCGATAGAAAACAAGGAATAGTGTGTATTTTTCGCTGGGGATTTCCGGGAAAAAATCGTCGTATTTTTCTCCGATTCCTTATGAAAGACATTCAGTCTATCAGAATAGAAGTTAAAGAGGGTATTTATACTCGTCGCGTCCTTTATATGGAAATCGGAGGACAGGGGTCCATTCCCTTGACTCGTACTGATGAGAATTTGACTCTACGAGAAATGGAACAAAAAGCGGCGGAATTGGCCTCTTTTTTGCGTGTACCAATTGAAGGATTTTGAAAAAGAAAAAATGAACTGAAGAATGAATACTTTTTTCAAAATTAAAAAAAAAACAGAAAAAATTCTTGAATTTTTTTTTTCGAAATATTTTTTATTTTGATAGATGATATAAAGGGCATTCTTTCGTTTTGAAATCTTTCTAAAATATTCATTACTTGAAGTGGCCCTCCTTCGTGCATTCATCGAAAGCACTGCTTCTAATTTTATCAATTGATATCTTTGGAAACAATACAATATTTTTTTTTCCTTCATTCGAATTGGAAATGGACTGTTTTCTTTCTATTTCTTATTCTATTTCTGTATTCTTTCTAAATTCAAGAACTAACTCCCGAATCACAAATAAAAAACGGAGGGATAGATTTCTCTAGGATTTGTGATAGAACTTAGACTTGATAGAAATATTAATAGAGTTAACGAATGGGGTGAAGGTGAATTCATTAAAGACGAAAAATGAAAAATGGCAAAAAGAAAGCATTGATTCCTCTTCTTTATCTTACATCTATAGTATTTTTGCCCTGGTGGATCTCTTTCTCATTTAAGAAAAGTCTGGAATCTTGGGTTACTAATTCGTGGAATACTTGGCAATCCGAAATTTTCTTGACTGATATTCAAGAAAAGAGTATCCTACAAAAATTCATAGAATTGGAAGAATTGTTCCTCTTGGATGAAATGATAAAGGAATACCCGGAAACACGTTTACAAAACCTTCGTATCGGAATCGACAAAGAAATGGTCCAATTGATCAAGACGCACAATCAGGATTGTATCCATACGATTTTGCACTTCTCGACAAATATAATCTGTTTCGTTATGCTAAGTAGTTATTCTATTATAGGTAATCAAGAACTTATTATTCTTAACTCTTGGGTTCAAGAATTCGTATATAACTTAAGCGACACAATAAAAGCTTTTTCTATTCTTTTATTAACTGATTTATGTATAGGATTTCATTCGCCTCATGGTTGGGAACTAATGATTGGTTCTGTCTATAAAGATTTTGGATTTGCTCATAATGAACAAATTCTATCCGGTCTTGTTTCCACTTTTCCAGTCATTCTAGATACCATTTTAAAATATTGGATTTTCCGTTATTTAAATCGTGTATCTCCGTCACTTGTAGTGATTTATCATTCAATGAATGACTGAAAAAATGATCTCCCGATCCCATTATAACGTACTTTGTACAAAAGCTAAACATTAACAATTTTACTTATTATTTTATTCTTATTTTTCTCTTATTTTTCTTTCTACCCGGATTCTTCCTAATATTCCAGTAAAATTATTTCAGTAAATAGCAGAATCGTGGATAGGGAACTGTACGAGTGACCTACCAAATTTTATTGTAGAAATTTTCAGAATCAATGATTGGACCATGCAAACTAAAAATGCCGTTTCTTGGATAAAAGAAGATATTACTCGATCCATTTCCGTATCACTCATGATATATATAATAATTCGAGTACCCATTTCAAACGCATACCCCATTTTTGCACAGCAGGGTTATGAAAATCCGCGAGAAGCAACTGGTCGTATTGTATGTGCCAATTGCCACTTAGCTAATAAGCCTGTGGATATCGAGGTTCCACAAGCGGTACTTCCCGATACTGTATTTGAAGCAGTTGTTCGAATTCCTTATGATATGCAGGTGAAACAAGTTCTTGCTAATGGTAAAAGGGGAGCTTTGAATGTGGGGGCTGTTATTATTTTACCGGAGGGGTTTGAATTGGCCCCCCCCGATCGTATTTCGCCTGAGATTAAAGAAAAGATAGGCAATCTGTCTTTTCAAAGATATCGCCCCACTAAAAAAAATATTCTTGTAGTGGGCCCTGTTCCTGGTCAGAAATATAGCGAAATTTCCTTTCCTATTCTTTCCCCGGATCCCGCTATTACAAGAGATGTTCACTTCTTAAAATATCCAATATACGTAGGCGGGAACAGGGGGAGGGGTCAGATTTATCCCGACGGGAGCAAGAGTAATAATAATGTTTATAATGCTACAGCAGCAGGTATAGTAAGCAAAATCATACGAAAAGAAAAGGGGGGATACGAAATAACCATATTGAATGCATCGGATGGGCGTGAAGTGATTGATATTATACCTCCGGGACCAGAACTTTTTGTTTCAGAGGGTGAATCTATCAAACTTGATCAACCATTAACGAGTAATCCTAATGTGGGTGGATTTGGTCAGGGGGATGCAGAAATAGTACTTCAAGATCCGTTACGTGTCCAAGGTCTCTTATTCTTCTTGGCATCTGTTATTTTGGCACAAATCTTTTTGGTTCTTAAAAAGAAACAGTTTGAGAAGGTTCAATTGTCCGAAATGAATTTCTAGGTCCGCGGATTTATCAACATATTATAGTTCGTAAAAATAACTAATTTTTTTTTGTTGATAATTATGTAATTCTATATAATCAAAAAATTATGAAAAGCCCTTTCCTTGTTTCTATTCCTTTTCTACTGTATTTAGAGAATTCCTTGTATCGTAGTACTAGTTAGTCATAGTATGTATATTGTGACGAAGACTATTTGACTTTACCTATTCTTTGTTTTTTTTTTCAATCCCAATAAAAAAAGAAATAAATAAAAAAAAAAGAAATTATTGGAGCGGTATGATTATGTCATTGTTTTCCGATTTCAATGTCATAGAATATTTTTTTTGCATATAAGAAGTTAGTGGACAAACAAAAAGAGAAGGAATTTTATTGAGAAAATAGAACTTCAACTTGTTTATAAAAAATATATTATAAAAAAATATAATATATATAGAATCTAATCTAATTTTTTACAATTTACAATATAATTAATTATACCAAAACTATATTATATTGTGCCATTCAGAATCAGAAAAAGTAAATCAAGTGATTTCTTCTTTCTTTTAACTTTCTTTTTTAACTTTCTTTGAAAGTATCGACAGATATTTTCGAGGAACAGATGTTTTTGAATGAATTAATGAAGTTCATTTTTCAAAAACATCATCAGAAAAAAATGAAATGGAGTTTTTTGAAACATCGTAAAAAGTTATTGATTTTGTCATTGTATAATTTTTTTTTTCATATAAAAAAATTATAAATGACAGCGTAAGAACTCAACGGACCCCTCTTTCTTCGTCGAATTGGAAGGTCCCATTGAGTTCTTACGCTGTCATTTATAAAACTGAGTTCATCCGACTACTACAGGGATGAACCCAATCCGGAATATGAACCGTAAAAGAAAATACCAATTAAACCAATCACAACAATACCAGTTACAGTACCAATTATCCAAAGAGGAATCCTTCCAGTAGTATCAGCCATTTATCCCACTTTCCTCCACATTTCATCAAGTAGTCATACTAGAGACAGAAACAGTCATAGATAATTATGAAATGATATCCTTCCGAGTGGGATAAGAGAATTCCTAATATATATATTTACTTTTTTTATTCTATTAATTTTTGATTCTATTAATTGAAGAAATAATTGGAAAATAAAACAGCCAGTACAAAAATGAGTAATAACCCCCAGTAGAGGCTGGTACGATTCAATTCAACATTTTGTTCGTTTGGGTTTGATTGTGTCGTAGCTCTATAATTCGGATTAGATTTATCGTTGGATGAACTGCATTGCTGATATTGACCCCAAAAAAGAAACGGTGGGTACCGCTAGTCCGTGAACAGCCAGCCATCGTACTGTAAAAATTGGATAGGTTCTATCTATGGTCATTGGCGCCTCCTAAAAAGATCTACTAAATTCATCGAGTTGTTCCAAAGGATCAAAACGGCCAGTTATTAATGGAATTCCTTGTCGGCTCTCCGTAAAATACTCGTTTGGACGAGGGCTCCCAAATACATCGTAAGCTAAACCCGTACTGACAAATAACCAACCCGCAATGAATAGGGAGGGTATAGTAATGCTATGAATAACCCAGTATCGAATACTAGTAATAATATCAGCAAAAGAACGTTCTCCTGTGCTTCCAGACATGCTGAGCTCCACATATTCTTGTACAGTCAAAGGGGGATCGATTCCATAAAAGATGAGATCAGTAAGTGGAAATTTACTGAAATGTACTTTTTGTTTGATCGTCAATATTGTACCAAGGGTGCCTTTAGAGTATACCGAATCAGTATAGCTATCTTTCTTCTGACACAGCAACGAAATTTCACAATCAGTAGGGAGATGAAGTACTAGAAAATTTCTTTCTTCTTTTCTTGTTGCTTGTCTACGTAGAAGTAGAATCATGTACTCAATAGAAAATTCCTCAAATTTAGAAATTTATATAGTAACTAGAATAAATAATCTAAATAATATAAAGAAATATGAAAAAGAATATAAATTAAGTAAGGATTCTCTACATTATTGGCTTCGGACTAGAAACTGAAGATCGAGTAAAATGTTAATTCGACGAATTGGTTTCTAATAATTCATGTAAGAGGTTATCATATTTCTACAATTCAATTAGATGCGAAATCTAGAAATATACTTTTTGTGGTTGTAGAATAGAACATGTTTTTGTTGAAACCCGCTCTTTTTCATTTTAAAGAATTGGTTAGCCATCCAGTAAGAAGTAAGAGTAATAGCAGTAATAGATAGTATTTGATGACAGAAAAAACTAATCTAATTTTAATCAATATTCGTGACATGCACATTGTTGTTTTTGTATTATTATATCCAAAGGGTTGTTTGTTGGCTTAATTACAAGGATAGAGCTTTGTATTAAAAAAAAAAAAGAAAATGTAGAACCCAAGTTTCGAACGATCTGATACTGATACCCTTTTTCTTCTCATTCGAGATATTATGAGAATGGAACCCACTACTAAATCGAAACGAAATCGAATGAGTTGAAAGTAAAGAAGTTAAAGGACATTATAAGTATAAGGCCACTCTTTTTTTGTTCTAAAAAAAAGGAGTTCGATACAAAAAGAAATAAATAAAAAAAGATCAAAATAGATATTTTTTCCAGTTTTATTCCATATTAAAAAAAAGTTTCTATTTTTTGAATTGAATGAAGTTACACAGTTCTTATGAATTTGGAATTCGATTAGTTTACTGAACTCAAGAGTTGATCAATGAATCGGTTGATTTTGAATCACGGTATGGGTAGATGTCACAGATGATGAATTGATTTCTTATCTATGTCACTATATTTTTGTTCGTCTATAATGATTATGATTGATTGATGAATCAAAAATGAATTTTTCAAGCGTTTTCTTTCTATCTTTCTTTCAAAAATGGAAACTTAGGGAAGTGCTTTATAAACATATGTATAAAAACGAAGATATTTCATCTTGCCTCTTTTCATGCCTACTATCATTAGTTATTTCGGTTTTCTACTAGTGGCTTTAACTATAACCTCGGCTCTATTTATTGGACTGAGCAAGATACGACTTATTTGATTTGAAATTCGAAAATGAATTGGAAATTTTTTGAATGAACAATTCATAAAAAGAAATCTTTCTAGGGTATTCCATATATTCTATATCATGTCAATTTCCAATTCTTGTGAGATTCATGGGCAATACTATTAATATTTCAGGATCGATATTACCCCCCCCCCCCTTTACTCTTTCAAAGAAATCAAAATGATTGAAGTTTTTCTATTTGGAATCGTGTTAGGTCTAATTCCTATTACTTTGGCTGGATTATTCGTAACTGCATATTTACAATACCGACGTGGTGATCAGTTGGAACTTTGATTAATTAATATAATATCTCTTTTGTTTATTGACCTCCTATTTGTTTTAATTCTAATCCACAGGAGGTTCAAATTCAGACTTTTAACTGCTTCGATCTAACATCTAACAAAAGAATGGAATCACGCTCTGTAGGATTTGAACCTACGACATCGGGTTTTGGAGACCCACGTTCTACCGAACTGAACTAAGAGCGCTTTTTTTCATAAATCATTTTTGTGACCCCACCAATACATCTGGCATGCATATACTATGCTAATATATATATCGATATCTATCTATATATATTTTTCAATAATATATAGATATATATTTCTCAATTCTCAATATATAATATAGATAGATTATGAATATATATCTATATGGATGTATGTTGTCCAAATTTAATTAATCTCAATTGATTCCCTGTTACTGCCCAGAAGATAAGGAATAGTTAGGGATAGGGATGACAGGATTTGAACCCGTGACATTTTGTACCCAAAACAAACGCGCTACCAAGCTGCGCTACATCCCTTTCAATTGTTTTACAGTGTCATTCTAAAGAATCTTTGTCTTGTTTTCCACATCTGTATGTTGATATATCTAAATTATGCTGCCATTTTTTCTTTCTAGTTTCATATTGTATAACATATAATAGTAATAAAAAAATTATATACATATGAAATAAAAAAAAAAATAAAAGATGAAATAAACCCACCTAAAAAATATTCATTTTTTTAGGGAATGCTCGGGCAGAAATGGACCTCTTTTTTGTTAAAAAAAAAGAATATCTAAGGAATTATTGTACATTTCTATTTGAATTAGAGATTCTGCGTACAAATACAAGTGATTATTAACTAAATATACATCTGATCATATATGGATTACCATTATGTATTACAAATTACAATAAAGAATAAGAATAAAGAAAGGAGGATTTGAAATGCGAGATCTAAAAACATATCTCTCCGTGGCACCAGTGATAAGTACTCTATGGTTCGGAGCCTTGGCCGGTCTATTGATAGAGATCAATCGTTTATTCCCGGATGCGTTGATATTCCCCTTTTTTTCATTCTAGTTATTGAGACGGGAAGGAATGAAGAAATTAATCCCCTTCCTTTTTTCGTTGTTTTTTTTTTTCGAATTCGAAAGAAAAGAGAAAAAATAAAAAGTGGATTCAACCTCAATGAAACTTGCAATCTGGTCCCGGGTTTCAATTGAATTTCATTAATAATGAGATGAGGCTGAAAATAGAATCGCTAGCGCGGGGCAACAATCTCATACAAGATACTTAAATAAAAAACTGAAATAATGTACTGGGATTCTAAAGATAGTTAGAAATCATTGTATTACTTAATTATTCCTATACTTCTATTGATGGCACCGAAATCTGTCATAATTTGATTTCGGATTAGCAACTTCTATTTTTTCCTTCCTTTCTTCTTCTTCGCTTCGAATCGGAAAATAGAAGAGTTTTAAGTGAATCAAAAACCCAAAGGAGGTTCATGGCCAAAGGTAAAGATATACGAGTAACGGTCATTTTGGAATGTACCGATTGTGTTCGAAACAGTGTTAATGTTAATAAGGAATCAACGAGTATTTCAAGATATATTACTCAAAAGAATCGACACAATAAGCCTAGTCGATTGGAATTGAGAAAATTTTGTACCTGTTGTTGCAAACATACGATTCACGGGGAGATAAAGAAATAGATAAAATGGATTGCCTGTGTGTCATCCCTCCAAATGAAAAATGAGATATTATTTCATGTTTATATAAATTGTATATCTATATAAATTATCTAGATATATAACATATATAAATAGAAACCTATTTAAATATTAAATAAATATAATAAATATTAAATAAATATAAACAAAAATGGAAACAAAACAAATAAATCCGATTTTGTAAGAAATGGTATTTTCGGGATAAGGAATAAACAAACCATGGATAAATCTAAACGACTCTTTCCTAAATCTAAGCGATCTTTTCGTAGGCGTTTGCCCCCGATCCAATCGGGGGATCGAATTGATTATAAAAACATGAGTTTAATTAGTCGATTTATTAGTGAACAAGGAAAAATATTATCTAGACGAGTGAATAGATTGACCTTAAAACAACAACGATTAATTACGATTGCTATAAAACAAGCTCGTATTTTATCTTCGTTACCTTTTCGTAATAATGAAAAAGAATTTGAAAAAAGTGAGTCAACTACTCAAGCTACTGGGCTTAAAACAAAAAAAAGGGTTTACTCTTCAATTAAATTCAAATTCCAATCTAAACTCAAATGAAATGCGGATTAATGTTTTGTTCGAAAACTACGATAATCCAAATTGGATTGTCGTGTTGTCAGAAAAAAGAGAATCGTTGAAGAAGAATAAATCTTTTTTTATTGAACGTGGTTGCTCATTTTGACGACTTTATCATATGATTATATTTTTTCATACAAATACCTACTCTACTTTCCCGGAGTTCAGTCTCCGGGGAATTTTTATTTTATGATTTCGTTGGAAATCATATAAAAACAATTCCTATTTAATATAGCTATTTGTGCAAGTATTTTACGATTAAGAAGCAACTGCCTCTTGTATAGATTATACATGAATATACTATAGCTATAGTATTTTTCATTTTTATTCTCTCGAATTACTGCATTTATTCGACTGATCCACAAACGACGAAAATCTCTTTTTTTCCTATCTCTATCCCGATGGGCCGAAACCAAAGCTTTTATTTTCTGTTGAGAAATAGTAAGTTTTGACCGAAAGCTTGATGTAAATAAACGAGTTTTTGTCCGATGTTTCCGAGCTATATATCCTCTTTTAATTCTAGTCATTGAATAAATGAAACTTTGATGAATAACTATTTTGATTTCGTTTCTTTTAGTTATTCTTTACCCTTTTTTCCTAGTCTATTAATAACAAAACGGATTATTCCAGTGTATAAAATAAAAATTCCAATGGCTTTTGCTACTATAACCTTCCCAACCACGATTTTTTTATTTAAATTTCTAAGCATTTCACCTCGAAATAAAAAATTGTATCGAGACTAGGTATCAAAAAAAACATAGTAAATGAAATAAAAAAAGAAATAGTGGGTTCCATCGTTTCTATGGTTACTTCTTAAATGGCGAGGTCCCCTCTATACACCGGAGCCCCTTCCTTCATTTTTCCTTCATTTAATCAATGCTATTGTTAACTTGTACAGTTCACACTCTTTGGCTCTACCTATGAAATATCTAGTAATAGGTCTTTCACAACGAAATCTACCTACACAGTAACGGTATTTAAGTATGAAGATTAGCTGAATAGCTGACCCTGTTAGTCCGTTCTTGCAAGTTTTAAAATGGGATATCCCCTGCTTAATAGATAACTATTTGCTACCAATGGGAAAGTCTTTCGCATTTGAAATTGCAAATTGAGGTGATTGGATTTGTACCAACGGAAACCATAAATTTGATACACAATAGAAAGTATTAGTAATCGATTTTTTTGAAAATAGTTTCTTGCATTCTATCCTATTTCATTGGTACTGATCACTGATATTGGAATTTTTTTCCTTTATTTTTTTGTCTTAGTCCATGATCTGAACGAGTCGCACATACACCCTAGTACATGTTCCTCGGCGTTGAGGGCATCCCTGAAGAGCGGGGGATTTCGTAACATTTCTGATTGGCTGTCTTGTGTTTCTAATAAGTTGTTTTATAGTTGGCATGTTGAGTCATATACATAATGAGCTGGTTTAGATCAATCCTAATCCGATGATTATGAATTACTTATATTCCCTCTATTAATCTATATATTCCCTCTATTAATCTAGATTAATTATATTAATTGAAAATATTCTATTAAACTCGGTAAGACGATAAAATTGAAAACCTTGGCGCGGAATACTCGCAAATTTTTTATTCAACTGCTACAAGATCAACAATTCCATGAGTTTGGGCTTCTGCTGCTGACATAAAAACATCCCTTTCCATGTCTTCGGATACAACCCCAAAAGGTTTTCCCGTTCTTTGTACATAAACCCTTGTGATAGTTTCACGCAGTTTCAGTAGTTCTTCCGCTTCCAGGATAAATTCTCCCGTTTGTGCCTCATAAAAAGAACTAGCGGGTTGATGGATCATTACCCTGATGATATAACATAAAAAACGGTTCCTATTTCACACGATAAAGCGAGAGAGGTAAAGAATAAAAAAAAGATAAGACGTAATTGAACAAACGTACCGTACAGGCATCTTTTGCATATTGCATACGGCTCTACAACGGAATTTCTTTTTTATCTTCTATTGAAGAAATAGAAAATGTAGGGGGTCTATCAGACCCGGATCGGTAAATCACCCAATAACCACCCTTCCTTTTTTGTTTTGTGTAGTAGTTAAAAAAGTACTATGATGGTTCCGTTTCTTTATTATTGCGTCTCTTATTCAGCAATCCCAAAGTGTCTTTTTTTTTATAGTCTTCATAAATATTGTTAAAAGCTTTCTTTTCCGGTGTGAAAACAAAAAAGTTTGTGACGCTGGAATAGGCTCCTCCCGATAGATCCGATAAAATAGGAAATATCCCCTTTTCATACTACCCTTTCGGTACATAATTGAAAAATTTTGGAAAAAACAAAAAAATTATCATATCGAACTCGAAGTGCTGTGCTATTATTACTTAATATTCATATGGCGAAGGCATAGTCTTCTTTTTTTCCTCAAATAAAAGAATCATTGGCGCCAAGCGTGAGGGAATGCTAGACGTTTGGTAATTTCTCCTCCTGCCAGAATAAAAGATCCCATTGAAGCGGCTAATCCCATGCATACTGTCTGTACATCTGGTTGCACAAATTGCATAGTATCATAAATCCCTATTCCGGGTATTACCCATCCGCCCGGAGAGTTTATAAACAAATAAAGATCTTTGTTATCATCCTCTATACTGAGATATACCATAAGTCCAATAAGCTGATTCGATATCTCACTATCAACCGCTTGGCCTAAAAAAAGTAGTCTTTCTCGATAAAGTCGATTGGTTAGGATAAAATTTTATCTCTTAGGAGCCGTACCTGCACCTTTTGATGCATACGGTTCACCAAAAATCACCAAAAAGAATCAATGTGTAGAGTTAACCCTTTTTTTTCATAGCGGGCTTTTTCTTAAATTTTTCAAGAAACAAAAAAGACGACTTTTGACCCGTTTACTTAGGTTATAATAAACATGTTATAATAAACTAAACTTATTGAACTAAGTTCTCATTGATGTATTGTTTTCATTGAGATCGAATCTAAATCGCAATGTCATTTTCTTGTTTCGGAATGGGTTTCTTCAATTCTTTTAGGTTTCTGTTCTACTCCGAGTAATAAAGAAAAGATCTGCCCGATTTGGATTTGCACATATAGGACAAATATTCCAATACCACGTCTTTTTGCTACGACTTCTTTTTTTTCTTCAATTTATTTCATGGTTTCTGCCAAATATATGATAAGTAATAATCGTAGATATATTTTTTTTTATAAACAGAGCCTGGATTCTTCATTTTATTGGTTTATTGGTCCAACCAAGCCAACCATAGATTCTTCTAAATTGATAATATTAATCCGGATCTGGATATCCCCCCAAAAAAAGATCGAATTTAATTTCACACTTCAAATTTTTGATGATTCAATCAATCTTTTTGGAGGGAAGGAGGGGATATCTCGATCGGGGGAGATAACGGGGAAATACCACATGACCCAATATATCGGACAAGCCACACTATACGTCAACCCACGAGGCATCCTCTTCTCCCGGACTCCGGAAGGGTACTTTTGGAACACCAATGGGCATAAAATGACGACACAAAGACGTGGTATATCGCGCTCTTATGCGGAAGCGTACCAATAGGTTTATTTTATTGTCTTAATAATGATTGGTCCTTATCCTATTGTATTTTATCATATTTGATTTCTAGATTTATAGATTGACTAAGTTCATAAATAAATAAAAAAAAAAGACCAAATGAATATGAATAAAGGAAAATTCTTATGAATAGGTCCTTGGAGTGATGAACAAATATGTCTGCATTCACTCATATAAATACGCATATAAATATAAAATAGGGTCAACCCCCTTTTATCATTGCGTATTGTTACTTATCGGGTATAGAATAGATCGGCTTCTTTTTGTTCCTACGAATAGAATTGTTCCATTATTACTAAAAAAACTAGACCAAATATTAATCCTTTACCCGAGATAATCCACTGACAAAAAAAAAACAAAAAGAGGGTCCATAGCATATTTTTCCAGTGCAATAAAGTTACATAGTGTATATTTTTTGTTGATATAAGGGGTATTTTCATGGGTTTGCCTTGGTATCGTGTTCATACCGTCGTATTGAATGATCCTGGTCGTTTGCTTTCTGTTCATATAATGCATACAGCTCTGGTTGCTGGTTGGGCCGGTTCGATGGCTCTATATGAATTAGCGGTTTTTGATCCTTCTGACCCTGTTCTTGACCCAATGTGGAGACAGGGTATGTTCGTTATACCCTTCATGACTCGTTTAGGAATAACCAATTCATGGGGCGGTTGGAGTATCACAGGAGGGACTATAACAAATCCGGGTATTTGGAGTTACGAAGGTGTGGCTGGGGCACATATTGTGTTTTCTGGCTTGTGCTTCTTGGCGGCTATATGGCATTGGGTTTATTGGGATCTAGAAATTTTTTGTGATGAACGTACAGGAAAACCATCTTTGGATTTGCCCAAAATCTTTGGAATTCATTTATTTCTTTCAGGGGTGGCTTGCTTTGGTTTTGGCGCATTTCATGTAACCGGATTGTATGGTCCTGGAATATGGGTGTCCGATCCTTATGGACTAACCGGAAGGGTGCAATCCGTAAATCCCGCGTGGGGTGTGGAAGGTTTTGATCCTTTTGTTCCCGGGGGAATAGCCTCTCATCATATTGCAGCAGGGACATTAGGCATATTAGCGGGCCTTTTCCATCTTAGTGTCCGTCCACCCCAACGTCTGTACAAAGGATTACGTATGGGAAATATTGAAACCGTACTTTCCAGTAGTATCGCTGCTGTCTTTTTTGCAGCTTTTGTTGTTGCTGGAACTATGTGGTATGGTTCAGCAACAACCCCGATTGAATTATTTGGTCCCACTCGTTATCAATGGGATCAGGGATACTTCCAACAAGAAATATATCGAAGAGTTGGTGCTGGACTAGCCGAAAATCAAAGTTTATCCGAAGCTTGGTCTAAAATTCCTGAAAAATTAGCTTTTTATGATTACATCGGCAATAATCCGGCAAAAGGGGGATTGTTTAGAGCGGGCTCAATGGACAACGGGGATGGAATAGCTGTTGGGTGGTTAGGACACCCTATCTTTAGAGATAAAGAGGGGCGTGAACTTTTTGTACGTCGTATGCCTACTTTTTTTGAAACATTTCCGGTTGTTTTGGTAGACGGAGACGGAATTGTTAGAGCCGATGTTCCTTTTAGAAGGGCGGAATCAAAGTATAGTGTCGAACAAGTAGGTGTAACTGTTGAGTTCTATGGCGGCGAACTTGATGGCGTCAGTTATAGTGATCCTGCTACTGTGAAAAAATATGCTAGACGTGCTCAATTGGGTGAAATTTTTGAATTAGATCGTGCTACTTTGAAATCGGATGGTGTTTTTCGTAGCAGTCCAAGGGGTTGGTTTACTTTTGGACATGCTTCGTTTGCTCTTCTTTTCTTTTTCGGACACATTTGGCATGGTGCTAGAACCTTGTTCAGAGATGTTTTTGCTGGTATTGACCCAGATTTGGATGCTCAAGTGGAATTTGGAGCATTCCAAAAACTTGGAGATCCAACTACAAAAAGACAGGTAGTCTGATACAACATTGTTCTGTTCCTTTTCGACTTTCTTTTCTTTGTTGTAATTTGAATTTGACATAGGAGGAACCGGATAAATCTTGATTTGAATCGCTTGTCTTTTTCTCTTTTACTATTGTTTTTTCTTTATCCGGGAGACCGATACAAAATAAACAGGTATGAAAGCTATAATTGTAAACCACGATCAAATCTATGGAAGCATTGGTTTATACATTTCTCTTAGTCTCGACTTTAGGAATCATTTTTTTCGCTATCTTTTTTAGAGAACCACCTAAAGTTCCAACTAAAAAGATGAAATGATTTTTTCATTCTATCAATTGAAGTAATGAGCCTCCCAATATTGGGAGGCTCATTACTTCAACTAGTCCCCATGTTCTTCGAATGGATCTCTTAGTTGTTGAGAGGGTTGCCCAAAAGCAGTATATAAGGCGTACCCGGTAAAACTTACAAGTAAACCAGATAGAGAGATGGCAACTAAGGTTGCTGTTTCCATTATTCTATAATTTCAAGACCACAATGGATCTAAGATAAGATCATTTATTTACAGCAGAATGGTATACAAAGTCAACAGATCCCAATAAATAAAAAATAGGATTTATGATTACACAAACTGTTGAGGGTAGTTCTAGATCTGGTCCAAGACGAACTATTGTAGGGGAGTTATTGAAACCATTGAATTCAGAATATGGTAAAGTAGCTCCTGGGTGGGGAACGACTCCCTTGATGGGTGTTGCAATGGCCCTATTTGCAATATTTTTATCTATTATTTTGGAGATTTATAATTCTTCTATTTTACTGGATGGAATTTCGATGAATTAGATTCATAAGAACCAACTAACTAGCTTTTCAATACAAAAGGATTAGGTCTTATATTCTTTATCTCATTCGATTTTGGTTTGGTAGTCTGACCGCGGAATTTCTTTGTTTTTGTATTTCCGGAATATGAGTGTGTGACTTGTTAGAATTGATCCTATTGATAGTACAGAGAAAGGGACTGTCATCTTTAATAGAGATGGTTTTACCCCGTCAGATATTTATTCTAGTATCTGGAACACGGAATAGATAATAGATAAAATATATTCTAAAATATTAGAACTATTATTAGAACTATGATTCATATTTAATATTTAGACCTCGCAGCCGGACTTCAAAAAATGTTTCAACGAGTTATAGAAGTTCTAAATCGAAAGATTTGTATTCTTTCAAACTGACGCTTATCTTTCTTTTGATCAAAGAACAAATGTTTTTTTTTTTATTTTTTTTTTTTCATTATATCTATTCATTGAATAAGTGATGATCCAACAGTTCTTACTCAAAGAATTTTGGGGCTTAGATTGAAGGTTTTAGTGAATCATCGTGGTTCTGGTATGAATCTGGGGTTTTTTTAATCGATTCATAGGGTCTTAACAAGAGAATTCCTATCAATAAGAAAGAAGACAGCAGTAAAGCTGTATTACATATACCAATAAAAAAAAAAAAATAACACAAAAAAGAAAATAAATAAGTATATAGAGAATATTCAATAGGCCTGTAACGATCAATATAAAGACGAATGAGCCGACTTGATATTTTGGCATTATAACCACAAAGAAGATCTTTCGGATTTCTATATTTTTCCTATCTTGAGAGAAGAGTGGAATCATAGGATTAATTGAAAAAGTTTCAAACTATTACACATATCCGTTAAAACAAATATTTGGGTATTTCTGTTTGAGCCGTACGAGATGAAATTCTCACATACGACTCGCAGAGGGGGGGGAGTCTCCTTGGTTTACCTATCTCAATAAAGTCTATGATTGGTTCGAAGAACGGCTTGAGATTCAGGCGATTGCAGATGATATAACTAGTAAATACGTTCCTCCTCATGTCAACATATTTTATTGTTTAGGAGGAATTACACTTACTTGTTTTTTAGTCCAAGTAGCGACGGGGTTTGCTATGACTTTTTACTATCGTCCGACCGTTACTGAGGCTTTTGCTTCTGTTCAATATATAATGACTGAAGCTAACTTTGGTTGGTTAATACGATCAGTTCATCGATGGTCGGCAAGTATGATGGTCCTAATGATGATCCTGCACGTATTTCGTGTGTATCTCACTGGTGGCTTTAAAAAACCTCGCGAATTGACCTGGATTACAGGTGTAGTTTTGGCTGTATTGACCGCATCTTTTGGTGTAACTGGCTATTCCTTACCCTGGGACCAAATTGGTTATTGGGCAGTAAAAATTGTAACAGGTGTACCTGAAGCTATTCCTGTAATAGGATCGTCTTTGGTAGAGTTATTACGCGGAAGTGCTAGTGTCGGACAATCTACTTTGACTCGTTTTTATAGTTTACACACTTTTGTATTACCTCTTCTTACTGCCGTATTTATGTTAATGCACTTTCCAATGATACGTAAGCAAGGCATTTCTGGTCCTTTATAGGGAATATGGATCATAGATATTTGTAATCAATCATTTATCGTTTGGGGGAGGAAGGATAGTATTTCATTGCTACAAATATGGATTATTTAAAAGAATAAGACATGTATTTGGATGTTTCCCCTCAACTTCACAAAATTGGATTATTTATTTGATAGATACAAAAAGTTGATAGTTGAAGGGAATTCTCCAAAGAAAAAATGGATTATGGGAGTGTGTGACTTGAACTATTAATTGAGCTGCGCAGATATATGACTTTATCTTATCTGCCACATTTGAATTTACAATTAAATGTGTCTTCGTTCCAACCACCGCGTAAGCCCCCCGCAGAGGGTAGGCTGGTTCGCTTGAAGAGAATCCTTTCTATGATCAGACTCCATCATGTCCTGCATGAACAGGCTCCGTAATATCCAGTAGAATAGGTGATGCTATAATACAGATAGATTGTGTCTTATCTATTTCACTTAATTAAATAGTATGGAAATGTATTCATTTCCTCTGCATTTTCTCTATTTCTGATACTATCGGAGTGAAACAAGGAGATCTAAAGAAGAACAGAGGCTAGATTATATTAGTAACAAGTAAATTCTTTGTATGTAAAATAAAAAGTCTCTAGATTTTTTTGGGGGGGTGATAAAGGCCAACCATAAGGTATGAGATGACCCAGAAAGCACTTGATCATGATCAACTTTGTAAGCCTACTTGGGTGTTGAGCATTTACTTAATTATAAGAACTGAATTACTTGCAATGGATAGTTTAACTCCGGAAAAGAGAATCTGGTAAATTTTTTCTTACATAGAATCCTCCTATCATATATGTGTGTGTGGATAACATATAGATATAGATTTCTTATATAAGATATATTCGGTTCGTTTGATTCGTGCTCGAGCCGGATGATGAAAAATTATCATATCCGGTTCTTTCGGAGGATGGATCAAATCAATACGAATTCACCTATCCCAATAACAAAAAAACCTGACTTGAATGATCCTGTATTAAGAGCTAAATTGGCTAAAGGAATGGGTCATAATTATTACGGAGAACCCGCATGGCCCAACGATCTTTTATATATTTTTCCAGTAGTAATTCTAGGTACTATTGCGTGTAACGTAGGCCTAGCGGTTCTAGAACCATCAATGCTGGGGGAACCGGCGGATCCATTTGCAACCCCTTTGGAAATATTGCCTGAATGGTATTTCTTTCCCGTATTTCAAATACTTCGTACAGTGCCCAATAAGTTATTGGGTGTTCTTTTAATGGTTTCGGTACCTGCGGGATTATTAACAGTACCTTTTTTGGAGAATGTTAATAAATTCCAAAACCCATTTCGTCGTCCAGTAGCGACAACCGTCTTTTTGATTGGTACTGCAGTGGCCCTTTGGTTGGGTATTGGAGCGACATTACCTATCGAAAAATCCCTAACTTTAGGTCTTTTTTAAATTGATTCGATTGTGAAATAAAATATCATGCCATGTGTATTGTGTATCTAGGGAGAATTCGCTTTGAAACGAATAATCCCTAGATACATCTATTCCATTTTCCCATTTTGGACCTATTCCGAGTATATGATGGGTTTGTGCTAAAGACTCAAAACCGACATTTTTTTTTCATCTTTTTTCTAAAAAAAGATGAAAAAAAGTTAATTTTTAATTTATGCAAAATGTTTTTCTATTTTTAAAATGTCCAATAGACACTTTACATCTTCTATGCGAAAACGTTCAATTTTTATAAGGTCTTCTTGACTTTTATTCAAAAGGTCCAATAATGTATGTATATTAGACCTTTTGAGACAATTATAGATCCTGGGAGGCAACTCGAATTGGTCAATAAAAATATATTTCAATACTATTTCGTTTTTCTTTTTCCTTAATTTAGCCAATCTATCATGAAAAGTAAAAAGGGGTAAAGTAACTTTGTGTTGATTGTTTTCTAAATTTAAGTTTTCTTCTGCCGCATGTAAAAAAGGAATAAAAAAATCAATCAAATTCCGGGAGGCTTCATAAAGTGCTTCTTTAGGAGTTAAACTTCCATTTGTCCATATTTCAAGAAAAAGTATCTCTTGTTTTTCAGTCCCATTCAAATAAGAATGAATACTATGATTTGCATTTCGAACAGGCATGAATACAGCATCTATAGGATAACTTCCGTCTTGAAAGTTATTTGGCGTTTTTATACGATATGCGCGATTCCTCTCAATTTGTAACTCGATACACAAATTAATAGGTTCGGTTAGGCTAGCTATATGCTGTGTATTATCAACGACTTCCACAGAAGGTGGTAAAATGATGTCTTGAGCAGTTACATATCCAGGACCTTTGACACAAATAGACGCGTCCCGAGTTCCATACAGATTACTTCTTAATACAATTTCCTTCAAATTCATTAAAATTTCATGTACTGATTCTTGAATACCTACCATGGTAGAATATTCATGTGGTATTTTATCAGATTTTGCACGTGTGATACATGTTCCCTCTATTTCTCCTAGCAAAGCTCTTCGCATCGCAATGCCTATTGTATCGGCTTGACCTTTCATAAGTGGAGACAAAATAAAGCGTCCATAATAAAGACGCTTACTGTCTGCTCTTGATTCAACACACTTCCATTGTAGTGTCCGAGTAGATACTGTTACTTTCTCCCGAACCATAATAATATATTTTGATCAAATCCTTGAATTTTTTATTTCTCTTGAAATTGCTTCCATCTTTGTTTTTACTTTTACACACGTCTTTTTTTAGGGGGCCTACATCCATTATGTGGCACAGGGGTTATATCCCGTATGAAATTTAATAGTATACCACTTCTACGAATAGCTCTTAATGCCGCATCTCTCCCGAGACCGGGACCTTTTATCATGACTTCTGCTCGTTGCATACCTTGATCCGATACTGTCCGAATAGCATTTCCCGCTGCGGTTTGAGCGGCAAAGGGTGTCCCCCTTCTTGTACCCTTGAATCCACAAGTACCGGCGGAGGACCAAGAAATCACCCGACCCCGTACATCTGTAACAGTCACAATGGTATTGTTGAAACTAGCTTGAACATGAATAACTCCCTTTGGTATTCTACGCGCATTCTTACGTAAACCAATACGTCCATTTCTACGTGAACGAATTTTTGGTATAGGTTTTGCCATATTTTATTATCTCATAAATATAAGTCAGAGAAATATGGATATATCCATTTAATGTCAAAAACAAATCTTTTATTTCAATATTTATTATATTTTTTATAGAATTCATTTATATATTATAGAATTATATAATGAATTCGAAATTCATTTCTATATTTCTATAGAACCTATTTCTACTTTAATTATTTATATTTCATTATTTATATTTCAAAATTATTTATATTTCCATTTCAATTGTTTATATTTCATATTCAATATAATATATTGAATATGAAATGGAATTTTCTAATTTTAATTGAAATTCCATTTTTTTATTTGCGCATCTGGTCCTTTAGCTTTAGAAAGCTCTCTTTTTTGTTTTTGGAAATATTATCCTTGTTTTTGTTTATGTCTTGGATTGGAACAAATTACTATAATTCGTCCTCGCCTACGAATCAGTCGACATTTTTCGCAAATTTTACGAACAGAGGCCCTTATTTTCATATTTTTCATTCCTTAACTTAATTCTGAATCTATTTTATTGGAAGAAAATATGTTTTCCTGAAATTTAGAACTTCTAATTGTATCCCCTAAAAAGGGAATGTTGAAGTTGAAAAAATAGTCTAATCATTCTAATCTTTGTTCTGGGGTCTATAAATTATATGCCCTCCGGTTGACTCAAAAAATGACTTACTTCTGTTTTTTTGTTTTTACTTTAACTTTAAGTAGTATATGTATAAACTATGTTGAATCCTTTCTGAAACATAACCTAAAATCAGATCTTCATTATCTAAACGAACCCGGAATATACCGGTGGGAAGTGATGCATTAATTGAAACTAAATCATCATAAAGCCATTTTTTCGTTTATTCTATTCTTATTTGAGTTTTGAAAACCCTTCACGTATTAACTAATGGACGAGGAGTAACATTAGAAATTTGTTTTTTTTTCTCTCTTTTTTCACCAATATATATGTAAGTTTCTCATAGAATTCGTATATCAGAAAGATTACCATATATAACACAAAATTTCTCCGCCAATTCTTTCTAATCGAGCCTCTCGATCTGTCATTATACCTCGAGAAGTAGAAAGAATTACAATCCCCATCCCTCCTAAAATTCTCGGAATTTTTTGATAATTAGAATAGATTCGTAGACCGGGCCTGCTGATCCGTTTTAAATTCAAAATAGTTTTATATGATCCTTTTCTATTTCTTCTATGTCGTAGAGTTAAAACTAAAAAATCCTTGTCAATCGCCCGATGCTTTCTCACGGTTTCAATAAATCCGTCCCGTAAAAGTATTTTAACAATGTTTTCGGTGATGTTAGTAGATAGTATTCGAACCGTTCCCTTTCTATTCATATCAGTATTTCGTATAGAGGTTATTATGTCAGCAATCGTATCCTTTCCCATGATAAACTAAAATGATTGTTGCCCTTGACTTTTCATATAATTCACATGCTATTTTTTATTTTCATTTCATTTTTTTTTTATGACTTCTTATAAATAATTAAAGAATTAAAAATTAAAGAAAAGTATCCGTTTCGAATTAAAAAGGTATATGCGTGAGACATAATCTATTAATTAATTTATTTCATTCAAATAGATAAAAATATCCTGGTCTTGTTTTATAATACCTCGGGTGCTAATGAAACTATTTTAGTGAAATTTAACTGTCTCAATTCTCGTGCGATCGCGCCAAAAATTCTAGTTCCTTTTGGATTTCCTTCTTGATCAATGACAACCGCAGCATTATCATCATATTGTATTATCATACCATTGTTACGTTTGAATTCTTTACAAGTACGTACAATTACAGCTCTGATCACTTCTGATTTTTCTAAAGGTGTGTTTGGTACTGCTTCTTTGATTACAGCAACAATAATGTCACCAATATAAGCATATCGTCGATTACTAGCTCCTATGATTCGAATACACATCAATTCGCGGGCCCCGCTATTATCGGCTACATTCAAATGGGTTTGAGGTTGAATCATATCATTTTTGATTTGTTCTTTCAGTGCAAAGGTCGAAGTCAAAACGAAATATTAGAAATATTGTTTGTCTAAAAAAAAAAGAAACCAAACCTACAATTGCAATTGTTTTTTCATTCCAAAGACTTCTTTTTCTTTGCTTTGGTTCGAATTATTATCCCGAAATAATGAATTGAGTTCGTATAGGCATTTTGGATGCTGCTATTGAAATAGCTTTTCTGGCTATATTTTCTGTGACTCCACTCATTTCATAAAGTATTCTACCCGGTTTAACAACAGCTACCCAATATTCGGGAGATCCTTTTCCCGACCCCATACGTGTTTCTGTAGGTCTTACTGTAACTGGTTTGTCTGGAAATATGCGTACCCATATTTTTCCACCACGCCGGGCATTTCGTGACATTGCCCGGCGTCCTGCCTCTATTTGTCTAGATGTGATCCAAGCGGGTTCAAGTGTCTGAAGAGCATATCTACCGAAGGAAATATGATTACCTCGATAGGATATTCCTTTCATTCTTCCTCTATGTTGTTTACGGAATCTGGTTCTTTTGGGGTTATAGTTGATGGTTTTTTTTCAATCCCATCTCTACTACAGAACCATACATGAGATTTTCACCTCATATGGCTCCTCGCGAATCAAACGATTAAAAAGAATATGCATTTATTTTTCTATTTATTTTTCTAATGAATAATAGAATATAAATATACTGAATCGTGGTGTTTTTTGAGATTTCATCGAATTTATTTGGTCTATTGGAAATTAGTATATATCTTGTTTTGATATATAACTAAACATGTATTCTATTTATATTTTATATTCTATATTATAGACAATTTTTGCTACCCATATAGAACTGTATAATAATGTTTTGTTATTTATAATATAAGGTAAGGTTATAATGAATCTTTATTTTGTTTTTCTGTTTATTATCATATCGGATTGGTCCAAATTTCTAAATTCACAATAAAATAAAAATTTTCGCGGGCGAATATTTACTCGTTCATTATCTATTTCAGACGTAGGGTTTAGCCCTATGAGACTCCTCAGAATAAATGGATTTGTCTTTGATTCGTTCGCCATCCCATCCAATGAATCATTAAGATTCCGAATCTTATGTATTCACAGGTTCCGTCGTTCCCATCGCTTCTCAATTAATGGTTAGGTCTTAATTCTACAATGAAGCTCCTAATAAAATTTTCTTTTTTCTTGAGTCAACCTTCTCAGTTTTTATTGACTCGGGGCTCTTGATTTGTTTGTTCTATGGATATATTTATCTAATTAGAATATATTCATTTACTTATGGATTTTTTTAGTATTGCTGCTTTCTTACATTACCCTTTTCTGAAATGACTCATAGACCTTACATATTAGAATCGGATATCATTGATATTTTTTTTCTCTCTTTCTTTCATCCTTCCACTTATCCGTATATTCTTATTGCTTCACAACTCATAATCCAATTAGTTTTTCTTTTTTTTTTTTGCAATATTTGACAGTTGCTATAATGATATCACCAATATATCATATTTTTCCTTATATTTTGTATATCTTGATTGGTTCTTTAGATCCACATAATGCGGAGCGATGAGTTGGTTATTAGCTCGATAGTTATTTTTTTGTTGTGAATCCTACCCACTCTAAAAAACCAACGAGTCGCACACTAAGCATAGCAATTACATCAATATCAAATGATTAATCGAATTTTGAATTTGTAATTCAACCTTAAAAAATTGCTCATTTTTTGTTTTATCACCAGCAGATAAAGATAAGGAAAAGCTTTTTATTCTTCGTTTACAAATATCCAAATTTTTATGCCTAATACCCCATAAATAGTTCGAACTGTATAGGAACAATAATCAATTTTAGCTTGAATGGTTTGTAGAGGAACCCTACCCTCTCTGATCCATTCAACACGTGCAATTTCTTTTCCGTCGATACGTCCCGCAATTTGTACTTGAATTCCTTTTGTACCCGCCTGTTCGCTTAATTCAATAGCTTTTTTCATTGCTTTACGAAATGAAACTCTATTCTTTAATTGTCTGGCTATAAATTCTGCAAGAATATTAGGGTGTCCATAAGGATTTGCAATTCTTGTAATAGCAATGTTGAGTTTTTGGTTCACACAATTAAGTTTTTTTTGTACATTTATCTGTAATTCTTCAATTCTTCGAGGCTTACCTTCTCCTTCTATTAAAAACTTTGGGAATCCCATATAGATTATGATTTGGATCAGATCAATTCTTTTTTGAATCTTTATTTGTGCAATTCCTTCAACACCAGAAGACATTCTCATATTTTTTTTTACATAATTCTTGACATAATCTCGTATTTTTTGATCTTCTTCTAAACTCTCGAAATAATTTTTTGGTTGTGCAAACCAAAGAGAATGATGACTTTGGTTTGCACCAAGTCTGAAACCGAGCGGATTTATTTTTTGTCCCATAACCCTCCACTACTATACATAAAATACATAAAATGACACGTCCTATCTGGGTATACTTTACGGTTTTTTTTAAGCATAAAATAGCATAACATAATATGGCTTGCGTCTTTCATACTCTATCCTAATCTATAATATCTATAGATATATCTTTCAATCCAATAGTTATATGACAATTTATCCGAAAAATTCTTCTTCGAGCTCGAAGTTTGTTTTTTTTCAGTTTTTTGTAGTAGTACCTTTAATTGACCTTCTGTTTTACTTTTCCTAATAAGTCAATTTGCTTCATTGAAACCCATATTGTGACTAGTATTTGCTGCTGCAGAATAAACCTATTTTAAAATAAGATACTCGATAAGACATGAGTTTTATTATCAAAAGTATTTCCTCGTCGGAACGTCCACGAATTTCGTCAATTACTGCTTTGTGCTGTGAGCGGACATCCATATGTGCTGACTTAAAGCCTGTATATTGGTTCTTCTTTTTTCTCATATTTTTTTTATCATAGTGGGTTTTCGATTTTCACTAATACTAATAAACGATTTCCATTTTTATTAATTTTATTAATAATATTATATTTATTATATATTTTATATATTTATTATAATAATATTAATATATTTATTATTATTAATATATTTATTATAATAATATTATATTTATTAAAATTTTTAATAAATTATGAATGGACTTTTTGTTAGTAATTTATTAATTACTAAATTAACGACGAGATCTATTATCATTTTTGGCGTGTCCCCGAAAGTTTAGAGTAGGTGAAAATTCTCCCAATTTATGTCCTACCATACGATCTGTTATATAAATCGGTAAATGTTCTTTTCCATTATGGATAGCAATCGTATGTCCAATCATTGTGGGTATAATGGTAGATGCTCGGGACCAAGTTAGTATTATTTCTTTTTCCGCCTTTGTGTTAAGTTTATTTATTTTTCTTAAAAAATGATTCGCTACAAAAGGATTTTTTTTTAGTGAACGTGTCACAGTTAATTACTCCTATTTTTTTTTGTAAAGACGAAGAAACAAATTCGATTTTCTCTACTCTACTATTTACTACGGCGACGAAGAATCCAATTCTCACTATATTTATTCCTTTTTCTACTTCTTCTTCCAAGTGCAGGATAACCCCAAGGAGTTGCGGGTTTTTTTCTACCAATTGGGGCCCTCCCTTCACCACCCCCATGGGGATGGTCTACAGGGTTCATAACCACTCCTCTTACTACAGGACGCTTACCTAGCCAACATTTCGATCCGGCTTTACCCAAACTTTTCTGGTTTACCCCAACATTCCCCACTTGTCCGACTGTTGCTGAGCAGTTTTTGGATATCAAACGGACCTCCCCAGAAGGTAATTTTAATGTGGCCGATTTCCCCTCTTTTGCAATCAGTTTCGCTACAGCACCTGCTGCTCTAGCTAATTGCCCACCCTTTCCGAGTGTGATTTCTATGTTATGTATGGCCGTGCCTAAGGGCATATCGGTTGAAGTAGATTCTTCTTTTTGATCAATCAAAACCCCTTCCCAAACTGTACAAGCTTCTTCCAAAGCATACGGCTTTCTGGATGTAGATGATGATATTATCTATACAGATGGATCTTATATATATCGTAGAATTCTTATATATATCGTACAATGAAGTACCGCATGAGTGGATATATAGGAATCGAAATCTGCCGAATCACTCATGTTATGATCTTCTACATCCTAGGTCTTCCCGTTCCTTCATCTGGCTTATGTTCTTCATGTAGCATTCAGACCGAATGACTCTATGAAATTACGTCGATACTTCCACATATTACGGGTAACGTAGGAGACATCTCTATTTTCCCCCCCGGGAATCCTTAGAATTACCACTGCTTAGCTTTCAATTCGCCTCTGACCATCAAATGAAATGTGAATAACCCGCCCTCCCCTCTTTGAAACAAGGGGCGCTTCTGGTTGTTCTGTCGGTGCTTGAAACAATTTTGTCTTCTCCATATTACTCTATCTCTAGAGTCAATAATTTTATATGAGGAACTACTGAACTCAATCACTTGCTGCCGTTACTCTTCAGTTTTCTGTTGAGGTCTATCCTGTAGAGGTACTAAAATTGGATCAGTGATCGATTTCTAGGTTTCGCCGTAAACCTAATTGGTTACTTCCAATTACGTAAATCAATAGTTCAAACCGCACTCAAAGGTAGGGCATTTCCCATTTTTATAGGAACTTCTGTACCAGAAACAATGGTATCTCCAATTATAGCCCCTCTGGGATGTAAAATATATCTTTTCTCACCATCCCCATAGTGTATGAGACAAATGTATGCATTTCGATTAGGGTCGTATTCTATGGTTACGATTCTACCATATATGTCTTTTTCATTCCGTCGAAAATCGATTTTACGGTATAGACGCTTATGACCTCCCCCTCTATGCCCTGCGGTAATGATTCCTCTGGCATTACGACCTTTACCACAACGATGCTGTCCATAGATCAAATTTTTTCGTGGATTGGATTTCACTTGACTGTCTACGGCTCCGTTGCGTGTGCTCGGGGTAGAAGTTTTGTATAAATGTATCGCCATGCTATTAAGTATTTTGATTTAAGTTCTTTTCTTTCTAAGAGGTGGAATAGAATAACCCGGTTGAAGCGTAATGATCATACGTCTGTAATGCATTGTATGTCCCATAATAGGTCCCATTCTTCTACCCTTTCCCGGGAGTCGATGACTATTCATAGCTATTACCTTGACACCAAAGAAGAGTTCGACCCAATGCTTTATTTCTGTCCTAGTTGATCCTGATTCGACATTAAAAGTATATTGATTTTTCCCCAATAACCGAATACTTTTGTCTGTAAATACTGCATATTTGATTCCATCCATAAATCGATTTTCTTCCCTATGAGTTCTAGTCTCAATAAGAATGCTAGTTCTTACTGTTCATATGTTATGATATGAATATACCACACCAATAAATTTCTTAATATGATATGAATATACCACACCAATAAATTTCTTAATATGATATGAATATACCACACCAATAAATTCGTTATGTATGGATGATGAGATTCCATTGATACAGAGCCAATTCCAATAGACTTATTGGGACTTATTGGAGGGTCCCATTGGCGTGCATCCAGTAGGAATTGAACCTACGAATTCGCCAATTATGAGTTGGGCGCTTTAACCATTCAGCCATGGATGCTTAGCGGGGATCCTCGGACATGGTGAATAACCAAATTCCAATTGAAATGAAATCTTTAGGATAAATCAATGCAATTTAAATTTAGGAGGGCTCAATGAGAGGACATCCATTCAAATCCTGTATTTTCGAATTGAGAGAGATATTGAGAGAGATCAAGAATTCTCACTCTTTCTTAGATTCATGGACCCAATTCAATTCAGTGGGATCTTTCATTCACATTTTTTTCCATCAAGAGCGTTTTATAAAACTCTTGGACTCCCGAAATTGGAGTATCCCACTTTCACGCAATTCACAGGGTTCAACAAGCAATCGATATTTCACGATCAAGGGTGTAGTACTCTTTGCAGTAGCGGTCCTTATATATCGTATTAACAATCGAAAGATGGTCGAACGAAAAAATCTCTATTTGACAGGGCTTCTTCCTATACCTATGAATTCCATTGGACCCAGAAATGATACATTGGAAAAATCTTTTGGGTCTTCCAATATCAATAGGTTGATTGTTTCGCTCCTGTATCTTCCAAAAGGAAAAAAGATCCCTGAGAGCTCTTTCCTGGATCCGAAAGAGAGTACTTGGGTTCTCCCAATAACTAAAAAGTGTATCATGCCTGAATCTAACTGGGGTTCGCGGTGGTGGAGGAACTGGATCGGAAAAAAGAGGGATTCTAGTTGTAAGATATCTAATGAAACCGTCGCTGGAATTGAGATCTCATTCAAAGAGAAAGATATCAAATATCTGGAGTTTCTTTTTGTATATTATATGGATGATCCGATCCGCAAGGACCATGATTGGGAATTGTTTGATCGTCTTTCTCCGAGGAAGAGGCGAAACAGAATCAACTTGAATTCGGGACAGCTATTCGAAATCTTAGTGAAAGACTGGATTTATTATCTCATGTTTGCTTTTCGTGAAAAAATACCTGTGGAAGTGGAGGGTTTCTTCAAACAACAAGGAGCTGGGTCAACTATTCAATCAAATGATATTGAGCATGTTTCCCATCTCTTCTTGAGAAACAAGCGGGCTATTTCTTTGCAAAATTGTGCTCAATTTCATATGTGGCAATTCCGCCAAGATCTCTTCGTTAGTTGGGGTTGGGGGAAGAATCCGCACGAATCGGATTTTTTGAGGAACATATCGAGAGAGAATTGGATTTGGTTAGACAATGTGTGGTTGGTAAACAAGGATCGGTTTTTTAGCAAGGTACGGAATGTATCGTCAAATATTCAATATGATTCCACAAGATCTAGTTTCATTCAAGTAACGGATTCTAGCCAATTGAAAGGATCTTCTGATCAATCCAGAGATCATTTCGATTCCATTAGTAATGAGGATTCGGAATATCACACATTGATCAATCAAAGAGAGATTCAACAACTAAAAGAAAGATCGATTCTTTGTTGGGATCCTTCCTTTCTTCAAACCGAACGAACAGAGATAGAATCAGAGCGATTCCCTAAATGCCTTTCTGGATATTCCTCAATGTCCCGGCTATTCACGGAATGTGAGAAGCAGATGAATAATCAGCTGCTTCCGGAAGAAATCGAAGAATTTCTTGGGAATCCTACAAGATCCATTCGTTCTTTTTTCTCTGACAGATGGTCAGAACTTCATCTGGGTTCGAATCCTACTGAGAGGTCCACTAGAGATCAGAAATTGTTGAAGAAAGAACAAGATGTTTCTTTTGTTCTTTCCAGGCGATCGGAAAATAAAGAAATAGTTAATATATTCAAGATAATTATGTATTTACAAAATACCATATCAATTCATCCTATTTCATCAGATCCGGGATGTGATATGGTTCCGAAGGATGAACTGGACAGTTCCAATAAGATTTCATTCTTGAACAAAAATCCATTTTTTGATTTATTTCATCTATTCCATGACCGGAACAGGGGGGGATACACGTTACACCACGATTTTGAATCAGAAGAGAGATTTCAAGAAATGGCGGATCTATTCACTCTATCAATAACCGAGCCGGATCTGGTGTATCATAAGGGATTTGCCTTTTCTATTGATTCCTCCGGATTGGATCAAAAACAATTATTGAATGAGGTATTCAACTCCAGGGATGAATCGAAAAAGAAATCTTTATTGGTTCTACCTCCTATTTTTTATGAAGAGAATGAATCTTTTTATCGAAGGATCAGAAAAAAACGGGTCCGGACCTCTTGCGGGAATGATTTGGAAGATCCAAAACCAAAAATAGTGGTATTTGCTAGCAACAATATAATGGAGGCAGTCAATCAATATAGATTGATCCGAAATCTGATTCAAATCCAATATAGCACCTATGGGTACATAAGAAATGTATTGACTCGATTCTTTTTAATGAATAGATCCGATCACAACTTCGAATATGGAATTCAAAGGTATCAAATAGGAAATGATACTCTGAATCATAGAACTATAATGAAATATACGATCAACCAACATTTATCAAATTTGAAAAAGAGTCAGAAGAAATGGTTCGATCCTCTTATTTTGATTTCTCGAACCGAGAGATCCATGAATCGGGATCCTAATGCATATAGATACAAATGGTCCAATGGGAGCAAGAATTTCCAGGAACATTTGGAACATTTCATTTCTGAGCAGAATAGCCGTTTTCAAGTAGTGTTCGATCGATTACGTATTAATCAATATTCGATTGATTGGTCTGAGGTTATCGACAAAAAAGATTTGTCTAAGTCACTTTGTTTCTTTTTGTCCAAGTTTCTTCTCTTTTTGTCTAACTCACTTCCTTTTTTCTTTGTGAGTTTCGGGAGTATCCCCATTCATAGGTCCGAGATCCACATCTATGAATTGAAAGGTCCGAATGATCAACTCTGCAATCAGTTGTTAGAATCAATAGGTCTTCAAATCGTTCATTTGAAAAAATGGAAACCCTTCTTATTGGATGACCATGATACTTCCCAAAAATCGAAATTCTTGATCAATGGAGGAACAATATCACCATTTTTGTTCAATAAGATACCAAAGTGGATGATTGACTCATTCCATATTAGAAAGAATCGCAGGAAATCTTTTGATAACACGGATTCCTATTTCTCAATGATATCTCACGATCAAGACAATTGGCTGAATCCCGTGAAACCATTTCATAGAAGTTCATTGATATCCTCTTTTTATAAAGCAAATCGACTTCGATTCTTGAATAATCGACATCACTTCTGCTTCTATTGTAACAAAAGATTCCCCTTTTATGCGGAAAAGGCCCGTATCCATAATTATGATTTTACGTATGAACAATTCCTCAATATCTTGTTCATTCGCAACAAAATATTTTCTTTGTGCGGCGGTAAAAAAAAACATGCTTTTTTGGAGAGAGATACTATTTCGCCAATCGAGTCACAGGTATCTAACATATTCATACCTAACGATTTTCCGCAAAGTGGTGACGAAAGGTATAACTTCTACAAATCTTTCCATTTTCCAATTCGATCCGATCCATTCGTTCGTAGAGCTATTTACTCGATCGCAGACATTTCTGGAACACCTCTAACAGAGGGACAAATATTCCATTTTGAAAGAACTTATTGTCAACCTCTTTCAGATATGAATCTATCTGATTCAGAAGAGAAGAACTTGCATCAGTATCTCAATTTCAACTCAAACATGGGTTTGATTCACACTCCATGTTCTGAGAAATATTTACCATCCGAAAAGAGGAAAAAACGGAGTCTTTGTCTAAAAAAATGCCTTGAGAAAGGGCAGATGTATAGAACCTTTCAACGAGATAGTGCTTTTTCAACTCTCTCAAAATGGAATCTATTCCAAACATATATACCATGGTTCCTTACTTCGACAGGGTACAAATATCTAAATTTGATATTTTTAGATACCTTTTCAGACTTATTGCCGATACTAAGTAGCAGCCAAAAATTTGTATCCATTTTTCATGATATTATGCATGGATCAGATATATCATGGCGAATTCTTCAGAAAAAATTGTGTCTTCCACAATGGAATCTGATAAGTGAGATTTCGAGTAAGTGTTTACATAATCTTCTTCTGTCCGAAGAAATTATTCATCGAAATAATGAGTCACCATTGATATCGACACATCTGAGATCGCTAAATGTTCGGGAGTTCCTCTATTTAATCCTTTTCCTTCTTCTTGTTGCTGGATATCTCATTCGTACACATCTTCTCTTTGTTTCTCGAGCCTATAGTGAGTTACAGACAGAGTTCGAAAAGGTCAAATCTTTGATGATTCCATCATACATGATTGAGTTGCGAAAACTTCTGGATAGGTATCCTACATCTGAACTGAATTCTTTCTGGTTAAAGAATCTCTTTCTAGTTGCTCTGGAACAATTAGGAGATTCTCTAGAAGAAATATGGGGTTCTGCTTCTGGCGGCAACATGCTATGGGGTGGTGGTCCCGCTTATGGGGTCAAATCAATACGTTCTAAGAAAAAATATTGGAATCTCATCGATTTCATAAGTATCATACCAAATCCCATCAATCGAATCGCTTTTTCGAGAAATACGAGACATCTAAGTCATACAAGTAAAGCGATCTATTCCTTGATAAGAACAAGAAAAAACGTGAATGGTGATTGGATTGATGATCAAAATGGTGATTGGATTGATGATCAAATAGAATCCTGGGTCTCGAACAGTGATTGGATTGATGATAAAGAAAGAGAATTCTTGGTTCAGTTCTCTACCTTAACGACAGAAAAAAGGATTGATCAAATTCTATTGAGTCTGACTCATAGTGATCATTTATCAAAGAATGACTCTGGTTATCAAATGATTGAACAACCGGGAGCAATTTACTTACGATACTTAGTTGACATTCATAAAAAGGATCTAATGAATTATGAGTTCAATACATCCTGTTTAGCAGAAAGACGGATATTCCTTGCTCATTATCAGACAATCACTTATTCACAAACCCCGTGTGGGGCTAATAGTTTTCATTTCCCATCTCATGGAAAACCCTTTTCGCTCCGCTTAGCCCTATCCCCTCCTAGGGGTATTTTAGTGATAGGTTCTATAGGAACTGGACGATCCTATTTGGTCAAACACCTAGCGACAAACTCCTATGTTCCTTTCATTACAGTATTTCTGAACAAGTTCATGGATAACAAGCCTAAGGATTTTCTTATTGATGATAGTGACGATAGTGAGGATGAGGATTTTTATGATAGTGACGCTAGTGAGGATGAAGATGAGGATATTGATGATAGTGACGATATCGACCGTGACCTTGATATTGAGACGGAGCTGGAGTTTCTAACTATAACTATTATGGAAACTATGATGGATGCGCTAACTATGGATATGCTGCCGGAAATAGACCGATTTTATATCACCCTTCAATTCGAATTAGCAAAAGCAATGTCTCCTTGTATAATATGGATTCCAAACATTCATGATCTGGATATGAATGAGTCGAATTACTTATCCCTCGGTTTATTAGTGAACTATCTCTCCAGGGATTGTGAAAGATGTTCCACTAGAAATATTCTTGTTATTGCTTCGACTCATATTCCCAAAAAAGTAGATCCCGCTCTAATAGCTCCGAATAAATTAAATACATGCATTAAGATACGAAGGCTTCTTATTCCACAACAACGAAAGCACTTTTTCACTCTTTCATATACTAGGGGATTTCACTTGGAAAAGAAAATGTTCCATCCTAATGTATTCGGGTCCATAACTATGGGTTCCAATGTACGAGATCTTGTAGCACTTACCAATGAGGCCCTATCGATTAGTATTATACAAAAGAAATCCATTATAGACACTAATATAATTCGATCTGCTCTTCATAGACAAACTTGGGATTTGCGATCCAAGGTAAGATCGGTTCAGGATCATGGGATCCTTTTCTATCAGACAGGAAGGGCTGTTTCACAAAATGTACTTCTAAGGAATTGCTCCATAGATCCTATATCTATCTATATGAAGAAGAAATCATGTAACGAAGGGGATTCTTATTTGTACAAATGGTACTTCGAACTTGGAACGAGCATGAAGAAATTAACGATACTTCTTTATCTTTTGAGTTGTTCTGCCGGATCGGTCGCTCAAGACCTTTGGTCTCTACCCGGACCTGATGAAAAAAATGGGATCACTTCTTATGGACTCGTTGAGAATGATTCTGATCTAGTTCATGGCCTATTAGAAGTAGAAGGCGCTCTGGTGGGATCCTCACGGACAGAAAAAGATTGCAGTCAGTTTGATAATGATCGAGTGACATTGCTTCTTCGGCCCGAACCAAGGAATCCCTTAAATAGGATTCAAAATGGATCTTGTTCTATCGTTGATCAGAGATTTCTCTATAAAGAATACGAATCGGAGTTTGAAGAAGGGGAAGGAGTCCTCGACCCGCAACAGATAGAGGAGGATTTATTCAATCACATAGTTTGGGCTCCTAGAATATGGCGCCCTTGGGACTTTTTATTTGATTGTATCGAAAGTCCCAATGAATTGGGATTTCCCTATTGGGCCAGGTCATTTCGGGGCAAGCAGATCATTTATGATGAAGAGGATGAGCTTCAAGAGAATGATTCGGAGTTCTTGTATGATGAAGAGGATGAGCTTCAAGAGAATGATTCGGAGTTCTTGCAGAGTGGAACCATGCAGTACCAGACACGAGATAGATCTTCCAAAGAACAAGGCTTTTTTCGAATAAGCCAATTCATTTGGGACCCTGCGGATCCACTCTTTTTCCTATTCAAAGATCAGCCTTTTGTGTTTTCACATCGAGAATTCTTTGCAGATGAAGAGATGTCAAGGGAGCTTCTTACTTCCCAAACAGATATTCCTACATCTATGTATAAACGCTGGTTTATCAAGAATACGCAAGAAAAGCATTTCGAATTGTTGATTCATCGCCAGAGATGGCTTAGAACCAACAGTTCATTATCTAATGAATTTTTCCGTTCTAATACTCTATCCGAGAGTTATCAGTATTTATCAAACCTGTTCCTATCTAACGGAACGCTATTGGATCAAATGACAAAGACATTGTTGAGAAAAAGATGGCTTTTCGCGGATGAAATGAAAATTGGATTCATGTAACAAGAGAAAGGTTTCCCATTCCTTAGCCGGAAAGATATGTGGCCATGAAATAGGGATTAAGTGAAACAGAATTGACTGGGTGGTAGAGTCGTGGAAACACCCGTTTCTTCCATATTTTGGACCTTAGCTCCATGGAACAATATACTACTGCGGAAACATGGAAGAATTGAAATCTTAGATCAAAACATTATGTATGGATGGTATGAACTGCCTAAACAAGAATTCTTGAAGAGCGAACAACCAGAGCTATTACTCACTACATCAAAAACTTTCCATTAATGAAAGATGTAAATCCATTGGAAAATCACGTATGCCGGATGAAATGGTTGTTGCTATCTGCTCCAATAACGAATCATTGGTTTAATTGAATAACTAACGGAATAACTAAATAAAATAGATAAACCTTTCTTTCTCTTCGTCTCAGGTCGATGGATCTTCTCAATTGAAAGATCCCCTAATATGGATAATACACATTCCAGTTGACCGAGCCTAATTCTAATTGTTTTGTTCCGAAGCAAAGATATCCACGGGGCGGTTCGTCCTATTCAGATATTCACGACCAAGAAGTACTGAATTCTCTTTCGGATAGGCCCTGAAAGGAGAAGGAAGGCGGGGAATGCCAACAGGCGTCTATTATTGAATTCACCCGACCCGAGAGTACAGTACCCATTTTGGGAACGTCCGGTGCCAAAGTCATTGAATGGGTAAGTCGCCAATCCCTAAAACGGACTATGGAATGTACTTTATCCGCTGGGTTACGGGTGGGTATTTTACCAGAGGTTTCTATTGTATCAATCTACCCCTGTGTGATTCCTGTTGAAGCATATACTCGGGGGGGTGGGTGCAGGGCGGACGCTTTCAAAACGGACTCCCCATTCATTAGATAGAGAAGATCACCAAGATTTCGTGATCCGCTGCCGAACTTATTCCAATTCAATAAGAGATCTCAATATTATGCCTTGAAGAGGACTCGAACCTCCACGCTCTTTAGCACGAGATTTTGAGTCTCGCGTGTCTACCATTTCACCACCAAGGCATCTTGAAAGTGAATCGTATTCCATGAATATGATATCTATCTAGTGTGATGTATGGAATATATGACAAAGGTGGAGTGTTAGCGTATTTTTATTGATCGGTCATGTCATATAGGCCCGAGTCGGACATCCAATTGGTTCGATTTGAATTATCCGGAGGATACCTTATATATATTCTATCAAAAAGATGGACAATCAAACCTATTTCTCGATTCAATAAAAGCCCAAAGAGGTGAATAGGGTCCCAAATAACGAGAGATATGTAAAAAGCAGGTCCGATTACGCCTATTCCTAATCCTAAATGGAATGGAACGACGCAGAGATCTATATGTAAACATAGTATCTATTTAGATACGCTCGAATGGCCCCTTCTCATAATGAGAATGTATAGAACCCTATTCCGGTCTGGTCCGGTATGGAATGAACTTATAATCATGGAATCGACTCGATCATCAGATTATAGATTATAAGTTCATAACCCTAGCCCATTCCCATTTTGGGCGGAACAGATCTACTAATTCTTTGATTCCAGTTAGTATAGTAAGAGGGATCTTGAACTAAGAAATAGATTCTAGAAGCTAACTAAAAAAGGGTATCCTGAGCAATTTCAATAATCGGGTTCATTGATATTCCTGGTATAGTAGATGCTATCACACATACAATCATACTCAATTCGATGGAATTGTTTGATCTTAAGGGGGACCTTCTATAATTTCGCACGTGAGGAGTTATTTCTTGGTTTCGTCCAGTCATTAATAACTTGATTATTTTTAGATAATAGTAGATAGAAACAACGCTCGTAAGGAGTCCTATTGAAACCAAGAAATATAGGCCTGCCTGCCATCCACACCAGAATAAATGAAGTTTTCCGAAAAAACCTGCTAGTGGAGGAAGACCTCCTAAGGAGAAGAGACATAGGGCTAAAGAGAGAGCCAAAAAAGGATCTTTCGTGTATAATCCTGCATAATCTCGAATGTTATCAGTTCCGGTACGTAGACCAAATGATACAATGCAAGCAAAAGTTCCTAGATTCATGGAGATATAGAACAGCATATAAGTTATCATGCTTGCATATCCACCATTTGAGTCTCCAACAATTATTCCAATAATTACATATCCGATTTGACCTATGGACGAATACGCAAGCATACGTTTCATGCTTGTTTGAGTAATAGCAATGAGATTCCCCAATATCATGCTAAGAATAGCTAGGATTTCCAGAAGAAGATGCCATTCGTTTGATGAGAAATAAAAAGGAATATCGAAAATTCGAGTGGCTGAAGCTGAAGCAGCGACTTTCGAAGTAACAGAAAGAAAAGCAACGACTGGAGTGGGAGAGTCAGAGTCGAAAAGAGGATTCCTCACTTCTTTCTCTCATTCAAAACCGTGCATGAGACTTTCATCTCGCACGGCTCCTAAGTGATAAAAGAAAGAAGATGAGTTCTTCTTTCTTTTTTGATTACCTTCCTCGCGTATGTATAAGACCGAATCCATTCGATTTTTAAAAAGGATTACTAATCCTTAACTTTTCGAGGAATCCTTCATCAGTGGTTGTGAATGACCGATTTTTCTCAATCTTTATGACTTGCTCCTACGGAACCGAGGTCGAAAAGATTGAGAAATAGAACCATCTGATTTGATTCGTTCTCAATAGCCATGAGATGATCATCTTAGGGTGATCCTTTTGTCGACGGATGCTCCTATTACACTCGTAGTCTCTGAAGGATGAGAACCAACTATGTAGCATCTACATCGAGAATTCAAGTATTGTATACGTCATTAGTCCGATCCTTTGTAGGAACTACCCGTAATAACGAACTTGCAAAATGAATCTGTTTATCATAAAGGGATTCGTTGTTCCTGACCCTGCTTCACCTTAATTGTTATTTGAACAAGTAAAGTTATGTCTTGGTCCGAGTGGGGATAGCATTTCTCTTCTGCATGTCCATGGAGTTTTGAAAAATCCAAACATCTCAGAAATAGATAGAGAGATAGGAATTTATCGAACGAACCGCACTCCTTCGTATACGTCAGGAGTCCATTGATGAGAAGGGGCTGGGGAAAGCTTGAACCCAATTCCTACAGTGATGAATATAAGCGCAATTGAAATTCCTGGGGAGTTATACATTTGTGTATTGATAAGACCATTCACTATTTCTTGAAGCTCGATCTCTCCCCCGGATGAACCATATAGCCAAGAGAAACCATGAACCAGAATAGAAGAGCTTGCCCCACCCATGAGTAAATATTTCGTAGTAGCCTCATTAGACCGTACATCTTTCTTGGTATATCCAGATAATAGATAGGAGCATAAACTGAAACATTCTGGAGCTACAAAGATAGTTATTAAATCGTTAGCACCGCATAAAAACATTCCTCCTAGAGTAGCTGTTAATACGAATAACAGAAATTCTGTTATAGCCATTTCTGTACATTCAATGTACTCTACGGATAGAGGAATACATAGAGTTGAACATAGTAAAATAAGAAATTGAAAGATTTCGTTGAAATTGTTCGTTTGGAAATTTCCTGAAAAGCTAATCATAGGTTCTTCTCTCCATCGGAACAATAGGGCCGTTATGCTCATTACTAAACTTGTTGAAGAGATAAAATATAACCAAGGTATATCTTTTTGATCAGAGGTTGAATCGATCATCAGAAGAAGAATTAGGCCAAAAATTAGGATACATTCTGGGAAAATAAAACTTCCATCGAAGAGAAGCAAATGAAAGGCTTTCATAAAAATTCTCGTAGAATCGAGAATGAAGTTTTCATTCTGTACATGCCAGATCATGAATTAGTAACCGCATCCAATCTCCAAAAAAATCCCAATTGTTTCGAATTTTCTCTTTTTGGAATGGAATATTTACAGAATCCCCATGAATAGGACCAAACCTTATTCCATGGTATTTACATAAGATTCCTCTTTCTTATTCTTAAGCAAGTCCCCGAGAGGGCTTAGTTGATCCATGATTTATGTTTCGTCTTTCGTTTGTTTCGAGAGATATATCGATCAATTCCGATTCTTTTTCTATTGATTCTTTTCCGATCGAGATGTATGGGATCCATGGGTCTATGTGTCTATATAGATCCTGTTCATGGATTAACGAAAATGTGCAAAAGCTCTATTTGCCTCTGCCATTCTATGAGTCTCTTCTTTTTTGCGTATGGCATCGCCACCCCCTTTGGCAGCATCCACTAATTCGGAACTTAATTTGAAAGCCATATTTCGACCCGTACGTTTTCGGGATGCCCCTAATAACCAACGAATGGCAAGTGCTTTTCCTTGTGTGGATCCTATTTCAATGGGAACTTGATGAGTCGATCCGCCTACACGTCTTGCTTTTACTGCTATATCGGGAGTTACTCCACGTATTGCTTGACGTAAAACAGATAGTGGATTTGTTTCTGTCTTTTGTTGAATCTTTTTCATGGCTCGATAGAAAATTTGATAAGCCAATGATTTTTTTCCGTGTTTCAGAATACGGTTAACCAACATGTTAACTAATCGATTACGATAAATTGGATCGGATTTTGCGGTTTTTTCTTCTGCAGTACCTCGACGTGACATGAGCGTGAAAGGGGTTCAAGAATCCGTTTTCTTTTTATTTTTTATTTTATAAGGGCTAACATCATTTATTTTGGCTTTTTGACCCCATATTGTAGGGTGGATCTCGAAAGATATGAAAGATCTCCCTCCAAGCCGTACATACGACTTTCATCGAATACGGCTTTCCACAGAATTCTATATGTATCTATGAGATCGAGTATGGAATTCTGTTTACTCACTTGAAATTGAGTATCCGTTTCCCTCCTTTTCCTGCTAGGATTGGAAATCCTGTATTTTCCATATCCATACGATTGAGTCCTTGGGTTTCCGAAATAGTGTAAAAAGAAGTGCTTCGAATCATTGCTATTTGACTCGGACCTGTTCTAAAAAAGTCGAGGCATTTCGAATTGTTTGTTGACACGGACAAAGTCAAGGAAAACCTCTGAAATTATTTCAATATTGGACCTTGGACATATCATAGTTCCGAATCGAATCTCTTTAGAAAGAAGATCTTTTGTCTCATGGTAGCCTGCTCCAGTTCCCTTACGAAACTTTCGTTATTGGGTTAGCCATACAACTTCACATGTTTCTAGCGATTCACATGGCATCATCAAATGATACAAGTCTTGGATAAGAATCTACAACGCACTAGAACGCCCTTGTTGACGATCCTTTACTCCGACAGCATCTAGGGTTCCTCGAACAATGTGATATCTCACACCGGGTAAATCCTTAACCCTTCCCCCTCTTACTAAGACTACAGAATGTTCTTGTAAATTATGGCCAATACCAGGTATATAAGCAGTGATTTCAAATCCAGAGGTTAAGCGTACTCTGGCAACTTTACGTAAGGCAGAGTTTGGTTTTTTGGGGGTGATAGTGGAAAAGTTGACAGATAAGTCACCCTTAACTGCCACTCTACAGAACCGTACATGAGATTTTCACCTCATACGGCTCCTCGTTCAATTCTTTCGAAGTCATTGGATCCTTTTCCTCGTTCGAGAATCTCCCCCCTTTTTATTCTTTTTTTATTTTTTGATTTCTTTTTATTCCCTTCCATCATTCCTTAAGTCCCACAGGTTTGATCCTGTAGAATCTGACCCATTTTCTCATTGAGCGAAAGGTACGAAATAAATCAGATTGATTTTTCGATCAAAAGTACTATGTGAAATCTTCGGTTTTTTCCTCTTTCTCTATCCCTATCCCGTAGGTATAGCGTTTGAATCAATAGAGAACCCTTTCTTCTGTATCTGTATGAATCGATATTATTACATTCCAATTCCTTCCCGATACCTCCCAAGGAAAATCCCGAATTGGATCCCAAATTGACGGGTTAGTGTGAGCTTATCCATGCGGTTATGCACTCTTCGAATAGGAATCTATTTTCTGAAAGATCCCGGCTTTCGTGCTTTGGTGGGTCTTCGAGATCCTTTCGATGACCTATGTTGTGTGGATATCTTTGTGTTGAAGGGATATCTATATGATCCGATCGATTGCGTAAAGCCCGCGATAGCAACGGAACCGGGGAGAGTATACAGAAAAGACAGTTCTATTTCTATTACTATGAAATTCATAAATGAAGTAGTTAATGGTGGGGTTACCATTATCCTTTTTGTGGTGACGAATCTTGTATGTGTTCCTAAGAAAAGGAATTTGTCCATTTTTCGGGGTCTCGAAGGGGCGTGGAAACACATAAGAACTCTTGAATTGAAATGGAAAAATAGATGTAACTCCGGTTACTTCGGAAATGGTAAGATCTTTGGCGCAAGAAGAGGGGTTGATCCATATCATCTTGACTTGGTTCTGATTTCTCTATTTTTTTAAGAATACCGAGTCGGGTTCTTCTCCTACCCGTATCGAATAGAACATGCTGAGCCAAATCTTCTTCATGTGAAACCTGCTTTATTTAGATCGGGAAAATCGTACAGTTTTATGAAACCATGTGCTATGGCTCGAATCCGTAGTCAATCCTATTTCCGATAGGAGCAGTTGACAATTGAATCCAATTTTTCCCATTATTTTTCGTATCCGTAATAGTGTGAAAAGAAAAGAAGGCCCGACTCCAAGTTGTTCAAGAATAGTGGCGTTGAGTTTCTCGACCCTTTGCCTTAGGATTAGTCAGTTATATTTCTCGATGGGGGCAAGGGAAGGGATATAACTCAGCGGTAGAGTGTCACCTTGACGTGGTGGAAGTCATCAGTTCGAGCCTGATTATCCCTAAACCCAATGTGAGTTTTTCTATTTTGACTTGCTCCCCTGCCGTGATCGAATGAGAATGGATAAGAGGCTTGTGGGATTGACGCGAGGGGGTAGGGAGGGCTATATTTCTGGGATCGAACTCCAGGCGAATATGAAGCGCATGGATACAAGTTATGCCTTGGAATGAAAGAGAATTCCGAATCAGCTTTGTCTACGAACAAGGAAGCTATAAGTAATGCAACTATGAATCTCATGGAGAGTTCGATCCTGGCTCAGGATGAACGCTGGCGGCATGCTTAACACATGCAAGTCGGACGGGAAGTGGTGTTTCCAGTGGCGGACGGGTGAGTAACGCGTAAGAACCTGCCCTTGGGAGGGGAACAACAGCTGGAAACGGCTGCTAATACCCCGTAAGGCTGAGGAGCAAAAGGAGGAATCCGCCCGAGGAGGGGCTCGCGTCTGATTAGCTAGTTGGTGAGGCAATAGCTTACCAAGGCGATGATCAGTAGCTGGTCCGAGAGGATGATCAGCCACACTGGGACTGAGACACGGCCCAGACTCCTACGGGAGGCAGCAGTGGGGAATTTTCCGCAATGGGCGAAAGCCTGACGGAGCAATGCCGCGTGGAGGTAGAAGGCCTACGGGTCGTGAACTTCTTTTCCCGGAGAAGAAGCAATGACGGTATCTGGGGAATAAGCATCGGCTAACTCTGTGCCAGCAGCCGCGGTAAGACAGAGGATGCAAGCGTTATCCGGAATGATTGGGCGTAAAGCGTCTGTAGGTGGCTTTTTAAGTCCGCCGTCAAATCCCAGGGCTCAACCCTGGACAGGCGGTGGAAACTACCAAGCTGGAGTACGGTAGGGGCAGAGGGAATTTCCGGTGGAGCGGTGAAATGCGTAGAGATCGGAAAGAACACCAACGGCGAAAGCACTCTGCTGGGCCGACACTGACACTGAGAGACGAAAGCTAGGGGAGCGAATGGGATTAGATACCCCAGTAGTCCTAGCCGTAAACGATGGATACTAGGCGCTGTGCGTATCGACCCGTGCAGTGCTGTAGCTAACGCGTTAAGTATCCCGCCTGGGGAGTACGTTCGCAAGAATGAAACTCAAAGGAATTGACGGGGGCCCGCACAAGCGGTGGAGCATGTGGTTTAATTCGATGCAAAGCGAAGAACCTTACCAGGGCTTGACATGCCGCGAATCCTCTTGAAAGAGAGGGGTGCCTTCGGGAACGCGGACACAGGTGGTGCATGGCTGTCGTCAGCTCGTGCCGTAAGGTGTTGGGTTAAGTCCCGCAACGAGCGCAACCCTCGTGTTTAGTTGCCAACGTTGAGTTTGGAACCCTGAGCAGACTGCCGGTGATAAGCCGGAGGAAGGTGAGGATGACGTCAAGTCATCATGCCCCTTATGCCCTGGGCGACACACGTGCTACAATGGCCGGGACAAAGGATCGTGATCCCGCGAGGGTGAGCTAACTCCAAAAACCCGTCCTCAGTTCGGATTGTAGGCTGCAACTCGCCTACATGAAGCCGGAATCGCTAGTAATCGCCGGTCAGCCATACGGCGGTGAATTCGTTCCCGGGCCTTGTACACACCGCCCGTCACACTATGGGAGCTGGCCATGCCCGAAGTCGTTACCTTAACCGCAAGGAGGGGGATGCCGAAGGCAGGGCTAGTGACTGGAGTGAAGTCGTAACAAGGTAGCCGTACTGGAAGGTGCGGCTGGATCACCTCCTTTTCAGGGAGAGCTAATGCTTGTTGGGTATTTTGGTTTGACACTGCTTCACACCCCAAAAGAAGCGAGCTACGTCTGAGTGAAATTTGGAGATGGAAGTCTTCTTTCGTTTCTCGACGGTGAAGTAAGACTAAGCTAAGCTCATGAGCTTATTATCCTAGGTCGGAACAAGTTGATAGGATCCCCTTTTTTTCGCCCCCATGCCGCCCCCGTGTGGCGGCATGGGGGCGAAAAAAGGAAAGAGAGGGATGGGGTTTCTCTCGCTTTTGGCATAGCGGGCCCCCAGCGGGAGGCCCGCACGACGGGCTATTAGCTCAGTGGTAGAGCGCGCCCCTGATAATTGCGTCGTTGTGCCTGGGCTGTGAGGGCTCTCAGCCACATGGATAGTTCAATGTGCTCATCGGCGCCTGACCCTGAGATGTGGATCATCCAAGGCACATTAGCATGGCGTACTTCTCCTGTTCGAACCGGGGTTTGAAACCAAACTTCTCCTCAGGAGGATAGATGGGGCGATTCAGGTGAGATCCAATGTAGATCCAACTTTCTATTCACTCGTGGGATCCGGGCGGTCCGGGGGGGGGGACCACCACGGCTCCTCTCTTCTCGAGAATCCATACATCCCTTATCAGTATATGGACAGCTATCTCTCGAGCACAGGTTTAGGTTCGGCCTCAATGGAAAAATAAAAACGGAGCACCTAACAACGTATCTTCACAGACCAAGAACTACGAGATCGCCCCTTTCATTCTGGGGTGACGGCGGGATCGTACCATTCGAGCCTTTTTTTCATACTTTTCCCGGGGGTCTGGAGAAAATTGCAATCAATAGGATTTTCCTAATCCTCCCTTCCCGAAAGGGAGAACGTGAAATTCTTTTTCCTTTCCGCAGGGACCAGGAGATTGGATCTAGCCATAAGAAGAATAGAATGCTTGGCTGATAAATAACTCACTTCTTGGTCTTCGACCCCCTCAGTCACTACGAACGCCCCCGATCAGTGCAATGGGATGTGTCTATTTATCTATCTCTTGACTCGAAATGGGAGCAGGTTTGAAAAAGGATCTTAGAGTGTCTAAGGTTGGGCCAGGAGGGTCTGGTCTCTTAACGCCTTCTTTTTTCTTCTCATCGGAGTTATTTCACAAAGACTTGCCATGGTAAGGAAGAAGGGGGGAACAAGCACACTTGGAGAGCGCAGTACAACGGAGAGTTGTATGCTGCGTTCGGGAAGGATGAATCGCTCCCGAAAAGGAATCTATTGATTCTTTCCCAATTGGTTGGACTGTAGGTGCGATGATTTACTTCACGGGCGAGGTCTCTGGTTCAAGTCCAGGATGGCCCAGCTGCGCCAAGTAAAAGAATAGAAGAAGCATCTGACTCCTTCATGCATGCTCCACTCGGCTCGGGGGGATATAGCTCAGTTGGTAGAGCTCCGCTCTTGCAATTGGGTCGTTGCGATTACGGGTTGGATGTCTAATTGTCCAGGCGGTAATGATAGTATCTTGTACCTGAACCGGTGGCTCACTTTTTCTAAGTAATGGGGAAGAGGACCGAAACATGCCACTGAAAGACTCTACTGAGACAAAAATGGGCTGTCAAGAACGTAGAGGAGGTAGGATGGGCAGTTGGTCAGATCTAGTATGGATCGTACATGGACGGTAGTTGGAGTCGGTGGCTCTCCTAGGGTTTCCTCATCTGGGATCCCTGGGGAAGAGGATCAAGTTGGCCCTTGCGAACAGCTTGATGCACTATCTCCCTTCAACCCTTTGAGCGAAATGCGGCAAAAGGAAAGAAAATCCATGGACCGACCCCATCGTCTCCACCCCGTAGGAACTACGAGATCACCCCAAGGACGCCTTCGGCATCCAGGGGTCGCGGACCGACCATAGAACCCTGTTCAATAAGTGGAACGCATTAGCTGTCCGCTCTCAGGTTGGACAGTAAGGGTCGGAGAAGGGCAATCACTCATTCTTAAAACCAGCATTCTTAAGACCAATAGAGTCGGGCGGAAAAAGGGGGGAAAGCTCTCCGTTCCCAGTTCTCCTGTAGCTGGATCCTCCGGAACCACAAGAATCCTTAGTTAGAATGGGATTCCAACTCAGCACCTTTTGAGATTTTGAGAAGAGTTGCTCTTTGGAGAGCACAGTACGATGAAAGTTGTAAGCTGTGTTCGGGGGGGAGTTATTGTCTATCGTTGGCCTCTATGGTAGAATCAGTCGGGGGCCTGAGAGGCGGTGGTTTACCCTGTGGCGGATGTCAGCGGTTCGAGTCCGCTTATCTCCAACTCGTGAACTTAGCCGATACAAAGCTATATGATAGCACCCAATTTTTCCGATTCGGCTGTTCGATCTATGATTTCTCATTCATGGACGTTGATAAGATCCTTCCATTTAGCAGCACCTTAGGATGGCATAGCCTTAGCCTTAAAGTTAAAGTGAAGGGCGAGGTTCAAACGAGGAAAGGCTTACGGTGGATACCTAGGCACCCAGAGACGAGGAAGGGCGTAGTAAGCGACGAAATGCTTCGGGGAGTTGAAAATAAGCGTAGATCCGAAGATTCCCGAATAGGTCAACCTTTCGAACTGCTGCTGAATCCATGGGCAGGCAAGAGACAACCTGGCAAACTGAAACATCTTAGTAGTCAGAGGAAAAGAAAGCAAAAGCGATTCCCGTAGTAGCGGCGAGCGAAATGGGGAGCAGCCTAAACCGTGAAAACGGGGTTGTGGGAGAGCAATACAAGCGTCGTGCTGCTAGGCGAAGCGGTGGAGTGCTGCACCCTAGATGGCGAGAGTCCAGTAGCCGAAAGCATCACTAGCTTACGCTCTGACCCGAGTAGCACGGGGCGCGTGGAATCCCGTGTGAATCAGCAAGGACCACCTTGCAAGGCTAAATACTCCTGGGTGACCGATAGTGAAGTAGTACCGTGAGGGAAGGGTGAAAAGAACCCCCATCGGGGAGTGAAATAGAACATGAAACCGTAAGCTCCCAAGCAGTGGGAGGAGCCCGGGGCTCTGACCGCGTGCCTGTTGAAGAATGAGCCGGCGACTCATAGACAGTGGCTTGGTTAAGGGAACCCACCGGAGCCGTAGCGAAAGCGAGTCTTCCTAGGGCAATTGTCACTGCTTATGGACCCGAACCTGGGTGATCTATCCATGACCAGGATGAAGCTTGGGTGAAACTAAGTGGAGGTCCGAACCGACTGATGTTGAAGAATCAGCGGATGAGTTGTGGTTAGGGGTGAAATGCCACTCGAACCCAGAGCTAGCTGGTTCTCCCCGAAATGCGTTGAGGCGCAGCAGTTGACTGGACATCTTAGGGGTAAAGCACTGTTTCGGTGCGGGCCGCGAGAGCGGTACCAAATCGAGGCAAACTCTGAATACTAGATATGACCTCAAAATAACAGGGGTCAAGGTCGGCCAGTGAGACGATGGGGGATAAGCTTCATCGTCGAGAGGGAAACAGCCCGGATCACCAGCTAAGGCCCCTAAATGACCGCTCAGTGATAAAGGAGGTAGGGGTGCAGAGACAGCCAGGAGGTTTGCCTAGAAGCAGCCACCCTTGAAAGAGTGCGTAATAGCTCACTGATCGAGCGCTCTTGCGCCGAAGATGAACGGGGCTAAGCGATCTGCCGAAGCTGTGGGATGTAAAAAGACATCGGTAGGGGAGCGTTCCGCCTTAGAGGGAAGGACCCGCGCGAGCAGTGGTGGACGAAGCGGAAGCGAGAATGTCGGCTTGAGTAACGCAAACATTGGTGAGAATCCAATGCCCCGAAAACCTAAGGGTTCCTCCGCAAGGTTCGTCCACGGAGGGTGAGTCAGGGCCTAAGATCAGGCCGAAAGGCGTAGTCGATGGACAACAGGTGAATATTCCTGTACTACCCCTTGTTGGTCCCGAGGGACGGAGGAGGCTAGGTTAGCCGAAAGATGGTTATCGGTTCAAGGACGCAAGGTGCCCCTGTTTTTTCAGGGTAAGAAGGGGTAGAGAAAATGCCTCGAGCCAATGTTCGAGTACCAGGCGCTACAGCGCTGAAGTAACCCATGTCATACTCCCAGGAAAAGCTCGAACGACCTTCAACAAAAGGGTACCTGTACCCGAAACCGACACAGGTGGGTAGGTAGAGAATACCTAGGGGCGCGAGACAACTCTCTCTAAGGAACTCGGCAAAATAGCCCCGTAACTTCGGGAGAAGGGGTGCCTCCTCACAAAGGGGGTCGCAGTGACCAGGCCCGGGCGACTGTTTACCAAAAACACAGGTCTCCGCAAAGTCGTAAGACCATGTATGGGGGCTGACGCCTGCCCAGTGCCGGAAGGTCAAGGAAGTTGGTGACCTGATGACAGGGGAGCCGGCGACCGAAGCCCCGGTGAACGGCGGCCGTAACTATAACGGTCCTAAGGTAGCGAAATTCCTTGTCGGGTAAGTTCCGACCCGCACGAAAGGCGTAACGATCTGGGCACTGTCTCGGAGAGAGGCTCGGTGAAATAGACATGTCTGTGAAGATGCGGACTACCTGCACCTGGACAGAAAGACCCTATGAAGCTTCACTGTTCCCTGGGATTGGCTTTGGGCCTTTCCTGCGCAGCTTAGGTGGAGGGCGAAGAAGGCCTCCTTCCGGGGGGGCCCGAGCCATCAGTGAGATACCACTCTGGAAGAGCTAGAATTCTAACCTTGTGCCAGGACCTACGGGCCAAGGGACAGTTTCAGGTAGACAGTTTCTATGGGGCGTAGGCCTCCCAAAAGGTAACGGAGGCGTGCAAAGGTTTCCTCGGGCCAGACGGAGATTGGCCCTCGAGTGCAAGGGCAGAAGGGAGCTTGACTGCAAGACCCACCCGTCGAGCAGGGACGAAAGTCGGCCTTAGTGATCCGACGGTGCCGAGTGGAAGGGCCGTCGCTCAACGGATAAAAGTTACTCTAGGGATAACAGGCTGATCTTCCCCAAGAGCTCACATCGACGGGAAGGTTTGGCACCTCGATGTCGGCTCTTCGCCACCTGGGGCTGTAGTATGTTCCAAGGGTTGGGCTGTTCGCCCATTAAAGCGGTACGTGAGCTGGGTTCAGAACGTCGTGAGACAGTTCGGTCCATATCCGGTGTGGGCGTTAGAGCATTGAGAGGACCTTTCCCTAGTACGAGAGGACCGGGAAGGACGCACCCCTGGTGTGCCAGTTATCGTGCCCACGGTAAACGCTGGGTAGCCAAGTGCGGAGCGGATAACTGCTGAAAGCATCTAAGTAGTAAGCCCACCCCAAGATGAGTGCTCTCCTATTCCGACTTCCCCAGAGCCTCCGGTAGCACAGCCGAGACAGCGATGGGTTCTCTGCCCCTGCGGGGATGGAGCGACAGAAGTTTTGAGAATTCAAGAGAAGGTCACGGCGAGACGAGCCGTTTATCATTAACGATAGGTGTCAAGTGGAAGTGCAGTGATGTATGCAGCTGAGGCATCCTAACAGACCGGTAGACTTGAACCTTGTTCCTACATGACCCGATCAATTCGATCAGGCACTCGCCATCTATTTTCATTGTTCAACTCTTTGACAACATGAAAAACCAAAAGCTCTGCCCTCCCTCTCTATCTATCCAAGGGATGGAAGGGCAGAGGCCTTTGGTGTCCCCTCCAGTCAAGAATTAGGGCCTCACAATCAATAGCCAATATGCTTTTCTCTCATGCCTTTCTTCGTTCATGGTTCGATATTCTGGTGTCCTAGGCGTAGAGGAACCACACCAATCCATCCCGAACTTGGTGGTTAAACTCTACTGCGGTGACGATACTGTAGGGGAGGTCCTGCGGAAAAATAGCTCGGCGCCAGGATGATAAAAAGCTTAACACCTCTCATTCTTATTACTTTTTCATATTGAAAAAGTAATTAAGAATGAAAAAAGAAAAGGTCGTCTTATTCAAAACCCCAATTATGAAATCCCTTCTCTCCCACTTCACACCTCGGAACGCACCGTTCTTATAGAGAGAGAGGCGCTTTCACATCTTCTTAAGCCGAAATGGCTGGGGAGCGCAAAGGTTCCCTTTTTTAGGGTACTCCGGGGAACAGATCCAGTGGAGACGGGGTGGGGCCTGTAGCTCAGAGGATTAGAGCACGTGGCTACGAACCACGGTGTCGGGGGTTCGAATCCCTCCTCGCCCACAACCGGCCAAAAGGGGAAGGACCCTTCCCTCTGGGGGTAGGAAAATCATGATCGGGATAGAGGACCCAAAGCTATGGAACTTGGGTGTGGGTATTTTGTCGAAATGGAATGGCCTTACCTTACTTTTCTCTTTTTATTTACTTTTTATTTAAAATTATTTAAAAGTAATAAATAATAAATAATATTAATTAATAAATAATATTAATAAAAAAAGTTTTTTTTCTTAAATGGTGGATTATTTGAAATGAAATAATAGTATGCCCTAACCCAATCCGCATATTTTTTTGTTTTACGCCTCGTAATTCTTCCTCAGCCAGGCTTGGGCAGAATAGCAGAGCAAGTAAAGTATTAGTAGCATAGCTGCGTTCCTCGTCATTAATATGTTTGCTTGCGGTAATTGTGGCCTCTTGGGAGAATTGATGACTGCATCTTTGATGCACTTGCTAGTACTAGTACATCTGAGAATTCTTAATTGGTTAGTTTAAATAGCCCCAGACTGTGGAACAAAGGAGTATCCCGGACCTACACCGAGGTATTGATGGCGATTCTCAAATATCGCAGAACAGAATGGGATACGATGAGATAGAATGCAATAGAAACAAAGACACGGGGAACGGGTTACCGACTCTTAACGGTCAAAGCGAACCCTTTCATTCCGAATTAAAGAATTCGGAATGAATCAAATCTCCCCAAGTAGGATTCGAACCTACGACCAGTCAGTTAACAGCCGACCGCTCTACCACTGAGCTATTGAGGAACAACGGGAAATTAGATCTCATAGAGTTCAATTCCCGTTCTCAACCCATCACCAATATGAGCTCAAAGTTTCCTTCGTAACTCGCGGAACTTCTTCGTAGTGGCTCCGTTCCATGCCTCATTTCATAGGGAACCTCAAAGTGGATCTATTTCATTATATTCCACCCATATACTAATTCCATTCATTTAATATCCCTTTCTTTGGTGTCATTGAGATAAGAGATGTCGTTTCTAGTCTATCTGTTTCTATTTCTATATATATATGGATATATATATGGAAAGTTGAAAAATCAAAGTTGAAAAATCATCATATAATAATCCAGAAATTGCAATAGAAAAGAAAAAGGGAGGTTTGTGATGATTTTTCAATCTTTTATACTAGATAATCTAGTAGCCTTATGCATGAAGATAATGAATTCGGTCGTTGTGGTCGGACTCTATTATGGATTTCTGACCACATTCTCCATAGGGCCCTCTTATCTCTTCCTTCTCGGAGCTCAGGTTATGGAAGAAGGAGAAGAAGGAACCGAGAAGAAAGTATCAGCAACAACTGGTTTTATTACGGCACAGTTCATGATGCTCATATCGATCTATTATGCGCCTTTGCATCTAGCATTGGGTAGACCTCATACAATAACTGTCATAGCTCTACCGTATCTTTTTTTTAATTTCTTTTGCAATAATAACAAACACTTTTATTACGGATCCACTAGGAAAAATTCAATGCGTAATTTTAGCATTCAACGAGTATTCCTAAATAATCTTATTTTATTATTATTGAATTATTTCTTTTTACCAAGTTCAATGTTAGTCAGATTAGTCAACATTTATATGTTTCTCGGCAACAAACAAATTTTATTCCTAACAAGTAGTTTTGTTAGTTGGTTAATTGGTCAGATTTTGATTATGAAATGGATTAGTTTGGTATTAGTATGGATACAGGAAAATTTTTCTATTAAATCTAAAAAATCGAATATCCTTATTAGATTGAGTAAATCCATTATGTTCGAATTGAGAAATTTTTTAAAACATTAAAACAAAAGACGAAAAGTAGTAAATTACTAACAAAATTAATACATAAAAAAAGTACAATAAAATATAGGAAGAAATTCGGCCACCCCCGACATATTTTATAATCTCTCCTATCAAAAAATTTGTAAGACCGACTGCATTTGGAATTCCATCAATTACTCGTCTATCAAAAAAAGAATTTCCTTTAGCTAATCGTCTTACACCCCCAATCAAGTAGATTTCATAAAAAGAATCTATGTAACCGCGATTATATGACCAATCATATATCACATTTACTATTTTCTCTACAATAATTTTTTTAAGAACATATTTAGCAAATAAATTAAGTAAGTTCAAATTTTGTAAAGATGAATAAACCGGCTTATAGAAAAAAGATGCTATAAATATTCCGTAAAATGCTATACTGACCGAAAAAGTTGCATTTGTCACAAATTCATACCAATCTACAGAATTGTTTAAATTTGGATGGAAAGGGTTTAGAGACGGAATTAACATTCTTGATAATATATCAAAACCTACTCCCTCTTGATTGAAAGAAATTCCTATAGCTCCAAGGAACAAAGTAAATAATACTAATACAAGCATAGAAAATAGCATCCTATTGTCTGATTCGTTGGAATACGAAAAGATTTTGTTAGTGCCAAAATAGGGAATAACAAGAAAAGGTCGCATTATTTTTTTTACATTTCTATCAATTCGATATGGGTGTGTCTTCTTACAAATAAAAGAAGCCCTTTCATTATTATTCATTGTTAATTGACCTTCTTTACCCCAGCAAGATATTGAATAGAATGAGCTAGTTTTTTTTCCATTGTAATTTTTAAAATGAACATTTAAATGTCCCTCAAAAACAAGTAAATAGATCCGAAACATATAAAATGCGGTTAATCCTGCTGTTGAAGAAGCTATTATTGCGAACATTGGTGAATACAACCAAATATCATTAAGAATTTCATCTTTGGACCAAAAACAAGCAAAGGGTGGAATACCACAAAGAGAAAGTGTACCCACTAAAAAAGCGGTTTTTGTAATTGGTATATGTTTTGTTAAACCGCCCATAAGAACCATATTTTGACTTTTATCTGGAGAATATCCAACAATAGTTTCCATTGAATGAATAATCGATCCCGATCCTAAAAACAACAACGCTTTTGAATAAGCATGAGTAATCAAATGAAATAAAGCGGCTCGATAAGAACCCATACCTAGAGCTAACATCATATAACCCAATTGAGACATTGTAGAATAAGCCAAACCTCTCTTAATATCCGTTTGAGCAAGAGCTAAAGTAGCCCCTAATACTACCGTTATTATACCTATCAAAGCTATTCCATTCATTATGGAAGGTAGAACTATAAAAAGAGGAAGAAACCGGGCTACAAGAAAAATTCCCGCCGCTACCATAGTAGCAGCATGGATAAGAGCCGAAATAGGGGTAGGCCCTTCCATAGCATCCGGTAACCATACATGAAGGGGAAATTGGGCAGATTTAGCAACTGAACCGGCAAATAATAGGAAGGCACACAAAGTAATAAATAAAAGATTTACCTCATTACTCGAAATAAAGTTTTTGAATATTTCAAACAAATCCCGAAATTCCAAACTACCTGTTATCCAGTAAAGACCTAAAATTCCTAATAATAAACCAAAATCTCCTACACGATTAGTTAGAAACGCTTTTTGACAAGCATTTGCCGCGATAGGGCGTGTGAACCAAAAACCTATTAAAAAATAGGAACACATTCCAACAAATTCCCAAAAGATATAAATTTGTATCAAATTCGAACTGGTAACTAATCCCAACATTGAAGTATTAAAAAAACTCATATAAGCAAAAAATCTCCAATATCCTTGATCATGAGACATATAATTGTCACTATAAATAAGAACCAAAATTCCAACAGTAGTGATTAATATTGACATAATAGAAGTAAGTGAATCAATCAAGTGGCCAAACTCTAAAGAAAGATCATTATTGATAGTCCAAGACCATACATATTGATAGATAGAACTGGTATTTTTTTGATGAATAGACAAATCGATTGAAAAAATCATAACTATACTTAACAATAAAATACTAGGAAAAGCCCACACACGGCGAAGATTTTTTGTTGCCGTCGGAAAAAGGAGAAGTCCCGTTCCTATTAACATAGGAACTAGAAGTGGAATGAAAGGTATAATCCACGAATATTGATACGTATATTCCATACAAAAAAATACAAAAAATCTTTTTCTTCTTAATCTTAATGAGTTTTGTTTCTTATTCGCCGGTTTTAGCTCGTTTGAAAGGTTCAGTTAATAAAAGAAAAATTAAGATATGCAAAACTTAAACAAAATTCTCTATTCTTAATTTTTATTATTTTGAATCTTTGTACAATAATTTCAATACAATATTGCAAAGCACGAAGTGAAAATGAGTCAAATGATATGACAAAATTCTTAATAAAAAAGAAACTTTCTTTTTTGGTTTTTTAGTTTTTAATATTAATTTAATATTAATAAAAAAGAAAAATATTTATAAAAAATAAAATTAATTATTATATATTATAATAATTTACGCCTCATAGAGTTAGAGTGAATAGAAAAAATTACACCAAAAAATTAGTTTATTTTGATATGAATCCCTCTCAATAAAATAAAAATTTATTGAGTTTGTTTATTCCGAAAAATTTTAGTTCATTTTTGAACTAATTGATTATTTTTGGAACTAATTAATTATTTCCCATTACAATAAAAGACATCTAAGTTTGTAAAAAAGATTATGATATTCAAGAGTTTACTTTACATAGCAGAGAAAAAGTAAGATACATTTTTTAAAAATTAAAAATCATGTATCTTTTATAATAGATTAACGACCGGTCTGATTCCATTTTCAAATTCAAATTAGGCACACTCTTTCTTCGAGCTTGAGCAATTCATTTTTAAGCAGGATAAGGGTTGATTTCTTAAACTTTTTCGATTTATTTTATTCGATGTATAAATGGAGTACGACGAAAATAGACAGAGATATAACCAGACAGACAGTCTTCTTTTTTTTTGTAAGAATTCTATAAAATATTACTAGGAACAAAAAACAAAAAGACTATGTGATTTTTACATATGCATATTTTTTTATGAAGGGAATGTAACCTAGAAAAAAGTGAATAGATATAGGTCTAATTAAAGAACAATTCATTTTGAACAATAGATGTCTTTCACATGAACTATAGTAATGAATAAACTAGTATAATTTTTTGAATGGCAGTTCCAAAAAAACGTACTTCTATATCAAAAAAACGAATTCGTAAAAATATTTGGAAAAAAAAGGGATATTGGACAACATTGAAATCTTTTTCCTTAGCCACATCTCTTTCTACGGGGAACTCAAAAAGCTTTTTTGTGCAACAAATACAAATATTGGAGTAATCTCTGAATTTAGCCGGACTCGAAGAATAGACTAATTTCGTTTATTCTTTTCCAATTTTATTTCGTTTTTCTATATCTATAAATATAAATATATAATTTAAATATAAATATATAATTTTTTCTATTTTTTCTATAGCTATAGATTTCTAATTGATTTCTTTATAAATATCTATATTATATATAGAAAGAATGGTACTGGTTTTTGAAACAACAAAAGAATAAACATAACAAAATTTCAACTTTTTGAAGTATGTTTTCTCATTTTTGGAATGAAGAGTTTCATTTTCCCCATCGACCAAATAATCAATAAAAAAGTTTTTTTGTTTTTTTAGTATTAGTATATTTTATTAAGTAGATAGAAAATCTTTAGTAAAAAAAATAAATGAAATGGGACACATTTTTGGGCATTGGAACTAATTGATTTCAAACTTGTTTTTGTAAATTTTGAAGTACTATATTCTATAAATTACTATATCTTTAAATTACTATCACTAACCATATTAACTAGCTATATATATATATATATATTTATATTCTATATATATTTTTTAACCCAATTGAAAAGAAAAGTCACCCTTCCCTTTTATTTGTTTATTGGAGATAATAATTTTCAAATTGAAATGCTCCAAAATGGATCTTAAAAAAAAAAAGAGGATACAATTTCGATCGAAATAAAAATTGTATCTGATATCTTAATAATTTTTTTTAATTGGTTTTCGAAATATTAACTTTTCGACACAACAAAAATTCTAATGATTAATACAAAGCTCTGCAAATGTTTATTTATATAAATTCTTGGAATATAATGCTAACTAAATTTGTGATTCATAAAAATACTATTTTTCTTTCAAAAAGAAATGCATATTTTTTTTTATTTTTATTTTATTTAATTTTTTATTTTTATTATTATTTTTATTTTAAAATTATTAAATTTATTATTTAAATTTATTATTATAAAATTATATATTTATTATTATCAAATTTTATAAAATTTGATTTCTTTAATTTAATTATTAAAAAAAAAAAATGAATCATTTAAAAACACAAAAGAGAAAGCAAATTTTGTGTTTCAGAGGTTGAAGTCAGAACTGTTTAGATCTAGTTACAACAGTGCCATTTTGAGGAAGGATAAACTATGAAAAAGCCCACTCCCATTACTAACTTAATTTAAATAAAACTGACACTCGAAACGAAAAACGAATGATAATAAGAATTCTTATTGTAATTGGAATATTCAAATCTTCAAAAAATAAAAATGATTTTTTATTTCGATTTTTATGTTTACTAAACAAATATTGTATTGCATTTGAATTGACTCTTTCAATCTCGACGATTTACTAAAAATAGATTATTATGATTTCGAGCAAGCCGCTATGGTGAAATCGGTAGACACGCTGCTCTTAGGAAGCAGTGCTAGAGCATCTCGGTTCGAGTCCGAGTGGCGGCATGGCATCTTATCTTCGAATCTTCGAAAAGAGTAAGTCCTAGAATGAATTCCATTCCCGATTTTCATTCCTATAATTAGTAGATCCTTTTTTATTTATGATATTTTCAACTTTAGAGCATATATTAACTCATATATCATTTTCGGTCGTATCAATTGTAATTGCAATTCATTTGATAAACTTATCACTCAATGAAATCGTAGGACTATATGATTCGTTGGGAAAAGGCATGATAGTAACTTTTTTCTGTATAACAGGATTATTAGTTACTCGTTGGATTTTTTCGGGACATTTACCATTAAGTGATTTATATGAATCATTAATCTTTCTTTCATGGAGTTTTTCCATTTTGAATATGATTCCGTCTTTTACTTTTAAAAAACATAAAAACCATTTAAGCACAATAATCGCACCAAGTGTTATTTTGACCCAAGGCTTTGCTACTTCGGGTCTTTTAATCAAAATGCATCAATCCACAATATTAGTACCCGCTCTCCAATCCCATTGGTTAATGATGCATGTAAGTATGATGGTATTAGGCTATGCAGCTCTTTTATGTGGCTCATTATTATCAGTAGCTCTTTTAGTCATTACATTTCGAAAAGTCATAAGGATTATTGGTAATAGCAATAATTTTTCTTTTTTCAATGTAAATGAGTCATTTTCTTTTGCTGAGATCAAATACCTGAACAAGAGAAATAATATTTTACGAAACACTTCTTTTCTTTCTTTTCGAAATTATTACAGGTCCCAATTTATTCAACAATTGGATCGTTGGAGTCATCGTATTATTAGTCTAGGGTTTATCTTTTTAACCATAGGTATTCTTTCGGGAGCAGTATGGGCTAATGAGGCATGGGGATCCTATTGGAATTGGGATCCAAAGGAAACTTGGGCGTTTATTACTTGGACAATATTCGCGATTTTTTTACATACGAGAAAAAAATTGGAAGGTGTAAATTCTTCAATAGTAGCCTCTATGGGCTTTCTTATAATTTGGGTATGTTATTTTGGGATCAATTTATTAGGAATAGGATTACATAGTTATGGTTCATTTACATCAAATTGAGTTTAAGTGAATTGAATAAAGAAGGGGTCTGACAAATACAAACATAGTAAGCATATAATAAAACTTCACATAAACCGTCGAGAACCCCTTGAATCACTACATTAGTGGATTCTAAGGGGTTCTCCCAAACATCAAAGACATCTGGTTACAATTCCTTTTTGTAAGTTAAGATGATAGAATAAAAAGATTTCTTTTTTCATTGTCTAATGGACACTATTAAAAAAAAGAGAAAGAAATCTTTTTATTTTTATTTCATGAAAACTTTCTATAAAAAATTCGATAGAATAGCTTCGACCTTGTCAACTGATAATGAGAAAATAAAATCCGGATAAATACCAATACCTATTACAGGTATAAGGATCGAAATCGAAATAAATAACTCTCGCGGCCCAGAATCAAAAAAATAAGAGTTTGATGTATTAAAAAGAGTGTATCCATAGAACATCTGGCGTAACATAGATAATGAATAAATAGGAGTTAATATCATTCCAATGGCGGTTACAAAAGTAATTAGTATTTTTGTCATTAAAAGAAATTTTTGACTCATAATTATTCCAAAAAAGACTATCAATTCTGCAACAAAACCGCTCATGCCTGGCAATGCAAGGGAAGCCATCGATAAGATACTGAACACCGTGAATATTTTTGGCAGTGGGATAGCCATTCCACCCATTTCGTCGAGATAAAGAAGACGTATTCTATCATAACCCGTTCCTGCCAAGAAAAAAAGCGCAGCGCCAATAAACCCATGCGAGATTATTTGTAAAATGGCTCCATTGAGTCCCGTATCGCTTATCGAACCAATTCCTATAATTATGAAACCCATATGAGATACAGAGGAATAAGCTATTCTTTTTTTTAAATTACGTTGACCAAGAGATGTTGAAGCAGCATAGATTATTTGAATTGCACCTAATATCATTAACCCGGGAGAGAATATAGAATGAGCGTGAGGTAATAATTCCATATTAATTCGAACCAATCCATACGCTCCCATTTTTAATAAAATTCCGGCTAAAAGCATACAAGTACTGTAATGTGCTTCTCCATGGGTGTCTGGTAACCATGTATGTAAGGGTATAATCGGCGATTTTACAGCAAAAGCAATAAGAAATCCAATATAGAATATTATTTCCAGTGCTAAAGGATATGATTGATTAGCTGATGTTTCCAAATTTAATGCTGGTTCATTGGAACCATATAAACCGATACCTAGAACTCCCATTAATAAAAAAACGGAACTTCCTGCAGTGTACAAAATGAACTTTGTAGCTGAATACAAACGTTTCTTTCCCCCCCACATAGATAAAAGTAGATAAACAGGAATTAATTCTACTTCCCACATGATGAAAAAAAGTAAAATGTCTCGAGAAGAAAATGATCCTATTTGACCGCTATACATTGCTAATATCAGAAAATGGAATAATTTGGATTCCCGAGTAACCGGCTGAGCCGCTAAAGTAGCTAAAGTGGTGATAAATCCCGTGAGTAAAATCGGTCCGATAGAGAGCCCATCTATTCCGAATCTCCAATAAAAATCAAAAAAATTTATCCATTTATAATTCTCCGTCAGTTGCATTAATGGATCGTCCAATTCGAAATGATAACAGAATGCATAGGTTATTAGAAGGAGATCTATTAAGCATATACAAATAGTATACCAGCGAATTACCTTATTTCCTCTATGAGGAAATAAGAAGATTAAGGAACCCGCGGATATTGGCAAAACTACAATTATTGTTAACCAAGGAAAAAAATTCGTGGTAAAAATAAGATACACTTGGGCCAGAAAACCCGTGCTCAAAACGACTTTTTTTTTATGTTTTGAACACGGGGTTTTTGTCAGTAAAAAACGTATTCGTGTGGGGTTTTTTGAAACGTATCAATCAATAAGCTAGACCCATGCTTCTAGTTGTTTCATGCCATAAATAAACTCGAACACTCAAGAAATCCGTCGGACAGGCAGATTCACATCTTTTACAGCCGACACAATCCTCTGTTCTTGGAGCAGAAGCAATTTGCTTAGCTTTACATCCGTCCCAAGGTATCATTTCTAATACATCTGTCGGACAAGCTCGGACACATTGAGTACATCCTATACAGGTATCATAAATCTTTACTGAATGTGACATTGGGTCTATTAGTTTTTGAACATCAGAAATTTTCGATCTAGTAAAACTTTTAAATGAATCATATATTTAGACACCAGATGAATCAACGATTTACCAGACGTTTTCCAATCAATCTACTTCTGGATGAAATTCCTAAAAGAAGGCCAAGATACTTTGATTTCTTACGTTTTCGTAAACATGATCATACGTTATGTATCATACATGTTAATTGGGAATTGATGAATATTCATATTCTACTTTTAATTAATATTCTATAATTTTTAATTAATATTCTATAATGTTTATGATTAATATTATTTTTTTTTATTCATTTATTTATTTATTCAACAAATTCGATTGATTGATACGAGTTGATTTTCTGTTACGATAAATTGATGAAACAATAGCTGGTCCGATAGCTGCTTCAGCGGCTGCAATAGCTATAACAAAAATGGAAAAAATATTTCCTTTTAATTGACGACTATCAAAAAAATCAGAAAATGTTACGAAATTTATATTAACCGCATTCAGTATAAGTTCAAGACACATAAGGGCTCTAACCATATTTTGGCTCGTGATCAATCCATAGATACCGATAGAAAATAAATAGGCACTCAAAACAAGTATATGTTCGAGCATCGTTGACCAACTCCTTATAAATTTCGATTCATTTCAATATGAACAACATTTCAATCAACGGATTCGATTGACTAGAGAATCGAACAAAACCAAAAGAATACATTAAATCGAATAAAAAATTATTTTAAACAGAAAACAAACAATCTTTCCCTTTCACATATAATTGAAAGGAAATGGATGGTATAAGATAGAGCAAAATTGAATTTGAATTGCTGTTGATTGTTCGAAAGATTTATTACTGTCGGGCCACAACAATTGCACCTATCAAAGCAGCTAAAAGAATTATTGAAATGAGTTCAAATGGAAGAAAAAAATCTGTTGATAAATGAATTCCAATTTGTTGACTATTACTTATCAAATCTTGTTCGATAATCTGATTTGATCTTGTAGTCCAAATAATCCCGTACCATGATGTATCTGGAATAGTAGTCATTAGTGAAACAAAAATACTTATACAAACCATCAAAGTAACTCCGTCCCCAACGGTCCAAAAATAAAAATGGTGGGAATATTCTGAACCTTTCATGAACATCACAGCAAATATGATTAAAACATTTATAGCTCCCACGTAAATAAGTAGCTGTGCCGCAGCTACAAAATGGGAGTTTGATAAAATATAGAATAAAGATATACAAACAAGAACCAGTCCCAACGAAAAGGCAGAAAAAATTGGGTTGGTAAATAATACTACTCCTATACTTCCTAATATAAGAACTGATCCTAGAAAGACTAAAAGAAAATTATGTATCGGTTCAGGCAAATCCATTATATGGAAAATAAGAAATAAATAAATCGAAATTTCATGACCTTATTGATACGACCAGGAAAAAAGTTTATATACTAAATTACTAATTGAATTAACTCCTAAGAAGTGTGAGTTGATATAGGTACAGTCCTAGGAAGAATCTCATTCTTTATACGAAAGAGTAGTTAGAAGCTATACTCTCTCTATATATATAGTATATATTTATTCTATAATTAATTCCATTTTTGTAAAAAATTACAAATCGATTTTACATTTCGAGATTATTATAATAATATTTATTCTATCTATCTATCTGTATTTATTTAATTTTTTAATATTTTAATCCTATAATATTTACTATTGATTTGATCTATTTTAAATATATCATTATTTAAATATATCATTATTTCTATATATCATTATTTATATGATTTCATTTTTTTAATTATATCGAATCCATTAGATTATTTTATATTTTTTATATTTTTATATATATAATATATATATATATAATTTATATAATAGAATTTAATATAATTATAAATATAATTATTTCATTTTTATTTGAATATTTGAATTGAGGCGAGTTTAAAATTGTTCGAATTGTATAATCGTCAATTACTGACATTGGTAAACGGCCCAAAGCAATTTGATTATAATTCAATTCGTGACGATCATAAGTCGAAAGTTCATATTCTTCAGTCATTGATAAACAATTTGTTGGACAATACTCAACGCAATTACCGCAAAATATACAGATCCCGAAATCAATACTGTAATTAAGCAATCGTTTCTTTCGAATAGAAGTTTCCAGTTTCCAATCAACAGCAGGTAGATCTATAGGACATACACGAACACATACTTCACAAGCAATGCATTTATCAAATTCAAAATGGATTCGACCGCGGAAACGCTCCGATGTGATTAATTTTTCATAAGGATATTGAATAGTTACAGGGAAACGATTTGCATGGGATAGGGTAATCATAAAACTTTGACCAATATACCTTGCAGCTCGTACTGTTTGTTGACCATAATTCATGAACTCAGTTACCATAAGGAACATATCGTGAATATCTATGAATAACTTTATTTTGTTTCTTTCTCTTGTTTGAGACAAGTTATCAATATAGAATATTCATTTTTTACAGTGAAAGCAGTTGAGATGAAGTTGTTAATAATAGATTACCGAGAGAAATAGGTAAAAGAAATTTCCATCCAAGATTTAATAATTGGTCCATTCTTAGTCTAGGTAAAGTCCATCTTGTTGTGATAGAAATGAACAAGAAAAAATAAGTTTTAGCTAATGTAATAAAGATACCAATTGTAGTTCCAAAAACTCCACACGCTTTATTTATTTCAAAAAGTTCAGAAATGAATATGTATGGGGTAGGGGTATTCCAACCGCCTAAGTAAAGAACCGTTACAAATAATGAAGAAACTAATAGGTTTAAATAGGAAGCAACATAAAATAAACCAAATCTTATACCTGAATATTCGGTTTGATAACCGGCTACTAATTCTTCTTCTGCTTCTGGTAAATCAAAAGGTAATCTTTCACATTCCGCTAGCGAAGAAATTAGAAAAACAATAAAACCTATAGGTTGACGCCATAAATTCCACCCCCAAAAACCATATTTTGATTGCGAATCCACTATATCAACTGTACTTAAACTGTTAGATAATCATAGTCGGTGATAACATTACTGTTCCCATCGCTATTACAGAACCGTACATGAGATTTTCACCTCATACGGCTCCTCAAAGGCCATAAATAAATCTAAGGACGGCACCGTTTATTTCTCTTGATATATCCCTAAGATAGGTGGGCTTCATTTTTATTGGATGGTCCTGAATTAAACCAATTGAATTCTGTCTGTTCGAATTATAATAATAAAAAAAAAAATAGAAATAAATTAAATAAAAATAAATAAATTAAATAAAAATAAAAAGGTACTTCTGAATTGATCTTATCCCCTAAAAAATGGAATTTGTTGAGTAATAACTTAATTCTTCAATAAAATACTCCTTTAATTTATTAATAACAATAACCTATCCTTTTTGATTACAAAAAAGAATATGAATTAAGATATGACTCCATGAAATATGCATATAAGAAAGAATAAAAAAGGATCCCTGTTTGTTTATTGCTTATTGGAATTGTATTATATTAATTATATTAATGGATTCTTTCTTTTTTTCCTTCTTAGTTTTGGTTTTGTTTTCTTTTTTATGTACAAAAGGAGGACTTAAAAAAATTTTAAAGGATTATTTCGTTTATGATAGTCATATTTATTTAATCGGTGGATAGTAGCCTATACTCTGGACCGGAATTGTGGGGAGTACTACCTGATTATTTCTACCAATTTTAAGCCCCAATTAGTATTCTTTTTATATTCTGGAGAAATACTCTTTTTGATAATATAATTTACATAATCTCTATTACTAATCCTTTGTGTATCTTGGTGTTTCTAACTATCCAATCATTTTATTTTTTATCAATCCCCTACTCCTTTATTTATCGTAATACATGTATGGTAATTCATACAAATGATAGTGAAAACTCAATAAGGTTGGTCTTTTGAGTCCGCTTCAAGACAGGATGACTAAAACAACCAATCTTGGGGGAAATGGCCCTTTCCATTTTTTTCCACTTCATTTTTTTCTTAATACATAGAAAATGAGACTCAATATTTTGACTGCAAATTAAAAAGAAATACAAGCTGTTTTATTTCACCCATCTAACTATCTGATTTAGTTTATCAATTCGAACTCCGAATAATAATAATGAATAAAAAAATGAAGATATCTATTCAATTTATTCTACTTCTTTTTCTTTCTTTCCTATAAAACCTAGAAAAAAGGAGCATGGAAAAGTTTCTGTCTCACCGAATCGCACGTAGAGATATTGATAACACACATAGAGTTAATGGTATTTCATAACTAATCGATTGAGCAGCAGCTCGTAGACCACCCAAAAAGGAATATTTATTATTTGATCCATATCCGGACATAAGAAGTCCAACGGGAGCAAGACTCGAAATAGCAATCCATAAAAAAACACCAATATTAAGATCAGCTAAAATAAAGTTATAGCCAAAAGGAATTACTGAATAGCTTACTAGAATTGATATGACTGATATGGATGGTCCGATACTGAATAAACGAGTATTCCCCCTAGATGGAAGAAGATTTTCTTTGAAAAGTAGTTTTGTTCCATCGGCTATAGCTTGAAGAACTCCCAAAGGACCGGCGTATTCAGGTCCAATACGCTGTTGGATCCCTGCGGATATTTCTCTTTCTAGCCATACAATCACTAGTACACCTATTGTGATTCCGAATACAAGAGTAAAAATAGGGACAAGTATCCATAGAATTCCATAGACCTCTTTTAAAGATTCCAATCTGGAAAAAGAAGTGATATCTTGTACTTCTATTGTATAAATTATCATTTCAACGATCAACTTCTCCCATAATGATATCTATGCTACCTAGTATCGTCATAATATCAGCCAATTTCATTCTTTTAACTAACTGAGGAAGAATTTGCAAATTGATAAAACCTGGTGGACGAATTTTCCATCTCCAAGGAAAACCATTCTTATCCCCTATTAGATAAATTCCTAATTCTCCCTTTGGTGCTTCAACTCTCACATAAAGTTCTTGTTTCGGCAATTCAAAAATCGGAGAAGGTTTTTTACTAATGAATCGATATTCAAAATCATTCCAGTCTGGATCCTTTTCCCTATCAAAATCAAAGCAGCGTAATTCTAAATTCTCATATGGCCCGCCAGGAATTCCTTCCAGAGCCTGTTGAATAATTTTTATGGATTCCGTCATTTCACCAATTCGGACTAAATAACGGGCTAACGAATCTCCTTCTTTTTGCCATTGAACTTCCCAATCCAATTCGTCGTAACACTCATAATGATCAACTTTACGAAGATCCCATTCTATTCCGGAAGCCCGAAGCATTGGTCCTGATAAACCCCAATTTATTACTTCCTCTCCACCAATAATGCCTACTCCCTCAACTCGTTCTAAAAAAATAGGATTTTGCGTAATAAGTTTTTGATATTCAACAACCCCTGTTAAAAAATAATCGCAGAAATCAAAACATTTATCTATCCAGCCATGAGGTAGATCAGCCGCTACTCCTCCGATACGAAAAAAATTATGCATCATTCTCATACCGGTGGCAGCTTCGAATAGATCATATATTAATTCTCTTTCTCTGAAAATATAGAAGAAAGGAGTTTGTGCACCAATATCTGCCATAAAAGGTCCAAGCCATAGCAGGTGAGAAGCTATACGACTCAACTCCAACATAATTACTCGGATATAGCTGGCTCTTTTTGGTACTTGAATATTTCCTAACTGTTCCGGTCCATTTACGGTTATTGCTTCGGGGAACATAGTAGCTAAATAATCCCAACGTGTTACATAAGGCAGATATTGTATAATTGTTCGGTTTTCTGCAATTTTTTCCATCCCTCTGTGTAAATAACCCAATATTGGTTCACAATCAATAACATCTTCACCATCTAGAGTAACAATGAGTCGAAGAACACCGTGCATTGATGGGTGCTGAGGACCCATATTGACTATCATGAGGTCTTTTCTTGTAGCTGGGACATTCATAGGTTTTTCCTCCATTCATTGAACTGCTTAAAACAAAAATAAGTTCATCAAAATTCAAGATCTAATAAATCGAATAATTAAAAGAATTCTTCAAATTAACGAGTTTGTGACTCCCGAATATCCAACTGATTTATTAATTTTTTATAACGTATTCCATTTATCTTTGACAAATAAGACAGTAGTCGTTGGCGTTTTCCCAGAATTTTACGTAAACCTCTTTGAGATAAGTAGTCTTTTCTGTGCAATTCCAAATGTGAAGTAAGTCTTCGTATCTTATTGGTGAAATTGAATACTTGAAATTCAACCGATCCCGGATTTTCTTCTTTTTTTTCTTGTGAAATAACTAGTATAAATGAATTTTTTACCATAAAAAAAAAGCTTTCCTCTCCTCTTTTTTTTTTTTATATATCTATCTATATATATAGATAGATAGAAGAATAGATAGATAGATATTTTTTTTATCAGTAATAATAATAATGACACTATTTTTTTAATTTGCTATATTATTTTTTTAATTTGCTATATATAATAATCTTAATTTACTTAAGAATTCCTAATTTTTTTTCAAATTGAATTTCTTATTATTAATCAATTCAATGTTTATGCATTCAGAAAATACAAAATTTTTATTTTAAAATAAAAAAAGAAGAAGATTTTGTTTGATTCATTTCCAGATCGAATGGATACATCATTCAATTAGGATCATGCCTCCAAATATAAGGTAAGGAAAGACAATACGTGTGTGTATTTATTTGTCTTCGCAGACCAGATATGTTACGAGAAAGAGAAGAAATAAAAATATAGATTAACGAATTTTCAATCGCGGATACATCTGTATCCTTACCATACTGAAACGGCTGCCATTATTGGTATCAAACCAATATCGATTCATACAAACTAAATCTTCTACGCGATAATTTGGCCAAAGAAATAATTTTAAATAAATTAGTTTTTTTTTATCTCTATCAAGATATTTCCTTTTAGCAAAAACTTGACAGAAATTATTTACTTTATTCCCATTGTAAAATGTCGTATTTTGATGCATACCACCTCGATTCCCAGAATTGAAACAAATTAGAATTCTCAATTCTCTACGACGTCTAGAGAAAAAAAGATTTTCAGGAATAAACAAATCATAATGATTTTTTTCTTTATTTTCAGTCATCTTTTGATGTCTTGTAATGGGTTCATCAAAATTCGTCTTATCAACATAGCTTTTTTCTGGGTATCTTTGATGAAATTGAAATTTGTGCTTACTTTTATGAATCAATGAAACACCTATGGTTTGATACATAAAAAATTGTCCATTGTTTTTTATAGACAGACGAACTGGTTCGACAACAAATGTTCCGTTATTTTTCATCAATTGTGGAAGGAGTAAATCCTGAATCATCATAATATCTAGACTTAGATCTCCTTTTTGAATCGAGGAAATAGCAACGTCTTTTAGATTTGTCAGTCTAAGCAAGAGGCAATATATTTCGATATTATTCATTATTTTTTCATCTAAACAATTATTCCATTTCAATTGAAAACGCAAATACCTTTTTAGTAATAAATTTAGTTCTTCTATATTGTTCTTGTATTTTATTTTTTGTGCTGGTGGTATAAAAATATCTATTTTTTTCTTTCTGATGATACTTTTATTTTCATTATCATTTTTTTTTACATTAAAATTGAAAAAAAGGAATTTGATTGGTATGATCCATGGTTTACTTGTATATGTTTTATAAAATTTTACAAATTTTGAGAAGAACCAAAGTTCCAGATTCGATATGGAACGATTTAGTATTTCTACATTCATTCCCATCCAATCAAAAAAAAAACTTTTTTGATTGGACGGTTTGATTTCTTGGTGAATCATAAGATAATAATCGGTATCAATCCAGGCCTCAATATCGATCTTATTTTTAAGATCAAAATTCAGAAGTCTCCAATCAAAATATTGTCTATCCAGGTTTTTTTCCATATCTAGAATACCATCTTCCCCTATATAATTCTTGATAGGGATATCATCTTCCATATCAAATAATTTTCGTTTACGCGTGTTGTAATTATAAGAAAATGTTTTGTCATTATTGGCTTGTAATGGTGATCTATATCGAGAAACAGATGAGTCTTTCTTATCTACATAATTAAGATATTTATATGATAAAAGATCATATCTATATTGTTTTTTAATTTTTTTTTTTCGATTTGTTAATAAGTTTACTTCTTCTTTTTTGTAAAGAATTAATCGGTTTTTTTCATATGAATCACATTTGCTTAAAATTTTTTTTTTTTTTTGAGCCATACGACATTCATTGATTCTATTTCGCCATTTTTGTGATACTAATATAGACCATCTACGCTGAGATAAATCATATTGATAATGACCCCTTAACCAATTTTTCCATTGATTCATTACAGAATTGTGAGTCTTCTTATGTCTTAATTTGGACTGGCACATTCCTTGTATCCCCCCCAAATACTCCTTTATTTCATTCTTAAGAAAAAGAGATGTTCCAGGATATTGAAAAACAGATCTTAACTTATATTTAGATAAGTCAATAACTTGGGTTTGTGATAATTTATAAAATACATATGCTTGTGAGAAAGAGGGTACATCACAAAAAATCTGTGAATTACCAATATTAGAAATTGATTTTTTTATAATCGAAATAAATTGAATTATCTTTTTATTTGTTTTATCAATTCTCTTTTCATTTGTTTCATTATGGTAAGTGTATTTATTAATAATTTTTTTTGTTGATTCAACAAAAAGTTGGACATTCATGCTAGGAATATTAATGATACGTAGAAAGATATCTATAGATATCTTTTCAATGAAAAATTGAAAAACAAAATATGATTTGTGGATTGATCGAATATTTCTTCTTTTAAATATCGACCAAATAGTTTGGGGGGATTCGAATCTTTTTCTTTTATCATCAGAACGTGTTTTGTTAAAACTAATATTTATCTCTGGAGTTCGAAACCCCATTTTCTTATTTTTTGTAATTTTTTCTATTTGCTTTATGATTGTCTTTGTTCGATCATTGAGATCTTTTATTTTTTTTTTTTTCAATGAAAAATTTGTCCAATTAATAGATTGAATTGGAATGGACGATTCGTAGCTCATTCGATTACTATTACTGATTATTGAATCTTTTTGAGTTTCACTCACTTCATAGATTTCTCTCAATTCAAATAAAGTAATTTGATTTCTTTTTGATAATTTTTTTCTTATTTCTTTTAGAATTTTTTCTTTTCTAAATAGAATCTTTTTCCTGATCCATTTTACTTTTTCTTTTGAAACATTTAGAATTTTTTTTTTTTTTTCGGTTAAAACTTTTAGAAATAGAAAAAAAAAACAATTCCAATTTTTAATTCTTTTTTTTAGTTCTTTAAAAATAGGATCAAAAAAAAATGAAAAGTCAAATGAGATAGGAGAACCAAAAGGCAATTCAACTTCCATTCCCCAAGTGCTTAAAAAGCAAAAATTGACTTCTTTTTTTTGCGCTTTTTTTTTCGTTTTCGTTGGATCCTTTTCTTTTTTGGGGGATCGTAGTTTCGATCTGTGCCAAGGTTTCAGACGAAAAGGAAATAGTATCTTTATCTGAATACCTTCTGAGAGCCATTTTTTTGGAAATTCTGTTTCTGATAATGGAACGCCGTCATAAGTACATTTAATATGTATTTCTCTATTCAAATCTTTTAAATCCTGCGACCATTCGGGAATTTGAAAAAATAGCATACGAAGAATATTTTTAGTTATTATCAATAAAGGGAATATAATATATTTTCTAAGAATTGCGTGGGTTAATAATAAAATACCTCTTACTGCTTGAGCAAATACAATGCTATCCCAGGTTTCTGCTATTTCCATACGCTTTTCTTCATCTTGGTCGTATTCTTTTCTTTTTTGCTCCTCTTCCCTCTGTCTTTTTTCTGTCTCGTCTTCCGCATAATCCGAAATTTGGAATTCTCTGTTTTTCCACATCTCTTTTTTAAAATGAAAAAAAGTTTTCATTGGTTCCAAAATAGTAAAAGAAAACCAAGAGTATTTCTTAAATTTGTCCGAAAAAAGAGGAGAATGCGCGTTTGCTTGAAACAGTTTCCAAGTAACTGTTTTGCGTCTTTGAGCGCGTATAGCTCCTATTATTATGTCTCGACGAAAATCCGATTGTTGTACATAACGTATTAAAGCTAATTCCTCTTCTACCCTTTTTTTAGATTTTTTATTACTATCCTGGTTATCGGTAGAAGTTTTGTCATTCTTTGAGTTCTTATTAATAAAAATCACTATACGTTTGGATTTTCTTGAACGAATTTTATAATCTTCGGCTTCGTTTTCGTTGTTTTTTTTATTTTTTTCCTCTTCCTTTTCTCCTTCGATTTGTTCCAACTCGTCAATAAATTTGTATGACGATGGAGAAACTGTTTTCCTGATTTCTTTTTTCCCAATCGATTTTTTTCTATTTTCAATAGTTTTATCGTTCGGATCAGTTATAACTGCGTCAAATAAAAATTTCATTTTTTTTTTTTCATCTTCTGAAGTAATTCGTATTTGTTCATGTTTTGGAAATGAAAAAAGTCGCTTAAAATTAAAACTTGATACTGATTTTCCTTTTCCATAAAATTGATTGATTAAGTTCAAAATAGAACGAATTTCAGTTGAGAATGATTTTCTATCAAACATATCCATTTTCTGTTCAAGTTCTGAATAATTAATATGAAAAAGGATACCATGAATCTTATTTATCCAAATGTCATTTTTTGTGTAAGTTTTATTTTTGATTAATAGCGAAAAACTGTTTTTGATTCGTCCGCGATAGGGTCCGTTCAAGAAAGGGTCATATATTTTAGGTAAGTGTTTTTTTTTAGTCTCATCATTACCCAATCGAATTCTTTTTTCGATTATATCCATAGCAAGAAATTTCTTATCTAGAGCTTTTGCACTATTAAAAAATTTTTTGCTTAGGCTCTTTCTTTTTTTTTCATTAGTGGAACTCCAATAATTATTCAATTCATCAGAGAGTTTTTCTGTTGTCAAGAGAGACATTTTTCTTTGCATCATTTCAACAACTGTTGACAAACTAGGTGGGTACGTAAAAGATATTTTTTCTTTTCCATCACTTTGACATGGATAAAAAAAATATTGTGACATTTCATTTTTTATAGCATTTTCACATCCATTCTTTTTGATATATCGAATGGGACGATTCCATAGTTTCAAATCGAAAAGAATATTTATAAGAGGTTTTTCGAATTGGAAAATGTCTTTTTGCTCTGTTTCATCAATTTTGTACGAATCCTCTTCCTCTTCCGAAAAAATAGAAGCAAAAATATCTTTTTCGATGGATCTGTTTTTTTCTTGTTTAGTTACCTTCATTTTGTATCCATTTATTTGTTTCTGAATTTTATTCCTTTCTGAAGTTGTTTTCAGTTTCTTACTCAAAAGGGGTGGTGGGGTTTTGCCTAAACAGTATATACAGGAAATAAAAAAAAAAATAATAAAGATAGACATAGAATTTCTCAATTCGAACATAATGGATTTACTCAATCTAATAAGGATATTCGATTTTTTAGATTTAATAGAAAAATTTTCCTGTATCCATACTAATACCAAACTAATCCATTTCATAATCAAAATCTGACCAATTAACCAACTAACAAAACTACTTGTTAGGAATAAAATTTGTTTGTTGCCGAGAAACATATAAATGTTGACTAATCTGACTAACATTGAACTTGGTAAAAAGAAATAATTCAATAATAATAAAATAAGATTATTTAGGAATACTCGTTGAATGCTAAAATTACGCATTGAATTTTTCCTAGTGGATCCGTAATAAAAGTGTTTGTTATTATTGCAAAAGAAATTAAAAAAAAGATACGGTAGAGCTATGACAGTTATTGTATGAGGTCTACCCAATGCTAGATGCAAAGGCGCATAATAGATCGATATGAGCATCATGAACTGTGCCGTAATAAAACCAGTTGTTGCTGATACTTTCTTCTCGGTTCCTTCTTCTCCTTCTTCCATAACCTGAGCTCCGAGAAGGAAGAGATAAGAGGGCCCTATGGAGAATGTGGTCAGAAATCCATAATAGAGTCCGACCACAACGACCGAATTCATTATCTTCATGCATAAGGCTACTAGATTATCTAGTATAAAAGATTGAAAAATCATCACAAACCTCCCTTTTTCTTTTCTATTGCAATTTCTGGATTATTATATGATGATTTTTCAACTTTGATTTTTCAACTTTCCATATATATATCCATATATATATAGAAATAGAAACAGATAGACTAGAAACGACATCTCTTATCTCAATGACACCAAAGAAAGGGATATTAAATGAATGGAATTAGTATATGGGTGGAATATAATGAAATAGATCCACTTTGAGGTTCCCTATGAAATGAGGCATGGAACGGAGCCACTACGAAGAAGTTCCGCGAGTTACGAAGGAAACTTTGAGCTCATATTGGTGATGGGTTGAGAACGGGAATTGAACTCTATGAGATCTAATTTCCCGTTGTTCCTCAATAGCTCAGTGGTAGAGCGGTCGGCTGTTAACTGACTGGTCGTAGGTTCGAATCCTACTTGGGGAGATTTGATTCATTCCGAATTCTTTAATTCGGAATGAAAGGGTTCGCTTTGACCGTTAAGAGTCGGTAACCCGTTCCCCGTGTCTTTGTTTCTATTGCATTCTATCTCATCGTATCCCATTCTGTTCTGCGATATTTGAGAATCGCCATCAATACCTCGGTGTAGGTCCGGGATACTCCTTTGTTCCACAGTCTGGGGCTATTTAAACTAACCAATTAAGAATTCTCAGATGTACTAGTACTAGCAAGTGCATCAAAGATGCAGTCATCAATTCTCCCAAGAGGCCACAATTACCGCAAGCAAACATATTAATGACGAGGAACGCAGCTATGCTACTAATACTTTACTTGCTCTGCTATTCTGCCCAAGCCTGGCTGAGGAAGAATTACGAGGCGTAAAACAAAAAAATATGCGGATTGGGTTAGGGCATACTATTATTTCATTTCAAATAATCCACCATTTAAGAAAAAAAACTTTTTTTATTAATATTATTTATTAATTAATATTATTTATTATTTATTACTTTTAAATAATTTTAAATAAAAAGTAAATAAAAAGAGAAAAGTAAGGTAAGGCCATTCCATTTCGACAAAATACCCACACCCAAGTTCCATAGCTTTGGGTCCTCTATCCCGATCATGATTTTCCTACCCCCAGAGGGAAGGGTCCTTCCCCTTTTGGCCGGTTGTGGGCGAGGAGGGATTCGAACCCCCGACACCGTGGTTCGTAGCCACGTGCTCTAATCCTCTGAGCTACAGGCCCCACCCCGTCTCCACTGGATCTGTTCCCCGGAGTACCCTAAAAAAGGGAACCTTTGCGCTCCCCAGCCATTTCGGCTTAAGAAGATGTGAAAGCGCCTCTCTCTCTATAAGAACGGTGCGTTCCGAGGTGTGAAGTGGGAGAGAAGGGATTTCATAATTGGGGTTTTGAATAAGACGACCTTTTCTTTTTTCATTCTTAATTACTTTTTCAATATGAAAAAGTAATAAGAATGAGAGGTGTTAAGCTTTTTATCATCCTGGCGCCGAGCTATTTTTCCGCAGGACCTCCCCTACAGTATCGTCACCGCAGTAGAGTTTAACCACCAAGTTCGGGATGGATTGGTGTGGTTCCTCTACGCCTAGGACACCAGAATATCGAACCATGAACGAAGAAAGGCATGAGAGAAAAGCATATTGGCTATTGATTGTGAGGCCCTAATTCTTGACTGGAGGGGACACCAAAGGCCTCTGCCCTTCCATCCCTTGGATAGATAGAGAGGGAGGGCAGAGCTTTTGGTTTTTCATGTTGTCAAAGAGTTGAACAATGAAAATAGATGGCGAGTGCCTGATCGAATTGATCGGGTCATGTAGGAACAAGGTTCAAGTCTACCGGTCTGTTAGGATGCCTCAGCTGCATACATCACTGCACTTCCACTTGACACCTATCGTTAATGATAAACGGCTCGTCTCGCCGTGACCTTCTCTTGAATTCTCAAAACTTCTGTCGCTCCATCCCCGCAGGGGCAGAGAACCCATCGCTGTCTCGGCTGTGCTACCGGAGGCTCTGGGGAAGTCGGAATAGGAGAGCACTCATCTTGGGGTGGGCTTACTACTTAGATGCTTTCAGCAGTTATCCGCTCCGCACTTGGCTACCCAGCGTTTACCGTGGGCACGATAACTGGCACACCAGGGGTGCGTCCTTCCCGGTCCTCTCGTACTAGGGAAAGGTCCTCTCAATGCTCTAACGCCCACACCGGATATGGACCGAACTGTCTCACGACGTTCTGAACCCAGCTCACGTACCGCTTTAATGGGCGAACAGCCCAACCCTTGGAACATACTACAGCCCCAGGTGGCGAAGAGCCGACATCGAGGTGCCAAACCTTCCCGTCGATGTGAGCTCTTGGGGAAGATCAGCCTGTTATCCCTAGAGTAACTTTTATCCGTTGAGCGACGGCCCTTCCACTCGGCACCGTCGGATCACTAAGGCCGACTTTCGTCCCTGCTCGACGGGTGGGTCTTGCAGTCAAGCTCCCTTCTGCCCTTGCACTCGAGGGCCAATCTCCGTCTGGCCCGAGGAAACCTTTGCACGCCTCCGTTACCTTTTGGGAGGCCTACGCCCCATAGAAACTGTCTACCTGAAACTGTCCCTTGGCCCGTAGGTCCTGGCACAAGGTTAGAATTCTAGCTCTTCCAGAGTGGTATCTCACTGATGGCTCGGGCCCCCCCGGAAGGAGGCCTTCTTCGCCCTCCACCTAAGCTGCGCAGGAAAGGCCCAAAGCCAATCCCAGGGAACAGTGAAGCTTCATAGGGTCTTTCTGTCCAGGTGCAGGTAGTCCGCATCTTCACAGACATGTCTATTTCACCGAGCCTCTCTCCGAGACAGTGCCCAGATCGTTACGCCTTTCGTGCGGGTCGGAACTTACCCGACAAGGAATTTCGCTACCTTAGGACCGTTATAGTTACGGCCGCCGTTCACCGGGGCTTCGGTCGCCGGCTCCCCTGTCATCAGGTCACCAACTTCCTTGACCTTCCGGCACTGGGCAGGCGTCAGCCCCCATACATGGTCTTACGACTTTGCGGAGACCTGTGTTTTTGGTAAACAGTCGCCCGGGCCTGGTCACTGCGACCCCCTTTGTGAGGAGGCACCCCTTCTCCCGAAGTTACGGGGCTATTTTGCCGAGTTCCTTAGAGAGAGTTGTCTCGCGCCCCTAGGTATTCTCTACCTACCCACCTGTGTCGGTTTCGGGTACAGGTACCCTTTTGTTGAAGGTCGTTCGAGCTTTTCCTGGGAGTATGACATGGGTTACTTCAGCGCTGTAGCGCCTGGTACTCGAACATTGGCTCGAGGCATTTTCTCTACCCCTTCTTACCCTGAAAAAACAGGGGCACCTTGCGTCCTTGAACCGATAACCATCTTTCGGCTAACCTAGCCTCCTCCGTCCCTCGGGACCAACAAGGGGTAGTACAGGAATATTCACCTGTTGTCCATCGACTACGCCTTTCGGCCTGATCTTAGGCCCTGACTCACCCTCCGTGGACGAACCTTGCGGAGGAACCCTTAGGTTTTCGGGGCATTGGATTCTCACCAATGTTTGCGTTACTCAAGCCGACATTCTCGCTTCCGCTTCGTCCACCACTGCTCGCGCGGGTCCTTCCCTCTAAGGCGGAACGCTCCCCTACCGATGTCTTTTTACATCCCACAGCTTCGGCAGATCGCTTAGCCCCGTTCATCTTCGGCGCAAGAGCGCTCGATCAGTGAGCTATTACGCACTCTTTCAAGGGTGGCTGCTTCTAGGCAAACCTCCTGGCTGTCTCTGCACCCCTACCTCCTTTATCACTGAGCGGTCATTTAGGGGCCTTAGCTGGTGATCCGGGCTGTTTCCCTCTCGACGATGAAGCTTATCCCCCATCGTCTCACTGGCCGACCTTGACCCCTGTTATTTTGAGGTCATATCTAGTATTCAGAGTTTGCCTCGATTTGGTACCGCTCTCGCGGCCCGCACCGAAACAGTGCTTTACCCCTAAGATGTCCAGTCAACTGCTGCGCCTCAACGCATTTCGGGGAGAACCAGCTAGCTCTGGGTTCGAGTGGCATTTCACCCCTAACCACAACTCATCCGCTGATTCTTCAACATCAGTCGGTTCGGACCTCCACTTAGTTTCACCCAAGCTTCATCCTGGTCATGGATAGATCACCCAGGTTCGGGTCCATAAGCAGTGACAATTGCCCTAGGAAGACTCGCTTTCGCTACGGCTCCGGTGGGTTCCCTTAACCAAGCCACTGTCTATGAGTCGCCGGCTCATTCTTCAACAGGCACGCGGTCAGAGCCCCGGGCTCCTCCCACTGCTTGGGAGCTTACGGTTTCATGTTCTATTTCACTCCCCGATGGGGGTTCTTTTCACCCTTCCCTCACGGTACTACTTCACTATCGGTCACCCAGGAGTATTTAGCCTTGCAAGGTGGTCCTTGCTGATTCACACGGGATTCCACGCGCCCCGTGCTACTCGGGTCAGAGCGTAAGCTAGTGATGCTTTCGGCTACTGGACTCTCGCCATCTAGGGTGCAGCACTCCACCGCTTCGCCTAGCAGCACGACGCTTGTATTGCTCTCCCACAACCCCGTTTTCACGGTTTAGGCTGCTCCCCATTTCGCTCGCCGCTACTACGGGAATCGCTTTTGCTTTCTTTTCCTCTGACTACTAAGATGTTTCAGTTTGCCAGGTTGTCTCTTGCCTGCCCATGGATTCAGCAGCAGTTCGAAAGGTTGACCTATTCGGGAATCTTCGGATCTACGCTTATTTTCAACTCCCCGAAGCATTTCGTCGCTTACTACGCCCTTCCTCGTCTCTGGGTGCCTAGGTATCCACCGTAAGCCTTTCCTCGTTTGAACCTCGCCCTTCACTTTAACTTTAAGGCTAAGGCTATGCCATCCTAAGGTGCTGCTAAATGGAAGGATCTTATCAACGTCCATGAATGAGAAATCATAGATCGAACAGCCGAATCGGAAAAATTGGGTGCTATCATATAGCTTTGTATCGGCTAAGTTCACGAGTTGGAGATAAGCGGACTCGAACCGCTGACATCCGCCACAGGGTAAACCACCGCCTCTCAGGCCCCCGACTGATTCTACCATAGAGGCCAACGATAGACAATAACTCCCCCCCGAACACAGCTTACAACTTTCATCGTACTGTGCTCTCCAAAGAGCAACTCTTCTCAAAATCTCAAAAGGTGCTGAGTTGGAATCCCATTCTAACTAAGGATTCTTGTGGTTCCGGAGGATCCAGCTACAGGAGAACTGGGAACGGAGAGCTTTCCCCCCTTTTTCCGCCCGACTCTATTGGTCTTAAGAATGCTGGTTTTAAGAATGAGTGATTGCCCTTCTCCGACCCTTACTGTCCAACCTGAGAGCGGACAGCTAATGCGTTCCACTTATTGAACAGGGTTCTATGGTCGGTCCGCGACCCCTGGATGCCGAAGGCGTCCTTGGGGTGATCTCGTAGTTCCTACGGGGTGGAGACGATGGGGTCGGTCCATGGATTTTCTTTCCTTTTGCCGCATTTCGCTCAAAGGGTTGAAGGGAGATAGTGCATCAAGCTGTTCGCAAGGGCCAACTTGATCCTCTTCCCCAGGGATCCCAGATGAGGAAACCCTAGGAGAGCCACCGACTCCAACTACCGTCCATGTACGATCCATACTAGATCTGACCAACTGCCCATCCTACCTCCTCTACGTTCTTGACAGCCCATTTTTGTCTCAGTAGAGTCTTTCAGTGGCATGTTTCGGTCCTCTTCCCCATTACTTAGAAAAAGTGAGCCACCGGTTCAGGTACAAGATACTATCATTACCGCCTGGACAATTAGACATCCAACCCGTAATCGCAACGACCCAATTGCAAGAGCGGAGCTCTACCAACTGAGCTATATCCCCCCGAGCCGAGTGGAGCATGCATGAAGGAGTCAGATGCTTCTTCTATTCTTTTACTTGGCGCAGCTGGGCCATCCTGGACTTGAACCAGAGACCTCGCCCGTGAAGTAAATCATCGCACCTACAGTCCAACCAATTGGGAAAGAATCAATAGATTCCTTTTCGGGAGCGATTCATCCTTCCCGAACGCAGCATACAACTCTCCGTTGTACTGCGCTCTCCAAGTGTGCTTGTTCCCCCCTTCTTCCTTACCATGGCAAGTCTTTGTGAAATAACTCCGATGAGAAGAAAAAAGAAGGCGTTAAGAGACCAGACCCTCCTGGCCCAACCTTAGACACTCTAAGATCCTTTTTCAAACCTGCTCCCATTTCGAGTCAAGAGATAGATAAATAGACACATCCCATTGCACTGATCGGGGGCGTTCGTAGTGACTGAGGGGGTCGAAGACCAAGAAGTGAGTTATTTATCAGCCAAGCATTCTATTCTTCTTATGGCTAGATCCAATCTCCTGGTCCCTGCGGAAAGGAAAAAGAATTTCACGTTCTCCCTTTCGGGAAGGGAGGATTAGGAAAATCCTATTGATTGCAATTTTCTCCAGACCCCCGGGAAAAGTATGAAAAAAAGGCTCGAATGGTACGATCCCGCCGTCACCCCAGAATGAAAGGGGCGATCTCGTAGTTCTTGGTCTGTGAAGATACGTTGTTAGGTGCTCCGTTTTTATTTTTCCATTGAGGCCGAACCTAAACCTGTGCTCGAGAGATAGCTGTCCATATACTGATAAGGGATGTATGGATTCTCGAGAAGAGAGGAGCCGTGGTGGTCCCCCCCCCCGGACCGCCCGGATCCCACGAGTGAATAGAAAGTTGGATCTACATTGGATCTCACCTGAATCGCCCCATCTATCCTCCTGAGGAGAAGTTTGGTTTCAAACCCCGGTTCGAACAGGAGAAGTACGCCATGCTAATGTGCCTTGGATGATCCACATCTCAGGGTCAGGCGCCGATGAGCACATTGAACTATCCATGTGGCTGAGAGCCCTCACAGCCCAGGCACAACGACGCAATTATCAGGGGCGCGCTCTACCACTGAGCTAATAGCCCGTCGTGCGGGCCTCCCGCTGGGGGCCCGCTATGCCAAAAGCGAGAGAAACCCCATCCCTCTCTTTCCTTTTTTCGCCCCCATGCCGCCACACGGGGGCGGCATGGGGGCGAAAAAAAGGGGATCCTATCAACTTGTTCCGACCTAGGATAATAAGCTCATGAGCTTAGCTTAGTCTTACTTCACCGTCGAGAAACGAAAGAAGACTTCCATCTCCAAATTTCACTCAGACGTAGCTCGCTTCTTTTGGGGTGTGAAGCAGTGTCAAACCAAAATACCCAACAAGCATTAGCTCTCCCTGAAAAGGAGGTGATCCAGCCGCACCTTCCAGTACGGCTACCTTGTTACGACTTCACTCCAGTCACTAGCCCTGCCTTCGGCATCCCCCTCCTTGCGGTTAAGGTAACGACTTCGGGCATGGCCAGCTCCCATAGTGTGACGGGCGGTGTGTACAAGGCCCGGGAACGAATTCACCGCCGTATGGCTGACCGGCGATTACTAGCGATTCCGGCTTCATGTAGGCGAGTTGCAGCCTACAATCCGAACTGAGGACGGGTTTTTGGAGTTAGCTCACCCTCGCGGGATCACGATCCTTTGTCCCGGCCATTGTAGCACGTGTGTCGCCCAGGGCATAAGGGGCATGATGACTTGACGTCATCCTCACCTTCCTCCGGCTTATCACCGGCAGTCTGCTCAGGGTTCCAAACTCAACGTTGGCAACTAAACACGAGGGTTGCGCTCGTTGCGGGACTTAACCCAACACCTTACGGCACGAGCTGACGACAGCCATGCACCACCTGTGTCCGCGTTCCCGAAGGCACCCCTCTCTTTCAAGAGGATTCGCGGCATGTCAAGCCCTGGTAAGGTTCTTCGCTTTGCATCGAATTAAACCACATGCTCCACCGCTTGTGCGGGCCCCCGTCAATTCCTTTGAGTTTCATTCTTGCGAACGTACTCCCCAGGCGGGATACTTAACGCGTTAGCTACAGCACTGCACGGGTCGATACGCACAGCGCCTAGTATCCATCGTTTACGGCTAGGACTACTGGGGTATCTAATCCCATTCGCTCCCCTAGCTTTCGTCTCTCAGTGTCAGTGTCGGCCCAGCAGAGTGCTTTCGCCGTTGGTGTTCTTTCCGATCTCTACGCATTTCACCGCTCCACCGGAAATTCCCTCTGCCCCTACCGTACTCCAGCTTGGTAGTTTCCACCGCCTGTCCAGGGTTGAGCCCTGGGATTTGACGGCGGACTTAAAAAGCCACCTACAGACGCTTTACGCCCAATCATTCCGGATAACGCTTGCATCCTCTGTCTTACCGCGGCTGCTGGCACAGAGTTAGCCGATGCTTATTCCCCAGATACCGTCATTGCTTCTTCTCCGGGAAAAGAAGTTCACGACCCGTAGGCCTTCTACCTCCACGCGGCATTGCTCCGTCAGGCTTTCGCCCATTGCGGAAAATTCCCCACTGCTGCCTCCCGTAGGAGTCTGGGCCGTGTCTCAGTCCCAGTGTGGCTGATCATCCTCTCGGACCAGCTACTGATCATCGCCTTGGTAAGCTATTGCCTCACCAACTAGCTAATCAGACGCGAGCCCCTCCTCGGGCGGATTCCTCCTTTTGCTCCTCAGCCTTACGGGGTATTAGCAGCCGTTTCCAGCTGTTGTTCCCCTCCCAAGGGCAGGTTCTTACGCGTTACTCACCCGTCCGCCACTGGAAACACCACTTCCCGTCCGACTTGCATGTGTTAAGCATGCCGCCAGCGTTCATCCTGAGCCAGGATCGAACTCTCCATGAGATTCATAGTTGCATTACTTATAGCTTCCTTGTTCGTAGACAAAGCTGATTCGGAATTCTCTTTCATTCCAAGGCATAACTTGTATCCATGCGCTTCATATTCGCCTGGAGTTCGATCCCAGAAATATAGCCCTCCCTACCCCCTCGCGTCAATCCCACAAGCCTCTTATCCATTCTCATTCGATCACGGCAGGGGAGCAAGTCAAAATAGAAAAACTCACATTGGGTTTAGGGATAATCAGGCTCGAACTGATGACTTCCACCACGTCAAGGTGACACTCTACCGCTGAGTTATATCCCTTCCCTTGCCCCCATCGAGAAATATAACTGACTAATCCTAAGGCAAAGGGTCGAGAAACTCAACGCCACTATTCTTGAACAACTTGGAGTCGGGCCTTCTTTTCTTTTCACACTATTACGGATACGAAAAATAATGGGAAAAATTGGATTCAATTGTCAACTGCTCCTATCGGAAATAGGATTGACTACGGATTCGAGCCATAGCACATGGTTTCATAAAACTGTACGATTTTCCCGATCTAAATAAAGCAGGTTTCACATGAAGAAGATTTGGCTCAGCATGTTCTATTCGATACGGGTAGGAGAAGAACCCGACTCGGTATTCTTAAAAAAATAGAGAAATCAGAACCAAGTCAAGATGATATGGATCAACCCCTCTTCTTGCGCCAAAGATCTTACCATTTCCGAAGTAACCGGAGTTACATCTATTTTTCCATTTCAATTCAAGAGTTCTTATGTGTTTCCACGCCCCTTCGAGACCCCGAAAAATGGACAAATTCCTTTTCTTAGGAACACATACAAGATTCGTCACCACAAAAAGGATAATGGTAACCCCACCATTAACTACTTCATTTATGAATTTCATAGTAATAGAAATAGAACTGTCTTTTCTGTATACTCTCCCCGGTTCCGTTGCTATCGCGGGCTTTACGCAATCGATCGGATCATATAGATATCCCTTCAACACAAAGATATCCACACAACATAGGTCATCGAAAGGATCTCGAAGACCCACCAAAGCACGAAAGCCGGGATCTTTCAGAAAATAGATTCCTATTCGAAGAGTGCATAACCGCATGGATAAGCTCACACTAACCCGTCAATTTGGGATCCAATTCGGGATTTTCCTTGGGAGGTATCGGGAAGGAATTGGAATGTAATAATATCGATTCATACAGATACAGAAGAAAGGGTTCTCTATTGATTCAAACGCTATACCTACGGGATAGGGATAGAGAAAGAGGAAAAAACCGAAGATTTCACATAGTACTTTTGATCGAAAAATCAATCTGATTTATTTCGTACCTTTCGCTCAATGAGAAAATGGGTCAGATTCTACAGGATCAAACCTGTGGGACTTAAGGAATGATGGAAGGGAATAAAAAGAAATCAAAAAATAAAAAAAGAATAAAAAGGGGGGAGATTCTCGAACGAGGAAAAGGATCCAATGACTTCGAAAGAATTGAACGAGGAGCCGTATGAGGTGAAAATCTCATGTACGGTTCTGTAGAGTGGCAGTTAAGGGTGACTTATCTGTCAACTTTTCCACTATCACCCCCAAAAAACCAAACTCTGCCTTACGTAAAGTTGCCAGAGTACGCTTAACCTCTGGATTTGAAATCACTGCTTATATACCTGGTATTGGCCATAATTTACAAGAACATTCTGTAGTCTTAGTAAGAGGGGGAAGGGTTAAGGATTTACCCGGTGTGAGATATCACATTGTTCGAGGAACCCTAGATGCTGTCGGAGTAAAGGATCGTCAACAAGGGCGTTCTAGTGCGTTGTAGATTCTTATCCAAGACTTGTATCATTTGATGATGCCATGTGAATCGCTAGAAACATGTGAAGTTGTATGGCTAACCCAATAACGAAAGTTTCGTAAGGGAACTGGAGCAGGCTACCATGAGACAAAAGATCTTCTTTCTAAAGAGATTCGATTCGGAACTATGATATGTCCAAGGTCCAATATTGAAATAATTTCAGAGGTTTTCCTTGACTTTGTCCGTGTCAACAAACAATTCGAAATGCCTCGACTTTTTTAGAACAGGTCCGAGTCAAATAGCAATGATTCGAAGCACTTCTTTTTACACTATTTCGGAAACCCAAGGACTCAATCGTATGGATATGGAAAATACAGGATTTCCAATCCTAGCAGGAAAAGGAGGGAAACGGATACTCAATTTCAAGTGAGTAAACAGAATTCCATACTCGATCTCATAGATACATATAGAATTCTGTGGAAAGCCGTATTCGATGAAAGTCGTATGTACGGCTTGGAGGGAGATCTTTCATATCTTTCGAGATCCACCCTACAATATGGGGTCAAAAAGCCAAAATAAATGATGTTAGCCCTTATAAAATAAAAAATAAAAAGAAAACGGATTCTTGAACCCCTTTCACGCTCATGTCACGTCGAGGTACTGCAGAAGAAAAAACCGCAAAATCCGATCCAATTTATCGTAATCGATTAGTTAACATGTTGGTTAACCGTATTCTGAAACACGGAAAAAAATCATTGGCTTATCAAATTTTCTATCGAGCCATGAAAAAGATTCAACAAAAGACAGAAACAAATCCACTATCTGTTTTACGTCAAGCAATACGTGGAGTAACTCCCGATATAGCAGTAAAAGCAAGACGTGTAGGCGGATCGACTCATCAAGTTCCCATTGAAATAGGATCCACACAAGGAAAAGCACTTGCCATTCGTTGGTTATTAGGGGCATCCCGAAAACGTACGGGTCGAAATATGGCTTTCAAATTAAGTTCCGAATTAGTGGATGCTGCCAAAGGGGGTGGCGATGCCATACGCAAAAAAGAAGAGACTCATAGAATGGCAGAGGCAAATAGAGCTTTTGCACATTTTCGTTAATCCATGAACAGGATCTATATAGACACATAGACCCATGGATCCCATACATCTCGATCGGAAAAGAATCAATAGAAAAAGAATCGGAATTGATCGATATATCTCTCGAAACAAACGAAAGACGAAACATAAATCATGGATCAACTAAGCCCTCTCGGGGACTTGCTTAAGAATAAGAAAGAGGAATCTTATGTAAATACCATGGAATAAGGTTTGGTCCTATTCATGGGGATTCTGTAAATATTCCATTCCAAAAAGAGAAAATTCGAAACAATTGGGATTTTTTTGGAGATTGGATGCGGTTACTAATTCATGATCTGGCATGTACAGAATGAAAACTTCATTCTCGATTCTACGAGAATTTTTATGAAAGCCTTTCATTTGCTTCTCTTCGATGGAAGTTTTATTTTCCCAGAATGTATCCTAATTTTTGGCCTAATTCTTCTTCTGATGATCGATTCAACCTCTGATCAAAAAGATATACCTTGGTTATATTTTATCTCTTCAACAAGTTTAGTAATGAGCATAACGGCCCTATTGTTCCGATGGAGAGAAGAACCTATGATTAGCTTTTCAGGAAATTTCCAAACGAACAATTTCAACGAAATCTTTCAATTTCTTATTTTACTATGTTCAACTCTATGTATTCCTCTATCCGTAGAGTACATTGAATGTACAGAAATGGCTATAACAGAATTTCTGTTATTCGTATTAACAGCTACTCTAGGAGGAATGTTTTTATGCGGTGCTAACGATTTAATAACTATCTTTGTAGCTCCAGAATGTTTCAGTTTATGCTCCTATCTATTATCTGGATATACCAAGAAAGATGTACGGTCTAATGAGGCTACTACGAAATATTTACTCATGGGTGGGGCAAGCTCTTCTATTCTGGTTCATGGTTTCTCTTGGCTATATGGTTCATCCGGGGGAGAGATCGAGCTTCAAGAAATAGTGAATGGTCTTATCAATACACAAATGTATAACTCCCCAGGAATTTCAATTGCGCTTATATTCATCACTGTAGGAATTGGGTTCAAGCTTTCCCCAGCCCCTTCTCATCAATGGACTCCTGACGTATACGAAGGAGTGCGGTTCGTTCGATAAATTCCTATCTCTCTATCTATTTCTGAGATGTTTGGATTTTTCAAAACTCCATGGACATGCAGAAGAGAAATGCTATCCCCACTCGGACCAAGACATAACTTTACTTGTTCAAATAACAATTAAGGTGAAGCAGGGTCAGGAACAACGAATCCCTTTATGATAAACAGATTCATTTTGCAAGTTCGTTATTACGGGTAGTTCCTACAAAGGATCGGACTAATGACGTATACAATACTTGAATTCTCGATGTAGATGCTACATAGTTGGTTCTCATCCTTCAGAGACTACGAGTGTAATAGGAGCATCCGTCGACAAAAGGATCACCCTAAGATGATCATCTCATGGCTATTGAGAACGAATCAAATCAGATGGTTCTATTTCTCAATCTTTTCGACCTCGGTTCCGTAGGAGCAAGTCATAAAGATTGAGAAAAATCGGTCATTCACAACCACTGATGAAGGATTCCTCGAAAAGTTAAGGATTAGTAATCCTTTTTAAAAATCGAATGGATTCGGTCTTATACATACGCGAGGAAGGTAATCAAAAAAGAAAGAAGAACTCATCTTCTTTCTTTTATCACTTAGGAGCCGTGCGAGATGAAAGTCTCATGCACGGTTTTGAATGAGAGAAAGAAGTGAGGAATCCTCTTTTCGACTCTGACTCTCCCACTCCAGTCGTTGCTTTTCTTTCTGTTACTTCGAAAGTCGCTGCTTCAGCTTCAGCCACTCGAATTTTCGATATTCCTTTTTATTTCTCATCAAACGAATGGCATCTTCTTCTGGAAATCCTAGCTATTCTTAGCATGATATTGGGGAATCTCATTGCTATTACTCAAACAAGCATGAAACGTATGCTTGCGTATTCGTCCATAGGTCAAATCGGATATGTAATTATTGGAATAATTGTTGGAGACTCAAATGGTGGATATGCAAGCATGATAACTTATATGCTGTTCTATATCTCCATGAATCTAGGAACTTTTGCTTGCATTGTATCATTTGGTCTACGTACCGGAACTGATAACATTCGAGATTATGCAGGATTATACACGAAAGATCCTTTTTTGGCTCTCTCTTTAGCCCTATGTCTCTTCTCCTTAGGAGGTCTTCCTCCACTAGCAGGTTTTTTCGGAAAACTTCATTTATTCTGGTGTGGATGGCAGGCAGGCCTATATTTCTTGGTTTCAATAGGACTCCTTACGAGCGTTGTTTCTATCTACTATTATCTAAAAATAATCAAGTTATTAATGACTGGACGAAACCAAGAAATAACTCCTCACGTGCGAAATTATAGAAGGTCCCCCTTAAGATCAAACAATTCCATCGAATTGAGTATGATTGTATGTGTGATAGCATCTACTATACCAGGAATATCAATGAACCCGATTATTGAAATTGCTCAGGATACCCTTTTTTAGTTAGCTTCTAGAATCTATTTCTTAGTTCAAGATCCCTCTTACTATACTAACTGGAATCAAAGAATTAGTAGATCTGTTCCGCCCAAAATGGGAATGGGCTAGGGTTATGAACTTATAATCTATAATCTGATGATCGAGTCGATTCCATGATTATAAGTTCATTCCATACCGGACCAGACCGGAATAGGGTTCTATACATTCTCATTATGAGAAGGGGCCATTCGAGCGTATCTAAATAGATACTATGTTTACATATAGATCTCTGCGTCGTTCCATTCCATTTAGGATTAGGAATAGGCGTAATCGGACCTGCTTTTTACATATCTCTCGTTATTTGGGACCCTATTCACCTCTTTGGGCTTTTATTGAATCGAGAAATAGGTTTGATTGTCCATCTTTTTGATAGAATATATATAAGGTATCCTCCGGATAATTCAAATCGAACCAATTGGATGTCCGACTCGGGCCTATATGACATGACCGATCAATAAAAATACGCTAACACTCCACCTTTGTCATATATTCCATACATCACACTAGATAGATATCATATTCATGGAATACGATTCACTTTCAAGATGCCTTGGTGGTGAAATGGTAGACACGCGAGACTCAAAATCTCGTGCTAAAGAGCGTGGAGGTTCGAGTCCTCTTCAAGGCATAATATTGAGATCTCTTATTGAATTGGAATAAGTTCGGCAGCGGATCACGAAATCTTGGTGATCTTCTCTATCTAATGAATGGGGAGTCCGTTTTGAAAGCGTCCGCCCTGCACCCACCCCCCCGAGTATATGCTTCAACAGGAATCACACAGGGGTAGATTGATACAATAGAAACCTCTGGTAAAATACCCACCCGTAACCCAGCGGATAAAGTACATTCCATAGTCCGTTTTAGGGATTGGCGACTTACCCATTCAATGACTTTGGCACCGGACGTTCCCAAAATGGGTACTGTACTCTCGGGTCGGGTGAATTCAATAATAGACGCCTGTTGGCATTCCCCGCCTTCCTTCTCCTTTCAGGGCCTATCCGAAAGAGAATTCAGTACTTCTTGGTCGTGAATATCTGAATAGGACGAACCGCCCCGTGGATATCTTTGCTTCGGAACAAAACAATTAGAATTAGGCTCGGTCAACTGGAATGTGTATTATCCATATTAGGGGATCTTTCAATTGAGAAGATCCATCGACCTGAGACGAAGAGAAAGAAAGGTTTATCTATTTTATTTAGTTATTCCGTTAGTTATTCAATTAAACCAATGATTCGTTATTGGAGCAGATAGCAACAACCATTTCATCCGGCATACGTGATTTTCCAATGGATTTACATCTTTCATTAATGGAAAGTTTTTGATGTAGTGAGTAATAGCTCTGGTTGTTCGCTCTTCAAGAATTCTTGTTTAGGCAGTTCATACCATCCATACATAATGTTTTGATCTAAGATTTCAATTCTTCCATGTTTCCGCAGTAGTATATTGTTCCATGGAGCTAAGGTCCAAAATATGGAAGAAACGGGTGTTTCCACGACTCTACCACCCAGTCAATTCTGTTTCACTTAATCCCTATTTCATGGCCACATATCTTTCCGGCTAAGGAATGGGAAACCTTTCTCTTGTTACATGAATCCAATTTTCATTTCATCCGCGAAAAGCCATCTTTTTCTCAACAATGTCTTTGTCATTTGATCCAATAGCGTTCCGTTAGATAGGAACAGGTTTGATAAATACTGATAACTCTCGGATAGAGTATTAGAACGGAAAAATTCATTAGATAATGAACTGTTGGTTCTAAGCCATCTCTGGCGATGAATCAACAATTCGAAATGCTTTTCTTGCGTATTCTTGATAAACCAGCGTTTATACATAGATGTAGGAATATCTGTTTGGGAAGTAAGAAGCTCCCTTGACATCTCTTCATCTGCAAAGAATTCTCGATGTGAAAACACAAAAGGCTGATCTTTGAATAGGAAAAAGAGTGGATCCGCAGGGTCCCAAATGAATTGGCTTATTCGAAAAAAGCCTTGTTCTTTGGAAGATCTATCTCGTGTCTGGTACTGCATGGTTCCACTCTGCAAGAACTCCGAATCATTCTCTTGAAGCTCATCCTCTTCATCATACAAGAACTCCGAATCATTCTCTTGAAGCTCATCCTCTTCATCATAAATGATCTGCTTGCCCCGAAATGACCTGGCCCAATAGGGAAATCCCAATTCATTGGGACTTTCGATACAATCAAATAAAAAGTCCCAAGGGCGCCATATTCTAGGAGCCCAAACTATGTGATTGAATAAATCCTCCTCTATCTGTTGCGGGTCGAGGACTCCTTCCCCTTCTTCAAACTCCGATTCGTATTCTTTATAGAGAAATCTCTGATCAACGATAGAACAAGATCCATTTTGAATCCTATTTAAGGGATTCCTTGGTTCGGGCCGAAGAAGCAATGTCACTCGATCATTATCAAACTGACTGCAATCTTTTTCTGTCCGTGAGGATCCCACCAGAGCGCCTTCTACTTCTAATAGGCCATGAACTAGATCAGAATCATTCTCAACGAGTCCATAAGAAGTGATCCCATTTTTTTCATCAGGTCCGGGTAGAGACCAAAGGTCTTGAGCGACCGATCCGGCAGAACAACTCAAAAGATAAAGAAGTATCGTTAATTTCTTCATGCTCGTTCCAAGTTCGAAGTACCATTTGTACAAATAAGAATCCCCTTCGTTACATGATTTCTTCTTCATATAGATAGATATAGGATCTATGGAGCAATTCCTTAGAAGTACATTTTGTGAAACAGCCCTTCCTGTCTGATAGAAAAGGATCCCATGATCCTGAACCGATCTTACCTTGGATCGCAAATCCCAAGTTTGTCTATGAAGAGCAGATCGAATTATATTAGTGTCTATAATGGATTTCTTTTGTATAATACTAATCGATAGGGCCTCATTGGTAAGTGCTACAAGATCTCGTACATTGGAACCCATAGTTATGGACCCGAATACATTAGGATGGAACATTTTCTTTTCCAAGTGAAATCCCCTAGTATATGAAAGAGTGAAAAAGTGCTTTCGTTGTTGTGGAATAAGAAGCCTTCGTATCTTAATGCATGTATTTAATTTATTCGGAGCTATTAGAGCGGGATCTACTTTTTTGGGAATATGAGTCGAAGCAATAACAAGAATATTTCTAGTGGAACATCTTTCACAATCCCTGGAGAGATAGTTCACTAATAAACCGAGGGATAAGTAATTCGACTCATTCATATCCAGATCATGAATGTTTGGAATCCATATTATACAAGGAGACATTGCTTTTGCTAATTCGAATTGAAGGGTGATATAAAATCGGTCTATTTCCGGCAGCATATCCATAGTTAGCGCATCCATCATAGTTTCCATAATAGTTATAGTTAGAAACTCCAGCTCCGTCTCAATATCAAGGTCACGGTCGATATCGTCACTATCATCAATATCCTCATCTTCATCCTCACTAGCGTCACTATCATAAAAATCCTCATCCTCACTATCGTCACTATCATCAATAAGAAAATCCTTAGGCTTGTTATCCATGAACTTGTTCAGAAATACTGTAATGAAAGGAACATAGGAGTTTGTCGCTAGGTGTTTGACCAAATAGGATCGTCCAGTTCCTATAGAACCTATCACTAAAATACCCCTAGGAGGGGATAGGGCTAAGCGGAGCGAAAAGGGTTTTCCATGAGATGGGAAATGAAAACTATTAGCCCCACACGGGGTTTGTGAATAAGTGATTGTCTGATAATGAGCAAGGAATATCCGTCTTTCTGCTAAACAGGATGTATTGAACTCATAATTCATTAGATCCTTTTTATGAATGTCAACTAAGTATCGTAAGTAAATTGCTCCCGGTTGTTCAATCATTTGATAACCAGAGTCATTCTTTGATAAATGATCACTATGAGTCAGACTCAATAGAATTTGATCAATCCTTTTTTCTGTCGTTAAGGTAGAGAACTGAACCAAGAATTCTCTTTCTTTATCATCAATCCAATCACTGTTCGAGACCCAGGATTCTATTTGATCATCAATCCAATCACCATTTTGATCATCAATCCAATCACCATTCACGTTTTTTCTTGTTCTTATCAAGGAATAGATCGCTTTACTTGTATGACTTAGATGTCTCGTATTTCTCGAAAAAGCGATTCGATTGATGGGATTTGGTATGATACTTATGAAATCGATGAGATTCCAATATTTTTTCTTAGAACGTATTGATTTGACCCCATAAGCGGGACCACCACCCCATAGCATGTTGCCGCCAGAAGCAGAACCCCATATTTCTTCTAGAGAATCTCCTAATTGTTCCAGAGCAACTAGAAAGAGATTCTTTAACCAGAAAGAATTCAGTTCAGATGTAGGATACCTATCCAGAAGTTTTCGCAACTCAATCATGTATGATGGAATCATCAAAGATTTGACCTTTTCGAACTCTGTCTGTAACTCACTATAGGCTCGAGAAACAAAGAGAAGATGTGTACGAATGAGATATCCAGCAACAAGAAGAAGGAAAAGGATTAAATAGAGGAACTCCCGAACATTTAGCGATCTCAGATGTGTCGATATCAATGGTGACTCATTATTTCGATGAATAATTTCTTCGGACAGAAGAAGATTATGTAAACACTTACTCGAAATCTCACTTATCAGATTCCATTGTGGAAGACACAATTTTTTCTGAAGAATTCGCCATGATATATCTGATCCATGCATAATATCATGAAAAATGGATACAAATTTTTGGCTGCTACTTAGTATCGGCAATAAGTCTGAAAAGGTATCTAAAAATATCAAATTTAGATATTTGTACCCTGTCGAAGTAAGGAACCATGGTATATATGTTTGGAATAGATTCCATTTTGAGAGAGTTGAAAAAGCACTATCTCGTTGAAAGGTTCTATACATCTGCCCTTTCTCAAGGCATTTTTTTAGACAAAGACTCCGTTTTTTCCTCTTTTCGGATGGTAAATATTTCTCAGAACATGGAGTGTGAATCAAACCCATGTTTGAGTTGAAATTGAGATACTGATGCAAGTTCTTCTCTTCTGAATCAGATAGATTCATATCTGAAAGAGGTTGACAATAAGTTCTTTCAAAATGGAATATTTGTCCCTCTGTTAGAGGTGTTCCAGAAATGTCTGCGATCGAGTAAATAGCTCTACGAACGAATGGATCGGATCGAATTGGAAAATGGAAAGATTTGTAGAAGTTATACCTTTCGTCACCACTTTGCGGAAAATCGTTAGGTATGAATATGTTAGATACCTGTGACTCGATTGGCGAAATAGTATCTCTCTCCAAAAAAGCATGTTTTTTTTTACCGCCGCACAAAGAAAATATTTTGTTGCGAATGAACAAGATATTGAGGAATTGTTCATACGTAAAATCATAATTATGGATACGGGCCTTTTCCGCATAAAAGGGGAATCTTTTGTTACAATAGAAGCAGAAGTGATGTCGATTATTCAAGAATCGAAGTCGATTTGCTTTATAAAAAGAGGATATCAATGAACTTCTATGAAATGGTTTCACGGGATTCAGCCAATTGTCTTGATCGTGAGATATCATTGAGAAATAGGAATCCGTGTTATCAAAAGATTTCCTGCGATTCTTTCTAATATGGAATGAGTCAATCATCCACTTTGGTATCTTATTGAACAAAAATGGTGATATTGTTCCTCCATTGATCAAGAATTTCGATTTTTGGGAAGTATCATGGTCATCCAATAAGAAGGGTTTCCATTTTTTCAAATGAACGATTTGAAGACCTATTGATTCTAACAACTGATTGCAGAGTTGATCATTCGGACCTTTCAATTCATAGATGTGGATCTCGGACCTATGAATGGGGATACTCCCGAAACTCACAAAGAAAAAAGGAAGTGAGTTAGACAAAAAGAGAAGAAACTTGGACAAAAAGAAACAAAGTGACTTAGACAAATCTTTTTTGTCGATAACCTCAGACCAATCAATCGAATATTGATTAATACGTAATCGATCGAACACTACTTGAAAACGGCTATTCTGCTCAGAAATGAAATGTTCCAAATGTTCCTGGAAATTCTTGCTCCCATTGGACCATTTGTATCTATATGCATTAGGATCCCGATTCATGGATCTCTCGGTTCGAGAAATCAAAATAAGAGGATCGAACCATTTCTTCTGACTCTTTTTCAAATTTGATAAATGTTGGTTGATCGTATATTTCATTATAGTTCTATGATTCAGAGTATCATTTCCTATTTGATACCTTTGAATTCCATATTCGAAGTTGTGATCGGATCTATTCATTAAAAAGAATCGAGTCAATACATTTCTTATGTACCCATAGGTGCTATATTGGATTTGAATCAGATTTCGGATCAATCTATATTGATTGACTGCCTCCATTATATTGTTGCTAGCAAATACCACTATTTTTGGTTTTGGATCTTCCAAATCATTCCCGCAAGAGGTCCGGACCCGTTTTTTTCTGATCCTTCGATAAAAAGATTCATTCTCTTCATAAAAAATAGGAGGTAGAACCAATAAAGATTTCTTTTTCGATTCATCCCTGGAGTTGAATACCTCATTCAATAATTGTTTTTGATCCAATCCGGAGGAATCAATAGAAAAGGCAAATCCCTTATGATACACCAGATCCGGCTCGGTTATTGATAGAGTGAATAGATCCGCCATTTCTTGAAATCTCTCTTCTGATTCAAAATCGTGGTGTAACGTGTATCCCCCCCTGTTCCGGTCATGGAATAGATGAAATAAATCAAAAAATGGATTTTTGTTCAAGAATGAAATCTTATTGGAACTGTCCAGTTCATCCTTCGGAACCATATCACATCCCGGATCTGATGAAATAGGATGAATTGATATGGTATTTTGTAAATACATAATTATCTTGAATATATTAACTATTTCTTTATTTTCCGATCGCCTGGAAAGAACAAAAGAAACATCTTGTTCTTTCTTCAACAATTTCTGATCTCTAGTGGACCTCTCAGTAGGATTCGAACCCAGATGAAGTTCTGACCATCTGTCAGAGAAAAAAGAACGAATGGATCTTGTAGGATTCCCAAGAAATTCTTCGATTTCTTCCGGAAGCAGCTGATTATTCATCTGCTTCTCACATTCCGTGAATAGCCGGGACATTGAGGAATATCCAGAAAGGCATTTAGGGAATCGCTCTGATTCTATCTCTGTTCGTTCGGTTTGAAGAAAGGAAGGATCCCAACAAAGAATCGATCTTTCTTTTAGTTGTTGAATCTCTCTTTGATTGATCAATGTGTGATATTCCGAATCCTCATTACTAATGGAATCGAAATGATCTCTGGATTGATCAGAAGATCCTTTCAATTGGCTAGAATCCGTTACTTGAATGAAACTAGATCTTGTGGAATCATATTGAATATTTGACGATACATTCCGTACCTTGCTAAAAAACCGATCCTTGTTTACCAACCACACATTGTCTAACCAAATCCAATTCTCTCTCGATATGTTCCTCAAAAAATCCGATTCGTGCGGATTCTTCCCCCAACCCCAACTAACGAAGAGATCTTGGCGGAATTGCCACATATGAAATTGAGCACAATTTTGCAAAGAAATAGCCCGCTTGTTTCTCAAGAAGAGATGGGAAACATGCTCAATATCATTTGATTGAATAGTTGACCCAGCTCCTTGTTGTTTGAAGAAACCCTCCACTTCCACAGGTATTTTTTCACGAAAAGCAAACATGAGATAATAAATCCAGTCTTTCACTAAGATTTCGAATAGCTGTCCCGAATTCAAGTTGATTCTGTTTCGCCTCTTCCTCGGAGAAAGACGATCAAACAATTCCCAATCATGGTCCTTGCGGATCGGATCATCCATATAATATACAAAAAGAAACTCCAGATATTTGATATCTTTCTCTTTGAATGAGATCTCAATTCCAGCGACGGTTTCATTAGATATCTTACAACTAGAATCCCTCTTTTTTCCGATCCAGTTCCTCCACCACCGCGAACCCCAGTTAGATTCAGGCATGATACACTTTTTAGTTATTGGGAGAACCCAAGTACTCTCTTTCGGATCCAGGAAAGAGCTCTCAGGGATCTTTTTTCCTTTTGGAAGATACAGGAGCGAAACAATCAACCTATTGATATTGGAAGACCCAAAAGATTTTTCCAATGTATCATTTCTGGGTCCAATGGAATTCATAGGTATAGGAAGAAGCCCTGTCAAATAGAGATTTTTTCGTTCGACCATCTTTCGATTGTTAATACGATATATAAGGACCGCTACTGCAAAGAGTACTACACCCTTGATCGTGAAATATCGATTGCTTGTTGAACCCTGTGAATTGCGTGAAAGTGGGATACTCCAATTTCGGGAGTCCAAGAGTTTTATAAAACGCTCTTGATGGAAAAAAATGTGAATGAAAGATCCCACTGAATTGAATTGGGTCCATGAATCTAAGAAAGAGTGAGAATTCTTGATCTCTCTCAATATCTCTCTCAATTCGAAAATACAGGATTTGAATGGATGTCCTCTCATTGAGCCCTCCTAAATTTAAATTGCATTGATTTATCCTAAAGATTTCATTTCAATTGGAATTTGGTTATTCACCATGTCCGAGGATCCCCGCTAAGCATCCATGGCTGAATGGTTAAAGCGCCCAACTCATAATTGGCGAATTCGTAGGTTCAATTCCTACTGGATGCACGCCAATGGGACCCTCCAATAAGTCCCAATAAGTCTATTGGAATTGGCTCTGTATCAATGGAATCTCATCATCCATACATAACGAATTTATTGGTGTGGTATATTCATATCATATTAAGAAATTTATTGGTGTGGTATATTCATATCATATTAAGAAATTTATTGGTGTGGTATATTCATATCATAACATATGAACAGTAAGAACTAGCATTCTTATTGAGACTAGAACTCATAGGGAAGAAAATCGATTTATGGATGGAATCAAATATGCAGTATTTACAGACAAAAGTATTCGGTTATTGGGGAAAAATCAATATACTTTTAATGTCGAATCAGGATCAACTAGGACAGAAATAAAGCATTGGGTCGAACTCTTCTTTGGTGTCAAGGTAATAGCTATGAATAGTCATCGACTCCCGGGAAAGGGTAGAAGAATGGGACCTATTATGGGACATACAATGCATTACAGACGTATGATCATTACGCTTCAACCGGGTTATTCTATTCCACCTCTTAGAAAGAAAAGAACTTAAATCAAAATACTTAATAGCATGGCGATACATTTATACAAAACTTCTACCCCGAGCACACGCAACGGAGCCGTAGACAGTCAAGTGAAATCCAATCCACGAAAAAATTTGATCTATGGACAGCATCGTTGTGGTAAAGGTCGTAATGCCAGAGGAATCATTACCGCAGGGCATAGAGGGGGAGGTCATAAGCGTCTATACCGTAAAATCGATTTTCGACGGAATGAAAAAGACATATATGGTAGAATCGTAACCATAGAATACGACCCTAATCGAAATGCATACATTTGTCTCATACACTATGGGGATGGTGAGAAAAGATATATTTTACATCCCAGAGGGGCTATAATTGGAGATACCATTGTTTCTGGTACAGAAGTTCCTATAAAAATGGGAAATGCCCTACCTTTGAGTGCGGTTTGAACTATTGATTTACGTAATTGGAAGTAACCAATTAGGTTTACGGCGAAACCTAGAAATCGATCACTGATCCAATTTTAGTACCTCTACAGGATAGACCTCAACAGAAAACTGAAGAGTAACGGCAGCAAGTGATTGAGTTCAGTAGTTCCTCATATAAAATTATTGACTCTAGAGATAGAGTAATATGGAGAAGACAAAATTGTTTCAAGCACCGACAGAACAACCAGAAGCGCCCCTTGTTTCAAAGAGGGGAGGGCGGGTTATTCACATTTCATTTGATGGTCAGAGGCGAATTGAAAGCTAAGCAGTGGTAATTCTAAGGATTCCCGGGGGGGAAAATAGAGATGTCTCCTACGTTACCCGTAATATGTGGAAGTATCGACGTAATTTCATAGAGTCATTCGGTCTGAATGCTACATGAAGAACATAAGCCAGATGAAGGAACGGGAAGACCTAGGATGTAGAAGATCATAACATGAGTGATTCGGCAGATTTCGATTCCTATATATCCACTCATGCGGTACTTCATTGTACGATATATATAAGAATTCTACGATATATATAAGATCCATCTGTATAGATAATATCATCATCTACATCCAGAAAGCCGTATGCTTTGGAAGAAGCTTGTACAGTTTGGGAAGGGGTTTTGATTGATCAAAAAGAAGAATCTACTTCAACCGATATGCCCTTAGGCACGGCCATACATAACATAGAAATCACACTCGGAAAGGGTGGGCAATTAGCTAGAGCAGCAGGTGCTGTAGCGAAACTGATTGCAAAAGAGGGGAAATCGGCCACATTAAAATTACCTTCTGGGGAGGTCCGTTTGATATCCAAAAACTGCTCAGCAACAGTCGGACAAGTGGGGAATGTTGGGGTAAACCAGAAAAGTTTGGGTAAAGCCGGATCGAAATGTTGGCTAGGTAAGCGTCCTGTAGTAAGAGGAGTGGTTATGAACCCTGTAGACCATCCCCATGGGGGTGGTGAAGGGAGGGCCCCAATTGGTAGAAAAAAACCCGCAACTCCTTGGGGTTATCCTGCACTTGGAAGAAGAAGTAGAAAAAGGAATAAATATAGTGAGAATTGGATTCTTCGTCGCCGTAGTAAATAGTAGAGTAGAGAAAATCGAATTTGTTTCTTCGTCTTTACAAAAAAAAATAGGAGTAATTAACTGTGACACGTTCACTAAAAAAAAATCCTTTTGTAGCGAATCATTTTTTAAGAAAAATAAATAAACTTAACACAA
>Afzelia bella voucher Bourland 489 chloroplast, complete genome
TGCTATGTTATGGGCGAACGACGGGAATTGAACCCGCGCATGGTGGATTCACAATCCACTGCCTTGATCCACTTGGCTACATCCGCCCCGAGACTATATCACTATGTAAAAAAAAATAATAATAATAATGTTGAAGTAAATAAAAAACTACTAAAAAATAAAAATAAAAAAGAAAGAAAGTAAAGGAGCAATATCCATTTCAAGAAGATTAATATTGCTCCTTTACTTTCAAAAACTCATATTCATTAAGATCCAAATCTTATCCATTTATAGAAAGAGCCTCGATGGCAGCTAGGTCTAGAGGGAAGTTATGAGCATTACGTTCATGCATAACTTCCATCCCAAGGTTAGCACGGTTAATAATATCAGCCCAGGTATTAATTACACGACCTTGGCTATCAACTACAGATTGGTTGAAATTGAAACCATTTAAATTGAAAGCCATAGTGCTGATACCTAAGGCGGTAAACCAGATACCTACTACAGGCCAAGCAGCTAGGAAGAAATGTAAAGAACGAGAATTGTTGAAACTAGCATATTGGAAGATCAATCGGCCAAAATAACCATGAGCAGCTACAATATTATAGGTTTCTTCCTCTTGACCGAATCTGTAACCTTCATTAGCAGATTCATTTTCTGTGGTTTCCCTGATCAAACTAGAAGTTACCAAGGAACCGTGCATAGCACTGAATAGGGAACCGCCGAATACACCAGCTACGCCTAACATATGAAATGGATGCATAAGAATATTGTGCTCAGCCTGGAATACAATCATAAAGTTGAAAGTACCAGAAATTCCTAGAGGCATACCATCCGAAAAGCTTCCTTGACCAATTGGATATATCAAGAAAACAGCAGTAGCAGCTGCAACAGGAGCTGAATATGCAACAGCAATCCAAGGACGCATACCCAGACGAAAACTAAGTTCCCACTCACGACCCATGTAACAAGCTACACCAAGTAAGAAGTGTAGAACAATTAGCTCATAAGGACCACCATTGTATAACCATTCATCAACGGATGCCGCTTCCCATATCGGGTAAAAGTGCAAACCTATAGCCGCAGAAGTAGGAATAATGGCACCAGAAATAATATTGTTTCCATAAAGTAGAGATCCAGAAACAGGCTCACGAATACCATCAATATCTACTGGAGGGGCAGCAATGAAAGCGATAATAAATACAGAAGTTGCGGTCAATAAGGTAGGGATCATTAAAACACCAAACCATCCGATGTAAATACGATTTTCAGTGCTGGTTATCCAGTTACAGAAGCGACCCCATAGGCTTTCGCTCTCGCGTCTCTCTAAAATTGCAGTCATGGTAAAATCTTGGTTTATTTAATCATCAGGGACTCCCAAGCACACGAATTCTCTATAACGAGATAATGGGGGCTTGTTATTTAACAGTATAACATGACTTATATACTGGTGTCAACCAATACCAATATCCATAGATATATCCATCTATTTTCATTTAGATTTATCAGAATTCTATTTTTTCATCTATTTCATTTATTCAAATCACTTCATTCAAAAAAAATGGGTGTATATTACTTCGAGATGATAATTCGAGTGGGTTGCCCGGGACTCGAACCCGGAACTAGTCGGATGGAGTAGATAATTTATTTGTTAATAAAATTCAACAACAAAACAAATAAAAAAAATCCCTCCCCAAGCCGTGCGTGCATTTTTCATTGCACACGGCTTTCCCTATGTCTACATTTATAAACCTCAGTTCCTTCCCTAGAACGAGACTCTAAGAAAGTTGAATACTCATTGATTAATCCCTACTTACTTACTCCATGAACATTTCATAATCCATTTCAGAATAGAATTCTAAAAAATGAATGATTTTTTATCTCTTCATCATTTAAAGAGAAATTTCCACTTACAACGAAAATATCATAACCAATCATTCATCATTGACCAGATCATTGATGCAAATAATATCCAAATACCAAATACGGCCTCTATATAACCTTCTCTGCAAAGTAAAAGAAGTTCTTGAGAAGATCAAAGAAAGAATCTCGTCTTCGTCTGTAAAGAATTCTTCCAAAAATTCTGAACCTAATCTTTTCAAAAAAGAGCGTACAGTACTTTTGTGTTTACGAGCCAAAGTTTTAATACAAGAAAGCCGAAGTATATATTTTATTCGATATAAACTCTTTTTTTTTGAGGATCCATTGTAATAATGAGAAAGATTTCTGCATATTCGCACAAATAGGTCAAGAATATCCAAATTGGATAAATCGGCCCAGACCGGCTTACTAATGGGATGCCCTAATATGGTACAAAATTTCGCTTTAGCCAATGATCTAATTATAGGAATAATTGGAACTTTTGTATCAAGCTTTTTCATAACATTTTCTATTAGAAATGAATTTTCCAGCATTTGACTCCGTACCACTGAAGGATTTCGCCGTACACTGGAAAAATAACCCAAAAAGTAGAATGAATGCTCGGATAATTGGTTTATATGGATCCGTCCTGGTTGAGACCAAACATAAAAATGACATTGCCATAAATTGATAAGATAGTATTTCCATTTATTCATCACAAGAGGGGTATTCTTTGAAGCCAGAATGGATTCTCCTTTATATCGAGCATAATGAATGAAAGGGTCCTTGAAAAACCATAAGATAGACAGAAAATCCTTAGTAAAGACTTTTACAAGATATTCCATTTTTCCATAGAAATAGATTCGCTCAAAAAGGACTACCGAAGATTTTAATTGTAAATGAGAAGATTTGTTACGGAGAAAAAGGAAGATAGATTCGTATTCACATAGATAAAAATTATATAGGAACAAGAAGAATCTTGGATTCCTGTTTGAAAAAGTAGAAATCGATTTTTTTGAAGTAATAAGAATGTTCCAATTACAATACTCGTGAAGAAAGAGCTTTAATAAATGAAAAGAAGAGGCATCTTTCACCCAGTAACGAAGGGTTTGAACCAAAATTTCCAGATGGATAGGGTAAGGTATTCGTATATCTGACACATAATTTAAATATGGAAATTTATCCTCAAAAAAAGGAAATATTGAATGAATTGATTGTAAATTATAAGATTTTACGATTTTTTTCTCCTCTAAGAAAGAGATTAATCGTAGGGAAAATGGAATTTCCAGAATGACGGCAAACCCCTCTGATATTATTTGAGAATATAAATTCTTGTTGTACCCACAAAATTTATTTTTGTTAGAATCATTAACAGAAATAATCAAATGATTCTGTTGAGGCATTCGAGTAATTAAACGTTTTACAATTAGTAAACTAGATTTATTGTCAGAACCTATATTTTCCATCAAAATGGAGCTATTTAAACCATGATCATAAGCAAGTGCATAAATATATTCCCGAAAGATAAGTGGGTATAGGAGGTCATATTGCTGAAACCTATTTCGTTCTAAATATACTTGAAATTCCTCCATTTTTAAAAATTCAATTTGAGACAGGGATAGGGGATTTATTGGGTTCTCAAATGATACATAGTGCGATACAGTCAAAACAGGGTATTCTATTCTAGTAAAAAAATGAAAAACGAATAGATACCTCGAAAACAAGTAAAACTCATCAACGGACTCTCTCTCCTCGTTTTTTTCGATCTAATTGTTTTATGTTCATTCTAGAATAACAATAGAGTTCGAAATCCTTTATTTTCTCAACCCAATCGCTCTTTTGATTTTGGAAAAAAATATCTTTATCAATATACTCTTTCTTCTACACATTCAGCGACACCCCATAATGGAGACATAGTTAATAGTTAGGACTCATAAAAAAAATAAAAAATCCATTCTCTTTTTTTTATAGAAAAAGCTTTTCCCACATCAAGCACTAATCTATTTTTAACGTAAAATTAGATCGGGTAATCATTCAAATTAAAAAATGAAAGCTCGTTGCTTTTTGTTTGCCTATAATTGGAGCCGCCAGGCTCTATCCATTTATTAATTCAACCCAACTTTGATTTTTTGTTCCGAGCCAAGAATTCAAACAAAGGTTTGGATCGGATCCAATAAGAATGAAATATTCTTCGAATTCTCCATTGATACGACATGCTACTTTTTCCATTCATTCCTTTCTGGATCAGTCGTCGTCTTACAAACTCTATTGCTGGTATGAACGAATCCATTGCTTCGTAAAAATGTGTAAAAAATCGAGTCGCACTTAAAAGCCGAGTACTCTACCATTGAGTTAGCAACCCAAATGAAACTAATATAAAAAAAACTAAAAAAATCGAATGTGTAGATACAATAACAATCAAAAAAAAGATGTTATTCTATAATAAAAAAATCCTATGGATATGGAACGGAAATAAAAAGATCCGTTTATTCACGATCGGATTATATTTGTTTGATATACTGTTGTCAATATTAATGTTGAGAAAAAACTACAATGGAGAAAACAAAATAATTATAAACTTTTCAATAGTACCTAACAATTTAATAAATGTCAATTGAAATTCTATTTTCTTTTTTTTTTTTTAATAAATTTTATTTAATTAATGTTAATAATAACTTTAATTAATGTTAATAATAACAAAGTTCGTTTGTAAATTCGAATAAAAAAATTCGAATACGAAAATGTATTATAATACTAATATAATACTAATAATAATAAAATTACTAATAATAATAAAATAAAAAACAAACAATTATGTTGAATTGGCACTACAAAACTAATCGACATAGATCTAAAGGGTGTATGCGAAAATTAAGGAAAAAAAGAAAAGGGTAGAGATCCGATTTATTCAATCAAATTAATATGAATTAATAATTGAATCAATACAATCGAAATATGGACTAAGCAATTAACCTAACTCCCTTTTTTATTTCTTCAGAGAATTCCAATGAAAACCACCTCATTGAGAGTAATATATTATATTTATAAAACCAATTACTTCATTTATTGATTTTGCTCTTTTTTTCTATCCGTTTTATATTCATTTTTTATATTAATTTATAAAAATAAAAATAGATTTTTGTGGTTATAGAAAACAGCATTCTTATAGTATAGCAAATAATAAAAGAAAAAAATGAGGTATGAATGGATAGCGGGGGGATAAGAGAGATAAAGGATTATATAAATATATATACAAGTTATCCACACCCTCTTTTGTTTCTTATTTCATTAATTGAATTTCGTTTGTTGATTAGGGCAAAGTTCGATAAAAACACCCGCCCTTTTTGAAATATCCTGAACAGTTCCTGTAGGTTGAGCGCCCTTTTCAAGGAAATCGAGAATAACAGGAATATTTAAATAGGTTTGATTCTTTATCGGATCATAAAAACCCACTTTCCGAAGATCTCTTCCCTCTCGTCGGGATCGAATATCAATTGCAACAATTCGATAAACGGCTCATTGGGATAGATGTATGGAGATGAACAAAACACCCCCCCCTAGAAACGTATAAGAAGTTTTCTCCTCGTACGGCTCGAGAAAATTAGATGATGCCTATGGGATATAATATTATTATGAATTTGGATGTCAAATAGATCCATAAAATCATAAAATCAATTCGATTATGATTTATAAGTACTTTTTTTTCTTATTCTTTTTCTTTCCCGAAAAAAAATCACTTGTATTCACAAACTCATAACTCAAGTTGGATAACTCTCAAATAACTCAAAACCTTTAAGTATTTCATTTATTGAGCGGTCTCTATCCCGTTTTTTGTCTATCTTCTTTAGAATCTATTTTTTTTTTTTTTATTCTTCATTCTGATAGAGTTGTTGAGACAATTAAAAAAGGTATTTACTTGTTCCAGGATCCCTTAGATTTTCCTTGAATCGTTGGGTTTAGACATTACTTCGGGGATTTTTAATCGTTTCAAAAATGGCAGCAACATACCCTTCTTTTTTCTTTCTATCAAAGAATCATAGAAATGGATAATGGATTCCCGCAGATACACTTTTGACCGAAATCATTTTACCAATTCCAACAAATTTGACTTTTTATTTTGTTTGAAACTTGCTCGAATTGGATCCTTTCGATTTCTATATATATAGATAGATAATATATTTACGAAGTTGTTCAAATTTATTCATTTTCGCTAACCCTAGATACTTACTCCTGAAAAATGAATCAACTCGAGCTCCATCATATACTATTACTATTTACATCATCAACCCCCCCCAAAAAAACGAGTTCGAATGGAACAGAACAAACGATGTCGAGCCAAGAGCACCTTCATTTCTATATACAAATTTCTATATAATATAAAAATAGTGGATTAAGAATCCACAGCTAATTGAATCATGTCTTTCAAGTCGCACGTTGCTTTCTACCACATCGTTTCAAACGAAGTTTTACCATAACATTTCTCTGGTTTGGAGCCAGTATGTAATTATGAAATCATGAATAGTCGTTGATTCAGTCGATACATAGTAATCTGTACGTTTTCTTAATGGGTAATTTCTAAAGAATAAAGAAGTCTCATCAAAAATTCAAATTAAATCGATATTTTATTCTAGGAATGGAATTTCTATTTTTTTTTTTTTTTTTAACATTCTTTTTAACATATACATATAAAATATTCTATTTAATAACATAAATACAAATAAAAAAGTTTAAGTTTAAATAAGTTCTTTTTGAATATACATCTTAAAAGTAACTCAATTTAGACACGGATCATTAAAAATAATGAAAAAAGAATCACACTTTAGCCAATATTATAGATTATAGATTGTTAAACCGAAAGTTTCTCAAAAAAGAGCATTCTTTATTCTATTTATTCTAATAGAATATTTGTATAGAATATTTGTACTCTCATATGATATCTAGATATCTATATCTATATAGATATAGATAAATCATGCATGGATATGCTCTGGGACGGAAGGATTCGAACCTCCGAATAGCGGGACCAAAACCCGTTGCCTTACCGCTTGGCCACGCCCCATTTCAAATTTCTATTCGACACTAATAAACACTAATATTAGTCTAATATTAATATTGGTTGTTCGTCAATTCCAGTTCAAATATAGAAATATCTATATCGATAGAATGTTGCGAGGCTTTTGATATGGGTAGATATAGAATTAAACGGAAATTCTTGATCATTACATAGAATGCAATTAAGATATTGTATGAAAGTATGATTTCTTATATTCTATCTTAAAGAACAAAATGTTTGCTATGCTTATGCTTAATATCTTTAGTTTGGTCTGTATTTGTATTAACTCTGCCCTTTATTTAAGTAGTTTTTTATTCGCGAAATTACCGGAAGCCTACGCTTTTTTGAATCCAATTGTAGATATTATGCCAGTAATACCTGTACTCTTTTTTCTCTTAGCTTTTGTTTGGCAAGCTGCTGTAAGTTTTCGATAAGATCTTTCATTTTTATACTATCTTAGACTCTTAGAAAAATTCGGAATTTATTCGAAAAAAAAATTCTAACATTCTAACAATTGATAAGATCAGATAAGTATTACAGTATGAATCTTCAATTCAAATATTGAAATTTTTTTATACCCCAAAAAAAGCTGGACCATCTCATTTCATCATTCTTACCCCCTTTCCATTGAAAATGAAAAAAAAAATTCGATTTGAATCCCCCACCAATATCTAATTGTGGGTATGAAAATTTTTATAATAAAGGACTCGGCTCTTATTACAAATAAATTTATGAAAATTCCTTTCTATTATATTTCTCGAAACCACATCATTTCTTAGTGTCAAAAGAAACATAATGTATAGTATAGGAAAATCTATTCTCTTTTTTTTTTTAATTGATCTTGGAGATTGTGTAATGCTTACTTTAAAACTATTTGTTTACACAGTAGTGATATTCTTTGTTTCTCTTTTCATCTTCGGATTCCTATCTAACGATCCGGGACGTAATCCGGGACGTGAAGAATAAAAAATCAATTTTTTTTGTTCTCCTTTCATGATCTTTCATGATTTTGAAATATTTCTTAGAATTTTATCTATTTTACATCTTTATATTTAATAATATAATATTTAATAAAAATCAATTTCATATTTTTTCTAGTGAATAATAAAAAAATCAAACAAACAAAGAAAATCGATAAATTCAAGAGCTAAAGAAAATACCAAATCATCGACGGAAACGGAAAGAGAGGGATTCGAACCCTCGGTACGAAAATTTCGTACAACGGATTAGCAATCCGACGCTTTAGTCCACTCAGCCATCTCTCCCAAATTGAAAAAATAGAATTCCTATGTTACATTATACAAACAAAAAAGAGAGATTGAAAAAGCTCCTCCTTTTTTTCTATCTTATCTCTCTTTGACTTATTCTTCTATTTTTATTTTTTAGTTTTTCTATTTATTCTATATTCTATATTAGGATATCCAATTCTATTTTTAAATTCTATTTAAGATATCAAAAATATTATAGAAATATATAAAATAGATATTATAGAAATATATAAAATAGAAATAAATATAGAAATATAGAATAATAAATAGAATAAATATTGTATAAAATAGAATATAATTCTAATAAATAATAATAAATACCCTTTTTGTTTGTGCGAAGGGGTCGTGTTTTTTTTTCTACAGCCCGGCCAGATCGGTACCTAGCCGGGCTTTTTTTTGTTCTCATGAATCCCGTGAATCAAATTTATTTGATCTGAAAAAATACTTGTTATTGAAACAAGATCAAACAAAAGAAAAACTTTTTTATTCCTATGAGATAGAACTAAAATGATAGAAGATCAAAATGCCATTTCTTTTTATTCTTTATTTTCTTTATTTTTTCCAGCAAAGTACCCGTACCTAAAAATGTAAAAAAAAGCAAATACGAATAAAAAAAGAAAAGAATGGAGATTCTTTCACAATGCATTTTATTTTGATGTTATGACTAAAATAATTTTGTCAAGATGTATTTGTCAAAGCACCTTCAGCAAAACAAAAAGGGGAGTCCTTTTTTGGATTCCGACTGATTCTCCTGTTCGACAAAAGATCCGTTTATATGCAATAATTGCATTGTAGCGGGTATAGTTTAGTGGTAAAAGTGTGATTCGTTCTATTGACCCCTTAATAGTTAAGGGGTCCCTCGTTTAATTTATATTCCGATCACAAACTTATTTCTTAAAAGGATTTAATCCTTTCCCTCTCAACGAACGATTCGAGGAAGAATATACATTATCGTAATTTGTATCCAAGAAGAATCAATTCGAAATTGAAAAATGGAATTATGAAATTACGAAACATAAGTTTTTTGAATTGGATCACAATACTCACAATTTTTTGAGTATGAGCAAGGGATCCATGGATAAAGATATAGAAAGTTTATTTCTAATCGTAACTAAATCTTCAATTTTTTTATTTGTATATGAGAAATTGAAGCAAACTAGCTATTAAACGATTCCTTTAGTTTACTATAGACATCGACATATAATATTAATATGTATTTTAGCTCGGTGGAAAAAAATGCTTTTCCTAAGGATTCTTTCAAATAGAAAAGAAATAGCGAACGAAGTAAGTAGAAAAAAATTGTTCTAATTTTTCCTCCTTTTCTATAGGGATCATCTAAAAAGCGATATGTTTTGAATGCATTCAGAACGAAAGGCTGACATAGATGTTATGGGTAGAATTCATTTCATTTTGTTCACATCTTCTCCATTTTGTTAAATTTATCTATCTCTCTCTATCTTGCATAAAGGAGCCGAATAAAACCAAAGTTTCACGTTCGGTTTTGAATTAGAGACGTTAAAAATGATGAATCAACGTCGACTATAACCCTTAGCCTTCCAAGCTAACGATGCGGGTTCGATTCCCGCTACCCGCTTATATTCTATCAGCAGATATTGGAATCTATATAATATATTATAATTTATTATATAATATATAATCTATATAATTTATTATATATTAATATATATTAATATATAAATAGTAATATATAACTAATTCATTTAGTTATTTAAATAAAAACGAAAATAGACTAGAATTTTTTTTTATTTAATCTAATTAATGTAAATGCAATTCATCATCAAATTGAATACACAACCCCCCGAATTCTCTCACATATTTTTTCGAAATGGAACAATAAAAAATTGTGATGAAAAGCGTCCATTGTCTAATGGATAGGACAGAGGTCTTCTAAACCTTTGGTATAGGTTCAAATCCTATTGGACGCAATTTTTTTGCATATATATTGAATTGAATTTTATATATTTCTATGTCAAGAAAAAGATTTTGAATGATTTGAATTGAACAAGAGACGCTTAGAGTTTTAGAGTAATAACTTACATAAGTTATACACAATTTATATCTTGAACCTCTATTTTTTATAGAATCTTATAAATTAAGAAATCTCTTATAAAAATCAAAAATTGTGGATTTCTTATCTATTTTATATAAATTTGATATAATTAATTATTTATTGTATTAATTATTTTACTAATATTTTTTATTCTTATTATTTTCTTTATTTAAATTAATTTAAATTATATTAAGATAATTTAAGATAATAATTTAAGATAAATAAAAGAATTCTATTAGAAAGATTATAAAGCTATTAAATTCAATTATTAATCAATTTTTTTCAACTTGTTCCGGAAGTAAAAAGAGTTCCATCTGTTCCTGAATAGCTTCTTTCAAAAGGGCTTCTGCTTCCCCAGTAAATGTCTTGGTAGAAGATATGATTTCTTGGAATTGAGGTTTATTCGTTTTTAAGTAAGCACGTAATTCAACGAGAAATTTCCTTACCTGTCCAATTTCTAATGAATCAAGATAACCATTTGTTCCGGTATAAATAGTTATTATCTGTTCTTCCACAGTGAGAGGGGCTGATTGGGATTGTTTGAGCAACTCGCGCAATCGTTGACCTCTTGCCAATTGATTTTGAGTAGCTTTATCGAGATCGGAAGCGAATTGTGCAAAAGCTTCTAATTCTGCGAATTGCGCCAATTCCAATTTTAATTTACCAGCTACCTGTTTCATGGCTTTAATTTGAGCCGCAGATCCAACTCTCGAAACGGAAATACCCACATTAATCGCAGGTCGGATTCCAGCATTGAATAGATCGGCGGATAAGAATATTTGGCCATCTGTAATAGAAATTACATTAGTAGGAATATAAGCTGAAACATCTCCTGATTGGGTCTCAACTATCGGTAAAGCAGTCATACTTCCTTCACCTAACTGAGAACTTGATTTAGCGGCTCTTTCCAAAAGGCGTGAATGCAAATAAAAAACATCTCCTGGATAAGCTTCACGGCCCGGTGGTCTTCGTAATAGAAGAGACATTTGGCGATAAGCCTGTGCTTGTTTGGAGGGGTCGTCGTAAATGATTAAAGTGTGCCGTTCACGGTACATAAAATATTCCGCCAGAGCTGCTCCTGTATAAGGAGCGAGGTATTGTAATGTAGCCGGAGAATCCGCTGTTTCAGCTACTACAATAGTGTATTCCATTGCTCCCCTTTCTTGTAAAGTGGTCACCACCTGAGCCACAGAAGATGCTTTTTGACCAATAGCTACATAAACACATATTACATTTTGTCCTTGTTGATTGAGAATCGTATCCGTGGCTACTGCTGTTTTACCGGTTTGTCTGTCACCAATAATTAATTCTCGTTGACCACGCCCTATAGGGATCATCGAATCAATAGCAATAAGTCCTGTTTGAAGAGGCTCATATACGGAACGTCTCGAAATAATACCGGGAGCGGGAGATTCGATTAACCTAGATTCAGAAGATGAAATTTCTCCTCGACCATCAATAGGTTTAGCCAGGGCATTTATAACACGACCCAAATAAGCTTCACTTACTGGTATCTGAGCAATTCTTCCTGTTGCTTTTACAGAACTTCCCTCTTGTATCATCAAACCATCACCCATTAATACAACACCGACATTATTGGATTCCAAATTCAAAGCAATGCCTATTGTACCCTCTTCAAATTCTACTAATTCCCCCGCCATTACCTCATCAAGACCATAAATACGAGCAATGCCGTCGCCTACTTGAAGTACGGTACCAGTATTTAAAATCTTTACTTCTGTATTATATTGCTCAATACGTTCACGGATAATTTTACTAATTTCATCTGCCCGAATGGTTACCATGAGTATTTCTTAATTCTTTTTTAGAATAAAAATATAATGCCTACTGTAGAAGAACTAATTTGTTATTTTATTTCTTTCATCGCCCCAAACATGCCAATATTAGCACTGATGGTACGTAAATGTAACTCGTTGTTCAAGCAACTATTCAGAGTTCCTAGAGCTCCCTGTAAGGCTTGTTGGAAAACCCGCTGTCGGACTTGATTAATTGCCCTTTGTTCTTCAAAATGAATGGTTTCATTTTTGTAATTTTCTAATTGTTCCAAAGTCATAGAAATGGAATTAATCAAATTCCATTTTTCTCGTTCTATCTCAGAGTAGCCATTCACTCGAAACCGATCCGCTTCCATTTCTACTTTCTGTAAGCGTGCCCGGGCTTTTTCCAACTGTTCAATGGCCCCTTCCCGTAGTTCTTCTGAATTTCGAATAGTCTTCAAGATTTTCTGTTTTCGATTATCTAATAAATCACTTAATGAAAGTAGATTATCTTTCCATTCATTTCAAAACTTCCATGATCTCTTCCCGAACCAAACATGAATCTTTCAATTCATTTGGCTCTCACGCTCAATTCCTTATGGGAAATTCCCATATCTTTTTTTAGTAATAAAGCCTATCCTCTCTATGCATATTCAAAAAACAAATATCGAAACTTATCACTAATACAAGACCAGAATATTTGGAGGACTCTTCTGAACAAACAAATAATTGTCAGCAAGGTTGTTTTTTAATCCAAAGAATTTTTATTACTTTATACATATCCATGCATATATGTAGGTCGTCGATTCCGCATTGTATAAAAAAAATTGTATAAAATTTTTCGAATTTTTTACAATACCGTTAAAGGAAAGGGTTCAAATCATTCTATCGACATGAGTGTTCTATATCGAAAAAAAAATTCCAACTATTTTTTTTGAAACCATTTCTGTTAATAGTAGAAAGAGTACCGCGCTGCGTCTCGACTTCAAACTGCTTAGTTTTAACCATATTAATGGTCCCAGATTATTGGTGGATAGAGAATCAAAGTGGATTTACCAATGAATCACGAAATGCTATGGTTCTTAAATATGATTTCTTAATTTATTCAGAAGTAATTCGCGGGATCGTGCACCTTTTGATAGTTCTAACGAAAAAAAAAGTACAGTTGGTTGGATCCAACCTATTCTTGAAATAAACAACTCGCACACACTCCCTTTCCAAAAAAGATCAATACACCAAGCACTACACTTAGATTTATTGGATTTGTTGCTAAAATATCGGTATTAAACCCGAAACTCCCAGCGTATGGCCAGTAACCCAAAGAAAGGAAAGAATCGGTTATATTTTTCATATGATTTTATCTCCTCTTATAGATAATAGATAGACTAATTATCTTTCTATTTCTATATAGATATATCTATCTAATATCTATCTATATATATATATGTATTACATCTATTATTGTATATTCTATTTTTATTGTATTGTATTTTTTATAGATTTTGATATTTTATTTATTTTTTTTTCGATATTTCAATTATATATCGAAAAATTAATAAATTAATAAATTATATATTTTTCTTTTCTATTATTCCTTTTTAATAATTAATATTTTCAATTGGAAGATTTCCCATAAGAATGATACTTATTAGAATAATGATACTTATTAGAATTAGGTACCAAATCTTATGTTAATTGCAAACTACCTAGTTTTTTGAAACACTTTGTAAAAATAAAAACTTTCTAAGGGAGGCTCGTTGAACTAACAATTAGACTAACAAAGGGAAGGAAGAAGGCGAGTCGATATGATAATTCCTTACCCTCACCTCAAATCAGTCCTTCCCATGGGTCGTGTCCGAACGAATAAATAATTGGGGGAGTGAAATATTAATATAATTTGAAAAAGCAAGAGCACCAAAGTAAGTCCACGAAAAAAAAATGTTTATTTTCGAATTAAACAAAAGGATTTGCAAATAAAAGCGCTAATGCTACAACCAGTCCATAAATTGTTAAAGCTTCCATAAAAGCAAGACTAAGCAATAAAGTACCCCGTATTTTTCCCTCTGCCTCAGGTTGTCTCGCGATCCCTTCTACAGCTTGACCTGCAGCAGTACCTTGACCAACCCCAGGTCCAATAGAAGCAAGCCCGACAGCCAACCCGGCAGCAATAACGGAAGCGGCAGAAATCAGTGGATTCATGATAAGTTCCTCGTACACAAAATAAAGAAAAGAAATAGTTAATGATACAATCAACCAACCAAATTATGACTTAACTGTTCCATCGCTAAAATTTATCCAGTCGAAGTAATTAAGTAATTCAAATTCCGAATTGAAATAAAATAATTGAAATACTATAATAATAAATAATAATAATTGAAATACTATAATAATAGAATAGAAATAATATATAATAGAATAAAAAATATATATATATAAAATATAAAAAATATATATATATAAAATATAAAAAATATATATATATAAAATATAAAATATATATATATATAAAATATAAAAAATATATATATATAAAATATAAAAAATATATATATATAAAATACTATAATATAGATATATAATATAAATATGGATATATAATATAAATATAGATATATAATTATAAAATACTATAATATAGATATATAATATAATAGATATATAATATAGAATTATATATATATATAAATATTATATATATAAATTATTAAATATATAAATGAATTGATAAATGAATTGAATTGAAAAATGAACTACTTCGATATTTCTTTTTTAGTCTCTATACACGTCGTTTTTTTGTGAATACACACGACTTTATCTAAGTTTACAGCAGTAGGGCAAATTTAGATAGATCTTGAGTTCATATAGAACTAGTTAATATCTAATATCACATATACATATGTTTCTTCCATACAGTAAACCAATTCAATTATTCGTGTCTTAGATTCAATCGGATTCGTGAATCATTCTTCGAAGCATCCACAAAGAGTTGTCTTATAGCGATTAGATTCCATACACCTAGTTCGACCCCTACCCTTATAATATTAATATTAATATTAATATTCTATTTTTATATTATATTTTATATTATTTTATATTATATTTTATATTATATATTAATAGTCTATTTTTCTCATTTTTAAAATTTTTTTTTAATTCCATTTTCGTTTTATTTATTATTATCTCATAAGGATAGAATCAATCTAAATCAATTCGTTAGACAGAATCATTGCATAAAAATATCAACATTTGAGTGATCTAAGTTCATATAATTTTTTTATTTATTAAAAGGATTTTTTGGTCAATCGTTAACGTTAAATTGAATGAATGAAACGGAAATTCGTTCTAGTTCTATAAAAATAACATAGTTTTTTTAAATTAATTGCACGTCGTAAACAACGGATACTCTAAGAATTCTTATTCAAATTATGGCTACTAATAACGAAATTGAATATTTTAATGTTCTAAGAACAAAACAAAATACAATAAAACAATACAAAAAAATAGAAAGAAAGAGAATATTCATTGGAGGGAAGTATAAATTGGTCAAACAAAGAATATTTTTAGGCAAAAGATCTTTTAGATAGATCTCTTTCCTGTTTTTTTTTTTACAATTACCTCATAATCTTTTTTACTATTCCACTAAATCGATCGTATACTTATTTATCTTATTTTATCTTATGCATCTTTTTATTTGGATTTGAATAACCTGTTTTCTATATTTCTTTATCTATTTCTGTTCCCTAAGTAGATTATCTTGAACCGCACATACATTTCGTCGTACTAAGCTAAAAAAAAGACTATTTCGAAAAATAGTCAATGATGGCCCTCCATGGATTCGCCTATATAAGCCGCAGCTAAAGTTGCAAAAATAAGAGCTTGAATACCGCTTGTAAATAATCCAAGGAACATGACAGGGATAGGAACCACTAAAGGTACTAAAGAAACAAGAACAACAACTACTAATTCATCAGCTAATATATTTCCGAAAAGTCGAAAACTAAGTGATAAGGGTTTTGTAAAATCTTCTAAGATGTTAATTGGTAAAAGGATTGGAGTTGGTTGAATGTATTTACTAAAATAACTTAATCCTTTTTTGGAAAGACCCGCATAGAAATATGCTACTGACGTAAGTAAAGCTAAAGCAACGGTAGTATTTATATCATTTGTGGGTGCAGCTAACTCCCCATGAGGTAACTGTATTATTTTCCAAGGGAAAAGAGCCCCTGACCAATTCGAAACAAAAATAAATAGAAATATAGTTCCAATAAAGGGAACCCATGGACCATATTCTTCTCCAATCTGAGTTTTGCTCACATCTCGAATGAATTCCAGGACATATTCAAAGAAATTCTGACCGTCATTAGGAATGGTTTGGGGATTTCGAACAGCTATAATGGCTGAAACTAATAAGATAGCAATTACAACCCAAGAAGTAATAAGTACTTGGGCATGGACTTGGAAACTCCCTATTTGCCAATAGAAATGTTGGCCTACTTCCACAGCAGATATATCATATAATCTTTTTAATGCGTTAATGGAACATAATAGAACATTCATATTGCCCTCTGAAAGAAATCGAACTTAAAAAAGGAATTATTTTGATTCAACCATTTTTTTTTGGCTTGTCTACTTATAAATTGTCTTAAATTGTATCGTTTGAATATGACTAATCACATAATATCCCCGTTTCGGTTATTTTTCTCTTTTTTGCGCAATTCAGTAATAGTAATATAATAGTAATAATAGTAGTAATAGTATAGTAAACGATTCCATAAATCTATAAATCTTATAAATCTATGGAGTTCCCCAAACCAAATAATTTATTTATCTTATTATTAATCAAGAATTTCGTATATAGCTAGAACGACCCTCACAAATTGCAAATACTAATTTGTTAAGAATTAATCGGATTGAAGCTATAGCATCATCATTAGCTGGAATCGAAATATCTGAGAGATCCGGGTCACAATTTGTATCGATTAAACAAATCGTTGGAATTCCTAAAGTGATACATTCTCGAAGAGCCGTATATTCTTCTTGCTGATCAACGATTATTACAATATCAGGTAACCCCGTCATATATTTAATACCGCCCAGATATGTTTCCAAGTGAGATAATTGTCTCTTCAACATAGCGGCATCTCTTTTCGGAAGACGGTTGAGTCTCCCCGTCTTTTGTTCCGTTCTCAAGTCCCTGAACTTATGAAGTCTCGTTTCTGTAGTATACCAATTCGTTAACATACCACCGAGCCATTTATTATTAACATAATGACATCGAGCTCTTATTGCAGCCCGCGCTACTAAATCTGCTACTTTATTTTTGGTACCAACAATTAAGAATTGTTTTCCCCTACTTGCTGCATCAAAAACTAAATCACAAGCTTCTGATAAAAAACGAGCAGTTCTAGTAAGATTTGTAATATGAATACCTTTACGCTTTGCAGATATATAAGATGCCATTCTAGGATTCCATTTCCTAGTACCATGGCCAAAATGAACTCCTGCTTCCATCATCTCTTCCAAAGTTATGTTCCAATATTTTTTTGCCATTTATCCCCACACTTTCTCTCTCTTTTTTTTTTTCAAAAAAAAAAAAGACCAGGTATCCTGAAATAGAAATAAATAATTGTTCCGATGGAACCTTCTCTTCTACCAAAGACTGCTGTTAATACACAATCAGGCCATTAATTTTTTCTATTCGTTAGTATCTTTATTACTATTACCAAATCAAATGACCACGTATAATTAAGCGGATGAATCTGCTCTTAAGAACCATTAAATTCTGTAAATCCTGGAAATGATTGCTATGATGTATTGCATAAATTGTTTGAAATGAAAAAAAAAATCAAATAATTCTCTGTGATGGAACAAAATATCTCTCTCATCTATCCCTCAAATAAATTTTTTTTTCCAAGGAATGTTGCCTTGGCCTTGAACGCTGCACTAATTTTTTTTTTTTGAATCCGGTACCAACGGGTATTATTCCCCCTAGAACAACGTTCTCTTTCAGGCCTTTCAACCAATCAATACAACCCCGGAGAGCGGCCTTTGCTAAAACTCTAGCAGTTTCTTGAAAACTCGCTTCGGATATGAAACTTTGAGTATTCAGAGATGTTTTTGTTATTCCCAGTAATAGTGCTCGGTAACAGATCGCTTCTTCCAAAGCACGCCCCGTTCGCTCAGCTCGCAACAATCCAATTAGTTCGCCGGGTGAAAAAACATTAGACATTCCATCTTCTGAAACCAATACTTTGGATGTTATTTGACGCACAATAATTTCTATATGTCTATTATGGATCTGCACCCCCTGAGATCGATAAACTTTTTGGATCTTATTAACTAAAGAAATATGACTTTGAACTATAGTTAGCTCAGCACCAATCAAGAATCTCCATGGAATGCCAAGAATTCTTGTTATATGATCGTTCCAACCCTCAACTCTCTTTTCTAGGTTCATCGATATTGAATCAATCGAACGCACCTCTAACACCTGTTCTACTTTTGGAAGACCTTGTGTTATATCACCAGATTTCGATTTTTCATATATAAATGTAACTAATGTATTTCCTTCATAAAGGATTTCTCCGTAATGGCCATGAACAGTTGCTCCCGGAGTCGCCAAATAAGGGTTAGCCGATCTTATTACTACAGAATCCATTTGAACAATTAGAACTTGACCCGATTTTCGGTTTGGTCCATTTTTATATATACATACATTTTCACAAATAAATTGCCCAAGGCTAATTATTGTAGATGTTTTTTCACAATAATTAGGATGGTAATTATAATGGAGAAAATGCCAATTAAAATTGAATGGGTTCAAAACGATGTTACTGCATAGATCGGGCTTATAAATTCTCCCGTTTTCGTCCATTAAATAATATTTAAATACTTGAAAAATTTCTTTGAAATTGTCAAGTTGCAAATATTTTTTCATTTTACTATTTAATAACTCATAATACGATCTTGGTAACGAAATATTTGCAACTTGAAAGGCTATTCCTAAAGGTCCTAACGAATTCCTAATTGGAATTCGGGGACCTCTTTTAATTGATTCTTTTATCACATTGTGACATTTTCCATTGTTGAGTAGACGCGTTTGAAAACAATTAGATGATGACAAAATTATCAAAGATGGGCATTCCTTATTTCTATTCAACAACATACGAATAGTTCCGTGATCTGGGCTAAGTGATTGTGAAATCTTTACCTTGGAATAAATAGAAGAAAATGGATTGATATTGGTGCGATCTGACTCATTATCCGAGATCAATCCTGAACCGGACGGATTATTCCTTTTTCGAATATACGAAATATTGGAGTTCACTAAGTCAATTCTTAGGAAATCTCGAATCATGCCCTTTGTACTTACTTCAACAAAAGAAGCGCGGACCTCTTCGATCGAAGAACTTTTTTTGTCTTGATCCCAATTCAAGACGAAACAAGTTCGAACTAATTGAATGCTTGTGTAAGAAATTCCCCGAATCGGTTTTCCACTTCCATAAAGAATATAATTAACAACTTGAAGTTCCAGATTATCCCTTTCCTGCAACAGGTCCTGGGGGAAAGGGGTTACTAAATTTATACCGTCCGCGATTTCATATATAATTACGGGTCGAACTAAAGCAAAATACTTTTTCTTGGTAGGTGCGATCCATTGGACATAGAGCCAATTTTTTAATTTTTTTGATTCCTTAGAATTTTTTTTTTTTACCGTTCCGGGTGGTATCAAGATGCCACTGTGTCGGGATATCTTTTCTATCTCTTCAGGAAAATGGATATCTCCCGAAAAGATTTTTAGTTCAATCCCCCTTTTGTTCTTTTCCACTCGGACCAATCCGCCTACTCGGCTTCTTCTATTGAAAGTTATTGGTGTATCTACTCCAATGATACTATTGTTCCATACCATTATGGGAGAGGATTCGGGTAAAATATGCACTTCCTCGTGAATGAAAAAAAATCGATCTACTTTCATTTGGTATTTTGGCTTAAATTCTTTGAATCCTCTATACTCAATTAAATCCTCTTTTTTGAAAATTGTCCTATATTTAGTAATTCCTGAACTCTTTTTTCTGTATTGAGGATCATCGAAATAAGCAAGAATACTATTTCTACGAAAAATACCATTGATAGGTATTTCAATCGAGATACCGGAAGGGGGCATTAGTTCTTTGTCTCGTTCTTGAATCGATTGAAACGGAATGATGAATCGATTTCTTCGCCTCTTTGCCAATAAATCTGAATTAGCGTGAAGAATAGCAGGATATAGGAAATTACAAGGGCCTCGATTAAGTCCTGAATAATCTGGAATCCCACTTTTTTTTTTACCAGAAGAATTTGAACTAAAGAATTTGTGTCTTACTTGATCATTACTTACTAAAAGGTTAGAAATATATCTTCCTCCAGCAGAACGAGAATGAATGTTCATTTGATCTTGATCTTTGTGGAGTGAAAAAGGGACTGCACCGGACCTGCACGACCCTCCTGATAATATCCATAAATGACTTGTTTTTGGTAAGATATGGACATTACTATATTTAAATGCGGGTGCATGATACACATCGTTACTCCAATGCATTTCTCCCTCTGAGTCAGAATAAATATGTTTTCGAACCCTCTCTTTAAAATTCAAAGTGTATGTTCCCGCGCGAATCTCAGCAATCACTTGTTCTGATTCTACATATTGATCATTTTGAACTAATAGAAAACTTTTTGGTGGAATAGTCACGTTATGTAGAATATCTTCACTTTCAATAGTTACATCCAAGTCTATATAACATAGAAAAGCAGGATGCCCATGACGTGTACGTGTAGGATGAACCAAACCCGCATTGAATTTTATTTTTCCATTAGAAGGGGCTCGTACATGTTCTGCAGTACCCCCCGTGAATACTCCACCGGTATGAAAAGTTCTTAATGTTAGTTGAGTGCCCGGTTCTCCAATAGATTGACCCGCAATAATACCTACAGCTTCTCCCAGTTCCACCAGATTGCCATGAGTGGGACTCCGGCCATAACACAATCGGCAGATCCAAGATGTACTCCTACAAGTAAAGGGGGTTCGAATCGATATTGGTTGTGTTTGAGAAGTTATGAATCGATTGACAAGTCCAACCCCCATATCTTGATTTCGAATGGCAATACATCGTGAACCTATATATATATCGTCTGCTAATACACGACCAATTAATGCTTGTATCAAAATTCTTTCTGGCATCATTCTATTCCTAAAACTCATAGAAATCCCTCGAATGGTGCCGCAATCTGTTCTACGTACAACAATGTGTTGAACTACTTCAACAAGTCGGCGCGTAAGATATCCAGCATCTGATGTTCGTACAGCAGTATCCACAACCCCTTTGCGGGCTCCGTAGCATGAAATGATATATTCTGTTAAAGATAGCCCTTCACGTAAATTGCTTTGAATGGGTAAATCAATCATTTGTCCTTGTGGATCCGACATTAATCCTCTCATACCTACTAATTGGTGTACTTGAGATGCATTTCCTCTAGCTCCCGAAAAAGACATTATATGGACTGGATTAAACGGGTCAGTCGTCCTAAAATTAGGATTCATTTCTTGTCGTAAATATTCACTTGTAGCATACCATATCTCAATGGATTGGCGTAATTTTTCTACCGCATGTACGTTCCCATAATGATGGTGTTTTTCCAAAATCAAACCCTGTTGTTCAGCATCTTGGACTAGCCATCTCTTCGAAGGTATTGTTAAAAGATCATCAATTCCTAATGAAATGGATGTAGCAGTAGCTCGCTGGAACCCCAGAGTCTTTACTTGATCCAGGATGTGTGATGTATATGCCATTCCGAAGTGATTTATTAATTTGCTAATAAGTCGTTTAATGGCAGTTCCATCTATAACTTTATTGTGAAAGACTAGGTTGGCCCGTTCTGCCATAAATACCTCCATATTCCATTCAGTGGGGTTTGGTTCGACAATGGGTTTGAGTCAATGATTGGAAAACTTTCTTTTCTTCACCTTAATTCGCGTAGAAATTCAAGAACATAACTAGGATTCTAGTTGACCCGGAGAGACCCGAATTCACACCGGTATCATAAATTTACTTAATCTTAGATACCATCTGTATGGTTAGATACCATATGAGTAGGCCCTGCAAAAGCCTTGTATAGCTTCTTCGATTTCTCGATAAAAAGAAATATGACCAACAGTGGTTCGAATGTATATACAACGAATTTCTTTTTTTATACTTCTTACTATTAGATAGTGCCCATAAATCTCATGATAGGTACCCAAAGATTCGTAGTGAACTTCGATAGGAGCTTCTCTTGAAGAAATAACACGTTGATCTAATCGCCACCGGAGCCACAAAGGGCTATCAAAATGGATTCTTTTCTGTCGATAAGCTCCAATTGCATCATAGGAATTACAAAAAAAAGTTTCTTTTTCTTTTGTATACTTATTATCGTTAATTCGAATTCTTTCATTTTGATAATTTATGCGATTACACGGATTATACCGATTTGCACAAATACCTCGCCGATTCCCGCTGGTTAATATGTAAAGCCCAATAAGTATATCTTGAGTTGGTACGGAAATTGGATCCCCAATAGCTGGAGACAAGAGATTCATATGAGAAAACATAAGTAAACGAGCCTCTGCTTGAGCCTCTAAAGATAAAGGCACATGAACAGCCATTTGATCCCCATCAAAGTCTGCATTGAATCCCTTACAAACTAGTGGATGTAAACAAATAGCACGCCCTTCCACTAAAATGGGTTGGAATGCCTGTATGCCTAATCTATGCAGAGTAGGCGCTCTATTCAGTAATACGGGATGACCTTGCATAACTTCTTGAAGTATTTCCCATACAATCGGCTCTTTTTCCCGAATTTGACTCTTAGCAACCCCTATATTCGAAGCAAAATGTTTTCTAATTAGACCACGAATTACAAATGTCTGGAAAAGCTCTATTGCTATTTCGCGGGGCAATCCACATCGATGTAATGAAAGTGAGGGTCCTACCACAATGACAGAACGCCCCGAATAATCAACCCGTTTGCCAAGCAGGGTCTCGCGAAATCTTCCCTCTTTGCCCTCAATTACATCTGAAAACGATTTGTAAACCTTATTATGACCGTCCCTCATTGGTTGTCCGCGGATTCCATTATCAAGAAGTGTATCCACGGCCTCTTGTACCAATTTCTCCTGACACATTACTAATTCCCCCGGCGTAGATCTACTTGTTGTTAATAGATCGATAAGAGTATTGTTCCGATAGATAACTCTTCTATAGAGTTCATTAATATCCGAGCTCATTAGTTTACCCCCATCTATTTGAATAATCGGTCTCAATTCGGGAGGAAGAACTGGTAATAGACATAAAACCATCCATTCTGGTTCTATATTTGTTCGAATAAAATGCTTAGCTAATTCCATGCGGCGAACCAAAAAATTCTTTCTTCTTCCAACTTTTCGATCTTCCCATTCATTGCCCGTGGACCCTTCTTCCCCTAACTCTTTCCATTCTATCAACGAAGAATCTATAATAATTCTCAAATCCAGATCGGCTAATTGTTCTCGAATAGCACCTGCTCCGGTAGAGATTTCTCGATTTCGAAATGTATCGAAGCCTTGGGTAGTAAAAAAAAGCGGGATGCTGTATTTCCAGGATTGGATTTCATATTCGAATGAACCTCGTAATCGTAAGAAAGTAGGTTTTTTAACTACGGGCCTAGCAAACGAAAAATTTGGATAGGATCCAATAGGATCTCCCCCTTTTCAAAATCGGACGTGAAAGTTTCCTCTCATCCGGCTAAAGTAGTTACACCAAATAAAGATAAAGAAAGGGGTTCCCGCTTTCAAATAGTATAAAAACCCCTAACTACTCTTTACTCAAGTTCTCAATAAAGACCAAGCAACATTTCATTGATTCATTTTTTTTTAGATTTTCTGAATTTTTTATTAAATTCTAAATAAATGAAATGTGAAATTTTTGAGTAGTCTACTTCCCTTCGAATGAGGAATCCCCTTAATTACTTATCTTAATTTCTTAATTAATTAATTAAAATTAAAAATTAAAGAATAATTAAAGGAGTACCTTGGAATTCATAAGGGATTTACTTGTCTATTTCTCATTCCATTCGATCTTTTAGGTCCCTACTTCGCCTCGATGGTTATATCACGATGTCCTTAAGCCTATATGCGATGGATAGACTTCTGCAACCATGATCTATTTGTTTATTTGAACAGAATTTCAGTTCTTTCTAATAAGGAATGGAAGAGTAAATTCCAAAAAAAAAAGAAGTATTTTTTTTCATTTTCACGAGGTAAATTCCTATTGTTTTGTTACTGAATTGACCATAGACCAATTCCCTTTTGGGAGTATTAAATACACACCCATAATTCTGAGCTTCATGTTACTCACCCCAAGAGACATGTCAGATCCAGGGCATCCCAATTCGATTGAATGGAATGACAGTTTCTCATTCTGAATCTGTAAAAATAAAAAAAGGAATTTTGATCAAATCACACATCGCAATATACTAGACCTTCTAATTCTTTAAGAGGTTTATCTAAAAGATTCGCGATATAACTAGGAAGACGTTTTAAATACCACACATGAGTTACTGGACATGCCAGTTTAATATAGCCCATTTGATATCTCCGTATTCGAGAATCAACAAACTCTACTCCGCATTGTTCACAAAATTTTGGTTCTTCTTTTTTATTTCCGATTACTCGATAATTTCCACAAGCACAAATCCCACTTTTTATAGGCCCAAAAATTCTTTCACAAAATAAGCCATCTTTCTCAGGTTTATTGGTTTTGTAATGAAAAGTATAGGGTTTTGTTACTTCCCCAACCATCTCTCCGTTAGGCAGGATTTTCTTGGCCCAAGCACTTATTTGTTGAGGAGAAACTGATCCAATTCGGAGTTGTTGATGTTTATATGGATCAATCATAGAAGAAAAATTCTGATTCATTCCAATTAAGCTTCCTTCCTATGAATCTGGAAGTTTTTTTCAGATACAAGGAAATGATTCAGTTCCAGAGCCAAAGATCGTAGTTCTCGAACGAGCAATCGAAACGATTCTGGAGCATCTTCAGATTTCGGTATTGTTCCTCCAATGATCGTAGTACCGAGTACTTCTTGACGAGCTCGAATATGATCAGATTTATAAGTAAGCATCTCTTGTAAAATATGAGCAACACCAAATCCCTCTAGCGCCCAAACCTCCATTTCTCCCACCCGTTGTCCCCCTTGCTTGGCTCTTCCTCTAAGGGGTTGTTGCGTAACAAGTGCATAATGTCCACTGGAACGTCCATGTATTTTATCATCAACTTGATGAATTAATTTCAAGATATAAGGCTTTCCTATTATAACAGGCTGCTCAAAAGGATCTCCCATTCGTCCATCAAATATTATGCTTTTTCCCGGATACTCGGGTTCAAATATCCATGGATTCGCTGTTTGCTTACCGGCTTCATATAATTCAGAAAACACTAGTTTTCTCGAAGCCTCTTGTTCATATCTCTCATCGAAAGGTGCTATTCGATAATGTCTATCTAGCATACCCCCAGCTAATCCGAGTGAACATTCAAATATCTGTCCTACATTCATTCGTGAAGGTACTCCTAATGGATTGAAGACCATATCAACGGGTCTTCCATCTTGCAAATAAGGCATATCTTGTCTAGACAAAATTTTGGAAACGATACCTTTATTTCCATGTCTTCCAGCCACTTTATCACCTACTTTGATTTCACGTTTCTGTAAAATATATATATGAATCGTTTCGGAATTATAACTAGAACCCCCCTTTTTCTGGATCCATCTCACATCAATAACTCGACCCCGACCACCTATAGGTAGTTTTAGACAAGTTTCTTTTGAGATAGATACCTGAATGCCAAGTATAGCTCGTAATAATCTATCTTCCGGGGCATACGATGATTCTTTCGCCATTTGAGGCGTTAATTTACCCACTAAAATATCTCCCGTCTCTACCCAAGATCCCAGCATCACAATTCCATTTTTGTCTAAATTTCGGAGTAAATGGGCTTCTAGGTGTGGTATTTCATTAGTGATTCTTTCAGGACCATGGCTTGTCACATGGGTCTGAATTTCATATTTCCGTATGTGAAAAGAAGTATAAATATTTTCATAGACCAGACGCTCACTAATGAGTACAGCATCTTCAGAATTGTAACCTTCCCACGGCATATAAGCTACTAATATGTTTTTCCCCAAAGCGAGTTCGCCACCAACGGTAGCAGCACCGTCCGCTAAAATTTGTCCCTTTTTAATACATTTACCCCGCTGAACCTGGGATTTTTGATGCATGCAAGTATTTTTGTTGGAACGTTGATACATAACTAATGGAATGCTTAGAGCATTCTCATTTTCCGATAAAATGATCTTGTCAGTATCGGTATAAATGATCTTTCCCCCGTTTTCGGCTATAGCGGGAACCCCTGAATCTAGAGCCACCTGACGTTCCAACCCAGTTCCAACAATGCACTTTTCGGGCTGAGAAAGCGGAACTGCTTGACGCTGCATATTTGAACTCATTAAAGCTCGATTCGCATCATTATGCTCGATAAAAGGAATGAGGGAAGCGCCAATAGAAAAATATTGGAAGGGAAAAATACTTCGAAGATGAACCTGTTCCCATGCAATAGTCAGAAATTCTTGACGGTATCGAGCTGGAACAACCTGTTCTTCCTGAATACTTCGATTCAGCGCCAAAGAATTTCCTGTCGCTACCATATAGTATTCATCTCTACTTGGTGATAAATAAAGCATCCGTACTCTTTTTGATCTCTCGTGGATTTCATAAAATGGACTTTCTATAGACCCCCAAGAACCAATCCTCGCATGAATTGCTAGGGATCCGATAAGTCCAACATTGATTCCTTCAGACGTGTCAATTGGGCAAATGCGTCCATAGTGACTAGGATGGATATCTCGTATCCGAAAACTAGCAGTTCGCCCTGTCACCCCTCCAGGGCCCAAATAACTCAATTTTCTCCCATGAACTATTTCTGTCAATGGATTTGTTCGATCCAAAACTTGAGATAATGGATGTAATCCAAAAAAAGATTCATAAGTGGTTGTTAATGGAGTTGAAGTTATCAAATTCTGAGGAGTCGGTATCAATTTATGCCTAATTGCTCCACATACAGTTCCTCTAACCATATTTTCTAAACGAATCAGAGCCAATCCAAATTGATCTTGTAAGAGATCCGCTACAGAACGAATACGTTTATTTTTCAAATGATTCATGTCGTCAAGTTCACCCATTCCAAATTTCATTCCAATCAAATGATCCGCAGCTGCCAATATATCTCTCGGTAACAAAAATGTATTGTTCTGAGGTATATCAAGATTCAGTTTTCGGTTCATATTTCGTCGACCAATCCTTCCTAATTCACATCTTTGTTGAAAGAATTTCTTTTGTAATTCCTTACATAACGATTCAGAAAATACCGGATCTCCGCCTACACAAGCAAATTGTTGATAAAACTCCAAAATGGCATTTTCTTTTGACCCTATTTTTTTTTTTTCCTTATCATTCAGATTCAGGAAAGACAAAAAAATTTCAGGGTAGCAAACATTCGCTAGAATTTCTCTTAAATTCGAACCTATAGCTGATGATAGAACTAGAATAGATATTTTCTGTTTCCTACTCACACGAGCCCATATCCTTGCTTTTCTATCAATCTCTAATTCTAATCTTCCTCCCCAATCTGATATTATGGTGCCGGTATAGACCGAAATTCCGTTATGGTTCAATTCTGACCGGTAATAAATACCAGGGCTTTGCAATATTTGATTGATTACAATTCTGTATATTCCATTTACTATAGAAGTTCCCAGGGAATTCATTAGAGGAATGTTTCCAATAAAAATGGTTTGTTCTTGGATATCCCTACTGGTTTTCCAAATCAATCCCGCGGATACATATAATTCGGAGGAATATGTGAGTGATTCATATACAGCATCTTTTTCTTTTATCAAGGGTTCTACCAATTGATAGGTTTCCACAAATAATTGAAATTCAATTTCTTGATCTGTATCTTCAATTTTTGGAAACTTATAAAGTTCTTCTGTTAAGCCCTGATCAATGAACCTACAAAAACCTTCGAATTGTATCTGATTCAACCCGGGTATTGTATACATTCCCCCATTTCCACTCCTATTTATTTTGAATTTACCCATTTATTTTGAATTTACCCATTTATAGATATAGAAAATATCCCGTTATTTGCTCTCATTCTTCATCGAATCATATTAATCAATTTAGCAATAATGGAATTTCTATTTTTTTTTACTGAATCGCATGAAATTTTACCTAACTACGAATACAGAATGTATGAAATACCTATGAACAGAGGAGAATAAATAAAATTTTATACTCAAATTGGAATTGGCATTTGCAACAGATATAATATAAATGGAAAGGAATTGAAAAATTCCACCTAGACTTATTTATGGGGTTTTTTTATAGAATATCAAAACAAAAAAATGGATTCTATTTCTACCATTATTATGATATTACATTACATATTATGATATTCCACATTCGAATTCGATTGGACACGGACACCAGAAAAAGAAATGAATCTGTTCGATGAGATAAAGACCTAATAATCAACAATATAGAATTTCTTTTTTTAGCACTTAACTTTTTTACGAGTTCAATTGTTCAAAAAAGAATTCGCAGAGAAGAGAGATATTTTTTTACCTATTTTTTTAGGCGAATTTTTAAAATGCGGGTGAAGTGCGTACTTGATATTTATTAAAATGAAACACGCGTGCTATAGCTATCTATATTGGTCTCTCTTTATTCTTTATTGCAGCCCTATTCGTTCGGAACAGCATATGTCATGTTATATTTCTATTTTCTATTCAATCGATTTAATGAAAAATTGTCAAAATTGACGCACGATAATTTCCCGAAAATTCCCTATAGATATCAGATAAGAAGATTTCGGATAAGATGAGAATATCTGTGTAATAATTTATGGTCTAGGGTTTACATATATTGATAATTGCTGTTATAATTGAAATGGAGAAGGTTTTTTTTTATTAAAAAAAAATAAGATTTTATGTATCAATTTGGATTTTCTTATCTCATTAGGAAAAACCTATTTTTGATTCAAATCCAAGAATCGTTCATGAATTAACATTTAATTTAATAGTTAATGGTTCTGATTTGTCCTGAATTTTTTTTTTTACTTTTGTGACCGAAAGTTTACGTTTATTTTTTATCGTTTTGGCGGCATGGCCGAGCGGTAAGGCGGGGGACTGCAAATCCTTTTTCCCCAGTTCAAATCCGGGTGTCGCCTGATCGACAAGAGAATTGAAATAGCTTATTTTATTTGGTTTTGCTGATATAAAACTTGACAATTTTTTTTACAGCAGAAGCAAGCGGAGGAAAAGGACTCTTGAAACTTCTAAATTCTAAGCATCTGGAGGTTTTGTTCTCTAAAATGCTGTAAATCTTTGTGTATCGGATTCAAGAAAGTATTCTAGTCGTGAAAAGGAATCGGTAAATTTGGATAGGCTAGCCCCCACACTCCACTACTAATGTAGTGTATGTCTACTGACTGGGTCTTGAATTTGATTGGATAGGAATAGGTCGGACAGGGAATCATTTTTAGTTGTAGAAGAAACTTTGTATACAGACTCATGAAAGTCTATGAGCGCTACGACATTTATTCCATATTAGTTAGATTGAATAGCTAATTCGTTTTCTTTTTCTTTTTTATTTATCTAATTATATTATATAAATCAATTATATAAATCTATATATATATAAATATATATATAGATTTGATATAGATTTTCATTCTATAATTCGAATATATTATTAATAAATATATATTATTAATAAATAAAGAAAGAAAAAAAATTCTTTCTTTTCGCTTTTCGGTAACCCCCTAGTGAAAGAGTTTAATAAGCAGTTTTCCGATTGTTTTACAGAGAAAATCGGGCGACGGTAAGGATTATATCAAATCGGAAATAGAAGTATGCCATAGATAGCGATCATTCTTGTTTTACTTAATGAAATGTAGGGCAACTAAAAATATAGGTCTTTTTTTTTATTCCTACCTGTTATGAATATTCATTTCCCTAATACCTGCAAGGGTGTCTACAGATATTTTTGTTTGTGCTCAATGTTTTCCGATTCTATTAGAGATCATATAAGAACTTGTTAGATGTTATAGTTCGATTTATTGGATTCTTTCGTCAATAGTGTTAGGACAGAATTCCTTTTTTTGACTCTGCGCCAGCGATTCCACTATTATTAGTATTAGTGAACAATAATGAAATAATTCCTTCATATTGATATTGATAGAGATAGGGGGCATAATTCACATGGATATAGTAAGTCTCGCTTGGGCTGCTTTAATGGTAGTCTTTACATTTTCCCTTTCCCTCGTAGTATGGGGAAGAAGTGGACTTTAAAGATATTACGAATTTAGTTGAGGGAGCAAACTCAAACTGTATCAATTGAGATGGTTCTGCAATTTTTTTAATTCATTAATTAACTTAGAAATTGAATTAAAAAAAAAAATACCTACATTTCGGAATTCTATTCGATTGGAATACTGTATTCGAATATATGTATATATATAATATATATAAAGATAAAGAAAGGACTCTTTCAATCAAATAAATATTTCAATTATTCCCATGTTCATATTTGAAAAGGAAAAGGAATACAAATAATAAGAAATGGATTCCAACCAAATTCTTCCTAAAATTTCTAGTTCGATGAAATGACCCTATATATAGATATATATAGATATATAGACAATGAGGAACCGCAGAACCTTTTTATCCCCCACCCTTTTTTTCAAAAGAGTTCTGTTATTAGTTATTATATTAAGGGATACACACTTTCTATGGGAAACAAGATAGACATAGTGGTTGTCTAAGTCTAACGAGAAACTACACATAATAAGATATTCCCGTTGCCTTAGGTGAGTCACATTATTACGTGCTTATGCTTACCACTTATTTTTTTATTTGGTTTATTAGTTTCGAAATTGAGTTTATGCTTTATTGAACTGATTTCCTATCATGGTTCAAACATTAAAAATCGATTTGGTTTTACTAATCTTTTAGAAATAGGAAAAAGTTTCCCATAGAACCGGGGGATCATCTGTCAACTATTTAATCAACTACTTCTTTTCTTCGTAATACTAAAAAGATTACTTGATTTTTTTTAATATGATACCGAGATTGGTCTTGAAAATAATCATAAATCTATATAAATCTTAATCTCGGAAGAATAAGAGGTGTCCTTCTTTTTTTTATTATTTCAGATTGATTGGAACCAATACAAATCAAATAGATAATAGATGAAAAAAAAAATTGGGGGGCGCTATGTACATTACATATCTGTGATTGATATATACATGAATAGGAAGATACATATTGTAGATTGATCCATATTAAAGTATCTTTATTTTTCTATACTACAATAATAATAACAATAATAGATAGTTTGGTAGAAAGAAATAAAAGCTATTTCTTTCTACCAAACTAAACTATCCGATTTCATAGAAATCTGCTGATTCTAGTCCGATCATTTCATTGAAGACTAAGACACGAAATTAAAATCCTTTTGCATTTTTTTCTTGATTGCATTGATAAGAACTAAGAAGTCAAGTTTAAGTTAAATTAATCACTTTTACTTACTGTTTTTACGTAAATTATAAGTAAAAAGGCAGTAGGAACTAGAATGAACAGTGCAGTAGCAATAAACGCTAGAATATTGACTTCCATAATCTCATCGTTTCATTTCTCTTTAATTCGCAATAACTCGGGATTTAATCCCATAGAGATGAAAAATCTTTCGTCGGTAAATTCAATGGGATAATAAAAATGACATCTCGATGATACCGAATCGGATCAATATCATGAATAACAATATCTGAGCTATCAACTCGATTCATCGTCGAGAATTGAATAGTATAACATAGGAAGATCTTTTATCCATACCGAATTCAAAATTGGATTATTGATCCAATCAAAAATTCCTTTACTTTTTTATTTATTTTTTTTTTTAAGAGTTTGTTTGTTCTTTCTTCAGCGGGACTCTTCTCTTAAACTAAAAATTATCGAGAGGGAATCTTTGTTTGATCTTTATTTTTTTAATATTCTCCTACTTGCATTAGGAATAGGACACATGTATCAAAAGTTCAGTGTGAAATTTGAATGAGATAGATTGTTTCAAATTCAAATAATTAGTAATTGAAATTAGTTACACAAAATCGGGGCAAGATAAGGGATATACTTTGAATCTTAAAGTATTCGAATCAACTATGTTCAATTTCTTTTGTATTGTGAAAATTCCATTTGTGGGTGTGTTCGTGGTAAACATATATAGTACTCTATTCCATTACACAGATCAGGAGTAATCGAAAAAAGCCAGGCCCAGCAGTACGGTATCTCTTTTTCTTGGAATCCTGAATAGGACGCTACTAATATTTATACTAATCCACATATGTTTCTTTCCCACCAATCAATATTAGTTCACGAAATGGAAATTACCATATTGGTTTGATGATAAATGTGAAACGAAAAAGAAAAAAAAGAAATAAAGAAAGGGGGTCCTAGTTAGGAAAAAAATTCTGTTCTATTCCCTTTCACAGAAAATGGATAGATAAATTGATGTCTTTTTTTATTGGATTTGTATCCATCGGGACTGACGGGGCTCGAACCCGCAGCTTCCGCCTTGACAGGGCGGTGCTCTGACCAATTGAACTACAGTCCCAGGGAAAAAAGCGTAGAGCGTACATATTCTTACCATTTCATTCAAACCTCTTCATTTCCATTTTCGATTAGAATCGTTGTGTTGTAACTGACAGAGGCGGGACTGAGATATTGATATCTACACGGATATGCACTTTAGCGAGATCGACACGGATTACTAGTAATCTTTTCGTTATTGCCAAATCGATTGAAAATAAATCTTTCAATGAATCAAGGAAAAAAGAGTTTTTTTATTTACTTTACTCCCCCTTTCTTTCCTTATACTTTATACTTACAGATCCTGATAGGAATCTAAATCATTAGCAAGATTTGAATTTTTGGAAAAATACGTAATCAAAGAAGAAAGGCAGGTAAGGTATGTATCTATTTTTTATTCTTCCATATCGACACATCGGGTATTTCCGGAAAACAACAAATGGTTATATCATTTCATGGTGGATCGGCGAATTATTGGGTTGGGCCGAGCTGGATTTGAACCAGCGTAGACATATTGCCAACGAATTTACAGTCCGTCCCCATTAACCGCTCGGGCATCGACCCAGGAAGAGTCAATCTCAGTCTTTATTGAAAATCCCAGGATCAACTTCCTTTAGTAGTACCCTACCCCCAGGGGAAGTCGAATCCCCGCTGCCTCCTTGAAAGAGAGATGTCCTAAACCACTAGACGATGGGGGCATACTTGCCCAACCGCCATTATATTATGTTCATAGTATGAACAGTTTTTTGAAATTGTCAATATAATGATATGACTCGATCAGAAGTTTTTTTCCGTCTGTCATAAGTCCATAAGAACTTTTTGATTCCTCATTTCGATTTATAAATTGTTCATTCCAATGGCTACTCTAGAATTCTAAAAAAAAAAAATAGAAAAAATAAAAAATACGAAGGATAGGACAGGACCCTTTCTTTCGGAGAATGATTGGTTTACCGGAAAGGGCGAGGGGTTTAGTTTAAACTTCATTTTTTTTTCACATTCATTGATTCATTCATTGTTAAGATTCGATGGGCATATTTATATCTCACACTAAGCCGGGAAAAAAAGGAAATTAAAAAACGATAATCAATCTGGAAATCTGGGAAGAGGGATAGGGATCAACAAGTTATTGAAAATTGTTTTTCAATAAGAATTTGGTTGAGGGACAAATGGAATCCATTTATCAATGATTTGAGGAAATTTATTGGATATATTATATATTGATTGGGTATATTATATATTGAATTGGCGGGTACATGGAGCAATCCCATTAGGATCGGTTTTCAAATAATTCATTGCATTGATATTTATCAAATCCAATATCAATAAACCAAAACCCATTTTAACCCTTCTCTATACTATACTCACTAGGTAAATTCAATTTATTGTTCCGTAATGAGCCACTATAAAATATATCTATGTACATATATTCTATTTTAATAGAATTCAATATAATTCGAATATAGTATAATAGAATAGAAATATATAGAAGAAGTATCCATATAAATAGGAGCATATGCAATACTAAATATATGTACTAGACTCATAGTGTCTAGTTACTTATTCAGGAATTGAATCAAAGGGGCCCTTTTAACTCAGTGGTAGAGTAACGCCATGGTAAGGCGTAAGTCATCGGTTCAAATCCGATAAGGGGCTTTTTTGCATAAAAACCCAACGGTAGTATTCATATTTGAGGGGAGAGGATATTGTTGATATTTGTAATAAAAAAGTAAGGAATTTTCGAATTTCATTCGGAAAGGAAAATGGAATTATGAAATTTTTAATTCTAAAAAATGATAATATAATAATTCTAATGAATTAGAATTCTAGTAATTCTAGTTAGAAAGGTGAACATTTTTTTTTTTTATAATGAATAATGATAAGTCATCTCATTTAATTTCCAGATATTCCTATTTTTCTGTTATTCCAATCCAAATTCATTGGAAAGATTATCAATCAACAAAATAAAAAGTAAGTGGATCTAACCCATTGAATCATGACTATATCTACTATTCTGATATTCAAATTCGATATCAAAATAGAGATGAAATTATCTTCTTTTATTTCATTTTCCATCTTTCTTTGGTTTGAACTCCAGAAGAATCTGTCGATATGTCTGATTAAATCTTCTTGTTCCTAGGGGTTCCATAGGAATAAATTGCTATTCCCTTCCTCCACGGAAGAAAGGCTTATTCCAAGTCCCAAAAGTAATTTTTCATTTTCAATATCTTTCTTTAATTTCAGAGAACACAAGAAAAGATCAATTTACATTTTAATTTCTATAAGATAAGATATAGATATCGAAAATAAATCTATCAAATCATGGCTTTCCGTATCAAATGGTTTCATATCGAGGCATATGATATTTTTTTCCGGCAATTGATGGATGCGAGAAAGAGACTTTCACTTCTAGTCTCTTATTATTAAATTCAATACAATATTAAGGAAACTCATTCTATTTTTTTTCTGACAGATAAAAAAAAAAATAAAATTTTTAGTTTTATATTAATCAGAAAGAAAGGAAAATATAACAAAATAGAACAAAGAAGACAATAAAAGAAAAAAATGAAAGAATCCAATATAAATATAAAATATATATATGATACTGTAGTAGTTTAGTACACATAGAAATTCGAAGAATCCATAAAACTTTTTTTTATTTTTTTTTTTTTTTATCAATTTCATGAACAAGATTCAAGAATAAGATTATTTGATGAAATGAGAGGAGTGGGAATCCACTGGTAGCGAGAAAAGGGATCATTTGTTTCTTGAACAGTTCTTTCAAACAATTAATTTTTCTGATTTATGAGTCATAAGACAATTCATGACTTAGGGGGTTTTAAAAAAAAGAATAACCGAATTGAGTTCATGATTTTACTTAGGTCAATAGACATAGACCAATAAAGGATTTTTAGATTCGAAATCCATTAGAAAAGAAGAGACGGTGTACGAGAAATCAAATCATACATACAGCCTCGAAGGCCGCGAAAATGCTATGAGGTGTTCGAAAATGGTTGAAGTAGTTGAATAGGGAGGATCACTATGACTATAGCCCTTGGTAAATTTACCAAAGATGAAAATGATTTATTTGATATTATGGATGACTGGTTACGGAGGGACCGTTTCGTTTTTGTAGGCTGGTCCGGTCTATTGCTCTTTCCTTGTGCCTATTTCGCCTTGGGGGGTTGGTTCACGGGTACAACCTTTGTAACTTCATGGTATACTCATGGGTTGGCAAGTTCTTATTTGGAAGGTTGCAACTTCTTAACCGCTGCAGTCTCAACTCCTGCTAATAGTTTAGCACACTCTTTGTTGTTCCTATGGGGTCCTGAAGCACAAGGAGATTTTACACGTTGGTGTCAATTAGGTGGTCTGTGGACTTTTGTTGCTCTCCACGGCGCTTTCGGACTAATAGGTTTCATGTTACGTCAATTTGAACTTGCTCGATCTGTTCAATTGCGGCCTTATAATGCAATCGCATTCTCGGCTCCAATTGCTGTTTTTGTTTCTGTATTCCTGATTTATCCACTGGGTCAGTCTGGTTGGTTCTTTGCGCCTAGTTTTGGTGTAGCAGCTATATTTCGATTCATCCTCTTTTTCCAAGGGTTTCATAATTGGACATTGAACCCATTTCATATGATGGGAGTTGCTGGTGTATTGGGTGCTGCTCTACTATGCGCGATTCATGGTGCTACCGTGGAAAATACTTTATTTGAAGATGGTGATGGTGCAAATACATTCCGTGCTTTTAACCCAACTCAAGCTGAAGAAACTTATTCAATGGTCACCGCTAACCGCTTTTGGTCCCAAATCTTTGGGGTTGCTTTTTCCAATAAACGTTGGTTACATTTCTTTATGTTATTTGTACCAGTAACTGGTTTATGGATGAGTGCTCTTGGAGTAGTCGGTCTGGCCCTGAACCTACGTGCCTATGACTTCGTTTCTCAAGAAATCCGCGCAGCGGAAGATCCTGAATTTGAGACTTTCTACACCAAAAATATTCTCTTAAATGAAGGTATTCGTGCTTGGATGGCGGCTCAAGATCAGCCTCATGAAAACCTTATATTCCCTGAGGAGGTTCTACCACGTGGAAACGCTCTTTAATGGAACTTTAGCTTTAACTGGTCGTGACCAAGAAACCACCGGGTTCGCTTGGTGGGCCGGGAATGCCCGACTTATCAATTTATCCGGTAAACTACTGGGGGCTCATGTAGCCCATGCCGGATTAATCGTATTTTGGGCCGGAGCAATGAACCTATTTGAAGTGGCTCATTTCGTACCCGAGAAGCCCATGTATGAACAAGGCTTAATTTTACTTCCCCACCTAGCTACTCTAGGTTGGGGGGTAGGTCCTGGTGGGGAAGTTATAGACACCTTTCCATATTTTGTGTCTGGAGTACTTCACTTAATTTCCTCTGCAGTATTGGGCTTTGGCGGTATTTATCATGCACTTCTTGGACCTGAGACTCTTGAAGAATCTTTTCCATTCTTTGGTTATGTATGGAAAGATAGAAATAAAATGACTACAATTTTGGGTATTCATTTAATCTTGTTAGGTATAGGTGCTTTTCTTCTAGTATTCAAGGCTCTTTATTTTGGAGGTGTATATGATACCTGGGCTCCAGGGGGGGGGGGTGTAAGAATAATTACCAACCTGACCCTTAGTCCAAGTATTATATTTGGTTATTTACTAAAATCACCTTTTGGGGGAGAAGGGTGGATTGTTAGTGTGGATGATTTGGAAGATATAATTGGGGGGCATGTATGGTTAGGTTCCATTTGTATACTTGGTGGAATCTGGCATATCTTAACCAAACCTTTTGCATGGGCTCGACGTGCACTTGTATGGTCTGGAGAAGCTTACTTGTCTTATAGTTTAGGTGCTTTATCTGTTTTTGGTTTTATTGCTTGTTGCTTTGTATGGTTTAATAATACCGCTTACCCTAGTGAGTTTTACGGGCCCACTGGACCAGAAGCTTCTCAAGCTCAAACATTTACTTTTCTAGTTAGAGACCAACGTCTGGGGGCTAACGTAGGATCCGCTCAAGGACCAACCGGTTTAGGTAAATATCTAATGCGTTCTCCGACCGGAGAAGTTATTTTTGGGGGCGAAACTATGCGTTTTTGGGATCTGCGTGCTCCCTGGTTAGAACCTCTAAGGGGTCCCAATGGTTTGGACTTGAGTAGACTGAAAAAAGACATACAGCCTTGGCAAGAACGTCGTTCCGCGGAATATATGACTCATGCCCCCCTAGGTTCTTTAAATTCCGTGGGTGGCGTAGCTACAGAGATCAATGCAGTCAATTATGTCTCTCCTAGAAGTTGGTTAGCTACCTCTCATTTTGTTTTAGGATTCTTCCTATTTGTAGGTCATTTATGGCACGCGGGAAGAGCTCGCGCAGCTGCAGCAGGATTTGAAAAAGGAATTGATCGGGATTTTGAACCTGTTCTTTCCATGACTCCTCTTAATTAAGACATGAGATCCAATACGTGAAGCAGGACTCACTTTGATTTCACCATCCATATTGAGTTGGGCGGAGCAGGTCATATTGAAAAAGTATTTCCTTTTCCTTTCTTTTCAACTCATTTCTATCGAATCTTTTTTTCGGGCTCGGCTATACCACCACGTAGCCGAGCCATTACTTTTTAATTAAAAAATAAATTTAGCTAACCAAAACCAATAAAATAAACAAACTCATTCGTCGAGCAAAAGGAGAGAGAGGGATTCGAACCCTCGATAGTTCTTTGTTTCGAACTATACCGGTTTTCAAGACCGGAGCTATCAACCACTCAGCCATCTCTCCAAAAGAGAATTTCGATTTTATCTTTATTCCACCGAATAGACCATCAACATATGAGTTGCTACCATTACTATCTTCAGTGAAGATATCCGATGTGAATCTATAGGTCTATTTTTCTATCTGTATATATCTCTATCTATATATAGATAGATAGATGCATGATCCAGCATGCCCTTTTGTGAATTGTGAAGTAAAAAAAAAAATACCCGCGATCCATGCCAGAAAAAAGGGGAGTGATAATAATTCATATAAAATCAATGGATTCATGGTAAAACCCCCCCATGATGCATTTTTTTTTTACAATTTTTTTTGTTATTTTTGTCGATAAAGGGATCAAATGGTCTAGTTCTTTTGTTGGTAAATTGGAGGATTCGAAACATGACTATTGCTTTCCAATTGGCTGTTTTTGCATTAATTGCTACTTCATCAATTTTACTGATTAGTGTACCCGTTGTATTTGCTTCTCCTGATGGTTGGTCGAGTAACAAAAATGTTATATTTTCCGGTACATCATTATGGATTGGATTAGTCTTTCTAGTGGGTATTCTTAATTCTCTCATCTCTTGAACCCATTTGTTTTCTAGTTCTAGGTATAAAATGGAAATGACCCCTCCCCCCCGAATTTTTTCGGATTGTGAGACGCATTAAAATGTAATAGAAGCCCCAAAAATAAAATGCAAATAAAGAAAACTAGAAAATGAAATGATAGGGAGGGGTCCAGTCCAACTTTATTGGAAAAATCTTTTCTATTGTTCTATTGTAAATGTAAAATAAATGTAAAATAAAATATATAATAATAATATAAATAATAATATAATATTTATATAATAATAATATATATTATATAATAATAATATATATTATAATAATATAAATAAATAATAATATAAATAATAATATAATATTTATTATTTCTATCGAATATTTATATATAAAATTGATATAATTGATATATAAATATTCGATTCTATATTATATAGAATCAAGATATAGAATCCTAATCTATAATAATCTAGAATCATATAATCATATAAATAATAATAAAATAATAATATAAAAAATAAGAAAATCACATAATATATATATATATCATATATAATATAAAATATATATACAATATAAATAGTATAAAGATATATATAAAATAAAGATATATATATAGAATTTGAATTCCAATTTAATTTTTAAAATTTTTTTATATTTTTTTGTTATTTCGAATTACCCCTAACAGAGAGTATTGGACCTAGTTCTACACAAGTATAATCCATATATTGCGTATCAATAACGATAAAAAATGCGGATATAGTCGAATGGTAAAATTTCTCTTTGCCAAGGAGAAGACGCGGGTTCAATTCCCGCTATCCGCCCCCCCTTTTTTTATTTTTTTTTTATTTATTTTTAATAATAACTAATAATAACTTATAGTAAAACTTATAGTAAAATAATAACTAATAATAACTTATAGTAAAACTTATAGTAATTAGTAATGAATTTCGAATTAAAAAAAATCAAACCTAAATTTTTTTGTCAAAAAATTTTGCGGAGACGGGATTTGAACCCGTGACCTCAAGGTTATGAGCCTTGCGAGCTACCAAGCTGCTCTACCCCGCGATAAAGCGCAGAATTGAAAACTAATAAACAAACAAGGATTGAATGCGCCCCTCTACCATATCTGTACAAATAGAATAACCCATTTATACAGAATGGTAAAGGGACCTTCCTATGATCGATGATCATAGAAATGAATAGAAAAATGACGAGAAATTTTTATCCTTACCAACTTGATCTTGTTGTACCGGGCAACAAACATGCATGAACCATTTCACGAAGTATGTGTCCAGATAATCCAAAGTCTCGATAGTTAGCTCTCGGTCTTCCGGTTAAAACACAACGTCGATGAAGACGTGTAGGTGCACTATTACGCGGTGGTGATTGTAACTTTCCATGAATTTCCCATTTCTCACTTAACGACGGAACTTTGCTTATTTCTTTTTTTGAGGATCCACGAATAAAATGAAATTTTTGTTCCAATTTTTGCCTCTTCTTCTCCCTCTGAATCAAACTTTTCTTTGCCATAATGGTTCATTTCTCCTATTAGTATCAATGATACAATACAAGTCGGATCCTAGATGTAGAAATAGAAGAGGGCAGACCCCCTTCTCCATAGAAAGAAATGAGATCTTCGTAGATACAATAAAGAATTAACCAAATTTACCCGATGTAGAGGCAATCAAGAAAGCCGCATAAGTAAATATATACCCTACAGAAAAGTGGGCTAATCCAACCAACCTTGCTTGCACAATGGAAAGAGCCACTGGTTTATCTCTCCATCGAATCAAATTAGCCAAAGGTGTGCGTTCATGAGCCCATGCTAAAGTTTCAATCAATTCCTGCCAATATCCACGCCAGGAGATTAAGAACATAAACCCAGTAGCCCAAACAAGATGTCCAAATAAGAACATCCACGCCCAGACTGATAAACTATTCATACCAAAAGGGTTATATCCATTGATAAGTTGTGAAGAGTTTAACCATAGATAATCTCTTAACCATCCCATCAAATAGGTGGAAGATTCATTAAACTGTGAAACGTTACCCTGCCATAATGTAATGTGCTTCCAATGCCAATAAAAAGTAACCCATCCAATGGTATTTAACATCCAGAAAACTGCCAAATAAAATGCGTCCCAAGCCGAAATATCACACGTACCACCTCGTCCCGGACCATCGCAAGGAAAACTATAACCAAAATCCTTTTTATCTGGCATTAACTTGGAACCACGTGCATCCAAAGCACCTTTTACTAAAATCAATGTAGTTGTATGTAAACCTAGAGCAATAGCATGATGAACCAAGAAGTCTCCGGGCCCTATTGTTAAGAATAGAGAATTACTATTCGCGTTAATAGCATTTAACCAACCGGGCAACCATATGCTTCGCCCCGCAGTGAACGCTGGACTATTCGTTGAAGATAAAAGTACATCGAACCCATATGCTGTTTTCCCATGAGCGGATTGTATCCATTGGGCAAATATGGGTTCGATCAAGATTTGTTTCTCCGGAGTACCAAAAGCAAGCATGACATCATTATGGACATAAAGTCCCAAAGTATGGAACCCCAGAAAGAGACTGGCCCAGCTTAAATGCGATATGATAGCTTCTTTATGGTCTAACATTCTTGCCAATACATTATCCTCATTCTGTTCCGGATTGTAATCTCTAATAAAAAAGATAGCTCCATGAGCAAAAGCTCCTGTCATGATGAATCCTGCGATATATTGATGATGAGTATATAACGCAGCTTGAGTAGTAAAGTCTTGCGCTATGAATGCATAAGCAGGTAAAGAGTACATGTGTTGAGCTACCAAGGAAGTAATAACCCCTAAAGAGGCTAGAGCAAGGCCTAATTGAAAATGAATCGAATTATTGATTGTGTCATAAAGACCCTTATGTCCACGCCCTAATCTACCTCCCGGAGGAATATGTGCTTCTAAAAGATCTTTTATACTGTGCCCAATCCCGAAGTTAGTTCTATACATATGACCAGCAACGAGAAAAATAAATGCAATAGCTAAATGATGATGAGCAATATCGGTCAGCCATAAACTTTGCGTTTGCGGATGGAATCCCCCGAGAAGTGTTAGAATGGAAGTTCCTGCTCCTTGGGGGGTACCAAATAAATGACTACTGGAATCGGGGTTTTGAGCATAAAGATTCCACTGACCTGTAAAAAGTGGGCCTAATCCTTGGGGGTGCGGCAATACACTGAAGAAATTATTCCATCGAACGTATTCCCCTCTGGATCCAGGAATAGCGACATGGACTAAATGTCCTGTCCAAGCCAAGGAACTTACTCCGAATAGTCCTGACAAATGATGATTGAGGCGGGATTCGGCATTTTTAAACCACGAAACGCTCGGTTTCCATTTCGGTTGTAGGTGTAACCAGCCCGCTATTAAGGATATGGCAGAAAGAAATAATAGAAAAAGAGCTCCAGTATAAAGATCCCCATTAGTACGTAAACCGATTGTATACCACCACTGATAAACACCGGAATAAGCGATATTCACTGGGCCAAGAGCACCCCCTCGAGTAAAAGCTTCCACAGCCGGTTGACCAAAATGAGGATCCCAAATTGCATGAGCAATAGGTCTTACATGTAAAGGATCCTGTACCCATGCCTCAAAATTTCCTTGCCAAGCTACATGAAACAGATTTCCGGAAGTCCACAGAAAAATTATTGCTAATTGTCCGAAATGAGAAGCAAAAATATTCTGATAAAGACGTTCTTCAGTAATATCATCATGACTTTCGAAGTCATGTGCGGTGGCAATACCAAACCAAATACGACGAGTAGTGGGGTCCTGAGCTAAGCCTTGGCTAAACCTTGGAAATCTTAATGCCATAATGCTTTTCAAATCCTCCTAGCCATTATCATTATCCTACTGCAATAATTCTTGCTAAGAAGAACGCCCATGTTGTGGCAATTCCACCCAGAAGGTAATGGGTTACTCCTACAGCACGTCCCTGTACAATGCTCAAGGCTCTAGGCTGAGTAGCAGGAGCAACTTTTAATTTATTATGAGCCCAAACGATGGATTCAATAAGTTCTTGCCAATAACCACGCCCACTGAATAGAAACATTAAACTAAAAGCCCATACAAAATGGGCACCTAGGAAAAAAAGGCCATATGCAGATAATGAAGAACCATAAGACTGAATTACCTGGGATGCCTGCGCCCATAAGAAATCGCGGAGCCACCCATTAATGGTAATGGAACTCTGCGCAAAGTTTCCTCCCGTGATATGAGTTACCACCCCTTGATCATTTATACTACCCCAAACATCTGACTGCATTTTCCAACTGAAATGGAATATTACTACCGAAATTCCATTGTACATCCAGAATAACCCTAAGAAGACATGATCCCAAGCAGATACTTGGCATGTCCCCCCTCTTCCAGGTCCATCACAAGGGAAACGAAAACCAAGATTTGCTTTATCCGGTATCAATCGTGAACTACGAGCAAATAGAACACCTTTTAGGAGTATCAATACCGTCACATGAATTGTAAATGCATGAATATGGTGGACCAAAAAATCCGCAGTTCCCAATGGAATAGGTAACAAAGCAACCTTGCCGCCCACTGCCACTAAATCACCACCCCCCCAAGTCAAACTGGTACTTGTTGTTGCACCAGGGGCCGTTGCACCGGGTGCTAAAGCGTGGGTGTTTTGTATCCATTGAGCAAAGACGGGTTGTAATTGTATAGCGGTATCTGAAAACATATCTTGGGGACGCCCTAAAGCACTCATGGTATCATTATGAATATACAAACCAAAACTGTGAAAGCCTAAAAATATACATACCCAGTTCAGATGTGATATGATTGCATCGCGATGCCGAAGGACACGATCTAATAGATCGTTGTATCGCGTAGTTGGATCATAGTCTCTTACCATAAAAATGGCTGCATGCGCAGCAGCACCAACTATGAGAAATCCACCAATCCACATGTGATGTGTGAACAATGACAATTGTGTACCATAGTCAGTAGCTAGGTATGGATAAGGAGGCATAGAATACATATGGTGAGCTACAACAATGGTTAAAGAACCTAACATAGCTAGGTTAATAGATAATTGAGCATGCCATGACGTTGTTAGTATATCATATAGGCCTTTATGGCCCTGGCCTGTAAATGGACCTTTATGGGCCTCTAAAATATCTTTTATACCATGACCAATACTCCAGTTGGTCCTATACATATGACCCGCTATCAGGAAAAGAATTGCAATAGCTAAATGATGATGAGCAATATCAGTCAGCCATAGACCACCAGTTACTGGATCTAATCCTCCACGAAAAGTAAGAAATTCCGCGTATTTTGACCAATTCAAGGTAAAAAAAGGGGTTGCTCCCTCAGCAAAACTCGGATAAAGTTGAGCCAAAAGATCCCGATTCAAGATAAATTCATGAGGAAGTGGGATCTCTTTAGGATCTACTCCAGCATTTAGAAATTGGTTAATCGGTAAAGATACATGTACTTGATGCCCCGCCCAAGAAAGAGACCCAAGTCCTAGTAGCCCTGCTAAATGGTGATTTAACATGGATTCTACATCTTGGAACCAAGCCAATTTCGGAGCAGCTTTGTGATAATGAAACCAACCAGCAAAAAGCATTAAGGCTGCAAAGACCAATGCACCAATTGCGGTACAATAGAGTTGTAATTCACTAGTTATTCCAGATGCTCGCCAAATCTGAAAAAAACCAGAGGTTATTTGTATTCCTCGGAAACCCCCGCCCACATCACCATTCAATATTTCTTGACCCACTATTGGCCAAACCACCTGAGCACTAGGTCCAATGTGAGTAGGATCGCTTAGCCATGCTTCATAATTGGAAAAACGAGCACCATGGAAATACATGCCACTCAGCCAAAGAAAGATGATGGAGAGTTGGCCGAAATGGGCACTAAATACTTTTCGGGAAATTTCCTCCAAATCACTAGTATGGCTGTCGAAATCATGAGCATCAGCATGTAGGTTCCAGATCCAAGTAGTAGTATCAGGTCCTTTAGCTACTGTTCTTGAAAAATGACCGGGTTTGGCCCATTCCTCGAAAGAAGTTTTTATGGGATCCCTATCTACCAAAATTTTTACTTCTGGTTCCGGCGAACGAATAATCATTGAGTCCTCCTCTTTCCGGACAACACATACAAAGAGACCTGCCAACATCAAAAATAATTAGTGAACTTATGAGAGATGTTTCTATTTCGTTTTTTTCTCTTCGATCTCCCACCTATCTATTTTCTTTAGTTATTCACTAGAACAATTATGATCTGGAAGTCAATCCGGGGCAAGTGTTCGGATCTATTATGACATAGCAGTGAGGCGCTCAACGGACCCTTTTAATCTTATAAAACCTTTTCTGGACTTTGAATTGAAGTTAAAAAATTTTTTGTGCAAATTAGTGTATTCATATCTCAATTAGAAGTTCCTAGATGGAACGACTTTCATTTTCTGTCAGAAGATATGAATATGTACTCTATTTCAAACCACATGAGCAATCGTTAGCATTACTAGGAGACATACTGGTATTTATATTTCATTTTGAATTTAGTCTTTAGTCATTCGAAGGTCTCTTTTATTAGTTTGAATAGCAGAAAAAAATAGAATTCTCTACTGTATCCCCGTATCGTTTATACCGACGAAATACCAAACGAAATAGAACGATCTTAGAAGGGATATAATGAAATTCTTTGATTGGTTGTTCCTAAAGAAATGATCCGTTTTCTATGGGATAGAGACAACAAACAATTAATTATAACAAATAAAAAATCAAAATCGAAATAAAAAAAATTCGAAATCTAATAATACTAATAATATTCCAAAAATGAAATAGAATATTACAATAAAAAATCGAATAAAATAAACAGAATGTTCTTATTCGAAACGCCCTGTGATCTTCAACCAATTCTGCGCTTCAATATAATTACCAGGCGTAAGGGCTATAGCTTGTTTCCAATACTTAGCGGCTTGATCGAACCAAGCCTCCGCAATTTCAGAATCTCCCTGTCGAATGGCCTGTTCTCCGCGGTCGGAATAGGTGAGTAAACTCCTTCCCTTAGAACCGTACTTGAGAGTTTCCTGCCTCATACGGCTCACCAGTCAATTCTTTTGGTGTCCCATTTTTTTAATAGATCATAGACCATATCTAATTGAATGAGATTTCTTATAGAATAGATTCGATCTATTCCATTTTTTTGCGAGTTAACCAAAAGAAAAGGGGTGTTAAATTCCATGAGTTTCAAACTTGAATTTTTATTAATACAAAATGGAATCCGTTTTATAGTTTTATCTTTTCTCCTACCTTCCGAAGAATAAAGCATCAGCATTTCCACTCTCATTCGAATTTTCTGAAAGGTAACTATCTCGGTTTCATATATTATATACTTTCCATATATGATATAGAAATCTATAGAATCTTTGAAAAAGACTTTTTTTCTTCATAAGAAAGAAAAGACTTACTATCTTTGGGATCTGATACTACACCGCTGCTCAAAATTTTAGGGGATCAACTCTATTACATAAGTGGATTCCTAACTTTGTATATCATAATAGTATATCATAATACTTTTATATCATAATATTAAGTAAGCAGTTCTTATTGTATCGGCTCAAAACCTCTCTAATTGATCTTTACGGCGCTTCCTCTATCAATTAGATCCTTTATCCATAGAATATAAAGTATCTAGGCATATCTATTTCTTCATATTTCGACTTCTATGAAGTTTCTTTCTTTACTACAGCTGATAAAAATCGTTGTTTTGGACAATATATATGTAGAAAGCCTTTTTATAGTTATAGTATTTCTTAGCGGATTTGCTCTTTCTTTTTTTTTCTTTCTATAGTGGAGATAGTCGCACGTAATGACAGATCACGGCCATATTATTAAAAGCTTGTGGTAAGAACGGGTTTCGTTCTAGTGCCCGAAAATAATATTCCAAAGCTTTCGTATGTTCTCCGTTACTTGTGTGGATAAGGCCTATGTTATAAAGTATATAACTTCGATCATAGGGATCAATTTCTAGTCGCATAGCTTCATAATAATTCTCTAAAGCTTCCGCATAATTTCCTTCGGATTGAGCCGACATCCGTTACGGTCGTCATTCAGTTCGAAGAATCTCCGCTCCAGAACCGTACGTGAGATTTTCATCTCATACGGCTCCTCCTTTATGTGCATAATGATAAAAATACATAGAATCAAAAAAGATTGAAATATTCTCATTATCAACTGAGCAGGGCTAGTGTTTTTACACGAAATCTCTAGCCAACCTTCCTGTAAAAGTGTAAAAGGTCTTTTCTTAACATCAAGTATATTGGTACTGGATAAAAAAATGGTAACTCCAACAATTTCTTTGTCCTCAACGCCGCTTAATTTCCAGGAATTAGGCACTTCAACAGTCTTCGATGGTTATACGGATATCCAAAATACCAACGAGATGGATGTTTGTTTGTCCCAACCATTCTTGTTAGTCCCGATCCCGATAAGGAAGTGGATAATTTTTAACAAAGTTTTCGTGTTGTTGATTCGTAGGCGTAGTGCTTCTTCCATCATGCCGCCTATTGGTACTAGTGGAGTAGGGTTGACCTAAGCCATAGGTATAGGTAGAACCTTTTGCTTAATACTATAAATCGAAAATTGAAGCATATGAGGCTGCATTAATCGGGGATACACGACAGAAGGAATTAATTGTTTTAAACTTCACCTTCAGCAAGCGTAGATTTTTTTTCCATTTTTTTTTCTATCCGAAGAATGCGCCTTTCTCCTAAGACTGAGAGCGATAAATAAATAAATAAAAAAAGATAATCAAATCGCACCATCTCTGTAATAGGTGAATGCCTCTTTTTCTCCCGAAGTTGTCGGAATTATTTGTAATAAGATATTGGCTACAATTGAAAAGGTCTTATCAATAAAATTTCCATTTATCCGAGATCTAGGCATAGGTGTATAAATGAATTCTCTAATTTAATTACCTCTCGTGAGAAAATAATCCCACAAACAAAGGAAAATTGTACAGTAAAGTACGAAATAACGTAAAAACAGACGCATTAAAATTCTCTTTATCCTCCAACCTCAAAGGAAGTTTTTTGTGATAAAAAGTTTTTCTATTTATTTTTCTATTTCGAAGTGATTGTATGTGCCTATCAAAAAAAATCGAATATGAATAACTCATAACTCGGTTTCTGGACCATAATCATTATGTAGGAGAGATGGCCGAGTGGTTCAAGGCGTAGCATTGGAACTGCTATGTAGGCTTTTGTTTACCGAGGGTTCGAATCCCTCTCTTTCCGCAGCATCGTTCTTTACCTAATTCACCACTGTTATTGACTACAATGTATCAAATAACACAAATAACAACGGATACCTTTATTCCAACTTTCTTTGATATGAATTCTCCACTCTATTCTTAATTTTTGTTATACAGAAAATACTAGAAATAGTTGGCAAGGAACCAAAATTTTCCGAAACTTTGTTATTTTAGTTATTAAGTCTGACGAGAATAATATTCTACAACCAGCAATTCATTTATTTTCAAACCAATCCATTTACTATCTATTATTTGATTGACTAATCCTTTATATTGGAATGGGTGAAGAGTCAAATGTTTTGGCAATTCCTCACGGGGGGGTGAATCAAGAAAATTTTGAATCAGAGTTTTAGACTTTTGTTCATCCCTCGCTTTAATAATATCTTGGGGTTTGCAGCGATAACTTGGTATATCTACTATACGACCATTAACTAAAACATGTCTATGGTTAACGAATTGGCGGGCTTGAGGAATAGTCGAAGCCATACCCAATCGAAAAAATATGTTATCCAACCGCATTTCAAGTAATTGTAGTAAAACCCGACCGGTTGACCCTTTCGCTTTTCTGGCGATACGAACGTATTTAAGCATTTGTCGTTCTGTAAGACCATAATGAAAACGCAATTTTTGTTTTTCTTCTAAACGAATACGATATTGAGATTTTTTACCGGAGCGCGATTGGTTTCTAAGATCACTTCCGGCTCTAGGCCTTTTAGTAGTTAGTCCAGGTAAAGACCCCAGACGACGTATTTTTTTGAAACGAGGCCCTCTGTAACGTGACATAAAGACTCCTTGTTTAATTTCATAAACCTAAATTAAAACTAAACTCTAAACTAAAGTATAAAGTATTGTACTACAAAGAAAGAATAATTAGATGAATTATATCAATATCCGAACCTTTTATATTTTATATTGTATATATATATATACAATTAATATAATCTATTTATATAGAAATATATCTATTTTAAATATATTTAATTTAATATATTTAATTTAATAAAATATATTTTTAAAATAAAATAGAAATCAAAAAGAGTTCTTTTCTTGATTTGCTTTATAGAGATCGGAACTACTCCAATTTTGATTCAAAATTGGAAGTTCCTACGACATAATAGATCGGTGACTCTTGGAAAAATAAAAGGGAAAAAGCCTTTTCTTTTCGATATTCTTTGATTTCAATTCTTTGATTTCAAAAAGACATTATCAATTATGTAAAAAATCCAAATAGGGGAAAAGAAAAGCCGGCTATCGGAATCGAACCGATGACCATCGCATTACAAATGCGATGCTCTAACCTCTGAGCTAAGCGGGCTCACATAACATAAATTGTGCATGCATAGGAATTCAATAAAATACTTCTAAAAAAATACTTCTATTGATATTGAATAACTTATATTGATATTGAATAAAAAGTATAAAAAATTATAAAATTTGAATATTCAATTGAATATTCAAATAAGAAATAATAAAGATAAAATAATAAAAAAAAGAATATTTAATAAATAAAAATAATATAAAATAAATAAAAATAATATAAAGAATATAAAAATAATATAAATAGCTATAAAATAATATAAATAGCTATATATAATATATAATAATAATATAGAATATTTATCTATTTCAATATATTTTATCTATTTTAAATAGATAATATATAAATATTATATAAATATTATATTATAAATATTATATTATAAATATATAAATATTATATTATACTAATATAAATATTATACTAATATAAATATTATATTATACTAATATAAATATTATATTATACTAATATAAATATTATATTATACTATTCGAATTCTATTTCGAATTCTATTTATATTAGAATTATAAATTATTAATTTATATAATTATAAATTATTAATTTATATTAGAATTATAAATTAATAAAATAATAAAATATATTAATATTAAAAAAAATAAGAAATTTCCATTTTCGTTATGTTCAATCGTTCGCCCTAAGGAAAAAAGATCAGAATAAAAAGAAAAATAAAAGAAAGAGAAAGGTCCAATCGAGATCATAATGAAACATTCCCTTCAGTCGGAAAGGTGAAAACTAAGACGAAAAAACAAAAAGAATCGACCGTTCGAGTATTTCAAATTGTATGAGAAAAATGATAGAAGGATGGGCCATACATAATATATTATTATGTGGTATACCATCTATATTGAATTGCGAATACAGAAATGGTAGAATCATTTCGGATTGGAACAAATGTGGGTATCCGATACAGATGAAAGAAACTATAAAACAAATCAATTAAAATTAAATAGAAGGAAACATTTTTCGTTATAGGAATTGGTATCTAATGAATTCAACAGTTCCGGCAAAATTTTCATAATTTAAATGAAAAAAAAGGATGAGATTCTAATCTCAAAGAAAAAAAGGGGGTATGGCGAAATTGGTAGACGCTACGGACTTAATTGGATTGAGCCTTGGTATGGAAAAACCTACCAAGTGAGAACTTTCAAATTCAGAGAAACCCTGGAATTAACAATGGGCAATCCTGAGCCAAATCCTGTTTTCCGAAAACAAAGAATAAAGAAGAGTTCAGAAAGCGAGAATAAAAAATCAAAGGATAGGTGCAGAGACTCAATGGAAGCTGTTCTAACAAATGGAGTTAACGGCATTTCGTTTCGTTAGTAAAGGAATCCTTCTACCTAAACTCCAGAAAAAAAAGTATCAAGGATAAACCTATCTATCTATATATATACGTACTGAAATACTATCTCAAATGATTAATAACGACCCCGAATCTCTATTTTTTTATTATTTATATACATATACACTAATTTATATACACTAATATTATGAAAATAGTTTATTTCTTTTTATTAATATATATGTATAATTAATATATATATGTATATGTTATTAATATATATGTATATGACAAATGAAATATGTGAATCGATTCAACGTTGAAGAAATAATATTAATTGATCAAATCATTCATTCCATCCTAGTCTGATAGATCTTTAATGATTAATCAGACGAGAATAAAGATAGAGTCCCGCTCCACATGTCAATATCGACAACAATGAAATTTATAGTAATAGGAAAATCCGTCGACTTTAGAAATCGTGAGGGTTCAAGTCCCTCTATCCCCAAAAGGCCCCTTTAATTCCCTAATTTTTTATCCTATATCCTTTATTTTTTAGTGGTTCCAAACTAAACTCCTTATGTTTCTTATTCATTATATTCTTTCACAAACCGATCGGAGCGGAATTTTTTTTCTTACTTGTTCTTAGCATATTCTTATCACAAGTCTTGGAATATGTGGAATATGGAATGTAATTGATATGATACTCGTCAAATTTTTTGATCTTTTATCTCTGGTAAACGTACAAATGAAATGAACATCTTATCTTTGAGCAAGGAATCCTTATTGGAATGATTAAAAATACATATCATTACTCGTACTGAATATGAAACTTACAAAGTCTCTTATTTTTGAAGATCCAAGGAATTTCAGGGCATGGATAATCCTTTGTAGTAATATTAATAGTAGTAATAGTAATATTTTTTTGCGTCTTTTTCTTTTTAGTTGACATACATTCAAGTAGTCTCTTAAAATGAAAATGATGCGTCAAGAATGGTCGGGATAGCTCAGCTGGTAGAGCAGAGGACTGAAAATCCTCGTGTCACCAGTTCAAATCTGGTTCCTGGCACATGATCAATTTGTATAAGTATCTATTAATTCATAAAAATGAATATGAATATGAGTCAACATACATATTCATTAGTAGTCTAGATCATCATACATTTTTATCCATCTAGGGAGATATACTCTTTCTAGATGAGTAAAGAATATACGTATACCCTATGTCTATTGTATATAAAGTATGTAACAGAAAATTAATTATTCAATTTTTTCTTTACTACCGTTACCGGGCTCCCCAAAAGAATGTTAATACTTCAAAAGAATGTTAATACTTCATGCATATTCAAAAGGTCAAATTAGTTGGTTGAAAGACCCAAAAGTCTAGTTTAGGAATAGTCCAAATTCATCTCAGATAGATTATTACAACTAGAATCTTTTTCATTCATATTTTGTTCATTTCTTTCTGTGTTACTTTTTAAGAGGCATATCAAGAGATGTTGCTGTGGCGCGGTACATAGTTCATGATGCAAAACTTTTTTAGTTCATCCTATTGGCTCGTCTCAGTCGAAATAAGTATCTTACAATTTTTAGAATGTCAATGAGTCTCTACATGTTTTATTATTATTTTTGTATGTATTTTTTTATATTTAGCCCATCCATAATAATTAATATAAATGAGACCTCGATTCTATTCTGTCTGATTTAATTTGTCTGATCTATAAGAGAACGTACGGAATATACGGAGTTGTAGAAGTGGAGATTAGTTTCTTATTTTTATTATTTAATTTCATTTTAATAAGCATCTTGTATTTCATAAAAATTGGGGGCAATATAATCTTTACGTAAAGGCCATCCTATCCAACTTTCGGGCATTAAGATACGTTTCAAACGTGGATGATTATCATAAGAGATTCCCAACATATCATAAGATTCCCTTTCTTGAAAATCCGCACTTTTCCAAACCCAGAAAACAGAGGGAATTCTAGGATTTTTCCTTGGGACAAATACTTTTATGCATACCTCTTCGGGTTGATCTATACCATACTCTATTCTTGTAAGATGATACACACTAGCTAACAGTCCTCCCGGTGCTACATCATAGGCACATTGGGAACGTAGATAATTGTAACCATATATATATAAAATGACAGCAATGGAATGCCAATCCTCGGGCTTTATTTGTAAAGTCTCTATTCCTTGGTAATCGAAGCCCAAAGATCTATGAACTAGCCCATGTTTGACTAGCCAAGCAGACAAACGACCCTGCATTTTTTTATCTCTCCCGCATTCTATTTTACATTTTTATTTGTATAAGGATTTCCCATTTATGATTACGATGAAATTTTGGAAGATTGATTTGCTATTTATTATTTTCTTTTGTACATATTATTTGAATTTCATTTTGTACAAAAGGATCTGCCTAATTCACTACTTTTGGGGAAGATACTGAACTTTTGTATTTGAAAAATGTTTCAGAGAGTATCTCTGAAGTAAATGGTGGTTGATAGAGTAATCCTTGATCATAATTGCCAGTATGAGCACTGCGCCCAACATAAAACTTGTGGTTGGTAGTAAAAAACCTATTCTCCTGTTGAGACCTAATTTGATCTTCATAGATTTCTCGAGATATTTTCTTACGAAGTTTTGTTATAGCATCTATAATGGCCTCCGGTTTAGGTGGACAACCCGGCAAATAGACATCCACAGGAATTAGCTTATCCACACCCCGAACAGTACTATAAGAATCGGTACTGAACATTCCCCCTGTAATTGTACAGGCTCCCATAGCAATAACATATTTTGGTTCAGGCATTTGTTCATATAATCTCACTAAAGAAGGAGCCATTTTCATTGTTACTGTGCCTGCTGTTAAAATTAGGTCTGCTTGTCTAGGACTAGATCGTGGTACCAGTCCATAACGATCAAAGTCGAATCGTGAGCCTATTAATGAAGCAAATTCAATGAAGCAACAACTGGTACCATAGAGAAGCGGCCATAAACTGGAGAGTCTTGACCAATTTGAAAGATCATTTAATGTAGTTGAAATAACTGAATTTTGAGTTGTTCGATCAAGTAAGGGAAATTCAATGGAATTCATAACTGTCTCAATGTTTTTTTATTGTCTAAAATATTTACGAATTAAGACCATTCTAATGCCCCTTTTCGCCATGCATAAACTAAACCAACAATTAGGATAAGCACGAAAATGAAAGCCTCTATAAATACGGATACCCCCAATACATCAAAACTCATTGCCCAGGGATAAAGAAAAACCGTTTCAACATCAAAAACAACAAAAACTAGAGCAAACATATAATAACGGATTCGAAATTGTAACCAAGCATCGCCTATTGGTTCTATTCCCGATTCATAACTAGAAAGTTTCTCTGGCCCTTTGCTAATCGGGGATAAAATTCCAGAAATTAGAAATGCCAAAATGGGAATAACGCTCGATATTATTAGAAATGCCCAAAAAACATCATATTCATAAAGCAAAAACATAAACGTACTCCTATGAATGTGGAAAACGGATTAGTCGATTCGAATTGGACTTCATTGTCATCCATAATTGTTTCTAATTTCAACTTTGGTCGAAGCGCTCAGTTTCGTTTGTTTCTTGCGGTACAGATCTCATTTCAAGATATAAATATAACCATATATATATTTTTTCGGTATAACGTACAAAGAAAACACAAAGAAAATTCTCGCCTCACTTCGGCACTTCGGATTCTCTCGAAAGAAAAGTAATTTCAAATTGAAATAAAATCTATATTTTATTAGAATATTATTAGAATATTATTCTATTTTTTATTTTATTAGAAATTAAAGTCTATTTTTTTTAATTATTTGTATAAATTCTTATAATTATTTGTTAATTATTTGTTAATTATTTGTATAAATTCTTATAAACTTAAATAAATTCTTATAAACTTAAATAATTAAAATAATTAGAAATGGTTTATAAATATAATTAGAAATGGTTTCTAAATTTGATAAAGAATTTATACTATTATACTAATATAAATATTATACTAATATAAAAAAGTATACTAATGTTTTTATATTCGAATACTCATTTAGAAAAAATGTAATGTATATTACTAAATGAATATTACTATTAGTAGTGATGTTAGGTAGGGCTATACGGACTCGAACCGTAGACCTTCTCGGTAAAACAGATCAAACTGATTATTATGAAAAATGATTTGAATTGTTTTTAAGACCCAACGTGCATTTTTTTTGCATTGGGCTTTTTCATTAACTGATAGAAAAATCGGTTAGTCTACCATCTTTTTTCTTGAAAGAAAGAGAAAGATAAGGAGATGGCTCCATGTGCTCTGTTTCATTATTTGGATTTCAATCTAAGAGCACTACCAAAGTTTTTCAAAGAAGGAAGGTTTATCTTGACGTAGGTCTGCTTCTGGCCTAGATCAACTTAAGTTAAATGGAGTCTCTATCGACCTGTTTAAATAAAAAATCCAATAGGAAATATGAAACTTCATACACCTTAAAGTTCATAAGATAGGACGAAAAAAAGAGAATTTTTTTGAGGTCCCTATACTCATTATGCCTAGCATTGAATAGACCGGGTATTCACCTTATCAATATCTCAAATCAATGGTAGGTTGTATTCTATTTGACGTGTAAATTAAATGGACACTCTAATCATACCGAACCTTTTGTCAGGCTATTGTTCTCTTATTTTGTTCCCTAAAAGTCGTGGAGTAAGACATTGATTTCTCAATAAGATCAACTCTTTTAATTCTATAGATAGACTCCTCTGAAAAAACATTGGCGCACGTGTAAACGAGGTGCTCTACCTAACTGAGCTATAGCCCTTGTGCTTTTGATACATATTTTATCATATTATGTTGATAATTTCTTGTCAAGATGAATATTACATGATCGAATCTAATCTCTTTGATTGGCCTTGCTTATAAGTCATATTCCATTTATAATCCATCGATATTTTGGGTCCCTCGTTTGTTTCTCTTTGTGATGATAAATGACCTACTTAACTCAGCGGTTAGAGTATTGCTTTCATACGGCAGGAGTCATTGGTTCAAATCCAATAGTAGGTAGAGCTAGAACTTATTCGATACCAGAGTCAGTGGTATCGAATAAGTTTTTTTACTCTCACCTTATTTTTATTTTTTCTTTTATTCATTTTTTTTTTTCTTTCTATTTCATTTTTTGAAATTTCCAAATTTTTTCGTTGCATTCGAATTCGATTCTACTATTTTATTTGTTTATTTGATTCTATTTTCAATCAAAAAAAAAAAAAAAATAGGGCGTCGCATAAACAAAACTTCTGTTTATACGCCTTTTTTTCGGACCCAAAATTTGTTATGTTAATGTTATGAAATCATATTGATAGCTTCTACTCGTGTCCTAGCTCGTCTGAGAGCTAGATTTGCTTCAATTGTTTGTCTCTTCCCTTCAGCTTTACTCAAGTTAGCTTCTGCTATTTCAAGAGTTTGCTGAGCTTCTTGGGGATCAATGTCACTACCCTTCTCCGCATCATTTACTAAAACAGTGATCTCATTATTGCCTATTCTAGCAAAACCACCCATCAGAGCCATCGTTAACCATTGATCGTTAAGGCGTATTTTCAAAATACCTATATCTACAGCTGTGGCAATAGGCGCGTGATTTGGTAATACGCCAATTTGTCCACTATTAGTAGATAAAATGATTTCCTTCACTTCTGAATCCCAAACAATTCGATTGGGGGTCAGTACACAAAGATTTAAGGTCATTTCTTCAATTTGCTCTCCATTTCTAAGTTTGTAGCCTTCGCAGTAGCTTCATCAATGTTACCTACCAAATAAAAGGCCTGTTCAGGAAGACCATCTAATTCTCCAGAAAGAATCAATTTAAACCCTCGAATTGTTTCTGCTAGACCAACATATTTCCCCGGCGAACCAGTAAATACTTCTGCTACGAAAAAAGGCTGTGATAAGAAACGCTCAATTTTTCGTGCTCTTGCTACGGTTAAGCGATCCTCTTCGGATAATTCGTCCAACCCAAGGATAGCTATAATGTCCTGAAGTTCTTTGTAACGTTGTAAAGTTTGTTTAACTCTTTGTGCAGTTTCATAATGTTCTTCCCCAACGATCCGAGGTTGGAGCATAGTTGACGTTGAATCTAAAGGATCTACTGCTGGATAGATACCTTTGGCAGCTAATCCTCTTGATAGTACGGTAGTAGCATCTAAATGTGCAAATGTTGTGGCTGGAGCAGGATCGGTCAAATCGTCTGCGGGTACATAAACTGCTTGAATAGAAGTTATGGATCCCTCTTTTGTAGAAGTAATTCTTTCTTGTAAAGAACCCATTTCGGTACTAAGAGTGGGTTGATAACCCACAGCGGAAGGCATTCTACCCAATAAGGCGGATACTTCGGATCCTGCTTGGACGAAGCGGAAGATATTGTCGATAAATAGAAGTACGTCTTGCTCATTAACATCTCGGAAATATTCCGCCATAGTTAGGGCAGTTAAACCAACTCTCATACGAGCTCCGGGCGGTTCATTCATCTGACCGTAAACTAGAGCCACTTTTGATTCTGCAATATTTTGTTCATTAATTACTCCAGATTCTTTCATTTCCATGTAAAGATCATTTCCCTCGCGAGTACGTTCACCTACGCCGCCAAATACGGATACACCTCCATGAGCTTTGGCAATGTTGTTGATCAATTCCATAATGAGTACTGTTTTACCCACTCCAGCTCCACCGAAAAGTCCTATTTTTCCTCCACGGCGATAAGGAGCTAAAAGATCTACTACTTTAATTCCTGTTTCAAAAATGGATAATTTTGTATCTAACTGTATAAAGGCGGGCGCGGATCTATGAATAGGAGATGTTGTGCGAGTATCTACAGGACCTAAATTATCAATAGGTTCTCCAAGCACGTTGAAAATTCGTCCTAGAGTCGCCCCGCCGACTGGAACACTTAGAGGAGCTCCCGTATCAATCACTTCCATTCCTCTCATTAGACCATCTGTAGCACTCATAGCTACAGCTCGAACTCGATTATTTCCTAATAATTGCTGTACTTCACAAGTCACGTTCATTTGTTGACCGACAGTATCTCGGCCCTTAACTATCAGAGCGTTGTAAATATTAGGCATCTTCCCTGGCGGAAAAGCTACATCCAGTACCGGACCAATTATTTGAGCGATACGTCCCAGGTTTTTTTTTTCAAGTGCGGAAACCTCAGGACCAGAAGTAGTGGTAGGATTTATTCTCATAATAAAATATAAAATTTTTTTGCGAAAATGTTTGAAATCCAAAAAGAAATGTTCGATAACAAAGCAAGTTGATCGGTTAATTCAATAAGAAATGGAGGTTAGTACTCGATTTTCTTGGTACCACCCAACCAATACAATTCAATTGTTTTTGTTTACTTATTGAATTTCAATGAGTGAAGTTTCAAACAACTCATTTTCAAAATATCAAGTGGATGAAATCTTTCGAAAGTATTTCATTTGTCTATCATTTATAGACAATACCATCTATTATATATATATATTTAATGAAAAAATGAAATATATGAAATGAAATTCGAACCTGAACTTATTCCGTTTTTCTATTTCATTTCTATTTCATTGGCTCGTATTTCGGCATACAATTTTAGCCTATTTATTTTATACTTATCTCTTTTTTTCGTGGGCGAATTCTGCATATTTTCATATCTAGAATTTACATATACAACATATATCACTGTCAAGCATAAGAATGACTTACTTATTATTTAGATATTTCGATTAAAATTAAAAAAGGGATAGGGGGAAACTTGAAAAAAAAAAACAAGGATTGGGTTGCGCCATACATATGAAAGAGTATACAATAATAGTGTATTTGGAAAATCAAATACCATGGTTTAATAACGAACCATTCGGATTCGTTGATAATATTAGTTGATAATTTTTTGAAAGATTCCTGTGAAAAGTTTCATTAACTCCTAAGTCATGTCGAGTAGACCTTGTTGTTGCGAGAATTCTTAATTCATGAGTTGTAGGGAGGGATTTATGTCACCACAAACAGAGACTAAAGCAAGTGTTGGGTTCAAAGCTGGTGTTAAAGATTATAAATTGACTTATTATACTCCTGACTATGAAACCAAGGATACTGATATCTTGGCAGCATTCCGAGTAACTCCTCAACCTGGAGTTCCGCCCGAAGAAGCAGGTGCCGCAGTAGCTGCTGAATCTTCTACTGGTACATGGACAACTGTGTGGACCGACGGGCTTACCAGCCTTGATCGTTACAAAGGACGATGCTACCACATCGAGCCCGTTGCTGGAGAAGAAAATCAATATATTGCTTATGTAGCTTACCCCTTAGACCTTTTTGAAGAAGGTTCTGTTACTAACATGTTTACTTCCATTGTGGGTAATGTCTTTGGGTTCAAGGCCCTGCGCGCTCTACGTCTGGAAGATTTGCGAATCCCTACTGCTTATATTAAAACTTTCCAGGGTCCGCCTCACGGTATCCAAGTTGAGAGAGATAAATTGAACAAGTATGGCCGTCCCCTATTGGGATGTACTATTAAACCTAAATTGGGGTTATCCGCTAAGAATTACGGTAGAGCGGTTTATGAATGTCTTCGCGGTGGACTTGATTTTACCAAAGATGATGAGAACGTGAATTCCCAACCATTTATGCGTTGGAGAGACCGTTTCTTATTTTGTGCGGAAGCAATTTATAAAGCACAGGCCGAAACGGGTGAAATTAAAGGGCATTACTTGAATGCTACTGCGGGTACATGTGAAGAAATGATAAAAAGAGCTGTATTTGCGAGAGAATTAGGAGTTCCTATCGTAATGCATGACTACTTAACAGGGGGATTCACCGCAAATACTAGCTTGGCTCATTATTGTCGGGATAATGGTCTACTTCTTCACATCCATCGTGCAATGCATGCAGTTATCGATAGACAGAAGAATCATGGTATGCATTTTCGTGTACTAGCTAAAGCGTTACGTTTGTCTGGTGGAGATCATATTCACGCTGGTACTGTAGTAGGTAAACTGGAAGGGGAAAGAGAAATCACTTTAGGTTTTGTTGATTTACTACGTGATGATTTTATTGAAAAAGATCGAAGCCGCGGTATTTATTTCACTCAAGATTGGGTCTCTCTACCGGGTGTTCTGCCCGTTGCTTCGGGGGGTATTCACGTTTGGCATATGCCCGCTCTGACCGAGATCTTTGGAGATGATTCCGTACTACAATTCGGTGGAGGAACTTTAGGGCACCCTTGGGGAAATGCACCCGGTGCCGTAGCTAATCGAGTAGCTCTAGAAGCATGTGTACAAGCTCGTAATGAGGGACGTGATCTTGCTCGTGAGGGTAATGAAATTATCCGTGAGGCTAGCAAATGGAGTCCTGAATTAGCTGCTGCTTGTGAAGTATGGAAGGAAATCAAATTTGAATTCCCAGCAATGGATACTTTGTAATCCAGTAATTTCCGTTCATTCTATTAATTGAATTGCAATAAAATTCGGCCCAATCTTTTATTTTACTAAAAGGATTGAGCCGAATACACTACAAAGAGACTATTGTATCTATTTTTTGTATTTATTTATTTCTTTTTTATTTTAATAGATACATCTAGATATACAATACAAAATATAAGACAAAACAACTTAAACGTTTCTATTGTTGTGTTGGATCCACAATTAATCCTATGGATCTTTCGGATTGGTGTATTCTTTTATATTCTGTAGTTTCGGATCATGGATCGAACTAAATATCAAAACTTTTTTAACCATCCTGTAAATTGCCCCCTCTTTTCGTTCCGTGTTTGTCGGAATAGAAACTTATTAGTATTAATAATTAATAAAATTAATAAATAATTAATAAAATTAATAAATAATTAATATTAATAAAATAATTAATATTAATAAATATTAATAGTAGTAGACGAGATTTTATGAAAAAAGTTCTTCCGATTCATAGGAAGGAACAACTATTTATTTTTTTTTTTCGATGTGAATTTGACACAACAGGGGGGAAACCGTTATTTTTATTTAGCTATTTTTTTTTCTTTTTATATTTTAATTATATTTAAATTTTATATTAATTTAAATTTTATATTAAAATATAAAAAAAATATAAAAAGAGTTCCAGCACATATAGTGATATATATAGTGAAATGATACTCTGGATTCTGACGAAAGAGAATCATTTTTTTTTTATTTAATACCCACATTATTAGTTAGTTAATAATTCTAGTGATTAGATTTATATGCTTATTTTGATAGTAAATGAATCAAATGATTTTTATTTTTCATTGAATGACTATTCATCTATTGTATTTTAATGTAAATTAGGGGGCAACAAAGCTCTATGGAAAAGTGGTGGTTCAATTCGATGTTGTTTAACAGAGAGTTAGAATACGGGTGTGGGCTAACTAAATCAATGGATAGTTTTGATCCTATTGAAAATATCGGTGTAAGTGAAGAAGACCCAATTATAACTGATATGGATAAAAACATTCATGGTTGGAGTGATAGTGACAATTCGAGTTACAGTAATGTTGATTATTTAGTCGGCGTCAGTGACATTCGGAGTCTCATATCTGATGAAACTTTTTTACTTAGGGATAGTAATAGGGGCAGTTATTCCATATATTTTGATATTGAAAATAAAATTTTTGAGATTGACAATGATCATTCTTTTCTAAGTGAACCAGAAAGTTATTTTTATAGTTATAAGAATTCTAGTTATCTGAATAATGTATCTATATCTAAGAGTGACGAGACTCACTATGGTCGTTCCATGTATGATACTAAATATACTTGGAATAATCACATTAATAGTTGTGTTGACAGTTATCTTCGTTCTCAAACTGGTATTGATAGTTCCATTTTAAGTGATAGTGACAACAGTTACATTTATAGTTCCATTTGTAGTACGGATAGAAACAGTAGTGAAAGCGAGAGTTCCGGTATAAGTATAATAACTAGCAACACAAATGATAGTACTTTAACTATAGGAGAAGATTCTAATGATCTAGATGAGACTCAAAAATACAGTCATTTGTGGGTTCAATGCGAAACTTGTTATGGATTAAATTATAAAAAATTTTTGAAATCAAAAATGAATATTTGTGAACAATGTGGATATCATTTGAAAATGGGCAGTTCAGATAGAATCGAACTTTCGATTGATCCAGGTACTTGGAATCCTATGTATGAAGACATGGTCTCTCTGGATCCCATTGAATTTGATTCAGAGGAGGAACCCTATAAAGATCGTATTGATTCATATCAAAGAAAGACAGGATTAACCGAGGCTGTTCAAACAGGCACAGGTCAACTAAATGGTATTTCCGTATCAATTGGGGTTATGGATTTTCAGTTTATGGGGGGTAGTATGGGATCTGTAGTAGGTGAGAAAATCACCCGTTTGATCGAATATGCTGCCAATCAATTTTTACCTCTTATTCTAGTGTGTGCTTCCGGAGGAGCACGTATGCAAGAAGGAAGTTTGAGTTTGATGCAAATGGCTAAAATATCTTCTGCTTTATATGATTATCAAGCAAATAAAAAGTTATTCTATGTATCGATCCTTACATCTCCTACTACTGGTGGGGTAACCGCTAGTTTTGGTATGTTGGGGGATATCATTATTGCCGAACCCAACGCCTACATTGCATTTGCGGGTAAAAGAGTAATTGAACAAACATTAAATAAGACAGTACCTGAAGGTTCACAAACGGCTGAATATTTATTCCATAAGGGCTTATTCGATTCAATCGTACCGCGTAAACCTTTAAAGGGCGTTCTGAGTGAGTTATTTCAGCTCCATGCTTTCTTTCCTTTGACTCAAAATGAAATCAAGTAGAGCTTTAAATTCAAATATTTATTATTATTTTTTTTTTGTGACGAGCGAGTAATTATTTAGTTTATAGGATTAGTTTATGGCAATCCAATTCAAAATCCAAATAATGAATTTTTCTTTGGTAACATAAGATTTAACTGCAGAAAGAATCATGTGATGTGGATAATTTTTTTTTATCGATATTCCTCTTTGCCTGATTAGTAATATTCCTATTTTCCTGATTAGTAATCAGGAAAACTCTATTAAAAAGCAAATTATTTCTTCCACGAATTTAGGCAAGAGGAATAAAAGGGATTTCATTGTTCCCTTCTTTTTTTATTTTATTTTTTTCTATATAATATTTTTTCTATATAATATATAGATATAGAAATTGATTTTTTATTTTTATAATATACATATAGATATATATACTATATATAATATACATATAGATATATATACTATATATACTTACTTAGAATATACTTACTTAGATATGTTTAGTAGAATTATATATGAGTATAATTCTACATGAATTCTAAAAAATATCTTTATAACATCGAACCAAAATGTTAATATAAAAAAACTTAACAGGTACAAATATTAAATCGAGGTATCCATTCTATGACAATTCTCAGCAACTTACCTTCTGTTTTTGTGCCTTTAGTGGGCCTTGTATTTCCGGCAATTGCAATGGCTTCGTTATTTATTCATGTTCAAAAAAACAAGATTTTTTAGATTTAGATACGGGCAGTAGGGACAAATCTCATCTATTCTTTTTTTAGATCTATAAGAAATTCGATGAATTACTCCCCAAGGTTTGCATCAGAATAGTACTAGTTGATGAGCGTTACTTCGGGAAACCAAAAAATAAAACTCAAATTCATTTGGGTTATTGTTATTCTCCCAATTCCAATAAAATACAACTGGATCTAGTATGGGTTGGCGATCAGAACGTATATGGATAGAACTTAGAACAGGGTCTCGAAAAACAAGTAATTTTTTTTGGGCCTTTATCCTTTTTTTAGGTTCATTAGGGTTCTTATTGGTTGGAACTTCCAGTTATCTCGGTAGAAATTGGATACCTTTATTTCCGTTTCAGAAAATGCTTTTTTTTCCACAAGGGATCGTGATGTCGTTCTATGGAATCGCGGGTCTCTTTATTAGCTTCTATTTGTGGTGTACAATTTCGTGGAGTGTAGGTAGTGGTTATGATCGATTCGATAGAAAACAAGGAATAGTGTGTATTTTTCGCTGGGGATTTCCGGGAAAAAATCGTCGTATTTTTCTCCGATTCCTTATGAAAGACATTCAGTCTATCAGAATAGAAGTTAAAGAGGGTATTTATACTCGTCGCGTCCTTTATATGGAAATCGGAGGACAGGGGTCCATTCCCTTGACTCGTACTGATGAGAATTTGACTCTACGAGAAATGGAACAAAAAGCGGCGGAATTGGCCTCTTTTTTGCGTGTACCAATTGAAGGATTTTGAAAAAGAAAAAATGAACTGAAGAATGAATACTTTTTTCAAAATTAAAAAAAAAACAGAAAAAATTCTTGAATTTTTTTTTTCGAAATATTTTATATTTTGATAGATGATATAAAGGGCATTCTTTCGTTTTGAAATCTTTCTAAAATATTCATTACTTGAAGTGGCCCTCCTTCGTGCATTCATCGAAAGCACTGCTTCTAATTTTATCAATTGATATCTTTGGAAACAATACAATATTTTTTTTCCTTCATTCGAATTGGAAATGGACTGTTTTCTTTCTATTTCTTATTCTATTTCTGTATTCTTTCTAAATTCAAGAACGAACTCCCGAATCACAAATAAAAAACGGAGGGATAGATTTCTCTAGGATTTGTGATAGAACTTAGACTTGATAGAAATATTAATAGAGTTAACGAATGGGGTGAAGGTGAATTCATTAAAGACGAAAAATGAAAAATGGCAAAAAGAAAGCATTGATTCCTCTTCTTTATCTTACATCTATAGTATTTTTGCCCTGGTGGATCTCTTTCTCATTTAAGAAAAGTCTGGAATCTTGGGTTACTAATTCGTGGAATACTTGGCAATCCGAAATTTTCTTGACTGATATTCAAGAAAAGAGTATCCTACAAAAATTCATAGAATTGGAAGAATTGTTCCTCTTGGATGAAATGATAAAGGAATACCCGGAAACACGTTTACAAAACCTTCGTATCGGAATCGACAAAGAAATGGTCCAATTGATCAAGACGCACAATCAGGATTGTATCCATACGATTTTGCACTTCTCGACAAATATAATCTGTTTCGTTATGCTAAGTAGTTATTCTATTATAGGTAATCAAGAACTTATTATTCTTAACTCTTGGGTTCAAGAATTCGTATATAACTTAAGCGACACAATAAAAGCTTTTTCTATTCTTTTATTAACTGATTTATGTATAGGATTTCATTCGCCTCATGGTTGGGAACTAATGATTGGTTCTGTCTATAAAGATTTTGGATTTGCTCAGAATGAACAAATTCTATCCGGTCTTGTTTCCACTTTTCCAGTCATTCTAGATACCATTTTAAAATATTGGATTTTCCGTTATTTAAATCGTGTATCTCCGTCACTTGTAGTGATTTATCATTCAATGAATGACTGAAAAAATGATCTCCCGATCCCATTATAACGTACTTTGTACAAAAGCTAAACATTAACAATTTTACTTATTATTTTATTCTTATTTTTCTCTTATTTTTCTTTCTACCCGGATTCTTCCTAATATTCCAGTAAAATAATTTCAGTAAATAGCAGAATCGTGGATAGGGAACTGTACGAGTGACCTACCAAATTTTATTGTAGAAATTTTCAGAATCAATGATTGGACCATGCAAACTAAAAATGCCGTTTCTTGGATAAAAGAAAATATTACTCGATCCATTTCCGTATCACTCATGATATATATAATAATTCGAGTACCCATTTCAAACGCATACCCCATTTTTGCACAGCAGGGTTATGAAAATCCGCGAGAAGCAACTGGTCGTATTGTATGTGCCAATTGCCACTTAGCTAATAAGCCTGTGGATATCGAGGTTCCACAAGCGGTACTTCCCGATACTGTATTTGAAGCAGTTGTTCGAATTCCTTATGATATGCAGGTGAAACAAGTTCTTGCTAATGGTAAAAGGGGAGCTTTGAATGTGGGGGCTGTTATTATTTTACCGGAGGGGTTTGAATTGGCCCCCCCCGATCGTATTTCGCCTGAGATTAAAGAAAAGATAGGCAATCTGTCTTTTCAAAGATATCGCCCCACTAAAAAAAATATTCTTGTAGTGGGCCCTGTTCCTGGTCAGAAATATAGCGAAATTTCCTTTCCTATTCTTTCCCCGGATCCCGCTATTACAAGAGATGTTCACTTCTTAAAATATCCAATATACGTAGGCGGGAACAGGGGGAGGGGTCAGATTTATCCCGACGGGAGCAAGAGTAATAATAATGTTTATAATGCTACAGCAGCAGGTATAGTAAGCAAAATCATACGAAAAGAAAAGGGGGGATACGAAATAACCATATTGAATGCATCGGATGGGCGTGAAGTGATTGATATTATACCTCCGGGACCAGAACTTTTTGTTTCAGAGGGTGAATCTATCAAACTTGATCAACCATTAACGAGTAATCCTAATGTGGGTGGATTTGGTCAGGGGGATGCAGAAATAGTACTTCAAGATCCGTTACGTGTCCAAGGTCTCTTATTCTTCTTGGCATCTGTTATTTTGGCACAAATCTTTTTGGTTCTTAAAAAGAAACAGTTTGAGAAGGTTCAATTGTCCGAAATGAATTTCTAGGTCCGCGGATTTATCAACATATTATAGTTCGTAAAAATAACTAATTTTTTTTTTGTTGATAATTATGTAATTCTATATAATCAAAAAATTATGAAAAGCCCTTTCCTTGTTTCTATTCCTTTTCTACTGTATTTAGAGAATTCCTTGTATCGTAGTACTAGTTAGTCATAGTATGTATATTGTGACGAAGACTATTTGACTTTACCTATTCTTTGTTTTTTTTTTCAATCCCAATAAAAAAAGAAATAAATAAAAAAAAAAAAAAGAAATTATTGGAGCGGTATGATTATGTCATTGTTTTCCGATTTCAATGTCATAGAATATTTTTTTTTGCATATAAGAAGTTAGTGGACAAACAAAAAGAGAAGGAATTTTATTGAGAAAATAGAACTTCAACTTGTTTATAAAAAATATATTATAAAAAAATATAATATATATAGAATCTAATCTAATTTTTTACAATTTACAATATAATTAATTATACCAAAACTATATTATATTGTGCCATTCAGAATCAGAAAAAGTAAATCAAGTGATTTCTTCTTTCTTTTAACTTTATTTTTTAACTTTCTTTGAAAGTATCGACAGATATTTTCGAGGAACAGATGTTTTTGAATGAATTAATGAAGTTCATTTTTCAAAAACATCATCAGAAAAAAATGAAATGGAGTTTTTTGAAACATCGTAAAAAGTTATTGATTTTGTCATTGTATAATTTTTTTTTTTCATATAAAAAAATTATAAATGACAGCGTAAGAACTCAACGGACCCCTCTTTCTTCGTCGAATTGGAAGGTCCCATTGAGTTCTTACGCTGTCATTTATAAAACTCAGTTCATCCGACTACTACAGGGATGAACCCAATCCGGAATATGAACCGTAAAAGAAAATACCAATTAAACCAATCACAACAATACCAGTTACAGTACCAATTATCCAAAGAGGAATCCTTCCAGTAGTATCAGCCATTTATCCCACTTTCCTCCACATTTCATCAAGTAGTCATACTAGAGACAGAAACAGTCATAGATAATTATGAAATGATATCCTTCCGAGTGGGATAAGAGAATTCCTAATATATATATTTACTTTTTTTATTCTATTAATTTTTGATTCTATTAATTGATTATTCTTCTATTAATTGAAGAAATAATTGGAAAATAAAACAGCCAGTACAAAAATGAGTAATAACCCCCAGTAGAGGCTGGTACGATTCAATTCAACATTTTGTTCGTTTGGGTTTGATTGTGTCGTAGCTCTATAATTCGGATTAGATTTATCGTTGGATGAACTGCATTGCTGATATTGACCCCAAAAAAGAAACGGTGGGTACCGCTAGTCCGTGAACAGCCAGCCATCGTACTGTAAAAATTGGATAGGTTCTATCTATGGTCATTGGCGCCTCCTAAAAAGATCTACTAAATTCATCGAGTTGTTCCAAAGGATCAAAACGGCCAGTTATTAATGGAATTCCTTGTCGGCTCTCTGTAAAATACTCGTTTGGACGAGGGCTCCCAAATACATCGTAAGCTAAACCCGTACTGACAAATAACCAACCCGCAATGAATAGGGAGGGTATAGTAATGCTATGAATAACCCAGTATCGAATACTAGTAATAATATCAGCAAAAGAACGTTCTCCTGTGCTTCCAGACATGCTGAGCTCCACATATTCTTGTACAGTCAAAGGGGGATCGATTCCATAAAAGATGAGATCAGTAAGTGGAAATTTACTGAAATGTACTTTTTGTTTGATCGTCAATATTGTACCAAGGGTGCCTTTAGAGTATACCGAATCAGTATAGCTATCTTTCTTCTGACACAGCAACGAAATTTCACAATCAGTAGGGAGATGAAGTACTAGAAAATTTCTTTCTTCTTTTCTTGTTGCTTGTCTACGTAGAAGTAGAATCATGTACTCAATAGAAAATTCCTCAAATTTAGAAATTTATATAGTAACTAGAATAAATAATCTAAATAATATAAAGAAATATGAAAAAGAATATAAATTAAGTAAGGATTCTCTACATTATTGGCTTCGGACTAGAAACTGAAGATCGAGTAAAATGTGAATTCGACGAATTGGTTTCTAATAATTCATGTAAGAGGTTATCATATTTCTACAATTCAATTAGATGCGAAATCTAGAAATATACTTTTTGTGGTTGTAGAATAGAACATGTTTTTGTTGAAACCCGCTCTTTTTCATTTTAAAGAATTGGTTAGCCATCCAGTAAGAAGTAAGAGTAATAGCAGTAATAGATAGTATTTGATGACAGAAAAAACTAATCTAATTTTAATCAATATTCGTGACATGCACATTGTTGTTTTTGTATTATTATATCCAAAGGGTTGTTTGTTGGCTTAATTACAAGGATAGAGCTTTGTATTAAAAAAAAAAAAATAAAATGTAGAACCCAAGTTTCGAACGATCTGATACTGATACCCTTTTTCTTCTCATTCGAGATATTATGAGAATGGAACCCACTACTAAATCGAAACGAAATCGAATGAGTTGAAAGTAAAGAAGTTAAAGGACATTATAAGTATAAGGCCACTCTTTTTTTGTTATAAAAAAAAAGGAGTTCGATACAAAAAGAAATAAATAAAAAAAGATAAAAATAGATATTATATTAAAAAAAAGTTTCTATTTTTTGAATTGAATGAAGTTACACAGTTCTTATGAATTTGGAATTCGATTAGTTTACTGAACTCAAGAGTTGATCAATGAATCGGTTGATTTTGAATCACGGTATGGGTAGATGTCACAGATGATGAATTGATTTCTTATCTATGTCACTATATTTTTGTTCGTCTATAATGATTATGATTGATTGATGAATCAAAAATGAATTTTTCAAGCGTTTTCTTTCTATCTTTCTTTCAAAAATGGAAACTTAGGGAAGTGCTTTATAAACATATGTATAAAAACGAAGATATTTCATCTTGCCTCTTTTCATGCCTACTATCATTAGTTATTTCGGTTTTCTACTAGTGGCTTTAACTATAACCTCGGCTCTATTTATTGGACTGAGCAAGATACGACTTATTTGATTTGAAATTCGAAAATGAATTGGAAATTTTTTGAATGAACAATTCATAAAAAGAAATCTTTCTGGGGTATTCCATATATTCTATATCATGTCAATTTCCAATTCTTGTGAGATTCATGGGCAATACTATTAATATTTCAGGATCGATATTACCCCCCCCCCTTTACTCTTTCAAAGAAATCAAAATGATTGAAGTTTTTCTATTTGGAATCGTGTTAGGTCTAATTCCTATTACTTTGGCTGGATTATTCGTAACTGCATATTTACAATACCGACGTGGTGATCAGTTGGAACTTTGATTAATTAATATAATATCTCTTTTGTTTATTGACCTCCTATTTGTTTTAATTCTAATCCACAGGAGGTCAAAATTCAGACTTTTAACTGCTTCGATCTAACATCTAACAAAAGAATGGAATCACGCTCTGTAGGATTTGAACCTACGACATCGGGTTTTGGAGACCCACGTTCTACCGAACTGAACTAAGAGCGCTTTTTTTCATAAATCATTTTTGTGACCCCACCAATACATCTGGCATGCATATACTATGCTAATATATATATCGATATCTATCTATATATATTTCTCAATAATATATAGATATATATTTCTCAATTCTCAATATATAATATAGATAGATTATGAATATATATCTATATGGATGTATGTTGTCCAAATTTAATTAATCTCAATTGATTCCCTGTTACTGCCCAGAAGATAAGGAATAGTTAGGGATAGGGATGACAGGATTTGAACCCGTGACATTTTGTACCCAAAACAAACGCGCTACCAAGCTGCGCTACATCCCTTTCAATTGTTTTACAGTGTCATTCTAAAGAATCTTTGTCTTGTTTTCCACATCTGTATGTTGATATATCTAAATTATGCTGCCATTTTTTCTTTCTAGTTTCATATTGTATAACATATAATAGTAATAAAAAAATTATATACATATGAAATAAAAAAAAAATAAAAGATGAAATAAACCCACCTAAAAAATATTCATTTTTTTAGGGAATGCTCGGGCAGAAATGGACCTCTTTTTTGTTAAAAAAAAAGAATATCTAAGGAATTATTGTACATTTCTATTTGAATTAGAGATTCTGCGTACAAATACAAGTGATTATTAACTAAATATACATCTGATCATATATGGATTACCATTATGTATTACAAATTACAATAAAGAATAAGAATAAAGAAAGGAGGATTTGAAATGCGAGATCTAAAAACATATCTCTCCGTGGCACCAGTGATAAGTACTCTATGGTTCGGAGCCTTGGCCGGTCTATTGATAGAGATCAATCGTTTATTCCCAGATGCGTTGATATTCCCCTTTTTTTCATTCTAGTTATTGAGACGGGAAGGAATGAAGAAATTAATCCCCTTCCTTTTTTCGTTGTTTTTTTTTCGAATTCGAAAGAAAAGAGAAAAAATAAAAAGTGGATTCAACCTCAATGAAACTTGCAATCTGGTCCCGGGTTTCAATTGAATTTCATTAATAATGAGATGAGGCTGAAAATAGAATCGCTAGCGCGGGGCAACAATCTCATACAAGATACTTAAATAAAAAACTGAAATAATGTACTGTGATTCTAAAGATAGTTAGAAATCATTGTATTACTTAATTATTACTATACTTCTATTGATGGCACCGAAATCTGTCATAATTTGATTTCGGATTAGCAACTTCTATTTTTTCCTTCCTTTCTTCTTCTTCGCTTCGAATCGGAAAATATAAGAGTTTTAAGTGAATCAAAAACCCAAAGGAGGTTCATGGCCAAAGGTAAAGATATACGAGTAACGGTCATTTTGGAATGTACCGATTGTGTTCGAAACAGTGTTAATGTTAATAAGGAATCAACGAGTATTTCAAGATATATTACTCAAAAGAATCGACACAATAAGCCTAGTCGATTGGAATTGAGAAAATTTTGTACCTGTTGTTGCAAACATACGATTCACGGGGAGATAAAGAAATAGATAAAATGGATTGCCTGTGTGTCATCCCTCCAAATGAAAAATGAGATATTATTTCATGTTTATATAAATTGTATATCTATATAAATTATCTAGATATATAACATATATAAATAGAAACCTATTTAAATATTAAATAAATATAAACAAAAATGGAAACAAAACAAATAAATTCGATTTTGTAAGAAATGGTATTTTCGGGATAAGGAATAAACAAACCATGGATAAATCTAAACGACTCTTTCCTAAATCTAAGCGATCTTTTCGTAGGCGTTTGCCCCCGATCCAATCGGGGGATCGAATTGATTATAAAAACATGAGTTTAATTAGTCGATTTATTAGTGAACAAGGAAAAATATTATCTAGACGAGTGAATAGATTGACCTTAAAACAACAACGATTAATTACGATTGCTATAAAACAAGCTCGTATTTTATCTTCGTTACCTTTTCGTAATAATGAAAAAGAATTTGAAAAAAGTGAGTCAACTACTCAAGCTACTGGGCTTAAAACAAAAAAAAGGGTTTACTCTTCAATTAAATTCAAATTCCAATCTAAACTCAAATGAAATGCGGATTAATGTTTTGTTCGAAAACTACGATAATCCAAATTGGATTGTCGTGTTGTCAGAAAAAAGAGAATCGTTGAAGAAGAATAAATCTTTTTTTATTGAACGTGGTTGCTCATTTTGACGACTTTATCATATGATTATATTTTTTCATACAAATACCTACTCTACTTTCCCGGAGTTCAGTCTCCGGGGAATTTTTATTTTATGATTTCGTTGGAAATCATATAAAAACAATTCCTATTTAATATAGCTATTTGTGCAAGTATTTTACGATTAAGAAGCAACTGCCTCTTGTATAGATTATACATGAATATACTATAGCTATAGTATTTTTCATTTTTATTCTCTCGAATTACTGCATTTATTCGACTGATCCACAAACGACGAAAATCTCTTTTTTTCCTATCTCTATCCCGATGGGCCGAAACCAAAGCTTTTATTTTCTGTTGAGAAATAGTAAGTTTTGACCGAAAGCTTGATGTAAATAAACGAGTTTTTGTCCGATGTTTCCGAGCTATATATCCTCTTTTAATTCTAGTCATTGAATAAATGAAACTTTGATGAATAACTATTTTGATTTCGTTTCTTTTAGTTATTCTTTACCCTTTTTTCCTAGTCTATTAATAACAAAACGGATTATTCCAGTGTATAAAATAAAAATTCCAATGGCTTTTGCTACTATAACCTTCCCAACCACGATTTTTTTATTTAAATTTCTAAGCATTTCACCTCGAAATAAAAAATTGTATCGAGACTAGGTATCAAAAAAAAACATAGTAAATGAAATAAAAAAAGAAATAGTGGGTTCCATCGTTTCTATGGTTACTTCTTAAATGGCGAGGTCCCCTCTATACACCGGAGCCCCTTCCTTCATTTTTCCTTCATTTAATCAATGCTATTGTTAACTTGTACAGTTCACACTCTTTGGCTCTACCTATGAAATATCTAGTAATAGGTCTTTCACAACGAAATCTACCTACACAGTAACGGTATTTAAGTATGAAGATTAGCTGAATAGCTGACCCTGTTAGTCCGTTCTTGCAAGTTTTAAAATGGGATATCCCCTGCTTAATAGATAACTATTTGCTACCAATGGGAAAGTCTTTCGCATTTGAAATTGCAAATTGAGGTGATTGGATTTGTACCAACGGAAACCATAAATTTGATACACAATAGAAAGTATTAGTAATCGATTTTTTTGAAAATAGTTTCTTGCATTCTATCCTATTTCATTGGTACTGATCACTGATATTGGAATTTTTTTCCTTTATTTTTTTGTCTTAGTCCATGATCTGAACGAGTCGCACATACACCCTAGTACATGTTCCTCGGCGTTGAGGGCATCCCTGAAGAGCGGGGGATTTCGTAACATTTCTGATTGGCTGTCTTGTGTTTCTAATAAGTTGTTTTATAGTTGGCATGTTGAGTCATATACATAATGAGCTGGTTTAGATCAATCCTAATCCGATGATTATGAATTACTTATATTCCCTCTATTAATCTAGATTAATTATATTAATTGAAAATATTCTATTAAACTCGGTAAGACGATAAAATTGAAAACCTTGGCGCGGAATACTCGCAAATTTTTTATTCAACTGCTACAAGATCAACAATTCCATGAGTTTGGGCTTCTGCTGCTGACATAAAAACATCCCTTTCCATGTCTTCGGATACAACCCAAAAAGGTTTTCCCGTTCTTTGTACATAAACCCTTGTGATAGTTTCACGCAGTTTCAGTAGTTCTTCCGCTTCCAGGATAAATTCTCCCGTTTGTGCCTCATAAAAAGAACTAGCGGGTTGATGGATCATTACCCTGATGATATAACATAAAAAACGGTTCCTATTTCACACGATAAAGCGAGAGAGGTAAAGAATAAAAAAAAGATAAGACGTAATTGAACAAACGTACCGTACAGGCATCTTTTGCATATTGCATACGGCTCTACAACGGAATTTATTTTTTATCTTCTATTGAAGAAATAGAAAATGTAGGGGGTCTATCAGACCCGGATCGGTAAATCACCCAATAACCACCCTTCCTTTTTTGTTTTGTGTAGTAGTTAAAAAAGTACTATGATGGTTCCGTTTCTTTATTATTGCGTCTCTTATTCAGCAATCCCAAAGTGTCTTTTTTTTTATAGTCTTCATAAATATTGTTAAAAGCTTTCTTTTCCGGTGTGAAAACAAAAAAGTTTGTGACGCTGGAATAGGCTCCTCCCGATAGATCCGATAAAATAGGAAATATCCCCTTTTCATACTACCCTTTCGGTACATAATTGAAAAATTTTGGAAAAAACAAAAAAATTATCATATCGAACTCGAAGTGCTGTGCTATTATTACTTAATATTCATATGGCGAAGGCATAGTCTTCTTTTTTTCCTCAAATAAAAGAATCATTGGCGCCAAGCGTGAGGGAATGCTAGACGTTTGGTAATTTCTCCTCCTGCCAGAATAAAAGATCCCATTGAAGCGGCTAATCCCATGCATACTGTCTGTACATCTGGTTGCACAAATTGCATAGTATCATAAATCCCTATTCCGGGTATTACCCATCCGCCCGGAGAGTTTATAAACAAATAAAGATCTTTGTTATCATCCTCTATACTGAGATATACCATAAGTCCAATAAGCTGATTCGATATCTCACTATCAACCGCTTGGCCTAAAAAAAGTAGTCTTTCTCGATAAAGTCGATTGGTTAGGATAAAATTTTATCTCTTAGGAGCCGTACCTGCACCTTTTGATGCATACGGTTCACCAAAAATCACCAAAAAGAATCAATGTGTAGAGTTAACCCTTTTTTTTCATAGCGGGCTTTTTCTTAAATTTTTCAAGAAACAAAAAAGACGACTTTTGACCCGTTTACTTAGGTTATAATAAACATGTTATAATAAACTAAACTTATTGAACTAAGTTCTCATTGATGTATTGTTTTCATTGAGATCGAATCTAAATCGCAATGTCATTTTCTTGTTTCGGAATGGGTTTCTTCAATTCTTTTAGGTTTCTGTTCTACTCCGAGTAATAAAGAAAAGATCTGCCCGATTTGGATTTGCACATATAGGACAAATATTCCAATACCACGTCTTTTTGCTACGACTTCTTTTTTTTTCTTCAATTTATTTCATGGTTTCTGCCAAATATATGATAAGTAATAATCGTAGATATATTATTTTTTATAAACAGAGCCTGGATTCTTCATTTTATTGGTTTATTGGTCCAACCAAGCCAACCATAGATTCTTCTAAATTGATAATATTAATCCGGATCTGGATATCCCCCCAAAAAAAGATCGAATTTAATTTCACACTTCAAATTTTTGATGATTCAATCAATCTTTTTGGAGGGAAGGAGGGTATATCTCGATCGGGGGAGATAACGGGGAAATACCACATGACCCAATATATCGGACAAGCCACACTATACGTCAACCCACGAGGCATCCTCTTCTCCCGGACTCCGGAAGGGTACTTTTGGAACACCAATGGGCATAAAATGACGACACAAAGACGTGGTATATCGCGCTCTTATGCGGAAGCGTACCAATAGGTTTATTTTATTGTCTTAATAATGATTGGTCCTTATCCTATTGTATTTTATCATATTTGATTTCTAGATTTATAGATTGACTAAGTTCATAAATAAATAAAAAAAAAGACCAAATGAATATGAATAAAGGAAAATTCTTATGAATAGGTCCTTGGAGTGATGAACAAATATGTCTGCATTCACTCATATAAATACGCATATAAATATAAAATAGGGTCAACCCCCTTTTATCATTGCGTATTGTTACTTATCGGGTATAGAATAGATCGGCTTCTTTTTGTTCCTACGAATAGAATTGTTCCATTATTACTAAAAAAACTAGACCAAATATTAATCCTTTACCCGAGATAATCCACTGACAAAAAAAAACAAAAAGAGGGTCCATAGCATATTTTTCCAGTGCAATAAAGTTACATAGTGTATATTTTTTGTTGATATAAGGGGTATTTTCATGGGTTTGCCTTGGTATCGTGTTCATACCGTCGTATTGAATGATCCTGGTCGTTTGCTTTCTGTTCATATAATGCATACAGCTCTGGTTGCTGGTTGGGCCGGTTCGATGGCTCTATATGAATTAGCGGTTTTTGATCCTTCTGACCCTGTTCTTGACCCAATGTGGAGACAGGGTATGTTCGTTATACCCTTCATGACTCGTTTAGGAATAACCAATTCATGGGGCGGTTGGAGTATCACAGGAGGGACTATAACAAATCCGGGTATTTGGAGTTACGAAGGTGTGGCTGGGGCACATATTGTGTTTTCTGGCTTGTGCTTCTTGGCGGCTATATGGCATTGGGTTTATTGGGATCTAGAAATTTTTTGTGATGAACGTACAGGAAAACCATCTTTGGATTTGCCCAAAATCTTTGGAATTCATTTATTTCTTTCAGGGGTGGCTTGCTTTGGTTTTGGCGCATTTCATGTAACCGGATTGTATGGTCCTGGAATATGGGTGTCCGATCCTTATGGACTAACCGGAAGGGTGCAATCCGTAAATCCCGCGTGGGGTGTGGAAGGTTTTGATCCTTTTGTTCCCGGGGGAATAGCCTCTCATCATATTGCAGCAGGGACATTAGGCATATTAGCGGGCCTTTTCCATCTTAGTGTCCGTCCACCCCAACGTCTGTACAAAGGATTACGTATGGGAAATATTGAAACCGTACTTTCCAGTAGTATCGCTGCTGTCTTTTTTGCAGCTTTTGTTGTTGCTGGAACTATGTGGTATGGTTCAGCAACAACCCCGATTGAATTATTTGGTCCCACTCGTTATCAATGGGATCAGGGATACTTCCAACAAGAAATATATCGAAGAGTTGGTGCTGGACTAGCCGAAAATCAAAGTTTATCCGAAGCTTGGTCTAAAATTCCTGAAAAATTAGCTTTTTATGATTACATCGGCAATAATCCGGCAAAAGGGGGATTGTTTAGAGCGGGCTCAATGGACAACGGGGATGGAATAGCTGTTGGGTGGTTAGGACACCCTATCTTTAGAGATAAAGAGGGGCGTGAACTTTTTGTACGTCGTATGCCTACTTTTTTTGAAACATTTCCGGTTGTTTTGGTAGACGGAGACGGAATTGTTAGAGCCGATGTTCCTTTTAGAAGGGCGGAATCAAAGTATAGTGTCGAACAAGTAGGTGTAACTGTTGAGTTCTATGGCGGCGAACTCGATGGCGTCAGTTATAGTGATCCTGCTACTGTGAAAAAATATGCTAGACGTGCTCAATTGGGTGAAATTTTTGAATTAGATCGTGCTACTTTGAAATCGGATGGTGTTTTTCGTAGCAGTCCAAGGGGTTGGTTTACTTTTGGACATGCTTCGTTTGCTCTTCTTTTCTTTTTCGGACACATTTGGCATGGTGCTAGAACCTTGTTCAGAGATGTTTTTGCTGGTATTGACCCAGATTTGGATGCTCAAGTGGAATTTGGAGCATTCCAAAAACTTGGAGATCCAACTACAAAAAGACAGGTAGTCTGATACAACATTGTTCTGTTCCTTTTCGACTTTCTTTTCTTTGTTGTAATTTGAATTTGACATAGGAGGAACCGGATAAATCTTGATTTGAATCGCTGTCTTTTTCTCTTTTACTATTGTTTTTTCTTTATCCGGGAGACCGATACAAAATAAACAGGTATGAAAGCTATAATTGTAAACCACGATCAAATCTATGGAAGCATTGGTTTATACATTTCTCTTAGTCTCGACTTTAGGAATCATTTTTTTCGCTATCTTTTTTAGAGAACCACCTAAAGTTCCAACTAAAAAGATGAAATGATTTTTTCATTCTATCAATTGAAGTAATGAGCCTCCCAATATTGGGAGGCTCATTACTTCAACTAGTCCCCATGTTCTTCGAATGGATCTCTTAGTTGTTGAGAGGGTTGCCCAAAAGCAGTATATAAGGCGTACCCGGTAAAACTTACAAGTAAACCAGATAGAGAGATGGCAACTAAGGTTGCTGTTTCCATTATTCTATAATTTCAAGACCACAATGGATCTAAGATAAGATCATTTATTTACAGCAGAATGGTATACAAAGTCAACAGATCCCAATAAATAAAAAATAGGATTTATGATTACACAAACTGTTGAGGGTAGTTCTAGATCTGGTCCAAGACGAACTATTGTAGGGGAGTTATTGAAACCATTGAATTCAGAATATGGTAAAGTAGCTCCTGGGTGGGGAACGACTCCCTTGATGGGTGTTGCAATGGCCCTATTTGCAATATTTTTATCTATTATTTTGGAGATTTATAATTCTTCTATTTTACTGGATGGAATTTCGATGAATTAGATTCATAAGAACCAACTAACTAGCTTTTCAATACAAAAGGATTAGGTCTTATATTCTTTATCTCATTCGATTTTGGTTTGGTAGTCTGACCGCGGAATTTCTTTGTTTTTGTATTTCCGGAATATGAGTGTGTGACTTGTTAGAATTGATCCTATTGATAGTACAGAGAAAGGGACTGTCATCTTTAATAGAGATGGTTTTACCCCGTCAGATATTTATTCTAGTATCTGGAACACGGAATAGATAATAGATAAAATATATTCTAAAATATTAGAACTATTATTAGAACTATGATTCATATTTAATATTTAGACCTCGCAGCCGGACTTCAAAAAATGTTTCAACGAGTTATAGAAGTTCTAAATCGAAAGATTTGTATTCTTTCAAACTGACGCTTATCTTTCTTTTGATCAAAGAACAAATGTTTTTTTTTTTTATTTTTTTTTTTTTCATTATATCTATTCATTGAATAAGTGATGATCCAACAGTTCTTACTCAAAGAATTTTGGGGCTTAGATTGAAGGTTTTAGTGAATCATCGTGGTTCTGGTATGAATCTGGGGTTTTTTTAATCGATTCATAGGGTCTTAACAAGAGAATTCCTATCAATAAGAAAGAAGACAGCAGTAAAGCTGTATTACATATACCAATAATAAAAAAAAAATAACACAAAAAAGAAAATAAATAAGTATATAGAGAATATTCAATAGGCCTGTAACGATCAATATAAAGACGAATGAGCCGACTTGATATTTTGGCATTATAACCACAAAGAAGATCTTTCGGATTTCTATATTTTTCCTATCTTGAGAGAAGAGTGGAATCATAGGATTAATTGAAAAAGTTTCAAACTATTACACATATCCGTTAAAACAAATATTTGGGTATTTCTGTTTGAGCCGTACGAGATGAAATTCTCACATACGACTCGCAGAGGGGGGGGAGTCTCCTTGGTTTACCTATCTCAATAAAGTCTATGATTGGTTCGAAGAACGGCTTGAGATTCAGGCGATTGCAGATGATATAACTAGTAAATACGTTCCTCCTCATGTCAACATATTTTATTGTTTAGGAGGAATTACACTTACTTGTTTTTTAGTCCAAGTAGCGACGGGGTTTGCTATGACTTTTTACTATCGTCCGACCGTTACTGAGGCTTTTGCTTCTGTTCAATATATAATGACTGAAGCTAACTTTGGTTGGTTAATACGATCAGTTCATCGATGGTCGGCAAGTATGATGGTCCTAATGATGATCCTGCACGTATTTCGTGTGTATCTCACTGGTGGCTTTAAAAAACCTCGCGAATTGACCTGGATTACAGGTGTAGTTTTGGCTGTATTGACCGCATCTTTTGGTGTAACTGGCTATTCCTTACCCTGGGACCAAATTGGTTATTGGGCAGTAAAAATTGTAACAGGTGTACCTGAAGCTATTCCTGTAATAGGATCGTCTTTGGTAGAGTTATTACGCGGAAGTGCTAGTGTCGGACAATCTACTTTGACTCGTTTTTATAGTTTACACACTTTTGTATTACCTCTTCTTACTGCCGTATTTATGTTAATGCACTTTCCAATGATACGTAAGCAAGGCATTTCTGGTCCTTTATAGGGAATATGGATCATAGATATTTGTAATCAATCATTTATCGTTTGGGGGAGGAAGGATAGTATTTCATTGCTACAAATATGGATTATTTAAAAGAATAAGACATGTATTTGGATGTTTCCCCTCAACTTCACAAAATTGGATTATTTATTTGATAGATACAAAAAGTTGATAGTTGAAGGGAATTCTCCAAAGAAAAAATGGATTATGGGAGTGTGTGACTTGAACTATTAATTGAGCTGCGCAGATATATGACTTTATCTTATCTGCCACATTTGAATTTACAATTAAATGTGTCTTCGTTCCAACCACCGCGTAAGCCCCCTGCAGAGGGTAGGCTGGTTCGCTTGAAGAGAATCCTTTCTATGATCAGACTCCATCATGTCCTGCATGAACAGGCTCCGTAATATCCAGTAGAATAGGTGATGCTATAATACAGATAGATTGTGTCTTATCTATTTCACTTAATTAAATAGTATGGAAATGTATTCATTTCCTCTGCATTTTCTCTATTTCTGATACTATCGGAGTGAAACAAGGAGATCTAAAGAAGAACAGAGGCTAGATTATATTAGTAACAAGTAAATTCTTTGTATGTAAAATAAAAAGTCTCTAGATTTTTTTTGGGGGGTGATAAAGGCCAACCATAAGGTATGAGATGACCCAGAAAGCATTTGATCATGATCAACTTTGTAAGCCTACTTGGGTGTTGAGCATTTACTTAATTATAAGAACTGAATTACTTGCAATGGATAGTTTAACTCCGGAAAAGAGAATCTGGTAAATTTTTTCTTACATAGAATCCTCCTATCATATATGTGTGTGTGGATAACATATAGATATAGATTTCTTATATAAGATATATTCGGTTCGTTTGATTCGTGCTCGAGCCGGATGATGAAAAATTATCATATCCGGTTCTTTCGGAGGATGGATCAAATCAATACGAATTCACCTATCCCAATAACAAAAAAACCTGACTTGAATGATCCTGTATTAAGAGCTAAATTGGCTAAAGGAATGGGTCATAATTATTACGGAGAACCCGCATGGCCCAACGATCTTTTATATATTTTTCCAGTAGTAATTCTAGGTACTATTGCGTGTAACGTAGGCCTAGCGGTTCTAGAACCATCAATGCTGGGGGAACCGGCGGATCCATTTGCAACCCCTTTGGAAATATTGCCTGAATGGTATTTCTTTCCCGTATTTCAAATACTTCGTACAGTGCCCAATAAGTTATTGGGTGTTCTTTTAATGGTTTCGGTACCTGCGGGATTATTAACAGTACCTTTTTTGGAGAATGTTAATAAATTCCAAAACCCATTTCGTCGTCCAGTAGCGACAACCGTCTTTTTGATTGGTACTGCAGTGGCCCTTTGGTTGGGTATTGGAGCGACATTACCTATCGAAAAATCCCTAACTTTAGGTCTTTTTTAAATTGATTCGATTGTGAAATAAAATATCATGCCATGTGTATTGTGTATCTAGGGAGAATTCGCTTTGAAACGAATAATCCCTAGATACATCTATTCCATTTTCCCATTTTGGACCTATTCCGAGTATATGATGGGTTTGTGCTAAAGACTCAAAACCGACATTTTTTTTTCATCTTTTTTCTAAAAAAAGATGAAAAAAAGTTAATTTTTAATTTATGCAAAATGTTTTTCTATTTTTAAAATGTCCAATAGACACTTTACATCTTCTATGCGAAAACGTTCAATTTTTATAAGGTCTTCTTGACTTTTATTCAAAAGGTCCAATAATGTATGTATATTAGACCTTTTGAGACAATTATAGATCCTGGGAGGCAACTCGAATTGGTCAATAAAAATATATTTCAATACTATTTCGTTTTTCTTTTTCCTTAATTTAGCCAATCTATCATGAAAAGTAAAAAGGGGTAAAGTAACTTTGTGTTGATTGTTTTCTAAATTTAAGTTTTCTTCTGCCGCATGTAAAAAAGGAATAAAAAAATCAATCAAATTCCGGGAGGCTTCATAAAGTGCTTCTTTAGGAGTTAAACTTCCATTTGTCCATATTTCAAGAAAAAGTATCTCTTGTTTTTCAGTCCCATTCAAATAAGAATGAATACTATGATTTGCATTTCGAACAGGCATGAATACAGCATCTATAGGATAACTTCCGTCTTGAAAGTTATTTGGCGTTTTTATACGATATGCGCGATTCCTCTCAATTTGTAACTCGATACACAAATTAATAGGTTCGGTTAGGCTAGCTATATGCTGTGTATTATCAACGACTTCCACAGAAGGTGGTAAAATGATGTCTTGAGCAGTTACATATCCAGGACCTTTGACACAAATAGACGCGTCCCGAGTTCCATACAGATTACTTCTTAATACAATTTCCTTCAAATTCATTAAAATTTCATGTACTGATTCTTGAATACCTACCATGGTAGAATATTCATGTGGTATTTTATCAGATTTTGCACGTGTGATACATGTTCCCTCTATTTCTCCTAGCAAAGCTCTTCGCATCGCAATGCCTATTGTATCGGCTTGACCTTTCATAAGTGGAGACAAAATAAAGCGTCCATAATAAAGACGCTTACTGTCTGCTCTTGATTCAACACACTTCCATTGTAGTGTCCGAGTAGATACTGTTACTTTCTCCCGAACCATAATAATATATTTTGATCAAATCCTTGAATTTTTTATTTCTCTTGAAATTGCTTCCATCTTTGTTTTTACTTTTACACACGTCTTTTTTTAGGGGGCCTACATCCATTATGTGGCACAGGGGTTATATCCCGTATGAAATTTAATAGTATACCACTTCTACGAATAGCTCTTAATGCCGCATCTCTCCCGAGACCGGGACCTTTTATCATGACTTCTGCTCGTTGCATACCTTGATCCGATACTGTCCGAATAGCATTTCCCGCTGCGGTTTGAGCGGCAAAGGGTGTCCCCCTTCTTGTACCCTTGAATCCACAAGTACCGGCGGAGGACCAAGAAATCACCCGACCCCGTACATCTGTAACAGTCACAATGGTATTGTTGAAACTAGCTTGAACATGAATAACTCCCTTTGGTATTCTACGCGCATTCTTACGTAAACCAATACGTCCATTTCTACGTGAACGAATTTTTGGTATAGGTTTTGCCATATTTTATTATCTCATAAATATAAGTCAGAGAAATATGGATATATCCATTTAATGTCAAAAACAAATCTTTTATTTCAATATTTATTTATTTCAATATTTATTATATTTTTTATAGAATTCATTTATATATTATAGAATTATATAATGAATTCTAAATTAATTTCTATATTTCTATAGAACCTATTTCTACTTTAATTATTTATATTTCATTATTTATATTTCCATTTCAATTGTTTATATTTCATATTCAATATAATATATTGAATATGAAATGGAATTTTCTAATTTTAATTGAAATTCCATTTTTTTATTTGCGCATCTGGTCCTTTAGCTTTAGAAAGCTCTCTTTTTTGTTTTTGGAAATATTATCCTTGTTTTTGTTTATGTCTTGGATTGGAACAAATTACTATAATTCGTCCTCGCCTACGAATCAGTCGACATTTTTCGCAAATTTTACGAACAGAGGCCCTTATTTTCATATTTTTCATTCCTTAACTTAATTCTGAATCTATTTTATTGGAAGAAAATATGTTTTCCTGAAATTTAGAACTTCTAATTGTATCCCCTAAAAAAGGAATGTTGAAGTTGAAAAAATAGTCTAATCATTCTAATCTTTGTTCTGGGGTCTATAAATTATATGCCCTCCGGTTGACTCAAAAAATGACTTACTTCTGTTTTTTTGTTTTTACTTTAACTTTAAGTAGTATATGTATAAACTATGTTGAATCCTTTCTGAAACATAACCTAAAATCCGATCTTCATTATCTAAACGAACCCGGAATATACCGTTGGGAAGTGATGCATTAATTGAAACTAAATCATCATAAAGCCATTTTTTCGTTTATTCTATTCTTATTTGAGTTTTGAAAACCCTTCACGTATTAACTAATGGACGAGGAGTAACATTAGAAATTTGTTTTTTTTTTTTTCTCTCTTTTTTTTTTTCACCAATATATATGTAAGTTTCTCATAGAATTCGTATATCAGAAAGATTACCATATATAACACAAAATTTCTCCGCCAATTCTTTCTAATCGAGCCTCTCGATCTGTCATTATACCTCGAGAAGTAGAAAGAATTACAATCCCCATCCCTCCTAAAATTCTCGGAATTTTTTGATAATTAGAATAGATTCGTAGACCGGGCCTGCTGATCCGTTTTAAATTCAAAATAGTTTTATATGATCCTTTTCTATTTCTTCTATGTCGTAGAGTTAAAACTAAAAAATCCTTGTCAATCGCCCGATGCTTTCTCACGGTTTCAATAAATCCGTCCCGTAAAAGTATTTTAACAATGTTTTCGGTGATGTTAGTAGATAGTATTCGAACCGTTCCCTTTCTATTCATATCAGTATTTCGTATAGAGGTTATTATGTCAGCAATCGTATCCTTTCCCATGATAAACTAAAATGATTGTTGCCCTTGACTTTTCATATAATTCACATGCTATTTTTTATTTTCATTTCATTTTTTTTTTATGACTTCTTATAATTTTTTTATGACTTCTTATAAATAATTAAAGAATTAAAGAAAAGTATCCGTTTCGAATTAAAAAGGTATATGCGTGAGACATAATCTATTAATTAATTTATTTCATTCAAATAGATAAAAATATCCTGGTCTTGTTTTATAATACCTCGGGTGCTAATGAAACTATTTTAGTGAAATTTAACTGTCTCAATTCTCGTGCGATCGCGCCAAAAATTCTAGTTCCTTTTGGATTTCCTTCTTGATCAATGACAACCGCAGCATTATCATCATATTGTATTATCATACCATTGTTACGTTTGAATTCTTTACAAGTACGTACAATTACAGCTCTGATCACTTCTGATTTTTCTAAAGGTGTGTTTGGTACTGCTTCTTTGATTACAGCAACAATAATGTCACCAATATAAGCATATCGTCGATTACTAGCTCCTATGATTCGAATACACATCAATTCGCGGGCCCCGCTATTATCGGCTACATTCAAATGGGTTTGAGGTTGAATCATATCATTTTTGATTTGTTCTTTCAGTGCAAAGGTCGAAGTCAAAACGAAATATTAGAAATATTGTTTGTCTAAAAAAAAAGAAACCAAACCTACAATTGCAATTGTTTTTTCATTCCAAAGACTTCTTTTTCTTTGCTTTGGTTCGAATTATTATCCCGAAATAATGAATTGAGTTCGTATAGGCATTTTGGATGCTGCTATTGAAATAGCTTTTCTGGCTATATTTTCTGTGACTCCACTCATTTCATAAAGTATTCTACCCGGTTTAACAACAGCTACCCAATATTCGGGAGATCCTTTTCCCGACCCCATACGTGTTTCTGTAGGTCTTACTGTAACTGGTTTGTCTGGAAATATGCGTACCCATATTTTTCCACCACGCCGGGCATTTCGTGACATTGCCCGGCGTCCTGCCTCTATTTGTCTAGATGTGATCCAAGCGGGTTCAAGTGTCTGAAGAGCATATCTACCGAAGGAAATATGATTACCTCGATAGGATATTCCTTTCATTCTTCCTCTATGTTGTTTACGGAATCTGGTTCTTTTGGGGTTATAGTTGATGGTTTTTTTTTCAATCCCATCTCTACTACAGAACCATACATGAGATTTTCACCTCATATGGCTCCTCGCGAATCAAACGATTAAAAAGAATATGCATTTATTTTTCTATTTATTTTTCTATTTATTTTTCTAATGAATAATAGAATAATGAATAATAGAATATAAATATACTGAATCGTGGTGTTTTTTGAGATTTCATCGAATTTATTTGGTCTATTGGAAATTAGTATATATCTTGTTTTGATATATAACTAAACATGTATTCTATTTCTATTTTATATTCTATATTATAGACAATTTTTGCTACCCATATAGAACTGTATAATAATGTTTTGTTATTTATAATATAAGGTAAGGTTATAATGAATCTTTATTTTGTTTTTCTGTTTATTATCATATCGGATTGGTCCAAATTTCGAAATTCACAATAAAATAAAAATTTTCGCGGGCGAATATTTACTCGTTCATTATCTATTTCAGACGTAGGGTTTAGCCCTATGAGACTCCTCAGAATAAATGGATTTGTCTTTGATTCGTTCGCCATCCCATCCAATGAATCATTAAGATTCCGAATCTTATGTATTCACAGGTTCCGTCGTTCCCATCGCTTCTCAATTAATGGTTAGGTCTTAATTCTACAATGAAGCTCCTAATAAAATTTTCTTTTTTCTTGAGTCAACCTTCTCAGTTTTTATTGACTCGGGGCTCTTGATTTGTTTGTTCTATGGATATATTTATCTAATTAGAATATATTCATTTACTTATGGATTTTTTTAGTATTGCTGCTTTCTTACATTACCCTTTTCTGAAATGACTCATAGACCTTACATATTAGAATCGGATATCATTGATATTTTTTATCTCTCTTTCTTTCATCCTTCCACTTATCCGTATATTCTTATTGCTTCACAACTCATAATCCAATTCGTTTTTCTTTTTTTTTTTGCAATATTTGACAGTTGCTATAATGATATCACCAATATATCATATTTTTCCTTATATTTTGTATATCTTGATTGGTTCTTTAGATCCACATAATGCGGAGCGATGAGTTGGTTATTAGCTCGATAGTTATTTTTTTGTTGTGAATCCTACCCACTCTAAAAAACCAACGAGTCGCACACTAAGCATAGCAATTACATCAATATCAAATGATTAATCGAATTTTGAATTTTTAATTCAACCTTAAAAAATTGCTCATTTTTTGTTTTATCACCAGCAGATAAAGATAAGGAAAAGCTTCTTATTCTTCGTTTACAAATATCCAAATTTTTATGCCTAATATCCCATAAATAGTTCGAACTGTATAGGAACAATAATCAATTTTAGCTTGAATGGTTTGTAGAGGAACCCTACCTTCTCTGATCCATTCAACACGTGCAATTTCTTTTCCGTCGATACGTCCCGCAATTTGTACTTGAATTCCTTTTGTACCCGCCTGTTCGCTTAATTCAATAGCTTTTTTCATTGCTTTACGAAATGAAACTCTATTCTTTAATTGTCTGGCTATAAATTCTGCAAGAATATTAGGGTGTCCATAAGGATTTGCAATTCTTGTAATAGCAATGTTTAGTTTTTGGTTCACACAATTAAGTTTTTTTTGTACATTTATCTGTAATTCTTCAATTCTTCGAGGCTTACCTTCTCCTTCTATTAAAAACTTTGGGAATCCCATATAGATTATGATTTGGATCAGATCAATTCTTTTTTGAATCTTTATTTGTGCAATTCCTTCAACACCAGAAGACATTCTCATATTTTTTTTTACATAATTCTTGACATAATCTCGTATTTTTTGATCTTCTTCTAAACTCTCGAAATAATTTTTTGGTTGTGCAAACCAAAGAGAATGATGACTTTGGTTTGCACCAAGTCTGAAACCGAGCGGATTTATTTTTTGTCCCATAACCCTCCACTACTATACATAAAATACATAAAATGACACGTCCTATCTGGGTATACTTTACGGTTTTTTTTAAGCATAAAATAGCATAACATAATATGGCTTGCGTCTTTCATACTCTATCCTAATCTATAATATCTATAGATATATCTTTCAATCCAATAGTTATATGACAATTTATCCGAAAAATTCTTCTTCGAGCTCGAAGTTTGTTTTTTTTCAGTTTTTTGTAGTAGTACCTTTAATTGACCTTCTTACTTTTCCTAATAAGTCAATTTGCTTCATTGAAACCCATATTGTGACTAGTATTTGCTGCTGCAGAATAAACCTATTTTAAAATAAGATACTCGATAAGACATGAGTTTTATTATCAAAAGTATTTCCTCGTCGGAACGTCCACGAATTTCGTCAATTACTGCTTTGTGCTGTGAGCGGACATCCATATGTGTTGACTTAAAGCCTGTATATTGGTTCTTCTTTTTTCTCATATTTTTTTTATCATAGTGGGTTTTCGATTTTCACTAATACTAATAAACGATTTCCATTTTTATTAATTTTATTAATAATATTATATTAATAATAATATAATAATATTAATAATAATATTATATTTATTAAAATTTTTAATAAATTATGAATGGACTTTTTGTTAGTAATTTCTTAATTACTAAATTAACGACGAGATCTATTATCATTTTTGGCGTGTCCCCGAAAGTTTAGAGTAGGTGAAAATTCTCCCAATTTATGTCCTACCATACGATCTGTTATATAAATCGGTAAATGTTCTTTTCCATTATGGATAGCAATCGTATGTCCAATCATTGTGGGTATAATGGTAGATGCTCGGGACCAAGTTAGTATTATTTCTTTTTCCGCCTTTGTGTTAAGTTTATTTATTTTTCTTAAAAAATGATTCGCTACAAAAGGATTTTTTTTTAGTGAACGTGTCACAGTTAATTACTCCTATTTTTTTTTTGTAAAGACGAAGAAACAAATTCGATTTTCTCTACTCTACTATTTACTACGGCGACGAAGAATCCAATTCTCACTATATTTATTCCTTTTTCTACTTCTTCTTCCAAGTGCAGGATAACCCCAAGGAGTTGCGGGTTTTTTTCTACCAATTGGGGCCCTCCCTTCACCACCCCCATGGGGATGGTCTACAGGGTTCATAACCACTCCTCTTACTACAGGACGCTTACCTAGCCAACATTTCGATCCGGCTTTACCCAAACTTTTCTGGTTTACCCCAACATTCCCCACTTGTCCGACTGTTGCTGAGCAGTTTTTGGATATCAAACGGACCTCCCCAGAAGGTAATTTTAATGTGGCCGATTTCCCCTCTTTTGCAATCAGTTTCGCTACAGCACCTGCTGCTCTAGCTAATTGCCCACCCTTTCCGAGTGTGATTTCTATGTTATGTATGGCCGTGCCTAAGGGCATATCGGTTGAAGTAGATTCTTCTTTTTGATCAATCAAAACCCCTTCCCAAACTGTACAAGCTTCTTCCAAAGCATACGGCTTTCTGGATGTAGATGATGATATTATCTATACAGATGGATCTTATATATATCGTAGAATTCTTATATATATCGTACAATGAAGTACCGCATGAGTGGATATATAGGAATCGAAATCTGCCGAATCACTCATGTTATGATCTTCTACATCCTAGGTCTTCCCGTTCCTTCATCTGGCTTATGTTCTTCATGTAGCATTCAGACCGAATGACTCTATGAAATTACGTCGATACTTCCACATATTACGGGTAACGTAGGAGACATCTCTATTTTCCCCCCCGGGAATCCTTAGAATTACCACTGCTTAGCTTTCAATTCGCCTCTGACCATCAAATGAAATGTGAATAACCCGCCCTCCCCTCTTTGAAACAAGGGGCGCTTCTGGTTGTTCTGTCGGTGCTTGAAACAATTTTGTCTTCTCCATATTACTCTATCTCTAGAGTCAATAATTTTATATGAGGAACTACTGAACTCAATCACTTGCTGCCGTTACTCTTCAGTTTTCTGTTGAGGTCTATCCTGTAGAGGTACTAAAATTGGATCAGTGATCGATTTCTAGGTTTCGCCGTAAACCTAATTGGTTACTTCCAATTACGTAAATCAATAGTTCAAACCGCACTCAAAGGTAGGGCATTTCCCATTTTTATAGGAACTTCTGTACCAGAAACAATGGTATCTCCAATTATAGCCCCTCTGGGATGTAAAATATATCTTTTCTCACCATCCCCATAGTGTATGAGACAAATGTATGCATTTCGATTAGGGTCGTATTCTATGGTTACGATTCTACCATATATGTCTTTTTCATTCCGTCGAAAATCGATTTTACGGTATAGACGCTTATGACCTCCCCCTCTATGCCCTGCGGTAATGATTCCTCTGGCATTACGACCTTTACCACAACGATGCTGTCCATAGATCAAATTTTTTCGTGGATTGGATTTCACTTGACTGTCTACGGCTCCGTTGCGTGTGCTCGGGGTAGAAGTTTTGTATAAATGTATCGCCATGCTATTAAGTATTTTGATTTAAGTTCTTTTCTTTCTAAGAGGTGGAATAGAATAACCCGGTTGAAGCGTAATGATCATACGTCTGTAATGCATTGTATGTCCCATAATAGGTCCCATTCTTCTACCCTTTCCCGGGAGTCGATGACTATTCATAGCTATTACCTTGACACCAAAGAAGAGTTCGACCCAATGCTTTATTTCTGTCCTAGTTGATCCTGATTCGACATTAAAAGTATATTGATTTTTCCCCAATAACCGAATACTTTTGTCTGTAAATACTGCATATTTGATTCCATCCATAAATCGATTTTCTTCCCTATGAGTTCTAGTCTCAATAAGAATGCTAGTTCTTACTGTTCATATGTTATGATATGAATATACCACACCAATAAATTTCTTAATATGATATGAATATACCACACCAATAAATTTCTTAATATGATATGAATATACCACACCAATAAATTCGTTATGTATGGATGATGAGATTCCATTGATACAGAGCCAATTCCAATAGACTTATTGGGACTTATTGGAGGGTCCCATTGGCGTGCATCCAGTAGGAATTGAACCTACGAATTCGCCAATTATGAGTTGGGCGCTTTAACCATTCAGCCATGGATGCTTAGCGGGGATCCTCGGACATGGTGAATAACCAAATTCCAATTGAAATGAAATCTTTAGGATAAATCAATGCAATTTAAATTTAGGAGGGCTCAATGAGAGGACATCCATTCAAATCCTGTATTTTCGAATTGAGAGAGATATTGAGAGAGATCAAGAATTCTCACTCTTTCTTAGATTCATGGACCCAATTCAATTCAGTGGGATCTTTCATTCACATTTTTTTCCATCAAGAGCGTTTTATAAAACTCTTGGACTCCCGAAATTGGAGTATCCCACTTTCACGCAATTCACAGGGTTCAACAAGCAATCGATATTTCACGATCAAGGGTGTAGTACTCTTTGCAGTAGCGGTCCTTATATATCGTATTAACAATCGAAAGATGGTCGAACGAAAAAATCTCTATTTGACAGGGCTTCTTCCTATACCTATGAATTCCATTGGACCCAGAAATGATACATTGGAAAAATCTTTTGGGTCTTCCAATATCAATAGGTTGATTGTTTCGCTCCTGTATCTTCCAAAAGGAAAAAAGATCCCTGAGAGCTCTTTCCTGGATCCGAAAGAGAGTACTTGGGTTCTCCCAATAACTAAAAAGTGTATCATGCCTGAATCTAACTGGGGTTCGCGGTGGTGGAGGAACTGGATCGGAAAAAAGAGGGATTCTAGTTGTAAGATATCTAATGAAACCGTCGCTGGAATTGAGATCTCATTCAAAGAGAAAGATATCAAATATCTGGAGTTTCTTTTTGTATATTATATGGATGATCCGATCCGCAAGGACCATGATTGGGAATTGTTTGATCGTCTTTCTCCGAGGAAGAGGCGAAACAGAATCAACTTGAATTCGGGACAGCTATTCGAAATCTTAGTGAAAGACTGGATTTATTATCTCATGTTTGCTTTTCGTGAAAAAATACCTGTGGAAGTGGAGGGTTTCTTCAAACAACAAGGAGCTGGGTCAACTATTCAATCAAATGATATTGAGCATGTTTCCCATCTCTTCTTGAGAAACAAGCGGGCTATTTCTTTGCAAAATTGTGCTCAATTTCATATGTGGCAATTCCGCCAAGATCTCTTCGTTAGTTGGGGTTGGGGGAAGAATCCGCACGAATCGGATTTTTTGAGGAACATATCGAGAGAGAATTGGATTTGGTTAGACAATGTGTGGTTGGTAAACAAGGATCGGTTTTTTAGCAAGGTACGGAATGTATCGTCAAATATTCAATATGATTCCACAAGATCTAGTTTCATTCAAGTAACGGATTCTAGCCAATTGAAAGGATCTTCTGATCAATCCAGAGATCATTTCGATTCCATTAGTAATGAGGATTCGGAATATCACACATTGATCAATCAAAGAGAGATTCAACAACTAAAAGAAAGATCGATTCTTTGTTGGGATCCTTCCTTTCTTCAAACCGAACGAACAGAGATAGAATCAGAGCGATTCCCTAAATGCCTTTCTGGATATTCCTCAATGTCCCGGCTATTCACGGAATGTGAGAAGCAGATGAATAATCAGCTGCTTCCGGAAGAAATCGAAGAATTTCTTGGGAATCCTACAAGATCCATTCGTTCTTTTTTCTCTGACAGATGGTCAGAACTTCATCTGGGTTCGAATCCTACTGAGAGGTCCACTAGAGATCAGAAATTGTTGAAGAAAGAACAAGATGTTTCTTTTGTTCTTTCCAGGCGATCGGAAAATAAAGAAATAGTTAATATATTCAAGATAATTATGTATTTACAAAATACCATATCAATTCATCCTATTTCATCAGATCCGGGATGTGATATGGTTCCGAAGGATGAACTGGACAGTTCCAATAAGATTTCATTCTTGAACAAAAATCCATTTTTTGATTTATTTCATCTATTCCATGACCGGAACAGGGGGGGATACACGTTACACCACGATTTTGAATCAGAAGAGAGATTTCAAGAAATGGCGGATCTATTCACTCTATCAATAACCGAGCCGGATCTGGTGTATCATAAGGGATTTGCCTTTTCTATTGATTCCTCCGGATTGGATCAAAAACAATTATTGAATGAGGTATTCAACTCCAGGGATGAATCGAAAAAGAAATCTTTATTGGTTCTACCTCCTATTTTTTATGAAGAGAATGAATCTTTTTATCGAAGGATCAGAAAAAAACGGGTCCGGACCTCTTGCGGGAATGATTTGGAAGATCCAAAACCAAAAATAGTGGTATTTGCTAGCAACAATATAATGGAGGCAGTCAATCAATATAGATTGATCCGAAATCTGATTCAAATCCAATATAGCACCTATGGGTACATAAGAAATGTATTGACTCGATTCTTTTTAATGAATAGATCCGATCACAACTTCGAATATGGAATTCAAAGGTATCAAATAGGAAATGATACTCTGAATCATAGAACTATAATGAAATATACGATCAACCAACATTTATCAAATTTGAAAAAGAGTCAGAAGAAATGGTTCGATCCTCTTATTTTGATTTCTCGAACCGAGAGATCCATGAATCGGGATCCTAATGCATATAGATACAAATGGTCCAATGGGAGCAAGAATTTCCAGGAACATTTGGAACATTTCATTTCTGAGCAGAATAGCCGTTTTCAAGTAGTGTTCGATCGATTACGTATTAATCAATATTCGATTGATTGGTCTGAGGTTATCGACAAAAAAGATTTGTCTAAGTCACTTTGTTTCTTTTTGTCCAAGTTTCTTCTCTTTTTGTCTAACTCACTTCCTTTTTTCTTTGTGAGTTTCGGGAGTATCCCCATTCATAGGTCCGAGATCCACATCTATGAATTGAAAGGTCCGAATGATCAACTCTGCAATCAGTTGTTAGAATCAATAGGTCTTCAAATCGTTCATTTGAAAAAATGGAAACCCTTCTTATTGGATGACCATGATACTTCCCAAAAATCGAAATTCTTGATCAATGGAGGAACAATATCACCATTTTTGTTCAATAAGATACCAAAGTGGATGATTGACTCATTCCATATTAGAAAGAATCGCAGGAAATCTTTTGATAACACGGATTCCTATTTCTCAATGATATCTCACGATCAAGACAATTGGCTGAATCCCGTGAAACCATTTCATAGAAGTTCATTGATATCCTCTTTTTATAAAGCAAATCGACTTCGATTCTTGAATAATCGACATCACTTCTGCTTCTATTGTAACAAAAGATTCCCCTTTTATGTGGAAAAGGCCCGTATCCATAATTATGATTTTACGTATGAACAATTCCTCAATATCTTGTTCATTCGCAACAAAATATTTTCTTTGTGCGGCGGTAAAAAAAAACATGCTTTTTTGGAGAGAGATACTATTTCGCCAATCGAGTCACAGGTATCTAACATATTCATACCTAACGATTTTCCGCAAAGTGGTGACGAAAGGTATAACTTCTACAAATCTTTCCATTTTCCAATTCGATCCGATCCATTCGTTCGTAGAGCTATTTACTCGATCGCAGACATTTCTGGAACACCTCTAACAGAGGGACAAATATTCAATTTTGAAAGAACTTATTGTCAACCTCTTTCAGATATGAATCTATCTGATTCAGAAGAGAAGAACTTGCATCAGTATCTCAATTTCAACTCAAACATGGGTTTGATTCACACTCCATGTTCTGAGAAATATTTACCATCCGAAAAGAGGAAAAAACGGAGTCTTTGTCTAAAAAAATGCCTTGAGAAAGGGCAGATGTATAGAACCTTTCAACGAGATAGTGCTTTTTCAACTCTCTCAAAATGGAATCTATTCCAAACATATATACCATGGTTCCTTACTTCGACAGGGTACAAATATCTAAATTTGATATTTTTAGATACCTTTTCAGACTTATTGCCGATACTAAGTAGCAGCCAAAAATTTGTATCCATTTTTCATGATATTATGCATGGATCAGATATATCATGGCGAATTCTTCAGAAAAAATTGTGTCTTCCACAATGGAATCTGATAAGTGAGATTTCGAGTAAGTGTTTACATAATCTTCTTCTGTCCGAAGAAATTATTCATCGAAATAATGAGTCACCATTGATATCGACACATCTGAGATCGCTAAATGTTCGGGAGTTCCTCTATTTAATCCTTTTCCTTCTTCTTGTTGCTGGATATCTCATTCGTACACATCTTCTCTTTGTTTCTCGAGCCTATAGTGAGTTACAGACAGAGTTCGAAAAGGTCAAATCTTTGATGATTCCATCATACATGATTGAGTTGCGAAAACTTCTGGATAGGTATCCTACATCTGAACTGAATTCTTTCTGGTTAAAGAATCTCTTTCTAGTTGCTCTGGAACAATTAGGAGATTCTCTAGAAGAAATATGGGGTTCTGCTTCTGGCGGCAACATGCTATGGGGTGGTGGTCCCGCTTATGGGGTCAAATCAATACGTTCTAAGAAAAAATATTGGAATCTCATCGATTTCATAAGTATCATACCAAATCCCATCAATCGAATCGCTTTTTCGAGAAATACGAGACATCTAAGTCATACAAGTAAAGCGATCTATTCCTTGATAAGAACAAGAAAAAACGTGAATGGTGATTGGATTGATGATCAAAATGGTGATTGGATTGATGATCAAATAGAATCCTGGGTCTCGAACAGTGATTGGATTGATGATAAAGAAAGAGAATTCTTGGTTCAGTTCTCTACCTTAACGACAGAAAAAAGGATTGATCAAATTCTATTGAGTCTGACTCATAGTGATCATTTATCAAAGAATGACTCTGGTTATCAAATGATTGAACAACCGGGAGCAATTTACTTACGATACTTAGTTGACATTCATAAAAAGGATCTAATGAATTATGAGTTCAATACATCCTGTTTAGCAGAAAGACGGATATTCCTTGCTCATTATCAGACAATCACTTATTCACAAACCCCGTGTGGGGCTAATAGTTTTCATTTCCCATCTCATGGAAAACCCTTTTCGCTCCGCTTAGCCCTATCCCCTCCTAGGGGTATTTTAGTGATAGGTTCTATAGGAACTGGACGATCCTATTTGGTCAAACACCTAGCGACAAACTCCTATGTTCCTTTCATTACAGTATTTCTGAACAAGTTCATGGATAACAAGCCTAAGGATTTTCTTATTGATGATAGTGACGATAGTGAGGATGAGGATTTTTATGATAGTGACGCTAGTGAGGATGAAGATGAGGATATTGATGATAGTGACGATATCGACCGTGACCTTGATATTGAGACGGAGCTGGAGTTTCTAACTATAACTATTATGGAAACTATGATGGATGCGCTAACTATGGATATGCTGCCGGAAATAGACCGATTTTATATCACCCTTCAATTCGAATTAGCAAAAGCAATGTCTCCTTGTATAATATGGATTCCAAACATTCATGATCTGGATATGAATGAGTCGAATTACTTATCCCTCGGTTTATTAGTGAACTATCTCTCCAGGGATTGTGAAAGATGTTCCACTAGAAATATTCTTGTTATTGCTTCGACTCATATTCCCAAAAAAGTAGATCCCGCTCTAATAGCTCCGAATAAATTAAATACATGCATTAAGATACGAAGGCTTCTTATTCCACAACAACGAAAGCACTTTTTCACTCTTTCATATACTAGGGGATTTCACTTGGAAAAGAAAATGTTCCATCCTAATGTATTCGGGTCCATAACTATGGGTTCCAATGTACGAGATCTTGTAGCACTTACCAATGAGGCCCTATCGATTAGTATTATACAAAAGAAATCCATTATAGACACTAATATAATTCGATCTGCTCTTCATAGACAAACTTGGGATTTGCGATCCAAGGTAAGATCGGTTCAGGATCATGGGATCCTTTTCTATCAGACAGGAAGGGCTGTTTCACAAAATGTACTTCTAAGGAATTGCTCCATAGATCCTATATCTATCTATATGAAGAAGAAATCATGTAACGAAGGGGATTCTTATTTGTACAAATGGTACTTCGAACTTGGAACGAGCATGAAGAAATTAACGATACTTCTTTATCTTTTGAGTTGTTCTGCCGGATCGGTCGCTCAAGACCTTTGGTCTCTACCCGGACCTGATGAAAAAAATGGGATCACTTCTTATGGACTCGTTGAGAATGATTCTGATCTAGTTCATGGCCTATTAGAAGTAGAAGGCGCTCTGGTGGGATCCTCACGGACAGAAAAAGATTGCAGTCAGTTTGATAATGATCGAGTGACATTGCTTCTTCGGCCCGAACCAAGGAATCCCTTAAATAGGATTCAAAATGGATCTTGTTCTATCGTTGATCAGAGATTTCTCTATAAAGAATACGAATCGGAGTTTGAAGAAGGGGAAGGAGTCCTCGACCCGCAACAGATAGAGGAGGATTTATTCAATCACATAGTTTGGGCTCCTAGAATATGGCGCCCTTGGGACTTTTTATTTGATTGTATCGAAAGTCCCAATGAATTGGGATTTCCCTATTGGGCCAGGTCATTTCGGGGCAAGCAGATCATTTATGATGAAGAGGATGAGCTTCAAGAGAATGATTCGGAGTTCTTGTATGATGAAGAGGATGAGCTTCAAGAGAATGATTCGGAGTTCTTGCAGAGTGGAACCATGCAGTACCAGACACGAGATAGATCTTCCAAAGAACAAGGCTTTTTTCGAATAAGCCAATTCATTTGGGACCCTGCGGATCCACTCTTTTTCCTATTCAAAGATCAGCCTTTTGTGTTTTCACATCGAGAATTCTTTGCAGATGAAGAGATGTCAAGGGAGCTTCTTACTTCCCAAACAGATATTCCTACATCTATGTATAAACGCTGGTTTATCAAGAATACGCAAGAAAAGCATTTCGAATTGTTGATTCATCGCCAGAGATGGCTTAGAACCAACAGTTCATTATCTAATGAATTTTTCCGTTCTAATACTCTATCCGAGAGTTATCAGTATTTATCAAACCTGTTCCTATCTAACGGAACGCTATTGGATCAAATGACAAAGACATTGTTGAGAAAAAGATGGCTTTTCGCGGATGAAATGAAAATTGGATTCATGTAACAAGAGAAAGGTTTCCCATTCCTTAGCCGGAAAGATATGTGGCCATGAAATAGGGATTAAGTGAAACAGAATTGACTGGGTGGTAGAGTCGTGGAAACACCCGTTTCTTCCATATTTTGGACCTTAGCTCCATGGAACAATATACTACTGCGGAAACATGGAAGAATTGAAATCTTAGATCAAAACATTATGTATGGATGGTATGAACTGCCTAAACAAGAATTCTTGAAGAGCGAACAACCAGAGCTATTACTCACTACATCAAAAACTTTCCATTAATGAAAGATGTAAATCCATTGGAAAATCACGTATGCCGGATGAAATGGTTGTTGCTATCTGCTCCAATAACGAATCATTGGTTTAATTGAATAACTAACGGAATAACTAAATAAAATAGATAAACCTTTCTTTCTCTTCGTCTCAGGTCGATGGATCTTCTCAATTGAAAGATCCCCTAATATGGATAATACACATTCCAGTTGACCGAGCCTAATTCTAATTGTTTTGTTCCGAAGCAAAGATATCCACGGGGCGGTTCGTCCTATTCAGATATTCACGACCAAGAAGTACTGAATTCTCTTTCGGATAGGCCCTGAAAGGAGAAGGAAGGCGGGGAATGCCAACAGGCGTCTATTATTGAATTCACCCGACCCGAGAGTACAGTACCCATTTTGGGAACGTCCGGTGCCAAAGTCATTGAATGGGTAAGTCGCCAATCCCTAAAACGGACTATGGAATGTACTTTATCCGCTGGGTTACGGGTGGGTATTTTACCAGAGGTTTCTATTGTATCAATCTACCCCTGTGTGATTCCTGTTGAAGCATATACTCGGGGGGGTGGGTGCAGGGCGGACGCTTTCAAAACGGACTCCCCATTCATTAGATAGAGAAGATCACCAAGATTTCGTGATCCGCTGCCGAACTTATTCCAATTCAATAAGAGATCTCAATATTATGCCTTGAAGAGGACTCGAACCTCCACGCTCTTTAGCACGAGATTTTGAGTCTCGCGTGTCTACCATTTCACCACCAAGGCATCTTGAAAGTGAATCGTATTCCATGAATATGATATCTATCTAGTGTGATGTATGGAATATATGACAAAGGTGGAGTGTTAGCGTATTTTTATTGATCGGTCATGTCATATAGGCCCGAGTCGGACATCCAATTGGTTCGATTTGAATTATCCGGAGGATACCTTATATATATTCTATCAAAAAGATGGACAATCAAACCTATTTCTCGATTCAATAAAAGCCCAAAGAGGTGAATAGGGTCCCAAATAACGAGAGATATGTAAAAAGCAGGTCCGATTACGCCTATTCCTAATCCTAAATGGAATGGAACGACGCAGAGATCTATATGTAAACATAGTATCTATTTAGATACGCTCGAATGGCCCCTTCTCATAATGAGAATGTATAGAACCCTATTCCGGTCTGGTCCGGTATGGAATGAACTTATAATCATGGAATCGACTCGATCATCAGATTATAGATTATAAGTTCATAACCCTAGCCCATTCCCATTTTGGGCGGAACAGATCTACTAATTCTTTGATTCCAGTTAGTATAGTAAGAGGGATCTTGAACTAAGAAATAGATTCTAGAAGCTAACTAAAAAAGGGTATCCTGAGCAATTTCAATAATCGGGTTCATTGATATTCCTGGTATAGTAGATGCTATCACACATACAATCATACTCAATTCGATGGAATTGTTTGATCTTAAGGGGGACCTTCTATAATTTCGCACGTGAGGAGTTATTTCTTGGTTTCGTCCAGTCATTAATAACTTGATTATTTTTAGATAATAGTAGATAGAAACAACGCTCGTAAGGAGTCCTATTGAAACCAAGAAATATAGGCCTGCCTGCCATCCACACCAGAATAAATGAAGTTTTCCGAAAAAACCTGCTAGTGGAGGAAGACCTCCTAAGGAGAAGAGACATAGGGCTAAAGAGAGAGCCAAAAAAGGATCTTTCGTGTATAATCCTGCATAATCTCGAATGTTATCAGTTCCGGTACGTAGACCAAATGATACAATGCAAGCAAAAGTTCCTAGATTCATGGAGATATAGAACAGCATATAAGTTATCATGCTTGCATATCCACCATTTGAGTCTCCAACAATTATTCCAATAATTACATATCCGATTTGACCTATGGACGAATACGCAAGCATACGTTTCATGCTTGTTTGAGTAATAGCAATGAGATTCCCCAATATCATGCTAAGAATAGCTAGGATTTCCAGAAGAAGATGCCATTCGTTTGATGAGAAATAAAAAGGAATATCGAAAATTCGAGTGGCTGAAGCTGAAGCAGCGACTTTCGAAGTAACAGAAAGAAAAGCAACGACTGGAGTGGGAGAGTCAGAGTCGAAAAGAGGATTCCTCACTTCTTTCTCTCATTCAAAACCGTGCATGAGACTTTCATCTCGCACGGCTCCTAAGTGATAAAAGAAAGAAGATGAGTTCTTCTTTCTTTTTTGATTACCTTCCTCGCGTATGTATAAGACCGAATCCATTCGATTTTTAAAAAGGATTACTAATCCTTAACTTTTCGAGGAATCCTTCATCAGTGGTTGTGAATGACCGATTTTTCTCAATCTTTATGACTTGCTCCTACGGAACCGAGGTCGAAAAGATTGAGAAATAGAACCATCTGATTTGATTCGTTCTCAATAGCCATGAGATGATCATCTTAGGGTGATCCTTTTGTCGACGGATGCTCCTATTACACTCGTAGTCTCTGAAGGATGAGAACCAACTATGTAGCATCTACATCGAGAATTCAAGTATTGTATACGTCATTAGTCCGATCCTTTGTAGGAACTACCCGTAATAACGAACTTGCAAAATGAATCTGTTTATCATAAAGGGATTCGTTGTTCCTGACCCTGCTTCACCTTAATTGTTATTTGAACAAGTAAAGTTATGTCTTGGTCCGAGTGGGGATAGCATTTCTCTTCTGCATGTCCATGGAGTTTTGAAAAATCCAAACATCTCAGAAATAGATAGAGAGATAGGAATTTATCGAACGAACCGCACTCCTTCGTATACGTCAGGAGTCCATTGATGAGAAGGGGCTGGGGAAAGCTTGAACCCAATTCCTACAGTGATGAATATAAGCGCAATTGAAATTCCTGGGGAGTTATACATTTGTGTATTGATAAGACCATTCACTATTTCTTGAAGCTCGATCTCTCCCCCGGATGAACCATATAGCCAAGAGAAACCATGAACCAGAATAGAAGAGCTTGCCCCACCCATGAGTAAATATTTCGTAGTAGCCTCATTAGACCGTACATCTTTCTTGGTATATCCAGATAATAGATAGGAGCATAAACTGAAACATTCTGGAGCTACAAAGATAGTTATTAAATCGTTAGCACCGCATAAAAACATTCCTCCTAGAGTAGCTGTTAATACGAATAACAGAAATTCTGTTATAGCCATTTCTGTACATTCAATGTACTCTACGGATAGAGGAATACATAGAGTTGAACATAGTAAAATAAGAAATTGAAAGATTTCGTTGAAATTGTTCGTTTGGAAATTTCCTGAAAAGCTAATCATAGGTTCTTCTCTCCATCGGAACAATAGGGCCGTTATGCTCATTACTAAACTTGTTGAAGAGATAAAATATAACCAAGGTATATCTTTTTGATCAGAGGTTGAATCGATCATCAGAAGAAGAATTAGGCCAAAAATTAGGATACATTCTGGGAAAATAAAACTTCCATCGAAGAGAAGCAAATGAAAGGCTTTCATAAAAATTCTCGTAGAATCGAGAATGAAGTTTTCATTCTGTACATGCCAGATCATGAATTAGTAACCGCATCCAATCTCCAAAAAAATCCCAATTGTTTCGAATTTTCTCTTTTTGGAATGGAATATTTACAGAATCCCCATGAATAGGACCAAACCTTATTCCATGGTATTTACATAAGATTCCTCTTTCTTATTCTTAAGCAAGTCCCCGAGAGGGCTTAGTTGATCCATGATTTATGTTTCGTCTTTCGTTTGTTTCGAGAGATATATCGATCAATTCCGATTCTTTTTCTATTGATTCTTTTCCGATCGAGATGTATGGGATCCATGGGTCTATGTGTCTATATAGATCCTGTTCATGGATTAACGAAAATGTGCAAAAGCTCTATTTGCCTCTGCCATTCTATGAGTCTCTTCTTTTTTGCGTATGGCATCGCCACCCCCTTTGGCAGCATCCACTAATTCGGAACTTAATTTGAAAGCCATATTTCGACCCGTACGTTTTCGGGATGCCCCTAATAACCAACGAATGGCAAGTGCTTTTCCTTGTGTGGATCCTATTTCAATGGGAACTTGATGAGTCGATCCGCCTACACGTCTTGCTTTTACTGCTATATCGGGAGTTACTCCACGTATTGCTTGACGTAAAACAGATAGTGGATTTGTTTCTGTCTTTTGTTGAATCTTTTTCATGGCTCGATAGAAAATTTGATAAGCCAATGATTTTTTTCCGTGTTTCAGAATACGGTTAACCAACATGTTAACTAATCGATTACGATAAATTGGATCGGATTTTGCGGTTTTTTCTTCTGCAGTACCTCGACGTGACATGAGCGTGAAAGGGGTTCAAGAATCCGTTTTCTTTTTCTTTTTTATTTTATAAGGGCTAACATCATTTATTTTGGCTTTTTGACCCCATATTGTAGGGTGGATCTCGAAAGATATGAAAGATCTCCCTCCAAGCCGTACATACGACTTTCATCGAATACGGCTTTCCACAGAATTCTATATGTATCTATGAGATCGAGTATGGAATTCTGTTTACTCACTTGAAATTGAGTATCCGTTTCCCTCCTTTTCCTGCTAGGATTGGAAATCCTGTATTTTCCATATCCATACGATTGAGTCCTTGGGTTTCCGAAATAGTGTAAAAAGAAGTGCTTCGAATCATTGCTATTTGACTCGGACCTGTTCTAAAAAAGTCGAGGCATTTCGAATTGTTTGTTGACACGGACAAAGTCAAGGAAAACCTCTGAAATTATTTCAATATTGGACCTTGGACATATCATAGTTCCGAATCGAATCTCTTTAGAAAGAAGATCTTTTGTCTCATGGTAGCCTGCTCCAGTTCCCTTACGAAACTTTCGTTATTGGGTTAGCCATACAACTTCACATGTTTCTAGCGATTCACATGGCATCATCAAATGATACAAGTCTTGGATAAGAATCTACAACGCACTAGAACGCCCTTGTTGACGATCCTTTACTCCGACAGCATCTAGGGTTCCTCGAACAATGTGATATCTCACACCGGGTAAATCCTTAACCCTTCCCCCTCTTACTAAGACTACAGAATGTTCTTGTAAATTATGGCCAATACCAGGTATATAAGCAGTGATTTCAAATCCAGAGGTTAAGCGTACTCTGGCAACTTTACGTAAGGCAGAGTTTGGTTTTTTGGGGGTGATAGTGGAAAAGTTGACAGATAAGTCACCCTTAACTGCCACTCTACAGAACCGTACATGAGATTTTCACCTCATACGGCTCCTCGTTCAATTCTTTCGAAGTCATTGGATCCTTTTCCTCGTTCGAGAATCTCCCCCCTTTTTATTCTTTTTTTATTTTTTGATTTCTTTTTATTCCCTTCCATCATTCCTTAAGTCCCACAGGTTTGATCCTGTAGAATCTGACCCATTTTCTCATTGAGCGAAAGGTACGAAATAAATCAGATTGATTTTTCGATCAAAAGTACTATGTGAAATCTTCGGTTTTTTCCTCTTTCTCTATCCCTATCCCGTAGGTATAGCGTTTGAATCAATAGAGAACCCTTTCTTCTGTATCTGTATGAATCGATATTATTACATTCCAATTCCTTCCCGATACCTCCCAAGGAAAATCCCGAATTGGATCCCAAATTGACGGGTTAGTGTGAGCTTATCCATGCGGTTATGCACTCTTCGAATAGGAATCTATTTTCTGAAAGATCCCGGCTTTCGTGCTTTGGTGGGTCTTCGAGATCCTTTCGATGACCTATGTTGTGTGGATATCTTTGTGTTGAAGGGATATTTATATGATCCGATCGATTGCGTAAAGCCCGCGATAGCAACGGAACCGGGGAGAGTATACAGAAAAGACAGTTCTATTTCTATTACTATGAAATTCATAAATGAAGTAGTTAATGGTGGGGTTACCATTATCCTTTTTGTGGTGACGAATCTTGTATGTGTTCCTAAGAAAAGGAATTTGTCCATTTTTCGGGGTCTCGAAGGGGCGTGGAAACACATAAGAACTCTTGAATTGAAATGGAAAAATAGATGTAACTCCGGTTACTTCGGAAATGGTAAGATCTTTGGCGCAAGAAGAGGGGTTGATCCATATCATCTTGACTTGGTTCTGATTTCTCTATTTTTTTAAGAATACCGAGTCGGGTTCTTCTCCTACCCGTATCGAATAGAACATGCTGAGCCAAATCTTCTTCATGTGAAACCTGCTTTATTTAGATCGGGAAAATCGTACAGTTTTATGAAACCATGTGCTATGGCTCGAATCCGTAGTCAATCCTATTTCCGATAGGAGCAGTTGACAATTGAATCCAATTTTTCCCATTATTTTTCGTATCCGTAATAGTGTGAAAAGAAAAGAAGGCCCGACTCCAAGTTGTTCAAGAATAGTGGCGTTGAGTTTCTCGACCCTTTGCCTTAGGATTAGTCAGTTATATTTCTCGATGGGGGCAAGGGAAGGGATATAACTCAGCGGTAGAGTGTCACCTTGACGTGGTGGAAGTCATCAGTTCGAGCCTGATTATCCCTAAACCCAATGTGAGTTTTTCTATTTTGACTTGCTCCCCTGCCGTGATCGAATGAGAATGGATAAGAGGCTTGTGGGATTGACGCGAGGGGGTAGGGAGGGCTATATTTCTGGGATCGAACTCCAGGCGAATATGAAGCGCATGGATACAAGTTATGCCTTGGAATGAAAGAGAATTCCGAATCCGCTTTGTCTACGAACAAGGAAGCTATAAGTAATGCAACTATGAATCTCATGGAGAGTTCGATCCTGGCTCAGGATGAACGCTGGCGGCATGCTTAACACATGCAAGTCGGACGGGAAGTGGTGTTTCCAGTGGCGGACGGGTGAGTAACGCGTAAGAACCTGCCCTTGGGAGGGGAACAACAGCTGGAAACGGCTGCTAATACCCCGTAAGGCTGAGGAGCAAAAGGAGGAATCCGCCCGAGGAGGGGCTCGCGTCTGATTAGCTAGTTGGTGAGGCAATAGCTTACCAAGGCGATGATCAGTAGCTGGTCCGAGAGGATGATCAGCCACACTGGGACTGAGACACGGCCCAGACTCCTACGGGAGGCAGCAGTGGGGAATTTTCCGCAATGGGCGAAAGCCTGACGGAGCAATGCCGCGTGGAGGTAGAAGGCCTACGGGTCGTGAACTTCTTTTCCCGGAGAAGAAGCAATGACGGTATCTGGGGAATAAGCATCGGCTAACTCTGTGCCAGCAGCCGCGGTAAGACAGAGGATGCAAGCGTTATCCGGAATGATTGGGCGTAAAGCGTCTGTAGGTGGCTTTTTAAGTCCGCCGTCAAATCCCAGGGCTCAACCCTGGACAGGCGGTGGAAACTACCAAGCTGGAGTACGGTAGGGGCAGAGGGAATTTCCGGTGGAGCGGTGAAATGCGTAGAGATCGGAAAGAACACCAACGGCGAAAGCACTCTGCTGGGCCGACACTGACACTGAGAGACGAAAGCTAGGGGAGCGAATGGGATTAGATACCCCAGTAGTCCTAGCCGTAAACGATGGATACTAGGCGCTGTGCGTATCGACCCGTGCAGTGCTGTAGCTAACGCGTTAAGTATCCCGCCTGGGGAGTACGTTCGCAAGAATGAAACTCAAAGGAATTGACGGGGGCCCGCACAAGCGGTGGAGCATGTGGTTTAATTCGATGCAAAGCGAAGAACCTTACCAGGGCTTGACATGCCGCGAATCCTCTTGAAAGAGAGGGGTGCCTTCGGGAACGCGGACACAGGTGGTGCATGGCTGTCGTCAGCTCGTGCCGTAAGGTGTTGGGTTAAGTCCCGCAACGAGCGCAACCCTCGTGTTTAGTTGCCAACGTTGAGTTTGGAACCCTGAGCAGACTGCCGGTGATAAGCCGGAGGAAGGTGAGGATGACGTCAAGTCATCATGCCCCTTATGCCCTGGGCGACACACGTGCTACAATGGCCGGGACAAAGGATCGTGATCCCGCGAGGGTGAGCTAACTCCAAAAACCCGTCCTCAGTTCGGATTGTAGGCTGCAACTCGCCTACATGAAGCCGGAATCGCTAGTAATCGCCGGTCAGCCATACGGCGGTGAATTCGTTCCCGGGCCTTGTACACACCGCCCGTCACACTATGGGAGCTGGCCATGCCCGAAGTCGTTACCTTAACCGCAAGGAGGGGGATGCCGAAGGCAGGGCTAGTGACTGGAGTGAAGTCGTAACAAGGTAGCCGTACTGGAAGGTGCGGCTGGATCACCTCCTTTTCAGGGAGAGCTAATGCTTGTTGGGTATTTTGGTTTGACACTGCTTCACACCCCAAAAGAAGCGAGCTACGTCTGAGTGAAATTTGGAGATGGAAGTCTTCTTTCGTTTCTCGACGGTGAAGTAAGACTAAGCTAAGCTCATGAGCTTATTATCCTAGGTCGGAACAAGTTGATAGGATCCCCTTTTTTTCGCCCCCATGCCGCCCCCGTGTGGCGGCATGGGGGCGAAAAAAGGAAAGAGAGGGATGGGGTTTCTCTCGCTTTTGGCATAGCGGGCCCCCAGCGGGAGGCCCGCACGACGGGCTATTAGCTCAGTGGTAGAGCGCGCCCCTGATAATTGCGTCGTTGTGCCTGGGCTGTGAGGGCTCTCAGCCACATGGATAGTTCAATGTGCTCATCGGCGCCTGACCCTGAGATGTGGATCATCCAAGGCACATTAGCATGGCGTACTTCTCCTGTTCGAACCGGGGTTTGAAACCAAACTTCTCCTCAGGAGGATAGATGGGGCGATTCAGGTGAGATCCAATGTAGATCCAACTTTCTATTCACTCGTGGGATCCGGGCGGTCCGGGGGGGGGGACCACCACGGCTCCTCTCTTCTCGAGAATCCATACATCCCTTATCAGTATATGGACAGCTATCTCTCGAGCACAGGTTTAGGTTCGGCCTCAATGGAAAAATAAAAACGGAGCACCTAACAACGTATCTTCACAGACCAAGAACTACGAGATCGCCCCTTTCATTCTGGGGTGACGGCGGGATCGTACCATTCGAGCCTTTTTTTCATACTTTTCCCGGGGGTCTGGAGAAAATTGCAATCAATAGGATTTTCCTAATCCTCCCTTCCCGAAAGGGAGAACGTGAAATTCTTTTTCCTTTCCGCAGGGACCAGGAGATTGGATCTAGCCATAAGAAGAATAGAATGCTTGGCTGATAAATAACTCACTTCTTGGTCTTCGACCCCCTCAGTCACTACGAACGCCCCCGATCAGTGCAATGGGATGTGTCTATTTATCTATCTCTTGACTCGAAATGGGAGCAGGTTTGAAAAAGGATCTTAGAGTGTCTAAGGTTGGGCCAGGAGGGTCTGGTCTCTTAACGCCTTCTTTTTTCTTCTCATCGGAGTTATTTCACAAAGACTTGCCATGGTAAGGAAGAAGGGGGGAACAAGCACACTTGGAGAGCGCAGTACAACGGAGAGTTGTATGCTGCGTTCGGGAAGGATGAATCGCTCCCGAAAAGGAATCTATTGATTCTTTCCCAATTGGTTGGACTGTAGGTGCGATGATTTACTTCACGGGCGAGGTCTCTGGTTCAAGTCCAGGATGGCCCAGCTGCGCCAAGTAAAAGAATAGAAGAAGCATCTGACTCCTTCATGCATGCTCCACTCGGCTCGGGGGGATATAGCTCAGTTGGTAGAGCTCCGCTCTTGCAATTGGGTCGTTGCGATTACGGGTTGGATGTCTAATTGTCCAGGCGGTAATGATAGTATCTTGTACCTGAACCGGTGGCTCACTTTTTCTAAGTAATGGGGAAGAGGACCGAAACATGCCACTGAAAGACTCTACTGAGACAAAAATGGGCTGTCAAGAACGTAGAGGAGGTAGGATGGGCAGTTGGTCAGATCTAGTATGGATCGTACATGGACGGTAGTTGGAGTCGGTGGCTCTCCTAGGGTTTCCTCATCTGGGATCCCTGGGGAAGAGGATCAAGTTGGCCCTTGCGAACAGCTTGATGCACTATCTCCCTTCAACCCTTTGAGCGAAATGCGGCAAAAGGAAAGAAAATCCATGGACCGACCCCATCGTCTCCACCCCGTAGGAACTACGAGATCACCCCAAGGACGCCTTCGGCATCCAGGGGTCGCGGACCGACCATAGAACCCTGTTCAATAAGTGGAACGCATTAGCTGTCCGCTCTCAGGTTGGACAGTAAGGGTCGGAGAAGGGCAATCACTCATTCTTAAAACCAGCATTCTTAAGACCAATAGAGTCGGGCGGAAAAAGGGGGGAAAGCTCTCCGTTCCCAGTTCTCCTGTAGCTGGATCCTCCGGAACCACAAGAATCCTTAGTTAGAATGGGATTCCAACTCAGCACCTTTTGAGATTTTGAGAAGAGTTGCTCTTTGGAGAGCACAGTACGATGAAAGTTGTAAGCTGTGTTCGGGGGGGAGTTATTGTCTATCGTTGGCCTCTATGGTAGAATCAGTCGGGGGCCTGAGAGGCGGTGGTTTACCCTGTGGCGGATGTCAGCGGTTCGAGTCCGCTTATCTCCAACTCGTGAACTTAGCCGATACAAAGCTATATGATAGCACCCAATTTTTCCGATTCGGCTGTTCGATCTATGATTTCTCATTCATGGACGTTGATAAGATCCTTCCATTTAGCAGCACCTTAGGATGGCATAGCCTTAGCCTTAAAGTTAAAGTGAAGGGCGAGGTTCAAACGAGGAAAGGCTTACGGTGGATACCTAGGCACCCAGAGACGAGGAAGGGCGTAGTAAGCGACGAAATGCTTCGGGGAGTTGAAAATAAGCGTAGATCCGAAGATTCCCGAATAGGTCAACCTTTCGAACTGCTGCTGAATCCATGGGCAGGCAAGAGACAACCTGGCAAACTGAAACATCTTAGTAGTCAGAGGAAAAGAAAGCAAAAGCGATTCCCGTAGTAGCGGCGAGCGAAATGGGGAGCAGCCTAAACCGTGAAAACGGGGTTGTGGGAGAGCAATACAAGCGTCGTGCTGCTAGGCGAAGCGGTGGAGTGCTGCACCCTAGATGGCGAGAGTCCAGTAGCCGAAAGCATCACTAGCTTACGCTCTGACCCGAGTAGCACGGGGCGCGTGGAATCCCGTGTGAATCAGCAAGGACCACCTTGCAAGGCTAAATACTCCTGGGTGACCGATAGTGAAGTAGTACCGTGAGGGAAGGGTGAAAAGAACCCCCATCGGGGAGTGAAATAGAACATGAAACCGTAAGCTCCCAAGCAGTGGGAGGAGCCCGGGGCTCTGACCGCGTGCCTGTTGAAGAATGAGCCGGCGACTCATAGACAGTGGCTTGGTTAAGGGAACCCACCGGAGCCGTAGCGAAAGCGAGTCTTCCTAGGGCAATTGTCACTGCTTATGGACCCGAACCTGGGTGATCTATCCATGACCAGGATGAAGCTTGGGTGAAACTAAGTGGAGGTCCGAACCGACTGATGTTGAAGAATCAGCGGATGAGTTGTGGTTAGGGGTGAAATGCCACTCGAACCCAGAGCTAGCTGGTTCTCCCCGAAATGCGTTGAGGCGCAGCAGTTGACTGGACATCTTAGGGGTAAAGCACTGTTTCGGTGCGGGCCGCGAGAGCGGTACCAAATCGAGGCAAACTCTGAATACTAGATATGACCTCAAAATAACAGGGGTCAAGGTCGGCCAGTGAGACGATGGGGGATAAGCTTCATCGTCGAGAGGGAAACAGCCCGGATCACCAGCTAAGGCCCCTAAATGACCGCTCAGTGATAAAGGAGGTAGGGGTGCAGAGACAGCCAGGAGGTTTGCCTAGAAGCAGCCACCCTTGAAAGAGTGCGTAATAGCTCACTGATCGAGCGCTCTTGCGCCGAAGATGAACGGGGCTAAGCGATCTGCCGAAGCTGTGGGATGTAAAAAGACATCGGTAGGGGAGCGTTCCGCCTTAGAGGGAAGGACCCGCGCGAGCAGTGGTGGACGAAGCGGAAGCGAGAATGTCGGCTTGAGTAACGCAAACATTGGTGAGAATCCAATGCCCCGAAAACCTAAGGGTTCCTCCGCAAGGTTCGTCCACGGAGGGTGAGTCAGGGCCTAAGATCAGGCCGAAAGGCGTAGTCGATGGACAACAGGTGAATATTCCTGTACTACCCCTTGTTGGTCCCGAGGGACGGAGGAGGCTAGGTTAGCCGAAAGATGGTTATCGGTTCAAGGACGCAAGGTGCCCCTGTTTTTTCAGGGTAAGAAGGGGTAGAGAAAATGCCTCGAGCCAATGTTCGAGTACCAGGCGCTACAGCGCTGAAGTAACCCATGTCATACTCCCAGGAAAAGCTCGAACGACCTTCAACAAAAGGGTACCTGTACCCGAAACCGACACAGGTGGGTAGGTAGAGAATACCTAGGGGCGCGAGACAACTCTCTCTAAGGAACTCGGCAAAATAGCCCCGTAACTTCGGGAGAAGGGGTGCCTCCTCACAAAGGGGGTCGCAGTGACCAGGCCCGGGCGACTGTTTACCAAAAACACAGGTCTCCGCAAAGTCGTAAGACCATGTATGGGGGCTGACGCCTGCCCAGTGCCGGAAGGTCAAGGAAGTTGGTGACCTGATGACAGGGGAGCCGGCGACCGAAGCCCCGGTGAACGGCGGCCGTAACTATAACGGTCCTAAGGTAGCGAAATTCCTTGTCGGGTAAGTTCCGACCCGCACGAAAGGCGTAACGATCTGGGCACTGTCTCGGAGAGAGGCTCGGTGAAATAGACATGTCTGTGAAGATGCGGACTACCTGCACCTGGACAGAAAGACCCTATGAAGCTTCACTGTTCCCTGGGATTGGCTTTGGGCCTTTCCTGCGCAGCTTAGGTGGAGGGCGAAGAAGGCCTCCTTCCGGGGGGGCCCGAGCCATCAGTGAGATACCACTCTGGAAGAGCTAGAATTCTAACCTTGTGCCAGGACCTACGGGCCAAGGGACAGTTTCAGGTAGACAGTTTCTATGGGGCGTAGGCCTCCCAAAAGGTAACGGAGGCGTGCAAAGGTTTCCTCGGGCCAGACGGAGATTGGCCCTCGAGTGCAAGGGCAGAAGGGAGCTTGACTGCAAGACCCACCCGTCGAGCAGGGACGAAAGTCGGCCTTAGTGATCCGACGGTGCCGAGTGGAAGGGCCGTCGCTCAACGGATAAAAGTTACTCTAGGGATAACAGGCTGATCTTCCCCAAGAGCTCACATCGACGGGAAGGTTTGGCACCTCGATGTCGGCTCTTCGCCACCTGGGGCTGTAGTATGTTCCAAGGGTTGGGCTGTTCGCCCATTAAAGCGGTACGTGAGCTGGGTTCAGAACGTCGTGAGACAGTTCGGTCCATATCCGGTGTGGGCGTTAGAGCATTGAGAGGACCTTTCCCTAGTACGAGAGGACCGGGAAGGACGCACCCCTGGTGTGCCAGTTATCGTGCCCACGGTAAACGCTGGGTAGCCAAGTGCGGAGCGGATAACTGCTGAAAGCATCTAAGTAGTAAGCCCACCCCAAGATGAGTGCTCTCCTATTCCGACTTCCCCAGAGCCTCCGGTAGCACAGCCGAGACAGCGATGGGTTCTCTGCCCCTGCGGGGATGGAGCGACAGAAGTTTTGAGAATTCAAGAGAAGGTCACGGCGAGACGAGCCGTTTATCATTAACGATAGGTGTCAAGTGGAAGTGCAGTGATGTATGCAGCTGAGGCATCCTAACAGACCGGTAGACTTGAACCTTGTTCCTACATGACCCGATCAATTCGATCAGGCACTCGCCATCTATTTTCATTGTTCAACTCTTTGACAACATGAAAAACCAAAAGCTCTGCCCTCCCTCTCTATCTATCCAAGGGATGGAAGGGCAGAGGCCTTTGGTGTCCCCTCCAGTCAAGAATTAGGGCCTCACAATCAATAGCCAATATGCTTTTCTCTCATGCCTTTCTTCGTTCATGGTTCGATATTCTGGTGTCCTAGGCGTAGAGGAACCACACCAATCCATCCCGAACTTGGTGGTTAAACTCTACTGCGGTGACGATACTGTAGGGGAGGTCCTGCGGAAAAATAGCTCGGCGCCAGGATGATAAAAAGCTTAACACCTCTCATTCTTATTACTTTTTCATATTGAAAAAGTAATTAAGAATGAAAAAAGAAAAGGTCGTCTTATTCAAAACCCCAATTATGAAATCCCTTCTCTCCCACTTCACACCTCGGAACGCACCGTTCTTATAGAGAGAGAGGCGCTTTCACATCTTCTTAAGCCGAAATGGCTGGGGAGCGCAAAGGTTCCCTTTTTTAGGGTACTCCGGGGAACAGATCCAGTGGAGACGGGGTGGGGCCTGTAGCTCAGAGGATTAGAGCACGTGGCTACGAACCACGGTGTCGGGGGTTCGAATCCCTCCTCGCCCACAACCGGCCAAAAGGGGAAGGACCCTTCCCTCTGGGGGTAGGAAAATCATGATCGGGATAGAGGACCCAAAGCTATGGAACTTGGGTGTGGGTATTTTGTCGAAATGGAATGGCCTTACCTTACTTTTCTCTTTTTATTTACTTTTTATTTTAAATTATTTAAAATTATTTAAAAGTAATAAATAATATTAATAAAAAAAGTTTTTTTTCTTAAATGGTGGATTATTTGAAATGAAATAATAGTATGCCCTAACCCAATCCGCATATTTTTTTGTTTTACGCCTCGTAATTCTTCCTCAGCCAGGCTTGGGCAGAATAGCAGAGCAAGTAAAGTATTAGTAGCATAGCTGCGTTCCTCGTCATTAATATGTTTGCTTGCGGTAATTGTGGCCTCTTGGGAGAATTGATGACTGCATCTTTGATGCACTTGCTAGTACTAGTACATCTGAGAATTCTTAATTGGTTAGTTTAAATAGCCCCAGACTGTGGAACAAAGGAGTATCCCGGACCTACACCGAGGTATTGATGGCGATTCTCAAATATCGCAGAACAGAATGGGATACGATGAGATAGAATGCAATAGAAACAAAGACACGGGGAACGGGTTACCGACTCTTAACGGTCAAAGCGAACCCTTTCATTCCGAATTAAAGAATTCGGAATGAATCAAATCTCCCCAAGTAGGATTCGAACCTACGACCAGTCAGTTAACAGCCGACCGCTCTACCACTGAGCTATTGAGGAACAACGGGAAATTAGATCTCATAGAGTTCAATTCCCGTTCTCAACCCATCACCAATATGAGCTCAAAGTTTCCTTCGTAACTCGCGGAACTTCTTCGTAGTGGCTCCGTTCCATGCCTCATTTCATAGGGAACCTCAAAGTGGATCTATTTCATTATATTCCACCCATATACTAATTCCATTCATTTAATATCCCTTTCTTTGGTGTCATTGAGATAAGAGATGTCGTTTCTAGTCTATCTGTTTCTATTTCTATATATATATGGATATATATATGGAAAGTTGAAAAATCAAAGTTGAAAAATCATCATATAATAATCCAGAAATTGCAATAGAAAAGAAAAAGGGAGGTTTGTGATGATTTTTCAATCTTTTATACTAGATAATCTAGTAGCCTTATGCATGAAGATAATGAATTCGGTCGTTGTGGTCGGACTCTATTATGGATTTCTGACCACATTCTCCATAGGGCCCTCTTATCTCTTCCTTCTCGGAGCTCAGGTTATGGAAGAAGGAGAAGAAGGAACCGAGAAGAAAGTATCAGCAACAACTGGTTTTATTACGGCACAGTTCATGATGCTCATATCGATCTATTATGCGCCTTTGCATCTAGCATTGGGTAGACCTCATACAATAACTGTCATAGCTCTACCGTATCTTTTTTTTAATTTCTTTTGCAATAATAACAAACACTTTTATTACGGATCCACTAGGAAAAATTCAATGCGTAATTTTAGCATTCAACGAGTATTCCTAAATAATCTTATTTTATTATTATTGAATTATTTCTTTTTACCAAGTTCAATGTTAGTCAGATTAGTCAACATTTATATGTTTCTCGGCAACAAACAAATTTTATTCCTAACAAGTAGTTTTGTTAGTTGGTTAATTGGTCAGATTTTGATTATGAAATGGATTAGTTTGGTATTAGTATGGATACAGGAAAATTTTTCTATTAAATCTAAAAAATCGAATATCCTTATTAGATTGAGTAAATCCATTATGTTCGAATTGAGAAATTTTTTAAAACATTAAAACAAAAGACGAAAAGTAGTAAATTACTAACAAAATTAATACATAAAAAAAGTACAATAAAATATAGGAAGAAATTCGGCCACCCCCGACATATTTTATAATCTCTCCTATCAAAAAATTTGTAAGACCGACTGCATTTGGAATTCCATCAATTACTCGTCTATCAAAAAAAGAATTTCCTTTAGCTAATCGTCTTACACCCCCAATCAAGTAGATTTCATAAAAAGAATCTATGTAACCGCGATTATATGACCAATCATATATCACATTTACTATTTTCTCTACAATAATTTTTTTAAGAACATATTTACCAAATAAATTAAGTAAGTTCAAATTTTGTAAAGATGAATAAACCGGCTTATAGAAAAAAGATGCTATAAATATTCCGTAAAATGCTATACTGACCGAAAAAGTTGCATTTGTCACAAATTCATACCAATCTACAGAATTGTTTAAATTTGGATGGAAAGGGTTTAGAGACGGAATTAACATTCTTGATAATATATCAAAACCTACTCCCTCTTGATTGAAAGAAATTCCTATAGCTCCAAGGAACAAAGTAAATAATACTAATACAAGCATAGAAAATAGCATCCTATTGTCTGATTCGTTGGAATACGAAAAGATTTTGTTAGTGCCAAAATAGGGAATAACAAGAAAAGGTCGCATTATTTTTTTTACATTTCTATCAATTCGATATGGGTATGTCTTCTTACAAATAAAAGAAGCCCTTTCATTATTATTCATTGTTAATTGACCTTCTTTACCCCAGCAAGATATTGAATAGAATGAGCTAGTTTTTTTTCCATTGTAATTTTTAAAATGAACATTTAAATGCCCCTCAAAAACAAGTAAATAGATCCGAAACATATAAAATGCGGTTAATCCTGCTGTTGAAGAAGCTATTATTGCGAACATTGGTGAATACAACCAAATATCATTAAGAATTTCATCTTTGGACCAAAAACAAGCAAAGGGTGGAATACCACAAAGAGAAAGTGTACCCACTAAAAAAGCGGTTTTTGTAATTGGTATATGTTTTGTTAAACCGCCCATAAGAACCATATTTTGACTTTTATCTGGAGAATATCCAACAATAGTTTCCATTGAATGAATAATCGATCCCGATCCTAAAAACAACAACGCTTTTGAATAAGCATGAGTAATCAAATGAAATAAAGCGGCTCGATAAGAACCCATACCTAGAGCTAACATCATATAACCCAATTGAGACATTGTAGAATAAGCCAAACCTCTCTTAATATCCGTTTGAGCAAGAGCTAAAGTAGCCCCTAATACTACCGTTATTATACCTATCAAAGCTATTCCATTCATTATGGAAGGTAGAACTATAAAAAGAGGAAGAAACCGGGCTACAAGAAAAATTCCCGCCGCTACCATAGTAGCAGCATGTATAAGAGCCGAAATCGGGGTAGGCCCTTCCATAGCATCCGGTAACCATACATGAAGGGGAAATTGGGCAGATTTAGCAACTGAACCGGCAAATAATAGGAAGGCACACAAAGTAATAAATAAAAGATTTACCTCATTATTCGAAATAAAGTTTTTGAATATTTCAAACAAATCCCGAAATTCCAAACTACCTGTTATCCAGTAAAGACCTAAAATTCCTAATAATAAACCAAAATCTCCTACACGATTAGTTATAAACGCTTTTTGACAAGCATTTGCCGCGATAGGGCGTGTGAACCAAAAACCTATTAAAAAATAGGAACACATTCCAACAAATTCCCAAAAGATATAAATTTGTATCAAATTCGAACTGGTAACTAATCCCAACATTGAAGTATTAAAAAAACTCATATAAGCAAAAAATCTCCAATATCCTTGATCATGAGACATATAATTGTCACTATAAATAAGAACCAAAATTCCAACAGTAGTGATTAATATTGACATAATAGAAGTAAGTGAATCAATCAAGTGGCCAAACTCTAAAGAAAGATCATTATTGATAGTCCAAGACCATACATATTGATAGATAGAACTGGTATTTTTTTGATGAATAGACAAATCGATTGAAAAAATCATAACTATACTTAACAATAAAATACTAGGAAAAGCCCACACACGGCGAAGATTTTTTGTTGCCGTCGGAAAAAGGAGAAGTCCCGTTCCTATTAACATAGGAACTAGAAGTGGAATGAAAGGTATAATCCACGAATATTGATACGTATATTCCATACAAAAAAATACAAAAAATCTTTTTCTTCTTAATCTTAATGAGTTTTGTTTCTTATTCGCCGGTTTTAGCTCGTTTGAAAGGTTCAGTTAATAAAAGAAAAATTAAGATATGCAAAACTTAAACAAAATTCTCTATTCTTAATTTTTATTATTTTGAATCTTTGTACAATAATTTCAATACAATATTGCAAAGCACGAAGTGAAAATGAGTCAAATGATATGACAAAATTCTTAATAAAAAATAAACTTTATTTTTTGGTTTTTTAGTTTTTAATATTAATAAAAAAGAAAAATATTTATAAAAAATAAAATGAATTATTATATATTATAATAATTTACACCTCATAGAGTTAGAGTGAATAGAAAAAATTACACCAAAAAATTAGTTTATTTTGATATGAATCCCTCTCAATAAAATAAAAATTTATTGAGTTTGTTTATTCCGAAAAATTTTAGTTCATTTTTGAACTAATTGATTATTTTTGGAACTAATTAATTATTTCCCATTACAATAAAAGACATCTAAGTTTGTAAAAAAGATTATGATATTCAAGAGTTTACTTTACATAGCAGAGAAAAAGTAAGATACATTTTTTAAAAATTAAAAATCATGTATCTTTTATAATAGATTAACGACCGGTCTGATTCAATTTTCAAATTCAAATTAGGCACACTCTTTCTTCGAGCTTGAGCAATTCATTTTTAAGCAGGATAAGGGTTGATTTCTTAAACTTTTTCGATTTATTTTATTCGATGTATAAATGGAGTACGACGAAAATAGACAGAGATATAACCAGACAGACAGTCTTCTTTTTTTTTTGTAAGAATTCTATAAAATATTACTAGGAACAAAAAACAAAAAGACTATGTGATTTTTACATATGCATATTTTTTTTATGAAGGGAATGTAACCTAGAAAAAAGTGAATAGATATAGGTCTAATTAAAGAACAATTCATTTTGAACAATAGATGTCTTTCACATGAACTATAGTAATGAATAAACTAGTATAATTTTTTGAATGGCAGTTCCAAAAAAACGTACTTCTATATCAAAAAAACGGATTCGTAAAAATATTTGGAAAAAAAAGGGATATTGGACAACATTGAAATCTTTTTCCTTAGCCACATCTCTTTCTACGGGGAACTCAAAAAGCTTTTTTGTGCAACAAATACAAATATTGGAGTAATCTCTGAATTTAGCCGGACTCGAAGAATAGACTAATTTCGTTTATTCTTTTCCAATTTTATTTCGTTTTTCTATATCTATAAATATAAATATATAATTTAAATATAAATATATAATTTTTTCTATTTTTTCTATAGCTATAGATTTCTAATCGATTTCTTTATAAATATCTATATTATATATAGTATAAATATCTATATTATATATAGAAAGAATGGTACTGGTTTTTGAAACAACAAAAGAATAAACATAACAAAATTTCAACTTTTTGAAGTATGTTTTCTCATTTTTGGAATGAAGAGTTTCATTTTCCCCATCGACCAAATAATCAATAAAAAAGTTTTTTTGTTTTTTTAGTATTAGTATATTTTTTTTAGTATTAGTCTATTTTTTTTAGTATTAGTATATTTTATTAAGTAGATAGAAAATCTTTAGTAAAAAAAATAAATGAAATGGGACACATTTTTGGGCATTGGAACTAATTGATTTCAAACTTGTTTTTGTAAATTTTGAAGTACTATATTCTATAAATTACTATTCTATAAATTACTATATCTTTAAATTACTATCACTAACCATATTAACTAGCTATATATATATATTTATATTCTATATATATTTTTTAACCCAATTGAAAAGAAAAGTAACCCTTCCCTTTTATTTGTTTATTGGAGATAATAATTTTCAAATTGAAATGCTCCAAAATGGATCTTAAAAAAAAAAGAGGATACAATTTCGATCGAAATAAAAATTGTATCTGATATCTTAATAATTTTTTTTAATTGGTTTTCGAAATATTAACTTTTCGACACAACAAAAATTCTAATGATTAATACAAAGCTCTGCAAATGTTTATTTATATAAATTCTTGGAATATAATGCTAACTAAATTTGTGATTCATAAAAATACTATTTTTCTTTCAAAAAGAAATGCATATTTTATTTTTATTTTATTTAATTATTAATTATTATTTTAATTATTAATTAATTATTAATTATTATTATTTTATTATTATTTTTTTTTTTTAATTATTAAATTTATTATTTAAATTTATTATTATAAAATTATATATTTTATTATTATAAAATTATATATTTATTATTATCAAATTTTATAAATTTTATAAAATTTGATTTATTTAATTTAATTATTAAAAAAAAAAATGAATCATTTAAAAACACAAAAGAGAAAGCAAATTTTGTGTTTCAGAGGTTGAAGTCAGAACTGTTTAGATCTAGTTACAACAGTGCCATTTTGAGGAAGGATAAACTATGAAAAAGCCCACTCCCATTACTAACTTAATTTAAATAAAACTGACACTCGAAACGAAAAACGAATGATAATAAGAATTCTTATTGTAATTGGAATATTCAAATCTTCAAAAAAGAAAAATTATTTTATATTTCGATTTTTATGTTTACTAAACAAATATTGTATTGCATTTGAATTGACTCTTTCAATCTCGACGATTTACTAAAAATAGATTATTATGATTTCGAGCAAGCCGCTATGGTGAAATCGGTAGACACGCTGCTCTTAGGAAGCAGTGCTAGAGCATCTCGGTTCGAGTCCGAGTGGCGGCATGGCATCTTATCTTCGAATCTTCGAAAAGAGTAAGTCCTAGAATGAATTCCATTCCCGATTTTCATTCCTATAATTAGTAGATCCTTTTTTATTTATGATATTTTCAACTTTAGAGCATATATTAACTCATATATCATTTTCGGTCGTATCAATTGTAATTGCAATTCATTTGATAAACTTATCACTCAATGAAATCGTAGGACTATATGATTCGTTGGGAAAAGGCATGATAGTAACTTTTTTCTGTATAACAGGATTATTAGTTACTCGTTGGATTTTTTCGGGACATTTACCATTAAGTGATTTATATGAATCATTAATCTTTCTTTCATGGAGTTTTTCCATTTTGAATATGATTCCGTCTTTTACTTTTAAAAAACATAAAAACCATTTAAGCACAATAATCGCACCAAGTGTTATTTTGACCCAAGGCTTTGCTACTTCGGGTCTTTTAATCAAAATGCATCAATCCACAATATTAGTACCCGCTCTCCAATCCCATTGGTTAATGATGCATGTAAGTATGATGGTATTAGGCTATACAGCTCTTTTATGTGGCTCATTATTATCAGTAGCTCTTTTAGTCATTACATTTCGAAAAGTCATAAGGATTATTGGTAATAGCAATAATTTTTCTTTTTTCAATGTAAATGAGTCATTTTCTTTTGCTGAGATCAAATACCTGAACAAGAGAAATAATATTTTACGAAACACTTCTTTTCTTTCTTTTCGAAATTATTACAGGTCCCAATTTATTCAACAATTGGATCGTTGGAGTCATCGTATTATTAGTCTAGGGTTTATCTTTTTAACCATAGGTATTCTTTCGGGAGCAGTATGGGCTAATGAGGCATGGGGATCCTATTGGAATTGGGATCCAAAGGAAACTTGGGCGTTTATTACTTGGACAATATTCGCGATTTTTTTACATACTAGAAAAAAATTGGAAGGTGTAAATTCTTCAATAGTAGCCTCTATGGGCTTTCTTATAATTTGGGTATGTTATTTTGGAATCAATTTATTAGGAATAGGATTACATAGTTATGGTTCATTTACATCAAATTGAGTTTAAGTGAATTGAATAAAGAAGGGGTCTGACAAATACAAACATAGTAAGCATATAATAAAACTTCACATAAACCGTCGAGAACCCCTTAGAATCCACTAATGTAGTGATTCAAGGGGTTCTCCCAAACATCAAAGACATCTGGTTACAATTCCTTTTTGTAAGTTAAGATGATAGAATAAAAAGATTTCTTTCTCTTTTTTTTAATAGTGTCCATTATACAATGAAAAAAGAAATCTTTTTATTTTTATTTCATGAAAACTTTCTATAAAAAATTCGATAGAATAGCTTCGACCTTGTCAACTGATAATGAGAAAATAAAATCCGGATAAATACCAATACCTATTACAGGTATAAGGATCGAAATCGAAATAAATAACTCTCGCGGCCCAGAATCAAAAAAATAAGAGTTTGATGTATTAAAAAGAGTGTATCCATAGAACATCTGGCGTAACATAGATAATGAATAAATAGGAGTTAATATCATTCCAATGGCGGTTACAAAAGTAATTAGTATTTTTGTCATTAAAAGAAATTTTTGACTCATAATTATTCCAAAAAAGACTATCAATTCTGCAACAAAACCGCTCATGCCTGGCAATGCAAGGGAAGCCATCGATAAGATACTGAACACCGTGAATATTTTTGGCAGTGGAATAGCCATTCCACCCATTTCGTCGAGATAAAGAAGACGTATTCTATCATAACCCGTTCCTGCCAAGAAAAAAAGCGCAGCGCCAATAAACCCATGCGAGATTATTTGTAAAATGGCTCCATTGAGTCCCGTATCGCTTATCGAACCAATTCCTATAATTATGAAACCCATATGAGATACAGAGGAATAAGCTATTCTTTTTTTTAAATTACGTTGACCAAGAGATGTTGAAGCAGCATAGATTATTTGAATTGCACCTAATATCATTAACCCGGGAGAGAATATAGAATGAGCGTGAGGTAATAATTCCATATTAATTCGAACCAATCCATACGCTCCCATTTTTAATAAAATTCCGGCTAAAAGCATACAAGTACTGTAATGTGCTTCTCCATGGGTGTCTGGTAACCATGTATGTAAGGGTATAATCGGCGATTTTACAGCAAAAGCAATAAGAAATCCAATATAGAATATTATTTCCAGTGCCAAAGGATATGATTGATTAGCTGATGTTTCCAAATTTAATGCAGGTTCATTGGAACCATATAAACCGATACCTAGAACTCCCATTAATAAAAAAACGGAACTCCCTGCAGTGTACAAAATGAACTTTGTAGCTGAATACAAACGTTTCTTTCCCCCCCACATGGATAAAAGTAGATAAACAGGAATTAATTCTACTTCCCACATGATGAAAAAAAGTAAAATGTCTCGAGAAGAAAATGATCCTATTTGACCGCTATACATTGCTAATATCAGAAAATGGAATAATTTGGATTCCCGAGTAACCGGCTGAGCCGCTAAAGTAGCTAAAGTGGTGATAAATCCCGTGAGTAAAATCGGTCCGATAGAGAGCCCATCTATTCCGAATCTCCAATAAAAATCAAAAAAATTTATCCATTTATAATTCTCCGTCAGTTGCATTAATGGATCGTCCAATTCGAAATGATAACAGAATGCATAGGTTGTTAGAAGGAGATCTATTAAGCATATACAAATAGTATACCAGCGAATTACCTTATTTCCTCTATGAGGAAATAAGAAGATTAAGGAACCCGCGGATATTGGCAAAACTACAATTATTGTTAACCAAGGAAAAAAATTCGTGGTAAAAATAAGATACACTTGGGCCAGAAAACCCGTGCTCAAAACGACTTTTTTTTTATGTTTTGAACACGGGGTTTTTGTCAGTAAAAAACGTATTCGTGTGGGGTTTTTTGAAACGTATCAATCAATAAGCTAGACCCATGCTTCTAGTTGTTTCATGCCATAAATAAACTCGAACACTCAAGAAATCCGTCGGACAGGCAGATTCACATCTTTTACAGCCGACACAATCCTCTGTTCTTGGAGCAGAAGCAATTTGCTTAGCTTTACATCCGTCCCAAGGTATCATTTCTAATACATCTGTCGGACAAGCTCGGACACATTGAGTACATCCTATACAGGTATCATAAATCTTTACTGAATGTGACATTGGGTCTATTAGTTTTTGAACATCAGAAATTTTCGATCTAGTAAAACTTTTAAATGAATCATATATTTAGACACCAGATGAATCAACGATTTACCAGACGTTTTCCAATCAATCTACTTCTGGATGAAATTCCTAAAAGAAGGCCAAGATACTTTGATTTCTTACGTTTTCGTAAACATGATCATACGTTATGTATCATACATGTTAATTGGGAATTGATGAATATTCATATTCTACTTTTAATTAATATTCTATAATTTTTAATTAATATTCTATAATGTTTATGATTAATATTATTTTTTTTTATTCATTTATTTATTTATTCAACAAATTCGATTGATTGATACGAGTTGATTTTCTGTTACGATAAATTGATGAAACAATAGCTGGTCCGATAGCTGCTTCAGCGGCTGCAATAGCTATAACAAAAATGGAAAAAATATTTCCTTTTAATTGACGACTATCAAAAAAATCAGAAAATGTTACGAAATTTATATTAACCGCATTCAGTATAAGTTCAAGACACATAAGGGCTCTAACCATATTTTGGCTCGTGATCAATCCATAGATACCGATAGAAAATAAATAGGCACTCAAAACAAGTATATGTTCGAGCATCATTGACCAACTCCTTATAAATTTCGATTCATTTCAATATGAACAACATTTCAATCAACGGATTCGATTGACTAGAGAATCGAACAAAACCAAAAGAATACATTAAATCGAATAAAAAATTATTTTAAACAGAAAACAAACAATCTTTCCCTTTCACATATAATTGAAAGGAAATGGATGGGATAAGATAGAGCAAAATTGAATTTGAATTGCTGTTGATTGTTCGAAAGATTTATTACTGTCGGGCCACAACAATTGCACCTATCAAAGCAGCTAAAAGAATTATTGAAATGAGTTCAAATGGAAGAAAAAAATCTGTTGATAAATGAATTCCAATTTGTTGACTATTACTTATCAAATCTTGTTCGATAATCTGATTTGATCTTGTAGTCCAAATAATCCCGTACCATGATGTATCTGGAATAGTAGTCATTAGTGAAACAAAAATACTTATACAAACCATCAAAGTAACTCCGTCCCCAACGGTCCAAAAATAAAAATGGTGGGAATATTCTGAACCTTTCATGAACATCACAGCAAATATGATTAAAACATTTATAGCTCCCACGTAAATAAGTAGCTGTGCCGCAGCTACAAAATGGGAGTTTGATAAAATATAGAATAAAGATATACAAACAAGAACCAGTCCCAACGAAAAGGCAGAAAAAATTGGGTTGGTAAATAATACTACTCCTATACTTCCTAATATAAGAACTGATCCTAGAAAGACTAAAAGAAAATTATGTATCGGTTCAGGCAAATCCATTATATGGAAAATAAGAAATAAATAAATCGAAATTTCATGACCTTATTGATACGACCAGGAAAAAAGTTTATATACTAAATTACTAATTGAATTAACTCCTAAGAAGTGTGAGTTGATATAGGTACAGTCCTAGGAAGAATCTCATTCTTTATACGAAAGAGTAGTTAGAAGCTATACTCTCTCTCTATATATAGTATATATTTATTCTATAATAAATTCCATTTTTGTAAAAAATTACAAATCGATTTTACATTTCGAGATTATTATAATAATATTTATTCTATCTATCTATATCTATCTGTATTTATTTAATTTTTTAATATTTTAATCCTATAATATTTACTATTGATTTGATATATTTTAAATATATCATTATTTAAATATATCATTATTTCTATATATCATTATTTATATGATTTCATTTTTTTAATTATATGGAATCCATTAGATTATTTTATATTTTTTATATTTTTTTATATATAATATATATATATATATAATTTATATAGAATTATAATTTATATAATAGAATTATAAATATAATCATTTCATTTTTATTTGAATATTTGAATTGAGGCGAGTTTAAAATTGTTCGAATTGTATAATCGTCAATTACTGACATTGGTAAACGGCCCAAAGCAATTTGATTATAATTCAATTCGTGACGATCATAAGTCGAAAGTTCATATTCTTCAGTCATTGATAAACAATTTGTTGGACAATACTCAACGCAATTACCGCAAAATATACAGATCCCGAAATCAATACTGTAATTAAGCAATCGTTTCTTTCGAATAGAAGTTTCCAGTTTCCAATCAACAGCAGGTAGATCTATAGGACATACACGAACACATACTTCACAAGCAATGCATTTATCAAATTCAAAATGGATTCGACCGCGGAAACGCTCCGATGTGATTAATTTTTCATAAGGATATTGAATAGTTACAGGGAAACGATTTGCATGGGATAGGGTAATCATAAAACTTTGACCAATATACCTTGCAGCTCGTACTGTTTGTTGACCATAATTCATGAACTCAGTTACCATAAGGAACATATCGTGAATATCTATGAATAACTTTATTTTGTTTCTTTCTCTTGTTTGAGACAAGTTATCAATATAGAATATTCATTTTTTACAGTGAAAGCAGTTGAGATGAAGTTGTTAATAATAGATTACCGAGAGAAATAGGTAAAAGAAATTTCCATCCAAGATTTAATAATTGGTCCATTCTTAGTCTAGGTAAAGTCCATCTTGTTGTGATAGAAATGAACAAGAAAAAATAAGTTTTAGCTAATGTAATAAAGATACCAATTGTAGTTCCAAAAACTCCACACGCTTTATTTATTTCAAAAAGTTCAGAAATGAATATGTATGGGGTAGGGGTATTCCAACCGCCTAAGTAAAGAACCGTTACAAATAATGAAGAAACTAATAGGTTTAAATAGGAAGCAACATAAAATAAACCAAATCTTATACCTGAATATTCGGTTTGATAACCGGCTACTAATTCTTCTTCTGCTTCTGGTAAATCAAAAGGTAATCTTTCACATTCCGCTAGCGAAGAAATTAGAAAAACAATAAAACCTATAGGTTGACGCCATAAATTCCACCCCCAAAAACCATATTTTGATTGCGAATCCACTATATCAACTGTACTTAAACTGTTAGATAATCATAGTCGGTGATAACATTACTGTTCCCATCGCTATTACAGAACCGTACATGAGATTTTCACCTCATACGGCTCCTCGAAGGCCATAAATAAATCTAAGGACGGCACCGTTTATTTCTCTTGATATATCCCTAAGATAGGTGGGCTTCATTTTTATTGGATGGTCCTGAATTAAACCAATTGAATTCTGTCTGTTCGAATTATAATAATAAAAAAAAAAAATAGAAATAAATTAAATAAAAATAAAAAGGTACTTCTGAATTGATCTTATCCCCTAAAAAATGGAATTTGTTGAGTAATAACTTAATTCTTCAATAAAATACTCCTTTAATTTATTAATAACAATAACCTATCCTTTTTGATTACAAAAAAGAATATGAATTAAGATATGACTCCATGAAATATGCATATAAGAAAGAATAAAAAAGGATCCCTGTTTGTTTATTGCTTATTGGAATTGTATTATATTAATTATATTAATGGATTCTTTCTTTTTTTCCTTCTTAGTTTTGGTTTTGTTTTCTTTTTTATGTACAAAAGGAGGACTTAAAAAAATTTTAAAGGATTATTTCGTTTATGATAGTCATATTTATTTAATCGGTGGATAGTAGCCTATACTCTGGACCGGAATTGTGGGGAGTACTACCTGATTATTTCTACCAATTTTAAGCCCCAATTAGTATTCTTTTTATATTCTGGAGAAATACTCTTTTGGATAATATAATTTACATAATCTCTATTACTAATCCTTTGTGTATCTTGGTGTTTCTAACTATCCAATCATTTTATTTTTTATCAATCCCCTACTCCTTTATTTATCGTAATACATGTATGGTAATTCATACAAATGATAGTGAAAACTCAATAAGGTTGGTCTTTTGAGCCCGCTTCAAGACAGGATGACTAAAACAACCAATCTTGGGGGAAATGGCCCTTTCCATTTTTTTCCACTTCATTTTTTTCTTAATACATAGAAAATGAGACTCAATATTTTGACTGCAAATTAAAAAGAAATACAAGCTGTTTTATTTCACCCATCTAACTATCTGATTTAGTTTATCAATTCGAACTCCGAATAATAATAATGAATAAAAAAATGAAGATATCTATTCAATTTATTCTACTTCTTTTTCTTTCTTTCCTATAAAACCTAGAAAAAAGGAGCATGGAAAAGTTTCTGTCTCACCGAATCGCACGTAGAGATATTGATAACACACATAGAGTTAATGGTATTTCATAACTAATCGATTGAGCAGCAGCTCGTAGACCACCCAAAAAGGAATATTTATTATTTGATCCATATCCGGACATAAGAAGTCCAACGGGAGCAATACTCGAAATAGCAATCCATAAAAAAACACCAATATTAAGATCAGCTAAAATAAAGTTATAGCCAAAAGGAATTACTGAATAGCTTACTAGAATTGATATGACTGATATGGATGGTCCGATACTGAATAAACGAGTATTCCCCCTAGATGGAAGAAGATTTTCTTTGAAAAGTAGTTTTGTTCCATCGGCTATAGCTTGAAGAACTCCCAAAGGACCGGCGTATTCAGGTCCAATACGCTGTTGGATCCCTGCGGATATTTCTCTTTCTAGCCATACAATCACTAGTACACCTATTGTGATTCCGAATACAAGAGTAAAAATAGGGACAAGTATCCATAGAATTCCATAGACCTCTTTTAAAGATTCCAATCTGGAAAAAGAAGTGATATCTTGTACTTCTATTGTATAAATTATCATTTCAACGATCAACTTCTCCCATAATGATATCTATGCTACCTAGTATCGTCATAATATCAGCCAATTTCATTCTTTTAACTAACTGAGGAAGAATTTGCAAATTGATAAAACCTGGTGGACGAATTTTCCATCTCCAAGGAAAACCATTCTTATCCCCTATTAGATAAATTCCTAATTCTCCCTTTGGTGCTTCAACTCTCACATAAAGTTCTTGTTTCGGCAATTCAAAAATTGGAGAAGGTTTTTTACTAATGAATCGATATTCAAAATCATTCCAGTCTGGATCCTTTTCCCTATCAAAATCAAAGCAGCGTAATTCTAAATTCTCATATGGCCCGCCAGGAATTCCTTCCAGAGCCTGTTGAATAATTTTTATGGATTCCGTCATTTCACCAATTCGGACTAAATAACGGGCTAACGAATCTCCTTCTTTTTGCCATTGAACTTCCCAATCCAATTCGTCGTAACACTCATAATGATCAACTTTACGAAGATCCCATTCTATTCCGGAAGCCCGAAGCATTGGTCCTGATAAACCCCAATTTATTACTTCCTCTCCACCAATAATGCCTACTCCCTCAACTCGTTCTAAAAAAATAGGATTTTGCGTAATAAGTTTTTGATATTCAACAACCCCTGTTAAAAAATAATCGCAGAAATCAAAACATTTATCTATCCAGCCATGAGGTAGATCAGCCGCTACTCCTCCGATACGAAAAAAATTATGCATCATTCTCATACCGGTGGCAGCTTCGAATAGATCATATATTAATTCTCTTTCTCTGAAAATATAGAAGAAAGGAGTTTGTGCACCAATATCTGCCATAAAAGGTCCAAGCCATAGCAGGTGAGAAGCTATACGACTCAACTCCAACATAATTACTCGGATATAGCTGGCTCTTTTTGGTACTTGAATATTTCCTAACTGTTCCGGTCCATTTACGGTTATTGCTTCGGGGAACATAGTAGCTAAATAATCCCAACGTGTTACATAAGGCAGATATTGTATAATTGTTCGGTTTTCTGCAATTTTTTCCATCCCTCTGTGTAAATAACCCAATATTGGTTCACAATCAATAACATCTTCACCATCTAGAGTAACAATGAGTCGAAGAACACCGTGCATTGATGGGTGCTGAGGACCCATATTGACTATCATGAGGTCTTTTCTTGTAGCTGGGACATTCATAGGTTTTTCCTCCATTCATTGAACTGCTTAAAACAAAAATAAGTTCATCAAAATTCAAGATCTAATAAATCGAATAATTAAAAGAATTCTTCAAATTAACGAGTTTGTGACTCCCGAATATCCAACTGATTTATTAATTTTTTATAACGTATTCCATTTATCTTTGACAAATAAGACAGTAGTCGTTGGCGTTTTCCCAGAATTTTACGTAAACCTCTTTGAGATAAGTAGTCTTTTCTGTGCAATTCCAAATGTGAAGTAAGTCTTCGTATCTTATTGGTGAAATTGAATACTTGAAATTCAACCGATCCCGGATTTTCTTCTTTTTTTTCTTGTGAAATAACTAGTATAAATGAATTTTTTACCATAAAAAAAAAGCTTTCCTCTCCTCTTTTTTTTTATATATCTATCTATATATATAGATAGATAGAAGAATAGATAGATAGATATTTTTTTTATCAGTAATAATAATAATGACACTATTTTTTTAATTTGCTATATATAATAATCTTAATTTCCTTAAGAATTCCTAATTTTTTTTTTTCAAATTGAATTTCTTATTATTAATCAATTCCATGTTTATGCATTCAGAAAATACAAAATTTTTATTTTAAAATAAAAAAAGAAGAAGATTTAGTTTGATTCATTTCCAGATCGAATGGATACATCATTCAATTAGGATCATGCCTCCAAATATAAGGTAAGGAAAGACAATACGTGTGTGTATTTATTTGTCTTCGCAGACCAGATATGTTACGAGAAAGAGAAGAAATAAAAATATAGATTAACGAATTTTCAATCGCGGATACATCTGTATCCTTACCATACTGAAACGGCTGCCATTATTGGTATCAAACCAATATCGATTCATACAAACTAAATCTTCTACGCGATAATTTGGCCAAAGAAATAATTTAAAATAAATTAGTTTTTTTTTATCTCTATCAAGATATTTCCTTTTAGCAAAAACTTGACAGAAATTATTTACTTTATTCCCATTGTAAAATGCCGTATTTTGATGCATACCACCTCGATTCCCAGAATTGAAACAAATTAGAATTCTCAATTCTCTACGACGTCTAGAGAAAAAAATATTTTCAGGAATAAACAAATCATAATGATTTTTTTCTTTATTTTCAGTCATCTTTTGATGTCTTGTAATGGGTTCATCAAAATTCGTCTTATCAACATAGCTTTTTTCTGGGTATCTTTGATGAAATTGAAATTTGTGCTTACTTTTATGAATCAATGAAACACCTATGGTTTGATACATAAAAAATTGTCCATTGTTTTTTATAGACAGACGAACTGGTTCGACAACAAATGTTCCGTTATTTTTCATCAATTGGGGAAGGAGTAAATCCTGAATCATCATAATATCTAGACTTAGATCTCCTTTTTGAATCGAGGAAATAGCAACGTCTTTTAGATTTGTCAGTCTAAGCAAGAGACAATATATTTCGATATTATTCATTATTTTTTCATCTAAACAATTATTCCATTTCAATTGAAAACGCAAATACCTTTTTAGTAAGAAATTTAGTTCTTCTATATTGTTCTTGTATTTTCTTTTTTGTGCTGGTGGTATAAAAATATCTATTTTTTTCTTTCTGATGATACTTTTATTTTCATTATCATTTTTTTTTACATTAAAATTGAAAAAAAGGAATTTGATTGGTATGATCCATGGTTTACTTGTATATGTTTTATAAAATTTTACAAATTTTGAGAAGAACCAAAGTTCCAGATTCGATATGGAACGATTTAGTATTTCTACATTCATTCCCATCCAATCAAAAAAAAAACTTTTTTGATTGGATGGTTTGATTTCTTGGTGAATCATAAGATAATAATCGGTATCAATCCAGGCCTCAATATCGATCTTATTTCTAAGATCCAAATTCAGAAGTCTCCAATCAAAATATTGTCTATCCAGGTTTTTTTCCATATCTATAATACCATCTTCCCCTATATAATTCTTGATAGGGATATCATCTTCCATATCAAATAATTTTCGTTTACGCGTGTTGTAATTATAAGAAAATCTTTTGTCATTATTGGCTTGTAATGGTGATCTATATCGAGAAACAGATGAGTCTTTCTTATCTACATAATTAAGAGATTTATATGATAAAAGATCATATCTATATTGTTTTTTAATTTTTTTTTTTCGATTTGTTAATAAGTTTACTTCTTCTTTTTTGTAAAGAATTAATCGGTTTTTTTCATATGAATCACATTTGCTTAAAATTTTTTTTTTTTTTTGAGCCATACGACATTCATTGATTCTATTTCGCCATTTTTGTGATACTAATATAGACCATCTACGCTGAGATAAATCATATTGATAATGACCCCTTAACCAATTTTTCCATTGATTCATTACAGAATTGTGAGTCTTCTTATGTCTTAATTTGGACTGGCACATTCCTTGTATCCCCCCCAAATACTCCTTTATTTCATTCTTAAGAAAAAGAGATGTTCCAGGATATTGAAAAACAGATCTTAACTTATATTTAGATAAGTCAATAACTTGGGTTTGTGATAATTTATAAAATACATATGCTTGTGAGAAAGAGGGTACATCACAAAAAATCTGTGAATTACCAATATTATAAATTGATTTTTTTATAATCGAAATAAATTGAATTATCTTTTTATTTGTTTTATCAATTCTCTTTTCATTTGTTTCATTATGGTAAGTGTATTTATTAATAATTTTTTTTGTTGATTCAACAAAAAGTTGGACATTCATGCTAGGAATATTAATGATACGTAGAAAGATATCTATAGATATCCTTTCAATGAAAAATTGAAAAACAAAATATGATTTGTGGATTGATCGAATATTTCTTCTTTTAAATATCGACCAAATAGTTTGGGGGGATTCGAATCTTTTTCTTTTATCATCAGAACGTGTTTTGTTAAAACTAATATTTATCTCTGGAGTTCGAAACCCCTTTTTCTTATTTTTTGTAATTTTTTCTATTTGCTTTATGATTGTCTTTGTTCGATCATTGAGATCTTTTATTTTTTTTTTTTTCAATGAAAAATTTGTCCAATTAATATATTGAATTGGAATGGACGATTCGTAGCTCATTCGATTACTATTACTGATTATTGAATCTTTTTGAGTTTCACTCACTTCATAGATTTCTCTCAATTCAAATAAAGTAATTTGATTTCTTTTTGATAATTTTTTTCTTATTTCTTTTAGAATTTTTTCTTTTCTAAATATAATCTTTTTCCTGATCCATTTTACTCTTTCTTTTGAAACATTTAGAATTTTTTTTTTTTTTTCGGTTAAAACTTTTAGAAATAGAAAAAAAAAACAATTCCAATTTTTAATTCTTTTTTTTAGTTCTTTAAAAATAGGATCAAAAAAAAATGAAAAGTCAAATGAGATAGGAGAACCAAAAGGCAATTCAACTTCCATTCCCCAAGTGCTTAAAAAGCAAAAATTGACTTCTTTTTTTTGCGCTTTTTTTTTCGTTTTCGTTGGATCCTTTTCTTTTTTGGGGGATCGTAGTTTCGATCTGTGCCAAGGTTTCAGACGAAAAGGAAATAGTATCTTTATCTGAATACCTTCTGAGAGCCATTTTTTTGGAAATTCTGTTTCTGATAATGGAACGCCGTCATAAGTACATTTAATATGTATTTCTCTATTCAAATCTTTTAAATCCTGCGACCATTCGGGAATTTGAAAAAATAGCATACGAAGAATATTTTTAGTTATTATCAATAAAGGGAATATAATATATTTTCTAAGAATCGCGTGGGTTAATAATAAAATACCTCTTACTGCTTGAGCAAATACAATGCTATCCCAGGTTTCTGCTATTTCCATACGCTTTTCTTCATCTTGGTCGTATTCTTTTCTTTTTTGCTCCTCTTCCCTCTGTCTTTTTTCTGTCTCGTCTTCCGCATAATCCGAAATTTGGAATTCTCTGTTTTTCCACATCCCTTTTTTAAAATGAAAAAAAGTTTTCATTGGTTCCAAAATAGTAAAAGAAAACCAAGAGTATTTCTTAAATTTGTCCGAAAAAAGAGGAGAATGCGCGTTTGCTTGAAACAGTTTCCAAGTAACTGTTTTGCGTCTTTGAGCGCGTATAGCTCCTATTATTATGTCTCGACGAAAATCCGATTGTTGTACATAACGTATTAAAGCTAATTCCTCTTCTACCCTTTTTTTAGATTTTTTATTACTATCCTGGTTATCGGTAGAAGTTTTGTCATTCTTTGAGTTCTTATTAATAAAAATCACTATACGTTTGGATTTTCTTGAACGAATTTTATAATCCTCGGCTTCATTTTCGTTGTTTTTTTTATTTTTTTCCTCTTCCTTTTCTCCTTCGATTTGTTCCAACTCATCAATAAATTTGTATGACGATGGATAAACTGTTTTCCTGATTTCTTTTTTCCCAATCGATTTTTTTATATTTTCAATAGTTTTATCGTTCGGATCAGTTATAACTGCGTCAAATAAAAATTTCATTTTTTTTTTTTCATCTTCTGAAGTAATTCGTATTTGTTCATGTTTTGGAAATGAAAAAAGTCGCTTAAAATTAAAACTTGATACTGATTTTCCTTTTCCATAAAATTGATTGATTAAGTTCAAAATAGAACGAATTTCAGTTGAGAATGATTTTCTATCAAACATATCCATTTTCTGTTCAAATTCTGAATAATTAATATGAAAAAGGATACCATGAATCTTATTTATCCAAATGTCATTTTTTGTGTAAGTTTTATTTTTGATTAAGAGCGAAAAACTGTTTTTGATTCGTCCGCGATAGGGTCCGTTCAAGAAAGGGTCATATATTTTAGGTAAGTGTTTTTTTTTAGTCTCATCATTACCCAATCGAATTCTTTTTTCGATTATATCCATAGCAAGAAATTTCTTATCTAGAGCTTTTGCACTATTAACAAATTTTTTGCTTAGGCTCTTTCTTTTTTTTTCATTAGTGGAACTCCAATAATTATTCAATTCATCAGAGAGTTTTTCTGTTGTCAAGAGAGACATTTTTCTTTGCATCATTTCAACAACTGTTGACAAACTAGGTGGGTACGTAAAAGATATTTTTTCTTTTCCATCACTTTGACATGGATCAAAAAAATATTGTGACATTTCATTTTTTATAGCATTTTCAAATCCATTCTTTTTGATATATCGAATGGGACGATTCCATAGTTTCAAATCGAAAAGAATATTTATAAGAGGTTTTTCGAATTGGAAGATGTCTTTTTGCTCTGTTTCATCAATTTTGTACGAATCCTCTTCCTCTTCCGAAAAAATAGAAGCAAAAATATCTTTTTCGATGGATCTGTTTTTTTCTTGTTTAGTTACCTTCATTTTGTATCCATTTATTTGTTTCTGAATTTTATTCCTTTCTGAAGTTGTTTTCAGTTTCTTACTCAAAAGGGGTGGTGGGGTTTTGCCTAAACAGTATATACAGGAAATAAAAAAAAAAATAATAAAGATAGACATATAATTTCTCAATTCGAACATAATGGATTTACTCAATCTAATAAGGATATTCGATTTTTTAGATTTAATAGAAAAATTTTCCTGTATCCATACTAATACCAAACTAATCCATTTCATAATCAAAATCTGACCAATTAACCAACTAACAAAACTACTTGTTAGGAATAAAATTTGTTTGTTGCCGAGAAACATATAAATGTTGACTAATCTGACTAACATTGAACTTGGTAAAAAGAAATAATTCAATAATAATAAAATAAGATTATTTAGGAATACTCGTTGAATGCTAAAATTACGCATTGAATTTTTCCTAGTGGATCCGTAATAAAAGTGTTTGTTATTATTGCAAAAGAAATTAAAAAAAAGATACGGTAGAGCTATGACAGTTATTGTATGAGGTCTACCCAATGCTAGATGCAAAGGCGCATAATAGATCGATATGAGCATCATGAACTGTGCCGTAATAAAACCAGTTGTTGCTGATACTTTCTTCTCGGTTCCTTCTTCTCCTTCTTCCATAACCTGAGCTCCGAGAAGGAAGAGATAAGAGGGCCCTATGGAGAATGTGGTCAGAAATCCATAATAGAGTCCGACCACAACGACCGAATTCATTATCTTCATGCATAAGGCTACTAGATTATCTAGTATAAAAGATTGAAAAATCATCACAAACCTCCCTTTTTCTTTTCTATTGCAATTTCTGGATTATTATATGATGATTTTTCAACTTTGATTTTTCAACTTTCCATATATATATCCATATATATATAGAAATAGAAACAGATAGACTAGAAACGACATCTCTTATCTCAATGACACCAAAGAAAGGGATATTAAATGAATGGAATTAGTATATGGGTGGAATATAATGAAATAGATCCACTTTGAGGTTCCCTATGAAATGAGGCATGGAACGGAGCCACTACGAAGAAGTTCCGCGAGTTACGAAGGAAACTTTGAGCTCATATTGGTGATGGGTTGAGAACGGGAATTGAACTCTATGAGATCTAATTTCCCGTTGTTCCTCAATAGCTCAGTGGTAGAGCGGTCGGCTGTTAACTGACTGGTCGTAGGTTCGAATCCTACTTGGGGAGATTTGATTCATTCCGAATTCTTTAATTCGGAATGAAAGGGTTCGCTTTGACCGTTAAGAGTCGGTAACCCGTTCCCCGTGTCTTTGTTTCTATTGCATTCTATCTCATCGTATCCCATTCTGTTCTGCGATATTTGAGAATCGCCATCAATACCTCGGTGTAGGTCCGGGATACTCCTTTGTTCCACAGTCTGGGGCTATTTAAACTAACCAATTAAGAATTCTCAGATGTACTAGTACTAGCAAGTGCATCAAAGATGCAGTCATCAATTCTCCCAAGAGGCCACAATTACCGCAAGCAAACATATTAATGACGAGGAACGCAGCTATGCTACTAATACTTTACTTGCTCTGCTATTCTGCCCAAGCCTGGCTGAGGAAGAATTACGAGGCGTAAAACAAAAAAATATGCGGATTGGGTTAGGGCATACTATTATTTCATTTCAAATAATCCACCATTTAAGAAAAAAAACTTTTTTTATTAATATTATTTATTACTTTTAAATAATTTTAAATAATTTAAAATAAAAAGTAAATAAAAAGAGAAAAGTAAGGTAAGGCCATTCCATTTCGACAAAATACCCACACCCAAGTTCCATAGCTTTGGGTCCTCTATCCCGATCATGATTTTCCTACCCCCAGAGGGAAGGGTCCTTCCCCTTTTGGCCGGTTGTGGGCGAGGAGGGATTCGAACCCCCGACACCGTGGTTCGTAGCCACGTGCTCTAATCCTCTGAGCTACAGGCCCCACCCCGTCTCCACTGGATCTGTTCCCCGGAGTACCCTAAAAAAGGGAACCTTTGCGCTCCCCAGCCATTTCGGCTTAAGAAGATGTGAAAGCGCCTCTCTCTCTATAAGAACGGTGCGTTCCGAGGTGTGAAGTGGGAGAGAAGGGATTTCATAATTGGGGTTTTGAATAAGACGACCTTTTCTTTTTTCATTCTTAATTACTTTTTCAATATGAAAAAGTAATAAGAATGAGAGGTGTTAAGCTTTTTATCATCCTGGCGCCGAGCTATTTTTCCGCAGGACCTCCCCTACAGTATCGTCACCGCAGTAGAGTTTAACCACCAAGTTCGGGATGGATTGGTGTGGTTCCTCTACGCCTAGGACACCAGAATATCGAACCATGAACGAAGAAAGGCATGAGAGAAAAGCATATTGGCTATTGATTGTGAGGCCCTAATTCTTGACTGGAGGGGACACCAAAGGCCTCTGCCCTTCCATCCCTTGGATAGATAGAGAGGGAGGGCAGAGCTTTTGGTTTTTCATGTTGTCAAAGAGTTGAACAATGAAAATAGATGGCGAGTGCCTGATCGAATTGATCGGGTCATGTAGGAACAAGGTTCAAGTCTACCGGTCTGTTAGGATGCCTCAGCTGCATACATCACTGCACTTCCACTTGACACCTATCGTTAATGATAAACGGCTCGTCTCGCCGTGACCTTCTCTTGAATTCTCAAAACTTCTGTCGCTCCATCCCCGCAGGGGCAGAGAACCCATCGCTGTCTCGGCTGTGCTACCGGAGGCTCTGGGGAAGTCGGAATAGGAGAGCACTCATCTTGGGGTGGGCTTACTACTTAGATGCTTTCAGCAGTTATCCGCTCCGCACTTGGCTACCCAGCGTTTACCGTGGGCACGATAACTGGCACACCAGGGGTGCGTCCTTCCCGGTCCTCTCGTACTAGGGAAAGGTCCTCTCAATGCTCTAACGCCCACACCGGATATGGACCGAACTGTCTCACGACGTTCTGAACCCAGCTCACGTACCGCTTTAATGGGCGAACAGCCCAACCCTTGGAACATACTACAGCCCCAGGTGGCGAAGAGCCGACATCGAGGTGCCAAACCTTCCCGTCGATGTGAGCTCTTGGGGAAGATCAGCCTGTTATCCCTAGAGTAACTTTTATCCGTTGAGCGACGGCCCTTCCACTCGGCACCGTCGGATCACTAAGGCCGACTTTCGTCCCTGCTCGACGGGTGGGTCTTGCAGTCAAGCTCCCTTCTGCCCTTGCACTCGAGGGCCAATCTCCGTCTGGCCCGAGGAAACCTTTGCACGCCTCCGTTACCTTTTGGGAGGCCTACGCCCCATAGAAACTGTCTACCTGAAACTGTCCCTTGGCCCGTAGGTCCTGGCACAAGGTTAGAATTCTAGCTCTTCCAGAGTGGTATCTCACTGATGGCTCGGGCCCCCCCGGAAGGAGGCCTTCTTCGCCCTCCACCTAAGCTGCGCAGGAAAGGCCCAAAGCCAATCCCAGGGAACAGTGAAGCTTCATAGGGTCTTTCTGTCCAGGTGCAGGTAGTCCGCATCTTCACAGACATGTCTATTTCACCGAGCCTCTCTCCGAGACAGTGCCCAGATCGTTACGCCTTTCGTGCGGGTCGGAACTTACCCGACAAGGAATTTCGCTACCTTAGGACCGTTATAGTTACGGCCGCCGTTCACCGGGGCTTCGGTCGCCGGCTCCCCTGTCATCAGGTCACCAACTTCCTTGACCTTCCGGCACTGGGCAGGCGTCAGCCCCCATACATGGTCTTACGACTTTGCGGAGACCTGTGTTTTTGGTAAACAGTCGCCCGGGCCTGGTCACTGCGACCCCCTTTGTGAGGAGGCACCCCTTCTCCCGAAGTTACGGGGCTATTTTGCCGAGTTCCTTAGAGAGAGTTGTCTCGCGCCCCTAGGTATTCTCTACCTACCCACCTGTGTCGGTTTCGGGTACAGGTACCCTTTTGTTGAAGGTCGTTCGAGCTTTTCCTGGGAGTATGACATGGGTTACTTCAGCGCTGTAGCGCCTGGTACTCGAACATTGGCTCGAGGCATTTTCTCTACCCCTTCTTACCCTGAAAAAACAGGGGCACCTTGCGTCCTTGAACCGATAACCATCTTTCGGCTAACCTAGCCTCCTCCGTCCCTCGGGACCAACAAGGGGTAGTACAGGAATATTCACCTGTTGTCCATCGACTACGCCTTTCGGCCTGATCTTAGGCCCTGACTCACCCTCCGTGGACGAACCTTGCGGAGGAACCCTTAGGTTTTCGGGGCATTGGATTCTCACCAATGTTTGCGTTACTCAAGCCGACATTCTCGCTTCCGCTTCGTCCACCACTGCTCGCGCGGGTCCTTCCCTCTAAGGCGGAACGCTCCCCTACCGATGTCTTTTTACATCCCACAGCTTCGGCAGATCGCTTAGCCCCGTTCATCTTCGGCGCAAGAGCGCTCGATCAGTGAGCTATTACGCACTCTTTCAAGGGTGGCTGCTTCTAGGCAAACCTCCTGGCTGTCTCTGCACCCCTACCTCCTTTATCACTGAGCGGTCATTTAGGGGCCTTAGCTGGTGATCCGGGCTGTTTCCCTCTCGACGATGAAGCTTATCCCCCATCGTCTCACTGGCCGACCTTGACCCCTGTTATTTTGAGGTCATATCTAGTATTCAGAGTTTGCCTCGATTTGGTACCGCTCTCGCGGCCCGCACCGAAACAGTGCTTTACCCCTAAGATGTCCAGTCAACTGCTGCGCCTCAACGCATTTCGGGGAGAACCAGCTAGCTCTGGGTTCGAGTGGCATTTCACCCCTAACCACAACTCATCCGCTGATTCTTCAACATCAGTCGGTTCGGACCTCCACTTAGTTTCACCCAAGCTTCATCCTGGTCATGGATAGATCACCCAGGTTCGGGTCCATAAGCAGTGACAATTGCCCTAGGAAGACTCGCTTTCGCTACGGCTCCGGTGGGTTCCCTTAACCAAGCCACTGTCTATGAGTCGCCGGCTCATTCTTCAACAGGCACGCGGTCAGAGCCCCGGGCTCCTCCCACTGCTTGGGAGCTTACGGTTTCATGTTCTATTTCACTCCCCGATGGGGGTTCTTTTCACCCTTCCCTCACGGTACTACTTCACTATCGGTCACCCAGGAGTATTTAGCCTTGCAAGGTGGTCCTTGCTGATTCACACGGGATTCCACGCGCCCCGTGCTACTCGGGTCAGAGCGTAAGCTAGTGATGCTTTCGGCTACTGGACTCTCGCCATCTAGGGTGCAGCACTCCACCGCTTCGCCTAGCAGCACGACGCTTGTATTGCTCTCCCACAACCCCGTTTTCACGGTTTAGGCTGCTCCCCATTTCGCTCGCCGCTACTACGGGAATCGCTTTTGCTTTCTTTTCCTCTGACTACTAAGATGTTTCAGTTTGCCAGGTTGTCTCTTGCCTGCCCATGGATTCAGCAGCAGTTCGAAAGGTTGACCTATTCGGGAATCTTCGGATCTACGCTTATTTTCAACTCCCCGAAGCATTTCGTCGCTTACTACGCCCTTCCTCGTCTCTGGGTGCCTAGGTATCCACCGTAAGCCTTTCCTCGTTTGAACCTCGCCCTTCACTTTAACTTTAAGGCTAAGGCTATGCCATCCTAAGGTGCTGCTAAATGGAAGGATCTTATCAACGTCCATGAATGAGAAATCATAGATCGAACAGCCGAATCGGAAAAATTGGGTGCTATCATATAGCTTTGTATCGGCTAAGTTCACGAGTTGGAGATAAGCGGACTCGAACCGCTGACATCCGCCACAGGGTAAACCACCGCCTCTCAGGCCCCCGACTGATTCTACCATAGAGGCCAACGATAGACAATAACTCCCCCCCGAACACAGCTTACAACTTTCATCGTACTGTGCTCTCCAAAGAGCAACTCTTCTCAAAATCTCAAAAGGTGCTGAGTTGGAATCCCATTCTAACTAAGGATTCTTGTGGTTCCGGAGGATCCAGCTACAGGAGAACTGGGAACGGAGAGCTTTCCCCCCTTTTTCCGCCCGACTCTATTGGTCTTAAGAATGCTGGTTTTAAGAATGAGTGATTGCCCTTCTCCGACCCTTACTGTCCAACCTGAGAGCGGACAGCTAATGCGTTCCACTTATTGAACAGGGTTCTATGGTCGGTCCGCGACCCCTGGATGCCGAAGGCGTCCTTGGGGTGATCTCGTAGTTCCTACGGGGTGGAGACGATGGGGTCGGTCCATGGATTTTCTTTCCTTTTGCCGCATTTCGCTCAAAGGGTTGAAGGGAGATAGTGCATCAAGCTGTTCGCAAGGGCCAACTTGATCCTCTTCCCCAGGGATCCCAGATGAGGAAACCCTAGGAGAGCCACCGACTCCAACTACCGTCCATGTACGATCCATACTAGATCTGACCAACTGCCCATCCTACCTCCTCTACGTTCTTGACAGCCCATTTTTGTCTCAGTAGAGTCTTTCAGTGGCATGTTTCGGTCCTCTTCCCCATTACTTAGAAAAAGTGAGCCACCGGTTCAGGTACAAGATACTATCATTACCGCCTGGACAATTAGACATCCAACCCGTAATCGCAACGACCCAATTGCAAGAGCGGAGCTCTACCAACTGAGCTATATCCCCCCGAGCCGAGTGGAGCATGCATGAAGGAGTCAGATGCTTCTTCTATTCTTTTACTTGGCGCAGCTGGGCCATCCTGGACTTGAACCAGAGACCTCGCCCGTGAAGTAAATCATCGCACCTACAGTCCAACCAATTGGGAAAGAATCAATAGATTCCTTTTCGGGAGCGATTCATCCTTCCCGAACGCAGCATACAACTCTCCGTTGTACTGCGCTCTCCAAGTGTGCTTGTTCCCCCCTTCTTCCTTACCATGGCAAGTCTTTGTGAAATAACTCCGATGAGAAGAAAAAAGAAGGCGTTAAGAGACCAGACCCTCCTGGCCCAACCTTAGACACTCTAAGATCCTTTTTCAAACCTGCTCCCATTTCGAGTCAAGAGATAGATAAATAGACACATCCCATTGCACTGATCGGGGGCGTTCGTAGTGACTGAGGGGGTCGAAGACCAAGAAGTGAGTTATTTATCAGCCAAGCATTCTATTCTTCTTATGGCTAGATCCAATCTCCTGGTCCCTGCGGAAAGGAAAAAGAATTTCACGTTCTCCCTTTCGGGAAGGGAGGATTAGGAAAATCCTATTGATTGCAATTTTCTCCAGACCCCCGGGAAAAGTATGAAAAAAAGGCTCGAATGGTACGATCCCGCCGTCACCCCAGAATGAAAGGGGCGATCTCGTAGTTCTTGGTCTGTGAAGATACGTTGTTAGGTGCTCCGTTTTTATTTTTCCATTGAGGCCGAACCTAAACCTGTGCTCGAGAGATAGCTGTCCATATACTGATAAGGGATGTATGGATTCTCGAGAAGAGAGGAGCCGTGGTGGTCCCCCCCCCCGGACCGCCCGGATCCCACGAGTGAATAGAAAGTTGGATCTACATTGGATCTCACCTGAATCGCCCCATCTATCCTCCTGAGGAGAAGTTTGGTTTCAAACCCCGGTTCGAACAGGAGAAGTACGCCATGCTAATGTGCCTTGGATGATCCACATCTCAGGGTCAGGCGCCGATGAGCACATTGAACTATCCATGTGGCTGAGAGCCCTCACAGCCCAGGCACAACGACGCAATTATCAGGGGCGCGCTCTACCACTGAGCTAATAGCCCGTCGTGCGGGCCTCCCGCTGGGGGCCCGCTATGCCAAAAGCGAGAGAAACCCCATCCCTCTCTTTCCTTTTTTCGCCCCCATGCCGCCACACGGGGGCGGCATGGGGGCGAAAAAAAGGGGATCCTATCAACTTGTTCCGACCTAGGATAATAAGCTCATGAGCTTAGCTTAGTCTTACTTCACCGTCGAGAAACGAAAGAAGACTTCCATCTCCAAATTTCACTCAGACGTAGCTCGCTTCTTTTGGGGTGTGAAGCAGTGTCAAACCAAAATACCCAACAAGCATTAGCTCTCCCTGAAAAGGAGGTGATCCAGCCGCACCTTCCAGTACGGCTACCTTGTTACGACTTCACTCCAGTCACTAGCCCTGCCTTCGGCATCCCCCTCCTTGCGGTTAAGGTAACGACTTCGGGCATGGCCAGCTCCCATAGTGTGACGGGCGGTGTGTACAAGGCCCGGGAACGAATTCACCGCCGTATGGCTGACCGGCGATTACTAGCGATTCCGGCTTCATGTAGGCGAGTTGCAGCCTACAATCCGAACTGAGGACGGGTTTTTGGAGTTAGCTCACCCTCGCGGGATCACGATCCTTTGTCCCGGCCATTGTAGCACGTGTGTCGCCCAGGGCATAAGGGGCATGATGACTTGACGTCATCCTCACCTTCCTCCGGCTTATCACCGGCAGTCTGCTCAGGGTTCCAAACTCAACGTTGGCAACTAAACACGAGGGTTGCGCTCGTTGCGGGACTTAACCCAACACCTTACGGCACGAGCTGACGACAGCCATGCACCACCTGTGTCCGCGTTCCCGAAGGCACCCCTCTCTTTCAAGAGGATTCGCGGCATGTCAAGCCCTGGTAAGGTTCTTCGCTTTGCATCGAATTAAACCACATGCTCCACCGCTTGTGCGGGCCCCCGTCAATTCCTTTGAGTTTCATTCTTGCGAACGTACTCCCCAGGCGGGATACTTAACGCGTTAGCTACAGCACTGCACGGGTCGATACGCACAGCGCCTAGTATCCATCGTTTACGGCTAGGACTACTGGGGTATCTAATCCCATTCGCTCCCCTAGCTTTCGTCTCTCAGTGTCAGTGTCGGCCCAGCAGAGTGCTTTCGCCGTTGGTGTTCTTTCCGATCTCTACGCATTTCACCGCTCCACCGGAAATTCCCTCTGCCCCTACCGTACTCCAGCTTGGTAGTTTCCACCGCCTGTCCAGGGTTGAGCCCTGGGATTTGACGGCGGACTTAAAAAGCCACCTACAGACGCTTTACGCCCAATCATTCCGGATAACGCTTGCATCCTCTGTCTTACCGCGGCTGCTGGCACAGAGTTAGCCGATGCTTATTCCCCAGATACCGTCATTGCTTCTTCTCCGGGAAAAGAAGTTCACGACCCGTAGGCCTTCTACCTCCACGCGGCATTGCTCCGTCAGGCTTTCGCCCATTGCGGAAAATTCCCCACTGCTGCCTCCCGTAGGAGTCTGGGCCGTGTCTCAGTCCCAGTGTGGCTGATCATCCTCTCGGACCAGCTACTGATCATCGCCTTGGTAAGCTATTGCCTCACCAACTAGCTAATCAGACGCGAGCCCCTCCTCGGGCGGATTCCTCCTTTTGCTCCTCAGCCTTACGGGGTATTAGCAGCCGTTTCCAGCTGTTGTTCCCCTCCCAAGGGCAGGTTCTTACGCGTTACTCACCCGTCCGCCACTGGAAACACCACTTCCCGTCCGACTTGCATGTGTTAAGCATGCCGCCAGCGTTCATCCTGAGCCAGGATCGAACTCTCCATGAGATTCATAGTTGCATTACTTATAGCTTCCTTGTTCGTAGACAAAGCGGATTCGGAATTCTCTTTCATTCCAAGGCATAACTTGTATCCATGCGCTTCATATTCGCCTGGAGTTCGATCCCAGAAATATAGCCCTCCCTACCCCCTCGCGTCAATCCCACAAGCCTCTTATCCATTCTCATTCGATCACGGCAGGGGAGCAAGTCAAAATAGAAAAACTCACATTGGGTTTAGGGATAATCAGGCTCGAACTGATGACTTCCACCACGTCAAGGTGACACTCTACCGCTGAGTTATATCCCTTCCCTTGCCCCCATCGAGAAATATAACTGACTAATCCTAAGGCAAAGGGTCGAGAAACTCAACGCCACTATTCTTGAACAACTTGGAGTCGGGCCTTCTTTTCTTTTCACACTATTACGGATACGAAAAATAATGGGAAAAATTGGATTCAATTGTCAACTGCTCCTATCGGAAATAGGATTGACTACGGATTCGAGCCATAGCACATGGTTTCATAAAACTGTACGATTTTCCCGATCTAAATAAAGCAGGTTTCACATGAAGAAGATTTGGCTCAGCATGTTCTATTCGATACGGGTAGGAGAAGAACCCGACTCGGTATTCTTAAAAAAATAGAGAAATCAGAACCAAGTCAAGATGATATGGATCAACCCCTCTTCTTGCGCCAAAGATCTTACCATTTCCGAAGTAACCGGAGTTACATCTATTTTTCCATTTCAATTCAAGAGTTCTTATGTGTTTCCACGCCCCTTCGAGACCCCGAAAAATGGACAAATTCCTTTTCTTAGGAACACATACAAGATTCGTCACCACAAAAAGGATAATGGTAACCCCACCATTAACTACTTCATTTATGAATTTCATAGTAATAGAAATAGAACTGTCTTTTCTGTATACTCTCCCCGGTTCCGTTGCTATCGCGGGCTTTACGCAATCGATCGGATCATATAAATATCCCTTCAACACAAAGATATCCACACAACATAGGTCATCGAAAGGATCTCGAAGACCCACCAAAGCACGAAAGCCGGGATCTTTCAGAAAATAGATTCCTATTCGAAGAGTGCATAACCGCATGGATAAGCTCACACTAACCCGTCAATTTGGGATCCAATTCGGGATTTTCCTTGGGAGGTATCGGGAAGGAATTGGAATGTAATAATATCGATTCATACAGATACAGAAGAAAGGGTTCTCTATTGATTCAAACGCTATACCTACGGGATAGGGATAGAGAAAGAGGAAAAAACCGAAGATTTCACATAGTACTTTTGATCGAAAAATCAATCTGATTTATTTCGTACCTTTCGCTCAATGAGAAAATGGGTCAGATTCTACAGGATCAAACCTGTGGGACTTAAGGAATGATGGAAGGGAATAAAAAGAAATCAAAAAATAAAAAAAGAATAAAAAGGGGGGAGATTCTCGAACGAGGAAAAGGATCCAATGACTTCGAAAGAATTGAACGAGGAGCCGTATGAGGTGAAAATCTCATGTACGGTTCTGTAGAGTGGCAGTTAAGGGTGACTTATCTGTCAACTTTTCCACTATCACCCCCAAAAAACCAAACTCTGCCTTACGTAAAGTTGCCAGAGTACGCTTAACCTCTGGATTTGAAATCACTGCTTATATACCTGGTATTGGCCATAATTTACAAGAACATTCTGTAGTCTTAGTAAGAGGGGGAAGGGTTAAGGATTTACCCGGTGTGAGATATCACATTGTTCGAGGAACCCTAGATGCTGTCGGAGTAAAGGATCGTCAACAAGGGCGTTCTAGTGCGTTGTAGATTCTTATCCAAGACTTGTATCATTTGATGATGCCATGTGAATCGCTAGAAACATGTGAAGTTGTATGGCTAACCCAATAACGAAAGTTTCGTAAGGGAACTGGAGCAGGCTACCATGAGACAAAAGATCTTCTTTCTAAAGAGATTCGATTCGGAACTATGATATGTCCAAGGTCCAATATTGAAATAATTTCAGAGGTTTTCCTTGACTTTGTCCGTGTCAACAAACAATTCGAAATGCCTCGACTTTTTTAGAACAGGTCCGAGTCAAATAGCAATGATTCGAAGCACTTCTTTTTACACTATTTCGGAAACCCAAGGACTCAATCGTATGGATATGGAAAATACAGGATTTCCAATCCTAGCAGGAAAAGGAGGGAAACGGATACTCAATTTCAAGTGAGTAAACAGAATTCCATACTCGATCTCATAGATACATATAGAATTCTGTGGAAAGCCGTATTCGATGAAAGTCGTATGTACGGCTTGGAGGGAGATCTTTCATATCTTTCGAGATCCACCCTACAATATGGGGTCAAAAAGCCAAAATAAATGATGTTAGCCCTTATAAAATAAAAAAGAAAAAGAAAACGGATTCTTGAACCCCTTTCACGCTCATGTCACGTCGAGGTACTGCAGAAGAAAAAACCGCAAAATCCGATCCAATTTATCGTAATCGATTAGTTAACATGTTGGTTAACCGTATTCTGAAACACGGAAAAAAATCATTGGCTTATCAAATTTTCTATCGAGCCATGAAAAAGATTCAACAAAAGACAGAAACAAATCCACTATCTGTTTTACGTCAAGCAATACGTGGAGTAACTCCCGATATAGCAGTAAAAGCAAGACGTGTAGGCGGATCGACTCATCAAGTTCCCATTGAAATAGGATCCACACAAGGAAAAGCACTTGCCATTCGTTGGTTATTAGGGGCATCCCGAAAACGTACGGGTCGAAATATGGCTTTCAAATTAAGTTCCGAATTAGTGGATGCTGCCAAAGGGGGTGGCGATGCCATACGCAAAAAAGAAGAGACTCATAGAATGGCAGAGGCAAATAGAGCTTTTGCACATTTTCGTTAATCCATGAACAGGATCTATATAGACACATAGACCCATGGATCCCATACATCTCGATCGGAAAAGAATCAATAGAAAAAGAATCGGAATTGATCGATATATCTCTCGAAACAAACGAAAGACGAAACATAAATCATGGATCAACTAAGCCCTCTCGGGGACTTGCTTAAGAATAAGAAAGAGGAATCTTATGTAAATACCATGGAATAAGGTTTGGTCCTATTCATGGGGATTCTGTAAATATTCCATTCCAAAAAGAGAAAATTCGAAACAATTGGGATTTTTTTGGAGATTGGATGCGGTTACTAATTCATGATCTGGCATGTACAGAATGAAAACTTCATTCTCGATTCTACGAGAATTTTTATGAAAGCCTTTCATTTGCTTCTCTTCGATGGAAGTTTTATTTTCCCAGAATGTATCCTAATTTTTGGCCTAATTCTTCTTCTGATGATCGATTCAACCTCTGATCAAAAAGATATACCTTGGTTATATTTTATCTCTTCAACAAGTTTAGTAATGAGCATAACGGCCCTATTGTTCCGATGGAGAGAAGAACCTATGATTAGCTTTTCAGGAAATTTCCAAACGAACAATTTCAACGAAATCTTTCAATTTCTTATTTTACTATGTTCAACTCTATGTATTCCTCTATCCGTAGAGTACATTGAATGTACAGAAATGGCTATAACAGAATTTCTGTTATTCGTATTAACAGCTACTCTAGGAGGAATGTTTTTATGCGGTGCTAACGATTTAATAACTATCTTTGTAGCTCCAGAATGTTTCAGTTTATGCTCCTATCTATTATCTGGATATACCAAGAAAGATGTACGGTCTAATGAGGCTACTACGAAATATTTACTCATGGGTGGGGCAAGCTCTTCTATTCTGGTTCATGGTTTCTCTTGGCTATATGGTTCATCCGGGGGAGAGATCGAGCTTCAAGAAATAGTGAATGGTCTTATCAATACACAAATGTATAACTCCCCAGGAATTTCAATTGCGCTTATATTCATCACTGTAGGAATTGGGTTCAAGCTTTCCCCAGCCCCTTCTCATCAATGGACTCCTGACGTATACGAAGGAGTGCGGTTCGTTCGATAAATTCCTATCTCTCTATCTATTTCTGAGATGTTTGGATTTTTCAAAACTCCATGGACATGCAGAAGAGAAATGCTATCCCCACTCGGACCAAGACATAACTTTACTTGTTCAAATAACAATTAAGGTGAAGCAGGGTCAGGAACAACGAATCCCTTTATGATAAACAGATTCATTTTGCAAGTTCGTTATTACGGGTAGTTCCTACAAAGGATCGGACTAATGACGTATACAATACTTGAATTCTCGATGTAGATGCTACATAGTTGGTTCTCATCCTTCAGAGACTACGAGTGTAATAGGAGCATCCGTCGACAAAAGGATCACCCTAAGATGATCATCTCATGGCTATTGAGAACGAATCAAATCAGATGGTTCTATTTCTCAATCTTTTCGACCTCGGTTCCGTAGGAGCAAGTCATAAAGATTGAGAAAAATCGGTCATTCACAACCACTGATGAAGGATTCCTCGAAAAGTTAAGGATTAGTAATCCTTTTTAAAAATCGAATGGATTCGGTCTTATACATACGCGAGGAAGGTAATCAAAAAAGAAAGAAGAACTCATCTTCTTTCTTTTATCACTTAGGAGCCGTGCGAGATGAAAGTCTCATGCACGGTTTTGAATGAGAGAAAGAAGTGAGGAATCCTCTTTTCGACTCTGACTCTCCCACTCCAGTCGTTGCTTTTCTTTCTGTTACTTCGAAAGTCGCTGCTTCAGCTTCAGCCACTCGAATTTTCGATATTCCTTTTTATTTCTCATCAAACGAATGGCATCTTCTTCTGGAAATCCTAGCTATTCTTAGCATGATATTGGGGAATCTCATTGCTATTACTCAAACAAGCATGAAACGTATGCTTGCGTATTCGTCCATAGGTCAAATCGGATATGTAATTATTGGAATAATTGTTGGAGACTCAAATGGTGGATATGCAAGCATGATAACTTATATGCTGTTCTATATCTCCATGAATCTAGGAACTTTTGCTTGCATTGTATCATTTGGTCTACGTACCGGAACTGATAACATTCGAGATTATGCAGGATTATACACGAAAGATCCTTTTTTGGCTCTCTCTTTAGCCCTATGTCTCTTCTCCTTAGGAGGTCTTCCTCCACTAGCAGGTTTTTTCGGAAAACTTCATTTATTCTGGTGTGGATGGCAGGCAGGCCTATATTTCTTGGTTTCAATAGGACTCCTTACGAGCGTTGTTTCTATCTACTATTATCTAAAAATAATCAAGTTATTAATGACTGGACGAAACCAAGAAATAACTCCTCACGTGCGAAATTATAGAAGGTCCCCCTTAAGATCAAACAATTCCATCGAATTGAGTATGATTGTATGTGTGATAGCATCTACTATACCAGGAATATCAATGAACCCGATTATTGAAATTGCTCAGGATACCCTTTTTTAGTTAGCTTCTAGAATCTATTTCTTAGTTCAAGATCCCTCTTACTATACTAACTGGAATCAAAGAATTAGTAGATCTGTTCCGCCCAAAATGGGAATGGGCTAGGGTTATGAACTTATAATCTATAATCTGATGATCGAGTCGATTCCATGATTATAAGTTCATTCCATACCGGACCAGACCGGAATAGGGTTCTATACATTCTCATTATGAGAAGGGGCCATTCGAGCGTATCTAAATAGATACTATGTTTACATATAGATCTCTGCGTCGTTCCATTCCATTTAGGATTAGGAATAGGCGTAATCGGACCTGCTTTTTACATATCTCTCGTTATTTGGGACCCTATTCACCTCTTTGGGCTTTTATTGAATCGAGAAATAGGTTTGATTGTCCATCTTTTTGATAGAATATATATAAGGTATCCTCCGGATAATTCAAATCGAACCAATTGGATGTCCGACTCGGGCCTATATGACATGACCGATCAATAAAAATACGCTAACACTCCACCTTTGTCATATATTCCATACATCACACTAGATAGATATCATATTCATGGAATACGATTCACTTTCAAGATGCCTTGGTGGTGAAATGGTAGACACGCGAGACTCAAAATCTCGTGCTAAAGAGCGTGGAGGTTCGAGTCCTCTTCAAGGCATAATATTGAGATCTCTTATTGAATTGGAATAAGTTCGGCAGCGGATCACGAAATCTTGGTGATCTTCTCTATCTAATGAATGGGGAGTCCGTTTTGAAAGCGTCCGCCCTGCACCCACCCCCCCGAGTATATGCTTCAACAGGAATCACACAGGGGTAGATTGATACAATAGAAACCTCTGGTAAAATACCCACCCGTAACCCAGCGGATAAAGTACATTCCATAGTCCGTTTTAGGGATTGGCGACTTACCCATTCAATGACTTTGGCACCGGACGTTCCCAAAATGGGTACTGTACTCTCGGGTCGGGTGAATTCAATAATAGACGCCTGTTGGCATTCCCCGCCTTCCTTCTCCTTTCAGGGCCTATCCGAAAGAGAATTCAGTACTTCTTGGTCGTGAATATCTGAATAGGACGAACCGCCCCGTGGATATCTTTGCTTCGGAACAAAACAATTAGAATTAGGCTCGGTCAACTGGAATGTGTATTATCCATATTAGGGGATCTTTCAATTGAGAAGATCCATCGACCTGAGACGAAGAGAAAGAAAGGTTTATCTATTTTATTTAGTTATTCCGTTAGTTATTCAATTAAACCAATGATTCGTTATTGGAGCAGATAGCAACAACCATTTCATCCGGCATACGTGATTTTCCAATGGATTTACATCTTTCATTAATGGAAAGTTTTTGATGTAGTGAGTAATAGCTCTGGTTGTTCGCTCTTCAAGAATTCTTGTTTAGGCAGTTCATACCATCCATACATAATGTTTTGATCTAAGATTTCAATTCTTCCATGTTTCCGCAGTAGTATATTGTTCCATGGAGCTAAGGTCCAAAATATGGAAGAAACGGGTGTTTCCACGACTCTACCACCCAGTCAATTCTGTTTCACTTAATCCCTATTTCATGGCCACATATCTTTCCGGCTAAGGAATGGGAAACCTTTCTCTTGTTACATGAATCCAATTTTCATTTCATCCGCGAAAAGCCATCTTTTTCTCAACAATGTCTTTGTCATTTGATCCAATAGCGTTCCGTTAGATAGGAACAGGTTTGATAAATACTGATAACTCTCGGATAGAGTATTAGAACGGAAAAATTCATTAGATAATGAACTGTTGGTTCTAAGCCATCTCTGGCGATGAATCAACAATTCGAAATGCTTTTCTTGCGTATTCTTGATAAACCAGCGTTTATACATAGATGTAGGAATATCTGTTTGGGAAGTAAGAAGCTCCCTTGACATCTCTTCATCTGCAAAGAATTCTCGATGTGAAAACACAAAAGGCTGATCTTTGAATAGGAAAAAGAGTGGATCCGCAGGGTCCCAAATGAATTGGCTTATTCGAAAAAAGCCTTGTTCTTTGGAAGATCTATCTCGTGTCTGGTACTGCATGGTTCCACTCTGCAAGAACTCCGAATCATTCTCTTGAAGCTCATCCTCTTCATCATACAAGAACTCCGAATCATTCTCTTGAAGCTCATCCTCTTCATCATAAATGATCTGCTTGCCCCGAAATGACCTGGCCCAATAGGGAAATCCCAATTCATTGGGACTTTCGATACAATCAAATAAAAAGTCCCAAGGGCGCCATATTCTAGGAGCCCAAACTATGTGATTGAATAAATCCTCCTCTATCTGTTGCGGGTCGAGGACTCCTTCCCCTTCTTCAAACTCCGATTCGTATTCTTTATAGAGAAATCTCTGATCAACGATAGAACAAGATCCATTTTGAATCCTATTTAAGGGATTCCTTGGTTCGGGCCGAAGAAGCAATGTCACTCGATCATTATCAAACTGACTGCAATCTTTTTCTGTCCGTGAGGATCCCACCAGAGCGCCTTCTACTTCTAATAGGCCATGAACTAGATCAGAATCATTCTCAACGAGTCCATAAGAAGTGATCCCATTTTTTTCATCAGGTCCGGGTAGAGACCAAAGGTCTTGAGCGACCGATCCGGCAGAACAACTCAAAAGATAAAGAAGTATCGTTAATTTCTTCATGCTCGTTCCAAGTTCGAAGTACCATTTGTACAAATAAGAATCCCCTTCGTTACATGATTTCTTCTTCATATAGATAGATATAGGATCTATGGAGCAATTCCTTAGAAGTACATTTTGTGAAACAGCCCTTCCTGTCTGATAGAAAAGGATCCCATGATCCTGAACCGATCTTACCTTGGATCGCAAATCCCAAGTTTGTCTATGAAGAGCAGATCGAATTATATTAGTGTCTATAATGGATTTCTTTTGTATAATACTAATCGATAGGGCCTCATTGGTAAGTGCTACAAGATCTCGTACATTGGAACCCATAGTTATGGACCCGAATACATTAGGATGGAACATTTTCTTTTCCAAGTGAAATCCCCTAGTATATGAAAGAGTGAAAAAGTGCTTTCGTTGTTGTGGAATAAGAAGCCTTCGTATCTTAATGCATGTATTTAATTTATTCGGAGCTATTAGAGCGGGATCTACTTTTTTGGGAATATGAGTCGAAGCAATAACAAGAATATTTCTAGTGGAACATCTTTCACAATCCCTGGAGAGATAGTTCACTAATAAACCGAGGGATAAGTAATTCGACTCATTCATATCCAGATCATGAATGTTTGGAATCCATATTATACAAGGAGACATTGCTTTTGCTAATTCGAATTGAAGGGTGATATAAAATCGGTCTATTTCCGGCAGCATATCCATAGTTAGCGCATCCATCATAGTTTCCATAATAGTTATAGTTAGAAACTCCAGCTCCGTCTCAATATCAAGGTCACGGTCGATATCGTCACTATCATCAATATCCTCATCTTCATCCTCACTAGCGTCACTATCATAAAAATCCTCATCCTCACTATCGTCACTATCATCAATAAGAAAATCCTTAGGCTTGTTATCCATGAACTTGTTCAGAAATACTGTAATGAAAGGAACATAGGAGTTTGTCGCTAGGTGTTTGACCAAATAGGATCGTCCAGTTCCTATAGAACCTATCACTAAAATACCCCTAGGAGGGGATAGGGCTAAGCGGAGCGAAAAGGGTTTTCCATGAGATGGGAAATGAAAACTATTAGCCCCACACGGGGTTTGTGAATAAGTGATTGTCTGATAATGAGCAAGGAATATCCGTCTTTCTGCTAAACAGGATGTATTGAACTCATAATTCATTAGATCCTTTTTATGAATGTCAACTAAGTATCGTAAGTAAATTGCTCCCGGTTGTTCAATCATTTGATAACCAGAGTCATTCTTTGATAAATGATCACTATGAGTCAGACTCAATAGAATTTGATCAATCCTTTTTTCTGTCGTTAAGGTAGAGAACTGAACCAAGAATTCTCTTTCTTTATCATCAATCCAATCACTGTTCGAGACCCAGGATTCTATTTGATCATCAATCCAATCACCATTTTGATCATCAATCCAATCACCATTCACGTTTTTTCTTGTTCTTATCAAGGAATAGATCGCTTTACTTGTATGACTTAGATGTCTCGTATTTCTCGAAAAAGCGATTCGATTGATGGGATTTGGTATGATACTTATGAAATCGATGAGATTCCAATATTTTTTCTTAGAACGTATTGATTTGACCCCATAAGCGGGACCACCACCCCATAGCATGTTGCCGCCAGAAGCAGAACCCCATATTTCTTCTAGAGAATCTCCTAATTGTTCCAGAGCAACTAGAAAGAGATTCTTTAACCAGAAAGAATTCAGTTCAGATGTAGGATACCTATCCAGAAGTTTTCGCAACTCAATCATGTATGATGGAATCATCAAAGATTTGACCTTTTCGAACTCTGTCTGTAACTCACTATAGGCTCGAGAAACAAAGAGAAGATGTGTACGAATGAGATATCCAGCAACAAGAAGAAGGAAAAGGATTAAATAGAGGAACTCCCGAACATTTAGCGATCTCAGATGTGTCGATATCAATGGTGACTCATTATTTCGATGAATAATTTCTTCGGACAGAAGAAGATTATGTAAACACTTACTCGAAATCTCACTTATCAGATTCCATTGTGGAAGACACAATTTTTTCTGAAGAATTCGCCATGATATATCTGATCCATGCATAATATCATGAAAAATGGATACAAATTTTTGGCTGCTACTTAGTATCGGCAATAAGTCTGAAAAGGTATCTAAAAATATCAAATTTAGATATTTGTACCCTGTCGAAGTAAGGAACCATGGTATATATGTTTGGAATAGATTCCATTTTGAGAGAGTTGAAAAAGCACTATCTCGTTGAAAGGTTCTATACATCTGCCCTTTCTCAAGGCATTTTTTTAGACAAAGACTCCGTTTTTTCCTCTTTTCGGATGGTAAATATTTCTCAGAACATGGAGTGTGAATCAAACCCATGTTTGAGTTGAAATTGAGATACTGATGCAAGTTCTTCTCTTCTGAATCAGATAGATTCATATCTGAAAGAGGTTGACAATAAGTTCTTTCAAAATTGAATATTTGTCCCTCTGTTAGAGGTGTTCCAGAAATGTCTGCGATCGAGTAAATAGCTCTACGAACGAATGGATCGGATCGAATTGGAAAATGGAAAGATTTGTAGAAGTTATACCTTTCGTCACCACTTTGCGGAAAATCGTTAGGTATGAATATGTTAGATACCTGTGACTCGATTGGCGAAATAGTATCTCTCTCCAAAAAAGCATGTTTTTTTTTACCGCCGCACAAAGAAAATATTTTGTTGCGAATGAACAAGATATTGAGGAATTGTTCATACGTAAAATCATAATTATGGATACGGGCCTTTTCCACATAAAAGGGGAATCTTTTGTTACAATAGAAGCAGAAGTGATGTCGATTATTCAAGAATCGAAGTCGATTTGCTTTATAAAAAGAGGATATCAATGAACTTCTATGAAATGGTTTCACGGGATTCAGCCAATTGTCTTGATCGTGAGATATCATTGAGAAATAGGAATCCGTGTTATCAAAAGATTTCCTGCGATTCTTTCTAATATGGAATGAGTCAATCATCCACTTTGGTATCTTATTGAACAAAAATGGTGATATTGTTCCTCCATTGATCAAGAATTTCGATTTTTGGGAAGTATCATGGTCATCCAATAAGAAGGGTTTCCATTTTTTCAAATGAACGATTTGAAGACCTATTGATTCTAACAACTGATTGCAGAGTTGATCATTCGGACCTTTCAATTCATAGATGTGGATCTCGGACCTATGAATGGGGATACTCCCGAAACTCACAAAGAAAAAAGGAAGTGAGTTAGACAAAAAGAGAAGAAACTTGGACAAAAAGAAACAAAGTGACTTAGACAAATCTTTTTTGTCGATAACCTCAGACCAATCAATCGAATATTGATTAATACGTAATCGATCGAACACTACTTGAAAACGGCTATTCTGCTCAGAAATGAAATGTTCCAAATGTTCCTGGAAATTCTTGCTCCCATTGGACCATTTGTATCTATATGCATTAGGATCCCGATTCATGGATCTCTCGGTTCGAGAAATCAAAATAAGAGGATCGAACCATTTCTTCTGACTCTTTTTCAAATTTGATAAATGTTGGTTGATCGTATATTTCATTATAGTTCTATGATTCAGAGTATCATTTCCTATTTGATACCTTTGAATTCCATATTCGAAGTTGTGATCGGATCTATTCATTAAAAAGAATCGAGTCAATACATTTCTTATGTACCCATAGGTGCTATATTGGATTTGAATCAGATTTCGGATCAATCTATATTGATTGACTGCCTCCATTATATTGTTGCTAGCAAATACCACTATTTTTGGTTTTGGATCTTCCAAATCATTCCCGCAAGAGGTCCGGACCCGTTTTTTTCTGATCCTTCGATAAAAAGATTCATTCTCTTCATAAAAAATAGGAGGTAGAACCAATAAAGATTTCTTTTTCGATTCATCCCTGGAGTTGAATACCTCATTCAATAATTGTTTTTGATCCAATCCGGAGGAATCAATAGAAAAGGCAAATCCCTTATGATACACCAGATCCGGCTCGGTTATTGATAGAGTGAATAGATCCGCCATTTCTTGAAATCTCTCTTCTGATTCAAAATCGTGGTGTAACGTGTATCCCCCCCTGTTCCGGTCATGGAATAGATGAAATAAATCAAAAAATGGATTTTTGTTCAAGAATGAAATCTTATTGGAACTGTCCAGTTCATCCTTCGGAACCATATCACATCCCGGATCTGATGAAATAGGATGAATTGATATGGTATTTTGTAAATACATAATTATCTTGAATATATTAACTATTTCTTTATTTTCCGATCGCCTGGAAAGAACAAAAGAAACATCTTGTTCTTTCTTCAACAATTTCTGATCTCTAGTGGACCTCTCAGTAGGATTCGAACCCAGATGAAGTTCTGACCATCTGTCAGAGAAAAAAGAACGAATGGATCTTGTAGGATTCCCAAGAAATTCTTCGATTTCTTCCGGAAGCAGCTGATTATTCATCTGCTTCTCACATTCCGTGAATAGCCGGGACATTGAGGAATATCCAGAAAGGCATTTAGGGAATCGCTCTGATTCTATCTCTGTTCGTTCGGTTTGAAGAAAGGAAGGATCCCAACAAAGAATCGATCTTTCTTTTAGTTGTTGAATCTCTCTTTGATTGATCAATGTGTGATATTCCGAATCCTCATTACTAATGGAATCGAAATGATCTCTGGATTGATCAGAAGATCCTTTCAATTGGCTAGAATCCGTTACTTGAATGAAACTAGATCTTGTGGAATCATATTGAATATTTGACGATACATTCCGTACCTTGCTAAAAAACCGATCCTTGTTTACCAACCACACATTGTCTAACCAAATCCAATTCTCTCTCGATATGTTCCTCAAAAAATCCGATTCGTGCGGATTCTTCCCCCAACCCCAACTAACGAAGAGATCTTGGCGGAATTGCCACATATGAAATTGAGCACAATTTTGCAAAGAAATAGCCCGCTTGTTTCTCAAGAAGAGATGGGAAACATGCTCAATATCATTTGATTGAATAGTTGACCCAGCTCCTTGTTGTTTGAAGAAACCCTCCACTTCCACAGGTATTTTTTCACGAAAAGCAAACATGAGATAATAAATCCAGTCTTTCACTAAGATTTCGAATAGCTGTCCCGAATTCAAGTTGATTCTGTTTCGCCTCTTCCTCGGAGAAAGACGATCAAACAATTCCCAATCATGGTCCTTGCGGATCGGATCATCCATATAATATACAAAAAGAAACTCCAGATATTTGATATCTTTCTCTTTGAATGAGATCTCAATTCCAGCGACGGTTTCATTAGATATCTTACAACTAGAATCCCTCTTTTTTCCGATCCAGTTCCTCCACCACCGCGAACCCCAGTTAGATTCAGGCATGATACACTTTTTAGTTATTGGGAGAACCCAAGTACTCTCTTTCGGATCCAGGAAAGAGCTCTCAGGGATCTTTTTTCCTTTTGGAAGATACAGGAGCGAAACAATCAACCTATTGATATTGGAAGACCCAAAAGATTTTTCCAATGTATCATTTCTGGGTCCAATGGAATTCATAGGTATAGGAAGAAGCCCTGTCAAATAGAGATTTTTTCGTTCGACCATCTTTCGATTGTTAATACGATATATAAGGACCGCTACTGCAAAGAGTACTACACCCTTGATCGTGAAATATCGATTGCTTGTTGAACCCTGTGAATTGCGTGAAAGTGGGATACTCCAATTTCGGGAGTCCAAGAGTTTTATAAAACGCTCTTGATGGAAAAAAATGTGAATGAAAGATCCCACTGAATTGAATTGGGTCCATGAATCTAAGAAAGAGTGAGAATTCTTGATCTCTCTCAATATCTCTCTCAATTCGAAAATACAGGATTTGAATGGATGTCCTCTCATTGAGCCCTCCTAAATTTAAATTGCATTGATTTATCCTAAAGATTTCATTTCAATTGGAATTTGGTTATTCACCATGTCCGAGGATCCCCGCTAAGCATCCATGGCTGAATGGTTAAAGCGCCCAACTCATAATTGGCGAATTCGTAGGTTCAATTCCTACTGGATGCACGCCAATGGGACCCTCCAATAAGTCCCAATAAGTCTATTGGAATTGGCTCTGTATCAATGGAATCTCATCATCCATACATAACGAATTTATTGGTGTGGTATATTCATATCATATTAAGAAATTTATTGGTGTGGTATATTCATATCATATTAAGAAATTTATTGGTGTGGTATATTCATATCATAACATATGAACAGTAAGAACTAGCATTCTTATTGAGACTAGAACTCATAGGGAAGAAAATCGATTTATGGATGGAATCAAATATGCAGTATTTACAGACAAAAGTATTCGGTTATTGGGGAAAAATCAATATACTTTTAATGTCGAATCAGGATCAACTAGGACAGAAATAAAGCATTGGGTCGAACTCTTCTTTGGTGTCAAGGTAATAGCTATGAATAGTCATCGACTCCCGGGAAAGGGTAGAAGAATGGGACCTATTATGGGACATACAATGCATTACAGACGTATGATCATTACGCTTCAACCGGGTTATTCTATTCCACCTCTTAGAAAGAAAAGAACTTAAATCAAAATACTTAATAGCATGGCGATACATTTATACAAAACTTCTACCCCGAGCACACGCAACGGAGCCGTAGACAGTCAAGTGAAATCCAATCCACGAAAAAATTTGATCTATGGACAGCATCGTTGTGGTAAAGGTCGTAATGCCAGAGGAATCATTACCGCAGGGCATAGAGGGGGAGGTCATAAGCGTCTATACCGTAAAATCGATTTTCGACGGAATGAAAAAGACATATATGGTAGAATCGTAACCATAGAATACGACCCTAATCGAAATGCATACATTTGTCTCATACACTATGGGGATGGTGAGAAAAGATATATTTTACATCCCAGAGGGGCTATAATTGGAGATACCATTGTTTCTGGTACAGAAGTTCCTATAAAAATGGGAAATGCCCTACCTTTGAGTGCGGTTTGAACTATTGATTTACGTAATTGGAAGTAACCAATTAGGTTTACGGCGAAACCTAGAAATCGATCACTGATCCAATTTTAGTACCTCTACAGGATAGACCTCAACAGAAAACTGAAGAGTAACGGCAGCAAGTGATTGAGTTCAGTAGTTCCTCATATAAAATTATTGACTCTAGAGATAGAGTAATATGGAGAAGACAAAATTGTTTCAAGCACCGACAGAACAACCAGAAGCGCCCCTTGTTTCAAAGAGGGGAGGGCGGGTTATTCACATTTCATTTGATGGTCAGAGGCGAATTGAAAGCTAAGCAGTGGTAATTCTAAGGATTCCCGGGGGGGAAAATAGAGATGTCTCCTACGTTACCCGTAATATGTGGAAGTATCGACGTAATTTCATAGAGTCATTCGGTCTGAATGCTACATGAAGAACATAAGCCAGATGAAGGAACGGGAAGACCTAGGATGTAGAAGATCATAACATGAGTGATTCGGCAGATTTCGATTCCTATATATCCACTCATGCGGTACTTCATTGTACGATATATATAAGAATTCTACGATATATATAAGATCCATCTGTATAGATAATATCATCATCTACATCCAGAAAGCCGTATGCTTTGGAAGAAGCTTGTACAGTTTGGGAAGGGGTTTTGATTGATCAAAAAGAAGAATCTACTTCAACCGATATGCCCTTAGGCACGGCCATACATAACATAGAAATCACACTCGGAAAGGGTGGGCAATTAGCTAGAGCAGCAGGTGCTGTAGCGAAACTGATTGCAAAAGAGGGGAAATCGGCCACATTAAAATTACCTTCTGGGGAGGTCCGTTTGATATCCAAAAACTGCTCAGCAACAGTCGGACAAGTGGGGAATGTTGGGGTAAACCAGAAAAGTTTGGGTAAAGCCGGATCGAAATGTTGGCTAGGTAAGCGTCCTGTAGTAAGAGGAGTGGTTATGAACCCTGTAGACCATCCCCATGGGGGTGGTGAAGGGAGGGCCCCAATTGGTAGAAAAAAACCCGCAACTCCTTGGGGTTATCCTGCACTTGGAAGAAGAAGTAGAAAAAGGAATAAATATAGTGAGAATTGGATTCTTCGTCGCCGTAGTAAATAGTAGAGTAGAGAAAATCGAATTTGTTTCTTCGTCTTTACAAAAAAAAAATAGGAGTAATTAACTGTGACACGTTCACTAAAAAAAAATCCTTTTGTAGCGAATCATTTTTTAAGAAAAATAAATAAACTTAACACAA
>Afzelia bipindensis voucher Libalah 20 chloroplast, complete genome
[truncated: 9,564,438 more chars]
