# Supplementary material for: Genome skimming reveals novel plastid markers for the molecular identification of illegally logged African timber species
Source: PLoS One. 2021 Jun 11;16(6):e0251655. doi: 10.1371/journal.pone.0251655 (PMC8195358; doi:10.1371/journal.pone.0251655)
Supplement: S2 File — (FASTA) [file pone.0251655.s009.fasta]

>Afzelia africana voucher Demenou 51 chloroplast, complete genome
NGCTATGTTATGGGCGAACGACGGGAATTGAACCCGCGCATGGTGGATTCACAATCCACTGCCTTGATCCACTTGGCTACATCCGCCCTGAGACTATATCACTATGTAAAAAAAAAAATTACATAAATTGAAATTTTTTTTTTAAGTTCCTGCTGAGAAAAACGTATAAATTACTAAATAAAAGAAAGAAAAATATGAAAATCCAGTTTTTATGTTGAAATAAAGAATACAAAATAAAAAAAAAA-TAATAATAATGTTGAAGTAAATAAAAAACTACTAAAAAATAAAAATAAAAAAGAAAGAAAGTAAAGGAGCAATATCCATTTCAAGAAGATTAATATTGCTCCTTTACTTTCAAAAACTCATATTCATTAAGATCCAAATCTTATCCATTTATAGAAAGAGCCTCGATGGCAGCTAGGTCTAGAGGGAAGTTATGAGCATTACGTTCATGCATAACTTCCATCCCAAGGTTAGCACGGTTAATAATATCAGCCCAGGTATTAATTACACGACCTTGGCTATCAACTACAGATTGGTTGAAATTGAAACCATTTAAATTGAAAGCCATAGTGCTGATACCTAAGGCGGTAAACCAGATACCTACTACAGGCCAAGCAGCTAGGAAGAAATGTAAAGAACGAGAATTGTTGAAACTAGCATATTGGAAGATCAATCGGCCAAAATAACCATGAGCAGCTACAATATTATAGGTTTCTTCCTCTTGACCGAATCTGTAACCTTCATTAGCAGATTCATTTTCTGTGGTTTCCCTGATCAAACTAGAAGTTACCAAGGAACCGTGCATAGCACTGAATAGGGAACCGCCGAATACACCAGCTACGCCTAACATATGAAATGGATGCATAAGAATATTATGCTCAGCCTGGAATACAATCATAAAGTTGAAAGTACCAGAAATTCCTAGAGGCATACCATCCGAAAAGCTTCCTTGACCAATTGGATAGATCAAGAAAACAGCAGTAGCAGCTGCAACAGGAGCCGAATATGCAACAGCAATCCAAGGACGCATACCCAGACGAAAACTAAGTTCCCACTCACGACCCATGTAACAAGCTACACCAAGTAAGAAGTGTAGAACAATTAGCTCATAAGGACCACCATTGTATAACCATTCATCAACGGATGCCGCTTCCCATATCGGGTAAAAGTGCAAACCTATAGCCGCAGAAGTAGGAATAATGGCACCAGAAATAATATTGTTTCCATAAAGTAGAGATCCAGAAACAGGCTCACGAATACCATCAATATCTACTGGAGGGGCAGCAATGAAAGCGATAATAAATACAGAAGTTGCGGTCAATAAGGTAGGGATCATTAAAACACCAAACCATCCGATGTAAATACGATTTTCAGTGCTGGTTATCCAGTTACAGAAGCGACCCCATAGGCTTTCGCTCTCGCGTCTCTCTAAAATTGCAGTCATGGTAAAATCTTGGTTTATTTAATCATCAGGGACTCCCAAGCACACGAATTCTCTATAACGAGATAATGGGGGCTTGTTATTTAACAGTATAACATGACTTATATACTGGTGTCAACCAATACCAATATCCGTAGATATATCCATCTATTTTCATTTAGATTTATCAGAATTCTATTTTTTCATCTATTTCATTTATTCAAATCACTTCATTCAAAAAAAATGGGTGTATATTACTTCGAGATGATAATTCGAGTGGGTTGCCCGGGACTCGAACCCGGAACTAGTCGGATGGAGTAGATAATTTATTTGTTAATAAAATTCAACAACAAAACAAATAAAAAAAAATCCCTCCCCAAGCCGTGCGTGCATTTTTCATTGCACACGGCTTTCCCTATGTCTACATTTATAAACCTCAGTTCCTTCCCTAGAACGAGACTCTAAGAAAGTTGAATACTCATTGATTAATCCCTACTTACTTACTCCATGAACATTTCATAATCCATTTCAGAATAGAATTCTAAAAAATGAATGATTTTTTATCTCTTCATCATTTAAAGAGAAATTTCCACTTACAACGAAAATATCATAACCAATCATTCATCATTGACCAGATCATTGATGCAAATAATATCCAAATACCAAATACGGCCTCTATATAACCTTCTCTGCAAAGTAAAAGAAGTTCTTGAGAAGATCAAAGAAAGAATCTCGTCTTCGTCTGTAAAGAATTCTTCCAAAAATTCTGAACCTAATCTTTTCAAAAAAGAGCGTACAGTACTTTTGTGTTTACGAGCCAAAGTTTTAATACAAGAAAGCCGAAGTATATATTTTATTCGATATAAACTCTTTTTTTTTGAGGATCCATTGTAATAATGAGAAAGATTTCTGCATATTCGCACAAATAGGTCAAGAATATCCAAATTGGATAAATCGGCCCAGACCGGCTTACTAATGGGATGCCCTAATATGGTACAAAATTTCGCTTTAGCCAATGATCTAATTATAGGAATAATTGGAACTTTTGTATCAAGCTTTTTCATAACATTTTCTATTAGAAATGAATTTTCCAGCATTTGACTCCGTACCACTGAAGGATTTCGCCGTACACTGGAAAAATAACCCAAAAAGTAGAATGAATGCTCGGATAATTGGTTTATATGGATCCGTCCTGGTTGAGACCAAACATAAAAATGACATTGCCATAAATTGATAAGATAGTATTTCCATTTATTCATCACAAGAGGGGTATTCTTTGAAGCCAGAATGGATTCTCCTTTATATCGAGCATAATGAATGAAAGGGTCCTTGAAAAACCATAAGATAGACAGAAAATCCTTAGTAAAGACTTTTACAAGATATTCCATTTTTCCATAGAAATAGATTCGCTCAAAAAGGACTACCGAAGATTTTAATTGTAAATGAGAAGATTTGTTACGGAGAAAAAGGAAGATAGATTCGTATTCACATAGATAAAAATTATATAGGAACAAGAAGAATCTTGGATTCCTGTTTGAAAAAGTAGAAATCGATTTTTTTGAAGTAATAAGAATGTTCCAATTACAATACTCGTGAAGAAAGAGCTTTAATAAATGAAAAGAAGAGGCATCTTTCACCCAGTAACGAAGGGTTTGAACCAAAATTTCCAGATGGATAGGGTAAGGTATTCGTATATCTGACACATAATTTAAATATGGAAATTTATCCTCAAAAAAAGGAAATATTGAATGAATTGATTGTAAATTATAAGATTTTACGATTTTTTTCTCCTCTAAGAAAGAGATTAATCGTAGGGAAAATGGAATTTCCAGAATGACGGCAAACCCCTCTGATATTATTTGAGAATATAAATTCTTGTTGTACCCACAAAATTTATTTTTGTTAGAATCATTAACAGAAATAATCAAATGATTCTGTTGAGGCATTCGAGTAATTAAACGTTTTACAATTAGTAAACTAGATTTATTGTCAGAACCTATATTTTCCATCAAAATGGAGCTATTTAAACCATGATCATAAGCAAGTGCATAAATATATTCCCGAAAGATAAGTGGGTATAGGAGGTCATATTGCTGAAACCTATTTCGTTCTAAATATACTTGAAATTCCTCCATTTTTAAAAATTCAATTTGAGACAGGGATAGGGGATTTATTGGGTTCTCAAATGATACATAGTGCGATACAGTCAAAACAGGGTATTCTATTCTAGTAAAAAAATGAAAAACGAATAGATACCTCGAAAACAAGTAAAACTCATCAACGGACTCTCTCTCCTCGTTTTTTTCGATCTAATTGTTTTATGTTCATTCTAGAATAACAATAGAGTTCGAAATCCTTTATTTTCTCAACCCAATCGCTCTTTTGATTTTGGAAAAAAATATCTTTATCAATATACTCTTTCTTCTACACATTCAGCGACACCCCATAATGGAGACATAGTTAATAGTTAGGACTCATAAAAAAAATAAAAAATCCATTCTCTTTTTTTTATAGAAAAAGCTTTTCCCACATCAAGCACTAATCTATTTTTAACGTAAAATTAGATCGGGTAATCATTCAAATTAAAAAATGAAAGCTCGTTGCTTTTTGTTTGCCTATAATTGGAGCCGCCAGGCTCTATCCATTTATTAATTCAACCCAACTTTGATTTTTTGTTCCGAGCCAAGAATTCAAACAAAGGTTTGGATCGGATCCAATAAGAATGAAATATTCTTCGAATTCTCCATTGATACGACATGCTACTTTTTCCATTCATTCCTTTCTGGATCAGTCGTCGTCTTACAAACTCTATTGCTGGTATGAACGAATCCATTGCTTCGTAAAAATGTGTAAAAAATCGAGTCGCACTTAAAAGCCGAGTACTCTACCATTGAGTTAGCAACCCAAATGAAACTAATATAAAAAAAACTAAAAAAATCGAATGTGTAGATACAATAACAATCAAAAAAAAGATGTTATTCTATAATAAAAAAATCCTATGGATATGGAACGGAAATAAAAAGATCCGTTTATTCACGATCGGATTATATTTGTTTGATATACTGTTGTCAATATTAATGTTGAGAAAAAACTACAATGGAGAAAACAAAAGAATTATAAACTTTTCAATAGTACCTAACAATTTAATAAATGTCAATTGAAATTCTATTTTC--TTTTTTTTTTTTAATAAATTTTATTTAA----------------------TTAATGTTAATAATAACAAAGTTCGTTTGTAAATTCTAATAAAAAAATTCGAATACGAAAATGTATTATAATACTAATATAATACTAATAAT--------------------AATAAAATAAAAAACAAACAATTATGTTGAATTGGCACTACAAAACTAATCGACATAGATCTAAAGGGTGTATGCGAAAATTAAGGAAAAAAAGAAAAGGGTAGAGATCCGATTTATTCAATCAAATTAATATGAATTAATAATTGAATCAATACAATCGAAATATGGACTAAGCAATTAACCTAACTCCCTTTTTTATTTCTTCATAGAATTCCAATGAAAACCACCTCATTGAGAGTAATATATTATATTTATAAAACCAATTACTTCATTTATTGATTTTGCTCTTTTTTTCTATCCGTTTTATATTCATTTTTTATATTAATTTATAAAAATTAAAATCGATTTTTGTGGTTATAGAAAACAGCATTCTTATAGTATAGCAAATAATAAAAGAAAAAAATGAGGTATGAATGGATAGCGGGGGGATAAGAGAGATAAAGGATTATATAAATATATATACAAGTTATCCACACCCTCTTTTGTTTCTTATTTCATTAATTGAATTTCGTTTGTTGATTAGGGCAAAGTTCGATAAAAACACCCGCCCTTTTTGAAATATCCTGAACAGTTCCTGTAGGTTGAGCGCCCTTTTCAAGGAAATCGAGAATAACAGGAATATTTAAATAGGTTTGATTCTTTATCGGATCATAAAAACCCACTTTCCGAAGATCTCTTCCCTCTCGTCGGGATCGAATATCAATTGCAACAATTCGATAAACGGCTCATTGGGATAGATGTATGGAGATGAACAAAACACCCCCCCCCCTAGAAACGTATAAGAAGTTTTCTCCTCGTACGGCTCGAGAAAATTAGATGATGCCTATGGGATATAATATTATTATGAATTTGGATGTCAAATAGATCCATAAAATCATAAAATCAATTCGATTATGATTTATAAGTACTTTTTTTTCTTATTCTTTTTCTTTCCCGAAAAAAAATCACTTGTATTCACAAACTCATAACTCAAGTTGGATAACTCTCAAATAACTCAAAACCTTTAAGTATTTCATTTATTGAGCGGTCTTTATCCCGTTTTTTGTCTATCTTCTTTAGAATCTA--TTTTTTTTTTTTTATTCTTCATTCTGATAGAGTTGTTGAGACAATTAAAAAAGGTATTTACTTGTTCCAGAATCCCTTAGATTTTCCTTGAATCGTTGGGTTTAGACATTACTTCGGGGATTTTTAATCGTTTCAAAAATGGCAGCAACATACCCTTCTTTTTTCTTTCTATCAAAGAATCATAGAAATGGATAATGGATTCCCGCAGATACACTTTTGACCGAAATCATTTTACCAATTCCAACAAATTTGACTTTTTATTTTGTTTGAAACTTGCTCGAATTGGATCCTTTCGATTTCTATATATATAGATAGATAATATATTTACGAAGTTGTTCAAATTTATTAATTTTCACTAACCCTAGATACTTACTCCTGAAAAATGAATCAACTCGAGCTCCATCATATACTATTACTATTTACATCATCAACCCCCC--AAAAAAAA-CGAGTTCGAATGGAACAGAACAAACGATGTCGAGCCAAGAGCACCTTCATTTCTATATACAAATTTCTATATAATATAAAAATAGTGGATTAAGAATCCACAGCTAATTGAATCATGTCTTTCAAGTCGCACGTTGCTTTCTACCACATCGTTTCAAACGAAGTTTTACCATAACATTTCTCTGGTTTGGAGCCAGTATGTAATTATGAAATCATGAATAGTCGTTGATTCAGTCGATACATAGTAATCTGTACGTTTTCTGAATGGGTAATTTCTAAAGAATAAAGAAGTCTCATCAAAAATTCAAATTAAATCGATATTTTATTCTAGGAATGGAATTTCTATTTTTTTTTTTTTTTTTTTTTTTTAACATTATTTTTAACATATACATATAAAATATTCTATTTAATAACATGAATACAAATAAAAAAGTTTAAGTTTAAATAAGTTCTTTTTGAATATACATCTTAAAAGTAACTCAATTTAGACACGGATCATTAAAAATAATGAAAAAAGAATCACACTTTAGCCAATATTATAGATTATAGATTGTTAAACCGAAAGTTTCTCAAAAAAGAGCATTCTTTATTCTATTTATTCTAATAGAATATTTGTATAGAATATTTGTACTCTCATATGATATCTAGATATCTATATCTATATAGATATAGATAAATCATGCATGGATATGCTCTGGGACGGAAGGATTCGAACCTCCGAATAGCGGGACCAAAACCCGTTGCCTTACCGCTTGGCCACGCCCCATTTCAAATTTCTATTCGACACTAATAAACACTAATATTAGTCTAATATTAATATTGGTTGTTCGTCAATTCCAGTTCAAATATAGAAATATCTATATCGATAGAATGTTGCGAGGCTTTTGATATGGGTAGATATAGAATTAAACGGAAATTCTTGATCATTACATAGAATGCAATTAAGATATTGTATGAAAGTATGATTTCTTATATTCTATCTTAAAGAACAAAATGTTTGCTATGCTTATGCTTAATATCTTTAGTTTGGTCTGTATTTGTATTAACTCTGCCCTTTATTTAAGTAGTTTTTTATTCGCGAAATTACCGGAAGCCTACGCTTTTTTGAATCCAATTGTAGATATTATGCCAGTAATACCTGTACTCTTTTTTCTCTTAGCTTTTGTTTGGCAAGCTGCTGTAAGTTTTCGATAAGATCTTTAATTTTTATACTATCTTAGACTCTTAGAAAAATTCAGAATTTATTCGAAAAAAAAAATTCTAACATTCTAACAATTGATAAGATCAGATAAGTATTACAGTATGAATCTTCAATTCAAATATTGAAATTTTTTTATACCCCAAAAAAAGCTGGACCATCTCATTTCATCATTCTTACCCCCTTTCCATTGAAAATGAAAAAAAAAATTCGATTTGAATCCCCCACCAATATCTAATTGTGGGTATGAAAATTTTTATAATAAAGGACTCGGCTCTTATTACAAATAAATTTATGAAAATTCCTTTCTATTATATTTCTCGAAACCACATCATTTCTTAGTGTCAAAAGAAACATAATGTATAGTATAGGAAAATCTATTCTCTTTTTTTTTTTTAATTGATCTTGGAGATTGTGTAATGCTTACTTTAAAACTATTTGTTTACACAGTAGTGATATTCTTTGTTTCTCTTTTCATCTTCGGATTCCTATCTAACGATCCGGGACGTAATCCGGGACGTGAAGAATAAAAAATCAATTTTTTTTGTTCTCCTTTC----------ATGATTTTGAAATATTTCTTAGAATTTTATCTATTTTACATCTTTATATTTAATAATATAATATTTAATAAAAATCAATTTCATATTTTTTCTAGTGAATAATAAAAAAATCAAACAAACAAAGAAAATCGATAAATTCAAGAGCTAAAGAAAATACCAAATCATCGACGGAAACGGAAAGAGAGGGATTCGAACCCTCGGTACGAAAATTTCGTACAACGGATTAGCAATCCGACGCTTTAGTCCACTCAGCCATCTCTCCCAAATTGAAAAAATAGAATTCCTATGTTACATTATACAAACAAAAAAGAGAGATTGAAAAAGCTCCTCCTTTTTTTCTATCTTATCTCTCTTTGACTTATTCTTCTATTTTTATTTTTTAGTTTTTCTATTTATTCTATATTCTATATTAGGATATCAAATTCTATTTTAAAATTCTATTTAAGATATCAAAAATATTATAGA------------------------AATATATAAAATAGAAATAAATATAGAAATATAGAATAATAAATAGAATAAATATTGTATAAAATAGAATATAATTCTAATAAATAATAAAAAATACCCTTTTTGTTTGTGCGAAGGGGTCGTG-TTTTTTTTTCTACAGCCCGGCCAGATCGGTACCTAGCCGGGCTTTTTTTTGTTCTCATGAATCCCGTGAATCAAATTTAGTTGATCTGAAAAAATACTTGTTATTGAAACAAGATCAAACAAAAGAAAAACTTTTTTATTCCTATGAGATACAACTAAAATGATAGAAGATCAAAATGCCATTTCTTTTTATTCTTTATTTTCTTTATTTTTTCCAGCAAAGTACCCGTACCTAAAAATGTAAAAAAAAGCAAATACGAATAAAAAAAGAAAAGAATGGAGATTCTTTCACAATCCATTTTATTTTGATGTTATGACTAAAATCATTTTGTCAAGATGTATTTGTCAAAGCACCTTCAGCAAAACAAAAAGGGGAGTCCTTTTTTGGATTCCGACTGATTCTCCTGTTCGACAAAAGATCCGTTTATATACAATAATTACATTGTAGCGGGTATAGTTTAGTGGTAAAAGTGCGATTCGTTCTATTGACCCCTTAATAGTTAAGGGGTCCCTCGTTTAATTTATATTCCGATCACAAACTTATTTCTTAAAAGGATTTAATCCTTTCCCTCTCAACGAACGATTCGAGGAAGAATATACATTATCGTAATTTGTATCCAAGAAGAATCAATTCGAAATTGAAAAATGGAATTATGAAATTACGAAACATAAGTTTTTTGAATTGGATCACAATACTCACAATTTTTTGAGTATGAGCAAGGGATCCATGGATAAAGATATAGAAAGTTTATTTCTAATCGTAACTAAATCTTCAATTTTTTTATTTGTATATGAGAAATTGAAGCAAACTAGCTATTAAACGATTCCTTTAGTTTACTATAGACATCGACATATAATATTAATATGTATTTTAGCTCGGTGGAAAAAAATGCTTTTCCTAAGGATTCTTTCAAATAGAAAAGAAATAGCGAACGAAGTAAGTAGAAAAAAATTGTTCTAATTTTTCCTCCTTTTCTATAGGGATCATCTAAAAAGCGATATGTTTTGAATGCATTCAGAACGAAAGGCTGACATAGATGTTATGGGTAGAATTCATTTCATTTTGTTCACATCTTCTCCATTTTGTTAAATTTATCTATCTCTCTCTATCTTGCATAAAGGAGCCGAATAAAACCAAAGTTTCACGTTCGGTTTTGAATTAGAGACGTTAAAAATGATGAATCAACGTCGACTATAACCCTTAGCCTTCCAAGCTAACGATGCGGGTTCGATTCCCGCTACCCGCTTATATTCTATCAGCAGATATTGGAATCTATATAATTTATTATATAATCTATATAATTTATTATATAAT-------CTATATAATTTATTA----------TATATATTAATATATATTAATATATAAATAGGAATATATAACTAATTCATTTAGTTATTTAAATAAAAACGAAAATAGACTAGAATTTTTTTTTATTTAATCTAATTAATGTAAATGCAATTCATCATCAAATTGAATACACAACCCCCCGAATTCTCTCACATATTTTTTCGAAATGGAACAATAAAAAATTGTGATGAAAAGCGTCCATTGTCTAATGGATAGGACAGAGGTCTTCTAAACCTTTGGTATAGGTTCAAATCCTATTGGACGCAATTTTTTTGCATATATATTGAATTGAATTTTATATATTTCTATGTCAAGAAAAAGATTTTGAATGATTTGAATTGAACAAGAGACGCTTAGAGTTTTAGAGTAATAACTTACATAAGTTATACACAATTTATATCTTGAACCTCTATTTTTTATAGAATCTTATAAATTAATAAATCTCTTATAAAAATCAAAAATTGTGGATTTCTTATCTATTTTATATAAATTTGATATAATTAATTATTTATTGTATTAATTATTTTACTAATATTTTTTATTCTTATTATTTTCTTTATTTAAATTAATTTTAATTAGATTAAGATAATTTAAGATAATAATTTAAGATAAATAAAATAATTCTATTAGAAAGATTATAAAGCTATTAAATTCAATTATTAATCAATTTTTTTCAACTTGTTCCGGAAGTAAAAAGAGTTCCATCTGTTCCTGAATAGCTTCTTTCAAAAGGGCTTCTGCTTCCCCAGTAAATGTCTTGGTAGAAGATATGATTTCTTGGAATTGAGGTTTATTCGTTTTTAAGTAAGCACGTAATTCAACGAGAAATTTCCTTACCTGTCCAATTTCTAATGAATCAAGATAACCATTTGTTCCGGTATAAATAGTTATTATCTGTTCTTCCACAGTGAGAGGGGCTGATTGGGATTGTTTGAGCAACTCGCGCAATCGTTGACCTCTTGCCAATTGATTTTGAGTAGCTTTATCGAGATCGGAAGCGAATTGTGCAAAAGCTTCTAATTCTGCGAATTGCGCCAATTCCAATTTTAATTTACCAGCTACCTGTTTCATGGCTTTAATTTGAGCCGCAGATCCAACTCTCGAAACGGAAATACCCACATTAATCGCAGGTCGGATTCCAGCATTGAATAGATCGGCGGATAAGAATATTTGGCCATCTGTAATAGAAATTACATTAGTAGGAATATAAGCTGAAACATCTCCTGATTGGGTCTCAACTATCGGTAAAGCAGTCATACTTCCTTCACCTAACTGAGAACTTGATTTAGCGGCTCTTTCCAAAAGGCGTGAATGCAAATAAAAAACATCTCCTGGATAAGCTTCACGGCCCGGTGGTCTTCGTAATAGAAGAGACATTTGGCGATAAGCCTGTGCTTGTTTGGAGGGGTCGTCGTAAATGATTAAAGTGTGCCGTTCACGGTACATAAAATATTCCGCCAGAGCTGCTCCTGTATAAGGAGCGAGGTATTGTAATGTAGCCGGAGAATCCGCTGTTTCAGCTACTACAATAGTGTATTCCATTGCTCCCCTTTCTTGTAAAGTGGTCACCACCTGAGCCACAGAAGATGCTTTTTGACCAATAGCTACATAAACACATATTACATTTTGTCCTTGTTGATTGAGAATCGTATCCGTGGCTACTGCTGTTTTACCGGTTTGTCTGTCACCAATAATTAATTCTCGTTGACCACGCCCTATAGGGATCATCGAATCAATAGCAATAAGTCCTGTTTGAAGAGGCTCATATACGGAACGTCTCGAAATAATACCGGGAGCGGGAGATTCGATTAACCTAGATTCAGAAGATGAAATTTCTCCTCGACCATCAATAGGTTTAGCCAGGGCATTTATAACACGACCCAAATAAGCTTCACTTACTGGTATCTGAGCAATTCTTCCTGTTGCTTTTACAGAACTTCCCTCTTGTATCATCAAACCATCACCCATTAATACAACACCGACATTATTGGATTCCAAATTCAAAGCAATGCCTATTGTACCCTCTTCAAATTCTACTAATTCCCCCGCCATTACCTCATCAAGACCATAAATACGAGCAATGCCGTCGCCTACTTGAAGTACGGTACCAGTATTTAAAATCTTTACTTCTGTATTATATTGCTCAATACGTTCACGGATAATTTTACTAATTTCATCTGCCCGAATGGTTACCATGAGTATTTCTTAATTCTTTTTTAGAATAAAAATATAATGCCTACTGTAGAAGAACTAATTTGTTATTTTATTTCTTTCATCGCCCCAAACATGCCAATATTAGCACTGATGGTACGTAAATGTAACTCGTTGTTCAAGCAACTATTCAGAGTTCCTAGAGCTCCCTGTAAGGCTTGTTGGAAAACCCGCTGTCGGACTTGATTAATTGCCCTTTGTTCTTCAAAATGAATGGTTTCATTTTTGTAATTTTCTAATTGTTCCAAAGTCATAGAAATGGAATTAATCAAATTCAATTTTTCTCGTTCTATCTCAGAGTAGCCATTCACTCGAAACCGATCCGCTTCCATTTCTACTTTCTGTAAGCGTGCCCGGGCTTTTTCCAACTGTTCAATGGCCCCTTCCCGTAGTTCTTCTGAATTTCGAATAGTCTTCAAGATTCTCTGTTTTCGATTATCTAATAAATCACTTAATGAAAGTAGATTATCTTTCCATTCATTTCAAAACTTCCATGATCTCTTCCCGAACCAAACATGAATCTTTCAATTCATTTGGCTCTCACGCTCAATTCCTTATGGGAAATTCCCATATCTTTTTTTAGTAATAAAGCCTATCCTCTCTATGCATATTCAAAAAACAAATATCGAAACTTATCACTAATACAAGACCAGAATATTTGGAGGACTCTTCTGAACAAACAAATAATTGTCAGCAAGGTTGTTTTTTAATCCAAAGAATTTTTATTACTTTATACATATCCATGCATATATGTAGGTCGTCGATTCCGCATTGTATAAAAAAAATTGTATAAAATTTTTCGAATTTTTTACAATACCGTTAAAGGAAAGGGTTCAAATCATTCTATCGACATGAGTGTTCTATATCGAAAAAA--AATTCCAACTGTTTTTTTTGAAACCATTTCTGTTAATAGTAGAAAGAGTACCGCGCTGCGTCTCGACTTCAAACTGCTTAGTTTTAACCATATTAATGGTCCCAGATTATTGGTGGATAGAGAATCAAAGTGGATTTCCCAATGAATCACGAAATGCTATGGTTCTTAAATATGATTTCTTAATTTATTCAGAAGTAATTCGCGGGATCGTGCACCTTTTGATAGTTCTAACGAAAAAAAAAGTACAGTTGGTTGGATCCAACCTATTCTTGAAATAAACAACTCGCACACACTCCCTTTCCAAAAAAAATCAATACACCAAGCACTACACTTAGATTTATTGGATTTGTTGCTAAAATATCGGTATTAAACCCGAAACTCCCAGCGTATGGCCAGTAACCCAAAGAAAGGAAAGAATCGGTTATATTTTTCATATGATTTTATCTCCTCTTATAGATAATAGATAGACTAATTATCTTTCTATTTCTCTTTCTATATAGATATATCTATCTAATATCTATC------TATATATGTATTACATCTATTATTGTATATTCTATTTTTATTGTATTGTATTTTTTCTAGATTTTGATATTTTATTTATTTTTTTTTTCGATATTTCAATTCTATATCGAAAAATTAATAAATTAATAAATTATATATTTTTCTTTTCTATTATTCCTTTTTAATAATTAATATTAATAATTATTAATAATTAATATTTTCAATTGGAAGATTTCCCATAAGAATGATACTTATTAGAATAATGATACTTATTAGATTATTAGAATTAGGTACCAAATCTTATTAGATTATTAGAATTAGGTACCAAATCTTATGTTAATTGCAAACTACCTAGTTTTTTGAAACACTTTGTAAAAATAAAAACTTTCTAAGGGAGGCTCGTTGAACTAACAATTAGACTAACAAAGGGAAGGAAGAAGGCGAGTCGATATGATAATTCCTTACCCTCACCTCAAATCAGTCCTTCCCATGGGTCTTGTCCGAACGAATAAATAATTGGGGGAGTGAAATATTAATATAATTTGAAAAAGCAAGAGCACCAAAGTAAGTCCACGAAA-AAAAATGTTTATTTTCGAATTAAACAAAAGGATTTGCAAATAAAAGTGCTAATGCTACAACCAGTCCATAAATTGTTAAAGCTTCCATAAAAGCAAGACTAAGCAATAAAGTACCCCGTATTTTTCCCTCTGCCTCAGGTTGTCTCGCGATCCCTTCTACAGCTTGACCTGCAGCAGTACCTTGACCAACCCCAGGTCCAATAGAAGCAAGCCCGACAGCCAACCCGGCAGCAATAACGGAAGCGGCAGAAATCAGTGGATTCATGATAAGTTCCTCGTACACAAAATAAAGAAAAGAAATAGTTAATGATACAATCAACCAACCAAATTATGACTTAACTGTTCCATCGCTAAAATTTATCCAGTCGAAGTAATTAAGTAATTCAAATTCCGAATTGAAATAAAATAATTGAAATACTATAATAATAAATAATAATAATTGAAATACTATAATAATAGAATAGAAATACTATA----------------------TAATAGAATAAAATATATATATATATA----------------------------------------------------------------------------------------------TAAAATAC------TATATATATATAAAATACTATAATATAGATATATAATATAAATATAGATATATAAT----------------------------------------------------------------ATAGAATTCTATATATATATATATAAATATTATATATATATATAAATTATTAAATATA--AAT--AT--ATAAATTAATTGAATT-----GAAAAAT-------GAACTACTTCGATATTTCTTTTTTAGTCTCTATACACGTCGTTTTTTTGTGAATACACACGACTTTATCTAAGTTTACAGCAGTAGGGCAAATTTAGATAGATCTTGAGTTCATATAGAACTAGTTAATATCTAATATCACATATACATATGTTTCTTCCATACAGTAAACCAATTCAATTATTCGTGTCTTAGATTCAATCGGATTCGTGAATCATTCTTCGAAGCATCCACAAGGAGTTGTCTTATAGCGATTAGATTCCATACACCTAGTTCGACCCCT-ACCCT------------------------ATAATATTAATATTCTAT----------------------------------TTTTATATTATATATTAATAGTCTATTTTTTTCATTTTTTTAA--TTTTTTTTT-AATTCCATTTTCGTTTTATTTATTATTATCTCATAAGGATAGAATCAATCTAAATCAATTCGTTAGACAGAATCATTGCATAAAAATATCAACATTTGAGTGATCTAAGTTCATATAATTTTATTATTTATTAAAAGGATTTTTTGGTCAATCGTTAACGTTAAATTGAATGAATGAAACGGGAATTCGTTCTAGTTCTATAAAAATAACATAGTTTTTTTAAATTAATTGCACGTCGTAAACAACGGATACTCTAAGAATTCTTATTCAAATTATGGCTACTAATAACGAAATTGAATATTTTAATGTTCTAAGAACAAAACAAAATACAATAAAACAATACAAAAAAATAGAAAGAAAGAGAATATTCATTGGAGGGAAGTATAAATTGGTCAAACAAAGAGTATTTTTAGGCAAAAGATCTTTTAGATAGATCTCTTTCCTGTTTTTTTTTTTACAATTACCTCATAATCTTTTTTACTATTCCACTAAATCGATCGTATACTTATTTATCTTATTTTATCTTATGCATCTTTTTATTTGGATTTGAATAACCTGTTTTCTATATTTCTTTATCTATTTCTGTTCCCTAAGTAGATTATCTTGAACCGCACATACATTTCGTCGTACTAAGCTAAAAAAAAGACTATTTCGAAAAATAGTCAATGATGGCCCTCCATGGATTCGCCTATATAAGCCGCAGCTAAAGTTGCAAAAATAAGAGCTTGAATACCGCTTGTAAATAATCCAAGGAACATGACAGGGATAGGAACCACTAAAGGTACTAAAGAAACAAGAACAACAACTACTAATTCATCAGCTAATATATTTCCGAAAAGTCGAAAACTAAGTGATAAGGGTTTTGTAAAATCTTCTAAGATGTTAATTGGTAAAAGGATTGGAGTTGGTTGAATGTATTTACTAAAATAACTTAATCCTTTTTTGGAAAGACCCGCATAGAAATATGCTACTGACGTAAGTAAAGCTAAAGCAACGGTAGTATTTATATCATTTGTGGGTGCAGCTAACTCCCCATGAGGTAACTGTATTATTTTCCAAGGGAAAAGAGCCCCTGACCAATTCGAAACAAAAATAAATAGAAATATAGTTCCAATAAAGGGAACCCATGGACCATATTCTTCTCCAATCTGAGTTTTGCTCACATCTCGAATGAATTCCAGGACATATTCAAAGAAATTCTGACCGTCATTAGGAATGGTTTGGGGATTTCGAACAGCTATAATGGCTGAAACTAATAAGATAGCAATTACAACCCAAGAAGTAATAAGTACTTGGGCATGGACTTGGAAACTCCCTATTTGCCAATAGAAATGTTGGCCTACTTCCACAGCAGATATATCATATAATCTTTTTAATGCGTTAATGGAACATAATAGAACATTCATATTGCCCTCTGAAAGAAATCGAACTTAAAAAAGGAATTATTTTGATTCAACCA-TTTTTTTTGGCTTGTCTACTTATAAATTGTCTTAAATTGTATCGTTTGAATATGACTAATCACATAATATCCCCGTTTCGGTTATTTTTCTCTTTTTTGCGCAATTCAGTAATAGTAATATAATAGTAATAATAGTAGTAATAGTATAGTAAACGATTCCATAAATCTATAAATCTTATAAATCTATGGAGTTCCCCAAACCAAATAATTTATTTATCTTATTATTAATCAAGAATTTCGTATATAGCTAGAACGACCCTCACAAATTGCAAATACTAATTTGTTAAGAATTAATCGGATTGAAGCTATAGCATCATCATTAGCTGGAATCGAAATATCTGAGAGATCCGGGTCACAATTTGTATCGATTAAACAAATCGTTGGAATTCCTAAAGTGATACATTCTCGAAGAGCCGTATATTCTTCTTGCTGATCAACGATTATTACAATATCAGGTAACCCCGTCATATATTTAATACCGCCCAGATATGTTTCCAAGTGAGATAATTGTCTCTTCAACATAGCGGCATCTCTTTTCGGAAGACGGTTGAGTCTCCCCGTCTTTTGTTCCGTTCTCAAGTCCCTGAACTTATGAAGTCTCGTTTCTGTAGTATACCAATTCGTTAACATACCACCGAGCCATTTATTATTAACATAATGACATCGAGCTCTTATTGCAGCCCGCGCTACTAAATCTGCTACTTTATTTTTGGTACCAACAATTAAGAATTGTTTTCCCCTACTTGCTGCATCAAAAACTAAATCACAAGCTTCTGATAAAAAACGAGCAGTTCTAGTAAGATTTGTAATATGAATACCTTTACGCTTTGCAGATATATAAGATGCCATTCTAGGATTCCATTTCCTAGTACCATGGCCAAAATGAACTCCTGCTTCCATCATCTCTTCCAAAGTTATGTTCCAATATTTTTTTGCCATTTATCCCCACACTTTCTCTCTCTTTTTTTTTTTTCAAAAAAAAAAAAGACCAGGTATCCTGAAATAGAAATAAATAATTGTTCCGATGGAACCTTCTCTTCTACCAAAGACTGCTGTTAATACACAATCAGGCCATTAATTTTTTCTATTCGTTAGTATCTTTATTACTATTACCAAATCAAATGACCACGTATAATTAAGCGGATGAATCTGCTCTTAAGAACCATTAAATCCTGTAAATCCTGGAAATGATTGCTATGATGTATTGCATAAATTGTTTGAAATG-AAAAAAAAAATCAAATAATTCTCTGTGATGGAACAAAATATATCTCTCATCTATCCCTCAAATAAATTTTTTTTTTTCCAAGGAATGTTGCCTTGGCCTTGAACGCTGCACTAATTTTTTTTTTTTTGAATCCGGTGCCAACGGGTATTATTCCCCCTAGAACAACGTTTTCTTTCAGGCCTTTCAACCAATCAATACAACCCCGGAGAGCGGCCTTTGCTAAAACTCTAGCAGTTTCTTGAAAACTCGCTTCGGATATGAAACTTTGAGTATTCAGAGATGTTTTTGTTATTCCCAGTAATAGTGCTCGGTAACAGATCGCTTCTTCCAAAGCACGCCCCGTTCGCTCAGCTCGCAACAATCCAATTAGTTCGCCGGGTGAAAAAACATTAGACATTCCATCTTCTGAAACCAATACTTTGGATGTTATTTGACGCACAATAATTTCTATATGTCTATTATGGATCTGCACCCCCTGAGATCGATAAACTTTTTGGATCTTATTAACTAAAGAAATATGACTTTGAACTATAGTTAGCTCAGCACCAATCAAGAATCTCCATGGAATGCCAAGAATTCTTGTTATATGATCATTCCAACCCTCAACTCTCTTTTCTAGGTTCATCGATATTGAATCAATCGAACGCACCTCTAACACCTGTTCTACTTTTGGAAGACCTTGTGTTATATCACCAGATTTCGATTTTTCATATATAAATGTAACTAATGTATTTCCTTCATAAAGGATTTCTCCGTAATGGCCATGAACAGTTGCTCCCGGAGTCGCCAAATAAGGGTTAGCCGATCTTATTACTACAGAATCCATTTGAACAATTAGAACTTGACCCGATTTTCGGTTTGGTCCATTTTTATATATACATACATTTTCACAAATAAATTGCCCAAGGCTAATTATTGTAGATGTTTTTTCACAATAATTAGGATGGTAATTATAATGGAGAAAATGCCAATAAAAATGGAATGGGTTCAAAACGATGTTACTGCATAGATCGGGCTTATAAATTCTCCCGTTTTCGTCCATTAAATAATATTTAAATACTTGAAAAATTTCTTTGAAATTGTCAAGTTGCAAATATTTCGTTACCAAGATCGGATTATGAGTTATTAAATAGTAAAATGAAAAAATATTTGCAACTTGAAAGGCTATTCCTAAAGGTCCTAACGAATTCCTAATTGGAATTCGGGGACCTCTTTTAATTGATTCTTTTATCACATTGTGACATTTTCCATTGTTGAGTAGACGCGTTTGAAAACAATTAGATGATGACAAAATTATCAAAGATGGGCATTCCTTATTTCTATTCAACAACATACGAATAGTTCCGTGATCTGGGCTAAGTGATTGTGAAATCTTTACCTTGGAATAAATAGAAGAAAATGGATTGATATTGGTGCGATCTGACTCATTATCCGAGATCAATCCTGAACCGGACGGATTATTCCTTTTTCGAATATACGAAATATTGGAGTTCACTAAGTCAATTCTTAGGAAATCTCGAATCATGCCCTTTGTACTTACTTCAACAAAAGAAGCGCGGACCTCTTCGATCGAAGAACTTTTTTTGTCTTGATCCCAATTCAAGACGAAACAAGTTCGAACTAATTGAATGCTTGTGTAAGAAATTCCCCGAATCGGTTTTCCACTTCCATAAAGAATATAATTAACAACTTGAAGTTCCAGATTATCCCTTTCCTGCAACAGGTCCTGGGGGAAAGGGGTTACTAAATTTATACCGTCCGCGATTTCATATATAATTACGGGTCGAACTAAAGCAAAATACTTTTTCTTGGTAGGTGCGATCCATTGGACATAGAGCCAATTTTTTAATTTTTTTGATTCCTTAGAATTTTTTTTTTTTACCGTTCCGGGTGGTATCAAGATGCCACTGTGTCGGGATATCTTTTCTATCTCTTCAGGAAAATGGATATCTCCCGAAAAGATTTTTAGTTCAATCCCCCTTTTGTTCTTTTCCACTCGGACCAATCCGCCTACTCGGCTTCTTCTATTGAAAGTTATTGGTGTATCTACTCCAATGATACTATTGTTCCATACCATTATGGGAGAGGATTCGGGTAAAATATGCACTTCCTCGGGAATGAAAAAAAATCGATCTACTTTCATTTGGTATTTTGGCTTAAATTCTTTGAATCCTCTATACTCAATTAAATCCTCTTTTTTGAAAATTGTCCTATATTTAGTAATTCCTGAACTCTTTTTTCTGTATTGAGGATCATCGAAATAAGCAAGAATACTATTTCTACGAAAAATACCATTGATAGGTATTTCAATCGAGATACCGGAAGGGGGCATTAGTTCTTTGTCTCGTTCTTGAATCGATTGAAACGGAATGATGAATCGATTTCTTCGCCTCTTTGCCAATAAATCTGAATTAGCGTGAAGAATAGCAGTATATAGGAAATTACAAGGGCCTCGATTAAGTCCTGAATAATCTGGAATCCCACTTTTTTTTTTACCAGAAGAATTTGAACTAAAGAATTTGTGTCTTACTTGATCATTACTTACTAAAAGGTTAGAAATATATCTTCCTCCAGCAGAACGAGAATGAATGTTCATTTGATCTTGATCTTTGTGGAGTGAAAAAGGGACTGCACCGGACCTGCACGACCCTCCTGATAATATCCATAAATGACTTGTTTTTGGTAAGATATGGACATTACTATATTTAAATGCGGGTGCATGATACACATCGTTACTCCAATGCATTTCTCCCTCTGAGTCAGAATAAATATGTTTTCGAACCCTCTCTTTAAAATTCAAAGTGTATGTTCCCGCGCGAATCTCAGCAATCACTTGTTCTGATTCTACATATTGATCATTTTGAACTAATAGAAAACTTTTTGGTGGAATAGTCACATTATGTAGAATATCTTCACTTTCAATAGTTACATCCAAGTCTATATAACATAGAAAAGCAGGATGCCCATGACGTGTACGTGTAGGATGAACCAAACCCGCATTGAATTTTATTTTTCCATTAGAAGGGGCTCGTACATGTTCTGCAGTACCCCCCGTGAATACTCCACCGGTATGAAAAGTTCTTAATGTTAGTTGAGTGCCCGGTTCTCCAATAGATTGACCCGCAATAATACCTACAGCTTCTCCCAGTTCCACCAGATTGCCATGAGTGGGACTCCGGCCATAACACAATCGGCAGATCCAAGATGTACTCCTACAAGTAAAGGGGGTTCGAATCGATATTGGTTGTGTTTGAGAAGTTATGAATCGATTGACAAGTCCAACCCCCATATCTTGATTTCGAATGGCAATACATCGTGAACCTATATATATATCGTCTGCTAATACACGACCAATTAATGCTTGTATCAAAATTCTTTCTGGCATCATTCTATTCCTAAAACTCATAGAAATCCCTCGAATGGTGCCGCAATCTGTTCTACGTACAACAATGTGTTGAACTACTTCAACAAGTCGGCGCGTAAGATATCCAGCATCTGATGTTCGTACAGCAGTATCCACAACCCCTTTGCGGGCTCCGTAGCATGAAATGATATATTCTGTTAAAGATAGCCCTTCACGTAAATTGCTTTGAATGGGTAAATCAATCATTTGTCCTTGTGGATCCGACATTAATCCTCTCATACCTACTAATTGGTGTACTTGAGATGCATTTCCTCTAGCTCCCGAAAAAGACATTATATGGACTGGATTAAACGGGTCAGTCGTCCTAAAATTAGGATTCATTTCTTGTCGTAAATATTCACTTGTAGCATACCATATCTCAATGGATTGGCGTAATTTTTCTACCGCATGTACGTTCCCATAATGATGGTGTTTTTCCAAAATCAAACCCTGTTGTTCAGCATCTTGGACTAGCCATCTCTTCGAAGGTATTGTTAAAAGATCATCAATTCCTAATGAAATGGATGTAGCAGTAGCTCGCTGGAACCCCAGAGTCTTTACTTGATCCAGGATGTGTGATGTATATGCCATTCCGAAGTGATTTATTAATTTGCTAATAAGTCGTTTAATGGCAGTTCCATCTATAACTTTATTGTGAAAGACTAGGTTGGCCCGTTCTGCCATAAATACCTCCATATTCCATTCAGTGGGGTTTGGTTCGACAATGGGTTTGAGTCAATGATTGGAAAACTTTCTTTTCTTCACCTTAATTCGCGTAGAAATTCAAGAACATAACTAGGATTCTAGTTGACCCGGAGAGACCCGAATTCACACCGGTATCATAAATTTACTTAATCTTAGATACCATCTGTATGGTTAGATACCATATGAGTAGGCCCTGCAAAAGCCTTGTATAGCTTCTTCGATTTCTCGATAAAAAGAAATATGACCAACAGTGGTTCGAATGTATATACAACGAATTTCTTTTTTTATACTTCTTACTATTAGATAGTGCCCATAAATCTCATGATAGGTACCCAAAGATTCGTAGTGAACTTCGATAGGAGCTTCTCTTGAAGAAATAACACGTTGATCTAATCGCCACCGGAGCCACAAAGGGCTATCCAAATTGATTCTTTTCTGTCGATAAGCTCCAATTGCATCATAGGAATTACAAAAAAAAGTTTCTTTTTCTTTTGTATACTTATTATCGTTAATTCGAATTCTTTCATTTTGATAATTTATGCGATTACACGGATTATACCGATTTGCACAAATACCTCGCCGATTCCCGCTGGTTAATATGTAAAGCCCAATAAGTATATCTTGAGTTGGTACGGAAATTGGATCCCCAATAGCTGGAGACAAGAGATTCATATGAGAAAACATAAGTAAACGAGCCTCTGCTTGAGCCTCTAAAGATAAAGGCACATGAACAGCCATTTGATCTCCATCAAAGTCTGCATTGAATCCCTTACAAACTAGTGGATGTAAACAAATAGCACGCCCTTCCACTAAAATGGGTTGGAATGCCTGTATGCCTAATCTATGCAGAGTAGGCGCTCTATTCAGTAATACGGGATGACCTTGCATAACTTCTTGAAGTATTTCCCATACAATCGGCTCTTTTTCCCGAATTTTACTCTTAGCAACCCCTATATTCGAAGCAAAATGTTTTCTAATTAGACCACGAATTACAAATGTCTGGAAAAGCTCTATTGCTATTTCGCGGGGCAATCCACATCGATGTAATGAAAGTGAGGGTCCTACCACAATGACAGAACGCCCCGAATAATCAACCCGTTTGCCAAGCAGGGTCTCGCGAAATCTTCCCTCTTTGCCCTCAATTACATCTGAAAACGATTTGTAAACCTTATTATGACCGTCCCTCATTGGTTGTCCGCGGATTCCATTATCAAGAAGTGTATCCACGGCCTCTTGTACCAATTTCTCCTGACACATTACTAATTCCCCCGGCGTAGATCTACTTGTTGTTAATAGATCGATAAGAGTATTGTTCCGATAGATAACTCTTCTATAGAGTTCATTAATATCCGAGCTCATTAGTTTACCCCCATCTATTTGAATAATCGGTCTCAATTCGGGAGGAAGAACTGGTAATAGACATAAAACCATCCATTCTGGTTCTATATTTGTTCGAATAAAATGCTTAGCTAATTCCATGCGGCGAACCAAAAAATTCTTTCTTCTTCCAACTTTTCGATCTTCCCATTCATTGCCCGTGGACCCTTCTTCCCCTAACTCTTTCCATTCTATCAACGAAGAATCTATAATAATTCTCAAATCCAGATCGGCTAATTGTTCTCGAATAGCACCTGCTCCGGTAGAGATTTCTCGATTTCGAAATGTATCGAAGCCTTGGGTAGTAAAAAAAAGCGGGATGCTGTATTTCCAGGATTGGATTTCATATTCGAATGAACCTCGTAATCGTAAGAAAGTAGGTTTTTTAACTACGGGCCTAGCAAACGAAAAATTTGGATAGGATCCAATAGGATCTCCCCCTTTTCAAAATCGGACGTGAAAGTTTCCTCTCATCCGGCTAAAGTAGTTACACCAAATAAAGATAAAGAAAGGGGTTCCCGCTTTCAAATAGTATAAAAACCCCTAACTACTCTTTACTCAAGTTCTCAATAAAGACCAAGCAACATTTCATTGATTCATTTTTTTTTTAGATTTTCTGAATTTTTTATTAAATTCTAAATAAATGAAATGTGAAATTTTTGAGTAGTCTACTTCCCTTCGAATGAGGAATCCCCTTAATTACTTATCTTAA-------------------------TTTCTTAATTAATTAATTAAAATTAATAATTAAAGAATAATTAAAGGAGTACCTTGGAATTCATAAGGGATTTACTTGTCTATTTCTCATTCCATTCGATCTTTTAGGTCCCTACTTCGCCTCGATGGTTATATCACGATGTCCTTAAGCCTATATGCGATGGATAGACTTCTGCAACCATGATCTATTTGTTTATTTGAACAGAATTTCAGTTCTTTCTAATAAGGAATGGAAGAGTAAATTCC--AAAAAAAAAGAAGTATTTTTTTTCATTTTCACGAGGTAAATTCCTATTGTTTTGTTACTGAATTGACCATAGACCAATTCCCTTTTGGGAGTATTAAATACACACCCATAATTCTGAGCTTCATGTTACTCACCCCAAGAGACATGTCAGATCCAGGGCATCCCAATTCGATTGAATGGAATGACAGTTTCTCATTCTGAATCTGTAAAAATAAAAAAAGGAATTTTGATCAAATCACACATCGCAATATACTAGACCTTCTAATTCTTTAAGAGGTTTATCTAAAAGATTCGCGATATAACTAGGAAGACGTTTTAAATACCACACATGAGTTACTGGACATGCCAGTTTAATATAGCCCATTTGATATCTCCGTATTCGAGAATCAACAAACTCTACTCCGCATTGTTCACAAAATTTTGGTTCTTCTTTTTTATTTCCGATTACTCGATAATTTCCACAAGCACAAATCCCACTTTTTATAGGCCCAAAAATTCTTTCACAAAATAAGCCATCTTTCTCAGGTTTATTGGTTTTGTAATGAAAAGTATAGGGTTTTGTTACTTCCCCAACCATCTCTCCGTTAGGCAGGATTTTCTTGGCCCAAGCACTTATTTGTTGAGGAGAAACTGATCCAATTCGGAGTTGTTGATGTTTATATGGATCAATCATAGAAGAAAAATTCTGATTCATTCCAATTAAGCTTCCTTCCTATGAATCTGGAAGTTTTTTTCAGATACAAGGAAATGATTCAGTTCCAGAGCCAAAGATCGTAGTTCTCGAACAAGCAATCGAAACGATTCTGGAGCATCTTCAGATTTCGGTATTGTTCCTCCAATGATCGTAGTACCGAGTACTTCTTGACGAGCTCGAATATGATCAGATTTATAAGTAAGCATCTCTTGTAAAATATGAGCAACACCAAATCCCTCTAGCGCCCAAACCTCCATTTCTCCCACCCGTTGTCCCCCTTGCTTGGCTCTTCCTCTAAGGGGTTGTTGCGTAACAAGTGCATAATGTCCACTGGAACGTCCATGTATTTTATCATCAACTTGATGAATTAATTTCAAGATATAAGGCTTTCCTATTATAACAGGCTGCTCAAAAGGATCTCCCATTCGTCCATCAAATATTATGCTTTTTCCCGGATACTCGGGTTCAAATATCCATGGATTCGCTGTTTGCTTACCGGCTTCATATAATTCAGAAAACACTAGTTTTCTCGAAGCTTCTTGTTCATATCTCTCATCGAAAGGTGCTATTCGATAATGTCTATCTAGCATACCCCCAGCTAATCCGAGTGAACATTCAAATATCTGTCCTACATTCATTCGTGAAGGTACTCCTAATGGATTGAAGACCATATCAACGGGTCTTCCATCTTGCAAATAAGGCATATCTTGTCTAGACAAAATTTTGGAAACGATACCTTTATTTCCATGTCTTCCAGCCACTTTATCACCTACTTTGATTTCACGTTTCTGTAAAATATATATATGAATCGTTTCGGAATTATAACTAGAACCCCCCTTTTTCTGGATCCATCTCACATCAATAACTCGACCCCGACCACCTATAGGTAGTTTTAGACAAGTTTCTTTTGAGATAGATACCTGAATGCCAAGTATAGCTCGTAATAATCTATCTTCCGGGGCATACGATGATTCTTTCGCCATTTGAGGCGTTAATTTACCCACTAAAATATCTCCCGTCTCTACCCAAGATCCCAGCATCACAATTCCATTTTTGTCTAAATTTCGGAGTAAATGGGCTTCTAGGTGTGGTATTTCATTAGTGATTCTTTCAGGACCATGGCTTGTCACATGGGTCTGAATTTCATATTTCCGTATGTGAAAAGAAGTATAAATATTTTCATAGACCAGACGCTCACTAATGAGTACAGCATCTTCAGAATTGTAACCTTCCCACGGCATATAAGCTACTAATATGTTTTTCCCCAAAGCGAGTTCGCCACCAACGGTAGCAGCACCGTCCGCTAAAATTTGTCCCTTTTTAATACATTTACCCCGCTGAACCTGGGATTTTTGATGCATGCAAGTATTTTTGTTGGAACGTTGATACATAACTAATGGAATGCTTAGAGCATTCTCATTTTCCGATAAAATGATCTTGTCAGTATCGGTATAAATGATCTTTCCCCCGTTTTCGGCTATAGCGGGAACCCCTGAATCTAGAGCCACCTGACGTTCCAACCCAGTTCCAACAATGCACTTTTCGGGCTGAGAAAGCGGAACTGCTTGACGCTGCATATTTGAACTCATTAAAGCTCGATTCGCATCATTATGCTCGATAAAAGGAATGAGGGAAGCGCCAATAGAAAAATATTGGAAGGGAAAAATACTTCGAAGATGAACCTGTTCCCATGCAATAGTCAGAAATTCTTGACGGTATCGAGCTGGAACAACCTGTTCTTCCTGAATACTTCGATTCAGCGCCAAAGAATTTCCTGTCGCTACCATATAGTATTCATCTCTACTTGGTGATAAATAAAGCATCCGTACTCTTTTTGATCTCTCGTGGATTTCATAAAATGGACTTTCTATAGACCCCCAAGAACCAATCCTCGCATGAATTGCTAGGGATCCGATAAGTCCAACATTGATTCCTTCAGACGTGTCAATTGGGCAAATGCGTCCATAGTGACTAGGATGGATATCTCGTATCCGAAAACTAGCAGTTCGCCCTGTCACCCCTCCAGGGCCCAAATAACTCAATTTTCTCCCATGAACTATTTCTGTCAATGGATTTGTTCGATCCAAAACTTGAGATAATGGATGTAATCCAAAAAAAGATTCATAAGTGGTTGTTAATGGAGTTGAAGTTATCAAATTCTGAGGAGTCGGTATCAATTTATGCCTAATTGCTCCACATACAGTTCCTCTAACCATATTTTCTAAACGAATCAGAGCCAATCCAAATTGATCTTGTAAGAGATCCGCTACAGAACGAATACGTTTATTTTTCAAATGATTCATGTCGTCAAGTTCACCCATTCCAAATTTCATTCCAATCAAATGATCCGCAGCTGCCAATATATCTCTCGGTAACAAAAATGTATTGTTCTGAGGTATATCAAGATTCAGTTTTCGGTTCATATTTCGTCGACCAATCCTTCCTAATTCACATCTTTGTTGAAAGAATTTCTTTTGTAATTCCTTACATAACGATTCAGAAAATACCGGATCTCCGCCTACACAAGCAAATTGTTGATAAAACTCCAAAATGGCATTTTCTTTTGACCCTATTTTTTTTTTTTCCTTATCATTCAGATTCAGGAAAGACAAAAAAATTTCAGGGTAGCAAACATTCGCTAGAATTTCTCTTAAATTCGAACCTATAGCTGATGATAGAACTAGAATAGATATTTTCTGTTTCCTACTCACACGAGCCCATATCCTTGCTTTTCTATCAATCTCTAATTCTAATCTTCCTCCCCAATCTGATATTATGGTGCCGGTATAGACCGAAATTCCGTTATGGTTCAATTCTGACCGGTAATAAATACCAGGGCTTTGCAATATTTGATTGATTACAATTCTGTATATTCCATTTACTATAGAAGTTCCCAGGGAATTCATTAGAGGAATGTTTCCAATAAAAATGGTTTGTTCTTGGATATCCCTACTGGTTTTCCAAATCAATCCCGCGGATACATATAATTCGGAGGAATATGTGAGTGATTCATATACAGCATCTTTTTCTTTTATCAAGGGTTCTACCAATTGATAGGTTTCCACAAATAATTGAAATTCAATTTCTTGATCTGTATCTTCAATTTTTGGAAACTTATAAAGTTCTTCTGTTAAGCCCTGATCAATGAACCTACAAAAACCTTCGAATTGTATCTGATTCAACCCGGGTATTGTATACATTCCCCCATTTCCACTCCTATTTATTTTGAATTTACCCATTTATTTTGAATTTACCCATTTATAGATATAGAAAATATCCCGTTATTTGCTCTCATTCTTCATCGAATCATATTAATCAATTTAGCAATAATGGAATTTCTATTTTTTTTTACTGAATCGCATGAAATTTTACCTAACTACGAATACAGAATGTATGAAATACCTATGAACAGAGGAGAATAAATAAAATTTTATACTCAAATTGGAATTGGCATTTGCAACAGATATAATATAAATGGAAAGGAATTGAAAAATTCCACCTAGACTTATTTATGGGGTTTTTTTATAGAATATCAAAACAAAAAAATGGATTCTATTTCTACCATTATTATGATATTACATTACATATTATGATATTCCACATTCGAATTCGATTGGACACGGACACCAGAAAAAGAAATGAATCTGTTCGATTAGATAAAGACCTAATAATCAACAATATAGAATTTATTTTTTTAGCACTTAACTTTTTTACGGGTTCAATTGTTCAAAAAAGAATTCGCAGAGAAGAGAGATATTTTTTTACCTATTTTTTTAGGCGAATTTTTAAAATGCGGGTGAAGTGCGTACTTGATATTTATTAAAATTAAACACGCGTGCTATAGCTATCTATATTGGTCTCTCTTTATTCTTTATTGCAGCCCTATTCGTTCGGAACAGCATATGTCATGTTATATTTCTATTTTCTATTCAATCGATTTAATGAAAAATTGTCAAAATTGACGCACGATAATTTCCCGAAAATTCCCTATAGATATCAGATAAGAAGATTTCGGATAAGATGAGAATATCTGTGTAATAATTTATGGTCTAGGGTTTACATATATTGATAATTGCTGTTATAATTGAAATGGAGAAGGTTTTTTTTTTATTAAAAAAAAAGAAATACTGATTTTATGTATCAATTTGGATTTTCTTATCTCATTAGGAAAAACCTATTTTTGATTCAAATCCAAGAATCGTTCATGAATTAACATTTAATTTAATAGTTAATGGTTCTGATTTGTCCTGAA-TTTTTTTTTTACTTTTGTGACCGAAAGTTTACGTTTATTTTTTATCGTTTTGGCGGCATGGCCGAGCGGTAAGGCGGGGGACTGCAAATCCTTTTTCCCCAGTTCAAATCCGGGTGTCGCCTGATCGACAAGAGAATTGAAATAGCTTATTTTATTTGGTTTTGCTGATATAAAACTTGACAATTTTTTTTACAGCAGAAGCAAGCGGAGGAAAAGGACTCTTGAAACTTCTAAATTCTAAGCATCTGGAGGTTTTGTTCTCTAAAATGCTGTAAATCTTTGTGTATCGGATTCAAGAAAGTATTCTAGTCGTGAAAAGGAATCGGTAAATTTGGATAGGCTAGCCCCCACACTCCACTACTAATGTAGTGTCTGTCTACTGACTGGGTCTTGAATTTGATTGGATAGGAATAGGTCGGACAGGGAATCATTTTTAGTTGTAGAAGAAACTTTGTATACAGACTCATGAAAGTCTATGAGCGCTACGACATTTATTCCATATTAGTTAG---ATTGAATAGCTAATTCGTTTTCTTTTTCTTTTTTATT-------------------TATCTAATTATATTATATAAATCAATTATATAAATCTATATATATATAAATATATATATAGATTTTATATAGATTTTCATTCTATAATTCGAATATATTATTAATAAATTTCGAATATATTATTAATAAATAAAGAAAGAAAAAAAATTCTTTCTTTTCGCTTTTCGGTAACCCCCTAGTGAAAGAGTTTAATAAGCAGTTTTCCGATTGTTTTACAGAGAAAATCGGGCGACGGTAAGGATTATATCAAATCGGAAATAGAAGTATGCCATAGATAGCGATCATTCTTGTTTTACTTAATGAAATGTAGGGCAACTAAAAATATAGGTCTTTTTTTTTATTCCTACCTGTTATGAATATTCATTTCCCTAATACCTGCAAGGGTGTCTACAGATATTTTTGTTTGTGCTCAATGTTTTCCGATTCTATTAGAGATCATATAAGAACTTGTTAGATGTTATAGTTCGATTTATTGGATTCTTTCGTCAATAGTGTTAGGACAGAATTCCTTTTTTTGACTCTGCGCCAGCGATTCCACTATTATTAGTATTAGTGAACAATAATGAAATAATTCCTTCATATTGATATTGATAGAGATAGGGGGCATAATTCACATGGATATAGTAAGTCTCGCTTGGGCTGCTTTAATGGTAGTCTTTACATTTTCCCTTTCCCTCGTAGTATGGGGAAGAAGTGGACTTTAAAGATATTACGAATTTAGTTGAGGGAGCAAACTCAAACTGTATCAATTGAGATGGTTCTGCAATTTTTTTAATTCATTAATTAACTTAGAAATTGAATTAAAAAAAAAAATACCTACATTTCGGAATTCTATTCGATTGGAATACTGTATTCGAATATATGTATATATATAATATATATAAAGATAAAGAAAGGACTCTTTCAATCAAATAAATATTTCAATTATTCCCATGTTCATATTTGAAAAGGAAAAGGAATACAAATAATAAGAAATGGATTCCAACCAAATTCTTCCTAAAATTTCTAGTTCGATGAAATGACCCTATATATAGATATATATAGATATATAGACAATGAGGAACCGCAGAACCTTTTTATCCCCC--CCTTTTTTTCAAAAGAGTTCTGTTATTAGTTATTATATTAAGGTATACACACTTTCTATGGGAAACAAGATAGACATAGTGGTTGTCTAAGTCTAACGAGAAACTACACATAATAAGATATTCCCGTTGCCTTAGGTGAGTCACATTATTACGTGCTTATGCTTACCACTTATTTTTTTATTTGGTTTATTAGTTTCGAAATTGAGTTTATGCTTTATTGAACTGATTTCCTATCATGGTTCAAACATTAAAAATCGATTTGGTTTTACTAATCTTTTAGAAATAGGAAAAAGTTTCCCATAGAACCGGGGGATCATCTGTCAACTATTTAATCAACTACTTCTTTTCTTCGTAATACTAAAAAGATTACTTGATTTTTTTTAATATGATACCGAGATTGGTCTTGAAAATAATCATAAATCTATATAAATCTTAATCTCGGAAGAATAAGAGGTGTCCTTCTTTTTTTTTATTATTTCAGATTGATTGGAACCAATACAAATCAAATAGATAATAGATGAAAAAAAAAATTGGGGGGCGCTATGTACATTACATATCTGTGATTGATATATACATGAATAGGAAGATACATATTGTAGATTGATCCATATTAAAGTATCTTTATTTTTCTATACTACAATAACAATAACAATAATAGATAGTTTGGTAGAAAGAAATAAAAGCTATTTCTTTCTACCAAACTAAACTATCCGATTTCATAGAAATCTGCTGATTCTAGTCCGATCATTTCATTGAAGACTAAGACACGAAATTAAAATCCTTTTGCATTTTTTTCTTGATTGCATTGATAAGAACTAAGAAGTCAAGTTTAAGTTAAATTAATCACTTTGACTTACTGTTTTTACGTAAATTATAAGTAAAAAGGCAGTAGGAACTAGAATGAACAGTGCAGTAGCAATAAACGCTAGAATATTGACTTCCATAATCTCATCGTTTCATTTCTCTTTAATTCGCAATAACTCGGGATTTAATCCCATAGAGATGAAAAATCTTTCGTCGGTAAATTCAATGGGATAATAAAAATGACATCTCGATGATATCGAATCGGATCAATATCATGAATAACAATATCTGAGCTATCAACTCGATTCATCGTCGAGAATTGAATAGTATAACATAGGAAGATCTTTTATCCATACCGAATTCAAAATTGGATTATTGATCCAATCAAAAATTCCTTTACTTTTTTATTTATTTTTTTTTTTTAAGAGTTTGTTTGTTCTTTCTTCAGCGGGACTCTTCTCTTAAACTAAAAATTATCGAGAGGGAATCTTTGTTTGATCTTTATTTTTTTAATATTCTCCTACTTGCATTAGGAATAGGACACATGTATCAAAAGTTCAGTGTGAAATTTGAATGAGATAGATTGTTTCAAATTCAAATAATTAGGAATTGAAATTAGTTACACAAAATCGGGGCAAGATAAGGGATATACTTTGAATCTTAAAGTATTCGAATCAACTATGTTCAATTTCTTTTGTATTGTGAAAATTCCATTTGTGGGTGTGTTCGTGGTAAACATATATAGTACTCTATTCCATTACACAGATCAGGAGTAATCGAAAAAAGCCAGGCCCAGCAGTACAGTATCTCTTTTTCTTGGAATCCTGAATAGGACGCTACTAATATTTATACTAATCCACATATGTTTCTTTCCCACCAATCAATATTAGTTCACGAAATGGAAATTACCATATTGGTTTGATGATAAATGTGAAACGAAAAAG-AAAAAAAAGAAATAAAGAAAGGGGGTCCTAGTTAGGAAAAAAATTCTGTTCTATTCCCTTTCACAGAAAATGGAGAGATAAATTGATGTCTTTTTTTATTGGATTTGTATCCATCGGGACTGACGGGGCTCGAACCCGCAGCTTCCGCCTTGACAGGGCGGTGCTCTGACCAATTGAACTACAGTCCCAGGGAAAAAAACGTAGAGCGTACATATTCTTACCATTTCATTCAAACCTCTTCATTTCCATTTTCGATTAGAATCGTTGTGTTGTAACTGACAGAGGCGGGACTGAGATATTGATATCTACATGGATATGCACTTTAGCGAGATCGACACGGATTACTAGTAATCTTTTCGTTATTGCCAAATCGATTGAAAATAAATCTTTCAATGAATCAAGGAAAAAAGAGTTTTTTTATTTACTTTACTCCCCCTTTCTTTCCTTATACTTTATACTTACAGATCCTGATAGGAATCTAAATCATTAGCAAGATTTGAATTTTTGGAAAAATACGTAATCAAAGAAGAAAGGCGGGTAAGGTATGTATCTATTTTTTATTCTTCCATATCGACACATCGGGTATTTCCGGAAAACAACAAATGGTTATATCATTTCATGGTGGATCGGCGAATTATTGGGTTGGGCCGAGCTGGATTTGAACCAGCGTAGACATATTGCCAACGAATTTACAGTCCGTCCCCATTAACCGCTCGGGCATCGACCCAGGAAGAGTCAATCTCAGTCTTTATTGAAAATCCCAGGATCAACTTCCTTTAGTAGTACCCTACCCCCAGGGGAAGTCGAATCCCCGCTGCCTCCTTGAAAGAGAGATGTCCTAAACCACTAGACGATGGGGGCATACTTGCCCAACCGCCATTATATTATGTTCATAGTATGAACAGTTTTTTGAAATTGTCAATATAATGATATGACTCGATCAGAAGTTTTTTTCCGTCTGTCATAAGTCCATAAGAACTTTTTGATTCCTCATTTCGATTTATAAATTGTTCATTCCAATGGCTACTCTAGACTCTAGAATTCTAAAAAAAAAAAAATAGAAAAAATAAAAAATACGAAGGATAGGACAGGACCCTTTCTTTCGGAGAATGATTGGTTTACCGGAAAGGGCGAGGGGTTTAGTTTAAACTTCATTTTTTTTTCACATTCATTGATTCATTCATTGTTAAGATTCGATGGGCATATTTATATCTCACACTAAGCCGGGAAAAAAAGGAAATTAAAAAACGATAATCAATCTGGAAATCTGGGAAGAGGGATAGGGATCAACAAGTTATTGAAAATTGTTTTTCAATAAGAATTTGGTTGAGGGACAAATGGAATCCATTTATCAATGATTTGAGGAAATTTATTGGATATATTATATATTGATTGGGTATATTATATATTGAATTGGCGGGTACATGGAGCAATCCCATTAGGATCGGTTTTCAAATAATTCATTGCATTGATATTTATCAAATCCAATATCAATAAACCAAAACCCATTTTAACCCTTCTCTATACTATACTCACTAGGTAAATTCAATTTATTGTTCCGTAATGAGCCACTATAAAATATATCTATGTACATATATTCTATTTTAATAGAATTCAATATAATTCGAATATAGTATAATAGAATAGAAATATATAGAATAAGTATCCATATAAATAGGAGCATATGCAATACTAAATATATGTACTAGACTCATAGTGTCTAGTTACTTATTCAGGAATTGAATCAAAGGGGCCCTTTTAACTCAGTGGTAGAGTAACGCCATGGTAAGGCGTAAGTCATCGGTTCAAATCCGATAAGGGGCTTTTTTGCATAAAAACCCAACGGTAGTATTCATATTCGAGGGGAGAGGATATTGTTGATATTTGTAATAAAAAAGTAAGGAATTTTCGAATTTCATTCGGAAAGGAAAATGGAATTATGAAATTTTTAATTCTAAAAAATGATAATATAATAATTCTAATGAATTAGAATTCTAGTAATTCTAGTTAGAAAGGTGAACA--TTTTTTTTTTATAATGAATAATGATAAGTCATCTCATTTAATTTCCAGATATTCCTATTTTTCTGTTATTCCAATCCAAATTCATTGGAAAGATTATCAATCAACAAAATAAAAAGTAAGTGGATCTAACCCATTGAATCATGACTATATCTACTATTCTGATATTCAAATTCGATATCAAAATAGAGATGAAATTATCTTCTTTTATTTCATTTTCCATCTTTCTTTGGTTTTAACTCCAGAAGAATCTGTCGATATTTCTGATTAAATCTTCTTGTTCCTATTGTTCCTAGGGGTTCCATAGGAATAAATTGCTATTCCCTTCCTCCACGGAAGAAAGGCTTATTCCAAGTCCCAAAAGTCATTTTTCATTTTCACTATCTTTCTTTAATTTCAGAGAACACAAGAAAAGATCAATTTACATTTAAATTTCTATAAGATAAGATAAGATATAGATATCGAAAATAAATCTATCAAATCATGGCTTTCCGTATCAAATGGTTTCATATCGAGGCATATGATATTTTTTTCCGGCAATTGATGGATGCGAGAAAGAGACTTTCACTTCTAGTCTCTTATTATTAAATTCAATACAATATTAAGGAAACTCATTCTATTTTTTTTTCTGACAGATAAAAAAA-AAATAAAATTTTTAGTTTTATATTAATCAGAAAGAAAGGAAAATATAACAAAATAGAACAAAGAAGACAATAAAAGAAAAAAATGAAAGAATCCAATATAAATATAAAATATATATATGATACTTATATATATGATACTGTAGTAGTTTAGTACACATAGAAATTCGAAGAATCCATAAAACTTTTTTTTA-TTTTTTTTTTTTTTATCAATTTCATGAACAAGATTCAAGAATAAGATTATTTGATGAAATGAGAGGAGTGGGAATCCACTGGTAGCGAGAAAAGGGATCATTTGTTTCTTGAACAGTTCTTTCAAACAATTAATTTTTCTGATTTATGAGTCATAAGACAATTCATGACTTAGGGGGTTTTAAAAAAAAGAATAACCGAATTGAGTTCATGATTTTACTTAGGTCAATAGACATAGACCAATAAAGGATTTTTAGATTCGAAATCCATTAGAAAAGAAGAGACGGTGTACGAGAAATCAAATCATACATACAGCCTCGAAGGCCGCGAAAATGCTATGAGGTGTTCGAAAATGGTTGAAGTAGTTGAATAGGGAGGATCACTATGACTATAGCCCTTGGTAAATTTACCAAAGATGAAAATGATTTATTTGATATTATGGATGACTGGTTACGGAGGGACCGTTTCGTTTTTGTAGGCTGGTCCGGTCTATTGCTCTTTCCTTGTGCCTATTTCGCCTTGGGGGGTTGGTTCACGGGTACAACCTTTGTAACTTCATGGTATACTCATGGGTTGGCAAGTTCTTATTTGGAAGGTTGCAACTTCTTAACCGCTGCAGTATCAACTCCTGCTAATAGTTTAGCACACTCTTTGTTGTTCCTATGGGGTCCTGAAGCACAAGGAGATTTTACACGTTGGTGTCAATTAGGTGGTCTGTGGACTTTTGTTGCTCTCCACGGCGCTTTCGGACTAATAGGTTTCATGTTACGTCAATTTGAACTTGCTCGATCTGTTCAATTGCGGCCTTATAATGCAATCGCATTCTCGGCTCCAATTGCTGTTTTTGTTTCTGTATTCCTGATTTATCCACTGGGTCAGTCTGGTTGGTTCTTTGCGCCTAGTTTTGGTGTAGCAGCGATATTTCGATTCATCCTCTTTTTCCAAGGGTTTCATAATTGGACATTGAACCCATTTCATATGATGGGAGTTGCTGGTGTATTGGGTGCTGCTCTACTATGCGCGATTCATGGTGCTACCGTGGAAAATACTTTATTTGAAGATGGTGATGGTGCAAATACATTCCGTGCTTTTAACCCAACTCAAGCTGAAGAAACTTATTCAATGGTCACCGCTAACCGCTTTTGGTCCCAAATCTTTGGGGTTGCTTTTTCCAATAAACGTTGGTTACATTTCTTTATGTTATTTGTACCAGTAACTGGTTTATGGATGAGTGCTCTTGGAGTAGTCGGTCTGGCCCTGAACCTACGTGCCTATGACTTCGTTTCTCAAGAAATCCGCGCAGCGGAAGATCCTGAATTTGAGACTTTCTACACCAAAAATATTCTCTTAAATGAAGGTATTCGTGCTTGGATGGCGGCTCAAGATCAGCCTCATGAAAACCTTATATTCCCTGAGGAGGTTCTACCACGTGGAAACGCTCTTTAATGGAACTTTAGCTTTAACTGGTCGTGACCAAGAAACCACCGGGTTCGCTTGGTGGGCCGGGAATGCCCGACTTATCAATTTATCCGGTAAACTACTGGGGGCTCATGTAGCCCATGCCGGATTAATCGTATTTTGGGCCGGAGCAATGAACCTATTTGAAGTGGCTCATTTCGTACCCGAGAAGCCCATGTATGAACAAGGCTTAATTTTACTTCCCCACCTAGCTACTCTAGGTTGGGGGGTAGGTCCTGGTGGGGAAGTTATAGACACCTTTCCATATTTTGTGTCTGGAGTACTTCACTTAATTTCCTCTGCAGTATTGGGCTTTGGCGGTATTTATCATGCACTTCTTGGACCTGAGACTCTTGAAGAATCTTTTCCATTCTTTGGTTATGTATGGAAAGATAGAAATAAAATGACTACAATTTTGGGTATTCATTTAATCTTGTTAGGTATAGGTGCTTTTCTTCTAGTATTCAAGGCTCTTTATTTTGGAGGTGTATATGATACCTGGGCTCCAGGGGGGGGGGGTGTAAGAATAATTACCAACCTGACCCTTAGTCCAAGTATTATATTTGGTTATTTACTAAAATCACCTTTTGGGGGAGAAGGGTGGATTGTTAGTGTGGATGATTTGGAAGATATAATTGGGGGGCATGTATGGTTAGGTTCCATTTGTATACTTGGTGGAATCTGGCATATCTTAACCAAACCTTTTGCATGGGCTCGACGTGCACTTGTATGGTCTGGAGAAGCTTACTTGTCTTATAGTTTAGGTGCTTTATCTGTTTTTGGTTTTATTGCTTGTTGCTTTGTATGGTTTAATAATACCGCTTACCCTAGTGAGTTTTACGGGCCCACTGGACCAGAAGCTTCTCAAGCTCAAACATTTACTTTTCTAGTTAGAGACCAACGTCTGGGGGCTAACGTAGGATCCGCTCAAGGACCAACCGGTTTAGGTAAATATCTAATGCGTTCTCCGACCGGAGAAGTTATTTTTGGGGGCGAAACTATGCGTTTTTGGGATCTGCGTGCTCCCTGGTTAGAACCTCTAAGGGGTCCCAATGGTTTGGACTTGAGTAGACTGAAAAAAGACATACAGCCTTGGCAAGAACGTCGTTCCGCGGAATATATGACTCATGCCCCCCTAGGTTCTTTAAATTCCGTGGGTGGCGTAGCTACAGAGATCAATGCAGTCAATTATGTCTCTCCTAGAAGTTGGTTAGCTACCTCTCATTTTGTTCTAGGATTCTTCCTATTTGTAGGTCATTTATGGCACGCGGGAAGAGCTCGCGCAGCTGCCGCAGGATTTGAAAAAGGAATTGATCGGGATTTTGAACCTGTTCTTTCCATGACTCCTCTTAATTAAGACATGAGATCCAATACGTGAAGCAGGACTCACTTTGATTTCACCATCCATATTGAGTTGGGCGGAGCAGGTCATATTGAAAAAGTATTTCCTTTTCCTTTCTTTTCAACTCATTTCTATCGAATCTTTTTTTCGGGCTCGGCTACGTGGTGGTATAGCCGAGCCATTACTTTTTAATTAAAAAATAAATTTAGCTAACCAAAACCAATAAAATAAACAAACTCATTCGTCGAGCAAAAGGAGAGAGAGGGATTCGAACCCTCGATAGTTCTTTGTTTCGAACTATACCGGTTTTCAAGACCGGAGCTATCAACCACTCAGCCATCTCTCCAAAAGAGAATTTCGATTTTATCTTTATTCCACCGAATAGACCATCAACATATGAGTTGCTACCATTACTATCTTCAGTGAAGATATCCGATGTGAATCTATAGGTCTATTTTTCTATCTGTATATATCTCTATCTATATATAGATAGATAGATGCATGATCCAGCATGCCCTTTTGTGAATTGTGAAGTAAAAAAAAAAATACCCGCGATCCATGCCAGAAAAAAGGGGAGTGATAATAATTCATATAAAATCAATGGATTCATGGTAAAACCCCCCCATGATGCA-TTTTTTTTTACAATTTTTTTTGTTATTTTTGTCGATAAAGGGATCAAACGGTCTAGTTCTTTTGTTGGTAAATTGGAGGATTCGAAACATGACTATTGCTTTCCAATTGGCTGTTTTTGCATTAATTGCTACTTCATCAATTTTACTGATTAGTGTACCCGTTGTATTTGCTTCTCCTGATGGTTGGTCGAGTAACAAAAATGTTATATTTTCCGGTACATCATTATGGATTGGATTAGTCTTTCTAGTGGGTATTCTTAATTCTCTCATCTCTTGAACCCATTTGTTTTCTAGTTCTAGGTATAAAATGGAAATGACCCCTCCCCCCCGAATTTTTTCGGATTGTGAGACGCATTAAAATGGAATAGAAGCCCCAAAAATAAAATGCAAATAAAGAAAACTAGAAAATGAAATGATAGGGAGGGGTCCAGTCCAACTTTATTGGAAAAATCTTTTCTATTGTTCTATTGTAAAATAAATGTAAAATGTAAAATAAATGTAAAATAAAAT--------------TG--AAA-----T-TGTA--------ATATAATAATAATATAAATAATAATATAATA-----ATAATAATAATATA---------ATAATAATATAA---ATAATAATATAATATTTATA--TAATA------------ATATAATATTTATTATTTCTATCGAATATTTATATATTATTTCTATCGAATATTTATATATAAAATTGATATAATTGATATATAAATATTCGATTCTATATTATATAGAATCAAGATATAGAATCCTAATCTATAATAATCTAGAATCATATAATCATATAAATAATAATAAAATAATAATATAAAAAATAAGAAAATCACATAATATATATATATATATCATATATAATATAAAATATATATACAATATAAATAGTATAAAGATATATATAAAATAAAGATATATAT------TTTGAATTCCAATTTCATTTT-AAAA-TTTTTTTTATATTTTTTTGTTATTTCGAATTACCCCTAACAGAGAGTATTGGACCTAGTTCTACACAAGTATAATCCATATATTGCGTATCAATAACGATAAAAAATGCGGATATAGTCGAATGGTAAAATTTCTCTTTGCCAAGGAGAAGACGCGGGTTCAATTCCCGCTATCCGCCCCCCCTTTTTTTA-TTTTTTTTTTATTTATTTTTAATAATAACTAATAATAACTTATAGTAAAACTTATAGTAAAATAATAACTAATAATAACTTATAGTAAAACTTATAGTAAAATAATAACTAATAATAACTTATAGTAAAACTTATAGTAAAATAATAACTAATAATAACTTATAGTAAAACTTATAGTAAATAGTAATGAATTTCGAATTAAAAAAAATCAAACCTCAATTTTTTTGTCAAAAAATTTTGCGGAGACGGGATTTGAACCCGTGACCTCAAGGTTATGAGCCTTGCGAGCTACCAAGCTGCTCTACCCCGCGATAAAGCGCAGAATTGAAAACTAATAAACAAACAAGGATTGAATGCGCCCCTCTACCATATCTGTACAAATAGAATAACCCATTTATACAGAATGGTAAAGGGACCTTCCTATGATCGATGATCATAGAAATGAATAGAAAAATGACGAGAAATTTTTATCCTTACCAACTTGATCTTGTTGTACCGGGCAACAAACATGCATGAACCATTTCACGAAGTATGTGTCCAGATAATCCAAAGTCTCGATAGTTAGCTCTCGGTCTTCCGGTTAAAACACAACGTCGATGAAGACGTGTAGGTGCACTATTACGCGGTGGTGATTGTAACTTTCCATGAATTTCCCATTTCTCACTTAACGACGGAACTTTGCTTATTTCTTTTTTTGAGGATCCACGAATAAAATGAAATTTTTGTTCCAATTTTTGCCTCTTCTTCTCCCTCTGAGTCAAACTTTTCTTTGCCATAATGGTTCATTTCTCCTATTAGTATCAATGATACAATACAAGTCGGATCCTAGATGTAGAAATAGAAGAGGGCAGACCCCCTTTTCCATAGAAAGAAATGAGATCTTCGTAGATACAATAAAGAATTAACCAAATTTGCCCGATGTAGAGGCAATCAAGAAAGCCGCATAAGTAAATATATACCCTACAGAAAAGTGGGCTAATCCAACCAACCTTGCTTGCACAATGGAAAGAGCCACTGGTTTATCTCTCCATCGAATCAAATTAGCCAAAGGTGTGCGTTCATGAGCCCATGCTAAAGTTTCAATCAATTCCTGCCAATATCCACGCCAGGAGATTAAGAACATAAACCCAGTAGCCCAAACAAGATGTCCAAATAAGAACATCCACGCCCAGACTGATAAACTATTCATACCAAAAGGGTTATATCCATTGATAAGTTGTGAAGAGTTTAACCATAGATAATCTCTTAACCATCCCATCAAATAGGTGGAAGATTCATTAAACTGTGAAACGTTACCCTGCCATAATGTAATGTGCTTCCAATGCCAATAAAAAGTAACCCATCCAATGGTATTTAACATCCAGAAAACTGCCAAATAAAATGCGTCCCAAGCCGAAATATCACACGTACCACCTCGTCCCGGACCATCGCAAGGAAAACTATAACCAAAATCCTTTTTATCTGGCATTAACTTGGAACCACGTGCATCCAAAGCACCTTTTACTAAAATCAATGTAGTTGTATGTAAACCTAGAGCAATAGCATGATGAACCAAGAAGTCTCCGGGCCCTATTGTTAAGAATAGAGAATTACTATTCGCGTTAATAGCATTTAACCAACCGGGCAACCATATGCTTCGCCCCGCAGTGAACGCTGGACTATTCGTTGAAGATAAAAGTACATCGAACCCATATGCTGTTTTCCCATGAGCGGATTGTATCCATTGGGCAAATATGGGTTCGATCAAGATTTGTTTCTCCGGAGTACCAAAAGCAAGCATGACATCATTATGGACATAAAGTCCCAAAGTATGGAACCCCAGAAAGAGACTGGCCCAGCTTAAATGCGATATGATAGCTTCTTTATGGTCTAACATTCTTGCCAATACATTATCCTCATTCTGTTCCGGATTGTAATCTCTAATAAAAAAGATAGCTCCATGAGCAAAAGCTCCTGTCATGATGAATCCTGCGATATATTGATGATGAGTATATAACGCAGCTTGAGTAGTAAAGTCTTGCGCTATGAATGCATAAGCAGGTAAAGAGTACATGTGTTGAGCTACCAAGGAAGTAATAACCCCTAAAGAGGCTAGAGCAAGGCCTAATTGAAAATGAATCGAATTATTGATTGTGTCATAAAGACCCTTATGTCCACGCCCTAATCTGCCTCCCGGAGGAATATGTGCTTCTAAAAGATCTTTTATACTGTGCCCAATCCCGAAGTTAGTTCTATACATATGACCAGCAACGAGAAAAATAAATGCAATAGCTAAATGATGATGAGCAATATCGGTCAGCCATAAACTTTGCGTTTGCGGATGGAATCCCCCGAGAAGTGTTAGAATGGAAGTTCCTGCTCCTTGGGGGGTACCAAATAAATGACTACTGGAATCGGGGTTTTGAGCATAAAGATTCCACTGACCTGTAAAAAGTGGGCCTAATCCTTGGGGGTGCGGCAATACACTGAAGAAATTATTCCATCGAACGTATTCCCCTCTGGATCCAGGAATAGCGACATGGACTAAATGTCCTGTCCAAGCCAAGGAACTTACTCCGAATAGTCCTGACAAATGATGATTGAGGCGGGATTCGGCATTTTTAAACCACGAAACGCTCGGTTTCCATTTCGGTTGTAGGTGTAACCAGCCCGCTATTAAGGATATGGCAGAAAGAAATAATAGAAAAAGAGCTCCAGTATAAAGATCCCCATTAGTACGTAAACCGATTGTATACCACCACTGATAAACACCGGAATAAGCGATATTCACTGGGCCAAGAGCACCCCCTCGAGTAAAAGCTTCCACAGCCGGTTGACCAAAATGAGGATCCCAAATTGCATGAGCAATAGGTCTTACATGTAAAGGATCCTGTACCCATGCCTCAAAATTTCCTTGCCAAGCTACATGAAACAGATTTCCGGAAGTCCACAGAAAAATTATTGCTAATTGTCCGAAATGAGAAGCAAAAATATTCTGATAAAGACGTTCTTCAGTAATATCATCATGACTTTCGAAGTCATGTGCGGTGGCAATACCAAACCAAATACGACGAGTAGTGGGGTCCTGAGCTAAGCCTTGGCTAAACCTTGGAAATCTTAATGCCATAATGCTTTTCAAATCCTCCTAGCCATTATCATTATCCTACTGCAATAATTCTTGCTAAGAAGAACGCCCATGTTGTGGCAATTCCACCCAGAAGGTAATGGGTTACTCCTACAGCACGTCCCTGTACAATGCTCAAGGCTCTAGGCTGAGTAGCAGGAGCAACTTTTAATTTATTATGAGCCCAAACGATGGATTCAATAAGTTCTTGCCAATAACCACGCCCACTGAATAGAAACATTAAACTAAAAGCCCATACAAAATGGGCACCTAGGAAAAAAAGGCCATATGCAGATAATGAAGAACCATAAGACTGAATTACCTGGGATGCCTGCGCCCATAAGAAATCGCGGAGCCACCCATTAATGGTAATGGAACTCTGCGCAAAGTTTCCTCCCGTGATATGAGTTACCACCCCTTGATCATTTATACTACCCCAAACATCTGACTGCATTTTCCAACTGAAATGGAATATTACTACCGAAATTCCATTGTACATCCAGAATAACCCTAAGAAGACATGATCCCAAGCAGATACTTGGCATGTCCCCCCTCTTCCAGGTCCATCACAAGGGAAACGAAAACCAAGATTTGCTTTATCCGGTATCAATCGTGAACTACGAGCAAATAGAACACCTTTTAGGAGTATCAATACCGTCACATGAATTGTAAATGCATGAATATGGTGGACCAAAAAATCCGCAGTTCCCAATGGAATAGGTAACAAAGCAACCTTGCCGCCCACTGCCACTAAATCACCACCCCCCCAAGTCAAACTGGTGCTTGTTGTTGCACCAGGGGCCGTTGCACCGGGTGCTAAAGCGTGGGTGTTTTGTATCCATTGAGCAAAGACGGGTTGTAATTGTATAGCGGTATCTGAAAACATATCTTGGGGACGCCCTAAAGCACTCATGGTATCATTATGAATATACAAACCAAAACTGTGAAAGCCTAAAAATATACATACCCAGTTCAGATGTGATATGATTGCATCGCGATGCCGAAGGACACGATCTAATAGATCGTTGTATCGCGTAGTTGGATCATAGTCTCTTACCATAAAAATGGCTGCATGCGCAGCAGCACCAACTATGAGAAATCCACCAATCCACATGTGATGTGTGAACAATGACAATTGTGTACCATAGTCAGTAGCTAGGTATGGATAAGGAGGCATAGAATACATATGGTGAGCTACAACAATGGTTAAAGAACCTAACATAGCTAGGTTAATAGATAATTGAGCATGCCATGACGTTGTTAGTATATCATATAGGCCTTTATGGCCCTGGCCTGTAAATGGACCTTTATGGGCCTCTAAAATATCTTTTATACCATGACCAATACTCCAGTTGGTCCTATACATATGACCCGCTATCAGGAAAAGAATTGCAATAGCTAAATGATGATGAGCAATATCAGTCAGCCATAGACCACCAGTTACTGGATCTAATCCTCCACGAAAAGTAAGAAATTCCGCGTATTTTGACCAATTCAAGGTAAAAAAAGGGGTTGCTCCCTCAGCAAAACTCGGATAAAGTTGAGCCAAAAGATCCCGATTCAAGATAAATTCATGAGGAAGTGGGATCTCTTTAGGATCTACTCCAGCATTTAGAAATTGGTTAATCGGTAAAGATACATGTACTTGATGCCCCGCCCAAGAAAGAGACCCAAGTCCTAGTAGCCCTGCTAAATGGTGATTTAACATGGATTCTACATCTTGGAACCAAGCCAATTTCGGAGCAGCTTTGTGATAATGAAACCAACCAGCAAAAAGCATTAAGGCTGCAAAGACCAATGCACCAATTGCGGTACAATAGAGTTGTAATTCACTAGTTATTCCAGATGCTCGCCAAATCTGAAAAAAACCAGAGGTTATTTGTATTCCTCGGAAACCCCCGCCCACATCACCATTCAATATTTCTTGACCCACTATTGGCCAAACCACCTGAGCACTAGGTCCAATGTGAGTAGGATCGCTTAGCCATGCTTCATAATTGGAAAAACGAGCACCATGGAAATACATGCCACTCAGCCAAAGAAAGATGATGGAGAGTTGGCCGAAATGGGCACTAAATACTTTTCGGGAAATTTCCTCCAAATCACTAGTATGGCTGTCGAAATCATGAGCATCAGCATGTAGGTTCCAGATCCAAGTAGTAGTATCAGGTCCTTTAGCTACTGTTCTTGAAAAATGACCGGGTTTGGCCCATTCCTCGAAAGAAGTTTTTATGGGATCCCTATCTACCAAAATTTTGACTTCTGGTTCCGGCGAACGAATAATCATTGAGTCCTCCTCTTTCCGGACAACACATACAAAGAGACCTGCCAACATCAAAAATAATTAGTGAACTTATGAGAGATGTTTCTATTTCGTTTTTTTCTCTTCGATCTCCCACCTATCTATTTTCTTTAGTTATTCACTAGAACAATTATGATCTGGAAGTCAATCCGGGGCAAGTGTTCGGATCTATTATGACATAGCAGTGAGGCGCTCAACGGACCCTTTTAATCTTATAAAACCTTTTCTGGACTTTGAATTGAAGTTAAAAAATTTTTTGTGCAAATTAGTGTATTCATATCTCAATTAGAAGTTCCTAGATGGAACGACTTTCATTTTCTGTCAGAAGATATGAATATGTACTCTATTTCAAACCACATGAGCAATCGTTAGCATTACTAGGAGACATACTGGTATTTATATTTCATTTTGAATTTAGTCTTTAGTCATTCGAAGGTCTCTTTTATTAGTTTGAATAGCAGAAAAAAATAGAATTCTCTACTGTATCCCCGTATCGTTTATACCGACGAAATACCAAACGAAATAGAACGATCTTAGAAGGGATATAATGAAATTCTTTGATTGGTTGTTCCTAAAGAAATGATCCGTTTTCTATGGGATAGAGACAACAAACAATTAATTATAACAAATAAAAAATCAAAATCGAAATAAAAAAAATTCTAAATCGAATAATACTAATAATATTCCAAAAATGAAATAGAATATTACAATAAAAAATCGAATAAAATAAACAGAATGTTCTTATTCGAAACGCCCTGTGATCTTCAACCAATTCTGCGCTTCAATATAATTACCAGGCGTAAGGGCTATAGCTTGTTTCCAATACTTAGCGGCTTGATCGAACCAAGCCTCCGCAATTTCAGAATCTCCCTGTCGAATGGCCTGTTCTCCGCGGTCGGAATAGGTGAGTAAACTCCTTCCCTTAGAACCGTACTTGAGAGTTTCCTGTCTCATACGGCTCACCAGTCAATTCTTTTGGTGTCCCATTTTTTTAATAGATCATAGACCATATCTAATTGAATGAGATTTCTTATAGAATAGATTCGATCTATTCCATTTTTTTGCGAGTTAACCAAAAGAAAAGGGGTGTTAAATTCCATGAGTTTCAAACTTGAATTTTTATTAATACAAAATGGAATCCGTTTTATAGTTTTATCTTTTCTCCTACCTTCCGAAGAATAAAGCATCAGCATTTCCACTCTCATTCGAATTTTCTGAAAGGTAACTATCTCGGTTTCATATATTATATACTTTCCATATATGATATAGAAATCTATAGAATCTTTGAAAAAGACTTTTTTTCTTCATAAGAAAGAAAAGACTTACTATCTTTGGGATCTGATACTACACCGCTGCTCAAAATTTTAGGGGATCAACTCTATTACATAAGTGGATTCCTAACTTTGTATATCATAATAGTATATCATAATACTTTTATATCATAATATTAAGTAAGCAGTTCTTATTGTATCGGCTCAAAACCTCTCTAATTGATCTTTACGGCGCTTCCTCTATCAATTAGATCCTTTATCCATAGAATATAAAGTATCTAGGCATATCTATTTCTTCATATTTCGACTTCTATGAAGTTTCTTTCTTTACTACAGCTGATAAAAATCGTTGTTTTGGACAATATATATGTAGAAAGCCTTTTTATAGTTATAGTATTTCTTAGCGGATTTGCTCTTTCTTTTTTTTTCTTTCTATAGTGGAGATAGTCGCACGTAATGACAGATCACGGCCATATTATTAAAAGCTTGTGGTAAGAACGGGTTTCGTTCTAGTGCCCGAAAATAATATTCCAAAGCTTTCGTATGTTCTCCGTTACTTGTGTGGATAAGGCCTATGTTATAAAGTATATAACTTCGATCATAGGGATCAATTTCTAGTCGCATAGCTTCATAATAATTCTCTAAAGCTTCCGCATAATTTCCTTCGGATTGAGCCGACATCCGTTACGGTCGTCATTCAGTTCGAAGAATCTCCGCTCCAGAACCGTACGTGAGATTTTCATCTCATACGGCTCCTCCTTTATGTGCATAATGATAAAAATACATAGAATCAAAAAAGATTGAAATATTCTCATTATCAACTGAGCAGGGCTAGTGTTTTTACACGAAATCTCTAGCCAACCTTCCTGTAAAAGTGTAAAAGGTCTTTTCTTAACATCAAGTATATTGGTACTGGATAAAAAAATGGTAACTCCAACAATTTCTTTGTCCTCAACGCCGCTTAATTTCCAGGAATTAGGCACTTCAACAGTCTTCGATGGTTATACGGATATCCAAAATACCAACGAGATGGATGTTTGTTTGTCCCAACCATTCTTGTTAGTCCCGATCCCGATAAGGAAGTGGATAATTTTTAACAAAGTTTTCGTGTTGTTGATTCGTAGGCGTAGTGCTTCTTCCATCATGCTGCCTATTGGTACTAGTGGAGTAGGGTTGACCTAAGCCATAGGTATAGGTAGAACCTTTTGCTTAATACTATAAATCGAAAATTGAAGCATATGAGGCTGCATTAATCGGGGATACACGACAGAAGGAATTAATTGTTTTAAACTTCACCTTCAGCAAGCGTAGATTTTTTTTCCATTTTTTTTTTCTATCCGAAGAATGCGCCTTTCTCCTAAGACTGAGAGCGATAAATAAATAAATAAAAAAAGATAATCAAATCGCACCATCTCTGTAATAGGTGAATGCCTCTTTTTCTCCCGAAGTTGTCGGAATTATTTGTAATAAGATATTGGCTACAATTGAAAAGGTCTTATCAATAAAATTTCCATTTATCCGAGATCTAGGCATAGGTGTATAAATGAATTCTCTAATTTAATTACCTCTCGTGAGAAAATAATCCCACAAACAAAGGAAAATTGTACAGTAAAGTACGAAATAACGTAAAAACAGACGCATTAAAATTCTCTTTATCCTCCAACCTCAAAGGAAGTTTTTTGTGATAAAAAGTTTTTCTATTTATTTTTCTATTTCGAAGTGATTGTATGTGCCTATCAAAAAAAAAAATCGAATATGAATAACTCATAACTCGGTTTCTGGACCATAATCATTATGTAGGAGAGATGGCCGAGTGGTTCAAGGCGTAGCATTGGAACTGCTATGTAGGCTTTTGTTTACCGAGGGTTCGAATCCCTCTCTTTCCGCAGCATCGTTCTTTACCTAATTCACCACTGTTACTGACTACAATGTATCAAATAACACAAATAACAACGGATACCTTTATTCCAACTTTCTTTGATATGAATTCTCCACTCTATTCTTAATTTTTGTTATACAGAAAATACTAGAAATAGTTGGCAAGGAACCAAAATTTTCCGAAACTTTGTTATTTTAGTTATTAAGTCTGACGAGAATAATATTCTACAACCAGCAATTCATTTATTTTCAAACCAATCCATTTACTATCTATTATTTGATTGACTAATCCTTTATATTGGAATGGGTGAAGAGTCAAATGTTTTGGCAATTCCTCACGGGGGGGTGAATCAAGAAAATTTTGAATCAGAGTTTTAGACTTTTGTTCATCCCTCGCTTTAATAATATCTTGGGGTTTGCAGCGATAACTTGGTATATCTACTATACGACCATTAACTAAAACATGTCTATGGTTAACGAATTGGCGGGCTTGAGGAATAGTCGAAGCCATACCCAATCGAAAAAGTATGTTATCCAACCGCATTTCAAGTAATTGTAGTAAAACCCGACCGGTTGACCCTTTCGCTTTTCTGGCGATACGAACGTATTTAAGCATTTGTCGTTCTGTAAGACCATAATGAAAACGCAATTTTTGTTTTTCTTCTAAACGAATACGATATTGAGATTTTTTACCGGAGCGCGATTGGTTTCTAAGATCACTTCCGGCTCTAGGCCTTTTAGTAGTTAGTCCAGGTAAAGACCCCAGACGACGTATTTTTTTGAAACGAGGCCCTCTGTAACGTGACATAAAGACTCCTTGTTTAATTTCATAAACCTAAATTAAAACTAAACTCTAAACTAAAGTATAAAGTATTGTACTACAAAGAAAGAATAATTAGATGAATTATATCAATATCCGAACCTTTTATATTTTATATTG--TATATATATATATACAATTAATATAATATATTTATATAGAAATATATATATTTTATTATATAGAAATATATATAA----------------------GAAATATATATATTTTAAATATATTTAATTTAATATATTTAATTTAATAAAATATATTTTAAAAATTAAATAGAAATCAAAAAGAGTTCTTTTCTTGATTTGCTTTATAGAGATCGGAACTACTCCAATTTTGATTCAAAATTGGAAGTTCCTACGACATAATAGATCGGTGACTCTTGGAAAAAGAAAAGGGAAAAAGCCTTTTCTTTTCGATATTCTTTGATTTCTCTTTTCGATATTCTTTGATTTCAATTCTTTGATTTCAAAAAGACATTATCAATTATGTAAAAAATCCAAATAGGGGAAAAGAAAAGCCGGCTATCGGAATCGAACCGATGACCATCGCATTACAAATGCGATGCTCTAACCTCTGAGCTAAGCGGGCTCACATAACATAAATTGTGCATGCATAGGAATTCAATAAAATACTTCTAAAAAAATACTTCTATTGATATTGAATAACTTATATTGATATTGAATAAAAAGTATATGAATAAAAAGTAT-AAAAAATTATAAAATTTGAATATTCAATTGAATATTCAAATAAGAAATAATAAAGATAAAATAATAAAAAAAAGAATATTTAAT-------------ATTTAATAAATAAAA--------------------------------------------AGAATATAAA--GAATA---TAAAAATAATATAAATAGCTATATATAATAATAAATA---------GCTATATATAATATATAATAATAATATAGAATATTTATCTATTTCAATATATTTTATCTATTTTAAATA-------GATAATATATAA------------------------------------------------------------------------------------------------------------------------------------ATTATATTATACTATTCGAATTCTATTTC------------TATTATAATTATAAATTATTAATTTATATTATAAT----TATA-----ATATTATAATTATAAATTAATAAAATAATAAAATATATAATAAAATA-TATTAATATTAAAAAAAATAAGAAATTTCCATTTTCGTTATGTTCAATCGTTCGCCCTAAGGAAAAAAGATCAGAATAAAAAGAAAAATAAAAGAAAGAGAAAGGTCCAATCGAGATCATAATGAAACATTCCCTTCAGTCGGAAAGGTGAAAACTAAGACGAAAAAACAAAAAGAATCGACCGTTCGAGTATTTCAAATTGTATGAGAAAAATGATAGAAGGATGGGC----CATAATATATTATTATGTGGTATACCATCTATATTGAATTGCGAATACAGAAATGGTAGAATCATTTCGGATTGGAACAAATGTGGGTATCCGATACAGATGAAAGAAACTATAAAACAAATCAATTAAAATTAAATAGAAGGAAACATTTTTCGTTATAGGAATTGGTATCTAATGAATTCAACAGTTCCGGCAAAATTTTCATAATTTAAATGAAAAAAAAAAGGATGAGATTCTAATCTCAAAGAAAAAAAGGGGGTATGGCGAAATTGGTAGACGCTACGGACTTAATTGGATTGAGCCTTGGTATGGAAAAACCTACCAAGTGAGAACTTTCAAATTCAGAGAAACCCTGGAATTAACAATGGGCAATCCTGAGCCAAATCCTGTTTTCCGAAAACAAAGAATAAAGAAGAGTTCAGAAAGCGAGAATAAAAAATCAAAGGATAGGTGCAGAGACTCAATGGAAGCTGTTCTAACAAATGGAGTTAACGGCATTTCGTTTCGTTAGTAAAGGAATCCTTCTACCGAAACTCCAGAAAAAAAAAGTATCAAGGATAAACCTATCTATCTATATATATACGTACTGAAATACTATCTCAAATGATTAATAACGACCCCGAATCTCTATTTTTTTATTATTTATATACATATACACTAATTTATATACACTAATATTATGAAAATAGTTTATTTCTTTTTATTAATTTTATTAATATATATGTATAATTAATATATATATGTATATGTTATTAATATATATGTATATGACAAATGAAATATGTGAATCGATTCAACGTTGAAGAAATAATATTAATTGATCAAATCATTCATTCCATCCTAGTCTGATAGATCTTTAATGATTAATCAGACGAGAATAAAGATAGAGTCCCGCTCCACATGTCAATATCGACAACAATGAAATTTATAGTAATAGGAAAATCCGTCGACTTTAGAAATCGTGAGGGTTCAAGTCCCTCTATCCCCAAAAGGCCCCTTTAATTCCCTAATTTTTTATCCTATATCCTTTATTTTTTAGTGGTTCCAAACTAAACTCCTTATGTTTCTTATTCATTATATTCTTTCACAAACCGATCGGAGCGGAATTTTTTTTCTTACTTGTTCTTAGCATATTCTTATCACAAGTCTTGGAATATGTGGAATATGGAATGTAATTGATATGATACTCGTCAAATTTTTTGATCTTTTATCTCTGGTAAACGTACAAATGAAATGAACATCTTATCTTTGAGCAAGGAATCCTTATTGGAATGATTAAAAATACATATCATTACTCGTACTGAATATGAAACTTACAAAGTCTCTTATTTTTGAAGATCCAAGGAATTTCAGGGCATGGATAATCCTTTGTAGTAATATTAATAGTAGTAATAGTAATATTTTTTTGCGTCTTTTTATTTTTAGTTGACATACATTCAAGTAGTCTCTTAAAATGAAAATGATGCGTCAAGAATGGTCGGGATAGCTCAGCTGGTAGAGCAGAGGACTGAAAATCCTCGTGTCACCAGTTCAAATCTGGTTCCTGGCACATGATCAATTTGTATAAGTATCTATTAATTCATAAAAATGAATATGAATATGAGTCAACATACATATTCATTAGTAGTCTAGATCATCATACATTTTTATCCATCTAGGGAGATATACTCTTTCTAGATGAGTAAAGAATATACGTATACCCTATGTCTATTGTATATAAAGTATGTAACAGAAAATGAATTATTCAATTTTTTCTTTACTACCGTTACCGGGCTCCCCAAAAGAATGTTAAT-------------------ACTTCATGCATATTCAAAAGGTCAAATTAGTTGGTTGAAAGACCCAAAAGTCTAGTTTAGGAATAGTCCAAATTCATCTCGGATAGATTATTACAACTAGAATCTTTTTCGTTCATATTTTGTTCATTTCTTTCTGTGTTACTTTTTAAGAGGCATATCAAGAGATGTTGCTGTGGCGCGGTACATAGTTCATGATGCAAAACTTTTTTAGTTCATCCTATTGGCTCGTCTCAGTCGAAATAAGTATCTTACAATTTTTAGAATGTCAATGAGTCTCTACATGTTTTATTATTATTTTTGTATGTATTTTTTTATATTTAGCCCATCCATAATAATTAATATAAATGAGACCTCGATTCTATTCTGTCTGATTTAATTTGTCTGATCTATAAGAGAACGTACGGAATATACGGAGTTGTAGAAGTGGAGATTAGTTTCTTATTTTTATTATTTAATTTAATTTTAATAAGCATCTTGTATTTCATAAAAATTGGGGGCAATATAATCTTTACGTAAAGGCCATCCTATCCAACTTTCGGGCATTAAGATACGTTTCAAACGTGGATGATTATCATAAGAGATTCCCAACATATCATAAGATTCCCTTTCTTGAAAATCCGCACTTTTCCAAACCCAGAAAACAGAGGGAATTCTAGGATTTTTCCTTGGGACAAATACTTTTATGCATACCTCTTCGGGTTGATCTATACCATACTCTATTCTTGTAAGATGATACACACTAGCTAACAGTCCTCCCGGTGCTACATCATAGGCACATTGGGAACGTAGATAATTGTAACCATATATATATAAAATGACAGCAATGGAATGCCAATCCTCGGGCTTTATTTGTAAAGTCTCTATTCCTTGGTAATCGAAGCCCAAAGATCTATGAACTAGCCCATGTTTGACTAGCCAAGCAGACAAACGACCCTGCATTTTTTTATCTCTCCCGCATTTTATTTTACATTTTTATTTGTATAAGGATTTCCCATTTATAATTACGATGAAATTTTGGAAGATTGATTTGCTATTTATTATTTTCTTTTGTACATATTATTTGAATTTCATTTTGTACAAAAGGATCTGCCTAATTCACTACTTTTGGGGAAGATACTGAACTTTTGTATTTGAAAAATGTTTCAGAGAGTATCTCTGAAGTAAATGGTGGTTGATAGAGTAATCCTTGATCATAATTGCCAGTATGAGCACTGCGCCCAACATAAAACTTGTGGTTGGTAGTAAAAAACCTATTCTCCTGTTGAGACCTAATTTGATCTTCATAGATTTCTCGAGATATTTTCTTACGAAGTTTTGTTATAGCATCTATAATGGCCTCCGGTTTAGGTGGACAACCCGGCAAATAGACATCCACAGGAATTAGCTTATCCACACCCCGAACAGTACTATAAGAATCGGTACTGAACATTCCCCCTGTAATTGTACAGGCTCCCATAGCAATAACATATTTTGGTTCAGGCATTTGTTCATATAATCTCACTAAAGAAGGAGCCATTTTCATTGTTACTGTGCCTGCTGTTAAAATTAGGTCTGCTTGTCTAGGACTAGATCGTGGTACCAGTCCATAACGATCAAAGTCGAATCGTGAGCCTATTAATGAAGCAAATTCAATGAAGCAACAACTGGTACCATAGAGAAGCGGCCATAAACTGGAGAGTCTTGACCAATTTGAAAGATCATTTAATGTAGTTGAAATAACTGAATTTTGAGTTGTTCGATCAAGTAAGGGAAATTCAATGGAATTCATAACTGTCTCAATGTTTTTTTATTGTCTAAAATATTTACGAATTAAGACCATTCTAATGCCCCTTTTCGCCATGCATAAACTAAACCAACAATTAGGATAAGCACGAAAATGAAAGCCTCTATAAATACGGATACCCCCAATACATCAAAACTCATTGCCCAGGGATAAAGAAAAACCGTTTCAACATCAAAAACAACAAAAACTAGAGCAAACATATAATAACGGATTCGAAATTGTAACCAAGCATCGCCTATTGGTTCTATTCCCGATTCATAACTAGAAAGTTTCTCTGGCCCTTTGCTAATCGGGGATAAAATTCCAGAAATTAGAAATGCCAAAATGGGAATAACGCTCGATATTATTAGAAATGCCCAAAAAACATCATATTCATAAAGCAAAAACATAAACGTACTCCTATGAATGTGGAAAACGGATTAGTCGATTCGAATTGGACTTAATTGTCATCCATAATTGTTTCTAATTTCAACTTTGGTCGAAGCGCTCAGTTTCGTTTGTTTCTTGCGGTACAGATCTCATTTCAAGATATAAATATAACCATATATATATATTTTCGGTATAACGTACAAAGAAAACACAAAGAAAATTCTCGCCTCACTTCGGCACTTCGGATTCTCTCGAAAGAAAAGTAATTTCAAATTGAAATCAAATCTATATTTTATTAGAATATTATTAGAATATTATTCTATTTTTTATTTTATTAGAAATTAAATTCTATTTTTTTTAATTATTTGTATAAATTCTTATAA--------------------------------------------ACTTAAATAA-TT----------------AAAATAATTAGAATAAAATAATTAGAAATGGTTTA-----------------------TAAATTTTATAAAGAATTTATACTATTATACTAATATAAATATTATACTAATATAAAAAAGTATACTAATGTTTTTATATTCGAATACTCATTTAGAAAAAATGTAATGTATATTACTAAATGAATATTACTATTAGTAGTGATGTTAGGTAGGGCTATACGGACTCGAACCGTAGACCTTCTCGGTAAAACAGATCAAACTGATTATTATGAAAAATGATTTGAATTGTTTTTAAGACCCAACGTGCATTTTTTTTGCATTGGGCTTTTTCATTAACTGATAGAAAAATCGGTTAGTCTACCATCTTTTTTCTTGAAAGAAAGAGAAAGATAAGGAGATGGCTCCATGTGCTCTGTTTCATTATTTGGATTTCAATCTAAGAGCACTACCAAAGTTTTTCAAAGAAGGAAGGTTTATCTTGACGTAGGTCTGCTTCTGGCCTAGATCAACTTAAGTTAAATGGAGTCTCTATCGACCTGTTTAAATAAAAAATCCAATAGGAAATATGAAACTTCATACACCTTAAAGTTCATAAGATAGGACGAAAAAAAGAGAATTTTTTTGAGGTCCCTATACTCATTATGCCTAGCATTGAATAGACCGGGTATTCACCTTATCAATATCTCAAATCAATGGTAGGTTGTATTCTATTTGACGTGTAAATTAAATGGACACTCTAATCATACCGAACCTTTTGTCAGGCTATTGTTCTCTTATTTTGTTCCCTAAAAGTCGTGGAGTAAGACATTGATTTCTCAATAAGATCAACTCTTTTAATTCTATAGATAGACTCCTCTGAAAAAGCATTGGCGCACGTGTAAACGAGGTGCTCTACCTAACTGAGCTATAGCCCTTGTGCTTTTGATACATATTTTATCATATTATGTTGATAATTTCTTGTCAAGATGAATATTACATGATCGAATCTAATCTCTTTGATTGGCCTTGCTTATAAGTCATATTCCATTTATAATCCATCGATATTTTGGGTCCCTCGTTTGTTTCTCTTTGTGATGATAAATGACCTACTTAACTCAGCGGTTAGAGTATTGCTTTCATACGGCAGGAGTCATTGGTTCAAATCCAATAGTAGGTAGAGCTAGAACTTATTCGATACCAGAGTCAGTGGTATCGAATAAGTTTTTTTACTCTCACC------TTATTTTTTCTTTTATTCA-TTTTTTTTTTCTTTCTATTTCATTTTTTGAAATTTCCAAATTTTTTCGTTGCATTCGAATTCGATTCTACTATTTTATTTGTTTATTTGATTCTATTTTCAATC--AAAAAAAAAAAAAATAGGGCGTCGCATAAACAAAACTTCTGTTTATACGCCTT-TTTTCGGACCCAAAACTTGTTATGTTAATGTTATGAAATCATATTGATAGCTTCTACTCGTGTCCTAGCTCGTCTGAGAGCTAGATTTGCTTCAATTGTTTGTCTCTTCCCTTCAGCTTTACTCAAGTTAGCTTCTGCTATTTCAAGAGTTTGCTGAGCTTCTTGGGGATCAATGTCACTACCCTTCTCCGCATCATTTACTAAAACAGTGATCTCATTATTGCCTATTCTAGCAAAACCACCCATCAGAGCCATCGTTAACCATTGATCGTTAAGGCGTATTTTCAAAATACCTATATCTACAGCTGTGGCAATAGGCGCGTGATTTGGTAATACGCCAATTTGTCCACTATTAGTAGATAAAATGATTTCCTTCACTTCTGAATCCCAAACAATTCGATTGGGGGTCAGTACACAAAGATTTAAGGTCATTTCTTCAATTTGCTCTCCATTTCTAAGTTTGTAGCCTTCGCAGTAGCTTCATCAATGTTACCTACCAAATAAAAGGCCTGTTCAGGAAGACCATCTAATTCTCCAGAAAGAATCAATTTAAACCCTCGAATTGTTTCTGCTAGACCAACATATTTCCCCGGCGAACCAGTAAATACTTCTGCTACGAAAAAAGGCTGTGATAAGAAACGCTCAATTTTTCGTGCTCTTGCTACGGTTAAGCGATCCTCTTCGGATAATTCGTCCAACCCAAGGATAGCTATAATGTCCTGAAGTTCTTTGTAACGTTGTAAAGTTTGTTTAACTCTTTGTGCAGTTTCATAATGTTCTTCCCCAACGATCCGAGGTTGGAGCATAGTTGACGTTGAATCTAAAGGATCTACTGCTGGATAGATACCTTTGGCAGCTAATCCTCTTGATAGTACGGTAGTAGCATCTAAATGTGCAAATGTTGTGGCTGGAGCAGGATCGGTCAAATCGTCTGCGGGTACATAAACTGCTTGAATAGAAGTTATGGATCCCTCTTTTGTAGAAGTAATTCTTTCTTGTAAAGAACCCATTTCGGTACTAAGAGTGGGTTGATAACCCACAGCGGAAGGCATTCTACCCAATAAGGCGGATACTTCGGATCCTGCTTGGACGAAGCGGAAGATATTGTCGATAAATAGAAGTACGTCTTGCTCATTAACATCTCGGAAATATTCCGCCATAGTTAGGGCAGTTAAACCAACTCTCATACGAGCTCCGGGCGGTTCATTCATCTGACCGTAAACTAGAGCCACTTTTGATTCTGCAATATTTTGTTCATTAATTACTCCAGATTCTTTCATTTCCATGTAAAGATCATTTCCCTCGCGAGTACGTTCACCTACGCCGCCAAATACGGATACACCTCCATGAGCTTTGGCAATGTTGTTGATCAATTCCATAATGAGTACTGTTTTACCCACTCCAGCTCCACCGAAAAGTCCTATTTTTCCTCCACGACGATAAGGAGCTAAAAGATCTACTACTTTAATTCCTGTTTCAAAAATGGATAATTTTGTATCTAACTGTATAAAGGCGGGCGCGGATCTATGAATAGGAGATGTTGTGCGAGTATCTACAGGACCTAAATTATCAATAGGTTCTCCAAGCACGTTGAAAATTCGTCCTAGAGTCGCCCCGCCGACTGGAACACTTAGAGGAGCTCCCGTATCAATCACTTCCATTCCTCTCATTAGACCATCTGTAGCACTCATAGCTACAGCTCGAACTCGATTATTTCCTAATAATTGCTGTACTTCACAAGTCACGTTCATTTGTTGACCGACAGTATCTCGGCCCTTAACTATCAGAGCGTTGTAAATATTAGGCATCTTCCCTGGCGGAAAAGCTACATCCAGTACCGGACCAATTATTTGAGCGATACGTCCCAGGTTTTTTTTTTCAAGTGCGGAAACCTCAGGACCAGAAGTAGTGGTAGGATTTATTCTCATAATAAAATATAAAATTTTTTTGCGAAAATTTTTGAAATCCAAAAAGAAATGTTCGATAACAAAGCAAGTTGATCGGTTAATTCAATAAGAAATGGAGGTTAGTACTCGATTTTCTTGGTACCACCCAACCAATACAATTCAATTGTTTTTGTTTACTTATTGAATTTCAATGAGTGAAGTTTCAAACAACTCATTTTCAAAATATCAAGTGGATGAAATCTTTCGAAAGTATTTCATTTGTCTATCATTTATAGACAATACCATCTATTAT-------------ATATATATATTTAATGAAAAAATGAAATATATGAAATTAAATTCGAACCTGAACTTATTCCGTTTTTCTATTTCATTTCTATTTCATTGGCTCGTATTTCGGCATACAATTTTAGCCTATTTATTTTATACTTATCTCTTTTTTTCGTGGGCGAATTCTGCATATTTTCATATCTAGAATTTACATATACAACATATATCACTGTCAAGCATAAGAATGACTTACTTATTATTTAGATATTTCGATTAAAATTAAAAAAGGGATAGGAGGAAACTTGAAAAAAAAAAAACAAGGATTGGGTTGCGCCATACATATGAAAGAGTATACAATAATAGTGTATTTGGAAAATCAAATACCATGGTTTAATAACGAACCATTCGGATTCGTTGATAATATTAGTTGATAATTTTTTGAAAGATTCCTGTGAAAAGTTTCATTAACTCCTAAGTCATGTCGAGTAGACCTTGTTGTTGCGAGAATTCTTAATTCATGAGTTGTAGGGAGGGATTTATGTCACCACAAACAGAGACTAAAGCAAGTGTTGGGTTCAAAGCTGGTGTTAAAGATTATAAATTGACTTATTATACTCCTGACTATGAAACCAAGGATACTGATATCTTGGCAGCATTCCGAGTAACTCCTCAACCTGGAGTTCCGCCCGAAGAAGCAGGTGCCGCAGTAGCTGCTGAATCTTCTACTGGTACATGGACAACTGTGTGGACCGACGGGCTTACCAGCCTTGATCGTTACAAAGGACGATGCTACCACATCGAGCCCGTTGCTGGAGAAGAAAATCAATATATTGCTTATGTAGCTTACCCCTTAGACCTTTTTGAAGAAGGTTCTGTTACTAACATGTTTACTTCCATTGTGGGTAATGTCTTTGGGTTCAAGGCCCTGCGCGCTCTACGTCTGGAAGATTTGCGAATCCCTACTGCTTATATTAAAACTTTCCAGGGTCCGCCTCACGGTATCCAAGTTGAGAGAGATAAATTGAACAAGTATGGCCGTCCCCTATTGGGATGTACTATTAAACCTAAATTGGGGTTATCCGCTAAGAATTACGGTAGAGCGGTTTATGAATGTCTTCGCGGTGGACTTGATTTTACCAAAGATGATGAGAACGTGAATTCCCAACCATTTATGCGTTGGAGAGACCGTTTCTTATTTTGTGCGGAAGCAATTTATAAAGCACAGGCCGAAACGGGTGAAATTAAAGGGCATTACTTGAATGCTACTGCGGGTACATGTGAAGAAATGATAAAAAGAGCTGTATTTGCGAGAGAATTAGGAGTTCCTATCGTAATGCATGACTACTTAACAGGGGGATTCACCGCAAATACTAGCTTGGCTCATTATTGTCGGGATAATGGTCTACTTCTTCACATCCATCGTGCAATGCATGCAGTTATCGATAGACAGAAGAATCATGGTATGCATTTTCGTGTACTAGCTAAAGCGTTACGTTTGTCTGGTGGAGATCATATTCACGCTGGTACTGTAGTAGGTAAACTGGAAGGGGAAAGAGAAATCACTTTAGGTTTTGTTGATTTACTACGTGATGATTTTATTGAAAAAGATCGAAGCCGCGGTATTTATTTCACTCAAGATTGGGTCTCTCTACCGGGTGTTCTGCCCGTTGCTTCGGGGGGTATTCACGTTTGGCATATGCCCGCTCTGACCGAGATCTTTGGAGATGATTCCGTACTACAATTCGGTGGAGGAACTTTAGGGCACCCTTGGGGAAATGCACCCGGTGCCGTAGCTAATCGAGTAGCTCTAGAAGCATGTGTACAAGCTCGTAATGAGGGACGTGATCTTGCTCGTGAGGGTAATGAAATTATCCGTGAGGCTAGCAAATGGAGTCCTGAATTAGCTGCTGCTTGTGAAGTATGGAAGGAAATCAAATTTGAATTCCCAGCAATGGATACTTTGTAATCCAGTAATTTCCGTTCATTCT--------------------ATTAATTGAATTGCAATAAAATTCGGCCCAATCTTTTATTTTACTAAAAGGATTGAGCCGAATACACTACAAAGAGACTATTGTATCTATTTTTTGTATTTATTTATTTCTTTTTTATTTTAATAGATACATCTAGATATACAATACAAAATATAAGACAAAACAACTTAAACGTTTCTATTGTTGTGTTGGATCCACAATTAATCCTATGGATCTTTCGGATTGGTGTATTCTTTTATATTCTGTAGTTTCGGATCATGGATCGAACTAAATATCAAAACTTTTTTAACCATCCTGTAAATTGCCCCCTCTTTTCGTTCCGTGTTTGTCGGAATAGAAACTTATTAGTATTAATAATTAATAAAATTAATAAATAATTAATA----TA-T----AATTAATATTAATAAAATAATTAATAAATATTAATATTAATAAATATTAATAGTAGTAGACGAGATTTTATGAAAAAAGTTCTTCCGATTCATAGGAAGGAACAACTATTTCTTTTTTTTTTTTTTCGATGTGAATTTGACACAACAGGGGGGAAACCGTTATTTTTATTTAGCTATTTTTTTTTCTTTTTATATTTTTT--TTATATTTTAAT---ATA-------AAATTTTATATTAAAATATAAAAAAAATATAAAAAGAGTTCCAGCACATATAGTGATATATATAGTGAAATGATACTCTGGATTCTGACGAAAGAGAATCATTTTTTTTTTTTATTTAATACCCACATTATTAGTTAGTTAATAATTCTAGTGATTAGATTTATATGCTTATTTTGATAGTAAATGAATCAAATGATTTTTATTTTTCATTGAATGACTATTCATCTATTGTATTTTAATGTAAATTAGGGGGCAACAAAGCTCTATGGAAAAGTGGTGGTTCAATTCGATGTTGTTTAACAGAGAGTTAGAATACGGGTGTGGGCTAACTAAATCAATGGATAGTTTTGATCCTATTGAAAATATCGGTGTAAGTGAAGAAGACCCAATTATAACTGATATGGATAAAAACATTCATGGTTGGAGTGATAGTGACAATTCGAGTTACAGTAATGTTGATTATTTAGTCGGCGTCAGTGACATTTGGAGTCTCATATCTGATGAAACTTTTTTACTTAGGGATAGTAATAGGGGCAGTTATTCCATATATTTTGATATTGAAAATCAAATTTTTGAGATTGACAATGATCATTCTTTTCTAAGTGAACCAGAAAGTTATTTTGATAGTTATAAGAATTCTAGTTATCTGAATAATGTATCTATATCTAAGAGTGACGAGACTCACTATGGTCGTTCCATGTATGATACTAAATATACTTGGAATAATCACATTAATAGTTGTGTTGACAGTTATCTTCGTTCTCAAACTGGTATTGATAGTTCCATTTTAAGTGATAGTGACAACAGTTACATTTATAGTTCCATTTGTAGTACGGATAGAAACAGTAGTGAAAGCGAGAGTTCCGGTATAAGTATAATAACTAGCAACACAAATGATAGTACTTTAACTATAGGAGAAGATTCTAATGATCTAGATGAGACTCAAAAATACAGTCATTTGTGGGTTCAATGCGAAACTTGTTATGGATTAAATTATAAAAAATTTTTGAAATCAAAAATGAATATTTGTGAACAATGTGGATATCATTTGAAAATGAGCAGTTCAGATAGAATCGAACTTTCGATTGATCCAGGTACTTGGAATCCTATGTATGAAGACATGGTCTCTCTGGATCCCATTGAATTTGATTCAGAGGAGGAACCCTATAAAGATCGTATTGATTCATATCAAAGAAAGACAGGATTAACCGAGGCTGTTCAAACAGGCACAGGTCAACTAAATGGTATTTCCGTATCAATTGGGGTTATGGATTTTCAGTTTATGGGGGGTAGTATGGGATCTGTAGTAGGTGAGAAAATCACCCGTTTGATCGAATATGCTGCCAATCAATTTTTACCTCTTATTCTAGTGTGTGCTTCCGGAGGAGCACGTATGCAAGAAGGAAGTTTGAGTTTGATGCAAATGGCTAAAATATCTTCTGCTTTATATGATTATCAAGCAAATAAAAAGTTATTCTATGTATCGATCCTTACATCTCCTACTACTGGTGGGGTAACCGCTAGTTTTGGTATGTTGGGGGATATCATTATTGCCGAACCCAACGCCTACATTGCATTTGCGGGTAAAAGAGTAATTGAACAAACATTAAATAAGACAGTACCTGAAGGTTCACAAACGGCTGAATATTTATTCCATAAGGGCTTATTCGATTCAATCGTACCGCGTAAACCTTTAAAGGGCGTTCTGAGTGAGTTATTTCAGCTCCATGCTTTCTTTCCTTTGACTCAAAATGAAATCAAGTAGAGCTTTAAATTCAAATATTTATTATTA-TTTTTTTTTTGTGACGAGCGAGTAATTATTTAGTTTATAGGATTAGTTTATGGCAATCCAATTCAAAATCCAAATAATGAATTTTTCTTTGGTAACATAAGATTTAACTGCAGAAAGAATCATGTGATGTGGATAATTTTTTTTTATCGATATTCCTCTTTGCCTGATTAGTAATATTCCTATTTTCCTGATTACTAATCAGGAAAACTCTATTAAAAAGCAAATTATTTCTTCCACGAATTTAGGCAAGAGGAATAAAAGGGATTTCATTGTTCCCTTCTTTTTTTATTTTCTTTTTTTCTATATAATATTTTTTCTATATAATATATAGATATAGAAATATAATATATAGATATAGAAATTGATTTTTTATTTTTATAATATACATATAGATATATATACTATATATAATATACATATAGATATATATACTAT---------------ATATACTTACTTAGATATGTTTAGTAGAATTATATATGAGTATAATTCTACATGAATTCTAAAAAATATCTTTATAACATAGAACCAAAATGTTAATATAAAAAAACTTAACAGGTACAAATATTAAATCGAGGTATCCATTCTATGACAATTCTCAGCAACTTACCTTCTGTTTTTGTGCCTTTAGTGGGCCTTGTATTTCCGGCAATTGCAATGGCTTCGTTATTTATTTATGTTCAAAAAAACAAGATTT------TTTAGATACGGGCAGTAGGGACAAATCTCATCTATTCTTTTTTTAGATCTATAAGAAATTCGATGAATTACTCCCCAAGGTTTGCATCAGAATAGTACTAGTTGATGAGCGTTACTTCGGGAAACCAAAAAAGAAAACTCAAATTCATTTGGGTTATTGTTATTCTCCCAATTCCAATAAAATACAACTGGATCTAGTATGGGTTGGCGATCAGAACGTATATGGATAGAACTTAGAACAGGGTCTCGAAAAACAAGTAATTTTTTTTGGGCCTTTATCCTTTTTTTAGGTTCATTAGGGTTCTTATTGGTTGGAACTTCCAGTTATCTCGGTAGAAATTGGATACCTTTATTTCCGTTTCAGCAAATGCTTTTTTTTCCACAAGGGATCGTGATGTCGTTCTATGGAATCGCGGGTCTCTTTATTAGCTTCTATTTGTGGTGTACAATTTCGTGGAGTGTAGGTAGTGGTTATGATCGATTCGATAGAAAACAAGGAATAGTGTGTATTTTTCGCTGGGGATTTCCGGGAAAAAATCGTCGTATTTTTCTCCGATTCCTTATGAAAGACATTCAGTCTATCAGAATAGAAGTTAAAGAGGGTATTTATACTCGTCGCGTCCTTTATATGGAAATCGGAGGACAGGGGTCCATTCCCTTGACTCGTACTGATGAGAATTTGACTCTACGAGAAATGGAACAAAAAGCGGCGGAATTGGCCTCTTTTTTGCGTGTACCAATTGAAGGATTTTGAAAAAGAAAAAATGAACTGAAGAATGAATACTTTTTTCAAAATTAAAAAAAAAACAGAAAAAATTCTTGAA-TTTTTTTTTTCGAAATATTTTTTATTTTGATAGATGATATAAAGGGCATTCTTTCGTTTTGAAATCTTTCTAAAATATTCATTACTTGAAGTGGCCCTCCTTCGTGCATTCATCGAAAGCACTGCTTCTAATTTTATCAATTGATATCTTTGGAAACAATACAATATTTTTTTTTCCTTCATTCGAATTGGAAATGGACTGTTTTCTTTCTATTTCTTATTCTATTTCTGTATTCTTTCTAAATTCAAGAACTAACTCCCGAATCACAAATAAAAAACGGAGGGATAGATTTCTCTAGGATTTGTGATAGAACTTAGACTTGATAGAAATATTAATAGAGTTAACGAATGGGGTGAAGGTGAATTCATTAAAGACGAAAAATGAAAAATGGCAAAAAGAAAGCATTGATTCCTCTTCTTTATCTTACATCTATAGTATTTTTGCCCTGGTGGATCTCTTTCTCATTTAAGAAAAGTCTGGAATCTTGGGTTACTAATTCGTGGAATACTTGGCAATCCGAAATTTTCTTGACTGATATTCAAGAAAAGAGTATCCTACAAAAATTCATAGAATTGGAAGAATTGTTCCTCTTGGATGAAATGATAAAGGAATACCCGGAAACACGTTTACAAAACCTTCGTATCGGAATCGACAAAGAAATGGTCCAATTGATCAAGACGCACAATCAGGATTGTATCCATACGATTTTGCACTTCTCGACAAATATAATCTGTTTCGTTATGCTAAGTAGTTATTCTATTATAGGTAATCAAGAACTTATTATTCTTAACTCTTGGGTTCAAGAATTCGTATATAACTTAAGCGACACAATAAAAGCTTTTTCTATTCTTTTATTAACTGATTTATGTATAGGATTTCATTCGCCTCATGGTTGGGAACTAATGATTGGTTCTGTCTATAAAGATTTTGGATTTGCTCATAATGAACAAATTCTATCCGGTCTTGTTTCCACTTTTCCAGTCATTCTAGATACCATTTTAAAATATTGGATTTTCCGTTATTTAAATCGTGTATCTCCGTCACTTGTAGTGATTTATCATTCAATGAATGACTGAAAAAATGATCTCCCGATCCCATTATAACGTACTTTGTACAAAAGCTAAACATTAACAATTTTACTTATTATTTTATTCTTATTTTTCTCTTATTTTTCTTTCTACCCGGATTCTTCCTAATATTCCAGTAAAATTATTTCAGTAAATAGCAGAATCGTGGATAGGGAACTGTACGAGTGACCTACCAAATTTTATTGTAGAAATTTTCAGAATCAATGATTGGACCATGCAAACTAAAAATGCCGTTTCTTGGATAAAAGAAGATATTACTCGATCCATTTCCGTATCACTCATGATATATATAATAATTCGAGTACCCATTTCAAACGCATACCCCATTTTTGCACAGCAGGGTTATGAAAATCCGCGAGAAGCAACTGGTCGTATTGTATGTGCCAATTGCCACTTAGCTAATAAGCCTGTGGATATCGAGGTTCCACAAGCGGTACTTCCCGATACTGTATTTGAAGCAGTTGTTCGAATTCCTTATGATATGCAGGTGAAACAAGTTCTTGCTAATGGTAAAAGGGGAGCTTTGAATGTGGGGGCTGTTATTATTTTACCGGAGGGGTTTGAATTGGCCCCCCCCGATCGTATTTCGCCTGAGATTAAAGAAAAGATAGGCAATCTGTCTTTTCAAAGATATCGCCCCACTAAAAAAAATATTCTTGTAGTGGGCCCTGTTCCTGGTCAGAAATATAGCGAAATTTCCTTTCCTATTCTTTCCCCGGATCCCGCTATTACAAGAGATGTTCACTTCTTAAAATATCCAATATACGTAGGCGGGAACAGGGGGAGGGGTCAGATTTATCCCGACGGGAGCAAGAGTAATAATAATGTTTATAATGCTACAGCAGCAGGTATAGTAAGCAAAATCATACGAAAAGAAAAGGGGGGATACGAAATAACCATATTGAATGCATCGGATGGGCGTGAAGTGATTGATATTATACCTCCGGGACCAGAACTTTTTGTTTCAGAGGGTGAATCTATCAAACTTGATCAACCATTAACGAGTAATCCTAATGTGGGTGGATTTGGTCAGGGGGATGCAGAAATAGTACTTCAAGATCCGTTACGTGTCCAAGGTCTCTTATTCTTCTTGGCATCTGTTATTTTGGCACAAATCTTTTTGGTTCTTAAAAAGAAACAGTTTGAGAAGGTTCAATTGTCCGAAATGAATTTCTAGGTCCGCGGATTTATCAACATATTATAGTTCGTAAAAATAACTAATTTT-TTTTTGTTGATAATTATGTAATTCTATATAATCAAAAAATTATGAAAAGCCCTTTCCTTGTTTCTATTCCTTTTCTACTGTATTTAGAGAATTCCTTGTATCGTAGTACTAGTTAGTCATAGTATGTATATTGTGACGAAGACTATTTGACTTTACCTATTCTTTGTTTTTTTTTTCAATCCCAATAAAAAAAGAAATAAAT----AAAAAAAAAAGAAATTATTGGAGCGGTATGATTATGTCATTGTTTTCCGATTTCAATGTCATAGAATA-TTTTTTTTGCATATAAGAAGTTAGTGGACAAACAAAAAGAGAAGGAATTTTATTGAGAAAATAGAACTTCAACTTGTTTATAAAAAATATATTATAAAAAAATATAATATATATAGAATCTAATCTAATTTTTTACAATTTACAATATAATTAATTATACCAAAACTATATTATATTGTGCCATTCAGAATCAGAAAAAGTAAATCAAGTGATTTCTTCTTTCTTTTAACTTTCTTTTTTAACTTTCTTTGAAAGTATCGACAGATATTTTCGAGGAACAGATGTTTTTGAATGAATTAATGAAGTTCATTTTTCAAAAACATCATCAGAAAAAAATGAAATGGAGTTTTTTGAAACATCGTAAAAAGTTATTGATTTTGTCATTGTATA-ATTTTTTTTTTCATATAAAAAAATTATAAATGACAGCGTAAGAACTCAACGGACCCCTCTTTCTTCGTCGAATTGGAAGGTCCCATTGAGTTCTTACGCTGTCATTTATAAAACTGAGTTCATCCGACTACTACAGGGATGAACCCAATCCGGAATATGAACCGTAAAAGAAAATACCAATTAAACCAATCACAACAATACCAGTTACAGTACCAATTATCCAAAGAGGAATCCTTCCAGTAGTATCAGCCATTTATCCCACTTTCCTCCACATTTCATCAAGTAGTCATACTAGAGACAGAAACAGTCATAGATAATTATGAAATGATATCCTTCCGAGTGGGATAAGAGAATTCCTAATATATATATTTACTTTTTTTATTCTATTAATTTTTGA-------------------TTCTATTAATTGAAGAAATAATTGGAAAATAAAACAGCCAGTACAAAAATGAGTAATAACCCCCAGTAGAGGCTGGTACGATTCAATTCAACATTTTGTTCGTTTGGGTTTGATTGTGTCGTAGCTCTATAATTCGGATTAGATTTATCGTTGGATGAACTGCATTGCTGATATTGACCCCAAAAAAGAAACGGTGGGTACCGCTAGTCCGTGAACAGCCAGCCATCGTACTGTAAAAATTGGATAGGTTCTATCTATGGTCATTGGCGCCTCCTAAAAAGATCTACTAAATTCATCGAGTTGTTCCAAAGGATCAAAACGGCCAGTTATTAATGGAATTCCTTGTCGGCTCTCCGTAAAATACTCGTTTGGACGAGGGCTCCCAAATACATCGTAAGCTAAACCCGTACTGACAAATAACCAACCCGCAATGAATAGGGAGGGTATAGTAATGCTATGAATAACCCAGTATCGAATACTAGTAATAATATCAGCAAAAGAACGTTCTCCTGTGCTTCCAGACATGCTGAGCTCCACATATTCTTGTACAGTCAAAGGGGGATCGATTCCATAAAAGATGAGATCAGTAAGTGGAAATTTACTGAAATGTACTTTTTGTTTGATCGTCAATATTGTACCAAGGGTGCCTTTAGAGTATACCGAATCAGTATAGCTATCTTTCTTCTGACACAGCAACGAAATTTCACAATCAGTAGGGAGATGAAGTACTAGAAAATTTCTTTCTTCTTTTCTTGTTGCTTGTCTACGTAGAAGTAGAATCATGTACTCAATAGAAAATTCCTCAAATTTAGAAATTTATATAGTAACTAGAATAAATAATCTAAATAATATAAAGAAATATGAAAAAGAATATAAATTAAGTAAGGATTCTCTACATTATTGGCTTCGGACTAGAAACTGAAGATCGAGTAAAATGTTAATTCGACGAATTGGTTTCTAATAATTCATGTAAGAGGTTATCATATTTCTACAATTCAATTAGATGCGAAATCTAGAAATATACTTTTTGTGGTTGTAGAATAGAACATGTTTTTGTTGAAACCCGCTCTTTTTCATTTTAAAGAATTGGTTAGCCATCCAGTAAGAAGTAAGAGTAATAGCAGTAATAGATAGTATTTGATGACAGAAAAAACTAATCTAATTTTAATCAATATTCGTGACATGCACATTGTTGTTTTTGTATTATTATATCCAAAGGGTTGTTTGTTGGCTTAATTACAAGGATAGAGCTTTGTATTAAAAAAAAAAAAG-AAAATGTAGAACCCAAGTTTCGAACGATCTGATACTGATACCCTTTTTCTTCTCATTCGAGATATTATGAGAATGGAACCCACTACTAAATCGAAACGAAATCGAATGAGTTGAAAGTAAAGAAGTTAAAGGACATTATAAGTATAAGGCCACTCTTTTTTTGTTCT-AAAAAAAAGGAGTTCGATACAAAAAGAAATAAATAAAAAAAGATCAAAATAGATATTTTTTCCAGTTTTATTCCATATTAAAAAAAAGTTTCTATTTTTTGAATTGAATGAAGTTACACAGTTCTTATGAATTTGGAATTCGATTAGTTTACTGAACTCAAGAGTTGATCAATGAATCGGTTGATTTTGAATCACGGTATGGGTAGATGTCACAGATGATGAATTGATTTCTTATCTATGTCACTATATTTTTGTTCGTCTATAATGATTATGATTGATTGATGAATCAAAAATGAATTTTTCAAGCGTTTTCTTTCTATCTTTCTTTCAAAAATGGAAACTTAGGGAAGTGCTTTATAAACATATGTATAAAAACGAAGATATTTCATCTTGCCTCTTTTCATGCCTACTATCATTAGTTATTTCGGTTTTCTACTAGTGGCTTTAACTATAACCTCGGCTCTATTTATTGGACTGAGCAAGATACGACTTATTTGATTTGAAATTCGAAAATGAATTGGAAATTTTTTGAATGAACAATTCATAAAAAGAAATCTTTCTAGGGTATTCCATATATTCTATATCATGTCAATTTCCAATTCTTGTGAGATTCATGGGCAATACTATTAATATTTCAGGATCGATATTACCCCCCCCCCCCTTTACTCTTTCAAAGAAATCAAAATGATTGAAGTTTTTCTATTTGGAATCGTGTTAGGTCTAATTCCTATTACTTTGGCTGGATTATTCGTAACTGCATATTTACAATACCGACGTGGTGATCAGTTGGAACTTTGATTAATTAATATAATATCTCTTTTGTTTATTGACCTCCTATTTGTTTTAATTCTAATCCACAGGAGGTTCAAATTCAGACTTTTAACTGCTTCGATCTAACATCTAACAAAAGAATGGAATCACGCTCTGTAGGATTTGAACCTACGACATCGGGTTTTGGAGACCCACGTTCTACCGAACTGAACTAAGAGCGCTTTTTTTCATAAATCATTTTTGTGACCCCACCAATACATCTGGCATGCATATACTATGCTAATATATATATCGATATCTATCTATATATATTTTTCAATAATATATAGATATATATTTCTCAATTCTCAATATATAATATAGATAGATTATGAATATATATCTATATGGATGTATGTTGTCCAAATTTAATTAATCTCAATTGATTCCCTGTTACTGCCCAGAAGATAAGGAATAGTTAGGGATAGGGATGACAGGATTTGAACCCGTGACATTTTGTACCCAAAACAAACGCGCTACCAAGCTGCGCTACATCCCTTTCAATTGTTTTACAGTGTCATTCTAAAGAATCTTTGTCTTGTTTTCCACATCTGTATGTTGATATATCTAAATTATGCTGCCATTTTTTCTTTCTAGTTTCATATTGTATAACATATAATAGTAATAAAAAAATTATATACATATGAAATAAAAAAAAAAATAAAAGATGAAATAAACCCACCTAAAAAATATTCATTTTTTTAGGGAATGCTCGGGCAGAAATGGACCTCTTTTTTGTTAAAAAAAAAGAATATCTAAGGAATTATTGTACATTTCTATTTGAATTAGAGATTCTGCGTACAAATACAAGTGATTATTAACTAAATATACATCTGATCATATATGGATTACCATTATGTATTACAAATTACAATAAAGAATAAGAATAAAGAAAGGAGGATTTGAAATGCGAGATCTAAAAACATATCTCTCCGTGGCACCAGTGATAAGTACTCTATGGTTCGGAGCCTTGGCCGGTCTATTGATAGAGATCAATCGTTTATTCCCGGATGCGTTGATATTCCCCTTTTTTTCATTCTAGTTATTGAGACGGGAAGGAATGAAGAAATTAATCCCCTTCCTTTTTTCGTTGTTTTTTTTTTTCGAATTCGAAAGAAAAGAGAAAAAATAAAAAGTGGATTCAACCTCAATGAAACTTGCAATCTGGTCCCGGGTTTCAATTGAATTTCATTAATAATGAGATGAGGCTGAAAATAGAATCGCTAGCGCGGGGCAACAATCTCATACAAGATACTTAAATAAAAAACTGAAATAATGTACTGGGATTCTAAAGATAGTTAGAAATCATTGTATTACTTAATTATTCCTATACTTCTATTGATGGCACCGAAATCTGTCATAATTTGATTTCGGATTAGCAACTTCTATTTTTTCCTTCCTTTCTTCTTCTTCGCTTCGAATCGGAAAATAGAAGAGTTTTAAGTGAATCAAAAACCCAAAGGAGGTTCATGGCCAAAGGTAAAGATATACGAGTAACGGTCATTTTGGAATGTACCGATTGTGTTCGAAACAGTGTTAATGTTAATAAGGAATCAACGAGTATTTCAAGATATATTACTCAAAAGAATCGACACAATAAGCCTAGTCGATTGGAATTGAGAAAATTTTGTACCTGTTGTTGCAAACATACGATTCACGGGGAGATAAAGAAATAGATAAAATGGATTGCCTGTGTGTCATCCCTCCAAATGAAAAATGAGATATTATTTCATGTTTATATAAATTGTATATCTATATAAATTATCTAGATATATAACATATATAAATAGAAACCTATTTAAATATTAAATAAATATAATAAATATTAAATAAATATAAACAAAAATGGAAACAAAACAAATAAATCCGATTTTGTAAGAAATGGTATTTTCGGGATAAGGAATAAACAAACCATGGATAAATCTAAACGACTCTTTCCTAAATCTAAGCGATCTTTTCGTAGGCGTTTGCCCCCGATCCAATCGGGGGATCGAATTGATTATAAAAACATGAGTTTAATTAGTCGATTTATTAGTGAACAAGGAAAAATATTATCTAGACGAGTGAATAGATTGACCTTAAAACAACAACGATTAATTACGATTGCTATAAAACAAGCTCGTATTTTATCTTCGTTACCTTTTCGTAATAATGAAAAAGAATTTGAAAAAAGTGAGTCAACTACTCAAGCTACTGGGCTTAAAACAAAAAAAAGGGTTTACTCTTCAATTAAATTCAAATTCCAATCTAAACTCAAATGAAATGCGGATTAATGTTTTGTTCGAAAACTACGATAATCCAAATTGGATTGTCGTGTTGTCAGAAAAAAGAGAATCGTTGAAGAAGAATAAATCTTTTTTTATTGAACGTGGTTGCTCATTTTGACGACTTTATCATATGATTATATTTTTTCATACAAATACCTACTCTACTTTCCCGGAGTTCAGTCTCCGGGGAATTTTTATTTTATGATTTCGTTGGAAATCATATAAAAACAATTCCTATTTAATATAGCTATTTGTGCAAGTATTTTACGATTAAGAAGCAACTGCCTCTTGTATAGATTATACATGAATATACTATAGCTATAGTATTTTTCATTTTTATTCTCTCGAATTACTGCATTTATTCGACTGATCCACAAACGACGAAAATCTCTTTTTTTCCTATCTCTATCCCGATGGGCCGAAACCAAAGCTTTTATTTTCTGTTGAGAAATAGTAAGTTTTGACCGAAAGCTTGATGTAAATAAACGAGTTTTTGTCCGATGTTTCCGAGCTATATATCCTCTTTTAATTCTAGTCATTGAATAAATGAAACTTTGATGAATAACTATTTTGATTTCGTTTCTTTTAGTTATTCTTTACCCTTTTTTCCTAGTCTATTAATAACAAAACGGATTATTCCAGTGTATAAAATAAAAATTCCAATGGCTTTTGCTACTATAACCTTCCCAACCACGATTTTTTTATTTAAATTTCTAAGCATTTCACCTCGAAATAAAAAATTGTATCGAGACTAGGTATC-AAAAAAAACATAGTAAATGAAATAAAAAAAGAAATAGTGGGTTCCATCGTTTCTATGGTTACTTCTTAAATGGCGAGGTCCCCTCTATACACCGGAGCCCCTTCCTTCATTTTTCCTTCATTTAATCAATGCTATTGTTAACTTGTACAGTTCACACTCTTTGGCTCTACCTATGAAATATCTAGTAATAGGTCTTTCACAACGAAATCTACCTACACAGTAACGGTATTTAAGTATGAAGATTAGCTGAATAGCTGACCCTGTTAGTCCGTTCTTGCAAGTTTTAAAATGGGATATCCCCTGCTTAATAGATAACTATTTGCTACCAATGGGAAAGTCTTTCGCATTTGAAATTGCAAATTGAGGTGATTGGATTTGTACCAACGGAAACCATAAATTTGATACACAATAGAAAGTATTAGTAATCGATTTTTTTGAAAATAGTTTCTTGCATTCTATCCTATTTCATTGGTACTGATCACTGATATTGGAATTTTTTTCCTTTATTTTTTTGTCTTAGTCCATGATCTGAACGAGTCGCACATACACCCTAGTACATGTTCCTCGGCGTTGAGGGCATCCCTGAAGAGCGGGGGATTTCGTAACATTTCTGATTGGCTGTCTTGTGTTTCTAATAAGTTGTTTTATAGTTGGCATGTTGAGTCATATACATAATGAGCTGGTTTAGATCAATCCTAATCCGATGATTATGAATTACTTATATTCCCTCTATTAATCTATATATTCCCTCTATTAATCTAGATTAATTATATTAATTGAAAATATTCTATTAAACTCGGTAAGACGATAAAATTGAAAACCTTGGCGCGGAATACTCGCAAATTTTTTATTCAACTGCTACAAGATCAACAATTCCATGAGTTTGGGCTTCTGCTGCTGACATAAAAACATCCCTTTCCATGTCTTCGGATACAACCCCAAAAGGTTTTCCCGTTCTTTGTACATAAACCCTTGTGATAGTTTCACGCAGTTTCAGTAGTTCTTCCGCTTCCAGGATAAATTCTCCCGTTTGTGCCTCATAAAAAGAACTAGCGGGTTGATGGATCATTACCCTGATGATATAACATAAAAAACGGTTCCTATTTCACACGATAAAGCGAGAGAGGTAAAGAATAAAAAAAAGATAAGACGTAATTGAACAAACGTACCGTACAGGCATCTTTTGCATATTGCATACGGCTCTACAACGGAATTTCTTTTTTATCTTCTATTGAAGAAATAGAAAATGTAGGGGGTCTATCAGACCCGGATCGGTAAATCACCCAATAACCACCCTTCCTTTTTTGTTTTGTGTAGTAGTTAAAAAAGTACTATGATGGTTCCGTTTCTTTATTATTGCGTCTCTTATTCAGCAATCCCAAAGTGTCTTTTTTTTTATAGTCTTCATAAATATTGTTAAAAGCTTTCTTTTCCGGTGTGAAAACAAAAAAGTTTGTGACGCTGGAATAGGCTCCTCCCGATAGATCCGATAAAATAGGAAATATCCCCTTTTCATACTACCCTTTCGGTACATAATTGAAAAATTTTGG-AAAAAACAAAAAAATTATCATATCGAACTCGAAGTGCTGTGCTATTATTACTTAATATTCATATGGCGAAGGCATAGTCTTCTTTTTTTCCTCAAATAAAAGAATCATTGGCGCCAAGCGTGAGGGAATGCTAGACGTTTGGTAATTTCTCCTCCTGCCAGAATAAAAGATCCCATTGAAGCGGCTAATCCCATGCATACTGTCTGTACATCTGGTTGCACAAATTGCATAGTATCATAAATCCCTATTCCGGGTATTACCCATCCGCCCGGAGAGTTTATAAACAAATAAAGATCTTTGTTATCATCCTCTATACTGAGATATACCATAAGTCCAATAAGCTGATTCGATATCTCACTATCAACCGCTTGGCCTAAAAAAAGTAGTCTTTCTCGATAAAGTCGATTGGTTAGGATAAAATTTTATCTCTTAGGAGCCGTACCTGCACCTTTTGATGCATACGGTTCACCAAAAATCACCAAAAAGAATCAATGTGTAGAGTTAACCCTTTTTTTTCATAGCGGGCTTTTTCTTAAATTTTTCAAGAAACAAAAAAGACGACTTTTGACCCGTTTACTTAGGTTATAATAAACATGTTATAATAAACTAAACTTATTGAACTAAGTTCTCATTGATGTATTGTTTTCATTGAGATCGAATCTAAATCGCAATGTCATTTTCTTGTTTCGGAATGGGTTTCTTCAATTCTTTTAGGTTTCTGTTCTACTCCGAGTAATAAAGAAAAGATCTGCCCGATTTGGATTTGCACATATAGGACAAATATTCCAATACCACGTCTTTTTGCTACGACTTCTT-TTTTTTCTTCAATTTATTTCATGGTTTCTGCCAAATATATGATAAGTAATAATCGTAGATATATTTTTTTTTATAAACAGAGCCTGGATTCTTCATTTTATTGGTTTATTGGTCCAACCAAGCCAACCATAGATTCTTCTAAATTGATAATATTAATCCGGATCTGGATATCCCCCCAAAAAAAGATCGAATTTAATTTCACACTTCAAATTTTTGATGATTCAATCAATCTTTTTGGAGGGAAGGAGGGGATATCTCGATCGGGGGAGATAACGGGGAAATACCACATGACCCAATATATCGGACAAGCCACACTATACGTCAACCCACGAGGCATCCTCTTCTCCCGGACTCCGGAAGGGTACTTTTGGAACACCAATGGGCATAAAATGACGACACAAAGACGTGGTATATCGCGCTCTTATGCGGAAGCGTACCAATAGGTTTATTTTATTGTCTTAATAATGATTGGTCCTTATCCTATTGTATTTTATCATATTTGATTTCTAGATTTATAGATTGACTAAGTTCATAAATAAATAAAAAAAAAAGACCAAATGAATATGAATAAAGGAAAATTCTTATGAATAGGTCCTTGGAGTGATGAACAAATATGTCTGCATTCACTCATATAAATACGCATATAAATATAAAATAGGGTCAACCCCCTTTTATCATTGCGTATTGTTACTTATCGGGTATAGAATAGATCGGCTTCTTTTTGTTCCTACGAATAGAATTGTTCCATTATTACTAAAAAAACTAGACCAAATATTAATCCTTTACCCGAGATAATCCACTGAC-AAAAAAAAAACAAAAAGAGGGTCCATAGCATATTTTTCCAGTGCAATAAAGTTACATAGTGTATATTTTTTGTTGATATAAGGGGTATTTTCATGGGTTTGCCTTGGTATCGTGTTCATACCGTCGTATTGAATGATCCTGGTCGTTTGCTTTCTGTTCATATAATGCATACAGCTCTGGTTGCTGGTTGGGCCGGTTCGATGGCTCTATATGAATTAGCGGTTTTTGATCCTTCTGACCCTGTTCTTGACCCAATGTGGAGACAGGGTATGTTCGTTATACCCTTCATGACTCGTTTAGGAATAACCAATTCATGGGGCGGTTGGAGTATCACAGGAGGGACTATAACAAATCCGGGTATTTGGAGTTACGAAGGTGTGGCTGGGGCACATATTGTGTTTTCTGGCTTGTGCTTCTTGGCGGCTATATGGCATTGGGTTTATTGGGATCTAGAAATTTTTTGTGATGAACGTACAGGAAAACCATCTTTGGATTTGCCCAAAATCTTTGGAATTCATTTATTTCTTTCAGGGGTGGCTTGCTTTGGTTTTGGCGCATTTCATGTAACCGGATTGTATGGTCCTGGAATATGGGTGTCCGATCCTTATGGACTAACCGGAAGGGTGCAATCCGTAAATCCCGCGTGGGGTGTGGAAGGTTTTGATCCTTTTGTTCCCGGGGGAATAGCCTCTCATCATATTGCAGCAGGGACATTAGGCATATTAGCGGGCCTTTTCCATCTTAGTGTCCGTCCACCCCAACGTCTGTACAAAGGATTACGTATGGGAAATATTGAAACCGTACTTTCCAGTAGTATCGCTGCTGTCTTTTTTGCAGCTTTTGTTGTTGCTGGAACTATGTGGTATGGTTCAGCAACAACCCCGATTGAATTATTTGGTCCCACTCGTTATCAATGGGATCAGGGATACTTCCAACAAGAAATATATCGAAGAGTTGGTGCTGGACTAGCCGAAAATCAAAGTTTATCCGAAGCTTGGTCTAAAATTCCTGAAAAATTAGCTTTTTATGATTACATCGGCAATAATCCGGCAAAAGGGGGATTGTTTAGAGCGGGCTCAATGGACAACGGGGATGGAATAGCTGTTGGGTGGTTAGGACACCCTATCTTTAGAGATAAAGAGGGGCGTGAACTTTTTGTACGTCGTATGCCTACTTTTTTTGAAACATTTCCGGTTGTTTTGGTAGACGGAGACGGAATTGTTAGAGCCGATGTTCCTTTTAGAAGGGCGGAATCAAAGTATAGTGTCGAACAAGTAGGTGTAACTGTTGAGTTCTATGGCGGCGAACTTGATGGCGTCAGTTATAGTGATCCTGCTACTGTGAAAAAATATGCTAGACGTGCTCAATTGGGTGAAATTTTTGAATTAGATCGTGCTACTTTGAAATCGGATGGTGTTTTTCGTAGCAGTCCAAGGGGTTGGTTTACTTTTGGACATGCTTCGTTTGCTCTTCTTTTCTTTTTCGGACACATTTGGCATGGTGCTAGAACCTTGTTCAGAGATGTTTTTGCTGGTATTGACCCAGATTTGGATGCTCAAGTGGAATTTGGAGCATTCCAAAAACTTGGAGATCCAACTACAAAAAGACAGGTAGTCTGATACAACATTGTTCTGTTCCTTTTCGACTTTCTTTTCTTTGTTGTAATTTGAATTTGACATAGGAGGAACCGGATAAATCTTGATTTGAATCGCTTGTCTTTTTCTCTTTTACTATTGTTTTTTCTTTATCCGGGAGACCGATACAAAATAAACAGGTATGAAAGCTATAATTGTAAACCACGATCAAATCTATGGAAGCATTGGTTTATACATTTCTCTTAGTCTCGACTTTAGGAATCATTTTTTTCGCTATCTTTTTTAGAGAACCACCTAAAGTTCCAACTAAAAAGATGAAATGATTTTTTCATTCTATCAATTGAAGTAATGAGCCTCCCAATATTGGGAGGCTCATTACTTCAACTAGTCCCCATGTTCTTCGAATGGATCTCTTAGTTGTTGAGAGGGTTGCCCAAAAGCAGTATATAAGGCGTACCCGGTAAAACTTACAAGTAAACCAGATAGAGAGATGGCAACTAAGGTTGCTGTTTCCATTATTCTATAATTTCAAGACCACAATGGATCTAAGATAAGATCATTTATTTACAGCAGAATGGTATACAAAGTCAACAGATCCCAATAAATAAAAAATAGGATTTATGATTACACAAACTGTTGAGGGTAGTTCTAGATCTGGTCCAAGACGAACTATTGTAGGGGAGTTATTGAAACCATTGAATTCAGAATATGGTAAAGTAGCTCCTGGGTGGGGAACGACTCCCTTGATGGGTGTTGCAATGGCCCTATTTGCAATATTTTTATCTATTATTTTGGAGATTTATAATTCTTCTATTTTACTGGATGGAATTTCGATGAATTAGATTCATAAGAACCAACTAACTAGCTTTTCAATACAAAAGGATTAGGTCTTATATTCTTTATCTCATTCGATTTTGGTTTGGTAGTCTGACCGCGGAATTTCTTTGTTTTTGTATTTCCGGAATATGAGTGTGTGACTTGTTAGAATTGATCCTATTGATAGTACAGAGAAAGGGACTGTCATCTTTAATAGAGATGGTTTTACCCCGTCAGATATTTATTCTAGTATCTGGAACACGGAATAGATAATAGATAAAATATATTCTAAAATATTAGAACTATTATTAGAACTATGATTCATATTTAATATTTAGACCTCGCAGCCGGACTTCAAAAAATGTTTCAACGAGTTATAGAAGTTCTAAATCGAAAGATTTGTATTCTTTCAAACTGACGCTTATCTTTCTTTTGATCAAAGAACAAATG---TTTTTTTTTTTATTTTTTTTTTTT--CATTATATCTATTCATTGAATAAGTGATGATCCAACAGTTCTTACTCAAAGAATTTTGGGGCTTAGATTGAAGGTTTTAGTGAATCATCGTGGTTCTGGTATGAATCTGGGGTTTTTTTAATCGATTCATAGGGTCTTAACAAGAGAATTCCTATCAATAAGAAAGAAGACAGCAGTAAAGCTGTATTACATATACCAATAAAAAAAAAAAAATAACACAAAAAAGAAAATAAATAAGTATATAGAGAATATTCAATAGGCCTGTAACGATCAATATAAAGACGAATGAGCCGACTTGATATTTTGGCATTATAACCACAAAGAAGATCTTTCGGATTTCTATATTTTTCCTATCTTGAGAGAAGAGTGGAATCATAGGATTAATTGAAAAAGTTTCAAACTATTACACATATCCGTTAAAACAAATATTTGGGTATTTCTGTTTGAGCCGTACGAGATGAAATTCTCACATACGACTCGCAGAGGGGGGGGAGTCTCCTTGGTTTACCTATCTCAATAAAGTCTATGATTGGTTCGAAGAACGGCTTGAGATTCAGGCGATTGCAGATGATATAACTAGTAAATACGTTCCTCCTCATGTCAACATATTTTATTGTTTAGGAGGAATTACACTTACTTGTTTTTTAGTCCAAGTAGCGACGGGGTTTGCTATGACTTTTTACTATCGTCCGACCGTTACTGAGGCTTTTGCTTCTGTTCAATATATAATGACTGAAGCTAACTTTGGTTGGTTAATACGATCAGTTCATCGATGGTCGGCAAGTATGATGGTCCTAATGATGATCCTGCACGTATTTCGTGTGTATCTCACTGGTGGCTTTAAAAAACCTCGCGAATTGACCTGGATTACAGGTGTAGTTTTGGCTGTATTGACCGCATCTTTTGGTGTAACTGGCTATTCCTTACCCTGGGACCAAATTGGTTATTGGGCAGTAAAAATTGTAACAGGTGTACCTGAAGCTATTCCTGTAATAGGATCGTCTTTGGTAGAGTTATTACGCGGAAGTGCTAGTGTCGGACAATCTACTTTGACTCGTTTTTATAGTTTACACACTTTTGTATTACCTCTTCTTACTGCCGTATTTATGTTAATGCACTTTCCAATGATACGTAAGCAAGGCATTTCTGGTCCTTTATAGGGAATATGGATCATAGATATTTGTAATCAATCATTTATCGTTTGGGGGAGGAAGGATAGTATTTCATTGCTACAAATATGGATTATTTAAAAGAATAAGACATGTATTTGGATGTTTCCCCTCAACTTCACAAAATTGGATTATTTATTTGATAGATACAAAAAGTTGATAGTTGAAGGGAATTCTCCAAAGAAAAAATGGATTATGGGAGTGTGTGACTTGAACTATTAATTGAGCTGCGCAGATATATGACTTTATCTTATCTGCCACATTTGAATTTACAATTAAATGTGTCTTCGTTCCAACCACCGCGTAAGCCCCCCGCAGAGGGTAGGCTGGTTCGCTTGAAGAGAATCCTTTCTATGATCAGACTCCATCATGTCCTGCATGAACAGGCTCCGTAATATCCAGTAGAATAGGTGATGCTATAATACAGATAGATTGTGTCTTATCTATTTCACTTAATTAAATAGTATGGAAATGTATTCATTTCCTCTGCATTTTCTCTATTTCTGATACTATCGGAGTGAAACAAGGAGATCTAAAGAAGAACAGAGGCTAGATTATATTAGTAACAAGTAAATTCTTTGTATGTAAAATAAAAAGTCTCTAGATTTTTTTGGGGGGGTGATAAAGGCCAACCATAAGGTATGAGATGACCCAGAAAGCACTTGATCATGATCAACTTTGTAAGCCTACTTGGGTGTTGAGCATTTACTTAATTATAAGAACTGAATTACTTGCAATGGATAGTTTAACTCCGGAAAAGAGAATCTGGTAAATTTTTTCTTACATAGAATCCTCCTATCATATATGTGTGTGTGGATAACATATAGATATAGATTTCTTATATAAGATATATTCGGTTCGTTTGATTCGTGCTCGAGCCGGATGATGAAAAATTATCATATCCGGTTCTTTCGGAGGATGGATCAAATCAATACGAATTCACCTATCCCAATAACAAAAAAACCTGACTTGAATGATCCTGTATTAAGAGCTAAATTGGCTAAAGGAATGGGTCATAATTATTACGGAGAACCCGCATGGCCCAACGATCTTTTATATATTTTTCCAGTAGTAATTCTAGGTACTATTGCGTGTAACGTAGGCCTAGCGGTTCTAGAACCATCAATGCTGGGGGAACCGGCGGATCCATTTGCAACCCCTTTGGAAATATTGCCTGAATGGTATTTCTTTCCCGTATTTCAAATACTTCGTACAGTGCCCAATAAGTTATTGGGTGTTCTTTTAATGGTTTCGGTACCTGCGGGATTATTAACAGTACCTTTTTTGGAGAATGTTAATAAATTCCAAAACCCATTTCGTCGTCCAGTAGCGACAACCGTCTTTTTGATTGGTACTGCAGTGGCCCTTTGGTTGGGTATTGGAGCGACATTACCTATCGAAAAATCCCTAACTTTAGGTCTTTTTTAAATTGATTCGATTGTGAAATAAAATATCATGCCATGTGTATTGTGTATCTAGGGAGAATTCGCTTTGAAACGAATAATCCCTAGATACATCTATTCCATTTTCCCATTTTGGACCTATTCCGAGTATATGATGGGTTTGTGCTAAAGACTCAAAACCGACATTTTTTTTTCATCTTTTTTCTAAAAAAAGATGAAAAAAAGTTAATTTTTAATTTATGCAAAATGTTTTTCTATTTTTAAAATGTCCAATAGACACTTTACATCTTCTATGCGAAAACGTTCAATTTTTATAAGGTCTTCTTGACTTTTATTCAAAAGGTCCAATAATGTATGTATATTAGACCTTTTGAGACAATTATAGATCCTGGGAGGCAACTCGAATTGGTCAATAAAAATATATTTCAATACTATTTCGTTTTTCTTTTTCCTTAATTTAGCCAATCTATCATGAAAAGTAAAAAGGGGTAAAGTAACTTTGTGTTGATTGTTTTCTAAATTTAAGTTTTCTTCTGCCGCATGTAAAAAAGGAATAAAAAAATCAATCAAATTCCGGGAGGCTTCATAAAGTGCTTCTTTAGGAGTTAAACTTCCATTTGTCCATATTTCAAGAAAAAGTATCTCTTGTTTTTCAGTCCCATTCAAATAAGAATGAATACTATGATTTGCATTTCGAACAGGCATGAATACAGCATCTATAGGATAACTTCCGTCTTGAAAGTTATTTGGCGTTTTTATACGATATGCGCGATTCCTCTCAATTTGTAACTCGATACACAAATTAATAGGTTCGGTTAGGCTAGCTATATGCTGTGTATTATCAACGACTTCCACAGAAGGTGGTAAAATGATGTCTTGAGCAGTTACATATCCAGGACCTTTGACACAAATAGACGCGTCCCGAGTTCCATACAGATTACTTCTTAATACAATTTCCTTCAAATTCATTAAAATTTCATGTACTGATTCTTGAATACCTACCATGGTAGAATATTCATGTGGTATTTTATCAGATTTTGCACGTGTGATACATGTTCCCTCTATTTCTCCTAGCAAAGCTCTTCGCATCGCAATGCCTATTGTATCGGCTTGACCTTTCATAAGTGGAGACAAAATAAAGCGTCCATAATAAAGACGCTTACTGTCTGCTCTTGATTCAACACACTTCCATTGTAGTGTCCGAGTAGATACTGTTACTTTCTCCCGAACCATAATAATATATTTTGATCAAATCCTTGAATTTTTTATTTCTCTTGAAATTGCTTCCATCTTTGTTTTTACTTTTACACACGTCTTTTTTTAGGGGGCCTACATCCATTATGTGGCACAGGGGTTATATCCCGTATGAAATTTAATAGTATACCACTTCTACGAATAGCTCTTAATGCCGCATCTCTCCCGAGACCGGGACCTTTTATCATGACTTCTGCTCGTTGCATACCTTGATCCGATACTGTCCGAATAGCATTTCCCGCTGCGGTTTGAGCGGCAAAGGGTGTCCCCCTTCTTGTACCCTTGAATCCACAAGTACCGGCGGAGGACCAAGAAATCACCCGACCCCGTACATCTGTAACAGTCACAATGGTATTGTTGAAACTAGCTTGAACATGAATAACTCCCTTTGGTATTCTACGCGCATTCTTACGTAAACCAATACGTCCATTTCTACGTGAACGAATTTTTGGTATAGGTTTTGCCATATTTTATTATCTCATAAATATAAGTCAGAGAAATATGGATATATCCATTTAATGTCAAAAACAAATCTTTTATTTCAAT----------------ATTTATTATATTTTTTATAGAATTCATTTATATATTATAGAATTATATAATGAATTCGAAATTCATTTCTATATTTCTATAGAACCTATTTCTACTTTAATTATTTATATTTCATTATTTATATTTCAAAATTATTTATATTTCCATTTCAATTGTTTATATTTCATATTCAATATAATATATTGAATATGAAATGGAATTTTCTAATTTTAATTGAAATTCCATTTTTTTATTTGCGCATCTGGTCCTTTAGCTTTAGAAAGCTCTCTTTTTTGTTTTTGGAAATATTATCCTTGTTTTTGTTTATGTCTTGGATTGGAACAAATTACTATAATTCGTCCTCGCCTACGAATCAGTCGACATTTTTCGCAAATTTTACGAACAGAGGCCCTTATTTTCATATTTTTCATTCCTTAACTTAATTCTGAATCTATTTTATTGGAAGAAAATATGTTTTCCTGAAATTTAGAACTTCTAATTGTATCCCCTAAAAAGGGAATGTTGAAGTTGAAAAAATAGTCTAATCATTCTAATCTTTGTTCTGGGGTCTATAAATTATATGCCCTCCGGTTGACTCAAAAAATGACTTACTTCTG-TTTTTTTGTTTTTACTTTAACTTTAAGTAGTATATGTATAAACTATGTTGAATCCTTTCTGAAACATAACCTAAAATCAGATCTTCATTATCTAAACGAACCCGGAATATACCGGTGGGAAGTGATGCATTAATTGAAACTAAATCATCATAAAGCCATTTTTTCGTTTATTCTATTCTTATTTGAGTTTTGAAAACCCTTCACGTATTAACTAATGGACGAGGAGTAACATTAGAAATTTGTTTTTTTTT----CTCTC-----TTTTTTCACCAATATATATGTAAGTTTCTCATAGAATTCGTATATCAGAAAGATTACCATATATAACACAAAATTTCTCCGCCAATTCTTTCTAATCGAGCCTCTCGATCTGTCATTATACCTCGAGAAGTAGAAAGAATTACAATCCCCATCCCTCCTAAAATTCTCGGAATTTTTTGATAATTAGAATAGATTCGTAGACCGGGCCTGCTGATCCGTTTTAAATTCAAAATAGTTTTATATGATCCTTTTCTATTTCTTCTATGTCGTAGAGTTAAAACTAAAAAATCCTTGTCAATCGCCCGATGCTTTCTCACGGTTTCAATAAATCCGTCCCGTAAAAGTATTTTAACAATGTTTTCGGTGATGTTAGTAGATAGTATTCGAACCGTTCCCTTTCTATTCATATCAGTATTTCGTATAGAGGTTATTATGTCAGCAATCGTATCCTTTCCCATGATAAACTAAAATGATTGTTGCCCTTGACTTTTCATATAATTCACATGCTATTTTTTATTTTCATTTCATTT---------------------TTTTTTTATGACTTCTTATAAATAATTAAAGAATTAAAAATTAAAGAAAAGTATCCGTTTCGAATTAAAAAGGTATATGCGTGAGACATAATCTATTAATTAATTTATTTCATTCAAATAGATAAAAATATCCTGGTCTTGTTTTATAATACCTCGGGTGCTAATGAAACTATTTTAGTGAAATTTAACTGTCTCAATTCTCGTGCGATCGCGCCAAAAATTCTAGTTCCTTTTGGATTTCCTTCTTGATCAATGACAACCGCAGCATTATCATCATATTGTATTATCATACCATTGTTACGTTTGAATTCTTTACAAGTACGTACAATTACAGCTCTGATCACTTCTGATTTTTCTAAAGGTGTGTTTGGTACTGCTTCTTTGATTACAGCAACAATAATGTCACCAATATAAGCATATCGTCGATTACTAGCTCCTATGATTCGAATACACATCAATTCGCGGGCCCCGCTATTATCGGCTACATTCAAATGGGTTTGAGGTTGAATCATATCATTTTTGATTTGTTCTTTCAGTGCAAAGGTCGAAGTCAAAACGAAATATTAGAAATATTGTTTGTCTAAAAAAAAAAGAAACCAAACCTACAATTGCAATTGTTTTTTCATTCCAAAGACTTCTTTTTCTTTGCTTTGGTTCGAATTATTATCCCGAAATAATGAATTGAGTTCGTATAGGCATTTTGGATGCTGCTATTGAAATAGCTTTTCTGGCTATATTTTCTGTGACTCCACTCATTTCATAAAGTATTCTACCCGGTTTAACAACAGCTACCCAATATTCGGGAGATCCTTTTCCCGACCCCATACGTGTTTCTGTAGGTCTTACTGTAACTGGTTTGTCTGGAAATATGCGTACCCATATTTTTCCACCACGCCGGGCATTTCGTGACATTGCCCGGCGTCCTGCCTCTATTTGTCTAGATGTGATCCAAGCGGGTTCAAGTGTCTGAAGAGCATATCTACCGAAGGAAATATGATTACCTCGATAGGATATTCCTTTCATTCTTCCTCTATGTTGTTTACGGAATCTGGTTCTTTTGGGGTTATAGTTGATGG-TTTTTTTTCAATCCCATCTCTACTACAGAACCATACATGAGATTTTCACCTCATATGGCTCCTCGCGAATCAAACGATTAAAAAGAATATGC------------ATTTATTTTTCTATTTATTTTTCTAA---------------TGAATAATAGAATATAAATATACTGAATCGTGGTGTTTTTTGAGATTTCATCGAATTTATTTGGTCTATTGGAAATTAGTATATATCTTGTTTTGATATATAACTAAACATGTATTCTATTTATATTTTATATTCTATATTATAGACAATTTTTGCTACCCATATAGAACTGTATAATAATGTTTTGTTATTTATAATATAAGGTAAGGTTATAATGAATCTTTATTTTGTTTTTCTGTTTATTATCATATCGGATTGGTCCAAATTTCTAAATTCACAATAAAATAAAAATTTTCGCGGGCGAATATTTACTCGTTCATTATCTATTTCAGACGTAGGGTTTAGCCCTATGAGACTCCTCAGAATAAATGGATTTGTCTTTGATTCGTTCGCCATCCCATCCAATGAATCATTAAGATTCCGAATCTTATGTATTCACAGGTTCCGTCGTTCCCATCGCTTCTCAATTAATGGTTAGGTCTTAATTCTACAATGAAGCTCCTAATAAAATTTTCTTTTTTCTTGAGTCAACCTTCTCAGTTTTTATTGACTCGGGGCTCTTGATTTGTTTGTTCTATGGATATATTTATCTAATTAGAATATATTCATTTACTTATGGATTTTTTTAGTATTGCTGCTTTCTTACATTACCCTTTTCTGAAATGACTCATAGACCTTACATATTAGAATCGGATATCATTGATATTTTTTTTCTCTCTTTCTTTCATCCTTCCACTTATCCGTATATTCTTATTGCTTCACAACTCATAATCCAATTAGTTTTTCTTTTTTTTTTTTGCAATATTTGACAGTTGCTATAATGATATCACCAATATATCATATTTTTCCTTATATTTTGTATATCTTGATTGGTTCTTTAGATCCACATAATGCGGAGCGATGAGTTGGTTATTAGCTCGATAGTTATTTTTTTGTTGTGAATCCTACCCACTCTAAAAAACCAACGAGTCGCACACTAAGCATAGCAATTACATCAATATCAAATGATTAATCGAATTTTGAATTTGTAATTCAACCTTAAAAAATTGCTCATTTTTTGTTTTATCACCAGCAGATAAAGATAAGGAAAAGCTTTTTATTCTTCGTTTACAAATATCCAAATTTTTATGCCTAATACCCCATAAATAGTTCGAACTGTATAGGAACAATAATCAATTTTAGCTTGAATGGTTTGTAGAGGAACCCTACCCTCTCTGATCCATTCAACACGTGCAATTTCTTTTCCGTCGATACGTCCCGCAATTTGTACTTGAATTCCTTTTGTACCCGCCTGTTCGCTTAATTCAATAGCTTTTTTCATTGCTTTACGAAATGAAACTCTATTCTTTAATTGTCTGGCTATAAATTCTGCAAGAATATTAGGGTGTCCATAAGGATTTGCAATTCTTGTAATAGCAATGTTGAGTTTTTGGTTCACACAATTAAGTTTTTTTTGTACATTTATCTGTAATTCTTCAATTCTTCGAGGCTTACCTTCTCCTTCTATTAAAAACTTTGGGAATCCCATATAGATTATGATTTGGATCAGATCAATTCTTTTTTGAATCTTTATTTGTGCAATTCCTTCAACACCAGAAGACATTCTCATATTTTTTTTTACATAATTCTTGACATAATCTCGTATTTTTTGATCTTCTTCTAAACTCTCGAAATAATTTTTTGGTTGTGCAAACCAAAGAGAATGATGACTTTGGTTTGCACCAAGTCTGAAACCGAGCGGATTTATTTTTTGTCCCATAACCCTCCACTACTATACATAAAATACATAAAATGACACGTCCTATCTGGGTATACTTTACGGTTTTTTTTAAGCATAAAATAGCATAACATAATATGGCTTGCGTCTTTCATACTCTATCCTAATCTATAATATCTATAGATATATCTTTCAATCCAATAGTTATATGACAATTTATCCGAAAAATTCTTCTTCGAGCTCGAAGTTTGTTTTTTTTCAGTTTTTTGTAGTAGTACCTTTAATTGACCTTCTGTTTTACTTTTCCTAATAAGTCAATTTGCTTCATTGAAACCCATATTGTGACTAGTATTTGCTGCTGCAGAATAAACCTATTTTAAAATAAGATACTCGATAAGACATGAGTTTTATTATCAAAAGTATTTCCTCGTCGGAACGTCCACGAATTTCGTCAATTACTGCTTTGTGCTGTGAGCGGACATCCATATGTGCTGACTTAAAGCCTGTATATTGGTTCTTCTTTTTTCTCATATTTTTTTTATCATAGTGGGTTTTCGATTTTCACTAATACTAATAAACGATTTCCA----------------TTTTTATTAATTTTATTAATAATATTATATTTATTATATATTTTATATATTTATTATAATAATATTAATATATTTATTATTATTAATATATTTATTATAATAATATTATATTTATTAAAATTTTTAATAAATTATGAATGGACTTTTTGTTAGTAATTTATTAATTACTAAATTAACGACGAGATCTATTATCATTTTTGGCGTGTCCCCGAAAGTTTAGAGTAGGTGAAAATTCTCCCAATTTATGTCCTACCATACGATCTGTTATATAAATCGGTAAATGTTCTTTTCCATTATGGATAGCAATCGTATGTCCAATCATTGTGGGTATAATGGTAGATGCTCGGGACCAAGTTAGTATTATTTCTTTTTCCGCCTTTGTGTTAAGTTTATTTATTTTTCTTAAAAAATGATTCGCTACAAAAGGATTTTTTTTTAGTGAACGTGTCACAGTTAATTACTCCTA-TTTTTTTTTGTAAAGACGAAGAAACAAATTCGATTTTCTCTACTCTACTATTTACTACGGCGACGAAGAATCCAATTCTCACTATATTTATTCCTTTTTCTACTTCTTCTTCCAAGTGCAGGATAACCCCAAGGAGTTGCGGGTTTTTTTCTACCAATTGGGGCCCTCCCTTCACCACCCCCATGGGGATGGTCTACAGGGTTCATAACCACTCCTCTTACTACAGGACGCTTACCTAGCCAACATTTCGATCCGGCTTTACCCAAACTTTTCTGGTTTACCCCAACATTCCCCACTTGTCCGACTGTTGCTGAGCAGTTTTTGGATATCAAACGGACCTCCCCAGAAGGTAATTTTAATGTGGCCGATTTCCCCTCTTTTGCAATCAGTTTCGCTACAGCACCTGCTGCTCTAGCTAATTGCCCACCCTTTCCGAGTGTGATTTCTATGTTATGTATGGCCGTGCCTAAGGGCATATCGGTTGAAGTAGATTCTTCTTTTTGATCAATCAAAACCCCTTCCCAAACTGTACAAGCTTCTTCCAAAGCATACGGCTTTCTGGATGTAGATGATGATATTATCTATACAGATGGATCTTATATATATCGTAGAATTCTTATATATATCGTACAATGAAGTACCGCATGAGTGGATATATAGGAATCGAAATCTGCCGAATCACTCATGTTATGATCTTCTACATCCTAGGTCTTCCCGTTCCTTCATCTGGCTTATGTTCTTCATGTAGCATTCAGACCGAATGACTCTATGAAATTACGTCGATACTTCCACATATTACGGGTAACGTAGGAGACATCTCTATTTTCCCCCCCGGGAATCCTTAGAATTACCACTGCTTAGCTTTCAATTCGCCTCTGACCATCAAATGAAATGTGAATAACCCGCCCTCCCCTCTTTGAAACAAGGGGCGCTTCTGGTTGTTCTGTCGGTGCTTGAAACAATTTTGTCTTCTCCATATTACTCTATCTCTAGAGTCAATAATTTTATATGAGGAACTACTGAACTCAATCACTTGCTGCCGTTACTCTTCAGTTTTCTGTTGAGGTCTATCCTGTAGAGGTACTAAAATTGGATCAGTGATCGATTTCTAGGTTTCGCCGTAAACCTAATTGGTTACTTCCAATTACGTAAATCAATAGTTCAAACCGCACTCAAAGGTAGGGCATTTCCCATTTTTATAGGAACTTCTGTACCAGAAACAATGGTATCTCCAATTATAGCCCCTCTGGGATGTAAAATATATCTTTTCTCACCATCCCCATAGTGTATGAGACAAATGTATGCATTTCGATTAGGGTCGTATTCTATGGTTACGATTCTACCATATATGTCTTTTTCATTCCGTCGAAAATCGATTTTACGGTATAGACGCTTATGACCTCCCCCTCTATGCCCTGCGGTAATGATTCCTCTGGCATTACGACCTTTACCACAACGATGCTGTCCATAGATCAAATTTTTTCGTGGATTGGATTTCACTTGACTGTCTACGGCTCCGTTGCGTGTGCTCGGGGTAGAAGTTTTGTATAAATGTATCGCCATGCTATTAAGTATTTTGATTTAAGTTCTTTTCTTTCTAAGAGGTGGAATAGAATAACCCGGTTGAAGCGTAATGATCATACGTCTGTAATGCATTGTATGTCCCATAATAGGTCCCATTCTTCTACCCTTTCCCGGGAGTCGATGACTATTCATAGCTATTACCTTGACACCAAAGAAGAGTTCGACCCAATGCTTTATTTCTGTCCTAGTTGATCCTGATTCGACATTAAAAGTATATTGATTTTTCCCCAATAACCGAATACTTTTGTCTGTAAATACTGCATATTTGATTCCATCCATAAATCGATTTTCTTCCCTATGAGTTCTAGTCTCAATAAGAATGCTAGTTCTTACTGTTCATATGTTATGATATGAATATACCACACCAATAAATTTCTTAATATGATATGAATATACCACACCAATAAATTTCTTAATATGATATGAATATACCACACCAATAAATTCGTTATGTATGGATGATGAGATTCCATTGATACAGAGCCAATTCCAATAGACTTATTGGGACTTATTGGAGGGTCCCATTGGCGTGCATCCAGTAGGAATTGAACCTACGAATTCGCCAATTATGAGTTGGGCGCTTTAACCATTCAGCCATGGATGCTTAGCGGGGATCCTCGGACATGGTGAATAACCAAATTCCAATTGAAATGAAATCTTTAGGATAAATCAATGCAATTTAAATTTAGGAGGGCTCAATGAGAGGACATCCATTCAAATCCTGTATTTTCGAATTGAGAGAGATATTGAGAGAGATCAAGAATTCTCACTCTTTCTTAGATTCATGGACCCAATTCAATTCAGTGGGATCTTTCATTCACATTTTTTTCCATCAAGAGCGTTTTATAAAACTCTTGGACTCCCGAAATTGGAGTATCCCACTTTCACGCAATTCACAGGGTTCAACAAGCAATCGATATTTCACGATCAAGGGTGTAGTACTCTTTGCAGTAGCGGTCCTTATATATCGTATTAACAATCGAAAGATGGTCGAACGAAAAAATCTCTATTTGACAGGGCTTCTTCCTATACCTATGAATTCCATTGGACCCAGAAATGATACATTGGAAAAATCTTTTGGGTCTTCCAATATCAATAGGTTGATTGTTTCGCTCCTGTATCTTCCAAAAGGAAAAAAGATCCCTGAGAGCTCTTTCCTGGATCCGAAAGAGAGTACTTGGGTTCTCCCAATAACTAAAAAGTGTATCATGCCTGAATCTAACTGGGGTTCGCGGTGGTGGAGGAACTGGATCGGAAAAAAGAGGGATTCTAGTTGTAAGATATCTAATGAAACCGTCGCTGGAATTGAGATCTCATTCAAAGAGAAAGATATCAAATATCTGGAGTTTCTTTTTGTATATTATATGGATGATCCGATCCGCAAGGACCATGATTGGGAATTGTTTGATCGTCTTTCTCCGAGGAAGAGGCGAAACAGAATCAACTTGAATTCGGGACAGCTATTCGAAATCTTAGTGAAAGACTGGATTTATTATCTCATGTTTGCTTTTCGTGAAAAAATACCTGTGGAAGTGGAGGGTTTCTTCAAACAACAAGGAGCTGGGTCAACTATTCAATCAAATGATATTGAGCATGTTTCCCATCTCTTCTTGAGAAACAAGCGGGCTATTTCTTTGCAAAATTGTGCTCAATTTCATATGTGGCAATTCCGCCAAGATCTCTTCGTTAGTTGGGGTTGGGGGAAGAATCCGCACGAATCGGATTTTTTGAGGAACATATCGAGAGAGAATTGGATTTGGTTAGACAATGTGTGGTTGGTAAACAAGGATCGGTTTTTTAGCAAGGTACGGAATGTATCGTCAAATATTCAATATGATTCCACAAGATCTAGTTTCATTCAAGTAACGGATTCTAGCCAATTGAAAGGATCTTCTGATCAATCCAGAGATCATTTCGATTCCATTAGTAATGAGGATTCGGAATATCACACATTGATCAATCAAAGAGAGATTCAACAACTAAAAGAAAGATCGATTCTTTGTTGGGATCCTTCCTTTCTTCAAACCGAACGAACAGAGATAGAATCAGAGCGATTCCCTAAATGCCTTTCTGGATATTCCTCAATGTCCCGGCTATTCACGGAATGTGAGAAGCAGATGAATAATCAGCTGCTTCCGGAAGAAATCGAAGAATTTCTTGGGAATCCTACAAGATCCATTCGTTCTTTTTTCTCTGACAGATGGTCAGAACTTCATCTGGGTTCGAATCCTACTGAGAGGTCCACTAGAGATCAGAAATTGTTGAAGAAAGAACAAGATGTTTCTTTTGTTCTTTCCAGGCGATCGGAAAATAAAGAAATAGTTAATATATTCAAGATAATTATGTATTTACAAAATACCATATCAATTCATCCTATTTCATCAGATCCGGGATGTGATATGGTTCCGAAGGATGAACTGGACAGTTCCAATAAGATTTCATTCTTGAACAAAAATCCATTTTTTGATTTATTTCATCTATTCCATGACCGGAACAGGGGGGGATACACGTTACACCACGATTTTGAATCAGAAGAGAGATTTCAAGAAATGGCGGATCTATTCACTCTATCAATAACCGAGCCGGATCTGGTGTATCATAAGGGATTTGCCTTTTCTATTGATTCCTCCGGATTGGATCAAAAACAATTATTGAATGAGGTATTCAACTCCAGGGATGAATCGAAAAAGAAATCTTTATTGGTTCTACCTCCTATTTTTTATGAAGAGAATGAATCTTTTTATCGAAGGATCAGAAAAAAACGGGTCCGGACCTCTTGCGGGAATGATTTGGAAGATCCAAAACCAAAAATAGTGGTATTTGCTAGCAACAATATAATGGAGGCAGTCAATCAATATAGATTGATCCGAAATCTGATTCAAATCCAATATAGCACCTATGGGTACATAAGAAATGTATTGACTCGATTCTTTTTAATGAATAGATCCGATCACAACTTCGAATATGGAATTCAAAGGTATCAAATAGGAAATGATACTCTGAATCATAGAACTATAATGAAATATACGATCAACCAACATTTATCAAATTTGAAAAAGAGTCAGAAGAAATGGTTCGATCCTCTTATTTTGATTTCTCGAACCGAGAGATCCATGAATCGGGATCCTAATGCATATAGATACAAATGGTCCAATGGGAGCAAGAATTTCCAGGAACATTTGGAACATTTCATTTCTGAGCAGAATAGCCGTTTTCAAGTAGTGTTCGATCGATTACGTATTAATCAATATTCGATTGATTGGTCTGAGGTTATCGACAAAAAAGATTTGTCTAAGTCACTTTGTTTCTTTTTGTCCAAGTTTCTTCTCTTTTTGTCTAACTCACTTCCTTTTTTCTTTGTGAGTTTCGGGAGTATCCCCATTCATAGGTCCGAGATCCACATCTATGAATTGAAAGGTCCGAATGATCAACTCTGCAATCAGTTGTTAGAATCAATAGGTCTTCAAATCGTTCATTTGAAAAAATGGAAACCCTTCTTATTGGATGACCATGATACTTCCCAAAAATCGAAATTCTTGATCAATGGAGGAACAATATCACCATTTTTGTTCAATAAGATACCAAAGTGGATGATTGACTCATTCCATATTAGAAAGAATCGCAGGAAATCTTTTGATAACACGGATTCCTATTTCTCAATGATATCTCACGATCAAGACAATTGGCTGAATCCCGTGAAACCATTTCATAGAAGTTCATTGATATCCTCTTTTTATAAAGCAAATCGACTTCGATTCTTGAATAATCGACATCACTTCTGCTTCTATTGTAACAAAAGATTCCCCTTTTATGCGGAAAAGGCCCGTATCCATAATTATGATTTTACGTATGAACAATTCCTCAATATCTTGTTCATTCGCAACAAAATATTTTCTTTGTGCGGCGGTAAAAAAAAACATGCTTTTTTGGAGAGAGATACTATTTCGCCAATCGAGTCACAGGTATCTAACATATTCATACCTAACGATTTTCCGCAAAGTGGTGACGAAAGGTATAACTTCTACAAATCTTTCCATTTTCCAATTCGATCCGATCCATTCGTTCGTAGAGCTATTTACTCGATCGCAGACATTTCTGGAACACCTCTAACAGAGGGACAAATATTCCATTTTGAAAGAACTTATTGTCAACCTCTTTCAGATATGAATCTATCTGATTCAGAAGAGAAGAACTTGCATCAGTATCTCAATTTCAACTCAAACATGGGTTTGATTCACACTCCATGTTCTGAGAAATATTTACCATCCGAAAAGAGGAAAAAACGGAGTCTTTGTCTAAAAAAATGCCTTGAGAAAGGGCAGATGTATAGAACCTTTCAACGAGATAGTGCTTTTTCAACTCTCTCAAAATGGAATCTATTCCAAACATATATACCATGGTTCCTTACTTCGACAGGGTACAAATATCTAAATTTGATATTTTTAGATACCTTTTCAGACTTATTGCCGATACTAAGTAGCAGCCAAAAATTTGTATCCATTTTTCATGATATTATGCATGGATCAGATATATCATGGCGAATTCTTCAGAAAAAATTGTGTCTTCCACAATGGAATCTGATAAGTGAGATTTCGAGTAAGTGTTTACATAATCTTCTTCTGTCCGAAGAAATTATTCATCGAAATAATGAGTCACCATTGATATCGACACATCTGAGATCGCTAAATGTTCGGGAGTTCCTCTATTTAATCCTTTTCCTTCTTCTTGTTGCTGGATATCTCATTCGTACACATCTTCTCTTTGTTTCTCGAGCCTATAGTGAGTTACAGACAGAGTTCGAAAAGGTCAAATCTTTGATGATTCCATCATACATGATTGAGTTGCGAAAACTTCTGGATAGGTATCCTACATCTGAACTGAATTCTTTCTGGTTAAAGAATCTCTTTCTAGTTGCTCTGGAACAATTAGGAGATTCTCTAGAAGAAATATGGGGTTCTGCTTCTGGCGGCAACATGCTATGGGGTGGTGGTCCCGCTTATGGGGTCAAATCAATACGTTCTAAGAAAAAATATTGGAATCTCATCGATTTCATAAGTATCATACCAAATCCCATCAATCGAATCGCTTTTTCGAGAAATACGAGACATCTAAGTCATACAAGTAAAGCGATCTATTCCTTGATAAGAACAAGAAAAAACGTGAATGGTGATTGGATTGATGATCAAAATGGTGATTGGATTGATGATCAAATAGAATCCTGGGTCTCGAACAGTGATTGGATTGATGATAAAGAAAGAGAATTCTTGGTTCAGTTCTCTACCTTAACGACAGAAAAAAGGATTGATCAAATTCTATTGAGTCTGACTCATAGTGATCATTTATCAAAGAATGACTCTGGTTATCAAATGATTGAACAACCGGGAGCAATTTACTTACGATACTTAGTTGACATTCATAAAAAGGATCTAATGAATTATGAGTTCAATACATCCTGTTTAGCAGAAAGACGGATATTCCTTGCTCATTATCAGACAATCACTTATTCACAAACCCCGTGTGGGGCTAATAGTTTTCATTTCCCATCTCATGGAAAACCCTTTTCGCTCCGCTTAGCCCTATCCCCTCCTAGGGGTATTTTAGTGATAGGTTCTATAGGAACTGGACGATCCTATTTGGTCAAACACCTAGCGACAAACTCCTATGTTCCTTTCATTACAGTATTTCTGAACAAGTTCATGGATAACAAGCCTAAGGATTTTCTTATTGATGATAGTGACGATAGTGAGGATGAGGATTTTTATGATAGTGACGCTAGTGAGGATGAAGATGAGGATATTGATGATAGTGACGATATCGACCGTGACCTTGATATTGAGACGGAGCTGGAGTTTCTAACTATAACTATTATGGAAACTATGATGGATGCGCTAACTATGGATATGCTGCCGGAAATAGACCGATTTTATATCACCCTTCAATTCGAATTAGCAAAAGCAATGTCTCCTTGTATAATATGGATTCCAAACATTCATGATCTGGATATGAATGAGTCGAATTACTTATCCCTCGGTTTATTAGTGAACTATCTCTCCAGGGATTGTGAAAGATGTTCCACTAGAAATATTCTTGTTATTGCTTCGACTCATATTCCCAAAAAAGTAGATCCCGCTCTAATAGCTCCGAATAAATTAAATACATGCATTAAGATACGAAGGCTTCTTATTCCACAACAACGAAAGCACTTTTTCACTCTTTCATATACTAGGGGATTTCACTTGGAAAAGAAAATGTTCCATCCTAATGTATTCGGGTCCATAACTATGGGTTCCAATGTACGAGATCTTGTAGCACTTACCAATGAGGCCCTATCGATTAGTATTATACAAAAGAAATCCATTATAGACACTAATATAATTCGATCTGCTCTTCATAGACAAACTTGGGATTTGCGATCCAAGGTAAGATCGGTTCAGGATCATGGGATCCTTTTCTATCAGACAGGAAGGGCTGTTTCACAAAATGTACTTCTAAGGAATTGCTCCATAGATCCTATATCTATCTATATGAAGAAGAAATCATGTAACGAAGGGGATTCTTATTTGTACAAATGGTACTTCGAACTTGGAACGAGCATGAAGAAATTAACGATACTTCTTTATCTTTTGAGTTGTTCTGCCGGATCGGTCGCTCAAGACCTTTGGTCTCTACCCGGACCTGATGAAAAAAATGGGATCACTTCTTATGGACTCGTTGAGAATGATTCTGATCTAGTTCATGGCCTATTAGAAGTAGAAGGCGCTCTGGTGGGATCCTCACGGACAGAAAAAGATTGCAGTCAGTTTGATAATGATCGAGTGACATTGCTTCTTCGGCCCGAACCAAGGAATCCCTTAAATAGGATTCAAAATGGATCTTGTTCTATCGTTGATCAGAGATTTCTCTATAAAGAATACGAATCGGAGTTTGAAGAAGGGGAAGGAGTCCTCGACCCGCAACAGATAGAGGAGGATTTATTCAATCACATAGTTTGGGCTCCTAGAATATGGCGCCCTTGGGACTTTTTATTTGATTGTATCGAAAGTCCCAATGAATTGGGATTTCCCTATTGGGCCAGGTCATTTCGGGGCAAGCAGATCATTTATGATGAAGAGGATGAGCTTCAAGAGAATGATTCGGAGTTCTTGTATGATGAAGAGGATGAGCTTCAAGAGAATGATTCGGAGTTCTTGCAGAGTGGAACCATGCAGTACCAGACACGAGATAGATCTTCCAAAGAACAAGGCTTTTTTCGAATAAGCCAATTCATTTGGGACCCTGCGGATCCACTCTTTTTCCTATTCAAAGATCAGCCTTTTGTGTTTTCACATCGAGAATTCTTTGCAGATGAAGAGATGTCAAGGGAGCTTCTTACTTCCCAAACAGATATTCCTACATCTATGTATAAACGCTGGTTTATCAAGAATACGCAAGAAAAGCATTTCGAATTGTTGATTCATCGCCAGAGATGGCTTAGAACCAACAGTTCATTATCTAATGAATTTTTCCGTTCTAATACTCTATCCGAGAGTTATCAGTATTTATCAAACCTGTTCCTATCTAACGGAACGCTATTGGATCAAATGACAAAGACATTGTTGAGAAAAAGATGGCTTTTCGCGGATGAAATGAAAATTGGATTCATGTAACAAGAGAAAGGTTTCCCATTCCTTAGCCGGAAAGATATGTGGCCATGAAATAGGGATTAAGTGAAACAGAATTGACTGGGTGGTAGAGTCGTGGAAACACCCGTTTCTTCCATATTTTGGACCTTAGCTCCATGGAACAATATACTACTGCGGAAACATGGAAGAATTGAAATCTTAGATCAAAACATTATGTATGGATGGTATGAACTGCCTAAACAAGAATTCTTGAAGAGCGAACAACCAGAGCTATTACTCACTACATCAAAAACTTTCCATTAATGAAAGATGTAAATCCATTGGAAAATCACGTATGCCGGATGAAATGGTTGTTGCTATCTGCTCCAATAACGAATCATTGGTTTAATTGAATAACTAACGGAATAACTAAATAAAATAGATAAACCTTTCTTTCTCTTCGTCTCAGGTCGATGGATCTTCTCAATTGAAAGATCCCCTAATATGGATAATACACATTCCAGTTGACCGAGCCTAATTCTAATTGTTTTGTTCCGAAGCAAAGATATCCACGGGGCGGTTCGTCCTATTCAGATATTCACGACCAAGAAGTACTGAATTCTCTTTCGGATAGGCCCTGAAAGGAGAAGGAAGGCGGGGAATGCCAACAGGCGTCTATTATTGAATTCACCCGACCCGAGAGTACAGTACCCATTTTGGGAACGTCCGGTGCCAAAGTCATTGAATGGGTAAGTCGCCAATCCCTAAAACGGACTATGGAATGTACTTTATCCGCTGGGTTACGGGTGGGTATTTTACCAGAGGTTTCTATTGTATCAATCTACCCCTGTGTGATTCCTGTTGAAGCATATACTCGGGGGGGTGGGTGCAGGGCGGACGCTTTCAAAACGGACTCCCCATTCATTAGATAGAGAAGATCACCAAGATTTCGTGATCCGCTGCCGAACTTATTCCAATTCAATAAGAGATCTCAATATTATGCCTTGAAGAGGACTCGAACCTCCACGCTCTTTAGCACGAGATTTTGAGTCTCGCGTGTCTACCATTTCACCACCAAGGCATCTTGAAAGTGAATCGTATTCCATGAATATGATATCTATCTAGTGTGATGTATGGAATATATGACAAAGGTGGAGTGTTAGCGTATTTTTATTGATCGGTCATGTCATATAGGCCCGAGTCGGACATCCAATTGGTTCGATTTGAATTATCCGGAGGATACCTTATATATATTCTATCAAAAAGATGGACAATCAAACCTATTTCTCGATTCAATAAAAGCCCAAAGAGGTGAATAGGGTCCCAAATAACGAGAGATATGTAAAAAGCAGGTCCGATTACGCCTATTCCTAATCCTAAATGGAATGGAACGACGCAGAGATCTATATGTAAACATAGTATCTATTTAGATACGCTCGAATGGCCCCTTCTCATAATGAGAATGTATAGAACCCTATTCCGGTCTGGTCCGGTATGGAATGAACTTATAATCATGGAATCGACTCGATCATCAGATTATAGATTATAAGTTCATAACCCTAGCCCATTCCCATTTTGGGCGGAACAGATCTACTAATTCTTTGATTCCAGTTAGTATAGTAAGAGGGATCTTGAACTAAGAAATAGATTCTAGAAGCTAACTAAAAAAGGGTATCCTGAGCAATTTCAATAATCGGGTTCATTGATATTCCTGGTATAGTAGATGCTATCACACATACAATCATACTCAATTCGATGGAATTGTTTGATCTTAAGGGGGACCTTCTATAATTTCGCACGTGAGGAGTTATTTCTTGGTTTCGTCCAGTCATTAATAACTTGATTATTTTTAGATAATAGTAGATAGAAACAACGCTCGTAAGGAGTCCTATTGAAACCAAGAAATATAGGCCTGCCTGCCATCCACACCAGAATAAATGAAGTTTTCCGAAAAAACCTGCTAGTGGAGGAAGACCTCCTAAGGAGAAGAGACATAGGGCTAAAGAGAGAGCCAAAAAAGGATCTTTCGTGTATAATCCTGCATAATCTCGAATGTTATCAGTTCCGGTACGTAGACCAAATGATACAATGCAAGCAAAAGTTCCTAGATTCATGGAGATATAGAACAGCATATAAGTTATCATGCTTGCATATCCACCATTTGAGTCTCCAACAATTATTCCAATAATTACATATCCGATTTGACCTATGGACGAATACGCAAGCATACGTTTCATGCTTGTTTGAGTAATAGCAATGAGATTCCCCAATATCATGCTAAGAATAGCTAGGATTTCCAGAAGAAGATGCCATTCGTTTGATGAGAAATAAAAAGGAATATCGAAAATTCGAGTGGCTGAAGCTGAAGCAGCGACTTTCGAAGTAACAGAAAGAAAAGCAACGACTGGAGTGGGAGAGTCAGAGTCGAAAAGAGGATTCCTCACTTCTTTCTCTCATTCAAAACCGTGCATGAGACTTTCATCTCGCACGGCTCCTAAGTGATAAAAGAAAGAAGATGAGTTCTTCTTTCTTTTTTGATTACCTTCCTCGCGTATGTATAAGACCGAATCCATTCGATTTTTAAAAAGGATTACTAATCCTTAACTTTTCGAGGAATCCTTCATCAGTGGTTGTGAATGACCGATTTTTCTCAATCTTTATGACTTGCTCCTACGGAACCGAGGTCGAAAAGATTGAGAAATAGAACCATCTGATTTGATTCGTTCTCAATAGCCATGAGATGATCATCTTAGGGTGATCCTTTTGTCGACGGATGCTCCTATTACACTCGTAGTCTCTGAAGGATGAGAACCAACTATGTAGCATCTACATCGAGAATTCAAGTATTGTATACGTCATTAGTCCGATCCTTTGTAGGAACTACCCGTAATAACGAACTTGCAAAATGAATCTGTTTATCATAAAGGGATTCGTTGTTCCTGACCCTGCTTCACCTTAATTGTTATTTGAACAAGTAAAGTTATGTCTTGGTCCGAGTGGGGATAGCATTTCTCTTCTGCATGTCCATGGAGTTTTGAAAAATCCAAACATCTCAGAAATAGATAGAGAGATAGGAATTTATCGAACGAACCGCACTCCTTCGTATACGTCAGGAGTCCATTGATGAGAAGGGGCTGGGGAAAGCTTGAACCCAATTCCTACAGTGATGAATATAAGCGCAATTGAAATTCCTGGGGAGTTATACATTTGTGTATTGATAAGACCATTCACTATTTCTTGAAGCTCGATCTCTCCCCCGGATGAACCATATAGCCAAGAGAAACCATGAACCAGAATAGAAGAGCTTGCCCCACCCATGAGTAAATATTTCGTAGTAGCCTCATTAGACCGTACATCTTTCTTGGTATATCCAGATAATAGATAGGAGCATAAACTGAAACATTCTGGAGCTACAAAGATAGTTATTAAATCGTTAGCACCGCATAAAAACATTCCTCCTAGAGTAGCTGTTAATACGAATAACAGAAATTCTGTTATAGCCATTTCTGTACATTCAATGTACTCTACGGATAGAGGAATACATAGAGTTGAACATAGTAAAATAAGAAATTGAAAGATTTCGTTGAAATTGTTCGTTTGGAAATTTCCTGAAAAGCTAATCATAGGTTCTTCTCTCCATCGGAACAATAGGGCCGTTATGCTCATTACTAAACTTGTTGAAGAGATAAAATATAACCAAGGTATATCTTTTTGATCAGAGGTTGAATCGATCATCAGAAGAAGAATTAGGCCAAAAATTAGGATACATTCTGGGAAAATAAAACTTCCATCGAAGAGAAGCAAATGAAAGGCTTTCATAAAAATTCTCGTAGAATCGAGAATGAAGTTTTCATTCTGTACATGCCAGATCATGAATTAGTAACCGCATCCAATCTCCAAAAAAATCCCAATTGTTTCGAATTTTCTCTTTTTGGAATGGAATATTTACAGAATCCCCATGAATAGGACCAAACCTTATTCCATGGTATTTACATAAGATTCCTCTTTCTTATTCTTAAGCAAGTCCCCGAGAGGGCTTAGTTGATCCATGATTTATGTTTCGTCTTTCGTTTGTTTCGAGAGATATATCGATCAATTCCGATTCTTTTTCTATTGATTCTTTTCCGATCGAGATGTATGGGATCCATGGGTCTATGTGTCTATATAGATCCTGTTCATGGATTAACGAAAATGTGCAAAAGCTCTATTTGCCTCTGCCATTCTATGAGTCTCTTCTTTTTTGCGTATGGCATCGCCACCCCCTTTGGCAGCATCCACTAATTCGGAACTTAATTTGAAAGCCATATTTCGACCCGTACGTTTTCGGGATGCCCCTAATAACCAACGAATGGCAAGTGCTTTTCCTTGTGTGGATCCTATTTCAATGGGAACTTGATGAGTCGATCCGCCTACACGTCTTGCTTTTACTGCTATATCGGGAGTTACTCCACGTATTGCTTGACGTAAAACAGATAGTGGATTTGTTTCTGTCTTTTGTTGAATCTTTTTCATGGCTCGATAGAAAATTTGATAAGCCAATGATTTTTTTCCGTGTTTCAGAATACGGTTAACCAACATGTTAACTAATCGATTACGATAAATTGGATCGGATTTTGCGGTTTTTTCTTCTGCAGTACCTCGACGTGACATGAGCGTGAAAGGGGTTCAAGAATCCGTTTTCTTTTTATTTTTTATTTTATAAGGGCTAACATCATTTATTTTGGCTTTTTGACCCCATATTGTAGGGTGGATCTCGAAAGATATGAAAGATCTCCCTCCAAGCCGTACATACGACTTTCATCGAATACGGCTTTCCACAGAATTCTATATGTATCTATGAGATCGAGTATGGAATTCTGTTTACTCACTTGAAATTGAGTATCCGTTTCCCTCCTTTTCCTGCTAGGATTGGAAATCCTGTATTTTCCATATCCATACGATTGAGTCCTTGGGTTTCCGAAATAGTGTAAAAAGAAGTGCTTCGAATCATTGCTATTTGACTCGGACCTGTTCTAAAAAAGTCGAGGCATTTCGAATTGTTTGTTGACACGGACAAAGTCAAGGAAAACCTCTGAAATTATTTCAATATTGGACCTTGGACATATCATAGTTCCGAATCGAATCTCTTTAGAAAGAAGATCTTTTGTCTCATGGTAGCCTGCTCCAGTTCCCTTACGAAACTTTCGTTATTGGGTTAGCCATACAACTTCACATGTTTCTAGCGATTCACATGGCATCATCAAATGATACAAGTCTTGGATAAGAATCTACAACGCACTAGAACGCCCTTGTTGACGATCCTTTACTCCGACAGCATCTAGGGTTCCTCGAACAATGTGATATCTCACACCGGGTAAATCCTTAACCCTTCCCCCTCTTACTAAGACTACAGAATGTTCTTGTAAATTATGGCCAATACCAGGTATATAAGCAGTGATTTCAAATCCAGAGGTTAAGCGTACTCTGGCAACTTTACGTAAGGCAGAGTTTGGTTTTTTGGGGGTGATAGTGGAAAAGTTGACAGATAAGTCACCCTTAACTGCCACTCTACAGAACCGTACATGAGATTTTCACCTCATACGGCTCCTCGTTCAATTCTTTCGAAGTCATTGGATCCTTTTCCTCGTTCGAGAATCTCCCCCCTTTTTATTCTTTTTTTATTTTTTGATTTCTTTTTATTCCCTTCCATCATTCCTTAAGTCCCACAGGTTTGATCCTGTAGAATCTGACCCATTTTCTCATTGAGCGAAAGGTACGAAATAAATCAGATTGATTTTTCGATCAAAAGTACTATGTGAAATCTTCGGTTTTTTCCTCTTTCTCTATCCCTATCCCGTAGGTATAGCGTTTGAATCAATAGAGAACCCTTTCTTCTGTATCTGTATGAATCGATATTATTACATTCCAATTCCTTCCCGATACCTCCCAAGGAAAATCCCGAATTGGATCCCAAATTGACGGGTTAGTGTGAGCTTATCCATGCGGTTATGCACTCTTCGAATAGGAATCTATTTTCTGAAAGATCCCGGCTTTCGTGCTTTGGTGGGTCTTCGAGATCCTTTCGATGACCTATGTTGTGTGGATATCTTTGTGTTGAAGGGATATCTATATGATCCGATCGATTGCGTAAAGCCCGCGATAGCAACGGAACCGGGGAGAGTATACAGAAAAGACAGTTCTATTTCTATTACTATGAAATTCATAAATGAAGTAGTTAATGGTGGGGTTACCATTATCCTTTTTGTGGTGACGAATCTTGTATGTGTTCCTAAGAAAAGGAATTTGTCCATTTTTCGGGGTCTCGAAGGGGCGTGGAAACACATAAGAACTCTTGAATTGAAATGGAAAAATAGATGTAACTCCGGTTACTTCGGAAATGGTAAGATCTTTGGCGCAAGAAGAGGGGTTGATCCATATCATCTTGACTTGGTTCTGATTTCTCTATTTTTTTAAGAATACCGAGTCGGGTTCTTCTCCTACCCGTATCGAATAGAACATGCTGAGCCAAATCTTCTTCATGTGAAACCTGCTTTATTTAGATCGGGAAAATCGTACAGTTTTATGAAACCATGTGCTATGGCTCGAATCCGTAGTCAATCCTATTTCCGATAGGAGCAGTTGACAATTGAATCCAATTTTTCCCATTATTTTTCGTATCCGTAATAGTGTGAAAAGAAAAGAAGGCCCGACTCCAAGTTGTTCAAGAATAGTGGCGTTGAGTTTCTCGACCCTTTGCCTTAGGATTAGTCAGTTATATTTCTCGATGGGGGCAAGGGAAGGGATATAACTCAGCGGTAGAGTGTCACCTTGACGTGGTGGAAGTCATCAGTTCGAGCCTGATTATCCCTAAACCCAATGTGAGTTTTTCTATTTTGACTTGCTCCCCTGCCGTGATCGAATGAGAATGGATAAGAGGCTTGTGGGATTGACGCGAGGGGGTAGGGAGGGCTATATTTCTGGGATCGAACTCCAGGCGAATATGAAGCGCATGGATACAAGTTATGCCTTGGAATGAAAGAGAATTCCGAATCAGCTTTGTCTACGAACAAGGAAGCTATAAGTAATGCAACTATGAATCTCATGGAGAGTTCGATCCTGGCTCAGGATGAACGCTGGCGGCATGCTTAACACATGCAAGTCGGACGGGAAGTGGTGTTTCCAGTGGCGGACGGGTGAGTAACGCGTAAGAACCTGCCCTTGGGAGGGGAACAACAGCTGGAAACGGCTGCTAATACCCCGTAAGGCTGAGGAGCAAAAGGAGGAATCCGCCCGAGGAGGGGCTCGCGTCTGATTAGCTAGTTGGTGAGGCAATAGCTTACCAAGGCGATGATCAGTAGCTGGTCCGAGAGGATGATCAGCCACACTGGGACTGAGACACGGCCCAGACTCCTACGGGAGGCAGCAGTGGGGAATTTTCCGCAATGGGCGAAAGCCTGACGGAGCAATGCCGCGTGGAGGTAGAAGGCCTACGGGTCGTGAACTTCTTTTCCCGGAGAAGAAGCAATGACGGTATCTGGGGAATAAGCATCGGCTAACTCTGTGCCAGCAGCCGCGGTAAGACAGAGGATGCAAGCGTTATCCGGAATGATTGGGCGTAAAGCGTCTGTAGGTGGCTTTTTAAGTCCGCCGTCAAATCCCAGGGCTCAACCCTGGACAGGCGGTGGAAACTACCAAGCTGGAGTACGGTAGGGGCAGAGGGAATTTCCGGTGGAGCGGTGAAATGCGTAGAGATCGGAAAGAACACCAACGGCGAAAGCACTCTGCTGGGCCGACACTGACACTGAGAGACGAAAGCTAGGGGAGCGAATGGGATTAGATACCCCAGTAGTCCTAGCCGTAAACGATGGATACTAGGCGCTGTGCGTATCGACCCGTGCAGTGCTGTAGCTAACGCGTTAAGTATCCCGCCTGGGGAGTACGTTCGCAAGAATGAAACTCAAAGGAATTGACGGGGGCCCGCACAAGCGGTGGAGCATGTGGTTTAATTCGATGCAAAGCGAAGAACCTTACCAGGGCTTGACATGCCGCGAATCCTCTTGAAAGAGAGGGGTGCCTTCGGGAACGCGGACACAGGTGGTGCATGGCTGTCGTCAGCTCGTGCCGTAAGGTGTTGGGTTAAGTCCCGCAACGAGCGCAACCCTCGTGTTTAGTTGCCAACGTTGAGTTTGGAACCCTGAGCAGACTGCCGGTGATAAGCCGGAGGAAGGTGAGGATGACGTCAAGTCATCATGCCCCTTATGCCCTGGGCGACACACGTGCTACAATGGCCGGGACAAAGGATCGTGATCCCGCGAGGGTGAGCTAACTCCAAAAACCCGTCCTCAGTTCGGATTGTAGGCTGCAACTCGCCTACATGAAGCCGGAATCGCTAGTAATCGCCGGTCAGCCATACGGCGGTGAATTCGTTCCCGGGCCTTGTACACACCGCCCGTCACACTATGGGAGCTGGCCATGCCCGAAGTCGTTACCTTAACCGCAAGGAGGGGGATGCCGAAGGCAGGGCTAGTGACTGGAGTGAAGTCGTAACAAGGTAGCCGTACTGGAAGGTGCGGCTGGATCACCTCCTTTTCAGGGAGAGCTAATGCTTGTTGGGTATTTTGGTTTGACACTGCTTCACACCCCAAAAGAAGCGAGCTACGTCTGAGTGAAATTTGGAGATGGAAGTCTTCTTTCGTTTCTCGACGGTGAAGTAAGACTAAGCTAAGCTCATGAGCTTATTATCCTAGGTCGGAACAAGTTGATAGGATCCCCTTTTTTTCGCCCCCATGCCGCCCCCGTGTGGCGGCATGGGGGCGAAAAAAGGAAAGAGAGGGATGGGGTTTCTCTCGCTTTTGGCATAGCGGGCCCCCAGCGGGAGGCCCGCACGACGGGCTATTAGCTCAGTGGTAGAGCGCGCCCCTGATAATTGCGTCGTTGTGCCTGGGCTGTGAGGGCTCTCAGCCACATGGATAGTTCAATGTGCTCATCGGCGCCTGACCCTGAGATGTGGATCATCCAAGGCACATTAGCATGGCGTACTTCTCCTGTTCGAACCGGGGTTTGAAACCAAACTTCTCCTCAGGAGGATAGATGGGGCGATTCAGGTGAGATCCAATGTAGATCCAACTTTCTATTCACTCGTGGGATCCGGGCGGTCCGGGGGGGGGGACCACCACGGCTCCTCTCTTCTCGAGAATCCATACATCCCTTATCAGTATATGGACAGCTATCTCTCGAGCACAGGTTTAGGTTCGGCCTCAATGGAAAAATAAAAACGGAGCACCTAACAACGTATCTTCACAGACCAAGAACTACGAGATCGCCCCTTTCATTCTGGGGTGACGGCGGGATCGTACCATTCGAGCCTTTTTTTCATACTTTTCCCGGGGGTCTGGAGAAAATTGCAATCAATAGGATTTTCCTAATCCTCCCTTCCCGAAAGGGAGAACGTGAAATTCTTTTTCCTTTCCGCAGGGACCAGGAGATTGGATCTAGCCATAAGAAGAATAGAATGCTTGGCTGATAAATAACTCACTTCTTGGTCTTCGACCCCCTCAGTCACTACGAACGCCCCCGATCAGTGCAATGGGATGTGTCTATTTATCTATCTCTTGACTCGAAATGGGAGCAGGTTTGAAAAAGGATCTTAGAGTGTCTAAGGTTGGGCCAGGAGGGTCTGGTCTCTTAACGCCTTCTTTTTTCTTCTCATCGGAGTTATTTCACAAAGACTTGCCATGGTAAGGAAGAAGGGGGGAACAAGCACACTTGGAGAGCGCAGTACAACGGAGAGTTGTATGCTGCGTTCGGGAAGGATGAATCGCTCCCGAAAAGGAATCTATTGATTCTTTCCCAATTGGTTGGACTGTAGGTGCGATGATTTACTTCACGGGCGAGGTCTCTGGTTCAAGTCCAGGATGGCCCAGCTGCGCCAAGTAAAAGAATAGAAGAAGCATCTGACTCCTTCATGCATGCTCCACTCGGCTCGGGGGGATATAGCTCAGTTGGTAGAGCTCCGCTCTTGCAATTGGGTCGTTGCGATTACGGGTTGGATGTCTAATTGTCCAGGCGGTAATGATAGTATCTTGTACCTGAACCGGTGGCTCACTTTTTCTAAGTAATGGGGAAGAGGACCGAAACATGCCACTGAAAGACTCTACTGAGACAAAAATGGGCTGTCAAGAACGTAGAGGAGGTAGGATGGGCAGTTGGTCAGATCTAGTATGGATCGTACATGGACGGTAGTTGGAGTCGGTGGCTCTCCTAGGGTTTCCTCATCTGGGATCCCTGGGGAAGAGGATCAAGTTGGCCCTTGCGAACAGCTTGATGCACTATCTCCCTTCAACCCTTTGAGCGAAATGCGGCAAAAGGAAAGAAAATCCATGGACCGACCCCATCGTCTCCACCCCGTAGGAACTACGAGATCACCCCAAGGACGCCTTCGGCATCCAGGGGTCGCGGACCGACCATAGAACCCTGTTCAATAAGTGGAACGCATTAGCTGTCCGCTCTCAGGTTGGACAGTAAGGGTCGGAGAAGGGCAATCACTCATTCTTAAAACCAGCATTCTTAAGACCAATAGAGTCGGGCGGAAAAAGGGGGGAAAGCTCTCCGTTCCCAGTTCTCCTGTAGCTGGATCCTCCGGAACCACAAGAATCCTTAGTTAGAATGGGATTCCAACTCAGCACCTTTTGAGATTTTGAGAAGAGTTGCTCTTTGGAGAGCACAGTACGATGAAAGTTGTAAGCTGTGTTCGGGGGGGAGTTATTGTCTATCGTTGGCCTCTATGGTAGAATCAGTCGGGGGCCTGAGAGGCGGTGGTTTACCCTGTGGCGGATGTCAGCGGTTCGAGTCCGCTTATCTCCAACTCGTGAACTTAGCCGATACAAAGCTATATGATAGCACCCAATTTTTCCGATTCGGCTGTTCGATCTATGATTTCTCATTCATGGACGTTGATAAGATCCTTCCATTTAGCAGCACCTTAGGATGGCATAGCCTTAGCCTTAAAGTTAAAGTGAAGGGCGAGGTTCAAACGAGGAAAGGCTTACGGTGGATACCTAGGCACCCAGAGACGAGGAAGGGCGTAGTAAGCGACGAAATGCTTCGGGGAGTTGAAAATAAGCGTAGATCCGAAGATTCCCGAATAGGTCAACCTTTCGAACTGCTGCTGAATCCATGGGCAGGCAAGAGACAACCTGGCAAACTGAAACATCTTAGTAGTCAGAGGAAAAGAAAGCAAAAGCGATTCCCGTAGTAGCGGCGAGCGAAATGGGGAGCAGCCTAAACCGTGAAAACGGGGTTGTGGGAGAGCAATACAAGCGTCGTGCTGCTAGGCGAAGCGGTGGAGTGCTGCACCCTAGATGGCGAGAGTCCAGTAGCCGAAAGCATCACTAGCTTACGCTCTGACCCGAGTAGCACGGGGCGCGTGGAATCCCGTGTGAATCAGCAAGGACCACCTTGCAAGGCTAAATACTCCTGGGTGACCGATAGTGAAGTAGTACCGTGAGGGAAGGGTGAAAAGAACCCCCATCGGGGAGTGAAATAGAACATGAAACCGTAAGCTCCCAAGCAGTGGGAGGAGCCCGGGGCTCTGACCGCGTGCCTGTTGAAGAATGAGCCGGCGACTCATAGACAGTGGCTTGGTTAAGGGAACCCACCGGAGCCGTAGCGAAAGCGAGTCTTCCTAGGGCAATTGTCACTGCTTATGGACCCGAACCTGGGTGATCTATCCATGACCAGGATGAAGCTTGGGTGAAACTAAGTGGAGGTCCGAACCGACTGATGTTGAAGAATCAGCGGATGAGTTGTGGTTAGGGGTGAAATGCCACTCGAACCCAGAGCTAGCTGGTTCTCCCCGAAATGCGTTGAGGCGCAGCAGTTGACTGGACATCTTAGGGGTAAAGCACTGTTTCGGTGCGGGCCGCGAGAGCGGTACCAAATCGAGGCAAACTCTGAATACTAGATATGACCTCAAAATAACAGGGGTCAAGGTCGGCCAGTGAGACGATGGGGGATAAGCTTCATCGTCGAGAGGGAAACAGCCCGGATCACCAGCTAAGGCCCCTAAATGACCGCTCAGTGATAAAGGAGGTAGGGGTGCAGAGACAGCCAGGAGGTTTGCCTAGAAGCAGCCACCCTTGAAAGAGTGCGTAATAGCTCACTGATCGAGCGCTCTTGCGCCGAAGATGAACGGGGCTAAGCGATCTGCCGAAGCTGTGGGATGTAAAAAGACATCGGTAGGGGAGCGTTCCGCCTTAGAGGGAAGGACCCGCGCGAGCAGTGGTGGACGAAGCGGAAGCGAGAATGTCGGCTTGAGTAACGCAAACATTGGTGAGAATCCAATGCCCCGAAAACCTAAGGGTTCCTCCGCAAGGTTCGTCCACGGAGGGTGAGTCAGGGCCTAAGATCAGGCCGAAAGGCGTAGTCGATGGACAACAGGTGAATATTCCTGTACTACCCCTTGTTGGTCCCGAGGGACGGAGGAGGCTAGGTTAGCCGAAAGATGGTTATCGGTTCAAGGACGCAAGGTGCCCCTGTTTTTTCAGGGTAAGAAGGGGTAGAGAAAATGCCTCGAGCCAATGTTCGAGTACCAGGCGCTACAGCGCTGAAGTAACCCATGTCATACTCCCAGGAAAAGCTCGAACGACCTTCAACAAAAGGGTACCTGTACCCGAAACCGACACAGGTGGGTAGGTAGAGAATACCTAGGGGCGCGAGACAACTCTCTCTAAGGAACTCGGCAAAATAGCCCCGTAACTTCGGGAGAAGGGGTGCCTCCTCACAAAGGGGGTCGCAGTGACCAGGCCCGGGCGACTGTTTACCAAAAACACAGGTCTCCGCAAAGTCGTAAGACCATGTATGGGGGCTGACGCCTGCCCAGTGCCGGAAGGTCAAGGAAGTTGGTGACCTGATGACAGGGGAGCCGGCGACCGAAGCCCCGGTGAACGGCGGCCGTAACTATAACGGTCCTAAGGTAGCGAAATTCCTTGTCGGGTAAGTTCCGACCCGCACGAAAGGCGTAACGATCTGGGCACTGTCTCGGAGAGAGGCTCGGTGAAATAGACATGTCTGTGAAGATGCGGACTACCTGCACCTGGACAGAAAGACCCTATGAAGCTTCACTGTTCCCTGGGATTGGCTTTGGGCCTTTCCTGCGCAGCTTAGGTGGAGGGCGAAGAAGGCCTCCTTCCGGGGGGGCCCGAGCCATCAGTGAGATACCACTCTGGAAGAGCTAGAATTCTAACCTTGTGCCAGGACCTACGGGCCAAGGGACAGTTTCAGGTAGACAGTTTCTATGGGGCGTAGGCCTCCCAAAAGGTAACGGAGGCGTGCAAAGGTTTCCTCGGGCCAGACGGAGATTGGCCCTCGAGTGCAAGGGCAGAAGGGAGCTTGACTGCAAGACCCACCCGTCGAGCAGGGACGAAAGTCGGCCTTAGTGATCCGACGGTGCCGAGTGGAAGGGCCGTCGCTCAACGGATAAAAGTTACTCTAGGGATAACAGGCTGATCTTCCCCAAGAGCTCACATCGACGGGAAGGTTTGGCACCTCGATGTCGGCTCTTCGCCACCTGGGGCTGTAGTATGTTCCAAGGGTTGGGCTGTTCGCCCATTAAAGCGGTACGTGAGCTGGGTTCAGAACGTCGTGAGACAGTTCGGTCCATATCCGGTGTGGGCGTTAGAGCATTGAGAGGACCTTTCCCTAGTACGAGAGGACCGGGAAGGACGCACCCCTGGTGTGCCAGTTATCGTGCCCACGGTAAACGCTGGGTAGCCAAGTGCGGAGCGGATAACTGCTGAAAGCATCTAAGTAGTAAGCCCACCCCAAGATGAGTGCTCTCCTATTCCGACTTCCCCAGAGCCTCCGGTAGCACAGCCGAGACAGCGATGGGTTCTCTGCCCCTGCGGGGATGGAGCGACAGAAGTTTTGAGAATTCAAGAGAAGGTCACGGCGAGACGAGCCGTTTATCATTAACGATAGGTGTCAAGTGGAAGTGCAGTGATGTATGCAGCTGAGGCATCCTAACAGACCGGTAGACTTGAACCTTGTTCCTACATGACCCGATCAATTCGATCAGGCACTCGCCATCTATTTTCATTGTTCAACTCTTTGACAACATGAAAAACCAAAAGCTCTGCCCTCCCTCTCTATCTATCCAAGGGATGGAAGGGCAGAGGCCTTTGGTGTCCCCTCCAGTCAAGAATTAGGGCCTCACAATCAATAGCCAATATGCTTTTCTCTCATGCCTTTCTTCGTTCATGGTTCGATATTCTGGTGTCCTAGGCGTAGAGGAACCACACCAATCCATCCCGAACTTGGTGGTTAAACTCTACTGCGGTGACGATACTGTAGGGGAGGTCCTGCGGAAAAATAGCTCGGCGCCAGGATGATAAAAAGCTTAACACCTCTCATTCTTATTACTTTTTCATATTGAAAAAGTAATTAAGAATGAAAAAAGAAAAGGTCGTCTTATTCAAAACCCCAATTATGAAATCCCTTCTCTCCCACTTCACACCTCGGAACGCACCGTTCTTATAGAGAGAGAGGCGCTTTCACATCTTCTTAAGCCGAAATGGCTGGGGAGCGCAAAGGTTCCCTTTTTTAGGGTACTCCGGGGAACAGATCCAGTGGAGACGGGGTGGGGCCTGTAGCTCAGAGGATTAGAGCACGTGGCTACGAACCACGGTGTCGGGGGTTCGAATCCCTCCTCGCCCACAACCGGCCAAAAGGGGAAGGACCCTTCCCTCTGGGGGTAGGAAAATCATGATCGGGATAGAGGACCCAAAGCTATGGAACTTGGGTGTGGGTATTTTGTCGAAATGGAATGGCCTTACCTTACTTTTCTCTTTTTATTTACTTTTTATTT----------AAAATTATTTAAAAGTAATAAATAATAAATAATATTAATTAATAAATAATATTAATAAAAAAAGTTTTTTTTCTTAAATGGTGGATTATTTGAAATGAAATAATAGTATGCCCTAACCCAATCCGCATATTTTTTTGTTTTACGCCTCGTAATTCTTCCTCAGCCAGGCTTGGGCAGAATAGCAGAGCAAGTAAAGTATTAGTAGCATAGCTGCGTTCCTCGTCATTAATATGTTTGCTTGCGGTAATTGTGGCCTCTTGGGAGAATTGATGACTGCATCTTTGATGCACTTGCTAGTACTAGTACATCTGAGAATTCTTAATTGGTTAGTTTAAATAGCCCCAGACTGTGGAACAAAGGAGTATCCCGGACCTACACCGAGGTATTGATGGCGATTCTCAAATATCGCAGAACAGAATGGGATACGATGAGATAGAATGCAATAGAAACAAAGACACGGGGAACGGGTTACCGACTCTTAACGGTCAAAGCGAACCCTTTCATTCCGAATTAAAGAATTCGGAATGAATCAAATCTCCCCAAGTAGGATTCGAACCTACGACCAGTCAGTTAACAGCCGACCGCTCTACCACTGAGCTATTGAGGAACAACGGGAAATTAGATCTCATAGAGTTCAATTCCCGTTCTCAACCCATCACCAATATGAGCTCAAAGTTTCCTTCGTAACTCGCGGAACTTCTTCGTAGTGGCTCCGTTCCATGCCTCATTTCATAGGGAACCTCAAAGTGGATCTATTTCATTATATTCCACCCATATACTAATTCCATTCATTTAATATCCCTTTCTTTGGTGTCATTGAGATAAGAGATGTCGTTTCTAGTCTATCTGTTTCTATTTCTATATATATATGGATATATATATGGAAAGTTGAAAAATCAAAGTTGAAAAATCATCATATAATAATCCAGAAATTGCAATAGAAAAGAAAAAGGGAGGTTTGTGATGATTTTTCAATCTTTTATACTAGATAATCTAGTAGCCTTATGCATGAAGATAATGAATTCGGTCGTTGTGGTCGGACTCTATTATGGATTTCTGACCACATTCTCCATAGGGCCCTCTTATCTCTTCCTTCTCGGAGCTCAGGTTATGGAAGAAGGAGAAGAAGGAACCGAGAAGAAAGTATCAGCAACAACTGGTTTTATTACGGCACAGTTCATGATGCTCATATCGATCTATTATGCGCCTTTGCATCTAGCATTGGGTAGACCTCATACAATAACTGTCATAGCTCTACCGTATCTTTTTTTTAATTTCTTTTGCAATAATAACAAACACTTTTATTACGGATCCACTAGGAAAAATTCAATGCGTAATTTTAGCATTCAACGAGTATTCCTAAATAATCTTATTTTATTATTATTGAATTATTTCTTTTTACCAAGTTCAATGTTAGTCAGATTAGTCAACATTTATATGTTTCTCGGCAACAAACAAATTTTATTCCTAACAAGTAGTTTTGTTAGTTGGTTAATTGGTCAGATTTTGATTATGAAATGGATTAGTTTGGTATTAGTATGGATACAGGAAAATTTTTCTATTAAATCTAAAAAATCGAATATCCTTATTAGATTGAGTAAATCCATTATGTTCGAATTGAGAAATTTTTTAAAACATTAAAACAAAAGACGAAAAGTAGTAAATTACTAACAAAATTAATACATAAAAAAAGTACAATAAAATATAGGAAGAAATTCGGCCACCCCCGACATATTTTATAATCTCTCCTATCAAAAAATTTGTAAGACCGACTGCATTTGGAATTCCATCAATTACTCGTCTATCAAAAAAAGAATTTCCTTTAGCTAATCGTCTTACACCCCCAATCAAGTAGATTTCATAAAAAGAATCTATGTAACCGCGATTATATGACCAATCATATATCACATTTACTATTTTCTCTACAATAATTTTTTTAAGAACATATTTAGCAAATAAATTAAGTAAGTTCAAATTTTGTAAAGATGAATAAACCGGCTTATAGAAAAAAGATGCTATAAATATTCCGTAAAATGCTATACTGACCGAAAAAGTTGCATTTGTCACAAATTCATACCAATCTACAGAATTGTTTAAATTTGGATGGAAAGGGTTTAGAGACGGAATTAACATTCTTGATAATATATCAAAACCTACTCCCTCTTGATTGAAAGAAATTCCTATAGCTCCAAGGAACAAAGTAAATAATACTAATACAAGCATAGAAAATAGCATCCTATTGTCTGATTCGTTGGAATACGAAAAGATTTTGTTAGTGCCAAAATAGGGAATAACAAGAAAAGGTCGCATTATTTTTTTTACATTTCTATCAATTCGATATGGGTGTGTCTTCTTACAAATAAAAGAAGCCCTTTCATTATTATTCATTGTTAATTGACCTTCTTTACCCCAGCAAGATATTGAATAGAATGAGCTAGTTTTTTTTCCATTGTAATTTTTAAAATGAACATTTAAATGTCCCTCAAAAACAAGTAAATAGATCCGAAACATATAAAATGCGGTTAATCCTGCTGTTGAAGAAGCTATTATTGCGAACATTGGTGAATACAACCAAATATCATTAAGAATTTCATCTTTGGACCAAAAACAAGCAAAGGGTGGAATACCACAAAGAGAAAGTGTACCCACTAAAAAAGCGGTTTTTGTAATTGGTATATGTTTTGTTAAACCGCCCATAAGAACCATATTTTGACTTTTATCTGGAGAATATCCAACAATAGTTTCCATTGAATGAATAATCGATCCCGATCCTAAAAACAACAACGCTTTTGAATAAGCATGAGTAATCAAATGAAATAAAGCGGCTCGATAAGAACCCATACCTAGAGCTAACATCATATAACCCAATTGAGACATTGTAGAATAAGCCAAACCTCTCTTAATATCCGTTTGAGCAAGAGCTAAAGTAGCCCCTAATACTACCGTTATTATACCTATCAAAGCTATTCCATTCATTATGGAAGGTAGAACTATAAAAAGAGGAAGAAACCGGGCTACAAGAAAAATTCCCGCCGCTACCATAGTAGCAGCATGGATAAGAGCCGAAATAGGGGTAGGCCCTTCCATAGCATCCGGTAACCATACATGAAGGGGAAATTGGGCAGATTTAGCAACTGAACCGGCAAATAATAGGAAGGCACACAAAGTAATAAATAAAAGATTTACCTCATTACTCGAAATAAAGTTTTTGAATATTTCAAACAAATCCCGAAATTCCAAACTACCTGTTATCCAGTAAAGACCTAAAATTCCTAATAATAAACCAAAATCTCCTACACGATTAGTTAGAAACGCTTTTTGACAAGCATTTGCCGCGATAGGGCGTGTGAACCAAAAACCTATTAAAAAATAGGAACACATTCCAACAAATTCCCAAAAGATATAAATTTGTATCAAATTCGAACTGGTAACTAATCCCAACATTGAAGTATTAAAAAAACTCATATAAGCAAAAAATCTCCAATATCCTTGATCATGAGACATATAATTGTCACTATAAATAAGAACCAAAATTCCAACAGTAGTGATTAATATTGACATAATAGAAGTAAGTGAATCAATCAAGTGGCCAAACTCTAAAGAAAGATCATTATTGATAGTCCAAGACCATACATATTGATAGATAGAACTGGTATTTTTTTGATGAATAGACAAATCGATTGAAAAAATCATAACTATACTTAACAATAAAATACTAGGAAAAGCCCACACACGGCGAAGATTTTTTGTTGCCGTCGGAAAAAGGAGAAGTCCCGTTCCTATTAACATAGGAACTAGAAGTGGAATGAAAGGTATAATCCACGAATATTGATACGTATATTCCATACAAAAAAATACAAAAAATCTTTTTCTTCTTAATCTTAATGAGTTTTGTTTCTTATTCGCCGGTTTTAGCTCGTTTGAAAGGTTCAGTTAATAAAAGAAAAATTAAGATATGCAAAACTTAAACAAAATTCTCTATTCTTAATTTTTATTATTTTGAATCTTTGTACAATAATTTCAATACAATATTGCAAAGCACGAAGTGAAAATGAGTCAAATGATATGACAAAATTCTTAATAAAAAAGAAACTTTCTTTTTTGGTTTTTTAGTTTTTAATATTAA---------------------------TTTAATATTAATAAAAAAGAAAAATATTTATAAAAAATAAAATTAATTATTATATATTATAATAATTTACGCCTCATAGAGTTAGAGTGAATAGAAAAAATTACACCAAAAAATTAGTTTATTTTGATATGAATCCCTCTCAATAAAATAAAAATTTATTGAGTTTGTTTATTCCGAAAAATTTTAGTTCATTTTTGAACTAATTGATTATTTTTGGAACTAATTAATTATTTCCCATTACAATAAAAGACATCTAAGTTTGTAAAAAAGATTATGATATTCAAGAGTTTACTTTACATAGCAGAGAAAAAGTAAGATACATTTTTTAAAAATTAAAAATCATGTATCTTTTATAATAGATTAACGACCGGTCTGATTCCATTTTCAAATTCAAATTAGGCACACTCTTTCTTCGAGCTTGAGCAATTCATTTTTAAGCAGGATAAGGGTTGATTTCTTAAACTTTTTCGATTTATTTTATTCGATGTATAAATGGAGTACGACGAAAATAGACAGAGATATAACCAGACAGACAGTCTTC-TTTTTTTTTGTAAGAATTCTATAAAATATTACTAGGAACAAAAAACAAAAAGACTATGTGATTTTTACATATGCATA-TTTTTTTATGAAGGGAATGTAACCTAGAAAAAAGTGAATAGATATAGGTCTAATTAAAGAACAATTCATTTTGAACAATAGATGTCTTTCACATGAACTATAGTAATGAATAAACTAGTATAATTTTTTGAATGGCAGTTCCAAAAAAACGTACTTCTATATCAAAAAAACGAATTCGTAAAAATATTTGGAAAAAAAAGGGATATTGGACAACATTGAAATCTTTTTCCTTAGCCACATCTCTTTCTACGGGGAACTCAAAAAGCTTTTTTGTGCAACAAATACAAATATTGGAGTAATCTCTGAATTTAGCCGGACTCGAAGAATAGACTAATTTCGTTTATTCTTTTCCAATTTTATTTCGTTTTTCTATATCTATAAATATAAATATATAATTTAAATATAAATATATAATTTTTTCTATTTTTTCTATAGCTATAGATTTCTAATTGATTTCTTTATAAATATCTA------------------------TATTATATATAGAAAGAATGGTACTGGTTTTTGAAACAACAAAAGAATAAACATAACAAAATTTCAACTTTTTGAAGTATGTTTTCTCATTTTTGGAATGAAGAGTTTCATTTTCCCCATCGACCAAATAATCAATAAAAAAGTTTTTTTGTTTTTTTAGTATTAGTATAT----------------------------------------TTTATTAAGTAGATAGAAAATCTTTAGTAAAAAAAATAAATGAAATGGGACACATTTTTGGGCATTGGAACTAATTGATTTCAAACTTGTTTTTGTAAATTTTGAAGTACTA---------------TATTCTATAAATTACTATATCTTTAAATTACTATCACTAACCATATTAACTAGCTATATATATATATATATATTTATATTCTATATATATTTTTTAACCCAATTGAAAAGAAAAGTCACCCTTCCCTTTTATTTGTTTATTGGAGATAATAATTTTCAAATTGAAATGCTCCAAAATGGATCTTAAAAAAAAAAAGAGGATACAATTTCGATCGAAATAAAAATTGTATCTGATATCTTAATAATTTTTTTTAATTGGTTTTCGAAATATTAACTTTTCGACACAACAAAAATTCTAATGATTAATACAAAGCTCTGCAAATGTTTATTTATATAAATTCTTGGAATATAATGCTAACTAAATTTGTGATTCATAAAAATACTATTTTTCTTTCAAAAAGAAATGCATATTTT-TTTTTATTTT-------TATT------TTAT------------TTAATT-TT--TTAT-----TTTTATTATTA-TTTTTATTTT---AAAATTATTAAATTTATTATTTAAATTTATT------------------------------------ATTATAAAAT-------------------------------------TATATATTTA------TTATTATC---------AAATTTTATAAAATTTGATTTCTTTAATTTAATTATTAAAAAAAAAAAATGAATCATTTAAAAACACAAAAGAGAAAGCAAATTTTGTGTTTCAGAGGTTGAAGTCAGAACTGTTTAGATCTAGTTACAACAGTGCCATTTTGAGGAAGGATAAACTATGAAAAAGCCCACTCCCATTACTAACTTAATTTAAATAAAACTGACACTCGAAACGAAAAACGAATGATAATAAGAATTCTTATTGTAATTGGAATATTCAAATCTTCAAAAAATAAAAATGATTTTTTAT--TTCGATTTTTATGTTTACTAAACAAATATTGTATTGCATTTGAATTGACTCTTTCAATCTCGACGATTTACTAAAAATAGATTATTATGATTTCGAGCAAGCCGCTATGGTGAAATCGGTAGACACGCTGCTCTTAGGAAGCAGTGCTAGAGCATCTCGGTTCGAGTCCGAGTGGCGGCATGGCATCTTATCTTCGAATCTTCGAAAAGAGTAAGTCCTAGAATGAATTCCATTCCCGATTTTCATTCCTATAATTAGTAGATCCTTTTTTATTTATGATATTTTCAACTTTAGAGCATATATTAACTCATATATCATTTTCGGTCGTATCAATTGTAATTGCAATTCATTTGATAAACTTATCACTCAATGAAATCGTAGGACTATATGATTCGTTGGGAAAAGGCATGATAGTAACTTTTTTCTGTATAACAGGATTATTAGTTACTCGTTGGATTTTTTCGGGACATTTACCATTAAGTGATTTATATGAATCATTAATCTTTCTTTCATGGAGTTTTTCCATTTTGAATATGATTCCGTCTTTTACTTTTAAAAAACATAAAAACCATTTAAGCACAATAATCGCACCAAGTGTTATTTTGACCCAAGGCTTTGCTACTTCGGGTCTTTTAATCAAAATGCATCAATCCACAATATTAGTACCCGCTCTCCAATCCCATTGGTTAATGATGCATGTAAGTATGATGGTATTAGGCTATGCAGCTCTTTTATGTGGCTCATTATTATCAGTAGCTCTTTTAGTCATTACATTTCGAAAAGTCATAAGGATTATTGGTAATAGCAATAATTTTTCTTTTTTCAATGTAAATGAGTCATTTTCTTTTGCTGAGATCAAATACCTGAACAAGAGAAATAATATTTTACGAAACACTTCTTTTCTTTCTTTTCGAAATTATTACAGGTCCCAATTTATTCAACAATTGGATCGTTGGAGTCATCGTATTATTAGTCTAGGGTTTATCTTTTTAACCATAGGTATTCTTTCGGGAGCAGTATGGGCTAATGAGGCATGGGGATCCTATTGGAATTGGGATCCAAAGGAAACTTGGGCGTTTATTACTTGGACAATATTCGCGATTTTTTTACATACGAGAAAAAAATTGGAAGGTGTAAATTCTTCAATAGTAGCCTCTATGGGCTTTCTTATAATTTGGGTATGTTATTTTGGGATCAATTTATTAGGAATAGGATTACATAGTTATGGTTCATTTACATCAAATTGAGTTTAAGTGAATTGAATAAAGAAGGGGTCTGACAAATACAAACATAGTAAGCATATAATAAAACTTCACATAAACCGTCGAGAACCCCTTAGAATCCACTAATGTAGTGATTCAAGGGGTTCTCCCAAACATCAAAGACATCTGGTTACAATTCCTTTTTGTAAGTTAAGATGATAGAATAAAAAGATTTCTTTCTCTTTTTTTTAATAGTGTCCATTATACAATGAAAAAAGAAATCTTTTTATTTTTATTTCATGAAAACTTTCTATAAAAAATTCGATAGAATAGCTTCGACCTTGTCAACTGATAATGAGAAAATAAAATCCGGATAAATACCAATACCTATTACAGGTATAAGGATCGAAATCGAAATAAATAACTCTCGCGGCCCAGAATCAAAAAAATAAGAGTTTGATGTATTAAAAAGAGTGTATCCATAGAACATCTGGCGTAACATAGATAATGAATAAATAGGAGTTAATATCATTCCAATGGCGGTTACAAAAGTAATTAGTATTTTTGTCATTAAAAGAAATTTTTGACTCATAATTATTCCAAAAAAGACTATCAATTCTGCAACAAAACCGCTCATGCCTGGCAATGCAAGGGAAGCCATCGATAAGATACTGAACACCGTGAATATTTTTGGCAGTGGGATAGCCATTCCACCCATTTCGTCGAGATAAAGAAGACGTATTCTATCATAACCCGTTCCTGCCAAGAAAAAAAGCGCAGCGCCAATAAACCCATGCGAGATTATTTGTAAAATGGCTCCATTGAGTCCCGTATCGCTTATCGAACCAATTCCTATAATTATGAAACCCATATGAGATACAGAGGAATAAGCTATTCTTTTTTTTAAATTACGTTGACCAAGAGATGTTGAAGCAGCATAGATTATTTGAATTGCACCTAATATCATTAACCCGGGAGAGAATATAGAATGAGCGTGAGGTAATAATTCCATATTAATTCGAACCAATCCATACGCTCCCATTTTTAATAAAATTCCGGCTAAAAGCATACAAGTACTGTAATGTGCTTCTCCATGGGTGTCTGGTAACCATGTATGTAAGGGTATAATCGGCGATTTTACAGCAAAAGCAATAAGAAATCCAATATAGAATATTATTTCCAGTGCTAAAGGATATGATTGATTAGCTGATGTTTCCAAATTTAATGCTGGTTCATTGGAACCATATAAACCGATACCTAGAACTCCCATTAATAAAAAAACGGAACTTCCTGCAGTGTACAAAATGAACTTTGTAGCTGAATACAAACGTTTCTTTCCCCCCCACATAGATAAAAGTAGATAAACAGGAATTAATTCTACTTCCCACATGATGAAAAAAAGTAAAATGTCTCGAGAAGAAAATGATCCTATTTGACCGCTATACATTGCTAATATCAGAAAATGGAATAATTTGGATTCCCGAGTAACCGGCTGAGCCGCTAAAGTAGCTAAAGTGGTGATAAATCCCGTGAGTAAAATCGGTCCGATAGAGAGCCCATCTATTCCGAATCTCCAATAAAAATCAAAAAAATTTATCCATTTATAATTCTCCGTCAGTTGCATTAATGGATCGTCCAATTCGAAATGATAACAGAATGCATAGGTTATTAGAAGGAGATCTATTAAGCATATACAAATAGTATACCAGCGAATTACCTTATTTCCTCTATGAGGAAATAAGAAGATTAAGGAACCCGCGGATATTGGCAAAACTACAATTATTGTTAACCAAGGAAAAAAATTCGTGGTAAAAATAAGATACACTTGGGCCAGAAAACCCGTGCTCAAAACGACTTTTTTTTTATGTTTTGAACACGGGGTTTTTGTCAGTAAAAAACGTATTCGTGTGGGGTTTTTTGAAACGTATCAATCAATAAGCTAGACCCATGCTTCTAGTTGTTTCATGCCATAAATAAACTCGAACACTCAAGAAATCCGTCGGACAGGCAGATTCACATCTTTTACAGCCGACACAATCCTCTGTTCTTGGAGCAGAAGCAATTTGCTTAGCTTTACATCCGTCCCAAGGTATCATTTCTAATACATCTGTCGGACAAGCTCGGACACATTGAGTACATCCTATACAGGTATCATAAATCTTTACTGAATGTGACATTGGGTCTATTAGTTTTTGAACATCAGAAATTTTCGATCTAGTAAAACTTTTAAATGAATCATATATTTAGACACCAGATGAATCAACGATTTACCAGACGTTTTCCAATCAATCTACTTCTGGATGAAATTCCTAAAAGAAGGCCAAGATACTTTGATTTCTTACGTTTTCGTAAACATGATCATACGTTATGTATCATACATGTTAATTGGGAATTGATGAATATTCATATTCTACTTTTAATTAATATTCTATAATTTTTAATTAATATTCTATAATGTTTATGATTAATATTA-TTTTTTTTTATTCATTTATTTATTTATTCAACAAATTCGATTGATTGATACGAGTTGATTTTCTGTTACGATAAATTGATGAAACAATAGCTGGTCCGATAGCTGCTTCAGCGGCTGCAATAGCTATAACAAAAATGGAAAAAATATTTCCTTTTAATTGACGACTATCAAAAAAATCAGAAAATGTTACGAAATTTATATTAACCGCATTCAGTATAAGTTCAAGACACATAAGGGCTCTAACCATATTTTGGCTCGTGATCAATCCATAGATACCGATAGAAAATAAATAGGCACTCAAAACAAGTATATGTTCGAGCATCGTTGACCAACTCCTTATAAATTTCGATTCATTTCAATATGAACAACATTTCAATCAACGGATTCGATTGACTAGAGAATCGAACAAAACCAAAAGAATACATTAAATCGAATAAAAAATTATTTTAAACAGAAAACAAACAATCTTTCCCTTTCACATATAATTGAAAGGAAATGGATGGTATAAGATAGAGCAAAATTGAATTTGAATTGCTGTTGATTGTTCGAAAGATTTATTACTGTCGGGCCACAACAATTGCACCTATCAAAGCAGCTAAAAGAATTATTGAAATGAGTTCAAATGGAAGAAAAAAATCTGTTGATAAATGAATTCCAATTTGTTGACTATTACTTATCAAATCTTGTTCGATAATCTGATTTGATCTTGTAGTCCAAATAATCCCGTACCATGATGTATCTGGAATAGTAGTCATTAGTGAAACAAAAATACTTATACAAACCATCAAAGTAACTCCGTCCCCAACGGTCCAAAAATAAAAATGGTGGGAATATTCTGAACCTTTCATGAACATCACAGCAAATATGATTAAAACATTTATAGCTCCCACGTAAATAAGTAGCTGTGCCGCAGCTACAAAATGGGAGTTTGATAAAATATAGAATAAAGATATACAAACAAGAACCAGTCCCAACGAAAAGGCAGAAAAAATTGGGTTGGTAAATAATACTACTCCTATACTTCCTAATATAAGAACTGATCCTAGAAAGACTAAAAGAAAATTATGTATCGGTTCAGGCAAATCCATTATATGGAAAATAAGAAATAAATAAATCGAAATTTCATGACCTTATTGATACGACCAGGAAAAAAGTTTATATACTAAATTACTAATTGAATTAACTCCTAAGAAGTGTGAGTTGATATAGGTACAGTCCTAGGAAGAATCTCATTCTTTATACGAAAGAGTAGTTAGAAGCTATACTCTCTCT----ATATA--TATAGTATATATTTATTCTATAATTAATTCCATTTTTGTAAAAAATTACAAATCGATTTTACATTTCGAGATTATTATAATAATATTTATTCTATC------TATCTATCTGTATTTATTTAATTTTTTAATATTTTAATCCTATAATATTTACTATTGATTTGATCTATTTTAAATATATCATTATTTAAATATATCATTATTTCTATATATCATTATTTATATGATTTCATTTTTTTAATTATATCGAATCCATTAGATTATTTTATATTTTTTATATTTTTATATATATAATATATATATAT--ATAATTTATATAATAGAATT-TAAT--AT-------AATTATAAATATAATTATTTCATTTTTATTTGAATATTTGAATTGAGGCGAGTTTAAAATTGTTCGAATTGTATAATCGTCAATTACTGACATTGGTAAACGGCCCAAAGCAATTTGATTATAATTCAATTCGTGACGATCATAAGTCGAAAGTTCATATTCTTCAGTCATTGATAAACAATTTGTTGGACAATACTCAACGCAATTACCGCAAAATATACAGATCCCGAAATCAATACTGTAATTAAGCAATCGTTTCTTTCGAATAGAAGTTTCCAGTTTCCAATCAACAGCAGGTAGATCTATAGGACATACACGAACACATACTTCACAAGCAATGCATTTATCAAATTCAAAATGGATTCGACCGCGGAAACGCTCCGATGTGATTAATTTTTCATAAGGATATTGAATAGTTACAGGGAAACGATTTGCATGGGATAGGGTAATCATAAAACTTTGACCAATATACCTTGCAGCTCGTACTGTTTGTTGACCATAATTCATGAACTCAGTTACCATAAGGAACATATCGTGAATATCTATGAATAACTTTATTTTGTTTCTTTCTCTTGTTTGAGACAAGTTATCAATATAGAATATTCATTTTTTACAGTGAAAGCAGTTGAGATGAAGTTGTTAATAATAGATTACCGAGAGAAATAGGTAAAAGAAATTTCCATCCAAGATTTAATAATTGGTCCATTCTTAGTCTAGGTAAAGTCCATCTTGTTGTGATAGAAATGAACAAGAAAAAATAAGTTTTAGCTAATGTAATAAAGATACCAATTGTAGTTCCAAAAACTCCACACGCTTTATTTATTTCAAAAAGTTCAGAAATGAATATGTATGGGGTAGGGGTATTCCAACCGCCTAAGTAAAGAACCGTTACAAATAATGAAGAAACTAATAGGTTTAAATAGGAAGCAACATAAAATAAACCAAATCTTATACCTGAATATTCGGTTTGATAACCGGCTACTAATTCTTCTTCTGCTTCTGGTAAATCAAAAGGTAATCTTTCACATTCCGCTAGCGAAGAAATTAGAAAAACAATAAAACCTATAGGTTGACGCCATAAATTCCACCCCCAAAAACCATATTTTGATTGCGAATCCACTATATCAACTGTACTTAAACTGTTAGATAATCATAGTCGGTGATAACATTACTGTTCCCATCGCTATTACAGAACCGTACATGAGATTTTCACCTCATACGGCTCCTCAAAGGCCATAAATAAATCTAAGGACGGCACCGTTTATTTCTCTTGATATATCCCTAAGATAGGTGGGCTTCATTTTTATTGGATGGTCCTGAATTAAACCAATTGAATTCTGTCTGTTCGAATTATAATAATAAAAAAAAAAA-TAGAAATAAATTAAATAAAAATAAATAAATTAAATAAAAATAAAAAGGTACTTCTGAATTGATCTTATCCCCTAAAAAATGGAATTTGTTGAGTAATAACTTAATTCTTCAATAAAATACTCCTTTAATTTATTAATAACAATAACCTATCCTTTTTGATTACAAAAAAGAATATGAATTAAGATATGACTCCATGAAATATGCATATAAGAAAGAATAAAAAAGGATCCCTGTTTGTTTATTGCTTATTGGAATTGTATTATATTAATTATATTAATGGATTCTTTCTTTTTTTCCTTCTTAGTTTTGGTTTTGTTTTCTTTTTTATGTACAAAAGGAGGACTTAAAAAAATTTTAAAGGATTATTTCGTTTATGATAGTCATATTTATTTAATCGGTGGATAGTAGCCTATACTCTGGACCGGAATTGTGGGGAGTACTACCTGATTATTTCTACCAATTTTAAGCCCCAATTAGTATTCTTTTTATATTCTGGAGAAATACTCTTTTTGATAATATAATTTACATAATCTCTATTACTAATCCTTTGTGTATCTTGGTGTTTCTAACTATCCAATCATTTTATTTTTTATCAATCCCCTACTCCTTTATTTATCGTAATACATGTATGGTAATTCATACAAATGATAGTGAAAACTCAATAAGGTTGGTCTTTTGAGTCCGCTTCAAGACAGGATGACTAAAACAACCAATCTTGGGGGAAATGGCCCTTTCCATTTTTTTCCACTTCATTTTTTTCTTAATACATAGAAAATGAGACTCAATATTTTGACTGCAAATTAAAAAGAAATACAAGCTGTTTTATTTCACCCATCTAACTATCTGATTTAGTTTATCAATTCGAACTCCGAATAATAATAATGAATAAAAAAATGAAGATATCTATTCAATTTATTCTACTTCTTTTTCTTTCTTTCCTATAAAACCTAGAAAAAAGGAGCATGGAAAAGTTTCTGTCTCACCGAATCGCACGTAGAGATATTGATAACACACATAGAGTTAATGGTATTTCATAACTAATCGATTGAGCAGCAGCTCGTAGACCACCCAAAAAGGAATATTTATTATTTGATCCATATCCGGACATAAGAAGTCCAACGGGAGCAAGACTCGAAATAGCAATCCATAAAAAAACACCAATATTAAGATCAGCTAAAATAAAGTTATAGCCAAAAGGAATTACTGAATAGCTTACTAGAATTGATATGACTGATATGGATGGTCCGATACTGAATAAACGAGTATTCCCCCTAGATGGAAGAAGATTTTCTTTGAAAAGTAGTTTTGTTCCATCGGCTATAGCTTGAAGAACTCCCAAAGGACCGGCGTATTCAGGTCCAATACGCTGTTGGATCCCTGCGGATATTTCTCTTTCTAGCCATACAATCACTAGTACACCTATTGTGATTCCGAATACAAGAGTAAAAATAGGGACAAGTATCCATAGAATTCCATAGACCTCTTTTAAAGATTCCAATCTGGAAAAAGAAGTGATATCTTGTACTTCTATTGTATAAATTATCATTTCAACGATCAACTTCTCCCATAATGATATCTATGCTACCTAGTATCGTCATAATATCAGCCAATTTCATTCTTTTAACTAACTGAGGAAGAATTTGCAAATTGATAAAACCTGGTGGACGAATTTTCCATCTCCAAGGAAAACCATTCTTATCCCCTATTAGATAAATTCCTAATTCTCCCTTTGGTGCTTCAACTCTCACATAAAGTTCTTGTTTCGGCAATTCAAAAATCGGAGAAGGTTTTTTACTAATGAATCGATATTCAAAATCATTCCAGTCTGGATCCTTTTCCCTATCAAAATCAAAGCAGCGTAATTCTAAATTCTCATATGGCCCGCCAGGAATTCCTTCCAGAGCCTGTTGAATAATTTTTATGGATTCCGTCATTTCACCAATTCGGACTAAATAACGGGCTAACGAATCTCCTTCTTTTTGCCATTGAACTTCCCAATCCAATTCGTCGTAACACTCATAATGATCAACTTTACGAAGATCCCATTCTATTCCGGAAGCCCGAAGCATTGGTCCTGATAAACCCCAATTTATTACTTCCTCTCCACCAATAATGCCTACTCCCTCAACTCGTTCTAAAAAAATAGGATTTTGCGTAATAAGTTTTTGATATTCAACAACCCCTGTTAAAAAATAATCGCAGAAATCAAAACATTTATCTATCCAGCCATGAGGTAGATCAGCCGCTACTCCTCCGATACGAAAAAAATTATGCATCATTCTCATACCGGTGGCAGCTTCGAATAGATCATATATTAATTCTCTTTCTCTGAAAATATAGAAGAAAGGAGTTTGTGCACCAATATCTGCCATAAAAGGTCCAAGCCATAGCAGGTGAGAAGCTATACGACTCAACTCCAACATAATTACTCGGATATAGCTGGCTCTTTTTGGTACTTGAATATTTCCTAACTGTTCCGGTCCATTTACGGTTATTGCTTCGGGGAACATAGTAGCTAAATAATCCCAACGTGTTACATAAGGCAGATATTGTATAATTGTTCGGTTTTCTGCAATTTTTTCCATCCCTCTGTGTAAATAACCCAATATTGGTTCACAATCAATAACATCTTCACCATCTAGAGTAACAATGAGTCGAAGAACACCGTGCATTGATGGGTGCTGAGGACCCATATTGACTATCATGAGGTCTTTTCTTGTAGCTGGGACATTCATAGGTTTTTCCTCCATTCATTGAACTGCTTAAAACAAAAATAAGTTCATCAAAATTCAAGATCTAATAAATCGAATAATTAAAAGAATTCTTCAAATTAACGAGTTTGTGACTCCCGAATATCCAACTGATTTATTAATTTTTTATAACGTATTCCATTTATCTTTGACAAATAAGACAGTAGTCGTTGGCGTTTTCCCAGAATTTTACGTAAACCTCTTTGAGATAAGTAGTCTTTTCTGTGCAATTCCAAATGTGAAGTAAGTCTTCGTATCTTATTGGTGAAATTGAATACTTGAAATTCAACCGATCCCGGATTTTCTTCTTTTTTTTCTTGTGAAATAACTAGTATAAATGAATTTTTTACCATAAAAAAAAAGCTTTCCTCTCCTCTTTTTTTTTTTTATATATCTATCTATATATATAGATAGATAGAAGAATAGATAGATAGATATTTTTTTTATCAGTAATAATAATAATGACACTATTTTTTTAATTTGCTATATTATTTTTTTAATTTGCTATATATAATAATCTTAATTTACTTAAGAATTCCTAA----TTTTTTTTCAAATTGAATTTCTTATTATTAATCAATTCAATGTTTATGCATTCAGAAAATACAAAATTTTTATTTTAAAATAAAAAAAGAAGAAGATTTTGTTTGATTCATTTCCAGATCGAATGGATACATCATTCAATTAGGATCATGCCTCCAAATATAAGGTAAGGAAAGACAATACGTGTGTGTATTTATTTGTCTTCGCAGACCAGATATGTTACGAGAAAGAGAAGAAATAAAAATATAGATTAACGAATTTTCAATCGCGGATACATCTGTATCCTTACCATACTGAAACGGCTGCCATTATTGGTATCAAACCAATATCGATTCATACAAACTAAATCTTCTACGCGATAATTTGGCCAAAGAAATAATTTTAAATAAATTAGTTTTTTTTTATCTCTATCAAGATATTTCCTTTTAGCAAAAACTTGACAGAAATTATTTACTTTATTCCCATTGTAAAATGTCGTATTTTGATGCATACCACCTCGATTCCCAGAATTGAAACAAATTAGAATTCTCAATTCTCTACGACGTCTAGAGAAAAAAAGATTTTCAGGAATAAACAAATCATAATGATTTTTTTCTTTATTTTCAGTCATCTTTTGATGTCTTGTAATGGGTTCATCAAAATTCGTCTTATCAACATAGCTTTTTTCTGGGTATCTTTGATGAAATTGAAATTTGTGCTTACTTTTATGAATCAATGAAACACCTATGGTTTGATACATAAAAAATTGTCCATTGTTTTTTATAGACAGACGAACTGGTTCGACAACAAATGTTCCGTTATTTTTCATCAATTGTGGAAGGAGTAAATCCTGAATCATCATAATATCTAGACTTAGATCTCCTTTTTGAATCGAGGAAATAGCAACGTCTTTTAGATTTGTCAGTCTAAGCAAGAGGCAATATATTTCGATATTATTCATTATTTTTTCATCTAAACAATTATTCCATTTCAATTGAAAACGCAAATACCTTTTTAGTAATAAATTTAGTTCTTCTATATTGTTCTTGTATTTTATTTTTTGTGCTGGTGGTATAAAAATATCTATTTTTTTCTTTCTGATGATACTTTTATTTTCATTATCATTTTTTTTTACATTAAAATTGAAAAAAAGGAATTTGATTGGTATGATCCATGGTTTACTTGTATATGTTTTATAAAATTTTACAAATTTTGAGAAGAACCAAAGTTCCAGATTCGATATGGAACGATTTAGTATTTCTACATTCATTCCCATCCAATCAAAAAAAAAACTTTTTTGATTGGACGGTTTGATTTCTTGGTGAATCATAAGATAATAATCGGTATCAATCCAGGCCTCAATATCGATCTTATTTTTAAGATCAAAATTCAGAAGTCTCCAATCAAAATATTGTCTATCCAGGTTTTTTTCCATATCTAGAATACCATCTTCCCCTATATAATTCTTGATAGGGATATCATCTTCCATATCAAATAATTTTCGTTTACGCGTGTTGTAATTATAAGAAAATGTTTTGTCATTATTGGCTTGTAATGGTGATCTATATCGAGAAACAGATGAGTCTTTCTTATCTACATAATTAAGATATTTATATGATAAAAGATCATATCTATATTGTTTTTTAATTTTTTTTTTTCGATTTGTTAATAAGTTTACTTCTTCTTTTTTGTAAAGAATTAATCGGTTTTTTTCATATGAATCACATTTGCTTAAAATTTTTTTTTTTTTTTGAGCCATACGACATTCATTGATTCTATTTCGCCATTTTTGTGATACTAATATAGACCATCTACGCTGAGATAAATCATATTGATAATGACCCCTTAACCAATTTTTCCATTGATTCATTACAGAATTGTGAGTCTTCTTATGTCTTAATTTGGACTGGCACATTCCTTGTATCCCCCCCAAATACTCCTTTATTTCATTCTTAAGAAAAAGAGATGTTCCAGGATATTGAAAAACAGATCTTAACTTATATTTAGATAAGTCAATAACTTGGGTTTGTGATAATTTATAAAATACATATGCTTGTGAGAAAGAGGGTACATCACAAAAAATCTGTGAATTACCAATATTAGAAATTGATTTTTTTATAATCGAAATAAATTGAATTATCTTTTTATTTGTTTTATCAATTCTCTTTTCATTTGTTTCATTATGGTAAGTGTATTTATTAATAATTTTTTTTGTTGATTCAACAAAAAGTTGGACATTCATGCTAGGAATATTAATGATACGTAGAAAGATATCTATAGATATCTTTTCAATGAAAAATTGAAAAACAAAATATGATTTGTGGATTGATCGAATATTTCTTCTTTTAAATATCGACCAAATAGTTTGGGGGGATTCGAATCTTTTTCTTTTATCATCAGAACGTGTTTTGTTAAAACTAATATTTATCTCTGGAGTTCGAAACCCCATTTTCTTATTTTTTGTAATTTTTTCTATTTGCTTTATGATTGTCTTTGTTCGATCATTGAGATCTTTTATTTTTTTTTTTTTCAATGAAAAATTTGTCCAATTAATAGATTGAATTGGAATGGACGATTCGTAGCTCATTCGATTACTATTACTGATTATTGAATCTTTTTGAGTTTCACTCACTTCATAGATTTCTCTCAATTCAAATAAAGTAATTTGATTTCTTTTTGATAATTTTTTTCTTATTTCTTTTAGAATTTTTTCTTTTCTAAATAGAATCTTTTTCCTGATCCATTTTACTTTTTCTTTTGAAACATTTAGAATTTTTTTTTTTTTTTCGGTTAAAACTTTTAGAAATAGAAAAAAAAAACAATTCCAATTTTTAATTCTTTTTTTTAGTTCTTTAAAAATAGGATCAAAAAAAAATGAAAAGTCAAATGAGATAGGAGAACCAAAAGGCAATTCAACTTCCATTCCCCAAGTGCTTAAAAAGCAAAAATTGACTTCTTTTTTTTGCGCTTTTTTTTTCGTTTTCGTTGGATCCTTTTCTTTTTTGGGGGATCGTAGTTTCGATCTGTGCCAAGGTTTCAGACGAAAAGGAAATAGTATCTTTATCTGAATACCTTCTGAGAGCCATTTTTTTGGAAATTCTGTTTCTGATAATGGAACGCCGTCATAAGTACATTTAATATGTATTTCTCTATTCAAATCTTTTAAATCCTGCGACCATTCGGGAATTTGAAAAAATAGCATACGAAGAATATTTTTAGTTATTATCAATAAAGGGAATATAATATATTTTCTAAGAATTGCGTGGGTTAATAATAAAATACCTCTTACTGCTTGAGCAAATACAATGCTATCCCAGGTTTCTGCTATTTCCATACGCTTTTCTTCATCTTGGTCGTATTCTTTTCTTTTTTGCTCCTCTTCCCTCTGTCTTTTTTCTGTCTCGTCTTCCGCATAATCCGAAATTTGGAATTCTCTGTTTTTCCACATCTCTTTTTTAAAATGAAAAAAAGTTTTCATTGGTTCCAAAATAGTAAAAGAAAACCAAGAGTATTTCTTAAATTTGTCCGAAAAAAGAGGAGAATGCGCGTTTGCTTGAAACAGTTTCCAAGTAACTGTTTTGCGTCTTTGAGCGCGTATAGCTCCTATTATTATGTCTCGACGAAAATCCGATTGTTGTACATAACGTATTAAAGCTAATTCCTCTTCTACCCTTTTTTTAGATTTTTTATTACTATCCTGGTTATCGGTAGAAGTTTTGTCATTCTTTGAGTTCTTATTAATAAAAATCACTATACGTTTGGATTTTCTTGAACGAATTTTATAATCTTCGGCTTCGTTTTCGTTGTTTTTTTTATTTTTTTCCTCTTCCTTTTCTCCTTCGATTTGTTCCAACTCGTCAATAAATTTGTATGACGATGGAGAAACTGTTTTCCTGATTTCTTTTTTCCCAATCGATTTTTTTCTATTTTCAATAGTTTTATCGTTCGGATCAGTTATAACTGCGTCAAATAAAAATTTCATTTTTTTTTTTTCATCTTCTGAAGTAATTCGTATTTGTTCATGTTTTGGAAATGAAAAAAGTCGCTTAAAATTAAAACTTGATACTGATTTTCCTTTTCCATAAAATTGATTGATTAAGTTCAAAATAGAACGAATTTCAGTTGAGAATGATTTTCTATCAAACATATCCATTTTCTGTTCAAGTTCTGAATAATTAATATGAAAAAGGATACCATGAATCTTATTTATCCAAATGTCATTTTTTGTGTAAGTTTTATTTTTGATTAATAGCGAAAAACTGTTTTTGATTCGTCCGCGATAGGGTCCGTTCAAGAAAGGGTCATATATTTTAGGTAAGTGTTTTTTTTTAGTCTCATCATTACCCAATCGAATTCTTTTTTCGATTATATCCATAGCAAGAAATTTCTTATCTAGAGCTTTTGCACTATTAAAAAATTTTTTGCTTAGGCTCTTTCTTTTTTTTTCATTAGTGGAACTCCAATAATTATTCAATTCATCAGAGAGTTTTTCTGTTGTCAAGAGAGACATTTTTCTTTGCATCATTTCAACAACTGTTGACAAACTAGGTGGGTACGTAAAAGATATTTTTTCTTTTCCATCACTTTGACATGGATAAAAAAAATATTGTGACATTTCATTTTTTATAGCATTTTCACATCCATTCTTTTTGATATATCGAATGGGACGATTCCATAGTTTCAAATCGAAAAGAATATTTATAAGAGGTTTTTCGAATTGGAAAATGTCTTTTTGCTCTGTTTCATCAATTTTGTACGAATCCTCTTCCTCTTCCGAAAAAATAGAAGCAAAAATATCTTTTTCGATGGATCTGTTTTTTTCTTGTTTAGTTACCTTCATTTTGTATCCATTTATTTGTTTCTGAATTTTATTCCTTTCTGAAGTTGTTTTCAGTTTCTTACTCAAAAGGGGTGGTGGGGTTTTGCCTAAACAGTATATACAGGAAATAAAAAAAAAAATAATAAAGATAGACATAGAATTTCTCAATTCGAACATAATGGATTTACTCAATCTAATAAGGATATTCGATTTTTTAGATTTAATAGAAAAATTTTCCTGTATCCATACTAATACCAAACTAATCCATTTCATAATCAAAATCTGACCAATTAACCAACTAACAAAACTACTTGTTAGGAATAAAATTTGTTTGTTGCCGAGAAACATATAAATGTTGACTAATCTGACTAACATTGAACTTGGTAAAAAGAAATAATTCAATAATAATAAAATAAGATTATTTAGGAATACTCGTTGAATGCTAAAATTACGCATTGAATTTTTCCTAGTGGATCCGTAATAAAAGTGTTTGTTATTATTGCAAAAGAAATTAAAAAAAAGATACGGTAGAGCTATGACAGTTATTGTATGAGGTCTACCCAATGCTAGATGCAAAGGCGCATAATAGATCGATATGAGCATCATGAACTGTGCCGTAATAAAACCAGTTGTTGCTGATACTTTCTTCTCGGTTCCTTCTTCTCCTTCTTCCATAACCTGAGCTCCGAGAAGGAAGAGATAAGAGGGCCCTATGGAGAATGTGGTCAGAAATCCATAATAGAGTCCGACCACAACGACCGAATTCATTATCTTCATGCATAAGGCTACTAGATTATCTAGTATAAAAGATTGAAAAATCATCACAAACCTCCCTTTTTCTTTTCTATTGCAATTTCTGGATTATTATATGATGATTTTTCAACTTTGATTTTTCAACTTTCCATATATATATCCATATATATATAGAAATAGAAACAGATAGACTAGAAACGACATCTCTTATCTCAATGACACCAAAGAAAGGGATATTAAATGAATGGAATTAGTATATGGGTGGAATATAATGAAATAGATCCACTTTGAGGTTCCCTATGAAATGAGGCATGGAACGGAGCCACTACGAAGAAGTTCCGCGAGTTACGAAGGAAACTTTGAGCTCATATTGGTGATGGGTTGAGAACGGGAATTGAACTCTATGAGATCTAATTTCCCGTTGTTCCTCAATAGCTCAGTGGTAGAGCGGTCGGCTGTTAACTGACTGGTCGTAGGTTCGAATCCTACTTGGGGAGATTTGATTCATTCCGAATTCTTTAATTCGGAATGAAAGGGTTCGCTTTGACCGTTAAGAGTCGGTAACCCGTTCCCCGTGTCTTTGTTTCTATTGCATTCTATCTCATCGTATCCCATTCTGTTCTGCGATATTTGAGAATCGCCATCAATACCTCGGTGTAGGTCCGGGATACTCCTTTGTTCCACAGTCTGGGGCTATTTAAACTAACCAATTAAGAATTCTCAGATGTACTAGTACTAGCAAGTGCATCAAAGATGCAGTCATCAATTCTCCCAAGAGGCCACAATTACCGCAAGCAAACATATTAATGACGAGGAACGCAGCTATGCTACTAATACTTTACTTGCTCTGCTATTCTGCCCAAGCCTGGCTGAGGAAGAATTACGAGGCGTAAAACAAAAAAATATGCGGATTGGGTTAGGGCATACTATTATTTCATTTCAAATAATCCACCATTTAAGAAAAAAAACTTTTTTTATTAATATTATTTATTAATTAATATTATTTATTATTTATTACTTTTAAATAATTTTAAATAA----------AAAGTAAATAAAAAGAGAAAAGTAAGGTAAGGCCATTCCATTTCGACAAAATACCCACACCCAAGTTCCATAGCTTTGGGTCCTCTATCCCGATCATGATTTTCCTACCCCCAGAGGGAAGGGTCCTTCCCCTTTTGGCCGGTTGTGGGCGAGGAGGGATTCGAACCCCCGACACCGTGGTTCGTAGCCACGTGCTCTAATCCTCTGAGCTACAGGCCCCACCCCGTCTCCACTGGATCTGTTCCCCGGAGTACCCTAAAAAAGGGAACCTTTGCGCTCCCCAGCCATTTCGGCTTAAGAAGATGTGAAAGCGCCTCTCTCTCTATAAGAACGGTGCGTTCCGAGGTGTGAAGTGGGAGAGAAGGGATTTCATAATTGGGGTTTTGAATAAGACGACCTTTTCTTTTTTCATTCTTAATTACTTTTTCAATATGAAAAAGTAATAAGAATGAGAGGTGTTAAGCTTTTTATCATCCTGGCGCCGAGCTATTTTTCCGCAGGACCTCCCCTACAGTATCGTCACCGCAGTAGAGTTTAACCACCAAGTTCGGGATGGATTGGTGTGGTTCCTCTACGCCTAGGACACCAGAATATCGAACCATGAACGAAGAAAGGCATGAGAGAAAAGCATATTGGCTATTGATTGTGAGGCCCTAATTCTTGACTGGAGGGGACACCAAAGGCCTCTGCCCTTCCATCCCTTGGATAGATAGAGAGGGAGGGCAGAGCTTTTGGTTTTTCATGTTGTCAAAGAGTTGAACAATGAAAATAGATGGCGAGTGCCTGATCGAATTGATCGGGTCATGTAGGAACAAGGTTCAAGTCTACCGGTCTGTTAGGATGCCTCAGCTGCATACATCACTGCACTTCCACTTGACACCTATCGTTAATGATAAACGGCTCGTCTCGCCGTGACCTTCTCTTGAATTCTCAAAACTTCTGTCGCTCCATCCCCGCAGGGGCAGAGAACCCATCGCTGTCTCGGCTGTGCTACCGGAGGCTCTGGGGAAGTCGGAATAGGAGAGCACTCATCTTGGGGTGGGCTTACTACTTAGATGCTTTCAGCAGTTATCCGCTCCGCACTTGGCTACCCAGCGTTTACCGTGGGCACGATAACTGGCACACCAGGGGTGCGTCCTTCCCGGTCCTCTCGTACTAGGGAAAGGTCCTCTCAATGCTCTAACGCCCACACCGGATATGGACCGAACTGTCTCACGACGTTCTGAACCCAGCTCACGTACCGCTTTAATGGGCGAACAGCCCAACCCTTGGAACATACTACAGCCCCAGGTGGCGAAGAGCCGACATCGAGGTGCCAAACCTTCCCGTCGATGTGAGCTCTTGGGGAAGATCAGCCTGTTATCCCTAGAGTAACTTTTATCCGTTGAGCGACGGCCCTTCCACTCGGCACCGTCGGATCACTAAGGCCGACTTTCGTCCCTGCTCGACGGGTGGGTCTTGCAGTCAAGCTCCCTTCTGCCCTTGCACTCGAGGGCCAATCTCCGTCTGGCCCGAGGAAACCTTTGCACGCCTCCGTTACCTTTTGGGAGGCCTACGCCCCATAGAAACTGTCTACCTGAAACTGTCCCTTGGCCCGTAGGTCCTGGCACAAGGTTAGAATTCTAGCTCTTCCAGAGTGGTATCTCACTGATGGCTCGGGCCCCCCCGGAAGGAGGCCTTCTTCGCCCTCCACCTAAGCTGCGCAGGAAAGGCCCAAAGCCAATCCCAGGGAACAGTGAAGCTTCATAGGGTCTTTCTGTCCAGGTGCAGGTAGTCCGCATCTTCACAGACATGTCTATTTCACCGAGCCTCTCTCCGAGACAGTGCCCAGATCGTTACGCCTTTCGTGCGGGTCGGAACTTACCCGACAAGGAATTTCGCTACCTTAGGACCGTTATAGTTACGGCCGCCGTTCACCGGGGCTTCGGTCGCCGGCTCCCCTGTCATCAGGTCACCAACTTCCTTGACCTTCCGGCACTGGGCAGGCGTCAGCCCCCATACATGGTCTTACGACTTTGCGGAGACCTGTGTTTTTGGTAAACAGTCGCCCGGGCCTGGTCACTGCGACCCCCTTTGTGAGGAGGCACCCCTTCTCCCGAAGTTACGGGGCTATTTTGCCGAGTTCCTTAGAGAGAGTTGTCTCGCGCCCCTAGGTATTCTCTACCTACCCACCTGTGTCGGTTTCGGGTACAGGTACCCTTTTGTTGAAGGTCGTTCGAGCTTTTCCTGGGAGTATGACATGGGTTACTTCAGCGCTGTAGCGCCTGGTACTCGAACATTGGCTCGAGGCATTTTCTCTACCCCTTCTTACCCTGAAAAAACAGGGGCACCTTGCGTCCTTGAACCGATAACCATCTTTCGGCTAACCTAGCCTCCTCCGTCCCTCGGGACCAACAAGGGGTAGTACAGGAATATTCACCTGTTGTCCATCGACTACGCCTTTCGGCCTGATCTTAGGCCCTGACTCACCCTCCGTGGACGAACCTTGCGGAGGAACCCTTAGGTTTTCGGGGCATTGGATTCTCACCAATGTTTGCGTTACTCAAGCCGACATTCTCGCTTCCGCTTCGTCCACCACTGCTCGCGCGGGTCCTTCCCTCTAAGGCGGAACGCTCCCCTACCGATGTCTTTTTACATCCCACAGCTTCGGCAGATCGCTTAGCCCCGTTCATCTTCGGCGCAAGAGCGCTCGATCAGTGAGCTATTACGCACTCTTTCAAGGGTGGCTGCTTCTAGGCAAACCTCCTGGCTGTCTCTGCACCCCTACCTCCTTTATCACTGAGCGGTCATTTAGGGGCCTTAGCTGGTGATCCGGGCTGTTTCCCTCTCGACGATGAAGCTTATCCCCCATCGTCTCACTGGCCGACCTTGACCCCTGTTATTTTGAGGTCATATCTAGTATTCAGAGTTTGCCTCGATTTGGTACCGCTCTCGCGGCCCGCACCGAAACAGTGCTTTACCCCTAAGATGTCCAGTCAACTGCTGCGCCTCAACGCATTTCGGGGAGAACCAGCTAGCTCTGGGTTCGAGTGGCATTTCACCCCTAACCACAACTCATCCGCTGATTCTTCAACATCAGTCGGTTCGGACCTCCACTTAGTTTCACCCAAGCTTCATCCTGGTCATGGATAGATCACCCAGGTTCGGGTCCATAAGCAGTGACAATTGCCCTAGGAAGACTCGCTTTCGCTACGGCTCCGGTGGGTTCCCTTAACCAAGCCACTGTCTATGAGTCGCCGGCTCATTCTTCAACAGGCACGCGGTCAGAGCCCCGGGCTCCTCCCACTGCTTGGGAGCTTACGGTTTCATGTTCTATTTCACTCCCCGATGGGGGTTCTTTTCACCCTTCCCTCACGGTACTACTTCACTATCGGTCACCCAGGAGTATTTAGCCTTGCAAGGTGGTCCTTGCTGATTCACACGGGATTCCACGCGCCCCGTGCTACTCGGGTCAGAGCGTAAGCTAGTGATGCTTTCGGCTACTGGACTCTCGCCATCTAGGGTGCAGCACTCCACCGCTTCGCCTAGCAGCACGACGCTTGTATTGCTCTCCCACAACCCCGTTTTCACGGTTTAGGCTGCTCCCCATTTCGCTCGCCGCTACTACGGGAATCGCTTTTGCTTTCTTTTCCTCTGACTACTAAGATGTTTCAGTTTGCCAGGTTGTCTCTTGCCTGCCCATGGATTCAGCAGCAGTTCGAAAGGTTGACCTATTCGGGAATCTTCGGATCTACGCTTATTTTCAACTCCCCGAAGCATTTCGTCGCTTACTACGCCCTTCCTCGTCTCTGGGTGCCTAGGTATCCACCGTAAGCCTTTCCTCGTTTGAACCTCGCCCTTCACTTTAACTTTAAGGCTAAGGCTATGCCATCCTAAGGTGCTGCTAAATGGAAGGATCTTATCAACGTCCATGAATGAGAAATCATAGATCGAACAGCCGAATCGGAAAAATTGGGTGCTATCATATAGCTTTGTATCGGCTAAGTTCACGAGTTGGAGATAAGCGGACTCGAACCGCTGACATCCGCCACAGGGTAAACCACCGCCTCTCAGGCCCCCGACTGATTCTACCATAGAGGCCAACGATAGACAATAACTCCCCCCCGAACACAGCTTACAACTTTCATCGTACTGTGCTCTCCAAAGAGCAACTCTTCTCAAAATCTCAAAAGGTGCTGAGTTGGAATCCCATTCTAACTAAGGATTCTTGTGGTTCCGGAGGATCCAGCTACAGGAGAACTGGGAACGGAGAGCTTTCCCCCCTTTTTCCGCCCGACTCTATTGGTCTTAAGAATGCTGGTTTTAAGAATGAGTGATTGCCCTTCTCCGACCCTTACTGTCCAACCTGAGAGCGGACAGCTAATGCGTTCCACTTATTGAACAGGGTTCTATGGTCGGTCCGCGACCCCTGGATGCCGAAGGCGTCCTTGGGGTGATCTCGTAGTTCCTACGGGGTGGAGACGATGGGGTCGGTCCATGGATTTTCTTTCCTTTTGCCGCATTTCGCTCAAAGGGTTGAAGGGAGATAGTGCATCAAGCTGTTCGCAAGGGCCAACTTGATCCTCTTCCCCAGGGATCCCAGATGAGGAAACCCTAGGAGAGCCACCGACTCCAACTACCGTCCATGTACGATCCATACTAGATCTGACCAACTGCCCATCCTACCTCCTCTACGTTCTTGACAGCCCATTTTTGTCTCAGTAGAGTCTTTCAGTGGCATGTTTCGGTCCTCTTCCCCATTACTTAGAAAAAGTGAGCCACCGGTTCAGGTACAAGATACTATCATTACCGCCTGGACAATTAGACATCCAACCCGTAATCGCAACGACCCAATTGCAAGAGCGGAGCTCTACCAACTGAGCTATATCCCCCCGAGCCGAGTGGAGCATGCATGAAGGAGTCAGATGCTTCTTCTATTCTTTTACTTGGCGCAGCTGGGCCATCCTGGACTTGAACCAGAGACCTCGCCCGTGAAGTAAATCATCGCACCTACAGTCCAACCAATTGGGAAAGAATCAATAGATTCCTTTTCGGGAGCGATTCATCCTTCCCGAACGCAGCATACAACTCTCCGTTGTACTGCGCTCTCCAAGTGTGCTTGTTCCCCCCTTCTTCCTTACCATGGCAAGTCTTTGTGAAATAACTCCGATGAGAAGAAAAAAGAAGGCGTTAAGAGACCAGACCCTCCTGGCCCAACCTTAGACACTCTAAGATCCTTTTTCAAACCTGCTCCCATTTCGAGTCAAGAGATAGATAAATAGACACATCCCATTGCACTGATCGGGGGCGTTCGTAGTGACTGAGGGGGTCGAAGACCAAGAAGTGAGTTATTTATCAGCCAAGCATTCTATTCTTCTTATGGCTAGATCCAATCTCCTGGTCCCTGCGGAAAGGAAAAAGAATTTCACGTTCTCCCTTTCGGGAAGGGAGGATTAGGAAAATCCTATTGATTGCAATTTTCTCCAGACCCCCGGGAAAAGTATGAAAAAAAGGCTCGAATGGTACGATCCCGCCGTCACCCCAGAATGAAAGGGGCGATCTCGTAGTTCTTGGTCTGTGAAGATACGTTGTTAGGTGCTCCGTTTTTATTTTTCCATTGAGGCCGAACCTAAACCTGTGCTCGAGAGATAGCTGTCCATATACTGATAAGGGATGTATGGATTCTCGAGAAGAGAGGAGCCGTGGTGGTCCCCCCCCCCGGACCGCCCGGATCCCACGAGTGAATAGAAAGTTGGATCTACATTGGATCTCACCTGAATCGCCCCATCTATCCTCCTGAGGAGAAGTTTGGTTTCAAACCCCGGTTCGAACAGGAGAAGTACGCCATGCTAATGTGCCTTGGATGATCCACATCTCAGGGTCAGGCGCCGATGAGCACATTGAACTATCCATGTGGCTGAGAGCCCTCACAGCCCAGGCACAACGACGCAATTATCAGGGGCGCGCTCTACCACTGAGCTAATAGCCCGTCGTGCGGGCCTCCCGCTGGGGGCCCGCTATGCCAAAAGCGAGAGAAACCCCATCCCTCTCTTTCCTTTTTTCGCCCCCATGCCGCCACACGGGGGCGGCATGGGGGCGAAAAAAAGGGGATCCTATCAACTTGTTCCGACCTAGGATAATAAGCTCATGAGCTTAGCTTAGTCTTACTTCACCGTCGAGAAACGAAAGAAGACTTCCATCTCCAAATTTCACTCAGACGTAGCTCGCTTCTTTTGGGGTGTGAAGCAGTGTCAAACCAAAATACCCAACAAGCATTAGCTCTCCCTGAAAAGGAGGTGATCCAGCCGCACCTTCCAGTACGGCTACCTTGTTACGACTTCACTCCAGTCACTAGCCCTGCCTTCGGCATCCCCCTCCTTGCGGTTAAGGTAACGACTTCGGGCATGGCCAGCTCCCATAGTGTGACGGGCGGTGTGTACAAGGCCCGGGAACGAATTCACCGCCGTATGGCTGACCGGCGATTACTAGCGATTCCGGCTTCATGTAGGCGAGTTGCAGCCTACAATCCGAACTGAGGACGGGTTTTTGGAGTTAGCTCACCCTCGCGGGATCACGATCCTTTGTCCCGGCCATTGTAGCACGTGTGTCGCCCAGGGCATAAGGGGCATGATGACTTGACGTCATCCTCACCTTCCTCCGGCTTATCACCGGCAGTCTGCTCAGGGTTCCAAACTCAACGTTGGCAACTAAACACGAGGGTTGCGCTCGTTGCGGGACTTAACCCAACACCTTACGGCACGAGCTGACGACAGCCATGCACCACCTGTGTCCGCGTTCCCGAAGGCACCCCTCTCTTTCAAGAGGATTCGCGGCATGTCAAGCCCTGGTAAGGTTCTTCGCTTTGCATCGAATTAAACCACATGCTCCACCGCTTGTGCGGGCCCCCGTCAATTCCTTTGAGTTTCATTCTTGCGAACGTACTCCCCAGGCGGGATACTTAACGCGTTAGCTACAGCACTGCACGGGTCGATACGCACAGCGCCTAGTATCCATCGTTTACGGCTAGGACTACTGGGGTATCTAATCCCATTCGCTCCCCTAGCTTTCGTCTCTCAGTGTCAGTGTCGGCCCAGCAGAGTGCTTTCGCCGTTGGTGTTCTTTCCGATCTCTACGCATTTCACCGCTCCACCGGAAATTCCCTCTGCCCCTACCGTACTCCAGCTTGGTAGTTTCCACCGCCTGTCCAGGGTTGAGCCCTGGGATTTGACGGCGGACTTAAAAAGCCACCTACAGACGCTTTACGCCCAATCATTCCGGATAACGCTTGCATCCTCTGTCTTACCGCGGCTGCTGGCACAGAGTTAGCCGATGCTTATTCCCCAGATACCGTCATTGCTTCTTCTCCGGGAAAAGAAGTTCACGACCCGTAGGCCTTCTACCTCCACGCGGCATTGCTCCGTCAGGCTTTCGCCCATTGCGGAAAATTCCCCACTGCTGCCTCCCGTAGGAGTCTGGGCCGTGTCTCAGTCCCAGTGTGGCTGATCATCCTCTCGGACCAGCTACTGATCATCGCCTTGGTAAGCTATTGCCTCACCAACTAGCTAATCAGACGCGAGCCCCTCCTCGGGCGGATTCCTCCTTTTGCTCCTCAGCCTTACGGGGTATTAGCAGCCGTTTCCAGCTGTTGTTCCCCTCCCAAGGGCAGGTTCTTACGCGTTACTCACCCGTCCGCCACTGGAAACACCACTTCCCGTCCGACTTGCATGTGTTAAGCATGCCGCCAGCGTTCATCCTGAGCCAGGATCGAACTCTCCATGAGATTCATAGTTGCATTACTTATAGCTTCCTTGTTCGTAGACAAAGCTGATTCGGAATTCTCTTTCATTCCAAGGCATAACTTGTATCCATGCGCTTCATATTCGCCTGGAGTTCGATCCCAGAAATATAGCCCTCCCTACCCCCTCGCGTCAATCCCACAAGCCTCTTATCCATTCTCATTCGATCACGGCAGGGGAGCAAGTCAAAATAGAAAAACTCACATTGGGTTTAGGGATAATCAGGCTCGAACTGATGACTTCCACCACGTCAAGGTGACACTCTACCGCTGAGTTATATCCCTTCCCTTGCCCCCATCGAGAAATATAACTGACTAATCCTAAGGCAAAGGGTCGAGAAACTCAACGCCACTATTCTTGAACAACTTGGAGTCGGGCCTTCTTTTCTTTTCACACTATTACGGATACGAAAAATAATGGGAAAAATTGGATTCAATTGTCAACTGCTCCTATCGGAAATAGGATTGACTACGGATTCGAGCCATAGCACATGGTTTCATAAAACTGTACGATTTTCCCGATCTAAATAAAGCAGGTTTCACATGAAGAAGATTTGGCTCAGCATGTTCTATTCGATACGGGTAGGAGAAGAACCCGACTCGGTATTCTTAAAAAAATAGAGAAATCAGAACCAAGTCAAGATGATATGGATCAACCCCTCTTCTTGCGCCAAAGATCTTACCATTTCCGAAGTAACCGGAGTTACATCTATTTTTCCATTTCAATTCAAGAGTTCTTATGTGTTTCCACGCCCCTTCGAGACCCCGAAAAATGGACAAATTCCTTTTCTTAGGAACACATACAAGATTCGTCACCACAAAAAGGATAATGGTAACCCCACCATTAACTACTTCATTTATGAATTTCATAGTAATAGAAATAGAACTGTCTTTTCTGTATACTCTCCCCGGTTCCGTTGCTATCGCGGGCTTTACGCAATCGATCGGATCATATAGATATCCCTTCAACACAAAGATATCCACACAACATAGGTCATCGAAAGGATCTCGAAGACCCACCAAAGCACGAAAGCCGGGATCTTTCAGAAAATAGATTCCTATTCGAAGAGTGCATAACCGCATGGATAAGCTCACACTAACCCGTCAATTTGGGATCCAATTCGGGATTTTCCTTGGGAGGTATCGGGAAGGAATTGGAATGTAATAATATCGATTCATACAGATACAGAAGAAAGGGTTCTCTATTGATTCAAACGCTATACCTACGGGATAGGGATAGAGAAAGAGGAAAAAACCGAAGATTTCACATAGTACTTTTGATCGAAAAATCAATCTGATTTATTTCGTACCTTTCGCTCAATGAGAAAATGGGTCAGATTCTACAGGATCAAACCTGTGGGACTTAAGGAATGATGGAAGGGAATAAAAAGAAATCAAAAAATAAAAAAAGAATAAAAAGGGGGGAGATTCTCGAACGAGGAAAAGGATCCAATGACTTCGAAAGAATTGAACGAGGAGCCGTATGAGGTGAAAATCTCATGTACGGTTCTGTAGAGTGGCAGTTAAGGGTGACTTATCTGTCAACTTTTCCACTATCACCCCCAAAAAACCAAACTCTGCCTTACGTAAAGTTGCCAGAGTACGCTTAACCTCTGGATTTGAAATCACTGCTTATATACCTGGTATTGGCCATAATTTACAAGAACATTCTGTAGTCTTAGTAAGAGGGGGAAGGGTTAAGGATTTACCCGGTGTGAGATATCACATTGTTCGAGGAACCCTAGATGCTGTCGGAGTAAAGGATCGTCAACAAGGGCGTTCTAGTGCGTTGTAGATTCTTATCCAAGACTTGTATCATTTGATGATGCCATGTGAATCGCTAGAAACATGTGAAGTTGTATGGCTAACCCAATAACGAAAGTTTCGTAAGGGAACTGGAGCAGGCTACCATGAGACAAAAGATCTTCTTTCTAAAGAGATTCGATTCGGAACTATGATATGTCCAAGGTCCAATATTGAAATAATTTCAGAGGTTTTCCTTGACTTTGTCCGTGTCAACAAACAATTCGAAATGCCTCGACTTTTTTAGAACAGGTCCGAGTCAAATAGCAATGATTCGAAGCACTTCTTTTTACACTATTTCGGAAACCCAAGGACTCAATCGTATGGATATGGAAAATACAGGATTTCCAATCCTAGCAGGAAAAGGAGGGAAACGGATACTCAATTTCAAGTGAGTAAACAGAATTCCATACTCGATCTCATAGATACATATAGAATTCTGTGGAAAGCCGTATTCGATGAAAGTCGTATGTACGGCTTGGAGGGAGATCTTTCATATCTTTCGAGATCCACCCTACAATATGGGGTCAAAAAGCCAAAATAAATGATGTTAGCCCTTATAAAATAAAAAATAAAAAGAAAACGGATTCTTGAACCCCTTTCACGCTCATGTCACGTCGAGGTACTGCAGAAGAAAAAACCGCAAAATCCGATCCAATTTATCGTAATCGATTAGTTAACATGTTGGTTAACCGTATTCTGAAACACGGAAAAAAATCATTGGCTTATCAAATTTTCTATCGAGCCATGAAAAAGATTCAACAAAAGACAGAAACAAATCCACTATCTGTTTTACGTCAAGCAATACGTGGAGTAACTCCCGATATAGCAGTAAAAGCAAGACGTGTAGGCGGATCGACTCATCAAGTTCCCATTGAAATAGGATCCACACAAGGAAAAGCACTTGCCATTCGTTGGTTATTAGGGGCATCCCGAAAACGTACGGGTCGAAATATGGCTTTCAAATTAAGTTCCGAATTAGTGGATGCTGCCAAAGGGGGTGGCGATGCCATACGCAAAAAAGAAGAGACTCATAGAATGGCAGAGGCAAATAGAGCTTTTGCACATTTTCGTTAATCCATGAACAGGATCTATATAGACACATAGACCCATGGATCCCATACATCTCGATCGGAAAAGAATCAATAGAAAAAGAATCGGAATTGATCGATATATCTCTCGAAACAAACGAAAGACGAAACATAAATCATGGATCAACTAAGCCCTCTCGGGGACTTGCTTAAGAATAAGAAAGAGGAATCTTATGTAAATACCATGGAATAAGGTTTGGTCCTATTCATGGGGATTCTGTAAATATTCCATTCCAAAAAGAGAAAATTCGAAACAATTGGGATTTTTTTGGAGATTGGATGCGGTTACTAATTCATGATCTGGCATGTACAGAATGAAAACTTCATTCTCGATTCTACGAGAATTTTTATGAAAGCCTTTCATTTGCTTCTCTTCGATGGAAGTTTTATTTTCCCAGAATGTATCCTAATTTTTGGCCTAATTCTTCTTCTGATGATCGATTCAACCTCTGATCAAAAAGATATACCTTGGTTATATTTTATCTCTTCAACAAGTTTAGTAATGAGCATAACGGCCCTATTGTTCCGATGGAGAGAAGAACCTATGATTAGCTTTTCAGGAAATTTCCAAACGAACAATTTCAACGAAATCTTTCAATTTCTTATTTTACTATGTTCAACTCTATGTATTCCTCTATCCGTAGAGTACATTGAATGTACAGAAATGGCTATAACAGAATTTCTGTTATTCGTATTAACAGCTACTCTAGGAGGAATGTTTTTATGCGGTGCTAACGATTTAATAACTATCTTTGTAGCTCCAGAATGTTTCAGTTTATGCTCCTATCTATTATCTGGATATACCAAGAAAGATGTACGGTCTAATGAGGCTACTACGAAATATTTACTCATGGGTGGGGCAAGCTCTTCTATTCTGGTTCATGGTTTCTCTTGGCTATATGGTTCATCCGGGGGAGAGATCGAGCTTCAAGAAATAGTGAATGGTCTTATCAATACACAAATGTATAACTCCCCAGGAATTTCAATTGCGCTTATATTCATCACTGTAGGAATTGGGTTCAAGCTTTCCCCAGCCCCTTCTCATCAATGGACTCCTGACGTATACGAAGGAGTGCGGTTCGTTCGATAAATTCCTATCTCTCTATCTATTTCTGAGATGTTTGGATTTTTCAAAACTCCATGGACATGCAGAAGAGAAATGCTATCCCCACTCGGACCAAGACATAACTTTACTTGTTCAAATAACAATTAAGGTGAAGCAGGGTCAGGAACAACGAATCCCTTTATGATAAACAGATTCATTTTGCAAGTTCGTTATTACGGGTAGTTCCTACAAAGGATCGGACTAATGACGTATACAATACTTGAATTCTCGATGTAGATGCTACATAGTTGGTTCTCATCCTTCAGAGACTACGAGTGTAATAGGAGCATCCGTCGACAAAAGGATCACCCTAAGATGATCATCTCATGGCTATTGAGAACGAATCAAATCAGATGGTTCTATTTCTCAATCTTTTCGACCTCGGTTCCGTAGGAGCAAGTCATAAAGATTGAGAAAAATCGGTCATTCACAACCACTGATGAAGGATTCCTCGAAAAGTTAAGGATTAGTAATCCTTTTTAAAAATCGAATGGATTCGGTCTTATACATACGCGAGGAAGGTAATCAAAAAAGAAAGAAGAACTCATCTTCTTTCTTTTATCACTTAGGAGCCGTGCGAGATGAAAGTCTCATGCACGGTTTTGAATGAGAGAAAGAAGTGAGGAATCCTCTTTTCGACTCTGACTCTCCCACTCCAGTCGTTGCTTTTCTTTCTGTTACTTCGAAAGTCGCTGCTTCAGCTTCAGCCACTCGAATTTTCGATATTCCTTTTTATTTCTCATCAAACGAATGGCATCTTCTTCTGGAAATCCTAGCTATTCTTAGCATGATATTGGGGAATCTCATTGCTATTACTCAAACAAGCATGAAACGTATGCTTGCGTATTCGTCCATAGGTCAAATCGGATATGTAATTATTGGAATAATTGTTGGAGACTCAAATGGTGGATATGCAAGCATGATAACTTATATGCTGTTCTATATCTCCATGAATCTAGGAACTTTTGCTTGCATTGTATCATTTGGTCTACGTACCGGAACTGATAACATTCGAGATTATGCAGGATTATACACGAAAGATCCTTTTTTGGCTCTCTCTTTAGCCCTATGTCTCTTCTCCTTAGGAGGTCTTCCTCCACTAGCAGGTTTTTTCGGAAAACTTCATTTATTCTGGTGTGGATGGCAGGCAGGCCTATATTTCTTGGTTTCAATAGGACTCCTTACGAGCGTTGTTTCTATCTACTATTATCTAAAAATAATCAAGTTATTAATGACTGGACGAAACCAAGAAATAACTCCTCACGTGCGAAATTATAGAAGGTCCCCCTTAAGATCAAACAATTCCATCGAATTGAGTATGATTGTATGTGTGATAGCATCTACTATACCAGGAATATCAATGAACCCGATTATTGAAATTGCTCAGGATACCCTTTTTTAGTTAGCTTCTAGAATCTATTTCTTAGTTCAAGATCCCTCTTACTATACTAACTGGAATCAAAGAATTAGTAGATCTGTTCCGCCCAAAATGGGAATGGGCTAGGGTTATGAACTTATAATCTATAATCTGATGATCGAGTCGATTCCATGATTATAAGTTCATTCCATACCGGACCAGACCGGAATAGGGTTCTATACATTCTCATTATGAGAAGGGGCCATTCGAGCGTATCTAAATAGATACTATGTTTACATATAGATCTCTGCGTCGTTCCATTCCATTTAGGATTAGGAATAGGCGTAATCGGACCTGCTTTTTACATATCTCTCGTTATTTGGGACCCTATTCACCTCTTTGGGCTTTTATTGAATCGAGAAATAGGTTTGATTGTCCATCTTTTTGATAGAATATATATAAGGTATCCTCCGGATAATTCAAATCGAACCAATTGGATGTCCGACTCGGGCCTATATGACATGACCGATCAATAAAAATACGCTAACACTCCACCTTTGTCATATATTCCATACATCACACTAGATAGATATCATATTCATGGAATACGATTCACTTTCAAGATGCCTTGGTGGTGAAATGGTAGACACGCGAGACTCAAAATCTCGTGCTAAAGAGCGTGGAGGTTCGAGTCCTCTTCAAGGCATAATATTGAGATCTCTTATTGAATTGGAATAAGTTCGGCAGCGGATCACGAAATCTTGGTGATCTTCTCTATCTAATGAATGGGGAGTCCGTTTTGAAAGCGTCCGCCCTGCACCCACCCCCCCGAGTATATGCTTCAACAGGAATCACACAGGGGTAGATTGATACAATAGAAACCTCTGGTAAAATACCCACCCGTAACCCAGCGGATAAAGTACATTCCATAGTCCGTTTTAGGGATTGGCGACTTACCCATTCAATGACTTTGGCACCGGACGTTCCCAAAATGGGTACTGTACTCTCGGGTCGGGTGAATTCAATAATAGACGCCTGTTGGCATTCCCCGCCTTCCTTCTCCTTTCAGGGCCTATCCGAAAGAGAATTCAGTACTTCTTGGTCGTGAATATCTGAATAGGACGAACCGCCCCGTGGATATCTTTGCTTCGGAACAAAACAATTAGAATTAGGCTCGGTCAACTGGAATGTGTATTATCCATATTAGGGGATCTTTCAATTGAGAAGATCCATCGACCTGAGACGAAGAGAAAGAAAGGTTTATCTATTTTATTTAGTTATTCCGTTAGTTATTCAATTAAACCAATGATTCGTTATTGGAGCAGATAGCAACAACCATTTCATCCGGCATACGTGATTTTCCAATGGATTTACATCTTTCATTAATGGAAAGTTTTTGATGTAGTGAGTAATAGCTCTGGTTGTTCGCTCTTCAAGAATTCTTGTTTAGGCAGTTCATACCATCCATACATAATGTTTTGATCTAAGATTTCAATTCTTCCATGTTTCCGCAGTAGTATATTGTTCCATGGAGCTAAGGTCCAAAATATGGAAGAAACGGGTGTTTCCACGACTCTACCACCCAGTCAATTCTGTTTCACTTAATCCCTATTTCATGGCCACATATCTTTCCGGCTAAGGAATGGGAAACCTTTCTCTTGTTACATGAATCCAATTTTCATTTCATCCGCGAAAAGCCATCTTTTTCTCAACAATGTCTTTGTCATTTGATCCAATAGCGTTCCGTTAGATAGGAACAGGTTTGATAAATACTGATAACTCTCGGATAGAGTATTAGAACGGAAAAATTCATTAGATAATGAACTGTTGGTTCTAAGCCATCTCTGGCGATGAATCAACAATTCGAAATGCTTTTCTTGCGTATTCTTGATAAACCAGCGTTTATACATAGATGTAGGAATATCTGTTTGGGAAGTAAGAAGCTCCCTTGACATCTCTTCATCTGCAAAGAATTCTCGATGTGAAAACACAAAAGGCTGATCTTTGAATAGGAAAAAGAGTGGATCCGCAGGGTCCCAAATGAATTGGCTTATTCGAAAAAAGCCTTGTTCTTTGGAAGATCTATCTCGTGTCTGGTACTGCATGGTTCCACTCTGCAAGAACTCCGAATCATTCTCTTGAAGCTCATCCTCTTCATCATACAAGAACTCCGAATCATTCTCTTGAAGCTCATCCTCTTCATCATAAATGATCTGCTTGCCCCGAAATGACCTGGCCCAATAGGGAAATCCCAATTCATTGGGACTTTCGATACAATCAAATAAAAAGTCCCAAGGGCGCCATATTCTAGGAGCCCAAACTATGTGATTGAATAAATCCTCCTCTATCTGTTGCGGGTCGAGGACTCCTTCCCCTTCTTCAAACTCCGATTCGTATTCTTTATAGAGAAATCTCTGATCAACGATAGAACAAGATCCATTTTGAATCCTATTTAAGGGATTCCTTGGTTCGGGCCGAAGAAGCAATGTCACTCGATCATTATCAAACTGACTGCAATCTTTTTCTGTCCGTGAGGATCCCACCAGAGCGCCTTCTACTTCTAATAGGCCATGAACTAGATCAGAATCATTCTCAACGAGTCCATAAGAAGTGATCCCATTTTTTTCATCAGGTCCGGGTAGAGACCAAAGGTCTTGAGCGACCGATCCGGCAGAACAACTCAAAAGATAAAGAAGTATCGTTAATTTCTTCATGCTCGTTCCAAGTTCGAAGTACCATTTGTACAAATAAGAATCCCCTTCGTTACATGATTTCTTCTTCATATAGATAGATATAGGATCTATGGAGCAATTCCTTAGAAGTACATTTTGTGAAACAGCCCTTCCTGTCTGATAGAAAAGGATCCCATGATCCTGAACCGATCTTACCTTGGATCGCAAATCCCAAGTTTGTCTATGAAGAGCAGATCGAATTATATTAGTGTCTATAATGGATTTCTTTTGTATAATACTAATCGATAGGGCCTCATTGGTAAGTGCTACAAGATCTCGTACATTGGAACCCATAGTTATGGACCCGAATACATTAGGATGGAACATTTTCTTTTCCAAGTGAAATCCCCTAGTATATGAAAGAGTGAAAAAGTGCTTTCGTTGTTGTGGAATAAGAAGCCTTCGTATCTTAATGCATGTATTTAATTTATTCGGAGCTATTAGAGCGGGATCTACTTTTTTGGGAATATGAGTCGAAGCAATAACAAGAATATTTCTAGTGGAACATCTTTCACAATCCCTGGAGAGATAGTTCACTAATAAACCGAGGGATAAGTAATTCGACTCATTCATATCCAGATCATGAATGTTTGGAATCCATATTATACAAGGAGACATTGCTTTTGCTAATTCGAATTGAAGGGTGATATAAAATCGGTCTATTTCCGGCAGCATATCCATAGTTAGCGCATCCATCATAGTTTCCATAATAGTTATAGTTAGAAACTCCAGCTCCGTCTCAATATCAAGGTCACGGTCGATATCGTCACTATCATCAATATCCTCATCTTCATCCTCACTAGCGTCACTATCATAAAAATCCTCATCCTCACTATCGTCACTATCATCAATAAGAAAATCCTTAGGCTTGTTATCCATGAACTTGTTCAGAAATACTGTAATGAAAGGAACATAGGAGTTTGTCGCTAGGTGTTTGACCAAATAGGATCGTCCAGTTCCTATAGAACCTATCACTAAAATACCCCTAGGAGGGGATAGGGCTAAGCGGAGCGAAAAGGGTTTTCCATGAGATGGGAAATGAAAACTATTAGCCCCACACGGGGTTTGTGAATAAGTGATTGTCTGATAATGAGCAAGGAATATCCGTCTTTCTGCTAAACAGGATGTATTGAACTCATAATTCATTAGATCCTTTTTATGAATGTCAACTAAGTATCGTAAGTAAATTGCTCCCGGTTGTTCAATCATTTGATAACCAGAGTCATTCTTTGATAAATGATCACTATGAGTCAGACTCAATAGAATTTGATCAATCCTTTTTTCTGTCGTTAAGGTAGAGAACTGAACCAAGAATTCTCTTTCTTTATCATCAATCCAATCACTGTTCGAGACCCAGGATTCTATTTGATCATCAATCCAATCACCATTTTGATCATCAATCCAATCACCATTCACGTTTTTTCTTGTTCTTATCAAGGAATAGATCGCTTTACTTGTATGACTTAGATGTCTCGTATTTCTCGAAAAAGCGATTCGATTGATGGGATTTGGTATGATACTTATGAAATCGATGAGATTCCAATATTTTTTCTTAGAACGTATTGATTTGACCCCATAAGCGGGACCACCACCCCATAGCATGTTGCCGCCAGAAGCAGAACCCCATATTTCTTCTAGAGAATCTCCTAATTGTTCCAGAGCAACTAGAAAGAGATTCTTTAACCAGAAAGAATTCAGTTCAGATGTAGGATACCTATCCAGAAGTTTTCGCAACTCAATCATGTATGATGGAATCATCAAAGATTTGACCTTTTCGAACTCTGTCTGTAACTCACTATAGGCTCGAGAAACAAAGAGAAGATGTGTACGAATGAGATATCCAGCAACAAGAAGAAGGAAAAGGATTAAATAGAGGAACTCCCGAACATTTAGCGATCTCAGATGTGTCGATATCAATGGTGACTCATTATTTCGATGAATAATTTCTTCGGACAGAAGAAGATTATGTAAACACTTACTCGAAATCTCACTTATCAGATTCCATTGTGGAAGACACAATTTTTTCTGAAGAATTCGCCATGATATATCTGATCCATGCATAATATCATGAAAAATGGATACAAATTTTTGGCTGCTACTTAGTATCGGCAATAAGTCTGAAAAGGTATCTAAAAATATCAAATTTAGATATTTGTACCCTGTCGAAGTAAGGAACCATGGTATATATGTTTGGAATAGATTCCATTTTGAGAGAGTTGAAAAAGCACTATCTCGTTGAAAGGTTCTATACATCTGCCCTTTCTCAAGGCATTTTTTTAGACAAAGACTCCGTTTTTTCCTCTTTTCGGATGGTAAATATTTCTCAGAACATGGAGTGTGAATCAAACCCATGTTTGAGTTGAAATTGAGATACTGATGCAAGTTCTTCTCTTCTGAATCAGATAGATTCATATCTGAAAGAGGTTGACAATAAGTTCTTTCAAAATGGAATATTTGTCCCTCTGTTAGAGGTGTTCCAGAAATGTCTGCGATCGAGTAAATAGCTCTACGAACGAATGGATCGGATCGAATTGGAAAATGGAAAGATTTGTAGAAGTTATACCTTTCGTCACCACTTTGCGGAAAATCGTTAGGTATGAATATGTTAGATACCTGTGACTCGATTGGCGAAATAGTATCTCTCTCCAAAAAAGCATGTTTTTTTTTACCGCCGCACAAAGAAAATATTTTGTTGCGAATGAACAAGATATTGAGGAATTGTTCATACGTAAAATCATAATTATGGATACGGGCCTTTTCCGCATAAAAGGGGAATCTTTTGTTACAATAGAAGCAGAAGTGATGTCGATTATTCAAGAATCGAAGTCGATTTGCTTTATAAAAAGAGGATATCAATGAACTTCTATGAAATGGTTTCACGGGATTCAGCCAATTGTCTTGATCGTGAGATATCATTGAGAAATAGGAATCCGTGTTATCAAAAGATTTCCTGCGATTCTTTCTAATATGGAATGAGTCAATCATCCACTTTGGTATCTTATTGAACAAAAATGGTGATATTGTTCCTCCATTGATCAAGAATTTCGATTTTTGGGAAGTATCATGGTCATCCAATAAGAAGGGTTTCCATTTTTTCAAATGAACGATTTGAAGACCTATTGATTCTAACAACTGATTGCAGAGTTGATCATTCGGACCTTTCAATTCATAGATGTGGATCTCGGACCTATGAATGGGGATACTCCCGAAACTCACAAAGAAAAAAGGAAGTGAGTTAGACAAAAAGAGAAGAAACTTGGACAAAAAGAAACAAAGTGACTTAGACAAATCTTTTTTGTCGATAACCTCAGACCAATCAATCGAATATTGATTAATACGTAATCGATCGAACACTACTTGAAAACGGCTATTCTGCTCAGAAATGAAATGTTCCAAATGTTCCTGGAAATTCTTGCTCCCATTGGACCATTTGTATCTATATGCATTAGGATCCCGATTCATGGATCTCTCGGTTCGAGAAATCAAAATAAGAGGATCGAACCATTTCTTCTGACTCTTTTTCAAATTTGATAAATGTTGGTTGATCGTATATTTCATTATAGTTCTATGATTCAGAGTATCATTTCCTATTTGATACCTTTGAATTCCATATTCGAAGTTGTGATCGGATCTATTCATTAAAAAGAATCGAGTCAATACATTTCTTATGTACCCATAGGTGCTATATTGGATTTGAATCAGATTTCGGATCAATCTATATTGATTGACTGCCTCCATTATATTGTTGCTAGCAAATACCACTATTTTTGGTTTTGGATCTTCCAAATCATTCCCGCAAGAGGTCCGGACCCGTTTTTTTCTGATCCTTCGATAAAAAGATTCATTCTCTTCATAAAAAATAGGAGGTAGAACCAATAAAGATTTCTTTTTCGATTCATCCCTGGAGTTGAATACCTCATTCAATAATTGTTTTTGATCCAATCCGGAGGAATCAATAGAAAAGGCAAATCCCTTATGATACACCAGATCCGGCTCGGTTATTGATAGAGTGAATAGATCCGCCATTTCTTGAAATCTCTCTTCTGATTCAAAATCGTGGTGTAACGTGTATCCCCCCCTGTTCCGGTCATGGAATAGATGAAATAAATCAAAAAATGGATTTTTGTTCAAGAATGAAATCTTATTGGAACTGTCCAGTTCATCCTTCGGAACCATATCACATCCCGGATCTGATGAAATAGGATGAATTGATATGGTATTTTGTAAATACATAATTATCTTGAATATATTAACTATTTCTTTATTTTCCGATCGCCTGGAAAGAACAAAAGAAACATCTTGTTCTTTCTTCAACAATTTCTGATCTCTAGTGGACCTCTCAGTAGGATTCGAACCCAGATGAAGTTCTGACCATCTGTCAGAGAAAAAAGAACGAATGGATCTTGTAGGATTCCCAAGAAATTCTTCGATTTCTTCCGGAAGCAGCTGATTATTCATCTGCTTCTCACATTCCGTGAATAGCCGGGACATTGAGGAATATCCAGAAAGGCATTTAGGGAATCGCTCTGATTCTATCTCTGTTCGTTCGGTTTGAAGAAAGGAAGGATCCCAACAAAGAATCGATCTTTCTTTTAGTTGTTGAATCTCTCTTTGATTGATCAATGTGTGATATTCCGAATCCTCATTACTAATGGAATCGAAATGATCTCTGGATTGATCAGAAGATCCTTTCAATTGGCTAGAATCCGTTACTTGAATGAAACTAGATCTTGTGGAATCATATTGAATATTTGACGATACATTCCGTACCTTGCTAAAAAACCGATCCTTGTTTACCAACCACACATTGTCTAACCAAATCCAATTCTCTCTCGATATGTTCCTCAAAAAATCCGATTCGTGCGGATTCTTCCCCCAACCCCAACTAACGAAGAGATCTTGGCGGAATTGCCACATATGAAATTGAGCACAATTTTGCAAAGAAATAGCCCGCTTGTTTCTCAAGAAGAGATGGGAAACATGCTCAATATCATTTGATTGAATAGTTGACCCAGCTCCTTGTTGTTTGAAGAAACCCTCCACTTCCACAGGTATTTTTTCACGAAAAGCAAACATGAGATAATAAATCCAGTCTTTCACTAAGATTTCGAATAGCTGTCCCGAATTCAAGTTGATTCTGTTTCGCCTCTTCCTCGGAGAAAGACGATCAAACAATTCCCAATCATGGTCCTTGCGGATCGGATCATCCATATAATATACAAAAAGAAACTCCAGATATTTGATATCTTTCTCTTTGAATGAGATCTCAATTCCAGCGACGGTTTCATTAGATATCTTACAACTAGAATCCCTCTTTTTTCCGATCCAGTTCCTCCACCACCGCGAACCCCAGTTAGATTCAGGCATGATACACTTTTTAGTTATTGGGAGAACCCAAGTACTCTCTTTCGGATCCAGGAAAGAGCTCTCAGGGATCTTTTTTCCTTTTGGAAGATACAGGAGCGAAACAATCAACCTATTGATATTGGAAGACCCAAAAGATTTTTCCAATGTATCATTTCTGGGTCCAATGGAATTCATAGGTATAGGAAGAAGCCCTGTCAAATAGAGATTTTTTCGTTCGACCATCTTTCGATTGTTAATACGATATATAAGGACCGCTACTGCAAAGAGTACTACACCCTTGATCGTGAAATATCGATTGCTTGTTGAACCCTGTGAATTGCGTGAAAGTGGGATACTCCAATTTCGGGAGTCCAAGAGTTTTATAAAACGCTCTTGATGGAAAAAAATGTGAATGAAAGATCCCACTGAATTGAATTGGGTCCATGAATCTAAGAAAGAGTGAGAATTCTTGATCTCTCTCAATATCTCTCTCAATTCGAAAATACAGGATTTGAATGGATGTCCTCTCATTGAGCCCTCCTAAATTTAAATTGCATTGATTTATCCTAAAGATTTCATTTCAATTGGAATTTGGTTATTCACCATGTCCGAGGATCCCCGCTAAGCATCCATGGCTGAATGGTTAAAGCGCCCAACTCATAATTGGCGAATTCGTAGGTTCAATTCCTACTGGATGCACGCCAATGGGACCCTCCAATAAGTCCCAATAAGTCTATTGGAATTGGCTCTGTATCAATGGAATCTCATCATCCATACATAACGAATTTATTGGTGTGGTATATTCATATCATATTAAGAAATTTATTGGTGTGGTATATTCATATCATATTAAGAAATTTATTGGTGTGGTATATTCATATCATAACATATGAACAGTAAGAACTAGCATTCTTATTGAGACTAGAACTCATAGGGAAGAAAATCGATTTATGGATGGAATCAAATATGCAGTATTTACAGACAAAAGTATTCGGTTATTGGGGAAAAATCAATATACTTTTAATGTCGAATCAGGATCAACTAGGACAGAAATAAAGCATTGGGTCGAACTCTTCTTTGGTGTCAAGGTAATAGCTATGAATAGTCATCGACTCCCGGGAAAGGGTAGAAGAATGGGACCTATTATGGGACATACAATGCATTACAGACGTATGATCATTACGCTTCAACCGGGTTATTCTATTCCACCTCTTAGAAAGAAAAGAACTTAAATCAAAATACTTAATAGCATGGCGATACATTTATACAAAACTTCTACCCCGAGCACACGCAACGGAGCCGTAGACAGTCAAGTGAAATCCAATCCACGAAAAAATTTGATCTATGGACAGCATCGTTGTGGTAAAGGTCGTAATGCCAGAGGAATCATTACCGCAGGGCATAGAGGGGGAGGTCATAAGCGTCTATACCGTAAAATCGATTTTCGACGGAATGAAAAAGACATATATGGTAGAATCGTAACCATAGAATACGACCCTAATCGAAATGCATACATTTGTCTCATACACTATGGGGATGGTGAGAAAAGATATATTTTACATCCCAGAGGGGCTATAATTGGAGATACCATTGTTTCTGGTACAGAAGTTCCTATAAAAATGGGAAATGCCCTACCTTTGAGTGCGGTTTGAACTATTGATTTACGTAATTGGAAGTAACCAATTAGGTTTACGGCGAAACCTAGAAATCGATCACTGATCCAATTTTAGTACCTCTACAGGATAGACCTCAACAGAAAACTGAAGAGTAACGGCAGCAAGTGATTGAGTTCAGTAGTTCCTCATATAAAATTATTGACTCTAGAGATAGAGTAATATGGAGAAGACAAAATTGTTTCAAGCACCGACAGAACAACCAGAAGCGCCCCTTGTTTCAAAGAGGGGAGGGCGGGTTATTCACATTTCATTTGATGGTCAGAGGCGAATTGAAAGCTAAGCAGTGGTAATTCTAAGGATTCCCGGGGGGGAAAATAGAGATGTCTCCTACGTTACCCGTAATATGTGGAAGTATCGACGTAATTTCATAGAGTCATTCGGTCTGAATGCTACATGAAGAACATAAGCCAGATGAAGGAACGGGAAGACCTAGGATGTAGAAGATCATAACATGAGTGATTCGGCAGATTTCGATTCCTATATATCCACTCATGCGGTACTTCATTGTACGATATATATAAGAATTCTACGATATATATAAGATCCATCTGTATAGATAATATCATCATCTACATCCAGAAAGCCGTATGCTTTGGAAGAAGCTTGTACAGTTTGGGAAGGGGTTTTGATTGATCAAAAAGAAGAATCTACTTCAACCGATATGCCCTTAGGCACGGCCATACATAACATAGAAATCACACTCGGAAAGGGTGGGCAATTAGCTAGAGCAGCAGGTGCTGTAGCGAAACTGATTGCAAAAGAGGGGAAATCGGCCACATTAAAATTACCTTCTGGGGAGGTCCGTTTGATATCCAAAAACTGCTCAGCAACAGTCGGACAAGTGGGGAATGTTGGGGTAAACCAGAAAAGTTTGGGTAAAGCCGGATCGAAATGTTGGCTAGGTAAGCGTCCTGTAGTAAGAGGAGTGGTTATGAACCCTGTAGACCATCCCCATGGGGGTGGTGAAGGGAGGGCCCCAATTGGTAGAAAAAAACCCGCAACTCCTTGGGGTTATCCTGCACTTGGAAGAAGAAGTAGAAAAAGGAATAAATATAGTGAGAATTGGATTCTTCGTCGCCGTAGTAAATAGTAGAGTAGAGAAAATCGAATTTGTTTCTTCGTCTTTACAAAA-AAAAATAGGAGTAATTAACTGTGACACGTTCACTAAAAAAAAATCCTTTTGTAGCGAATCATTTTTTAAGAAAAATAAATAAACTTAACACAA
>Afzelia quanzensis voucher Zimba 959 chloroplast, complete genome
TGCTATGTTATGGGCGAACGACGGGAATTGAACCCGCGCATGGTGGATTCACAATCCACTGCCTTGATCCACTTGGCTACATCCGCCCCGAGACTATATCACTATGT------------------------------------------------------------------------------------------------------------------------------A-AAAAAAAAAAATAATAATAATGTTGAAGTAAATAAAAAACTACT-AAAAATAAAAATAAAAAAGAAAGAAAGTAAAGGAGCAATATCCATTTCAAGAAGATTAATATTGCTCCTTTACTTTCAAAAACTCATATTCATTAAGATCCAAATCTTATCCATTTATAGAAAGAGCCTCGATGGCAGCTAGGTCTAGAGGGAAGTTATGAGCATTACGTTCATGCATAACTTCCATCCCAAGGTTAGCACGGTTAATAATATCAGCCCAGGTATTAATTACACGACCTTGGCTATCAACTACAGATTGGTTGAAATTGAAACCATTTAAATTGAAAGCCATAGTGCTGATACCTAAGGCGGTAAACCAGATACCTACTACAGGCCAAGCAGCTAGGAAGAAATGTAAAGAACGAGAATTGTTGAAACTAGCATATTGGAAGATCAATCGGCCAAAATAACCATGAGCAGCTACAATATTATAGGTTTCTTCCTCTTGACCGAATCTGTAACCTTCATTAGCAGATTCATTTTCTGTGGTTTCCCTGATCAAACTAGAAGTTACCAAGGAACCGTGCATAGCACTGAATAGGGAACCGCCGAATACACCAGCTACGCCTAACATATGAAATGGATGCATAAGAATATTGTGCTCAGCCTGGAATACAATCATAAAGTTGAAAGTACCAGAAATTCCTAGAGGCATACCATCCGAAAAGCTTCCTTGACCAATTGGATAGATCAAGAAAACAGCAGTAGCAGCTGCAACAGGAGCTGAATATGCAACAGCAATCCAAGGACGCATACCCAGACGAAAACTAAGTTCCCACTCACGACCCATGTAACAAGCTACACCAAGTAAGAAGTGTAGAACAATTAGCTCATAAGGACCACCATTGTATAACCATTCATCAACGGATGCCGCTTCCCATATCGGGTAAAAGTGCAAACCTATAGCCGCAGAAGTAGGAATAATGGCACCAGAAATAATATTGTTTCCATAAAGTAGAGATCCAGAAACAGGCTCACGAATACCATCAATATCTACTGGAGGGGCAGCAATGAAAGCGATAATAAATACAGAAGTTGCGGTCAATAAGGTAGGGATCATTAAAACACCAAACCATCCGATGTAAATACGATTTTCAGTGCTGGTTATCCAGTTACAGAAGCGACCCCATAGGCTTTCGCTCTCGCGTCTCTCTAAAATTGCAGTCATGGTAAAATCTTGGTTTATTTAATCATCAGGGACTCCCAAGCACACTAATTCTCTATAACGAGATAATGGGGGCTTGTTATTTAACAGTATAACATGACTTATATACTGGTGTCAACCAATACCAATATCCATAGATATATCCATCTATTTTCATTTAGATTTATCAGAATTCTATTTTTTCATCTATTTCATTTATTCAAATCACTTCATTCAAAAAAAATGGGTGTATATTACTTCGAGATGATAATTCGAGTGGGTTGCCCGGGACTCGAACCCGGAACTAGTCGGATGGAGTAGATAATTTATTTGTTAATAAAATTCAACAACAAAACAAAT-AAAAAAAATCCCTCCCCAAGCCGTGCGTGCATTTTTCATTGCACACGGCTTTCCCTATGTCTACATTTATAAACCTCAGTTCCTTCCCTAGAACGAGACTCTAAGAAAGTTGAATACTCATTGATTAATCCCTACTTACTTACTCCATGAACATTTCATAATCCATTTCAGAATAGAATTCTAAAAAATGAATGATTTTTTATCTCTTCATCATTTAAAGAGAAATTTCCACTTACAACGAAAATATCATAACCAATCATTCATCATTGACCAGATCATTGATGCAAATAATATCCAAATACCAAATACGGCCTCTATATAACCTTCTCTGCAAAGTAAAAGAAGTTCTTGAGAAGATCAAAGAAAGAATCTCGTCTTCGTCTGTAAAGAATTCTTCCAAAAATTCTGAACCTAATCTTTTCAAAAAAGAGCGTACAGTACTTTTGTGTTTACGAGCCAAAGTTTTAATACAAGAAAGCCGAAGTATATATTTTATTCGATATAAACTCTTTTTTTTTGAGGATCCATTGTAATAATGAGAAAGATTTCTGCATATTCGCACAAATAGGTCAAGAATATCCAAATTGGATAAATCGGCCCAGACCGGCTTACTAATGGGATGCCCTAATATGGTACAAAATTTCGCTTTAGCCAATGATCTAATTATAGGAATAATTGGAACTTTTGTATCAAGCTTTTTCATAACATTTTCTATTAGAAATGAATTTTCCAGCATTTGACTCCGTACCACTGAAGGATTTCGCCGTACACTGGAAAAATAACCCAAAAAGTAGAATGAATGCTCGGATAATTGGTTTATATGGATCCGTCCTGGTTGAGACCAAACATAAAAATGACATTGCCATAAATTGATAAGATAGTATTTCCATTTATTCATCACAAGAGGGGTATTCTTTGAAGCCAGAATGGATTCTCCTTTATATCGAGCATAATGAATGAAAGGGTCCTTGAAAAACCATAAGATAGACAGAAAATCCTTAGTAAAGACTTTTACAAGATATTCCATTTTTCCATAGAAATAGATTCGCTCAAAAAGGACTACCGAAGATTTTAATTGTAAATGAGAAGATTTGTTACGGAGAAAAAGGAAGATAGATTCGTATTCACATAGATAAAAATTATATAGGAACAAGAAGAATCTTGGATTCCTGTTTGAAAAAGTAGAAATCGATTTTTTTGAAGTAATAAGAATGTTCCAATTACAATACTCGTGAAGAAAGAGCTTTAATAAATGAAAAGAAGAGGCATCTTTCACCCAGTAACGAAGGGTTTGAACCAAAATTTCCAGATGGATAGGGTAAGGTATTCGTATATCTGACACATAATTTAAATATGGAAATTTATCCTCAAAAAAAGGAAATATTGAATGAATTGATTGTAAATTATAAGATTTTACGATTTTTTTCTCCTCTAAGAAAGAGATTAATCGTAGGGAAAATGGAATTTCCAGAATGACGGCAAACCCCTCTGATATTATTTGAGAATATAAATTCTTGTTGTACCCACAAAATTTATTTTTGTTAGAATCATTAACAGAAATAATCAAATGATTCTGTTGAGGCATTCGAGTAATTAAACGTTTTACAATTAGTAAACTAGATTTATTGTCAGAACCTATATTTTCCATCAAAATGGAGCTATTTAAACCATGATCATAAGCAAGTGCATAAATATATTCCCGAAAGATAAGTGGGTATAGGAGGTCATATTGCTGAAACCTATTTCGTTCTAAATATACTTGAAATTCCTCCATTTTAAAAAATTCAATTTGAGACAGGGATAGGGGATTTATTGGGTTCTCAAATGATACATAGTGCGATACAGTCAAAACAGGGTATTCTATTCTAGTAAAAAAATGAAAAACGAATAGATACCTCGAAAACAAGTAAAACTCATCAACGGACTCTCTCTCCTCGTTTTTTTCGATCTAATTGTTTTATGTTCATTCTAGAATAACAATAGAGTTCGAAATCCTTTATTTTCTCAACCCAATCGCTCTTTTGATTTTGGAAAAAAATATCTTTATCAATATACTCTTTCTTCTACACATTCAGCGACACCCCATAATGGAGACATAGTTAATAGTTAGGACTCATAAAAAAAATAAAAAATCCATTCTCTTTTTTTTATAGAAAAAGCTTTTCCCACATCAAACACTAATCTATTTTTAACGTAAAATTAGATCGGGTAATCATTCAAATTAAAAAATGAAAGCTCGTTGCTTTTTGTTTGCCTATAATTGGAGCCGCCAGGCTCTATCCATTTATTAATTCAACCCAACTTTGATTTTTTGTTCCGAGCCAAGAATTCAAACAAAGGTTTGGATCGGATCCAATAAGAATGAAATATTCTTCGAATTCTCCATTGATACGACATGCTACTTTTTCCATTCATTCCTTTCTGGATCAGTCGTCGTCTTACAAACTCTATTGCTGGTATGAACGAATCCATTGCTTCGTAAAAATGTGTAAAAAATCGAGTCGCACTTAAAAGCCGAGTACTCTACCATTGAGTTAGCAACCCAAATGAAACTAATATAAAAAAAACTAAAAAAATCGAATGTGTAGATACAATAACAATCAAAAAAAAGATGTTATTCTATAATAAAAAAATCCTATGGATATGGAACGGAAATAAAAAGATCCGTTTATTCACGATCGGATTATATTTGTTTGATATACTGTTGTCAATATTAATGTTGAGAAAAAACTACAATGGAGAAAACAAAATAATTATAAACTTTTCAATAGTACCTAACAATTTAATAAATGTCAATTGAAATTCTATTTTCTTTTTTTTTTTTTTAATAAATTTTATTTAA----------------------TTAATGTTAATAATAACAAAGTTCGTTTGTAAATTCTAATAAAAAAATTCGAATACGAAAATGTATTATAATACTAATATAATACTAATAAT------ATAATACTAATAATAATAAAATAAAAAACAAACAATTATGTTGAATTGGCACTACAAAACTAATCGACATAGATCTAAAGGGTGTATGCGAAAATTAAGGAAAAAAAGAAAAGGGTAGAGATCCGATTTATTCAATCAAATTAATATGAATTAATAATTGAATCAATGCAATCGAAATATGGACTAAGCAATTAACCTAACTCCCTTTTTTATTTCTTCAGAGAATTCCAATGAAAACCACCTCATTGAGAGTAATATATTATATTTATAAAACCAATTACTTCATTTATTGATTTTGCTCTTTTTTTCTATCCGTTTTATATTCATTTTTTATATTAATTTATAAAAATAAAAATAGATTTTTGTGGTTATAGAAAACAGCATTCTTATAGTATAGCAAATAATAAAAGAAAAAAATGAGGTATGAATGGATAGCGGGGGGATAAGAGAGATAAAGGATTATATAAATATATATACAAGTTATCCACACCCTCTTTTGTTTCTTATTTCATTAATTGAATTTCGTTTGTTGATTAGGGCAAAGTTCGATAAAAACACCCGCCCTTTTTGAAATATCCTGAACAGTTCCTGTAGGTTGAGCGCCCTTTTCAAGGAAATCGAGAATAACAGGAATATTTAAATAGGTTTGATTCTTTATCGGATCATAAAAACCCACTTTCCGAAGATCTCTTCCCTCTCGTCGGGATCGAATATCAATTGCAACAATTCGATAAACGGCTCATTGGGATAGATGTATGGAGATGAACAAAACA--CCCCCCCCTAGAAACGTATAAGAAGTTTTCTCCTCGTACGGCTCGAGAAAATTAGATGATGCCTATGGGATATAATATTATTATGAATTTGGATGTCAAATAGATCCATAAAATCATAAAATCAATTCGATTATGATTTATAAGTACTTTTTTTTCTTATTCTTTTTCTTTCCCGAAAAAAAATTACTTGTATTCACAAACTCATAACTCAAGTTGGATAACTCTCAAATAACTCAAAACCTTTAAGTATTTCATTTATTGAGCGGTCTCTATCCCGTTTTTTGTCTATCTTCTTTAGAATCTATTTTTTTTTTTTTTTATTCTTCATTCTGATAGAGTTGTTGAGACAATTAAAAAAGGTATTTACTTGTTCCAGGATCCCTTAGATTTTCCTTGAATCGTTGGGTTTAGACATTACTTCGGGGATTTTTAATCGTTTCAAAAATGGCAGCAACATACCCTTCTTTTTTCTTTCTATCAAAGAATCATAGAAATGGATAATGGATTCCCGCAGATACACTTTTGACCGAAATCATTTTACCAATTCCAACAAATTTGACTTTTTATTTTGTTTGAAACTTGCTCGAATTGGATCCTTTCGATTTCTATATATATAGATAGATAATATATTTACGAAGTTGTTCAAATTTATTCATTTTCGCTAACCCTAGATACTTACTCCTGAAAAATGAATCAACTCGAGCTCCATCATATACTATTACTATTTACATCATCAACCCCCCCCAAAAAA---CGAGTTCGAATGGAACAGAACAAACGATGTCGAGCCAAGAGCACCTTCATTTCTATATACAAATTTCTATATAATATAAAAATAGTGGATTAAGAATCCACAGCTAATTGAATCATGTCTTTCAAGTCGCACGTTGCTTTCTACCACATCGTTTCAAACGAAGTTTTACCATAACATTTCTCTGGTTTGGAGCCAGTATGTAATTATGAAATCATGAATAGTCGTTGATTCAGTCGATACATAGTAATCTGTACGTTTTCTTAATGGGTAATTTCTAAAGAATAAAGAAGTCTCATCAAAAATTCAAATTAAATCGATATTTTATTCTAGGAATGGAATTTCTAT---------TTTTTTTTTTTTTTAACATTATTTTTAACATATACATATAAAATATTCTATTTAATAACATGAATACAAATAAAAAAGTTTAAGTTTAAATAAGTTCTTTTTGAATATACATCTTAAAAGTAACTCAATTTAGACACGGATCATTAAAAATAATGAAAAAAGAATCACACTTTAGCCAATATTATAGATTATAGATTGTTAAACCGAAAGTTTCTCAAAAAAGAGCATTCTTTATTCTATTTATTCTAATAGAATATTTGTATAGAATATTTGTACTCTCATATGATATCTAGATATCTATATCTATATAGATATAGATAAATCATGCATGGATATGCTCTGGGACGGAAGGATTCGAACCTCCGAATAGCGGGACCAAAACCCGTTGCCTTACCGCTTGGCCACGCCCCATTTCAAATTTCTATTCGACACTAATAAACACTAATATTAGTCTAATATTAATATTGGTTGTTCGTCAATTCCAGTTCAAATATAGAAATATCTATATCGATAGAATGTTGCGAGGCTTTTGATATGGGTAGATATAGAATTAAACGGAAATTCTTGATCATTACATAGAATGCAATTAAGATATTGTATGAAAGTATGATTTCTTATATTCTATCTTAAAGAACAAAATGTTTGCTATGCTTATGCTTAATATCTTTAGTTTGGTCTGTATTTGTATTAACTCTGCCCTTTATTTAAGTAGTTTTTTATTCGCGAAATTACCGGAAGCCTACGCTTTTTTGAATCCAATTGTAGATATTATGCCAGTAATACCTGTACTCTTTTTTCTCTTAGCTTTTGTTTGGCAAGCTGCTGTAAGTTTTCGATAAGATCTTTCATTTTTATACTATCTTAGACTCTTAGAAAAATTCGGAATTTATTCG-AAAAAAAAATTCTAACATTCTAACAATTGATAAGATCAGATAAGTATTACAGTATGAATCTTCAATTCAAATATTGAAATTTTTTTATACCCCAAAAAAAGCTGGACCATCTCATTTCATCATTCTTACCCCCTTTCCATTGAAAATGAAAAAAAAAATTCGATTTGAATCCCCCACCAATATCTAATTGTGGGTATGAAAATTTTTATAATAAAGGACTCGGCTCTTATTACAAATAAATTTATGAAAATTCCTTTCTATTATATTTCTCGAAACCACATCATTTCTTAGTGTCAAAAGAAACATAATGTATAGTATAGGAAAATCTATTCTCTTTTTTTTTTTTAATTGATCTTGGAGATTGTGTAATGCTTACTTTAAAACTATTTGTTTACACAGTAGTGATATTCTTTGTTTCTCTTTTCATCTTCGGATTCCTATCTAACGATCCGGGACGTAATCCAGGACGTGAAGAATAAAAAATCAATTTTTTTTGTTCTCCTTTC----------ATGATTTTGAAATATTTCTTAGAATTTTATCTATTTTACATCTTTATATTTAATAATATAATATTTAATAAAAATCAATTTCATATTTTTTCTAGTGAATAATAAAAAAATCAAACAAACAAAGAAAATCGATAAATTCAAGAGCTAAAGAAAATACCAAATCATCGACGGAAACGGAAAGAGAGGGATTCGAACCCTCGGTACGAAAATTTCGTACAACGGATTAGCAATCCGACGCTTTAGTCCACTCAGCCATCTCTCCCAAATTGAAAAAATAGAATTCCTATGTTACATTATACAAACAAAAAAGAGAGATTGAAAAAGCTCCTCCTTTTTTTCTATCTTATCTCTCTTTGACTTATTCTTCTATTTTTATTTTTTAGTTTTTCTATTTATTCTATATTCTATATTAGGATATCAAATTCTATTTTAAAATTCTATTTAAGATATCAAAAATATTATAGAAATATATAAAATAGATATTATAGAAATATATAAAATAGAAATAAATATAGAAATATAGAATAATAAATAGAATAAATATTGTATAAAATAGAATATAATTCTAATAAATAATAAAAAATACCCTTTTTGTTTGTGCGAAGGGGTCGTGTTTTTTTTTTCTACAGCCCGGCCAGATCGGTACCTAGCCGGGCTTTTTTTTGTTCTCATGAATCCCGTGAATCAAATTTATTTGATCTGAAAAAATACTTGTTATTGAAACAAGATCAAACAAAAGAAAAACTTTTTTATTCCTATGAGATAGAACTAAAATGATAGAAGATCAAAATGCCATTTCTTTTTATTCTTTATTTTCTTTATTTTTTCCAGCAAAGTACCCGTACCTAAAAATGTAAAAAAAAGCAAATACGAATAAAAAAAGAAAAGAATGGAGATTCTTTCACAATGCATTTTATTTTGATGTTATGACTAAAATAATTTTGTCAAGATGTATTTGTCAAAGCACCTTCAGCAAAACAAAAAGGGGAGTCCTTTTTTGGATTCCGACTGATTCTCCTGTTCGACAAAAGATCCGTTTATATGCAATAATTGCATTGTAGCGGGTATAGTTTAGTGGTAAAAGTGTGATTCGTTCTATTGACCCCTTAATAGTTAAGGGGTCCCTCGTTTAATTTATATTCCGATCACAAACTTATTTCTTAAAAGGATTTAATCCTTTCCCTCTCAACGAACGATTCGAGGAAGAATATACATTATCGTAATTTGTATCCAAGAAGAATCAATTCGAAATTGAAAAATGGAATTATGAAATTACGAAACATAAGTTTTTTGAATTGGATCACAATACTCACAATTTTTTGAGTATGAGCAAGGGATCCATGGATAAAGATATAGAAAGTTTATTTCTAATCGTAACTAAATCTTCAATTTTTTTATTTGTATATGAGAAATTGAAGCAAACTAGCTATTAAACGATTCCTTTAGTTTACTATAGACATCGACATATAATATTAATATGTATTTTAGCTCGGTGGAAAAAAATGCTTTTCCTAAGGATTCTTTCAAATAGAAAAGAAATAGCGAACGAAGTAAGTAGAAAAAAATTGTTCTAATTTTTCCTCCTTTTCTATAGGGATCATCTAAAAAGCGATATGTTTTGAATGCATTCAGAACGAAAGGCTGACATAGATGTTATGGGTAGAATTCATTTCATTTTGTTCACATCTTCTCCATTTTGTTAAATTTATCTATCTCTCTCTATCTTGCATAAAGGAGCCGAATAAAACCAAAGTTTCACGTTCGGTTTTGAATTAGAGACGTTAAAAATGATGAATCAACGTCGACTATAACCCTTAGCCTTCCAAGCTAACGATGCGGGTTCGATTCCCGCTACCCGCTTATATTCTATCAGCAGATATTGGAATCCATATAATTTATTATA-----------ATTTATTATATAATATATAATCTATATAATTTATTATATAATTTATTATATATTAATATATATTAATATATAAATAGGAATATATAACTAATTCATTTAGTTATTTAAATAAAAACGAAAATAGACTAGAATTTTTTTTTATTTAATCTAATTAATGTAAATGCAATTCATCATCAAATTGAATACACAACCCCCCGAATTCTCTCACATATTTTTTCGAAATGGAACAATAAAAAATTGTGATGAAAAGCGTCCATTGTCTAATGGATAGGACAGAGGTCTTCTAAACCTTTGGTATAGGTTCAAATCCTATTGGACGCAATTTTTTTGCATATATATTGAATTGAATTTTATATATTTCTATGTCAAGAAAAAGATTTTGAATGATTTGAATTGAACAAGAGACGCTTAGAGTTTTAGAGTAATAACTTACATAAGTTATACACAATTTATATCTTGAACCTCTATTTTTTATAGAATCTTATAAATTAATAAATCTCTTATAAAAATCAAAAATTGTGGATTTCTTATCTATTTTATATAAATTTGATATA----------------ATTAATTATTTTACTAATATTTTTTATTCTTATTATTTTCTTTATTTAAATTAATTTAAATTATATTAAGATAATTTAAGATAATAATTTAAGATAAATAAAAGAATTCTATTAGAAAGATTATAAAGCTATTAAATTCAATTATTAATCAATTTTTTTCAACTTGTTCCGGAAGTAAAAAGAGTTCCATCTGTTCCTGAATAGCTTCTTTCAAAAGGGCTTCTGCTTCCCCAGTAAATGTCTTGGTAGAAGATATGATTTCTTGGAATTGAGGTTTATTCGTTTTTAAGTAAGCACGTAATTCAACGAGAAATTTCCTTACCTGTCCAATTTCTAATGAATCAAGATAACCATTTGTTCCGGTATAAATAGTTATTATCTGTTCTTCCACAGTGAGAGGGGCTGATTGGGATTGTTTGAGCAACTCGCGCAATCGTTGACCTCTTGCCAATTGATTTTGAGTAGCTTTATCGAGATCGGAAGCGAATTGTGCAAAAGCTTCTAATTCTGCGAATTGCGCCAATTCCAATTTTAATTTACCAGCTACCTGTTTCATGGCTTTAATTTGAGCCGCAGATCCAACTCTCGAAACGGAAATACCCACATTAATCGCAGGTCGGATTCCAGCATTGAATAGATCGGCGGATAAGAATATTTGGCCATCTGTAATAGAAATTACATTAGTAGGAATATAAGCTGAAACATCTCCTGATTGGGTCTCAACTATCGGTAAAGCAGTCATACTTCCTTCACCTAACTGAGAACTTGATTTAGCGGCTCTTTCCAAAAGGCGTGAATGCAAATAAAAAACATCTCCTGGATAAGCTTCACGGCCCGGTGGTCTTCGTAATAGAAGAGACATTTGGCGATAAGCCTGTGCTTGTTTGGAGGGGTCGTCGTAAATGATTAAAGTGTGCCGTTCACGGTACATAAAATATTCCGCCAGAGCTGCTCCTGTATAAGGAGCGAGGTATTGTAATGTAGCCGGAGAATCCGCTGTTTCAGCTACTACAATAGTGTATTCCATTGCTCCCCTTTCTTGTAAAGTGGTCACCACCTGAGCCACAGAAGATGCTTTTTGACCAATAGCTACATAAACACATATTACATTTTGTCCTTGTTGATTGAGAATCGTATCCGTGGCTACTGCTGTTTTACCGGTTTGTCTGTCACCAATAATTAATTCTCGTTGACCACGCCCTATAGGGATCATCGAATCAATAGCAATAAGTCCTGTTTGAAGAGGCTCATATACGGAACGTCTCGAAATAATACCGGGAGCGGGAGATTCGATTAACCTAGATTCAGAAGATGAAATTTCTCCTCGACCATCAATAGGTTTAGCCAGGGCATTTATAACACGACCCAAATAAGCTTCACTTACTGGTATCTGAGCAATTCTTCCTGTTGCTTTTACAGAACTTCCCTCTTGTATCATCAAACCATCACCCATTAATACAACACCGACATTATTGGATTCCAAATTCAAAGCAATGCCTATTGTACCCTCTTCAAATTCTACTAATTCCCCCGCCATTACCTCATCAAGACCATAAATACGAGCAATGCCGTCGCCTACTTGAAGTACGGTACCAGTATTTAAAATCTTTACTTCTGTATTATATTGCTCAATACGTTCACGGATAATTTTACTAATTTCATCTGCCCGAATGGTTACCATGAGTATTTCTTAATTCTTTTTTAGAATAAAAATATAATGCCTACTGTAGAAGAACTAATTTGTTATTTTATTTCTTTCATCGCCCCAAACATGCCAATATTAGCACTGATGGTACGTAAATGTAACTCGTTGTTCAAGCAACTATTCAGAGTTCCTAGAGCTCCCTGTAAGGCTTGTTGGAAAACCCGCTGTCGGACTTGATTAATTGCCCTTTGTTCTTCAAAATGAATGGTTTCATTTTTGTAATTTTCTAATTGTTCCAAAGTCATAGAAATGGAATTAATCAAATTCAATTTTTCTCGTTCTATCTCAGAGTAGCCATTCACTCGAAACCGATCCGCTTCCATTTCTACTTTCTGTAAGCGTGCCCGGGCTTTTTCCAACTGTTCAATGGCCCCTTCCCGTAGTTCTTCTGAATTTCGAATAGTCTTCAAGATTTTCTGTTTTCGATTATCTAATAAATCACTTAATGAAAGTAGATTATCTTTCCATTCATTTCAAAACTTCCATGATCTCTTCCCGAACCAAACATGAATCTTTCAATTCATTTGGCTCTCACGCTCAATTCCTTATGGGAAATTCCCATATCTTTTTTTAGTAATAAAGCCTATCCTCTCTATGCATATTCAAAAAACAAATATCGAAACTTATCACTAATACAAGACCAGAATATTTGGAGGACTCTTCTGAACAAACAAATAATTGTCAGCAAGGTTGTTTTTTAATCCAAAGAATTTTTATTACTTTATACATATCCATGCATATATGTAGGTCGTCGATTCCGCATTGTATAAAAAAAATTGTATAAAATTTTTCGAATTTTTTACAATACCGTTAAAGGAAAGGGTTCAAATCATTCTATCGACATGAGTGTTCTATATCGAAAAAAA-AATTCCAACTATTTTTTTTGAAACCATTTCTGTTAATAGTAGAAAGAGTACCGCGCTGCGTCTCGACTTCAAACTGCTTAGTTTTAACCATATTAATGGTCCCAGATTATTGGTGGATAGAGAATCAAAGTGGATTTACCAATGAATCACGAAATGCTATGGTTCTTAAATATGATTTCTTAATTTATTCAGAAGTAATTCGCGGGATCGTGCACCTTTTGATAGTTCTAACGAAAAAAAAAGTACAGTTGGTTGGATCCAACCTATTCTTGAAATAAACAACTCGCACACACTCCCTTTCCAAAAAAAATCAATACACCAAGCACTACACTTAGATTTATTGGATTTGTTGCTAAAATATCGGTATTAAACCCGAAACTCCCAGCGTATGGCCAGTAACCCAAAGAAAGGAAAGAATCGGTTATATTTTTCATATGATTTTATCTCCTCTTATAGATAATAGATAGACTAATTATCTTTCTA------TTTCTATATAGATATATCTATCTAATATCTATCTATATATATATATGTATTACATCTATTATTGTATATTCTATTTTTATTGTATTGTATTTTTTCTAGATTTTGATATTTTATTTA-TTTTTTTTTCGATATTTCAATTATATATCGAAAAATTAATAAATTAATAAATTATATATTTTTCTTTTCTATTATTCCTTT-----------------------TTAATAATTAATATTTTCAATTGGAAGATTTCCCATAAGAATGATACTTATTAGAATAATGATAC---------------------------------------TTATTAGAATTAGGTACCAAATCTTATGTTAATTGCAAACTACCTAGTTTTTTGAAACACTTTGTAAAAATAAAAACTTTCTAAGGGAGGCTCGTTGAACTAACAATTAGACTAACAAAGGGAAGGAAGAAGGCGAGTCGATATGATAATTCCTTACCCTCACCTCAAATCAGTCCTTCCCATGGGTCGTGTCCGAACGAATAAATAATTGGGGGAGTGAAATATTAATATAATTTGAAAAAGCAAGAGCACCAAAGTAAGTCCACGAAAAAAAAATGTTTATTTTCGAATTAAACAAAAGGATTTGCAAATAAAAGCGCTAATGCTACAACCAGTCCATAAATTGTTAAAGCTTCCATAAAAGCAAGACTAAGCAATAAAGTACCCCGTATTTTTCCCTCTGCCTCAGGTTGTCTCGCGATCCCTTCTACAGCTTGACCTGCAGCAGTACCTTGACCAACCCCAGGTCCAATAGAAGCAAGCCCGACAGCCAACCCGGCAGCAATAACGGAAGCGGCAGAAATCAGTGGATTCATGATAAGTTCCTCGTACACAAAATAAAGAAAAGAAATAGTTAATGATACAATCAACCAACCAAATTATGACTTAACTGTTCCATCGCTAAAATTTATCCAGTCGAAGTAATTAAGTAATTAAAATTCCGAATTGAAATAAAATAATTGAAATACTATAATAATAAATAATAATAATTGAAATA----------------------CTATAATAATAGAATAGAAATAATATATAATAGAATAAAA------------TA-----------------------------------------------------------------------------------------------------------------------------------------------------------------------------GATATATA--TATAAAATACTATAATATAGATATATAAT----------------ATAGAATTA--TATATATATATATAAATAT----TATATATATAAATTATTAAATATATAAATGAATTGATAAATTAATTG-----------------------GAACTACTTCGATATTTCTTTTTTAGTCTCTATACACGTCGTTTTTTTGTGAATACACACGACTTTATCTAAGTTTACAGCAGTAGGGCAAATTTAGATGGATCTTGAGTTCATATAGAACTAGTTAATATCTAATATCACATATACATATGTTTCTTCCATACAGTAAACCAATTCAATTATTCGTGTCTTAGATTCAATCGGATTCGTGAATCATTCTTCGAAGCATCCACAAAGAGTTGTCTTATAGCGATTAGATTCCATACACCTAGTTCGACCCCTAACCCTTATAATATTAATATTCTATTTTTAATAATATTAATATTCTATTTTTA-ATAATAT----TAATATTCTAT------TTTTATATTATATATTAATAGTCTATTTTTCTCATTTTTTTAA--TTTTTTTTTTAATTCCATTTTCGTTTTATTTATTATTATCTCATAAGGATAGAATCAATCTAAATCAATTCGTTAGACAGAATCATTGCATAAAAATATCAACATTTGAGTGATCTAAGTTCATATAATTTTTTTATTTATTAAAAGGATTTTTTGGTCAATCGTTAACGTTAAATTGAATGAATGAAACGGGAATTCGTTCTAGTTCTATAAAAATAACATAGTTTTTTTAAATTAATTGCACGTCGTAAACAACGGATACTCTAAGAATTCTTATTCAAATTATGGCTACTAATAACGAAATTGAATATTTTAATGTTCTAAGAACAAAACAAAATACAATAAAACAATACAAAAAAATAGAAAGAAAGAGAATATTCATTGGAGGGAAGTATAAATTGGTCAAACAAAGAATATTTTTAGGCAAAAGATCTTTTAGATAGATCTCTTTCCTGTTTTTTTTTTTACAATTACCTCATAATCTTTTTTACTATTCCACTAAATCGATCGTATACTTATTTATCTTATTTTATCTTATGCATCTTTTTATTTGGATTTGAATAACCTGTTTTCTATATTTCTTTATCTATTTCTGTTCCCTAAGTAGATTATCTTGAACCGCACATACATTTCGTCGTACTAAGCTAAAAAAAAGACTATTTCGAAAAATAGTCAATGATGGCCCTCCATGGATTCGCCTATATAAGCCGCAGCTAAAGTTGCAAAAATAAGAGCTTGAATACCGCTTGTAAATAATCCAAGGAACATGACAGGGATAGGAACCACTAAAGGTACTAAAGAAACAAGAACAACAACTACTAATTCATCAGCTAATATATTTCCGAAAAGTCGAAAACTAAGTGATAAGGGTTTTGTAAAATCTTCTAAGATGTTAATTGGTAAAAGGATTGGAGTTGGTTGAATGTATTTACTAAAATAACTTAATCCTTTTTTGGAAAGACCCGCATAGAAATATGCTACTGACGTAAGTAAAGCTAAAGCAACGGTAGTATTTATATCATTTGTGGGTGCAGCTAACTCCCCATGAGGTAACTGTATTATTTTCCAAGGGAAAAGAGCCCCTGACCAATTCGAAACAAAAATAAATAGAAATATAGTTCCAATAAAGGGAACCCATGGACCATATTCTTCTCCAATCTGAGTTTTGCTCACATCTCGAATGAATTCCAGGACATATTCAAAGAAATTCTGACCGTCATTAGGAATGGTTTGGGGATTTCGAACAGCTATAATGGCTGAAACTAATAAGATAGCAATTACAACCCAAGAAGTAATAAGTACTTGGGCATGGACTTGGAAACTCCCTATTTGCCAATAGAAATGTTGGCCTACTTCCACAGCAGATAGATCATATAATCTTTTTAATGCGTTAATGGAACATAATAGAACATTCATATTGCCCTCTGAAAGAAATCGAACTTAAAAAAGGAATTATTTTGATTCAACCA-TTTTTTTTGGCTTGTCTACTTATAAATTGTCTTAAATTGTATCGTTTGAATATGACTAATCACATAATATCCCCGTTTCGGTTATTTTTCTCTTTTTTGCGCAATTCAGTAATAGTAATATAATAGTAATAATAGTAGTAATAGTATAGTAAACGATTCCATAAATCTATAAATCTTATAAATCTATGGAGTTCCCCAAACCAAATAATTTATTTATCTTATTATTAATCAAGAATTTCGTATATAGCTAGAACGACCCTCACAAATTGCAAATACTAATTTGTTAAGAATTAATCGGATTGAAGCTATAGCATCATCATTAGCTGGAATCGAAATATCTGAGAGATCCGGGTCACAATTTGTATCGATTAAACAAATCGTTGGAATTCCTAAAGTGATACATTCTCGAAGAGCCGTATATTCTTCTTGCTGATCAACGATTATTACAATATCAGGTAACCCCGTCATATATTTAATACCGCCCAGATATGTTTCCAAGTGAGATAATTGTCTCTTCAACATAGCGGCATCTCTTTTCGGAAGACGGTTGAGTCTCCCCGTCTTTTGTTCCGTTCTCAAGTCCCTGAACTTATGAAGTCTCGTTTCTGTAGTATACCAATTCGTTAACATACCACCGAGCCATTTATTATTAACATAATGACATCGAGCTCTTATTGCAGCCCGCGCTACTAAATCTGCTACTTTATTTTTGGTACCAACAATTAAGAATTGTTTTCCCCTACTTGCTGCATCAAAAACTAAATCACAAGCTTCTGATAAAAAACGAGCAGTTCTAGTAAGATTTGTAATATGAATACCTTTACGCTTTGCAGATATATAAGATGCCATTCTAGGATTCCATTTCCTAGTACCATGGCCAAAATGAACTCCTGCTTCCATCATCTCTTCCAAAGTTATGTTCCAATATTTTTTTGCCATTTATCCCCACACTTTCTCTCTCT-TTTTTTTTTTCAAAAAAAAAAAAGACCAGGTATCCTGAAATAGAAATAAATAATTGTTCCGATGGAACCTTCTCTTCTACCAAAGACTGCTGTTAATACACAATCAGGCCATTAATTTTTTCTATTCGTTAGTATCTTTATTACTATTACCAAATCAAATGACCACGTATAATTAAGCGGATGAATCTGCTCTTAAGAACCATTAAATCCTGTAAATCCTGGAAATGATTGCTATGATGTATTGCATAAATTGTTTGAAATG--AAAAAAAAATCAAATAATTCTCTGTGATGGAACAAAATATCTCTCTCATCTATCCCTCAAATAAATTTTTTTTTTTCCAAGGAATGTTGCCTTGGCCTTGAACGCTGCACTAA-TTTTTTTTTTTTGAATCCGGTACCAACGGGTATTATTCCCCCTAGAACAACGTTCTCTTTCAGGCCTTTCAACCAATCAATACAACCCCGGAGAGCGGCCTTTGCTAAAACTCTAGCAGTTTCTTGAAAACTCGCTTCGGATATGAAACTTTGAGTATTCAGAGATGTTTTTGTTATTCCCAGTAATAGTGCTCGGTAACAGATCGCTTCTTCCAAAGCACGCCCCGTTCGCTCAGCTCGCAACAATCCAATTAGTTCGCCGGGTGAAAAAACATTAGACATTCCATCTTCTGAAACCAATACTTTGGATGTTATTTGACGCACAATAATTTCTATATGTCTATTATGGATCTGCACCCCCTGAGATCGATAAACTTTTTGGATCTTATTAACTAAAGAAATATGACTTTGAACTATAGTTAGCTCAGCACCAATCAAGAATCTCCATGGAATGCCAAGAATTCTTGTTATATGATCGTTCCAACCCTCAACTCTCTTTTCTAGGTTCATCGATATTGAATCAATCGAACGCACCTCTAACACCTGTTCTACTTTTGGAAGACCTTGTGTTATATCACCAGATTTCGATTTTTCATATATAAATGTAACTAATGTATTTCCTTCATAAAGGATTTCTCCGTAATGGCCATGAACAGTTGCTCCCGGAGTCGCCAAATAAGGGTTAGCCGATCTTATTACTACAGAATCCATTTGAACAATTAGAACTTGACCCGATTTTCGGTTTGGTCCATTTTTATATATACATACATTTTCACAAATAAATTGCCCAGGGCTAATTATTGTAGATGTTTTTTCACAATAATTAGGATGGTAATTATAATGGAGAAAATGCCAATTAAAATTGAATGGGTTCAAAACGATGTTACTGCATAGATCGGGCTTATAAATTCTCCCGTTTTCGTCCATTAAATAATATTTAAATACTTGAAAAATTTCTTTGAAATTGTCAAGTTGCAAATATTTCGTTACCAAGATCGTATTATGAGTTATTAAATAGTAAAATGAAAAAATATTTGCAACTTGAAAGGCTATTCCTAAAGGTCCTAACGAATTCCTAATTGGAATTCGGGGAACTCTTTTAATTGATTCTTTTATCACATTGTGACATTTTCCATTGTTGAGTAGACGCGTTTGAAAACAATTAGATGATGACAAAATTATCAAAGATGGGCATTCCTTATTTCTATTCAACAACATACGAATAGTTCCGTGATCTGGGCTAAGTGATTGTGAAATCTTTACCTTGGAATAAATAGAAGAAAATGGATTGATATTGGTGCGATCTGACTCATTATCCGAGATCAATCCTGAACCGGACGGATTATTCCTTTTTCGAATATACGAAATATTGGAGTTCACTAAGTCAATTCTTAGGAAATCTCGAATCATGCCCTTTGTACTTACTTCAACAAAAGAAGCGCGGACCTCTTCGATCGAAGAACTTTTTTTGTCTTGATCCCAATTCAAGACGAAACAAGTTCGAACTAATTGAATGCTTGTGTAAGAAATTCCCCGAATCGGTTTTCCACTTCCATAAAGAATATAATTAACAACTTGAAGTTCCAGATTATCCCTTTCCTGCAACAGGTCCTGGGGGAAAGGGGTTACTAAATTTATACCGTCCGCGATTTCATATATAATTACGGGTCGAACTAAAGCAAAATACTTTTTCTTGGTAGGTGCGATCCATTGGACATAGAGCCAATTTTTTAATTTTTTTGATTCCTTAGAATTTTTTTTTTTTACCGTTCCGGGTGGTATCAAGATGCCACTGTGTCGGGATATCTTTTCTATCTCTTCAGGAAAATGGATATCTCCCGAAAAGATTTTTAGTTCAATCCCCCTTTTGTTCTTTTCCACTCGGACCAATCCGCCTACTCGGCTTCTTCTATTGAAAGTTATTGGTGTATCTACTCCAATGATACTATTGTTCCATACCATTATGGGAGAGGATTCGGGTAAAATATGCACTTCCTCGTGAATGAAAAAAAATCGATCTACTTTCATTTGGTATTTTGGCTTAAATTCTTTGAATCCTCTATACTCAATTAAATCCTCTTTTTTGAAAATTGTCCTATATTTAGTAATTCCTGAACTCTTTTTTCTGTATTGAGGATCATCGAAATAAGCAAGAATACTATTTCTACGAAAAATACCATTGATAGGTATTTCAATCGAGATACCGGAAGGGGGCATTAGTTCTTTGTCTCGTTCTTGAATCGATTGAAACGGAATGATGAATCGATTTCTTCGCCTCTTTGCCAATAAATCTGAATTAGCGTGAAGAATAGCAGGATATAGGAAATTACAAGGGCCTCGATTAAGTCCTGAATAATCTGGAATCCCACTTTTTTTTTTACCAGAAGAATTTGAACTAAAGAATTTGTGTCTTACTTGATCATTACTTACTAAAAGGTTAGAAATATATCTTCCTCCAGCAGAACGAGAATGAATGTTCATTTGATCTTGATCTTTGTGGAGTGAAAAAGGGACTGCACCGGACCTGCACGACCCTCCTGATAATATCCATAAATGACTTGTTTTTGGTAAGATATGGACATTACTATATTTAAATGCGGGTGCATGATACACATCGTTACTCCAATGCATTTCTCCCTCTGAGTCAGAATAAATATGTTTTCGAACCCTCTCTTTAAAATTCAAAGTGTATGTTCCCGCGCGAATCTCAGCAATCACTTGTTCTGATTCTACATATTGATCATTTTGAACTAATAGAAAACTTTTTGGTGGAATAGTCACGTTATGTAGAATATCTTCACTTTCAATAGTTACATCCAAGTCTATATAACATAGAAAAGCAGGATGCCCATGACGTGTACGTGTAGGATGAACCAAACCCGCATTGAATTTTATTTTTCCATTAGAAGGGGCTCGTACATGTTCTGCAGTACCCCCCGTGAATACTCCACCGGTATGAAAAGTTCTTAATGTTAGTTGAGTGCCCGGTTCTCCAATAGATTGACCCGCAATAATACCTACAGCTTCTCCCAGTTCCACCAGATTGCCATGAGTGGGACTCCGGCCATAACACAATCGGCAGATCCAAGATGTACTCCTACAAGTAAAGGGGGTTCGAATCGATATTGGTTGTGTTTGAGAAGTTATGAATCGATTGACAAGTCCAACCCCCATATCTTGATTTCGAATGGCAATACATCGTGAACCTATATATATATCGTCTGCTAATACACGACCAATTAATGCTTGTATCAAAATTCTTTCTGGCATCATTCTATTCCTAAAACTCATAGAAATCCCTCGAATGGTGCCGCAATCTGTTCTACGTACAACAATGTGTTGAACTACTTCAACAAGTCGGCGCGTAAGATATCCAGCATCTGATGTTCGTACAGCAGTATCCACAACCCCTTTGCGGGCTCCGTAGCATGAAATGATATATTCTGTTAAAGATAGCCCTTCACGTAAATTGCTTTGAATGGGTAAATCAATCATTTGTCCTTGTGGATCCGACATTAATCCTCTCATACCTACTAATTGGTGTACTTGAGATGCATTTCCTCTAGCTCCCGAAAAAGACATTATATGGACTGGATTAAACGGGTCAGTCGTCCTAAAATTAGGATTCATTTCTTGTCGTAAATATTCACTTGTAGCATACCATATCTCAATGGATTGGCGTAATTTTTCTACCGCATGTACGTTCCCATAATGATGGTGTTTTTCCAAAATCAAACCCTGTTGTTCAGCATCTTGGACTAGCCATCTCTTCGAAGGTATTGTTAAAAGATCATCAATTCCTAATGAAATGGATGTAGCAGTAGCTCGCTGGAACCCCAGAGTCTTTACTTGATCCAGGATGTGTGATGTATATGCCATTCCGAAGTGATTTATTAATTTGCTAATAAGTCGTTTAATGGCAGTTCCATCTATAACTTTATTGTGAAAGACTAGGTTGGCCCGTTCTGCCATAAATACCTCCATATTCCATTCAGTGGGGTTTGGTTCGACAATGGGTTTGAGTCAATGATTGGAAAACTTTCTTTTCTTCACCTTAATTCGCGTAGAAATTCAAGAACATAACTAGGATTCTAGTTGACCCGGAGAGACCCGAATTCACACCGGTATCATAAATTTACTTAATCTTAGATACCATCTGTATGGTTAGATACCATATGAGTAGGCCCTGCAAAAGCCTTGTATAGCTTCTTCGATTTCTCGATAAAAAGAAATATGACCAACAGTGGTTCGAATGTATATACAACGAATTTCTTTTTTTATACTTCTTACTATTAGATAGTGCCCATAAATCTCATGATAGGTACCCAAAGATTCGTAGTGAACTTCGATAGGAGCTTCTCTTGAAGAAATAACACGTTGATCTAATCGCCACCGGAGCCACAAAGGGCTATCAAAATGGATTCTTTTCTGTCGATAAGCTCCAATTGCATCATAGGAATTACAAAAAAAAGTTTCTTTTTCTTTTGTATACTTATTATCGTTAATTCGAATTCTTTCATTTTGATAATTTATGCGATTACACGGATTATACCGATTTGCACAAATACCTCGCCGATTCCCGCTGGTTAATATGTAAAGCCCAATAAGTATATCTTGAGTTGGTACGGAAATTGGATCCCCAATAGCTGGAGACAAGAGATTCATATGAGAAAACATAAGTAAACGAGCCTCTGCTTGAGCCTCTAAAGATAAAGGCACATGAACAGCCATTTGATCCCCATCAAAGTCTGCATTGAATCCCTTACAAACTAGTGGATGTAAACAAATAGCACGCCCTTCCACTAAAATGGGTTGGAATGCCTGTATGCCTAATCTATGCAGAGTAGGCGCTCTATTCAGTAATACGGGATGACCTTGCATAACTTCTTGAAGTATTTCCCATACAATCGGCTCTTTTTCCCGAATTTTACTCTTAGCAACCCCTATATTCGAAGCAAAATGTTTTCTAATTAGACCACGAATTACAAATGTCTGGAAAAGCTCTATTGCTATTTCGCGGGGCAATCCACATCGATGTAATGAAAGTGAGGGTCCTACCACAATGACAGAACGCCCCGAATAATCAACCCGTTTGCCAAGCAGGGTCTCGCGAAATCTTCCCTCTTTGCCCTCAATTACATCTGAAAACGATTTGTAAACCTTATTATGACCGTCCCTCATTGGTTGTCCGCGGATTCCATTATCAAGAAGTGTATCCACGGCCTCTTGTACCAATTTCTCCTGACACATTACTAATTCCCCCGGCGTAGATCTACTTGTTGTTAATAGATCGATAAGAGTATTGTTCCGATAGATAACTCTTCTATAGAGTTCATTAATATCCGAGCTCATTAGTTTACCCCCATCTATTTGAATAATCGGTCTCAATTCGGGAGGAAGAACTGGTAATAGACATAAAACCATCCATTCTGGTTCTATATTTGTTCGAATAAAATGCTTAGCTAATTCCATGCGGCGAACCAAAAAATTCTTTCTTCTTCCAACTTTTCGATCTTCCCATTCATTGCCCGTGGACCCTTCTTCCCCTAACTCTTTCCATTCTATCAACGAAGAATCTATAATAATTCTCAAATCCAGATCGGCTAATTGTTCTCGAATAGCACCTGCTCCGGTAGAGATTTCTCGATTTCGAAATGTATCGAAGCCTTGGGTAGTAAAAAAAAGCGGGATGCTGTATTTCCAGGATTGGATTTCATATTCGAATGAACCTCGTAATCGTAAGAAAGTAGGTTTTTTAACTACGGGCCTAGCAAACGAAAAATTTGGATAGGATCCAATAGGATCTCCCCCTTTTCAAAATCGGACGTGAAAGTTTCCTCTCATCCGGCTAAAGTAGTTACACCAAATAAAGATAAAGAAAGGGGTTCCCGCTTTCAAATAGTATAAAAACCCCTAACTACTCTTTACTCAAGTTCTCAATAAAGACCAAGCAACATTTCATTGATTCA-TTTTTTTTTAGATTTTCTGAATTTTTTATTAAATTCTAAATAAATGAAATGTGAAATTTTTGAGTAGTCTACTTCCCTTCGAATGAGGAATCCCCTTAATTACTTATCTTAATTTCTTAATTAATTAATTATCTTAATTTCTTAATTAATTAATTAAAATTAAAAATTAAAGAATAATTAAAGGAGTACCTTGGAATTCATAAGGGATTTACTTGTCTATTTCTCATTCCATTCGATCTTTTAGGTCCCTACTTCGCCTCGATGGTTATATAACGATGTCCTTAAGCCTATATGCGATGGATAGACTTCTGCAACCATGATCTATTTGTTTATTTGAACAGAATTTCAGTTCTTTCTAATAAGGAATGGAAGAGTAAATTCCAAAAAAAAAAAGAAGTATTTTTTTTCATTTTCACGAGGTAAATTCCTATTGTTTTGTTACTGAATTGACCATAGACCAATTCCCTTTTGGGAGTATTAAATACACACCCATAATTCTGAGCTTCATGTTACTCACCCCAAGAGACATGTCAGATCCAGGGCATCCCAATTCGATTGAATGGAATGACAGTTTCTCATTCTGAATCTGTAAAAATAAAAAAAGGAATTTTGATCAAATCACACATCGCAATATACTAGACCTTCTAATTCTTTAAGAGGTTTATCTAAAAGATTCGCGATATAACTAGGAAGACGTTTTAAATACCACACATGAGTTACTGGACATGCCAGTTTAATATAGCCCATTTGATATCTCCGTATTCGAGAATCAACAAACTCTACTCCGCATTGTTCACAAAATTTTGGTTCTTCTTTTTTATTTCCGATTACTCGATAATTTCCACAAGCACAAATCCCACTTTTTATAGGCCCAAAAATTCTTTCACAAAATAAGCCATCTTTCTCAGGTTTATTGGTTTTGTAATGAAAAGTATAGGGTTTTGTTACTTCCCCAACCATCTCTCCGTTAGGCAGGATTTTCTTGGCCCAAGCACTTATTTGTTGAGGAGAAACTGATCCAATTCGGAGTTGTTGATGTTTATATGGATCAATCATAGAAGAAAAATTCTGATTCATTCCAATTAAGCTTCCTTCCTATGAATCTGGAAGTTTTTTTCAGATACAAGGAAATGATTCAGTTCCAGAGCCAAAGATCGTAGTTCTCGAACGAGCAATCGAAACGATTCTGGAGCATCTTCAGATTTCGGTATTGTTCCTCCAATGATCGTAGTACCGAGTACTTCTTGACGAGCTCGAATATGATCAGATTTATAAGTAAGCATCTCTTGTAAAATATGAGCAACACCAAATCCCTCTAGCGCCCAAACCTCCATTTCTCCCACCCGTTGTCCCCCTTGCTTGGCTCTTCCTCTAAGGGGTTGTTGCGTAACAAGTGCATAATGTCCACTGGAACGTCCATGTATTTTATCATCAACTTGATGAATTAATTTCAAGATATAAGGCTTTCCTATTATAACAGGCTGCTCAAAAGGATCTCCCATTCGTCCATCAAATATTATGCTTTTTCCCGGATACTCGGGTTCAAATATCCATGGATTCGCTGTTTGCTTACCGGCTTCATATAATTCAGAAAACACTAGTTTTCTCGAAGCCTCTTGTTCATATCTCTCATCGAAAAGTGCTATTCGATAATGTCTATCTAGCATACCCCCAGCTAATCCGAGTGAACATTCAAATATCTGTCCTACATTCATTCGTGAAGGTACTCCTAATGGATTGAAGACCATATCAACGGGTCTTCCATCTTGCAAATAAGGCATATCTTGTCTAGACAAAATTTTGGAAACGATACCTTTATTTCCATGTCTTCCAGCCACTTTATCACCTACTTTGATTTCACGTTTCTGTAAAATATATATATGAATCGTTTCGGAATTATAACTAGAACCCCCCTTTTTCTGGATCCATCTCACATCAATAACTCGACCCCGACCACCTATAGGTAGTTTTAGACAAGTTTCTTTTGAGATAGATACCTGAATGCCAAGTATAGCTCGTAATAATCTATCTTCCGGGGCATACGATGATTCTTTCGCCATTTGAGGCGTTAATTTACCCACTAAAATATCTCCCGTCTCTACCCAAGATCCCAGCATCACAATTCCATTTTTGTCTAAATTTCGGAGTAAATGGGCTTCTAGGTGTGGTATTTCATTAGTGATTCTTTCAGGACCATGGCTTGTCACATGGGTTTGAATTTCATATTTCCGTATGTGAAAAGAAGTATAAATATTTTCATAGACCAGACGCTCACTAATGAGTACAGCATCTTCAGAATTGTAACCTTCCCACGGCATATAAGCTACTAATATGTTTTTCCCCAAAGCGAGTTCGCCACCAACGGTAGCAGCACCGTCCGCTAAAATTTGTCCCTTTTTAATACATTTACCCCGCTGAACCTGGGATTTTTGATGCATGCAAGTATTTTTGTTGGAACGTTGATACATAACTAATGGAATGCTTAGAGCATTCTCATTTTCCGATAAAATGATCTTGTCAGTATCGGTATAAATGATCTTTCCCCCGTTTTCGGCTATAGCGGGAACCCCTGAATCTAGAGCCACCTGACGTTCCAACCCAGTTCCAACAATGCATTTTTCGGGCTGAGAAAGCGGAACTGCTTGACGCTGCATATTTGAACTCATTAAAGCTCGATTCGCATCATTATGCTCGATAAAAGGAATGAGGGAAGCGCCAATAGAAAAATATTGGAAGGGAAAAATACTTCGAAGATGAACCTGTTCCCATGCAATAGTCAGAAATTCTTGACGGTATCGAGCTGGAACAACCTGTTCTTCCTGAATACTTCGATTCAGCGCCAAAGAATTTCCTGTCGCTACCATATAGTATTCATCTCTACTTGGTGATAAATAAAGCATCCGTACTCTTTTTGATCTCTCGTGGATTTCATAAAATGGACTTTCTATAGACCCCCAAGAACCAATCCTCGCATGAATTGCTAGGGATCCGATAAGTCCAACATTGATTCCTTCAGACGTGTCAATTGGGCAAATGCGTCCATAGTGACTAGGATGGATATCTCGTATCCGAAAACTAGCAGTTCGCCCTGTCACCCCTCCAGGGCCCAAATAACTCAATTTTCTCCCATGAACTATTTCTGTCAATGGATTTGTTCGATCCAAAACTTGAGATAATGGATGTAATCCAAAAAAAGATTCATAAGTGGTTGTTAATGGAGTTGAAGTTATCAAATTCTGAGGAGTCGGTATCAATTTATGCCTAATTGCTCCACATACAGTTCCTCTAACCATATTTTCTAAACGAATCAGAGCCAATCCAAATTGATCTTGTAAGAGATCCGCTACAGAACGAATACGTTTATTTTTCAAATGATTCATGTCGTCAAGTTCACCCATTCCAAATTTCATTCCAATCAAATGATCCGCAGCTGCCAATATATCTCTCGGTAACAAAAATGTATTGTTCTGAGGTATATCAAGATTCAGTTTTCGGTTCATATTTCGTCGACCAATCCTTCCTAATTCACATCTTTGTTGAAAGAATTTCTTTTGTAATTCCTTACATAACGATTCAGAAAATACCGGATCTCCGCCTACACAAGCAAATTGTTGATAAAACTCCAAAATGGCATTTTCTTTTGACCCTATTTTTTTTTTTTCCTTATCATTCAGATTCAGGAAAGACAAAAAAATTTCAGGGTAGCAAACATTCGCTAGAATTTCTCTTAAATTCGAACCTATAGCTGATGATAGAACTAGAATAGATATTTTCTGTTTCCTACTCACACGAGCCCATATCCTTGCTTTTCTATCAATCTCTAATTCTAATCTTCCTCCCCAATCTGATATTATGGTGCCGGTATAGACCGAAATTCCGTTATGGGTCAATTCTGACCGGTAATAAATACCAGGGCTTTGCAATATTTGATTGATTACAATTCTGTATATTCCATTTACTATAGAAGTTCCCAGGGAATTCATTAGAGGAATGTTTCCAATAAAAATGGTTTGTTCTTGGATATCCCTACTGGTTTTCCAAATCAATCCCGCGGATACATATAATTCGGAGGAATATGTGAGTGATTCATATACAGCATCTTTTTCTTTTATCAAGGGTTCTACCAATTGATAGGTTTCCACAAATAATTGAAATTCAATTTCTTGATCTGTATCTTCAATTTTTGGAAACTTATAAAGTTCTTCTGTTAAGCCCTGATCAATGAACCTACAAAAACCTTCGAATTGTATCTGATTCAACCCGGGTATTGTATACATTCCCCCATTTCCACTCCTATTTATTTTGAATTTACCCATTTATTTTGAATTTACCCATTTATAGATATAGAAAATATCCCGTTATTTGCTCTCATTCTTCATCGAATCATATTAATCAATTTAGCAATAATGGAATTTCTATTTTTTTTTACTGAATCGCATGAAATTTTACCTAACTACGAATACAGAATGTATGAAATACCTATGAACAGAGGAGAATAAATAAAATTTTATACTCAAATTGGAATTGGCATTTGCAACAGATATAATATAAATGGAAAGGAATTGAAAAATTCCACCTAGACTTATTTATGGGTTTTTTTTATAGAATATCAAAACAAAAAAATGGATTCTATTTCTACCATTATTATGATATTACATTACATATTATGATATTCCACATTCGAATTCGATTGGACACGGACACCAGAAAAAGAAATGAATCTGTTCGATGAGATAAAGACCTAATAATCAACAATATAGAATTTATTTTTTTAGCACTTAACTTTTTTACGAGTTCAATTGTTCAAAAAAGAATTCGCAGAGAAGAGAGATATTTTTTTACCTATTTTTTTAGGCGAATTTTTAAAATGCGGGTGAAGTGCGTACTTGATATTTATTAAAATTAAACACGCGTGCTATAGCTATCTATATTGGTCTCTCTTTATTCTTTATTGCAGCCCTATTCGTTCGGAACAGCATATGTCATGTTATATTTCTATTTTCTATTCAATCGATTTAATGAAAAATTGTCAAAATTGACGCACGATAATTTCCCGAAAATTCCCTATAGATATCAGATAAGAAGATTTCGGATAAGATGAGAATATCTGTGTAATAATTTATGGTCTAGGGTTTACATATATTGATAATTGCTGTTATAATTGAAATGGAGAAGG-TTTTTTTTTATTAAAAAAAAATAAATACTGATTTTATGTATCAATTTGGATTTTCTTATCTCATTAGGAAAAACCCATTTTTGATTCAAATCCAAGAATCGTTCATGAATTAACATTTAATTTAATAGTTAATGGTTCTGATTTGTCCTGAATTTTTTTTTTTACTTTTGTGACCGAAAGTTTACGTTTATTTTTTATCGTTTTGGCGGCATGGCCGAGCGGTAAGGCGGGGGACTGCAAATCCTTTTTCCCCAGTTCAAATCCGGGTGTCGCCTGATCGACAAGAGAATTGAAATAGCTTATTTTATTTGGTTTTGCTGATATAAAACTTGACAATTTTTTTTACAGCAGAAGCAAGCGGAGGAAAAGGACTCTTGAAACTTCTAAATTCTAAGCATCTGGAGGTTTTGTTCTCTAAAATGCTGTAAATCTTTGTGTATCGGATTCAAGAAAGTATTCTAGTCGTGAAAAGGAATCGGTAAATTTGGATAGGCTAGCCCACACACTCCACTACTAATGTAGTGTCTGTCTACTGACTGGGTCTTGAATTTGATTGGATAGGAATAGGTCGGACAGGGAATCATTTTTAGTTGTAGAAGAAACTTTGTATACAGACTCATGAAAGTCTATGAGCGCTACGACATTTATTCCATATTAGTTAG---ATTGAATAGCTAATTCGTTTTCTTTTTCTTTTTTATTTATCTAATTATATTATATATATCTAATTATATTATATAAATCAATTATATAAATCTATATATATATAAATATATATATAGATTTTATATAGATTTTCATTCTATAATTCGA----------------------ATATATTATTAATAAATAAAGAAAGAAAAAAAATTCTTTCTTTTCGCTTTTCGGTAACCCCCTAGTGAAAGAGTTTAATAAGCAGTTTTCCGATTGTTTTACAGAGAAAATCGGGCGACGGTAAGGATTATATCAAATCGGAAATAGAAGTATGCCATAGATAGCGATCATTCTTGTTTTACTTAATGAAATGTAGGGCAACTAAAAATATAGGTCTTTTTTTTTATTCCTACCTGTTATGAATATTCATTTCCCTAATACCTGCAAGGGTGTCTACAGATATTTTTGTTTGTGCTCAATGTTTTCCGATTCTATTAGAGATCATATAAGAACTTGTTAGATGTTATAGTTCGATTTATTGGATTCTTTCGTCAATGGTGTTAGGACAGAATTCCTTTTTTTGACTCTGCGCCAGCGATTCCACTATTATTAGTATTAGTGAACAATAATGAAATAATTCCTTCATATTGATATTGATAGAGATAGGGGGCATAATTCACATGGATATAGTAAGTCTCGCTTGGGCTGCTTTAATGGTAGTCTTTACATTTTCCCTTTCCCTCGTAGTATGGGGAAGAAGTGGACTTTAAAGATATTACGAATTTAGTTGAGGGAGCAAACTCAAACTGTATCAATTGAGATGGTTCTGCAATTTTTTTAATTCATTAATTAACTTAGAAATTGAATT-AAAAAAAAAATACCTACATTTCGGAATTCTATTCGATTGGAATACTGTATTCGAATATATGTATATATATAATATATATAAAGATAAAGAAAGGACTCTTTCAATCAAATAAATATTTCAATTATTCCCATGTTCATATTTGAAAAGGAAAAGGAATACAAATAATAAGAAATGGATTCCAACCAAATTCTTCCTCAAATTTCTAGTTCGATGAAATGACCCTATATATAGATATATATAGATATATAGACAATGAGGAACCGCGGAACCTTTTTATCCCCC-CCCTTTTTTTCAAAAGAGTTCTGTTATTAGTTATTATATTAAGGGATACACACTTTCTATGGGAAACAAGATAGACATAGTGGTTGTCTAAGTCTAACGAGAAACTACACATAATAAGATATTCCCGTTGCCTTAGGTGAGTCACATTATTACGTGCTTATGCTTACCACTTATTTTTTTATTTGGTTTATTAGTTTCGAAATTGAGTTTATGCTTTATTGAACTGATTTCCTATCATGGTTCAAACATTAAAAATCGATTTGGTTTTACTAATCTTTTAGAAATAGGAAAAAGTTTCCCATAGAACCGGGGGATCATCTGTCAACTATTTAATCAACTACTTCTTTTCTTCGTAATACTAAAAAGATTACTTGATTTTTTTTAATATGATACCGAGATTGGTCTTGAAAATAATCATAAATCTATATAAATCTTAATCTCGGAAGAATAAGAGGTGTCCTTC-TTTTTTTTATTATTTCAGATTGATTGGAACCAATACAAATCAAATAGATAATAGATGAAAAAAAAAATTGGGGGGCGCTATGTACATTACATATCTGTGATTGATATATACATGAATAGGAAGATACATATTGTAGATTGATCCATATTAAAGTATCTTTATTTTTCTATACTACAATAATAATAACAATAATAGATAGTTTGGTAGAAAGAAATAAAAGCTATTTCTTTCTACCAAACTAAACTATCCGATTTCATAGAAATCTGCTGATTCTAGTCCGATCATTTCATTGAAGACTAAGACACGAAATAAAAATCCTTTTGCATTTTTTTCTTGATTGCATTGATAAGAACTAAGAAGTCAAGTTTAAGTTAAATTAATCACTTTGACTTACTGTTTTTACGTAAATTATAAGTAAAAAGGCAGTAGGAACTAAAATGAACAGTGCAGTAGCAATAAACGCTAGAATATTGACTTCCATAATCTCATCGTTTCATTTCTCTTTAATTCGCAATAACTCGGGATTTAATCCCATAGAGATGAAAAATCTTTCGTCGGTAAATTCAATGGGATAATAAAAATGACATCTCGATGATATCGAATCGGATCAATATCATGAATAACAATATCTGAGCTATCAACTCGATTCATCGTCGAGAATTGAATAGTATAACATAGGAAGATCTTTTATCCATACCGAATTCAAAATTGGATTATTGATCCAATCAAAAATTCCTTTACTTTTTTATTTATTTTTTTTTTTTAAGAGTTTATTTGTTCTTTCTTCAGCGGGACTCTTCTCTTAAACTAAAAATTATCGAGAGGGAATCTTTGTTTGATCTTTATTTTTTTAATATTCTCCTACTTGCATTAGGAATAGGACACATGTATCAAAAGTTCAGTGTGAAATTTGAATGAGATAGATTGTTTCAAATTCAAATAATTAGTAATTGAAATTAGTTACACAAAATCGGGGCAAGATAAGGGATATACTTTGAATCTTAAAGTATTCGAATCAACTATGTTCAATTTCTTTTGTATTGTGAAAATTCCATTTGTGGGTGTGTTCGTGGTAAACATATATAGTACTCTATTCCATTACACAGATCAGGAGTAATCGAAAAAAGCCAGGCCCAGCAGTACGGTATCTCTTTTTCTTGGAATCCTGAATAGGACGCTACTAATATTTATACTAATCCACATATGTTTCTTTCCCACCAATCAATATTAGTTCACGAAATGGAAATTACCATATTGGTTTGATGATAAATGTGAAACGAAAAAGAAAAAAAAAGAAATAAAGAAAGGGGGTCCTAGTTAGGAAAAAAATTCTGTTCTATTCCCTTTCACAGAAAATGGATAGATAAATTGATGTCTTTTTTTATTGGATTTGTATCCATCGGGACTGACGGGGCTCGAACCCGCAGCTTCCGCCTTGACAGGGCGGTGCTCTGACCAATTGAACTACAGTCCCAGGGAAAAAAGCGTAGAGCGTACATATTCTTACCATTTCATTCAAACCTCTTCATTTCCATTTTCGATTAGAATCGTTGTGTTGTAACTGACAGAGGCGGGACTGAGATATTGATATCTACACGGATATGCACTTTAGCGAGATCGACACGGATTACTAGTAATCTTTTCGTTATTGCCAAATCGATTGAAAATAAATCTTTCAATGAATCAAGGAAAAAAGAGTTTTTTTATTTACTTTACTCCCCCTTTCTTTCCTTATACTTTATACTTACAGATCCTGATAGGAATCTAAATCATTAGCAAGATTTGAATTTTTGGAAAAATACGTAATCAAAGAAGAAAGGCAGGTAAGGTATGTATCTATTTTTTATTCTTCCATATCGACACATCGGGTATTTCCGGAAAACAACAAATGGTTATATCATTTCATGGTGGATCGGCGAATTATTGGGTTGGGCCGAGCTGGATTTGAACCAGCGTAGACATATTGCCAACGAATTTACAGTCCGTCCCCATTAACCGCTCGGGCATCGACCCAGGAAGAGTCAATCTCAGTCTTTATTGAAAATCCCAGGATCAACTTCCTTTAGTAGTACCCTACCCCCAGGGGAAGTCGAATCCCCGCTGCCTCCTTGAAAGAGAGATGTCCTAAACCACTAGACGATGGGGGCATACTTGCCCAACCGCCATTATATTATGTTCATAGTATGAACAGTTTTTTGAAATTGTCAATATAATGATATGACTCGATCAGAAGTTTTTTTCCGTCTGTCATAAGTCCATAAGAACTTTTTGATTCCTCATTTCGATTTATAAATTGTTCATTCCAATGGCT-------ACTCTAGAATTCT-AAAAAAAAAAAATAGAAAAAATAAAAAATACGAAGGATAGGACAGGACCCTTTCTTTCGGAGAATGATTGGTTTACCGGAAAGGGCGAGGGGTTTAGTTTAAACTTCATTTTTTTTTCACATTCATTGATTCATTCATTGTTAAGATTCGATGGGCATATTTATATCTCACACTAAGCCGGGAAAAAAAGGAAATTAAAAAACGATAATCAATCTGGAAATCTGGGAAGAGGGATAGGGATCAACAAGTTATTGAAAATTGTTTTTCAATAAGAATTTGGTTGAGGGACAAATGGAATCCATTTATCAATGATTTGAGGAAATTTATTGGATATATTATATATTGATTGGGTATATTATATATTGAATTGGCGGGTACATGGAGCAATCCCATTAGGATCGGTTTTCAAATAATTCATTGCATTGATATTTATCAAATCCAATATCAATAAACCAAAACCCATTTTAACCCTTCTCTATACTATACTCACTAGGTAAATTCAATTTATTGTTCCGTAATGAGCCACTATAAAATATATCTATGTACATATATTCTATTTTAATAGAATTCAATATAATTCGAATATAGTATAATAGAATAGAAATATATAGAATAAGTATACATATAAATAGGAGCATATGCAATACTAAATATATGTACTAGACTCATAGTGTCTAGTTACTTATTCAGGAATTGAATCAAAGGGGCCCTTTTAACTCAGTGGTAGAGTAACGCCATGGTAAGGCGTAAGTCATCGGTTCAAATCCGATAAGGGGCTTTTTTGCATAAAAACCCAACGGTAGTATTCATATTTGAGGGGAGAGGATATTGTTGATATTTGTAATAAAAAAGTAAGGAATTTTCGAATTTCATTCGGAAAGGAAAATGGAATTATGAAATTTTTAATTCTAAAAAATGATAATATAATAATTCTAATGAATTAGAATTCTAGTAATTCTAGTTAGAAAGGTGAACA-TTTTTTTTTTTATAATGAATAATGATAAGTCATCTCATTTAATTTCCAGATATTCCTATTTTTCTGTTATTCCAATCCAAATTCATTGGAAAGATTATCAATCAACAAAATAAAAAGTAAGTGGATCTAACCCATTGAATCATGACTATATCTACTATTCTGATATTCAAATTCGATATCAAAATAGAGATGAAATTATCTTCTTTTATTTCATTTTCCATCTTTCTTTGGTTTGAACTCCAGAAGAATCTGTCGATATGTCTGATTAAATCTTC---------TTGTTCCTAGGGGTTCCATAGGAATAAATTGCTATTCCCTTCCTCCACGGAAGAAAGGTTTATTCCAAGTCCCAAAAGTCATTTTTCATTTTCAATATCTTTCTTTAATTTCAGAGAACACAAGAAAAGATCAATTTACATTTAAATTTCT-----ATAAGATAAGATATAGATATCGAAAATAAATCTATCAAATCATGGCTTTCCGTATCAAATGGTTTCATATCGAGGCATATGATATTTTTTTCCGGCAATTGATGGATGCGAGAAAGAGACTTTCACTTCTAGTCTCTTATTATTAAATTCAATACAATATTAAGGAAACTCATTCTA-TTTTTTATCTG-----------------------------------------------------------------------------------------------------------------------------------------------------------------------------------------------------------------------------TCAATTTCATGAACAAGATTCAAGAATAAGATTATTTGATGAAATGAGAGGAGTGGGAATCCACTGGTAGCGAGAAAAGGGATCATTTGTTTCTTGAACAGTTCTTTCAAACAATTAATTTTTCTGATTTATGAGTCATAAGACAATTCATGACTTAGGGGGTTTTAAAAAAAAGAATAACCGAATTGAGTTCATGATTTTACTTAGGTCAATAGACATAGACCAATAAAGGATTTTTAGATTCGAAATCCATTAGAAAAGAAGAGACGGTGTACGAGAAATCAAATCATACATACAGCCTCGAAGGCCGCGAAAATGCTATGAGGTGTTCGAAAATGGTTGAAGTAGTTGAATAGGGAGGATCACTATGACTATAGCCCTTGGTAAATTTACCAAAGATGAAAATGATTTATTTGATATTATGGATGACTGGTTACGGAGGGACCGTTTCGTTTTTGTAGGCTGGTCCGGTCTATTGCTCTTTCCTTGTGCCTATTTCGCCTTGGGGGGTTGGTTCACGGGTACAACCTTTGTAACTTCATGGTATACTCATGGGTTGGCAAGTTCTTATTTGGAAGGTTGCAACTTCTTAACCGCTGCAGTCTCAACTCCTGCTAATAGTTTAGCACACTCTTTGTTGTTCCTATGGGGTCCTGAAGCACAAGGAGATTTTACACGTTGGTGTCAATTAGGTGGTCTGTGGACTTTTGTTGCTCTCCACGGCGCTTTCGGACTAATAGGTTTCATGTTACGTCAATTTGAACTTGCTCGATCTGTTCAATTGCGGCCTTATAATGCAATCGCATTCTCGGCTCCAATTGCTGTTTTTGTTTCTGTATTCCTGATTTATCCACTGGGTCAGTCTGGTTGGTTCTTTGCGCCTAGTTTTGGTGTAGCAGCTATATTTCGATTCATCCTCTTTTTCCAAGGGTTTCATAATTGGACATTGAACCCATTTCATATGATGGGAGTTGCTGGTGTATTGGGTGCTGCTCTACTATGCGCGATTCATGGTGCTACCGTGGAAAATACTTTATTTGAAGATGGTGATGGTGCAAATACATTCCGTGCTTTTAACCCAACTCAAGCTGAAGAAACTTATTCAATGGTCACCGCTAACCGCTTTTGGTCCCAAATCTTTGGGGTTGCTTTTTCCAATAAACGTTGGTTACATTTCTTTATGTTATTTGTACCAGTAACTGGTTTATGGATGAGTGCTCTTGGAGTAGTCGGTCTGGCCCTGAACCTACGTGCCTATGACTTCGTTTCTCAAGAAATCCGCGCAGCGGAAGATCCTGAATTTGAGACTTTCTACACCAAAAATATTCTCTTAAATGAAGGTATTCGTGCTTGGATGGCGGCTCAAGATCAGCCTCATGAAAACCTTATATTCCCTGAGGAGGTTCTACCACGTGGAAACGCTCTTTAATGGAACTTTAGCTTTAACTGGTCGTGACCAAGAAACCACCGGGTTCGCTTGGTGGGCCGGGAATGCCCGACTTATCAATTTATCCGGTAAACTACTGGGGGCTCATGTAGCCCATGCCGGATTAATCGTATTTTGGGCCGGAGCAATGAACCTATTTGAAGTGGCTCATTTCGTACCCGAGAAGCCCATGTATGAACAAGGCTTAATTTTACTTCCCCACCTAGCTACTCTAGGTTGGGGGGTAGGTCCTGGTGGGGAAGTTATAGACACCTTTCCATATTTTGTGTCTGGAGTACTTCACTTAATTTCCTCTGCAGTATTGGGCTTTGGCGGTATTTATCATGCACTTCTTGGACCTGAGACTCTTGAAGAATCTTTTCCATTCTTTGGTTATGTATGGAAAGATAGAAATAAAATGACTACAATTTTGGGTATTCATTTAATCTTGTTAGGTATAGGTGCTTTTCTTCTAGTGTTCAAGGCTCTTTATTTTGGAGGTGTATATGATACCTGGGCTCCAGGGGGGGGGGGTGTAAGAATAATTACCAACCTGACCCTTAGTCCAAGTATTATATTTGGTTATTTACTAAAATCACCTTTTGGGGGAGAAGGGTGGATTGTTAGTGTGGATGATTTGGAAGATATAATTGGGGGGCATGTATGGTTAGGTTCCATTTGTATACTTGGTGGAATCTGGCATATCTTAACCAAACCTTTTGCATGGGCTCGACGTGCACTTGTATGGTCTGGAGAAGCTTACTTGTCTTATAGTTTAGGTGCTTTATCTGTTTTTGGTTTTATTGCTTGTTGCTTTGTATGGTTTAATAATACCGCTTACCCTAGTGAGTTTTACGGGCCCACTGGACCAGAAGCTTCTCAAGCTCAAACATTTACTTTTCTAGTTAGAGACCAACGTCTGGGGGCTAACGTAGGATCCGCTCAAGGACCAACCGGTTTAGGTAAATATCTAATGCGTTCTCCGACCGGAGAAGTTATTTTTGGGGGCGAAACTATGCGTTTTTGGGATCTGCGTGCTCCCTGGTTAGAACCTCTAAGGGGTCCCAATGGTTTGGACTTGAGTAGACTGAAAAAAGACATACAGCCTTGGCAAGAACGTCGTTCCGCGGAATATATGACTCATGCCCCCCTAGGTTCTTTAAATTCCGTGGGTGGCGTAGCTACAGAGATCAATGCAGTCAATTATGTCTCTCCTAGAAGTTGGTTAGCTACCTCTCATTTTGTTTTAGGATTCTTCCTATTTGTAGGTCATTTATGGCACGCGGGAAGAGCTCGCGCAGCTGCAGCAGGATTTGAAAAAGGAATTGATCGGGATTTTGAACCTGTTCTTTCCATGACTCCTCTTAATTAAGACATGAGATCCAATACGTGAAGCAGGACTCACTTTGATTTCACCATCCATATTGAGTTGGGCGGAGCAGGTCATATTGAAAAAGTATTTCCTTTTCCTTTCTTTTCAACTCATTTCTATCGAATCTTTTTTTCGGGCTCGGCTACGTGGTGGTATAGCCGAGCCATTACTTTTTAATTAAAAAATAAATTTAGCTAACCAAAACCAATAAAATAAACAAACTCATTCGTCGAGCAAAAGGAGAGAGAGGGATTCGAACCCTCGATAGTTCTTTGTTTCGAACTATACCGGTTTTCAAGACCGGAGCTATCAACCACTCAGCCATCTCTCCAAAAGATAATTTCGATTTTATCTTTATTCCACCGAATAGACCATCAACATATGAGTTGCTACCATTACTATCTTCAGTGAAGATATCCGATGTGAATCTATAGGTCTATTTTTCTATCTGTATATATCTCTATCTATATATAGATAGATAGATGCATGATCCAGCATGCCCTTTTGTGAATTGTGAAGTAAAAAAAAAAATACCCGCGATCCATGCCAGAAAAAAGGGGAGTGATAATAATTCATATAAAATCAATGGATTCATGGTAAAACCCCCCCATGATGCATTTTTTTTTTACAATTTTTTTTGTTATTTTTGTCGATAAAGGGATCAAATGGTCTAGTTCTTTTGTTGGTAAATTGGAGGATTCGAAACATGACTATTGCTTTCCAATTGGCTGTTTTTGCATTAATTGCTACTTCATCAATTTTACTGATTAGTGTACCCGTTGTATTTGCTTCTCCTGATGGTTGGTCGAGTAACAAAAATGTTATATTTTCCGGTACATCATTATGGATTGGATTAGTCTTTCTAGTGGGTATTCTTAATTCTCTCATCTCTTGAACCCATTTGTTTTCTAGTTCTAGGTATAAAATGGAAATGACCCCTCCCCCCCGAATTTTTTCGGATTGTGAGACGCATTAAAATGTAATAGAAGCCCCAAAAATAAAATGCAAATAAAGAAAACTAGAAAATGAAATGATAGGGAGGGGTCCAGTCCAACTTTATTGGAAAAATCTTTTCTATTGTTCTATTGT------------AAATGTAAAATAAATGTAAAATAAAATATATAATAATAATATGTAAAATAAAATATATAATAAAAATATATAATAATAATATAAATAATAATATAATATTTATATAATAATAATATAT--------------------ATTATAATAATATAA-----ATAAATAATAATATAAATAATAATATAATATTTATTATTTCTATCGAATATTTATATAT------------------------AAAATTGATATAATTGATATATAAATATTCGATTCTATATTATATAGAATCAAGATATAGAATCCTAATCTATAATAATCTAGAATCATATAATCATAT-----------AAATAATAATATAAAAAATAAGAAAATCACATA--ATATATATATATATCATATATAATATAAAATATATATACAATATAAATAGTATAAAGATATATATAAAATAAAGATATATATATAGAATTTGAATTCCAATTTAATTTT-AAAA-TTTTTTTTATATTTTTTTGTTATTTCGAATTACCCCTAACAGAGAGTATTGGACCTAGTTCTACACAAGTATAATCCATATATTGCGTATCAATAACGATAAAAAATGCGGATATAGTCGAATGGTAAAATTTCTCTTTGCCAAGGAGAAGACGCGGGTTCAATTCCCGCTATCCGCCCCCCCTTTTTTTATTTTTTTTTTTATTTATTTTTAATAATAACTAATAATAACTTATAG--------------------TAACTAATAATAACTTATAGTAAAACTTATAGTAAAATAATAACTAATAAT----------------------------------------AACTTATAGTAAAACTTATAGTAATTAGTAATGAATTTCGAATTAAAAAAAATCAAACCTCAATTTTTTTGTCAAAAAATTTTGCGGAGACGGGATTTGAACCCGTGACCTCAAGGTTATGAGCCTTGCGAGCTACCAAGCTGCTCTACCCCGCGATAAAGCGCAGAATTGAAAACTAATAAACAAACAAGGATTGAATGCGCCCCTCTACCATATCTGTACAAATAGAATAACCCATTTATACAGAATGGTAAAGGGACCTTCCTATGATCGATGATCATAGAAATGAATAGAAAAATGACGAGAAATTTTTTTCCTTACCAACTTGATCTTGTTGTACCGGGCAACAAACATGCATGAACCATTTCACGAAGTATGTGTCCAGATAATCCAAAGTCTCGATAGTTAGCTCTCGGTCTTCCGGTTAAAACACAACGTCGATGAAGACGTGTAGGTGCACTATTACGCGGTGGTGATTGTAACTTTCCATGAATTTCCCATTTCTCACTTAACGACGGAACTTTGCTTATTTCTTTTTTTGAGGATCCACGAATAAAATGAAATTTTTGTTCCAATTTTTGCCTCTTCTTCTCCCTCTGAATCAAACTTTTCTTTGCCATAATGGTTCATTTCTCCTATTAGTATCAATGATACAATACAAGTCGGATCCTAGATGTAGAAATAGAAGAGGGCAGACCCCCTTCTCCATAGAAAGAAATGAGATCTTCGTAGATACAATAAAGAATTAACCAAATTTGCCCGATGTAGAGGCAATCAAGAAAGCCGCATAAGTAAATATATACCCTACAGAAAAGTGGGCTAATCCAACCAACCTTGCTTGCACAATGGAAAGAGCCACTGGTTTATCTCTCCATCGAATCAAATTAGCCAAAGGTGTGCGTTCATGAGCCCATGCTAAAGTTTCAATCAATTCCTGCCAATATCCACGCCAGGAGATTAAGAACATAAACCCAGTAGCCCAAACAAGATGTCCAAATAAGAACATCCACGCCCAGACTGATAAACTATTCATACCAAAAGGGTTATATCCATTGATAAGTTGTGAAGAGTTTAACCATAGATAATCTCTTAACCATCCCATCAAATAGGTGGAAGATTCATTAAACTGTGAAACGTTACCCTGCCATAATGTAATGTGCTTCCAATGCCAATAAAAAGTAACCCATCCAATGGTATTTAACATCCAGAAAACTGCCAAATAAAATGCGTCCCAAGCCGAAATATCACACGTACCACCTCGTCCCGGACCATCGCAAGGAAAACTATAACCAAAATCCTTTTTATCTGGCATTAACTTGGAACCACGTGCATCCAAAGCACCTTTTACTAAAATCAATGTAGTTGTATGTAAACCTAGAGCAATAGCATGATGAACCAAGAAGTCTCCGGGCCCTATTGTTAAGAATAGAGAATTACTATTCGCGTTAATAGCATTTAACCAACCGGGCAACCATATGCTTCGCCCCGCAGTGAACGCTGGACTATTCGTTGAAGATAAAAGTACATCGAACCCATATGCTGTTTTCCCATGAGCGGATTGTATCCATTGGGCAAATATGGGTTCGATCAAGATTTGTTTCTCCGGAGTACCAAAAGCAAGCATGACATCATTATGGACATAAAGTCCCAAAGTATGGAACCCCAGAAAGAGACTGGCCCAGCTTAAATGCGATATGATAGCTTCTTTATGGTCTAACATTCTTGCCAATACATTATCCTCATTCTGTTCCGGATTGTAATCTCTAATAAAAAAGATAGCTCCATGAGCAAAAGCTCCTGTCATGATGAATCCTGCGATATATTGATGATGAGTATATAACGCAGCTTGAGTAGTAAAGTCTTGCGCTATGAATGCATAAGCAGGTAAAGAGTACATGTGTTGAGCTACCAAGGAAGTAATAACCCCTAAAGAGGCTAGAGCAAGGCCTAATTGAAAATGAATCGAATTATTGATTGTGTCATAAAGACCCTTATGTCCACGCCCTAATCTACCTCCCGGAGGAATATGTGCTTCTAAAAGATCTTTTATACTGTGCCCAATCCCGAAGTTAGTTCTATACATATGACCAGCAACGAGAAAAATAAATGCAATAGCTAAATGATGATGAGCAATATCGGTCAGCCATAAACTTTGCGTTTGCGGATGGAATCCCCCGAGAAGTGTTAGAATGGAAGTTCCTGCTCCTTGGGGGGTACCAAATAAATGACTACTGGAATCGGGGTTTTGAGCATAAAGATTCCACTGACCTGTAAAAAGTGGGCCTAATCCTTGGGGGTGCGGCAATACACTGAAGAAATTATTCCATCGAACGTATTCCCCTCTGGATCCAGGAATAGCGACATGGACTAAATGTCCTGTCCAAGCCAAGGAACTTACTCCGAATAGTCCTGACAAATGATGATTGAGGCGGGATTCGGCATTTTTAAACCACGAAACGCTCGGTTTCCATTTCGGTTGTAGGTGTAACCAGCCCGCTATTAAGGATATGGCAGAAAGAAATAATAGAAAAAGAGCTCCAGTATAAAGATCCCCATTAGTACGTAAACCGATTGTATACCACCACTGATAAACACCGGAATAAGCGATATTCACTGGGCCAAGAGCACCCCCTCGAGTAAAAGCTTCCACAGCCGGTTGACCAAAATGAGGATCCCAAATTGCATGAGCAATAGGTCTTACATGTAAAGGATCCTGTACCCATGCCTCAAAATTTCCTTGCCAAGCTACATGAAACAGATTTCCGGAAGTCCACAGAAAAATTATTGCTAATTGTCCGAAATGAGAAGCAAAAATATTCTGATAAAGACGTTCTTCAGTAATATCATCATGACTTTCGAAGTCATGTGCGGTGGCAATACCAAACCAAATACGACGAGTAGTGGGGTCCTGAGCTAAGCCTTGGCTAAACCTTGGAAATCTTAATGCCATAATGCTTTTCAAATCCTCCTAGCCATTATCATTATCCTACTGCAATAATTCTTGCTAAGAAGAACGCCCATGTTGTGGCAATTCCACCCAGAAGGTAATGGGTTACTCCTACAGCACGTCCCTGTACAATGCTCAAGGCTCTAGGCTGAGTAGCAGGAGCAACTTTTAATTTATTATGAGCCCAAACGATGGATTCAATAAGTTCTTGCCAATAACCACGCCCACTGAATAGAAACATTAAACTAAAAGCCCATACAAAATGGGCACCTAGGAAAAAAAGGCCATATGCAGATAATGAAGAACCATAAGACTGAATTACCTGGGATGCCTGCGCCCATAAGAAATCGCGGAGCCACCCATTAATGGTAATGGAACTCTGCGCAAAGTTTCCTCCCGTGATATGAGTTACCACCCCTTGATCATTTATACTACCCCAAACATCTGACTGCATTTTCCAACTGAAATGGAATATTACTACCGAAATTCCATTGTACATCCAGAATAACCCTAAGAAGACATGATCCCAAGCAGATACTTGGCATGTCCCCCCTCTTCCAGGTCCATCACAAGGGAAACGAAAACCAAGATTTGCTTTATCCGGTATCAATCGTGAACTACGAGCAAATAGAACACCTTTTAGGAGTATCAATACCGTCACATGAATTGTAAATGCATGAATATGGTGGACCAAAAAATCCGCAGTTCCCAATGGAATAGGTAACAAAGCAACCTTGCCGCCCACTGCCACTAAATCACCACCCCCCCAAGTCAAACTGGTACTTGTTGTTGCACCAGGGGCCGTTGCACCGGGTGCTAAAGCGTGGGTGTTTTGTATCCATTGAGCAAAGACGGGTTGTAATTGTATAGCGGTATCTGAAAACATATCTTGGGGACGCCCTAAAGCACTCATGGTATCATTATGAATATACAAACCAAAACTGTGAAAGCCTAAAAATATACATACCCAGTTCAGATGTGATATGATTGCATCGCGATGCCGAAGGACACGATCTAATAGATCGTTGTATCGCGTAGTTGGATCATAGTCTCTTACCATAAAAATGGCTGCATGCGCAGCAGCACCAACTATGAGAAATCCACCAATCCACATGTGATGTGTGAACAATGACAATTGTGTACCATAGTCAGTAGCTAGGTATGGATAAGGAGGCATAGAATACATATGGTGAGCTACAACAATGGTTAAAGAACCTAACATAGCTAGGTTAATAGATAATTGAGCATGCCATGACGTTGTTAGTATATCATATAGGCCTTTATGGCCCTGGCCTGTAAATGGACCTTTATGGGCCTCTAAAATATCTTTTATACCATGACCAATACTCCAGTTGGTCCTATACATATGACCCGCTATCAGGAAAAGAATTGCAATAGCTAAATGATGATGAGCAATATCAGTCAGCCATAGACCACCAGTTACTGGATCTAATCCTCCACGAAAAGTAAGAAATTCCGCGTATTTTGACCAATTCAAGGTAAAAAAAGGGGTTGCTCCCTCAGCAAAACTCGGATAAAGTTGAGCCAAAAGATCCCGATTCACGATAAATTCATGAGGAAGTGGGATCTCTTTAGGATCTACTCCAGCATTTAGAAATTGGTTAATCGGTAAAGATACATGTACTTGATGCCCCGCCCAAGAAAGAGACCCAAGTCCTAGTAGCCCTGCTAAATGGTGATTTAACATGGATTCTACATCTTGGAACCAAGCCAATTTCGGAGCAGCTTTGTGATAATGAAACCAACCAGCAAAAAGCATTAAGGCTGCAAAGACCAATGCACCAATTGCGGTACAATAGAGTTGTAATTCACTAGTTATTCCAGATGCTCGCCAAATCTGAAAAAAACCAGAGGTTATTTGTATTCCTCGGAAACCCCCGCCCACATCACCATTCAATATTTCTTGACCCACTATTGGCCAAACCACCTGAGCACTAGGTCCAATGTGAGTAGGATCGCTTAGCCATGCTTCATAATTGGAAAAACGAGCACCATGGAAATACATGCCACTCAGCCAAAGAAAGATGATGGAGAGTTGGCCGAAATGGGCACTAAATACTTTTCGGGAAATTTCCTCCAAATCACTAGTATGGCTGTCGAAATCATGAGCATCAGCATGTAGGTTCCAGATCCAAGTAGTAGTATCAGGTCCTTTAGCTACTGTTCTTGAAAAATGACCGGGTTTGGCCCATTCCTCGAAAGAAGTTTTTATGGGATCCCTATCTACCAAAATTTTTACTTCTGGTTCCGGCGAACGAATAATCATTGAGTCCTCCTCTTTCCGGACAACACATACAAAGAGACCTGCCAACATCAAAAATAATTAGTGAACTTATGAGAGATGTTTCTATTTCGTTTTTTTCTCTTCGATCTCCCACCTATCTATTTTCTTTAGTTATTCACTAGAACAATTATGATCTGGAAGTCAATCCGGGGCAAGTGTTCGGATCTATTATGACATAGCAGTGAGGCGCTCAACGGACCCTTTTAATCTTATAAAACCTTTTCTGGACTTTGAATTGAAGTTAAAAAATTTTTTGTGCAAATTAGTGTATTCATATCTCAATTAGAAGTTCCTAGATGGAACGACTTTCATTTTCTGTCAGAAGATATGAATATGTACTCTATTTCAAACCACATGAGCAATCGTTAGCATTACTAGGAGACATACTGGTATTTATATTTCATTTTGAATTTAGTCTTTAGTCATTCGAAGGTCTCTTTTATTAGTTTGAATAGCAGAAAAAAATAGAATTCTATACTGTATCCCCGTATCGTTTATACCGACGAAATACCAAACGAAATAGAACGATCTTAGAAGGGATATAATGAAATTCTTTGATTGGTTGTTCCTAAAGAAATGATCCGTTTTCTATGGGATAGAGACAACAAACAATTAATTATAACAAATAAAAAATCAAAATCGAAATAAAAAAAATTCTAAATCTAATAATACTAATAATATTCCAAAAATGAAATAGAATATTACAATAAAAAATCGAATAAAATAAACAGAATGTTCTTATTCGAAACGCCCTGTGATCTTCAACCAATTCTGCGCTTCAATATAATTACCAGGCGTAAGGGCTATAGCTTGTTTCCAATACTTAGCGGCTTGATCGAACCAAGCCTCCGCAATTTCAGAATCTCCCTGTCGAATGGCCTGTTCTCCGCGGTCGGAATAGGTGAGTAAACTCCTTCCCTTAGAACCGTACTTGAGAGTTTCCTGCCTCATACGGCTCACCAGTCAATTCTTTTGGTGTCCCATTTTTTTAATAGATCATAGACCATATCTAATTGAATGAGATTTCTTATAGAATAGATTCGATCTATTCCATTTTTTTGCGAGTTAACCAAAAGAAAAGGGGTGTTAAATTCCATGAGTTTCAAACTTGAATTTTTATTAATACAAAATGGAATCCGTTTTATAGTTTTATCTTTTCTCCTACCTTCCGAAGAATAAAGCATCAGCATTTCCACTCTCATTCGAATTTTCTGAAAGGTAACTATCTCGGTTTCATATATTATATACTTTCCATATATGATATAGAAATCTATAGAATCTTTGAAAAAGACTTTTTTTCTTCATAAGAAAGAAAAGACTTACTATCTTTGGGATCTGATACTACACCGCTGCTCAAAATTTTAGGGGATCAACTCTATTACATAAGTGGATTCCTAACTTTGTATATCATAATAGTATATTATAATACTTTTATATCATAATATTAAGTAAGCAGTTCTTATTGTATCGGCTCAAAACCTCTCTAATTGATCTTTACGGCGCTTCCTCTATCAATTAGATCCTTTATCCATAGAATATAAAGTATCTAGGCATATCTATTTCTTCATATTTCGACTTCTATGAAGTTTCTTTCTTTACTACAGCTGATAAAAATCGTTGTTTTGGACAATATATATGTAGAAAGCCTTTTTATAGTTATAGTATTTCTTAGCGGATTTGCTCTTTCTTTTTTTTTCTTTCTATAGTGGAGATAGTCGCACGTAATGACAGATCACGGCCATATTATTAAAAGCTTGTGGTAAGAACGGGTTTCGTTCTAGTGCCCGAAAATAATATTCCAAAGCTTTCGTATGTTCTCCGTTACTTGTGTGGATAAGGCCTATGTTATAAAGTATATAACTTCGATCATAGGGATCAATTTCTAGTCGCATAGCTTCATAATAATTCTCTAAAGCTTCCGCATAATTTCCTTCGGATTGAGCCGACATCCGTTACGGTCGTCATTCAGTTCGAAGAATCTCCGCTCCAGAACCGTACGTGAGATTTTCATCTCATACGGCTCCTCCTTTATGTGCATAATGATAAAAATACATAGAATCAAAAAAGATTGAAATATTCTCATTATCAACTGAGCAGGGCTAGTGTTTTTACACGAAATCTCTAGCCAACCTTCCTGTAAAAGTGTAAAAGGTCTTTTCTTAACATCAAGTATATTGGTACTGGATAAAAAAATGGTAACTCCAACAATTTCTTTGTCCTCAACGCCGCTTAATTTCCAGGAATTAGGCACTTCAACAGTCTTCGATGGTTATACGGATATCCAAAATACCAACGAGATGGATGTTTGTTTGTCCCAACCATTCTTGTTAGTCCCGATCCCGATAAGGAAGTGGATAATTTTTAACAAAGTTTTCGTGTTGTTGATTCGTAGGCGTAGTGCTTCTTCCATCATGCCGCCTATTGGTACTAGTGGAGTAGGGTTGACCTAAGCCATAGGTATAGGTAGAACCTTTTGCTTAATACTATAAATCGAAAATTGAAGCATATGAGGCTGCATTAATCGGGGATACACGACAGAAGGAATTAATTGTTTTAAACTTCACCTTCAGCAAGCGTAGATTTTTTTTCCA-TTTTTTTTTCTATCCGAAGAATGCGCCTTTCTCCTAAGACTGAGAGCGATAAATAAATAAATAAAAAAAGATAATCAAATCGCACCATCTCTGTAATAGGTGAATGCCTCTTTTTCTCCCGAAGTTGTCGGAATTATTTGTAATAAGATATTGGCTACAATTGAAAAGGTCTTATCAATAAAATTTCCATTTATCCGAGATCTAGGCATAGGTGTATAAATGAATTCTCTAATTTAATTACCTCTCGTGAGAAAATAATCCCACAAACAAAGGAAAATTGTACAGTAAAGTACGAAATAACGTAAAAACAGACGCATTAAAATTCTCTTTATCCTCCAACCTCAAAGGAAGTTTTTTGTGATAAAAAGTTTTTCTATTTATTTTTCTATTTCGAAGTGATTGTATGTGCCTATC---AAAAAAAATCGAATATGAATAACTCATAACTCGGTTTCTGGACCATAATCATTATGTAGGAGAGATGGCCGAGTGGTTCAAGGCGTAGCATTGGAACTGCTATGTAGGCTTTTGTTTACCGAGGGTTCGAATCCCTCTCTTTCCGCAGCATCGTTCTTTACCTAATTCACCACTGTTATTGACTACAATGTATCAAATAACACAAATAACAACGGATACCTTTATTCCAACTTTCTTTGATATGAATTCTCCACTCTATTCTTAATTTTTGTTATACAGAAAATACTAGAAATAGTTGGCAAGGAACCAAAATTTTCCGAAACTTTGTTATTTTAGTTATTAAGTCTGACGAGAATAATATTCTACAACCAGCAATTCATTTATTTTCAAACCAATCCATTTACTATCTATTATTTGATTGACTAATCCTTTATATTGGAATGGGTGAAGAGTCAAATGTTTTGGCAATTCCTCACGGGGGGGTGAATCAAGAAAATTTTGAATCAGAGTTTTAGACTTTTGTTCATCCCTCGCTTTAATAATATCTTGGGGTTTGCAGCGATAACTTGGTATATCTACTATACGACCATTAACTAAAACATGTCTATGGTTAACGAATTGGCGGGCTTGAGGAATAGTCGAAGCCATACCCAATCGAAAAAATATGTTATCCAACCGCATTTCAAGTAATTGTAGTAAAACCCGACCGGTTGACCCTTTCGCTTTTCTGGCGATACGAACGTATTTAAGCATTTGTCGTTCTGTAAGACCATAATGAAAACGCAATTTTTGTTTTTCTTCTAAACGAATACGATATTGAGATTTTTTACCGGAGCGCGATTGGTTTCTAAGATCACTTCCGGCTCTAGGCCTTTTAGTAGTTAGTCCAGGTAAAGACCCCAGACGACGTATTTTTTTGAAACGAGGCCCTCTGTAACGTGACATAAAGACTCCTTGTTTAATTTCATAAACCTAAATTAAAACTAAACTCTAAACTAAAGTATAAAGTATTGTACTACAAAGAAAGAATAATTAGATGAATTATATCAATATCCGAACCTTTTATATTTTATATTGTATATATATATATATACAATTAATATAATATATTTATATAGAAATATATCTATTTT---------AAATATATTTAATTTAATAAAATATATTTATATAGAAATATATCTATTTTAAATATATTTAATTTAATA--------------AAATATATTTTTAAAATAAAATAGAAATCAAAAAGAGTTCTTTTCTTGATTTGCTTTATAGAGATCGGAACTACTCCAATTTTGATTCAAAATTGGAAGTTCCTACGACATAATAGATCGGTGACTCTTGGAAAAATAAAAGGGAAAAAGCCTTTTCTTTTCGAT-----------------------ATTCTTTGATTTCAATTCTTTGATTTCAAAAAGACATTATCAATTATGTAAAAAATCCAAATAGGGGAAAAGAAAAGCCGGCTATCGGAATCGAACCGATGACCATCGCATTACAAATGCGATGCTCTAACCTCTGAGCTAAGCGGGCTCACATAACATAAATTGTGCATGCATAGGAATTCAATAAAATACTTCTAAAAAAATACTTCTATTGATATTGAATAACTTATATTGATATTGAATAAAAAGTATATGAATAAAAGGTAT-AAAAAATTATAAAAT------------TTGAATATTCAAATAAGAAATAATAAAGATAAAATAATAAAAAAAAGAATATTTAATAAATAAAAATAATATTTAATAAATAAAATAAATAAAAATAATATAAAATAAATAAAAATAAAAATAATATAAAGAATATAAA---AATAATATAAA-----------TAGCTATATATAATA-----------------------------TATAATAATAATATAGAATATTTATCTATTTCAATATATTTTATCTATTTTAAATAGATAATAGATAA-----------------------------------------------TATATAAATATTAT--------------------------------------------------ATAAATATTATATTATA----------------------CTATTCGAATTCTATTTCGAATTCTATTTATATTATAATTATAAATTA------------------------------------------------AA-------------------ATAAAATAATA--AATATTAAAAAAAATAAGAAATTTCCATTTTCGTTATGTTCAATCGTTCGCCCTAAGGAAAAAAGATCAGAATAAAAAGAAAAATAAAAGAAAGAGAAAGGTCCAATCGAGATCATAATGAAACATTCCCTTCAGTCGGAAAGGTGAAAACTAAGACGAAAAAACAAAAAGAATCGACCGTTCGAGTATTTCAAATTGTATGAGAAAAATGATAGAAGGATGGGCCATACATAATATATTATTATGTGGTATACCATCTATATTGAATTGCGAATACAGAAATGGTAGAATCATTTCGGATTGGAACAAATGTGGGTATCCGATACAGATGAAAGAAACTATAAAACAAATCAATTAAAATTAAATAGAAGGAAACATTTTTCGTTATAGGAATTGGTATCTAATGAATTCAACAGTTCCGGCAAAATTTTCATAATTTAAATG-AAAAAAAAAGGATGAGATTCTAATCTCAAAGAAAAAAAGGGGGTATGGCGAAATTGGTAGACGCTACGGACTTAATTGGATTGAGCCTTGGTATGGAAAAACCTACCAAGTGAGAACTTTCAAATTCAGAGAAACCCTGGAATTAACAATGGGCAATCCTGAGCCAAATCCTGTTTTCCGAAAACAAAGAATAAAGAAGAGTTCAGAAAGCGAGAATAAAAAATCAAAGGATAGGTGCAGAGACTCAATGGAAGCTGTTCTAACAAATGGAGTTAACGGCATTTCGTTTCGTTAGTAAAGGAATCCTTCTACCTAAACTCCAGAAAAAAAAAGTATCAAGGATAAACCTATCTATCTATATATATACGTACTGAAATACTATCTCAAATGATTAATAACGACCCCGAATCTCGATTTTTTTATTATTTATATAC--------------ATATACACTAATATTATGAAAATAGTTTATTTCTTTTTATTA---------ATATATATGTATAATTAATATATATATGTATATGTTATTAATATATATGTATATGACAAATGAAATATGTGAATCGATTCAACGTTGAAGAAATAATATTAATTGATCAAATCATTCATTCCATCCTAGTCTGATAGATCTTTAATTATTAATCAGACGAGAATAAAGATAGAGTCCCGCTCCACATGTCAATATCGACAACAATGAAATTTATAGTAATAGGAAAATCCGTCGACTTTAGAAATCGTGAGGGTTCAAGTCCCTCTATCCCCAAAAGGCCCCTTTAATTCCCTAATTTTTTATCCTATATCCTTTATTTTTTAGTGGTTCCAAACTAAACTCCTTATGTTTCTTATTCATTATATTCTTTCACAAACCGATCGGAGCGGAATTTTTTTTCTTACTTGTTCTTAGCATATTCTTATCACAAGTCTTGGAATATGTGGAATATGGAATGTAATTGATATGATACTCGTCAAATTTTTTGATCTTTTATCTCTGGTAAACGTACAAATGAAATGAACATCTTATCTTTGAGCAAGGAATCCTTATTGGAATGATTAAAAATACATATCATTACTCGTACTGAATATTAAACTTACAAAGTCTCTTATTTTTGAAGATCCAAGGAATTTCAGGGCATGGATAATCCTTTGTAGTAATATTAATAGTAGTAATAGTAATATTTTTTTGCGTCTTTTTCTTTTTAGTTGACATACATTCAAGTAGTCTCTTAAAATGAAAATGATGCGTCAAGAATGGTCGGGATAGCTCAGCTGGTAGAGCAGAGGACTGAAAATCCTCGTGTCACCAGTTCAAATCTGGTTCCTGGCACATGATCAATTTGTATAAGTATCTATTAATTCATAAAAATGAATATGAATATGAGTCAACATACATATTCATTAGTAGTCTAGATCATCATACATTTTTATCCATCTAGGGAGATATACTCTTTCTAGATGAGTAAAGAATATACGTATACCCTATGTCTATTGTATATAAAGTATGTAACAGAAAATTAATTATTCAATTTTTTCTTTACTACCGTTACCGGGCTCCCCAAAAGAATGTTAATACTTCAAAAGAATGTTAATACTTCATGCATATTCAAAAGGTCAAATTAGTTGGTTGAAAGACCCAAAAGTCTAGTTTAGGAATAGTCCAAATTCATCTCAGATAGATTATTACAACTAGAATCTTTTTCGTTCATATTTTGTTCATTTCTTTCTGTGTTACTTTTTAAGAGGCATATCAAGAGATGTTGCTGTGGCGCGGTACATAGTTCATGATGCAAAACTTTTTTAGTTCATCCTATTGGCTCGTCTCAGTCGAAATAAGTATCTTACAATTTTTAGAATGTCAATGAGTCTCTACATGTTTTATTATTATTTTTGTATGTATTTTTTTATATTTAGCCCATCCATAATAATTAATATAAATGAGACCTCGATTCTATTCTGTCTGATTTAATTTGTCTGATCTATAAGAGAACGTACGGAATATACGGAGTTGTAGAAGTGGAGATTAGTTTCTTATTTTTATTATTTAATTTCATTTTAATAAGCATCTTGTATTTCATAAAAATTGGGGGCAATATAATCTTTACGTAAAGGCCATCCTATCCAACTTTCGGGCATTAAGATACGTTTCAAACGTGGATGATTATCATAAGATATTCCCAACATATCATAAGATTCCCTTTCTTGAAAATCCGCACTTTTCCAAACCCAGAAAACAGAGGGAATTCTAGGATTTTTCCTTGGGACAAATACTTTTATGCATACCTCTTCGGGTTGATCTATACCATACTCTATTCTTGTAAGATGATACACACTAGTTAACAGTCCTCCCGGTGCTACATCATAGGCACATTGGGAACGTAGATAATTGTAACCATATATATATAAAATGACAGCAATGGAATGCCAATCCTCGGGCTTTATTTGTAAAGTCTCTATTCCTTGGTAATCGAAGCCCAAAGATCTATGAACTAGCCCATGTTTGACTAGCCAAGCAGACAAACGACCCTGCATTTTTTTATCTCTCCCGCATTTTATTTTACATTTTTATTTGTATAAGGATTTCCCATTTATGATTACGATGAAATTTTGGAAGATTGATTTGCTATTTATTATTTTCTTTTGTACATATTATTTGAATTTCATTTTGTACAAAAGGATCTGCCTAATTCACTACTTTTGGGGAAGATACTGAACTTTTGTATTTGAAAAATGTTTCAGAGAGTATCTCTGAAGTAAATGGTGGTTGATAGAGTAATCCTTGATCATAATTGCCAGTATGAGCACTGCGCCCAACATAAAACTTGTGGTTGGTAGTAAAAAACCTATTCTCCTGTTGAGACCTAATTTGATCTTCATAGATTTCTCGAGATATTTTCTTACGAAGTTTTGTTATAGCATCTATAATGGCCTCCGGTTTAGGTGGACAACCCGGCAAATAGACATCCACAGGAATTAGCTTATCCACACCCCGAACAGTACTATAAGAATCGGTACTGAACATTCCCCCTGTAATTGTACAGGCTCCCATAGCAATAACATATTTTGGTTCAGGCATTTGTTCATATAATCTCACTAAAGAAGGAGCCATTTTCATTGTTACTGTGCCTGCTGTTAAAATTAGGTCTGCTTGTCTAGGACTAGATCGTGGTACCAGTCCATAACGATCAAAGTCGAATCGTGAGCCTATTAATGAAGCAAATTCAATGAAGCAACAACTGGTACCATAGAGAAGCGGCCATAAACTGGAGAGTCTTGACCAATTTGAAAGATCATTTAATGTAGTTGAAATAACTGAATTTTGAGTTGTTCGATCAAGTAAGGGAAATTCAATGGAATTCATAACTGTCTCAATGTTTTTTTATTGTCTAAAATATTTACGAATTAAGACCATTCTAATGCCCCTTTTCGCCATGCATAAACTAAACCAACAATTAGGATAAGCACGAAAATGAAAGCCTCTATAAATACGGATACCCCCAATACATCAAAACTCATTGCCCAGGGATAAAGAAAAACCGTTTCAACATCAAAAACAACAAAAACTAGAGCAAACATATAATAACGGATTCTAAATTGTAACCAAGCATCGCCTATTGGTTCTATTCCCGATTCATAACTAGAAAGTTTCTCTGGCCCTTTGCTAATCGGGGATAAAATTCCAGAAATTAGAAATGCCAAAATGGGAATAACGCTCGATATTATTAGAAATGCCCAAAAAACATCATATTCATAAAGCAAAAACATAAACGTACTCCTATGAATGTGGAAAACGGATTAGTCGATTCGAATTGGACTTCATTGTCATCCATAATTGTTTCTAATTTCAACTTTGGTCGAAGCGCTCAGTTTCGTTTGTTTCTTGCGGTACAGATCTCATTTCAAGATATAAATATAACCATATATATATTTTTTCGGTATAACGTACAAAGAAAACACAAAGAAAATTCTCGCCTCACTTCGGCACTTCGGATTCTCTCGAAAGAAAAGTAATTTCAAATTGAAATAAAATCTATATTTTATTAGAATATTATTAGAATATTATTCTATTTTTTATTTTATTAGAAATTAAAGTCTATTTTTTTTAATTATTTGTATAAATTCTTATAATTATTTGTTAATTATTTGT-----------ATAAATTCTTATAAACTTAAATAAATTCTTATAAACTTAAATAAAAATAAT-----TAAAATAATTAGAAATGGTTTA-----------------------TAAATTTTATAAAGAATTTATACTATTATACTAATATAAATATTATACTAATATAAAAAAGTATACTAATGTTTTTATATTCGAATACTCATTTAGAAAAAATGTAATGTATATTACTAAATGAATATTACTATTAGTAGTGATGTTAGGTAGGGCTATACGGACTCGAACCGTAGACCTTCTCGGTAAAACAGATCAAACTGATTATTATGAAAAATGATTTGAATTGTTTTTAAGACCCAACGTGCATTTTTTTTGCATTGGGCTTTTTCATTAACTGATAGAAAAATCGGTTAGTCTACCATCTTTTTTCTTGAAAGAAAGAGAAAGATAAGGAGATGGCTCCATGTGCTCTGTTTCATTATTTGGATTTCAATCTAAGAGCACTACCAAAGTTTTTCAAAGAAGGAAGGTTTATCTTGACGTAGGTCTGCTTCTGGCCTAGATCAACTTAAGTTAAATGGAGTCTCTATCGACCTGTTTAAATAAAAAATCCAATAGGAAATATGAAACTTCATACACCTTAAAGTTCATAAGATAGGACGAAAAAAAGAGAATTTTTTTGAGGTCCCTATACTCATTATGCCTAGCATTGAATAGACCGGGTATTCACCTTATCAATATCTCAAATCAATGGTAGGTTGTATTCTATTTGACGTGTAAATTAAATGGACACTCTAATCATACCGAACCTTTTGTCAGGCTATTGTTCTCTTATTTTGTTCCCTAAAAGTCGTGGAGTAAGACATTGATTTCTCAATAAGATCAACTCTTTTAATTCTATAGATAGACTCCTCTGAAAAAACATTGGCGCACGTGTAAACGAGGTGCTCTACCTAACTGAGCTATAGCCCTTGTGCTTTTGATACATATTTTATCATATTATGTTGATAATTTCTTGTCAAGATGAATATTACATGATCGAATCTAATCTCTTTGATTGGCCTTGCTTATAAGTCATATTCCATTTATAATCCATCGATATTTTGGGTCCCTCGTTTGTTTCTCTTTGTGATGATAAATGACCTACTTAACTCAGCGGTTAGAGTATTGCTTTCATACGGCAGGAGTCATTGGTTCAAATCCAATAGTAGGTAGAGCTAGAACTTATTCGATACCAGAGTCAGTGGTATCGAATAAGTTTTTTTACTCTCACCTTATTTTTATTTTTTCTTTTATTCA-TTTTTTTTTTCTTTCTATTTCATTTTTTGAAATTTCCAAATTTTTTCGTTGCATTCGAATTCGATTCTACTATTTTATTTGTTTATTTGATTCTATTTTCAATC--AAAAAAAAAAAAAATAGGGCGTCGCATAAACAAAACTTCTGTTTATACGCCTTTTTTTCGGACCCAAAATTTGTTATGTTAATGTTATGAAATCATATTGATAGCTTCTACTCGTGTCCTAGCTCGTCTGAGAGCTAGATTTGCTTCAATTGTTTGTCTCTTCCCTTCAGCTTTACTCAAGTTAGCTTCTGCTATTTCAAGAGTTTGCTGAGCTTCTTGGGGATCAATGTCACTACCCTTCTCCGCATCATTTACTAAAACAGTGATCTCATTATTGCCTATTCTAGCAAAACCACCCATCAGAGCCATCGTTAACCATTGATCGTTAAGGCGTATTTTCAAAATACCTATATCTACAGCTGTGGCAATAGGCGCGTGATTTGGTAATACGCCAATTTGTCCACTATTAGTAGATAAAATGATTTCCTTCACTTCTGAATCCCAAACAATTCGATTGGGGGTCAGTACACAAAGATTTAAGGTCATTTCTTCAATTTGCTCTCCATTTCTAAGTTTGTAGCCTTCGCAGTAGCTTCATCAATGTTACCTACCAAATAAAAGGCCTGTTCAGGAAGACCATCTAATTCTCCAGAAAGAATCAATTTAAACCCTCGAATTGTTTCTGCTAGACCAACATATTTCCCCGGCGAACCAGTAAATACTTCTGCTACGAAAAAAGGCTGTGATAAGAAACGCTCAATTTTTCGTGCTCTTGCTACGGTTAAGCGATCCTCTTCGGATAATTCGTCCAACCCAAGGATAGCTATAATGTCCTGAAGTTCTTTGTAACGTTGTAAAGTTTGTTTAACTCTTTGTGCAGTTTCATAATGTTCTTCCCCAACGATCCGAGGTTGGAGCATAGTTGACGTTGAATCTAAAGGATCTACTGCTGGATAGATACCTTTGGCAGCTAATCCTCTTGATAGTACGGTAGTAGCATCTAAATGTGCAAATGTTGTGGCTGGAGCAGGATCGGTCAAATCGTCTGCGGGTACATAAACTGCTTGAATAGAAGTTATGGATCCCTCTTTTGTAGAAGTAATTCTTTCTTGTAAAGAACCCATTTCGGTACTAAGAGTGGGTTGATAACCCACAGCGGAAGGCATTCTACCCAATAAGGCGGATACTTCGGATCCTGCTTGGACGAAGCGGAAGATATTGTCGATAAATAGAAGTACGTCTTGCTCATTAACATCTCGGAAATATTCCGCCATAGTTAGGGCAGTTAAACCAACTCTCATACGAGCTCCGGGCGGTTCATTCATCTGACCGTAAACTAGAGCCACTTTTGATTCTGCAATATTTTGTTCATTAATTACTCCAGATTCTTTCATTTCCATGTAAAGATCATTTCCCTCGCGAGTACGTTCACCTACGCCGCCAAATACGGATACACCTCCATGAGCTTTGGCAATGTTGTTGATCAATTCCATAATGAGTACTGTTTTACCCACTCCAGCTCCACCGAAAAGTCCTATTTTTCCTCCACGGCGATAAGGAGCTAAAAGATCTACTACTTTAATTCCTGTTTCAAAAATGGATAATTTTGTATCTAACTGTATAAAGGCGGGCGCGGATCTATGAATAGGAGATGTTGTGCGAGTATCTACAGGACCTAAATTATCAATAGGTTCTCCAAGCACGTTGAAAATTCGTCCTAGAGTCGCCCCGCCGACTGGAACACTTAGAGGAGCTCCCGTATCAATCACTTCCATTCCTCTCATTAGACCATCTGTAGCACTCATAGCTACAGCTCGAACTCGATTATTTCCTAATAATTGCTGTACTTCACAAGTCACGTTCATTTGTTGACCGACAGTATCTCGGCCCTTAACTATCAGAGCGTTGTAAATATTAGGCATCTTCCCTGGCGGAAAAGCTACATCCAGTACCGGACCAATTATTTGAGCGATACGTCCCAGGTTTTTTTTTTCAAGTGCGGAAACCTCAGGACCAGAAGTAGTGGTAGGATTTATTCTCATAATAAAATATAAAATTTTTTTGCGAAAATGTTTGAAATCCAAAAAGAAATGTTCGATAACAAAGCAAGTTGATCGGTTAATTCAATAAGAAATGGAGGTTAGTACTCGATTTTCTTGGTACCACCCAACCAATACAATTCAATTGTTTTTGTTTACTTATTGAATTTCAATGAGTGAAGTTTCAAACAACTCATTTTCAAAATATCAAGTGGATGAAATCTTTCGAAAGTATTTCATTTGTCTATCATTTATAGACAATACCATCTATTATATATATATATTTAATATATATATTTAATGAAAAAATGAAATATATGAAATGAAATTCGAACCTGAACTTATTCCGTTTTTCTATTTCATTTCTATTTCATTGGCTCGTATTTCGGCATACAATTTTAGCCTATTTATTTTATACTTATCTCTTTTTTTCGTGGGCGAATTCTGCATATTTTCATATCTAGAATTTACATATACAACATATATCACTGTCAAGCATAAGAATGACTTACTTATTATTTAGATATTTCGATTAAAATTTAAAAAGGGATAGGAGGAAACTTGAAAAAAAAAAAACAAGGATTGGGTTGCGCCATACATATGAAAGAGTATACAATAATAGTGTATTTGGAAAATCAAATACCATGGTTTAATAACGAACCATTCGGATTCGTTGATAATATTAGTTGATAATTTTTTGAAAGATTCCTGTGAAAAGTTTCATTAACTCCTAAGTCATGTCGAGTAGACCTTGTTGTTGCGAGAATTCTTAATTCATGAGTTGTAGGGAGGGATTTATGTCACCACAAACAGAGACTAAAGCAAGTGTTGGGTTCAAAGCTGGTGTTAAAGATTATAAATTGACTTATTATACTCCTGACTATGAAACCAAGGATACTGATATCTTGGCAGCATTCCGAGTAACTCCTCAACCTGGAGTTCCGCCCGAAGAAGCAGGTGCCGCAGTAGCTGCTGAATCTTCTACTGGTACATGGACAACTGTGTGGACCGACGGGCTTACCAGCCTTGATCGTTACAAAGGACGATGCTACCACATCGAGCCCGTTGCTGGAGAAGAAAATCAATATATTGCTTATGTAGCTTACCCCTTAGACCTTTTTGAAGAAGGTTCTGTTACTAACATGTTTACTTCCATTGTGGGTAATGTCTTTGGGTTCAAGGCCCTGCGCGCTCTACGTCTGGAAGATTTGCGAATCCCTACTGCTTATATTAAAACTTTCCAGGGTCCGCCTCACGGTATCCAAGTTGAGAGAGATAAATTGAACAAGTATGGCCGTCCCCTATTGGGATGTACTATTAAACCTAAATTGGGGTTATCCGCTAAGAATTACGGTAGAGCGGTTTATGAATGTCTTCGCGGTGGACTTGATTTTACCAAAGATGATGAGAACGTGAATTCCCAACCATTTATGCGTTGGAGAGACCGTTTCTTATTTTGTGCGGAAGCAATTTTTAAAGCACAGGCCGAAACGGGTGAAATTAAAGGGCATTACTTGAATGCTACTGCGGGTACATGTGAAGAAATGATAAAAAGAGCTGTATTTGCGAGAGAATTAGGAGTTCCTATCGTAATGCATGACTACTTAACAGGGGGATTCACCGCAAATACTAGCTTGGCTCATTATTGTCGGGATAATGGTCTACTTCTTCACATCCATCGTGCAATGCATGCAGTTATCGATAGACAGAAGAATCATGGTATGCATTTTCGTGTACTAGCTAAAGCGTTACGTTTGTCTGGTGGAGATCATATTCACGCTGGTACTGTAGTAGGTAAACTGGAAGGGGAAAGAGAAATCACTTTAGGTTTTGTTGATTTACTACGTGATGATTTTATTGAAAAAGATCGAAGCCGCGGTATTTATTTCACTCAAGATTGGGTCTCTCTACCGGGTGTTCTGCCCGTTGCTTCGGGGGGTATTCACGTTTGGCATATGCCCGCTCTGACCGAGATCTTTGGAGATGATTCCGTACTACAATTCGGTGGAGGAACTTTAGGGCACCCTTGGGGAAATGCACCCGGTGCCGTAGCTAATCGAGTAGCTCTAGAAGCATGTGTACAAGCTCGTAATGAGGGACGTGATCTTGCTCGTGAGGGTAATGAAATTATCCGTGAGGCTAGCAAATGGAGTCCTGAATTAGCTGCTGCTTGTGAAGTATGGAAGGAAATCAAATTTGAATTCCCAGCAATGGATACTTTGTAATCCAGTAATTTCCGTTCATTCTATTAATTGAATTGCAATAAAATTAATTGAATTGCAATAAAATTCGGCCCAATCTTTTATTTTACTAAAAGGATTGAGCCGAATACACTACAAAGAGACTATTGTATCTATTTTTTGTATTTATTTATTTCTTTTTTATTTTAATAGATACATCTAGATATACAATACAAAATATAAGACAAAACAACTTAAACGTTTCTATTGTTGTGTTGGATCCACAATTAATCCTATGGATCTTTCGGATTGGTGTATTATTTTATATTCTGTAGTTTCGGATCATGGATCGAACTAAATATCAAAACTTTTTTAACCATCCTGTAAATTGCCCCCTCTTTTCGTTCCGTGTTTGTCGGAATAGAAACTTATTAGTATTAATAATTAATAAAATTAATAAAT-ATTAATAAAA------------------TAATAAAATA----------ATTAATATTAATAAATATTAATAGTAGTAGACGAGATTTTATGAAAAAAGTTCTTCCGATTCATAGGAAGGAACAACTATTTAT--TTTTTTTTTTTCGATGTGAATTTGACACAACAGGGGGGAAACCGTTATTTTTATTTAGCTATTTTTTTTTCTTTTTATA--TTTTAATTATATT--------------A---AAATTTTATATTAAAATATAAAAAAAATATAAAAAGAGTTCCAGCACATATAGTGATATATATAGTGAAATGATACTCTGGATTCTGACGAAAGAGAATCA-TTTTTTTTTTTATTTAATACCCACATTATTAGTTAGTTAATAATTCTAGTGATTAGATTTATATGCTTATTTTGATAGTAAATGAATCAAATGATTTTTATTTTTCATTGAATGACTATTCATCTATTGTATTTTAATGTAAATTAGGGGGCAACAAAGCTCTATGGAAAAGTGGTGGTTCAATTCGATGTTGTTTAACAGAGAGTTAGAATACGGGTGTGGGCTAACTAAATCAATGGATAGTTTTGATCCTATTGAAAATATCGGTGTAAGTGAAGAAGACCCAATTATAACTGATATGGATAAAAACATTCATGGTTGGAGTGATAGTGACAATTCGAGTTACAGTAATGTTGATTATTTAGTCGGCGTCAGTGACATTCGGAGTCTCATATCTGATGAAACTTTTTTACTTAGGGATAGTAATAGGGGCAGTTATTCCATATATTTTGATATTGAAAATAAAATTTTTGAGATTGACAATGATCATTCTTTTCTAAGTGAACCAGAAAGTTATTTTTATAGTTATAAGAATTCTAGTTATCTGAATAATGTATCTATATCTAAGAGTGACGAGACTCACTATGGTCGTTCCATGTATGATACTAAATATACTTGGAATAATCACATTAATAGTTGTGTTGACAGTTATCTTCGTTCTCAAACTGGTATTGATAGTTCCATTTTAAGTGATAGTGACAACAGTTACATTTATAGTTCCATTTGTAGTACGGATAGAAACAGTAATGAAAGCGAAAGTTCCGGTATAAGTATAATAACTAGCAACACAAATGATAGTACTTTAACTATAGGAGAAGATTCTAATGATCTAGATGAGACTCAAAAATACAGTCATTTGTGGGTTCAATGCGAAACTTGTTATGGATTAAATTATAAAAAATTTTTGAAATCAAAAATGAATATTTGTGAACAATGTGGATATCATTTGAAAATGGGCAGTTCAGATAGAATCGAACTTTCGATTGATCCAGGTACTTGGAATCCTATGTATGAAGACATGGTCTCTCTGGATCCCATTGAATTTGATTCAGAGGAGGAACCCTATAAAGATCGTATTGATTCATATCAAAGAAAGACAGGATTAACCGAGGCTGTTCAAACAGGCACAGGTCAACTAAATGGTATTTCCGTATCAATTGGGGTTATGGATTTTCAGTTTATGGGGGGTAGTATGGGATCTGTAGTAGGTGAGAAAATCACCCGTTTGATCGAATATGCTGCCAATCAATTTTTACCTCTTATTCTAGTGTGTGCTTCCGGAGGAGCACGTATGCAAGAAGGAAGTTTGAGTTTGATGCAAATGGCTAAAATATCTTCTGCTTTATATGATTATCAAGCAAATAAAAAGTTATTCTATGTATCGATCCTTACATCTCCTACTACTGGTGGGGTAACCGCTAGTTTTGGTATGTTGGGGGATATCATTATTGCCGAACCCAACGCCTACATTGCATTTGCGGGTAAAAGAGTAATTGAACAAACATTAAATAAGACAGTACCTGAAGGTTCACAAACGGCTGAATATTTATTCCATAAGGGCTTATTCGATTCAATCGTACCGCGTAAACCTTTAAAGGGCGTTCTGAGTGAGTTATTTCAGCTCCATGCTTTCTTTCCTTTGACTCAAAATGAAATCAAGTAGAGCTTTAAATTCAAATATTTATTATTA-TTTTTTTTTTGTGACGAGCGAGTAATTATTTAGTTTATAGGATTAGTTTATGGCAATCCAATTCAAAATCCAAATAATGAATTTTTCTTTGGTAACATAAGATTTAACTGCAGAAAGAATCATGTGATGTGGATAATTTTTTTTTATCGATATTCCTCTTTGCCTGATTAGTAATATTCCTATTTTCCTGATTACTAATCAGGAAAACTCTATTAAAAAGCAAATTATTTCTTCCACGAATTTAGGCAAGAGGAATAAAAGGGATTTCATTGTTCCCTTCTTTTTTTATTTTATTTTTTTCTATATAATATTTTTTCTATATAATATAT---------------------AGATATAGAAATTGATTTTTTATTTTTATAATATACATAT--ATATATATACTATATATAATATACATATAGATATATATACTATATATACTTACTTAGAATATACTTACTTAGATATGTTTAGTAGAATTATATATGAGTATAATTCTACATGAATTCTAAAAAATATCTTTATAACATCGAACCAAAATGTTAATATAAAAAAACTTAACAGGTACAAATATTAAATCGAGGTATCCATTCTATGACAATTCTCAGCAACTTACCTTCTGTTTTTGTGCCTTTAGTGGGCCTTGTATTTCCGGCAATTGCAATGGCTTCGTTATTTATTCATGTTCAAAAAAACAAGATTT------TTTAGATACGGGCAGTAGGGACAAATCTCATCTATTCTTTTTTTAGATCTATAAGAAATTCGATGAATTACTCCCCAAGGTTTGCATCAGAATAGTACTAGTTGATGAGCGTTACTTCGGGAAACCAAAAAAGAAAACTCAAATTCATTTGGGTTATTGTTATTCTCCCAATTCCAATAAAATACAACTGGATCTAGTATGGGTTGGCGATCAGAACGTATATGGATAGAACGTAGAACAGGGTCTCGAAAAACAAGTAATTTTTTTTGGGCCTTTATCCTTTTTTTAGGTTCATTAGGGTTCTTATTGGTTGGAACTTCCAGTTATCTCGGTAGAAATTGGATACCTTTATTTCCGTTTCAGCAAATGCTTTTTTTTCCACAAGGGATCGTGATGTCGTTCTATGGAATCGCGGGTCTCTTTATTAGCTTCTATTTGTGGTGTACAATTTCGTGGAGTGTAGGTAGTGGTTATGATCGATTCGATAGAAAACAAGGAATAGTGTGTATTTTTCGCTGGGGATTTCCGGGAAAAAATCGTCGTATTTTTCTCCGATTCCTTATGAAAGACATTCAGTCTATCAGAATAGAAGTTAAAGAGGGTATTTATACTCGTCGCGTCCTTTATATGGAAATCGGAGGACAGGGGTCCATTCCCTTGACTCGTACTGATGAGAATTTGACTCTACGAGAAATGGAACAAAAAGCGGCGGAATTGGCCTCTTTTTTGCGTGTACCAATTGAAGGATTTTGAAAAAGAAAAAATGAACTGAAGAATGAATACTTTTTTCAAAATAAAAAAAAAAACAGAAAAAATTCTTGAATTTTTTTTTTTCGAAATATTTTATATTTTGATAGATGATATAAAGGGCATTCTTTCGTTTTGAAATCTTTCTAAAATATTCATTACTTGAAGTGGCCCTCCTTCGTGCATTCATCGAAAGCACTGCTTCTAATTTTATCAATTGATATCTTTGGAAACAATACAATA--TTTTTTTCCTTCATTCGAATTGGAAATGGACTGTTTTCTTTCTATTTCTTATTCTATTTCTGTATTCTTTCTAAATTCAAGAACGAACTCCCGAATCACAAATAAAAAACGGAGGGATAGATTTCTCTAGGATTTGTGATAGAACTTAGACTTGATAGAAATATTAATAGAGTTAACGAATGGGGTGAAGGTGAATTCATTAAAGACGAAAAATGGAAAATGGCAAAAAGAAAGCATTGATTCCTCTTCTTTATCTTACATCTATAGTATTTTTGCCCTGGTGGATCTCTTTCTCATTTAAGAAAAGTCTGGAATCTTGGGTTACTAATTCGTGGAATACTTGGCAATCCGAAATTTTCTTGACTGATATTCAAGAAAAGAGTATCCTACAAAAATTCATAGAATTGGAAGAATTGTTCCTCTTGGATGAAATGATAAAGGAATACCCGGAAACACGTTTACAAAACCTTCGTATCGGAATCGACAAAGAAATGGTCCAATTGATCAAGACGCACAATCAGGATTGTATCCATACGATTTTGCACTTCTCGACAAATATAATCTGTTTCGTTATGCTAAGTAGTTATTCTATTATAGGTAATCAAGAACTTATTATTCTTAACTCTTGGGTTCAAGAATTCGTATATAACTTAAGCGACACAATAAAAGCTTTTTCTATTCTTTTATTAACTGATTTATGTATAGGATTTCATTCGCCTCATGGTTGGGAACTAATGATTGGTTCTGTCTATAAAGATTTTGGATTTGCTCAGAATGAACAAATTCTATCCGGTCTTGTTTCCACTTTTCCAGTCATTCTAGATACCATTTTAAAATATTGGATTTTCCGTTATTTAAATCGTGTATCTCCGTCACTTGTAGTGATTTATCATTCAATGAATGACTGAAAAAATGATCTCCCGATCCCATTATAACGTACTTTGTACAAAAGCTAAACATTAACAATTTTACTTATTATTTTATTCTTATTTTTCTCTTATTTTTCTTTCTACCCGGATTCTTCCTAATATTCCAGTAAAATTATTTCAGTAAATAGCAGAATCGTGGATAGGGAACTGTACGAGTGACCTACCAAATTTTATTGTAGAAATTTTCAGAATCAATGATTGGACCATGCAAACTAAAAATGCCGTTTCTTGGATAAAAGAAAATATTACTCGATCCATTTCCGTATCACTCATGATATATATAATAATTCGAGTACCCATTTCAAACGCATACCCCATTTTTGCACAGCAGGGTTATGAAAATCCGCGAGAAGCAACTGGTCGTATTGTATGTGCCAATTGCCACTTAGCTAATAAGCCTGTGGATATCGAGGTTCCACAAGCGGTACTTCCCGATACTGTATTTGAAGCAGTTGTTCGAATTCCTTATGATATGCAGGTGAAACAAGTTCTTGCTAATGGTAAAAGGGGAGCTTTGAATGTGGGGGCTGTTATTATTTTACCGGAGGGGTTTGAATTGGCCCCCCCCGATCGTATTTCGCCTGAGATTAAAGAAAAGATAGGCAATCTGTCTTTTCAAAGATATCGCCCCACTAAAAAAAATATTCTTGTAGTGGGCCCTGTTCCTGGTCAGAAATATAGCGAAATTTCCTTTCCTATTCTTTCCCCGGATCCCGCTATTACAAGAGATGTTCACTTCTTAAAATATCCAATATACGTAGGCGGGAACAGGGGGAGGGGTCAGATTTATCCCGACGGGAGCAAGAGTAATAATAATGTTTATAATGCTACAGCAGCAGGTATAGTAAGCAAAATTATACGAAAAGAAAAGGGGGGATACGAAATAACCATATTGAATGCATCGGATGGGCGTGAAGTGATTGATATTATACCTCCGGGACCAGAACTTTTTGTTTCAGAGGGTGAATCTATCAAACTTGATCAACCATTAACGAGTAATCCTAATGTGGGTGGATTTGGTCAGGGGGATGCAGAAATAGTACTTCAAGATCCGTTACGTGTCCAAGGTCTCTTATTCTTCTTGGCATCTGTTATTTTGGCACAAATCTTTTTGGTTCTTAAAAAGAAACAGTTTGAGAAGGTTCAATTGTCCGAAATGAATTTCTAGGTCCGCGGATTTATCAACATATTATAGTTCGTAAAAATAACTAATTTT-TTTTTGTTGATAATTATGTAATTCTATATAATCAAAAAATTATGAAAAGCCCTTTCCTTGTTTCTATTCCTTTTCTACTGTATTTAGAGAATTCCTTGTATCGTAGTACTTGTTAGTCATAGTATGTATATTGTGACGAAGACTATTTGACTTTACCTATTCTTTGTTTTTTTTTTCAATCCCAATAAAAAAAGAAATAAATAAAAAAAAAAAAAAGAAATTATTGGAGCGGTATGATTATGTCATTGTTTTCCGATTTCAATGTCATAGAATA-TTTTTTTTGCATATAAGAAGTTAGTGGACAAACAAAAAGAGAAGGAATTTTATTGAGAAAATAGAACTTCAACTTGTTTATAAAAAATATATTATAAAAAAATATAATATATATAGAATCTAATCTAATTTTTTACAATTTACAATATAATTAATTATACCAAAACTATATTATATTGTGCCATTCAGAATCAGAAAAAGTAAATCAAGTGATTTCTTCTTTCTTTTAACTTTATTTTTTAACTTTCTTTGAAAGTATCGACAGATATTTTCGAGGAACAGATGTTTTTGAATGAATTAATGAAGTTCATTTTTCAAAAACATCATCAGAAAAAAATGAAATGGAGTTTTTTGAAACATCGTAAAAAGTTATTGATTTTGTCATTGTATA-ATTTTTTTTTTCATATAAAAAAATTATAAATGACAGCGTAAGAACTCAACGGACCCCTCTTTCTTCGTCGAATTGGAAGGTCCCATTGAGTTCTTACGCTGTCATTTATAAAACTCAGTTCATCCGACTACTACAGGGATGAACCCAATCCGGAATATGAACCGTAAAAGAAAATACCAATTAAACCAATCACAACAATACCAGTTACAGTACCAATTATCCAAAGAGGAATCCTTCCAGTAGTATCAGCCATTTATCCCACTTTCCTCCACATTTCATCAAGTAGTCATACTAGAGACAGAAACAGTCATAGATAATTATGAAATTATATCCTTCCGAGTGGGATAAGAGAATTCCTAATATATATATTTACTTTTTTTATTCTATTAATTTTTGA-------------------TTCTATTAATTGAAGAAATAATTGGAAAATAAAACAGCCAGTACAAAAATGAGTAATAACCCCCAGTAGAGGCTGGTACGATTCAATTCAACATTTTGTTCGTTTGGGTTTGATTGTGTCGTAGCTCTATAATTCGGATTAGATTTATCGTTGGATGAACTGCATTGCTGATATTGACCCCAAAAAAGAAACGGTGGGTACCGCTAGTCCGTGAACAGCCAGCCATCGTACTGTAAAAATTGGATAGGTTCTATCTATGGTCATTGGCGCCTCCTAAAAAGATCTACTAAATTCATCGAGTTGTTCCAAAGGATCAAAACGGCCAGTTATTAATGGAATTCCTTGTCGGCTCTCTGTAAAATACTCGTTTGGACGAGGGCTCCCAAATACATCGTAAGCTAAACCCGTACTGACAAATAACCAACCCGCAATGAATAGGGAGGGTATAGTAATGCTATGAATAACCCAGTATCGAATACTAGTAATAATATCAGCAAAAGAACGTTCTCCTGTGCTTCCAGACATGCTGAGCTCCACATATTCTTGTACAGTCAAAGGGGGATCGATTCCATAAAAGATGAGATCAGTAAGTGGAAATTTACTGAAATGTACTTTTTGTTTGATCGTCAATATTGTACCAAGGGTGCCTTTAGAGTATACCGAATCAGTATAGCTATCTTTCTTCTGACACAGCAACGAAATTTCACAATCAGTAGGGAGATGAAGTACTAGAAAATTTCTTTCTTCTTTTCTTGTTGCTTGTCTACGTAGAAGTAGAATCATGTACTCAATAGAAAATTCCTCAAATTTAGAAATTTATATAGTAACTAGAATAAATAATCTAAATAATATAAAGAAATATGAAAAAGAATATAAATTAAGTAAGGATTCTCTACATTATTGGCTTCGGACTAGAAACTGAAGATCGAGTAAAATGTGAATTCGACGAATTGGTTTCTAATAATTCATGTAAGAG-----CATATTTCTACAATTCAATTAGATGCGAAATCTAGAAATATACTTTTTGTGGTTGTAGAATAGAACATGTTTTTGTTGAAACCCGCTCTTTTTCATTTTAAAGAATTGGTTAGCCATCCAGTAAGAAGTAAGAGTAATAGCAGTAATAGATAGTATTTGATGACAGAAAAAACTAATCTAATTTTAATCAATATTCGTGACATGCACATTGTTGTTTTTGTATTATTATATCCAAAGGGTTGTTTGTTGGCTTAATTACAAGGATAGAGCTTTGTATTAAAAAAAAAAAAAAAAAATGTAGAACCCAAGTTTCGAACGATCTGATACTGATACCCTTTTTCTTCTCATTCGAGATATTATGAGAATGGAACCCACTACTAAATCGAAACGAAATCGAATGAGTTGAAAGTAAAGAAGTTAAAGGACATTATAAGTATAAGGCCACTCTTTTTTTGTTCT-AAAAAAAAGGAGTTCGATACAAAAAGAAATAAATAAAAAAAGATAAAAATAGATATT-----------------ATATTAAAAAAAAGTTTCTATTTTTTGAATTGAATGAAGTTACACAGTTCTTATGAATTTGGAATTCGATTAGTTTACTGAACTCAAGAGTTGATCAATGAATCGGTTGATTTTGAATCACGGTATGGGTAGATGTCACAGATGATGAATTGATTTCTTATCTATGTCACTATATTTTTGTTCGTCTATAATGATTATGATTGATTGATGAATCAAAAATGAATTTTTCAAGCGTTTTCTTTCTATCTTTCTTTCAAAAATGGAAACTTAGGGAAGTGCTTTATAAACATATGTATAAAAACGAAGATATTTCATCTTGCCTCTTTTCATGCCTACTATCATTAGTTATTTCGGTTTTCTACTAGTGGCTTTAACTATAACCTCGGCTCTATTTATTGGACTGAGCAAGATACGACTTATTTGATTTGAAATTCGAAAATGAATTGGAAATTTTTTGAATGAACAATTCATAAAAAGAAATCTTTCTGGGGTATTCCATATATTCTATATCATGTCAATTTCCAATTCTTGTGAGATTCATGGGCAATACTATTAATATTTCAGGATCGATATTA--CCCCCCCCCCTTTACTCTTTCAAAGAAATCAAAATGATTGAAGTTTTTCTATTTGGAATCGTGTTAGGTCTAATTCCTATTACTTTGGCTGGATTATTCGTAACTGCATATTTACAATACCGACGTGGTGATCAGTTGGAACTTTGATTAATTAATATAATATCTCTTTTGTTTATTGACCTCCTATTTGTTTTAATTCTAATCCACAGGAGGTCAAAATTCAGACTTTTAACTGCTTCGATCTAACATCTAACAAAAGAATGGAATCACGCTCTGTAGGATTTGAACCTACGACATCGGGTTTTGGAGACCCACGTTCTACCGAACTGAACTAAGAGCGCTTTTTTTCATAAATCATTTTTGTGACCCCAACAATACATCTGGCATGCATATACTATGCTAATATATATATCGATATCTATCTATATATATTTCTCAATAATATATAGATATATATTTCTCAATTCTCAATATATAATATAGATAGATTATGAATATATATCTATATGGATGTATGTTGTCCAAATTTAATTAATCTCAATTGATTCCCTGTTACTGCCCAGAAGATAAGGAATAGTTAGGGATAGGGATGACAGGATTTGAACCCGTGACATTTTGTACCCAAAACAAACGCGCTACCAAGCTGCGCTACATCCCTTTCAATTGTTTTACAGTGTCATTCTAAAGAATCTTTGTCTTGTTTTCCACATCTGTATGTTGATATATCTAAATTATGCTGCCATTTTTTCTTTCTAGTTTCATATTGTATAACATATAATAGTAATAAAAAAATTATATACATATGAAAT-AAAAAAAAAATAAAAGATGAAATAAACCCACCTAAAAAATATTCATTTTTTTAGGGAATGCTCGGGCAGAAATGGACCTCTTTTTTGTTAAAAAAAAAGAATATCTAAGGAATTATTGTACATTTCTATTTGAATTAGAGATTCTGCGTACAAATACAAGTGATTATTAACTAAATATACATCTGATCATATATGGATTACCATTATGTATTACAAATTACAATAAAGAATAAGAATAAAGAAAGGAGTATTTGAAATGCGAGATCTAAAAACATATCTCTCCGTGGCACCAGTGATAAGTACTCTATGGTTCGGAGCCTTGGCCGGTCTATTGATAGAGATCAATCGTTTATTCCCAGATGCGTTGATATTCCCCTTTTTTTCATTCTAGTTATTGAGACGGGAAGGAATGAAGAAATTAATCCCCTTCCTTTTTTCGTTG--TTTTTTTTTCGAATTCGAAAGAAAAGAGAAAAAATAAAAAGTGGATTCAACCTCAATGAAACTTGCAATCTGGTCCCGGGTTTCAATTGAATTTCATTAATAATGAGATGAGGCTGAAAATAGAATCGCTAGCGCGGGGCAACAATCTCATACAAGATACTTAAATAAAAAACTGAAATAATGTACTGTGATTCTAAAGATAGTTAGAAATCATTGTATTACTTAATTATTACTATACTTCTATTGATGGCACCGAAATCTGTCATAATTTGATTTCGGATTAGCAACTTCTATTTTTTCCTTCCTTTCTTCTTCTTCGCTTCGAATCGGAAAATATAAGAGTTTTAAGTGAATCAAAAACCCAAAGGAGGTTCATGGCCAAAGGTAAAGATATACGAGTAACGGTCATTTTGGAATGTACCGATTGTGTTCGAAACAGTGTTAATGTTAATAAGGAATCAACGAGTATTTCAAGATATATTACTCAAAAGAATCGACACAATAAGCCTAGTCGATTGGAATTGAGAAAATTTTGTACCTGTTGTCGCAAACATACGATTCACGGGGAGATAAAGAAATAGATAAAATGGATTGCCTGTGTGTCATCCCTCCAAATGAAAAATGAGATATTATTTCATGTTTATATAAATTGTATATCTATATAAATTATCTAGATATATAACATATATAAATAGAAACCTATT--------------------TAAATATTAAATAAATATAAACAAAAATGGAAACAAAACAAATAAATTCGATTTTGTAAGAAATGGTATTTTCGGGATAAGGAATAAACAAACCATGGATAAATCTAAACGACTCTTTCCTAAATCTAAGCGATCTTTTCGTAGGCGTTTGCCCCCGATCCAATCGGGGGATCGAATTGATTATAAAAACATGAGTTTAATTAGTCGATTTATTAGTGAACAAGGAAAAATATTATCTAGACGAGTGAATAGATTGACCTTAAAACAACAACGATTAATTACGATTGCTATAAAACAAGCTCGTATTTTATCTTCGTTACCTTTTCGTAATAATGAAAAAGAATTTGAAAAAAGTGAGTCAACTACTCAAGCTACTGGGCTTAAAACAAAAAAAAGGGTTTACTCTTCAATTAAATTCAAATTCCAATCTAAACTCAAATGAAATGCGGATTAATGTTTTGTTCGAAAACTACGATAATCCAAATTGGATTGTCGTGTTGTCAGAAAAAAGAGAATCGTTGAAGAAGAATAAATCTTTTTTTATTGAACGTGGTTGCTCATTTTGACGACTTTATCATATGATTATATTTTTTCATACAAATACCTACTCTACTTTCCCGGAGTTCAGTCTCCGGGGAATTTTTATTTTATGATTTCGTTGGAAATCATATAAAAACAATTCCTATTTAATATAGCTATTTGTGCAAGTATTTTACGATTAAGAAGCAACTGCCTCTTGTATAGATTATACATGAATATACTATAGCTATAGTATTTTTCATTTTTATTCTCTCGAATTACTGCATTTATTCGACTGATCCACAAACGACGAAAATCTCTTTTTTTCCTATCTCTATCCCGATGGGCCGAAACCAAAGCTTTTATTTTCTGTTGAGAAATAGTAAGTTTTGACCGAAAGCTTGATGTAAATAAACGAGTTTTTGTCCGATGTTTCCGAGCTATATATCCTCTTTTAATTCTAGTCATTGAATAAATGAAACTTTGATGAATAACTATTTTGATTTCGTTTCTTTTAGTTATTCTTTACCCTTTTTTCCTAGTCTATTAATAACAAAACGGATTATTCCAGTGTATAAAATAAAAATTCCAATGGCTTTTGCTACTATAACCTTCCCAACCACGATTTTTTTATTTAAATTTCTAAGCATTTCACCTCGAAATAAAAAATTGTATCGAGACTAGGTATCAAAAAAAAACATAGTAAATGAAATAAAAAAAGAAATAGTGGGTTCCATCGTTTCTATGGTTACTTCTTAAATGGCGAGGTCCCCTCTATACACCGGAGCCCCTTCCTTCATTTTTCCTTCATTTAATCAATGCTATTGTTAACTTGTACAGTTCACACTCTTTGGCTCTACCTATGAAATATCTAGTAATAGGTCTTTCACAACGAAATCTACCTACACAGTAACGGTATTTAAGTATGAAGATTAGCTGAATAGCTGACCCTGTTAGTCCGTTCTTGCAAGTTTTAAAATGGGATATCCCCTGCTTAATAGATAACTATTTGCTACCAATGGGAAAGTCTTTCGCATTTGAAATTGCAAATTGAGGTGATTGGATTTGTACCAACGGAAACCATAAATTTGATACACAATAGAAAGTATTAGTAATCGATTTTTTTGAAAATAGTTTCTTGCATTCTATCCTATTTCATTGGTACTGATCACTGATATTGGAATTTTTTTCCTTTATTTTTTTGTCTTAGTCCATGATCTGAACGAGTCGCACATACACCCTAGTACATGTTCCTCGGCGTTGAGGGCATCCCTGAAGAGCGGGGGATTTCGTAACATTTCTGATTGGCTGTCTTGTGTTTCTAATAAGTTGTTTTATAGTTGGCATGTTGAGTCATATACATAATGAGCTGGTTTAGATCAATCCTAATCCGATGATTATGAATTACT---------------------TATATTCCCTCTATTAATCTAGATTAATTATATTAATTGAAAATATTCTATTAAACTCGGTAAGACGATAAAATTGAAAACCTTGGCGCGGAATACTCGCAAATTTTTTATTCAACTGCTACAAGATCAACAATTCCATGAGTTTGGGCTTCTGCTGCTGACATAAAAACATCCCTTTCCATGTCTTCGGATACAACCCAAAAAGGTTTTCCCGTTCTTTGTACATAAACCCTTGTGATAGTTTCACGCAGTTTCAGTAGTTCTTCCGCTTCCAGGATAAATTCTCCCGTTTGTGCCTCATAAAAAGAACTAGCGGGTTGATGGATCATTACCCTGATGATATAACATAAAAAACGGTTCCTATTTCACACGATAAAGCGAGAGAGGTAAAGAATAAAAAAAAGATAAGACGTAATTGAACAAACGTACCGTACAGGCATCTTTTGCATATTGCATACGGCTCTACAACGGAATTTATTTTTTATCTTCTATTGAAGAAATAGAAAATGTAGGGGGTCTATCAGACCCGGATCGGTAAATCACCCAATAACCACCCTTCCTTTTTTGTTTTGTGTAGTAGTTAAAAAAGTACTATGATGGTTCCGTTTCTTTATTATTGCGTCTCTTATTCAGCAATCCCAAAGTGTCTTTTTTTTTATAGTCTTCATAAATATTGTTAAAAGTTTTCTTTTCCGGTGTGAAAACAAAAAAGTTTGTGACGCTGGAATAGGCTCCTCCCGATAGATCCGATAAAATAGGAAATATCCCCTTTTCATACTACCCTTTCGGTACATAATTGAAAAATTTTGG-AAAAAACAAAAAAATTATCATATCGAACTCGAAGTGCTGTGCTATTATTACTTAATATTCATATGGCGAAGGCATAGTCTTCTTTTTTTCCTCAAATAAAAGAATCATTGGCGCCAAGCGTGAGGGAATGCTAGACGTTTGGTAATTTCTCCTCCTGCCAGAATAAAAGATCCCATTGAAGCGGCTAATCCCATGCATACTGTCTGTACATCTGGTTGCACAAATTGCATAGTATCATAAATCCCTATTCCGGGTATTACCCATCCGCCCGGAGAGTTTATAAACAAATAAAGATCTTTGTTATCATCCTCTATACTGAGATATACCATAAGTCCAATAAGCTGATTCGATATCTCACTATCAACCGCTTGGCCTAAAAAAAGTAGTCTTTCTCGATAAAGTCGATTGGTTAGGATAAAATTTTATCTCTTAGGAGCCGTACCTGCACCTTTTGATGCATACGGTTCACCAAAAATCACCAAAAAGAATCAATGTGTAGAGTTAACCCTTTTTTTTCATAGCGGGCTTTTTCTTAAATTTTTCAAGAAACAAAAAAGACGACTTTTGACCCGTTTACTTAGGTTATAATAAACATGTTATAATAAACTAAACTTATTGAACTAAGTTCTCATTGATGTATTGTTTTCATTGAGATCGAATCTAAATCGCAATGTCATTTTCTTGTTTCGGAATGGGTTTCTTCAATTCTTTTAGGTTTCTGTTCTACTCCGAGTAATAAAGAAAAGATCTGCCCGATTTGGATTTGCACATATAGGACAAATATTCCAATACCACGTCTTTTTGCTACGACTTCTTTTTTTTTCTTCAATTTATTTCATGGTTTCTGCCAAATATATGATAAGTAATAATCGTAGATATATTATTTTTTATAAACAGAGCCTGGATTCTTCATTTTATTGGTTTATTGGTCCAACCAAGCCAACCATAGATTCTTCTAAATTGATAATATTAATCCGGATCTGGATATCCCCCCAAAAAAAGATCGAATTTAATTTCACACTTCAAATTTTTGATGATTCAATCAATCTTTTTGGAGGGAAGGAGGGTATATCTCGATCGGGGGAGATAACGGGGAAATACCACATGACCCAATATATCGGACAAGCCACACTATACGTCAACCCACGAGGCATCCTCTTCTCCCGGACTCCGGAAGGGTACTTTTGGAACACCAATGGGCATAAAATGACGACACAAAGACGTGGTATATCGCGCTCTTATGCGGAAGCGTACCAATAGGTTTATTTTATTGTCTTAATAATGATTGGTCCTTATCCTATTGTATTTTATCATATTTGATTTCTAGATTTATAGATTGACTAAGTTCATAAATAAAT-AAAAAAAAAGACCAAATGAATATGAATAAAGGAAAATTCTTATGAATAGGTCCTTGGAGTGATGAACAAATATGTCTGCATTCACTCATATAAATACGCATATAAATATAAAATAGGGTCAACCCCCTTTTATCATTGCGTATTGTTACTTATCGGGTATAGAATAGATCGGCTTCTTTTTGTTCCTACGAATAGAATTGTTCCATTATTACTAAAAAAACTAGACCAAATATTAATCCTTTACCCGAGATAATCCACTGAC--AAAAAAAAACAAAAAGAGGGTCCATAGCATATTTTTCCAGTGCAATAAAGTTACATAGTGTATATTTTTTGTTGATATAAGGGGTATTTTCATGGGTTTGCCTTGGTATCGTGTTCATACCGTCGTATTGAATGATCCTGGTCGTTTGCTTTCTGTTCATATAATGCATACAGCTCTGGTTGCTGGTTGGGCCGGTTCGATGGCTCTATATGAATTAGCGGTTTTTGATCCTTCTGACCCTGTTCTTGACCCAATGTGGAGACAGGGTATGTTCGTTATACCCTTCATGACTCGTTTAGGAATAACCAATTCATGGGGCGGTTGGAGTATCACAGGAGGGACTATAACAAATCCGGGTATTTGGAGTTACGAAGGTGTGGCTGGGGCACATATTGTGTTTTCTGGCTTGTGCTTCTTGGCGGCTATATGGCATTGGGTTTATTGGGATCTAGAAATTTTTTGTGATGAACGTACAGGAAAACCATCTTTGGATTTGCCCAAAATCTTTGGAATTCATTTATTTCTTTCAGGGGTGGCTTGCTTTGGTTTTGGCGCATTTCATGTAACCGGATTGTATGGTCCTGGAATATGGGTGTCCGATCCTTATGGACTAACCGGAAGGGTGCAATCCGTAAATCCCGCGTGGGGTGTGGAAGGTTTTGATCCTTTTGTTCCCGGGGGAATAGCCTCTCATCATATTGCAGCAGGGACATTAGGCATATTAGCGGGCCTTTTCCATCTTAGTGTCCGTCCACCCCAACGTCTGTACAAAGGATTACGTATGGGAAATATTGAAACCGTACTTTCCAGTAGTATCGCTGCTGTCTTTTTTGCAGCTTTTGTTGTTGCTGGAACTATGTGGTATGGTTCATCAACAACCCCGATTGAATTATTTGGTCCCACTCGTTATCAATGGGATCAGGGATACTTCCAACAAGAAATATATCGAAGAGTTGGTGCTGGACTAGCCGAAAATCAAAGTTTATCCGAAGCTTGGTCTAAAATTCCTGAAAAATTAGCTTTTTATGATTACATCGGCAATAATCCGGCAAAAGGGGGATTGTTTAGAGCGGGCTCAATGGACAACGGGGATGGAATAGCTGTTGGGTGGTTAGGACACCCTATCTTTAGAGATAAAGAGGGGCGTGAACTTTTTGTACGTCGTATGCCTACTTTTTTTGAAACATTTCCGGTTGTTTTGGTAGACGGAGACGGAATTGTTAGAGCCGATGTTCCTTTTAGAAGGGCGGAATCAAAGTATAGTGTCGAACAAGTAGGTGTAACTGTTGAGTTCTATGGCGGCGAACTCGATGGCGTCAGTTATAGTGATCCTGCTACTGTGAAAAAATATGCTAGACGTGCTCAATTGGGTGAAATTTTTGAATTAGATCGTGCTACTTTGAAATCGGATGGTGTTTTTCGTAGCAGTCCAAGGGGTTGGTTTACTTTTGGACATGCTTCGTTTGCTCTTCTTTTCTTTTTCGGACACATTTGGCATGGTGCTAGAACCTTGTTCAGAGATGTTTTTGCTGGTATTGACCCAGATTTGGATGCTCAAGTGGAATTTGGAGCATTCCAAAAACTTGGAGATCCAACTACAAAAAGACAGGTAGTCTGATACAACATTGTTCTGTTCCTTTTCGACTTTCTTTTCTTTGTTGTAATTTGAATTTGACATAGGAGGAACCGGATAAATCTTGATTTGAATCGC-TGTCTTTTTCTCTTTTACTATTGTTTTTTCTTTATCCGGGAGACCGATACAAAATAAACAGGTATGAAAGCTATAATTGTAAACCACGATCAAATCTATGGAAGCATTGGTTTATACATTTCTCTTAGTCTCGACTTTAGGAATCATTTTTTTCGCTATCTTTTTTAGAGAACCACCTAAAGTTCCAACTAAAAAGATGAAATGATTTTTTCATTCTATCAATTGAAGTAATGAGCCTCCCAATATTGGGAGGCTCATTACTTCAACTAGTCCCCATGTTCTTCGAATGGATCTCTTAGTTGTTGAGAGGGTTGCCCAAAAGCAGTATATAAGGCGTACCCGGTAAAACTTACAAGTAAACCAGATAGAGAGATGGCAACTAAGGTTGCTGTTTCCATTATTCTATAATTTCAAGACCACAATGGATCTAAGATAAGATCATTTATTTACAGCAGAATGGTATACAAAGTCAACAGATCCCAATAAATAAAAAATAGGATTTATGATTACACAAACTGTTGAGGGTAGTTCTAGATCTGGTCCAAGACGAACTATTGTAGGGGAGTTATTGAAACCATTGAATTCAGAATATGGTAAAGTAGCTCCTGGGTGGGGAACGACTCCCTTGATGGGTGTTGCAATGGCCCTATTTGCAATATTTTTATCTATTATTTTGGAGATTTATAATTCTTCTATTTTACTGGATGGAATTTCGATGAATTAGATTCATAAGAACCAACTAACTAGCTTTTCAATACAAAAGGATTAGGTCTTATATTCTTTATCTCATTCGATTTTGGTTTGGTAGTCTGACCGCGGAATTTCTTTGTTTTTGTATTTCCGGAATATGAGTGTGTGACTTGTTAGAATTGATCCTATTGATAGTACAGAGAAAGGGACTGTCATCTTTAATATAGATGGTTTTACCCCGTCAGATATTTATTCTAGTATCTGGAACACGGAATAGATAATAGATAAAATATATTCTAAAATATTAGAACTATTATTAGAACTATGATTCATATTTAATATTTAGACCTCGCAGCCGGACTTCAAAAAATGTTTCAACGAGTTATAGAAGTTCTAAATCGAAAGATTTGTATTCTTTCAAACTGACGCTTATCTTTCTTTTGATCAAAGAACAAATGTTTTTTTTTTTTT-ATTTATTTTTTTTTTCATTATATCTATTCATTGAATAAGTGATGATCCAACAGTTCTTACTCAAAGAATTTTGGGGCTTAGATTGAAGGTTTTAGTGAATCATCGTGGTTCTGGTATGAATCTGGGGTTTTTTTAATCGATTCATAGGGTCTTAACAAGAGAATTCCTATCAATAAGAAAGAAGACAGCAGTAAAGCTGTATTACATATACCAATAATAAAAAAAAAATAACACAAAAAAGAAAATAAATAAGTATATAGAGAATATTCAATAGGCCTGTAACGATCAATATAAAGACGAATGAGCCGACTTGATATTTTGGCATTATAACCACAAAGAAGATCTTTCGGATTTCTATATTTTTCCTATCTTGAGAGAAGAGTGGAATCATAGGATTAATTGAAAAAGTTTCAAACTATTACACATATCCGTTAAAACAAATATTTGGGTATTTCTGTTTGAGCCGTACGAGATGAAATTCTCACATACGACTCGCAGAGGGGGGGGAGTCTCCTTGGTTTACCTATCTCAATAAAGTCTATGATTGGTTCGAAGAACGACTTGAGATTCAGGCGATTGCAGATGATATAACTAGTAAATACGTTCCTCCTCATGTCAACATATTTTATTGTTTAGGAGGAATTACACTTACTTGTTTTTTAGTCCAAGTAGCGACGGGGTTTGCTATGACTTTTTACTATCGTCCGACCGTTACTGAGGCTTTTGCTTCTGTTCAATATATAATGACTGAAGCTAACTTTGGTTGGTTAATACGATCAGTTCATCGATGGTCGGCAAGTATGATGGTCCTAATGATGATCCTGCACGTATTTCGTGTGTATCTCACTGGTGGCTTTAAAAAACCTCGCGAATTGACCTGGATTACAGGTGTAGTTTTGGCTGTATTGACCGCATCTTTTGGTGTAACTGGCTATTCCTTACCCTGGGACCAAATTGGTTATTGGGCAGTAAAAATTGTAACAGGTGTACCTGAAGCTATTCCTGTAATAGGATCGTCTTTGGTAGAGTTATTACGCGGAAGTGCTAGTGTCGGACAATCTACTTTGACTCGTTTTTATAGTTTACACACTTTTGTATTACCTCTTCTTACTGCCGTATTTATGTTAATGCACTTTCCAATGATACGTAAGCAAGGCATTTCTGGTCCTTTATAGGGAATATGGATCATAGATATTTGTAATCAATCATTTATCGTTTGGGGGAGGAAGGATAGTATTTCATTGCTACAAATATGGATTATTTAAAAGAATAAGACATGTATTTGGATGTTTCCCCTCAACTTCACAAAATTGGATTATTTATTTGATAGATACAAAAAGTTGATAGTTGAAGGGAATTCTCCAAAGAAAAAATGGATTATGGGAGTGTGTGACTTGAACTATTAATTGAGCTGCGCAGATATATGACTTTATCTTATCTGCCACATTTGAATTTACAATTAAATGTGTCTTCGTTCCAACCACCGCGTAAGCCCCCTGCAGAGGGTAGGCTGGTTCGCTTGAAGAGAATCCTTTCTATGATCAGACTCCATCATGTCCTGCATGAACAGGCTCCGTAATATCCAGTAGAATAGGTGATGCTATAATACAGATAGATTGTGTCTTATCTATTTCACTTAATTAAATAGTATGGAAATGTATTCATTTCCTCTGCATTTTCTCTATTTCTGATACTATCGGAGTGAAACAAGGAGATCTAAAGAAGAACAGAGGCTAGATTATATTAGTAACAAGTAAATTCTTTGTATGTAAAATAAAAAGTCTCTAGATTTTTTTGGGGGGGTGATAAAGGCCAACCATAAGGTATGAGATGACCCAGAAAGCATTTGATCATGATCAACTTTGTAAGCCTACTTGGGTGTTGAGCATTTACTTAATTATAAGAACTGAATTACTTGCAATGGATAGTTTAACTCCGGAAAAGAGAATCTGGTAAATTTTTTCTTACATAGAATCCTCCTATCATATATGTGTGTGTGGATAACATATAGATATAGATTTCTTATATAAGATATATTCGGTTCGTTTGATTCGTGCTCGAGCCGGATGATGAAAAATTATCATATCCGGTTCTTTCGGAGGATGGATCAAATCAATACGAATTCACCTATCCCAATAACAAAAAAACCTGACTTGAATGATCCTGTATTAAGAGCTAAATTGGCTAAAGGAATGGGTCATAATTATTACGGAGAACCCGCATGGCCCAACGATCTTTTATATATTTTTCCAGTAGTAATTCTAGGTACTATTGCGTGTAACGTAGGCCTAGCGGTTCTAGAACCATCAATGCTGGGGGAACCGGCGGATCCATTTGCAACCCCTTTGGAAATATTGCCTGAATGGTATTTCTTTCCCGTATTTCAAATACTTCGTACAGTGCCCAATAAGTTATTGGGTGTTCTTTTAATGGTTTCGGTACCTGCGGGATTATTAACAGTACCTTTTTTGGAGAATGTTAATAAATTCCAAAACCCATTTCGTCGTCCAGTAGCGACAACCGTCTTTTTGATTGGCACTGCAGTGGCCCTTTGGTTGGGTATTGGAGCGACATTACCTATCGAAAAATCCCTAACTTTAGGTCTTTTTTAAATTGATTCGATTGTGAAATAAAATATCATGCCATGTGTATTGTGTATCTAGGGAGAATTCGCTTTGAAACGAATAATCCCTAGATACATCTATTCCATTTTCCCATTTTGGACCTATTCCGAGTATATGATGGGTTTGTGCTAAAGACTCAAAACCGACA-TTTTTTTTCATCTTTTTTCTAAAAAAAGATGAAAAAAAGTTAATTTTTAATTTATGCAAAATGTTTTTCTATTTTTAAAATGTCCAATAGATACTTTACATCTTCTATGCGAAAACGTTCAATTTTTATAAGGTCTTCTTGACTTTTATTCAAAAGGTCCAATAATGTATGTATATTAGACCTTTTGAGACAATTATAGATCCTGGGAGGCAACTCGAATTGGTCAATAAAAATATATTTCAATACTATTTCGTTTTTCTTTTTCCTTAATTTAGCCAATCTATCATGAAAAGTAAAAAGGGGTAAAGTAACTTTGTGTTGATTGTTTTCTAAATTTAAGTTTTCTTCTGCCGCATGTAAAAAAGGAATAAAAAAATCAATCAAATTCCGGGAGGCTTCATAAAGTGCTTCTTTAGGAGTTAAACTTCCATTTGTCCATATTTCAAGAAAAAGTATCTCTTGTTTTTCAGTCCCATTCAAATAAGAATGAATACTATGATTTGCATTTCGAACAGGCATGAATACAGCATCTATAGGATAACTTCCGTCTTGAAAGTTATTTGGCGTTTTTATACGATATGCGCGATTCCTCTCAATTTGTAACTCGATACACAAATTAATAGGTTCGGTTAGGCTAGCTATATGCTGTGTATTATCAACGACTTCCACAGAAGGTGGTAAAATGATGTCTTGAGCAGTTACATATCCAGGACCTTTGACACAAATAGACGCGTCCCGAGTTCCATACAGATTACTTCTTAATACAATTTCCTTCAAATTCATTAAAATTTCATGTACTGATTCTTGAATACCTACCATGGTAGAATATTCATGTGGTATTTTATCAGATTTTGCACGTGTGATACATGTTCCCTCTATTTCTCCTAGCAAAGCTCTTCGCATCGCAATGCCTATTGTATCGGCTTGACCTTTCATAAGTGGAGACAAAATAAAGCGTCCATAATAAAGACGCTTACTGTCTGCTCTTGATTCAACACACTTCCATTGTAGTGTCCGAGTAGATACTGTTACTTTCTCCCGAACCATAATAATATATTTTGATCAAATCCTTGAATTTTTTATTTCTCTTGAAATTGCTTCCATCTTTGTTTTTACTTTTACACACGTCTTTTTTTAGGGGGCCTACATCCATTATGTGGCACAGGGGTTATATCCCGTATGAAATTTAATAGTATACCACTTCTACGAATAGCTCTTAATGCCGCATCTCTCCCGAGACCGGGACCTTTTATCATGACTTCTGCTCGTTGCATACCTTGATCCGATACTGTCCGAATAGCATTTCCCGCTGCGGTTTGAGCGGCAAAGGGTGTCCCCCTTCTTGTACCCTTGAATCCACAAGTACCGGCGGAGGACCAAGAAATCACCCGACCCCGTACATCTGTAACAGTCACAATGGTATTGTTGAAACTAGCTTGAACATGAATAACTCCCTTTGGTATTCTACGCGCATTCTTACGTAAACCAATACGTCCATTTCTACGTGAACGAATTTTTGGTATAGGTTTTGCCATATTTTATTATCTCATAAATATAAGTCAGAGAAATATGGATATATCCATTTAATGTCAAAAACAAATCTTTTATTTCAATATTTATTTATTTCAATATTTATTATATTTTTTATAGAATTCATTTATATATTATAGAATTATATAATGAATTCTAAATTAATTTCTATATTTCTATAGAACCTATTTCTACTTTAATTATTTATATTTC-----------------ATTATTTATATTTCCATTTCAATTGTTTATATTTCATATTCAATATAATATATTGAATATGAAATAGAATTTTCTAATTTTAATTGAAATTCCATTTTTTTATTTGCGCATCTGGTCCTTTAGCTTTAGAAAGCTCTCTTTTTTGTTTTTGGAAATATTATCCTTGTTTTTGTTTATGTCTTGGATTGGAACAAATTACTATAATTCGTCCTCGCCTACGAATCAGTCGACATTTTTCGCAAATTTTACGAACAGAGGCCCTTATTTTCATATTTTTCATTCCTTAACTTAATTCTGAATCTATTTTATTGGAAGAAAATATGTTTTCCTGAAATTTAGAACTTCTAATTGTATCCCCTAAAAAAGGAATGTTGAAGTTGAAAAAATAGTCTAATCATTCTAATCTTTGTTCTGGGGTCTATAAATTATATGCCCTCCGGTTGACTCAAAAAATGACTTACTTCTGTTTTTTTTGTTTTTACTTTAACTTTAAGTAGTATATGTATAAACTATGTTGAATCCTTTCTGAAACATAACCTAAAATCAGATCTTCATTATCTAAACGAACCCGGAATATACCGTTGGGAAGTGATGCATTAATTGAAACTAAATCATCATAAAGCCATTTTTTCGTTTATTCTATTCTTATTTGAGTTTTGAAAACCCTTCACGTATTAACTAATGGACGAGGAGTAACATTAGAAATTTGTTTTTTTTT----CTCTC-----TTTTTTCACCAATATATATGTAAGTTTCTCATAGAATTCGTATATCAGAAAGATTACCATATATAACACAAAATTTCTCCGCCAATTCTTTCTAATCGAGCCTCTCGATCTGTCATTATACCTCGAGAAGTAGAAAGAATTACAATCCCCATCCCTCCTAAAATTCTCGGAATTTTTTGATAATTAGAATAGATTCGTAGACCGGGCCTGCTGATCCGTTTTAAATTCAAAATAGTTTTATATGATCCTTTTCTATTTCTTCTATGTCGTAGAGTTAAAACTAAAAAATCCTTGTCAATCGCCCGATGCTTTCTCACGGTTTCAATAAATCCGTCCCGTAAAAGTATTTTAACAATGTTTTCGGTGATGTTAGTAGATAGTATTCGAACCGTTCCCTTTCTATTCATATCAGTATTTCGTATAGAGGTTATTATGTCAGCAATCGTATCCTTTCCCATGATAAACTAAAATGATTGTTGCCCTTGACTTTTCATATAATTCACATGCTATTTTTTATTTTCATTTCATTT---------------------TTTTTTTATGACTTCTTATAAATAATTAAAG-------AATTAAAGAAAAGTATCCGTTTCGAATTAAAAAGGTATATGCGTGAGACATAATCTATTAATTAATTTATTTCATTCAAATAGATAAAAATATCCTGGTCTTGTTTTATAATACCTCGGGTGCTAATGAAACTATTTTAGTGAAATTTAACTGTCTCAATTCTCGTGCGATCGCGCCAAAAATTCTAGTTCCTTTTGGATTTCCTTCTTGATCAATGACAACCGCAGCATTATCATCATATTGTATTATCATACCATTGTTACGTTTGAATTCTTTACAAGTACGTACAATTACAGCTCTGATCACTTCTGATTTTTCTAAAGGTGTGTTTGGTACTGCTTCTTTGATTACAGCAACAATAATGTCACCAATATAAGCATATCGTCGATTACTAGCTCCTATGATTCGAATACACATCAATTCGCGGGCCCCGCTATTATCGGCTACATTCAAATGGGTTTGAGGTTGAATCATATCATTTTTGATTTGTTCTTTCAGTGCAAAGGTCGAAGTCAAAACGAAATATTAGAAATATTGTTTGTCT-AAAAAAAAAGAAACCAAACCTACAATTGCAATTGTTTTTTCATTCCAAAGACTTCTTTTTCTTTGCTTTGGTTCGAATTATTATCCCGAAATAATGAATTGAGTTCGTATAGGCATTTTGGATGCTGCTATTGAAATAGCTTTTCTGGCTATATTTTCTGTGACTCCACTCATTTCATAAAGTATTCTACCCGGTTTAACAACAGCTACCCAATATTCGGGAGATCCTTTTCCCGACCCCATACGTGTTTCTGTAGGTCTTACTGTAACTGGTTTGTCTGGAAATATGCGTACCCATATTTTTCCACCACGCCGGGCATTTCGTGACATTGCCCGGCGTCCTGCCTCTATTTGTCTAGATGTGATCCAAGCGGGTTCAAGTGTCTGAAGAGCATATCTACCGAAGGAAATATGATTACCTCGATAGGATATTCCTTTCATTCTTCCTCTATGTTGTTTACGGAATCTGGTTCTTTTGGGGTTATAGTTGATGG-TTTTTTTTCAATCCCATCTCTACTACAGAACCATACATGAGATTTTCACCTCATATGGCTCCTCGCGAATCAAACGATTAAAAAGAATATGC------------ATTTATTTTTCTATTTATTTTTCTAATGAATAATAGAATAATGAATAATAGAATATAAATATACTGAATCGTGGTGTTTTTTGAGATTTCATCGAATTTATTTGGTCTATTGGAAATTAGTATATATCTTGTTTTGATATATAACTAAACATGTATTCTATTTCTATTTTATATTCTATATTATAGACAATTTTTGCTACCCATATAGAACTGTATAATAATGTTTTGTTATTTATAATATAAGGTAAGGTTATAATGAATCTTTATTTTGTTTTTCTGTTTATTATCATATCGGATTGGTCCAAATTTCTAAATTCACAATAAAATAAAAATTTTCGCGGGCGAATATTTACTCGTTCATTATCTATTTCAGACGTAGGGTTTAGCCCTATGAGACTCCTCAGAATAAATGGATTTGTCTTTGATTCGTTCGCCATCCCATCCAATGAATCATTAAGATTCCGAATCTTATGTATTCACAGGTTCCGTCGTTCCCATCGCTTCTCAATTAATGGTTAGGTCTTAATTCTACAATGAAGCTCCTAATAAAATTTTCTTTTTTCTTGAGTCAACCTTCTCAGTTTTTATTGACTCGGGGCTCTTGATTTGTTTGTTCTATGGATATATTTATCTAATTAGAATATATTCATTTACTTATGGATTTTTTTAGTATTGCTGCTTTCTTACATTACCCTTTTCTGAAATGACTCATAGACCTTACATATTAGAATCGGATATCATTGATATTTTTTTTCTCTCTTTCTTTCATCCTTCCACTTATCCGTATATTCTTATTGCTTCACAACTCATAATCCAATTAGTTTTTC---TTTTTTTTTGCAATATTTGACAGTTGCTATAATGATATCACCAATATATCATATTTTTCCTTATATTTTGTATATCTTGATTGGTTCTTTAGATCCACATAATGCGGAGCGATGAGTTGGTTATTAGCTCGATAGTTATTTTTTTGTTGTGAATCCTACCCACTCTAAAAAACCAACGAGTCGCACACTAAGCATAGCAATTACATCAATATCAAATGATTAATCGAATTTTGAATTTTTAATTCAACCTTAAAAAATTGCTCATTTTTTGTTTTATCACCAGCAGATAAAGATAAGGAAAAGCTTCTTATTCTTCGTTTACAAATATCCAAATTTTTATGCCTAATACCCCATAAATAGTTCGAACTGTATAGGAACAATAATCAATTTTAGCTTGAATGGTTTGTAGAGGAACCCTACCTTCTCTGATCCATTCAACACGTGCAATTTCTTTTCCGTCGATACGTCCCGCAATTTGTACTTGAATTCCTTTTGTACCCGCCTGTTCGCTTAATTCAATAGCTTTTTTCATTGCTTTACGAAATGAAACTCTATTCTTTAATTGTCTGGCTATAAATTCTGCAAGAATATTAGGGTGTCCATAAGGATTTGCAATTCTTGTAATAGCAATGTTGAGTTTTTGGTTCACACAATTAAGTTTTTTTTGTACATTTATCTGTAATTCTTCAATTCTTCGAGGCTTACCTTCTCCTTCTATTAAAAACTTTGGGAATCCCATATAGATTATGATTTGGATCAGATCAATTCTTTTTTGAATCTTTATTTGTGCAATTCCTTCAACACCAGAAGACATTCTCATATTTTTTTTTACATAATTCTTGACATAATCTCGTATTTTTTGATCTTCTTCTAAACTCTCGAAATAATTTTTTGGTTGTGCAAACCAAAGAGAATGATGACTTTGGTTTGCACCAAGTCTGAAACCGAGCGGATTTATTTTTTGTCCCATAACCCTCCACTACTATACATAAAATACATAAAATGACACGTCCTATCTGGGTATACTTTACGGTTTTTTTTAAGCATAAAATAGCATAACATAATATGGCTTGCGTCTTTCATACTCTATCCTAATCTATAATATCTATAGATATATCTTTCAATCCAATAGTTATATGACAATTTATTCGAAAAATTCTTCTTCGAGCTCGAAGTTTGTTTTTTTTCAGTTTTTTGTAGTAGTACCTTTAATTGACCTTC----TTACTTTTCCTAATAAGTCAATTTGCTTCATTGAAACCCATATTGTGACTAGTATTTGCTGCTGCAGAATAAACCTATTTTAAAATAAGATACTCGATAAGACATGAGTTTTATTATCAAAAGTATTTCCTCGTCGGAACGTCCACGAATTTCGTCAATTACTGCTTTGTGCTGTGAGCGGACATCCATATGTGTTGACTTAAAGCCTGTATATTGGTTCTTCTTTTTTCTCATATTTTTTTTATCATAGTGGGTTTTCGATTTTCACTAATACTAATAAACGATTTCCA----------------TTTTTATTAATTTTATTAATAATATTATATTTATTATATATT--------------------TATTA-----------------------------ATAATAATATTATATTTATTAAAATTTTTAATAAATTATGAATGGACTTTTTGTTAGTAATTTATTAATTACTAAATTAACGACGAGATCTATTATCATTTTTGGCGTGTCCCCGAAAGTTTAGAGTAGGTGAAAATTCTCCCAATTTATGTCCTACCATACGATCTGTTATATAAATCGGAAAATGTTCTTTTCCATTATGGATAGCAATCGTATGTCCAATCATTGTGGGTATAATGGTAGATGCTCGGGACCAAGTTAGTATTATTTCTTTTTCCGCCTTTGTGTTAAGTTTATTTATTTTTCTTAAAAAATGATTCGCTACAAAAGGATTTTTTTTTAGTGAACGTGTCACAGTTAATTACTCCTATTTTTTTTTTGTAAAGACAAAGAAACAAATTCGATTTTCTCTACTCTACTATTTACTACGGCGACGAAGAATCCAATTCTCACTATATTTATTCCTTTTTCTACTTCTTCTTCCAAGTGCAGGATAACCCCAAGGAGTTGCGGGTTTTTTTCTACCAATTGGGGCCCTCCCTTCACCACCCCCATGGGGATGGTCTACAGGGTTCATAACCACTCCTCTTACTACAGGACGCTTACCTAGCCAACATTTCGATCCGGCTTTACCCAAACTTTTCTGGTTTACCCCAACATTCCCCACTTGTCCGACTGTTGCTGAGCAGTTTTTGGATATCAAACGGACCTCCCCAGAAGGTAATTTTAATGTGGCCGATTTCCCCTCTTTTGCAATCAGTTTCGCTACAGCACCTGCTGCTCTAGCTAATTGCCCACCCTTTCCGAGTGTGATTTCTATGTTATGTATGGCCGTGCCTAAGGGCATATCGGTTGAAGTAGATTCTTCTTTTTGATCAATCAAAACCCCTTCCCAAACTGTACAAGCTTCTTCCAAAGCATACGGCTTTCTGGATGTAGATGATGATATTATCTATACAGATGGATCTTATATATATCGTAGAATTCTTATATATATCGTACAATGAAGTACCGCATGAGTGGATATATAGGAATCGAAATCTGCCGAATCACTCATGTTATGATCTTCTACATCCTAGGTCTTCCCGTTCCTTCATCTGGCTTATGTTCTTCATGTAGCATTCAGACCGAATGACTCTATGAAATTACGTCGATACTTCCACATATTACGGGTAACGTAGGAGACATCTCTATTTTCCCCCCCGGGAATCCTTAGAATTACCACTGCTTAGCTTTCAATTCGCCTCTGACCATCAAATGAAATGTGAATAACCCGCCCTCCCCTCTTTGAAACAAGGGGCGCTTCTGGTTGTTCTGTCGGTGCTTGAAACAATTTTGTCTTCTCCATATTACTCTATCTCTAGAGTCAATAATTTTATATGAGGAACTACTGAACTCAATCACTTGCTGCCGTTACTCTTCAGTTTTCTGTTGAGGTCTATCCTGTAGAGGTACTAAAATTGGATCAGTGATCGATTTCTAGGTTTCGCCGTAAACCTAATTGGTTACTTCCAATTACGTAAATCAATAGTTCAAACCGCACTCAAAGGTAGGGCATTTCCCATTTTTATAGGAACTTCTGTACCAGAAACAATGGTATCTCCAATTATAGCCCCTCTGGGATGTAAAATATATCTTTTCTCACCATCCCCATAGTGTATGAGACAAATGTATGCATTTCGATTAGGGTCGTATTCTATGGTTACGATTCTACCATATATGTCTTTTTCATTCCGTCGAAAATCGATTTTACGGTATAGACGCTTATGACCTCCCCCTCTATGCCCTGCGGTAATGATTCCTCTGGCATTACGACCTTTACCACAACGATGCTGTCCATAGATCAAATTTTTTCGTGGATTGGATTTCACTTGACTGTCTACGGCTCCGTTGCGTGTGCTCGGGGTAGAAGTTTTGTATAAATGTATCGCCATGCTATTAAGTATTTTGATTTAAGTTCTTTTCTTTCTAAGAGGTGGAATAGAATAACCCGGTTGAAGCGTAATGATCATACGTCTGTAATGCATTGTATGTCCCATAATAGGTCCCATTCTTCTACCCTTTCCCGGGAGTCGATGACTATTCATAGCTATTACCTTGACACCAAAGAAGAGTTCGACCCAATGCTTTATTTCTGTCCTAGTTGATCCTGATTCGACATTAAAAGTATATTGATTTTTCCCCAATAACCGAATACTTTTGTCTGTAAATACTGCATATTTGATTCCATCCATAAATCGATTTTCTTCCCTATGAGTTCTAGTCTCAATAAGAATGCTAGTTCTTACTGTTCATATGTTATGATATGAATATACCACACCAATAAATTTCTTAATATGATATGAATATACCACACCAATAAATTTCTTAATATGATATGAATATACCACACCAATAAATTCGTTATGTATGGATGATGAGATTCCATTGATACAGAGCCAATTCCAATAGACTTATTGGGACTTATTGGAGGGTCCCATTGGCGTGCATCCAGTAGGAATTGAACCTACGAATTCGCCAATTATGAGTTGGGCGCTTTAACCATTCAGCCATGGATGCTTAGCGGGGATCCTCGGACATGGTGAATAACCAAATTCCAATTGAAATGAAATCTTTAGGATAAATCAATGCAATTTAAATTTAGGAGGGCTCAATGAGAGGACATCCATTCAAATCCTGTATTTTCGAATTGAGAGAGATATTGAGAGAGATCAAGAATTCTCACTCTTTCTTAGATTCATGGACCCAATTCAATTCAGTGGGATCTTTCATTCACATTTTTTTCCATCAAGAGCGTTTTATAAAACTCTTGGACTCCCGAAATTGGAGTATCCCACTTTCACGCAATTCACAGGGTTCAACAAGCAATCGATATTTCACGATCAAGGGTGTAGTACTCTTTGCAGTAGCGGTCCTTATATATCGTATTAACAATCGAAAGATGGTCGAACGAAAAAATCTCTATTTGACAGGGCTTCTTCCTATACCTATGAATTCCATTGGACCCAGAAATGATACATTGGAAAAATCTTTTGGGTCTTCCAATATCAATAGGTTGATTGTTTCGCTCCTGTATCTTCCAAAAGGAAAAAAGATCCCTGAGAGCTCTTTCCTGGATCCGAAAGAGAGTACTTGGGTTCTCCCAATAACTAAAAAGTGTATCATGCCTGAATCTAACTGGGGTTCGCGGTGGTGGAGGAACTGGATCGGAAAAAAGAGGGATTCTAGTTGTAAGATATCTAATGAAACCGTCGCTGGAATTGAGATCTCATTCAAAGAGAAAGATATCAAATATCTGGAGTTTCTTTTTGTATATTATATGGATGATCCGATCCGCAAGGACCATGATTGGGAATTGTTTGATCGTCTTTCTCCGAGGAAGAGGCGAAACAGAATCAACTTGAATTCGGGACAGCTATTCGAAATCTTAGTGAAAGACTGGATTTATTATCTCATGTTTGCTTTTCGTGAAAAAATACCTGTGGAAGTGGAGGGTTTCTTCAAACAACAAGGAGCTGGGTCAACTATTCAATCAAATGATATTGAGCATGTTTCCCATCTCTTCTTGAGAAACAAGCGGGCTATTTCTTTGCAAAATTGTGCTCAATTTCATATGTGGCAATTCCGCCAAGATCTCTTCGTTA------GTTGGGGGAAGAATCCGCACGAATCGGATTTTTTGAGGAACATATCGAGAGAGAATTGGATTTGGTTAGACAATGTGTGGTTGGTAAACAAGGATCGGTTTTTTAGCAAGGTACGGAATGTATCGTCAAATATTCAATATGATTCCACAAGATCTAGTTTCATTCAAGTAACGGATTCTAGCCAATTGAAAGGATCTTCTGATCAATCCAGAGATCATTTCGATTCCATTAGTAATGAGGATTCGGAATATCACACATTGATCAATCAAAGAGAGATTCAACAACTAAAAGAAAGATCGATTCTTTGTTGGGATCCTTCCTTTCTTCAAACCGAACGAACAGAGATAGAATCAGAGCGATTCCCTAAATGCCTTTCTGGATATTCCTCAATGTCCCGGCTATTCACGGAATGTGAGAAGCAGATGAATAATCAGCTGCTTCCGGAAGAAATCGAAGAATTTCTTGGGAATCCTACAAGATCCATTCGTTCTTTTTTCTCTGACAGATGGTCAGAACTTCATCTGGGTTCGAATCCTACTGAGAGGTCCACTAGAGATCAGAAATTGTTGAAGAAAGAACAAGATGTTTCTTTTGTTCTTTCCAGGCGATCGGAAAATAAAGAAATAGTTAATATATTCAAGATAATTATGTATTTACAAAATACCATATCAATTCATCCTATTTCATCAGATCCGGGATGTGATATGGTTCCGAAGGATGAACTGGACAGTTCCAATAAGATTTCATTCTTGAACAAAAATCCATTTTTTGATTTATTTCATCTATTCCATGACCGGAACAGGGGGGGATACACGTTACACCACGATTTTGAATCAGAAGAGAGATTTCAAGAAATGGCGGATCTATTCACTCTATCAATAACCGAGCCGGATCTGGTGTATCATAAGGGATTTGCCTTTTCTATTGATTCCTCCGGATTGGATCAAAAACAATTATTGAATGAGGTATTCAACTCCAGGGATGAATCGAAAAAGAAATCTTTATTGGTTCTACCTCCTATTTTTTATGAAGAGAATGAATCTTTTTATCGAAGGATCAGAAAAAAACGGGTCCGGACCTCTTGCGGGAATGATTTGGAAGATCCAAAACCAAAAATAGTGGTATTTGCTAGCAACAATATAATGGAGGCAGTCAATCAATATAGATTGATCCGAAATCTGATTCAAATCCAATATAGCACCTATGGGTACATAAGAAATGTATTGACTCGATTCTTTTTAATGAATAGATCCGATCACAACTTCGAATATGGAATTCAAAGGTATCAAATAGGAAATGATACTCTGAATCATAGAACTATAATGAAATATACGATCAACCAACATTTATCAAATTTGAAAAAGAGTCAGAAGAAATGGTTCGATCCTCTTATTTTGATTTCTCGAACCGAGAGATCCATGAATCGGGATCCTAATGCATATAGATACAAATGGTCCAATGGGAGCAAGAATTTCCAGGAACATTTGGAACATTTCATTTCTGAGCAGAATAGCCGTTTTCAAGTAGTGTTCGATCGATTACGTATTAATCAATATTCGATTGATTGGTCTGAGGTTATCGACAAAAAAGATTTGTCTAAGTCACTTTGTTTCTTTTTGTCCAAGTTTCTTCTCTTTTTGTCTAACTCACTTCCTTTTTTCTTTGTGAGTTTCGGGAGTATCCCCATTCATAGGTCCGAGATCCACATCTATGAATTGAAAGGTCCGAATGATCAACTCTGCAATCAGTTGTTAGAATCAATAGGTCTTCAAATCGTTCATTTGAAAAAATGGAAACCCTTCTTATTGGATGACCATGATACTTCCCAAAAATCGAAATTCTTGATCAATGGAGGAACAATATCACCATTTTTGTTCAATAAGATACCAAAGTGGATGATTGACTCATTCCATATTAGAAAGAATCGCAGGAAATCTTTTGATAACACGGATTCCTATTTCTCAATGATATCTCACGATCAAGACAATTGGCTGAATCCCGTGAAACCATTTCATAGAAGTTCATTGATATCCTCTTTTTATAAAGCAAATCGACTTCGATTCTTGAATAATCGACATCACTTCTGCTTCTATTGTAACAAAAGATTCCCCTTTTATGTGGAAAAGGCCCGTATCCATAATTATGATTTTACGTATGAACAATTCCTCAATATCTTGTTCATTCGCAACAAAATATTTTCTTTGTGCGGCGGTAAAAAAAAACATGCTTTTTTGGAGAGAGATACTATTTCGCCAATCGAGTCACAGGTATCTAACATATTCATACCTAACGATTTTCCGCAAAGTGGTGACGAAAGGTATAACTTCTACAAATCTTTCCATTTTCCAATTCGATCCGATCCATTCGTTCGTAGAGCTATTTACTCGATCGCAGACATTTCTGGAACACCTCTAACAGAGGGACAAATATTCAATTTTGAAAGAACTTATTGTCAACCTCTTTCAGATATGAATCTATCTGATTCAGAAGAGAAGAACTTGCATCAGTATCTCAATTTCAACTCAAACATGGGTTTGATTCACACTCCATGTTCTGAGAAATATTTACCATCCGAAAAGAGGAAAAAACGGAGTCTTTGTCTAAAAAAATGCCTTGAGAAAGGGCAGATGTATAGAACCTTTCAACGAGATAGTGCTTTTTCAACTCTCTCAAAATGGAATCTATTCCAAACATATATACCATGGTTCCTTACTTCGACAGGGTACAAATATCTAAATTTGATATTTTTAGATACCTTTTCAGACTTATTGCCGATACTAAGTAGCAGCCAAAAATTTGTATCCATTTTTCATGATATTATGCATGGATCAGATATATCATGGCGAATTCTTCAGAAAAAATTGTGTCTTCCACAATGGAATCTGATAAGTGAGATTTCGAGTAAGTGTTTACATAATCTTCTTCTGTCCGAAGAAATTATTCATCGAAATAATGAGTCACCATTGATATCGACACATCTGAGATCGCTAAATGTTCGGGAGTTCCTCTATTTAATCCTTTTCCTTCTTCTTGTTGCTGGATATCTCATTCGTACACATCTTCTCTTTGTTTCTCGAGCCTATAGTGAGTTACAGACAGAGTTCGAAAAGGTCAAATCTTTGATGATTCCATCATACATGATTGAGTTGCGAAAACTTCTGGATAGGTATCCTACATCTGAACTGAATTCTTTCTGGTTAAAGAATCTCTTTCTAGTTGCTCTGGAACAATTAGGAGATTCTCTAGAAGAAATATGGGGTTCTGCTTCTGGCGGCAACATGCTATGGGGTGGTGGTCCCGCTTATGGGGTCAAATCAATACGTTCTAAGAAAAAATATTGGAATCTCATCGATTTCATAAGTATCATACCAAATCCCATCAATCGAATCGCTTTTTCGAGAAATACGAGACATCTAAGTCATACAAGTAAAGCGATCTATTCCTTGATAAGAACAAGAAAAAACGTGAATGGTGATTGGATTGATGATCAAAATGGTGATTGGATTGATGATCAAATAGAATCCTGGGTCTCGAACAGTGATTGGATTGATGATAAAGAAAGAGAATTCTTGGTTCAGTTCTCTACCTTAACGACAGAAAAAAGGATTGATCAAATTCTATTGAGTCTGACTCATAGTGATCATTTATCAAAGAATGACTCTGGTTATCAAATGATTGAACAACCGGGAGCAATTTACTTACGATACTTAGTTGACATTCATAAAAAGGATCTAATGAATTATGAGTTCAATACATCCTGTTTAGCAGAAAGACGGATATTCCTTGCTCATTATCAGACAATCACTTATTCACAAACCCCGTGTGGGGCTAATAGTTTTCATTTCCCATCTCATGGAAAACCCTTTTCGCTCCGCTTAGCCCTATCCCCTCCTAGGGGTATTTTAGTGATAGGTTCTATAGGAACTGGACGATCCTATTTGGTCAAACACCTAGCGACAAACTCCTATGTTCCTTTCATTACAGTATTTCTGAACAAGTTCATGGATAACAAGCCTAAGGATTTTCTTATTGATGATAGTGACGATAGTGAGGATGAGGATTTTTATGATAGTGACGCTAGTGAGGATGAAGATGAGGATATTGATGATAGTGACGATATCGACCGTGACCTTGATATTGAGACGGAGCTGGAGTTTCTAACTATAACTATTATGGAAACTATGATGGATGCGCTAACTATGGATATGCTGCCGGAAATAGACCGATTTTATATCACCCTTCAATTCGAATTAGCAAAAGCAATGTCTCCTTGTATAATATGGATTCCAAACATTCATGATCTGGATATGAATGAGTCGAATTACTTATCCCTCGGTTTATTAGTGAACTATCTCTCCAGGGATTGTGAAAGATGTTCCACTAGAAATATTCTTGTTATTGCTTCGACTCATATTCCCAAAAAAGTAGATCCCGCTCTAATAGCTCCGAATAAATTAAATACATGCATTAAGATACGAAGGCTTCTTATTCCACAACAACGAAAGCACTTTTTCACTCTTTCATATACTAGGGGATTTCACTTGGAAAAGAAAATGTTCCATCCTAATGTATTCGGGTCCATAACTATGGGTTCCAATGTACGAGATCTTGTAGCACTTACCAATGAGGCCCTATCGATTAGTATTATACAAAAGAAATCCATTATAGACACTAATATAATTCGATCTGCTCTTCATAGACAAACTTGGGATTTGCGATCCAAGGTAAGATCGGTTCAGGATCATGGGATCCTTTTCTATCAGACAGGAAGGGCTGTTTCACAAAATGTACTTCTAAGGAATTGCTCCATAGATCCTATATCTATCTATATGAAGAAGAAATCATGTAACGAAGGGGATTCTTATTTGTACAAATGGTACTTCGAACTTGGAACGAGCATGAAGAAATTAACGATACTTCTTTATCTTTTGAGTTGTTCTGCCGGATCGGTCGCTCAAGACCTTTGGTCTCTACCCGGACCTGATGAAAAAAATGGGATCACTTCTTATGGACTCGTTGAGAATGATTCTGATCTAGTTCATGGCCTATTAGAAGTAGAAGGCGCTCTGGTGGGATCCTCACGGACAGAAAAAGATTGCAGTCAGTTTGATAATGATCGAGTGACATTGCTTCTTCGGCCCGAACCAAGGAATCCCTTAAATAGGATTCAAAATGGATCTTGTTCTATCGTTGATCAGAGATTTCTCTATAAAGAATACGAATCGGAGTTTGAAGAAGGGGAAGGAGTCCTCGACCCGCAACAGATAGAGGAGGATTTATTCAATCACATAGTTTGGGCTCCTAGAATATGGCGCCCTTGGGACTTTTTATTTGATTGTATCGAAAGTCCCAATGAATTGGGATTTCCCTATTGGGCCAGGTCATTTCGGGGCAAGCAGATCATTTATGATGAAGAGGATGAGCTTCAAGAGAATGATTCGGAGTTCTTGTATGATGAAGAGGATGAGCTTCAAGAGAATGATTCGGAGTTCTTGCAGAGTGGAACCATGCAGTACCAGACACGAGATAGATCTTCCAAAGAACAAGGCTTTTTTCGAATAAGCCAATTCATTTGGGACCCTGCGGATCCACTCTTTTTCCTATTCAAAGATCAGCCTTTTGTGTTTTCACATCGAGAATTCTTTGCAGATGAAGAGATGTCAAGGGAGCTTCTTACTTCCCAAACAGATATTCCTACATCTATGTATAAACGCTGGTTTATCAAGAATACGCAAGAAAAGCATTTCGAATTGTTGATTCATCGCCAGAGATGGCTTAGAACCAACAGTTCATTATCTAATGAATTTTTCCGTTCTAATACTCTATCCGAGAGTTATCAGTATTTATCAAACCTGTTCCTATCTAACGGAACGCTATTGGATCAAATGACAAAGACATTGTTGAGAAAAAGATGGCTTTTCGCGGATGAAATGAAAATTGGATTCATGTAACAAGAGAAAGGTTTCCCATTCCTTAGCCGGAAAGATATGTGGCCATGAAATAGGGATTAAGTGAAACAGAATTGACTGGGTGGTAGAGTCGTGGAAACACCCGTTTCTTCCATATTTTGGACCTTAGCTCCATGGAACAATATACTACTGCGGAAACATGGAAGAATTGAAATCTTAGATCAAAACATTATGTATGGATGGTATGAACTGCCTAAACAAGAATTCTTGAAGAGCGAACAACCAGAGCTATTACTCACTACATCAAAAACTTTCCATTAATGAAAGATGTAAATCCATTGGAAAATCACGTATGCCGGATGAAATGGTTGTTGCTATCTGCTCCAATAACGAATCATTGGTTTAATTGAATAACTAACGGAATAACTAAATAAAATAGATAAACCTTTCTTTCTCTTCGTCTCAGGTCGATGGATCTTCTCAATTGAAAGATCCCCTAATATGGATAATACACATTCCAGTTGACCGAGCCTAATTCTAATTGTTTTGTTCCGAAGCAAAGATATCCACGGGGCGGTTCGTCCTATTCAGATATTCACGACCAAGAAGTACTGAATTCTCTTTCGGATAGGCCCTGAAAGGAGAAGGAAGGCGGGGAATGCCAACAGGCGTCTATTATTGAATTCACCCGACCCGAGAGTACAGTACCCATTTTGGGAACGTCCGGTGCCAAAGTCATTGAATGGGTAAGTCGCCAATCCCTAAAACGGACTATGGAATGTACTTTATCCGCTGGGTTACGGGTGGGTATTTTACCAGAGGTTTCTATTGTATCAATCTACCCCTGTGTGATTCCTGTTGAAGCATATACTCGGGGGGGTGGGTGCAGGGCGGACGCTTTCAAAACGGACTCCCCATTCATTAGATAGAGAAGATCACCAAGATTTCGTGATCCGCTGCCGAACTTATTCCAATTCAATAAGAGATCTCAATATTATGCCTTGAAGAGGACTCGAACCTCCACGCTCTTTAGCACGAGATTTTGAGTCTCGCGTGTCTACCATTTCACCACCAAGGCATCTTGAAAGTGAATCGTATTCCATGAATATGATATCTATCTAGTGTGATGTATGGAATATATGACAAAGGTGGAGTGTTAGCGTATTTTTATTGATCGGTCATGTCATATAGGCCCGAGTCGGACATCCAATTGGTTCGATTTGAATTATCCGGAGGATACCTTATATATATTCTATCAAAAAGATGGACAATCAAACCTATTTCTCGATTCAATAAAAGCCCAAAGAGGTGAATAGGGTCCCAAATAACGAGAGATATGTAAAAAGCAGGTCCGATTACGCCTATTCCTAATCCTAAATGGAATGGAACGACGCAGAGATCTATATGTAAACATAGTATCTATTTAGATACGCTCGAATGGCCCCTTCTCATAATGAGAATGTATAGAACCCTATTCCGGTCTGGTCCGGTATGGAATGAACTTATAATCATGGAATCGACTCGATCATCAGATTATAGATTATAAGTTCATAACCCTAGCCCATTCCCATTTTGGGCGGAACAGATCTACTAATTCTTTGATTCCAGTTAGTATAGTAAGAGGGATCTTGAACTAAGAAATAGATTCTAGAAGCTAACTAAAAAAGGGTATCCTGAGCAATTTCAATAATCGGGTTCATTGATATTCCTGGTATAGTAGATGCTATCACACATACAATCATACTCAATTCGATGGAATTGTTTGATCTTAAGGGGGACCTTCTATAATTTCGCACGTGAGGAGTTATTTCTTGGTTTCGTCCAGTCATTAATAACTTGATTATTTTTAGATAATAGTAGATAGAAACAACGCTCGTAAGGAGTCCTATTGAAACCAAGAAATATAGGCCTGCCTGCCATCCACACCAGAATAAATGAAGTTTTCCGAAAAAACCTGCTAGTGGAGGAAGACCTCCTAAGGAGAAGAGACATAGGGCTAAAGAGAGAGCCAAAAAAGGATCTTTCGTGTATAATCCTGCATAATCTCGAATGTTATCAGTTCCGGTACGTAGACCAAATGATACAATGCAAGCAAAAGTTCCTAGATTCATGGAGATATAGAACAGCATATAAGTTATCATGCTTGCATATCCACCATTTGAGTCTCCAACAATTATTCCAATAATTACATATCCGATTTGACCTATGGACGAATACGCAAGCATACGTTTCATGCTTGTTTGAGTAATAGCAATGAGATTCCCCAATATCATGCTAAGAATAGCTAGGATTTCCAGAAGAAGATGCCATTCGTTTGATGAGAAATAAAAAGGAATATCGAAAATTCGAGTGGCTGAAGCTGAAGCAGCGACTTTCGAAGTAACAGAAAGAAAAGCAACGACTGGAGTGGGAGAGTCAGAGTCGAAAAGAGGATTCCTCACTTCTTTCTCTCATTCAAAACCGTGCATGAGACTTTCATCTCGCACGGCTCCTAAGTGATAAAAGAAAGAAGATGAGTTCTTCTTTCTTTTTTGATTACCTTCCTCGCGTATGTATAAGACCGAATCCATTCGATTTTTAAAAAGGATTACTAATCCTTAACTTTTCGAGGAATCCTTCATCAGTGGTTGTGAATGACCGATTTTTCTCAATCTTTATGACTTGCTCCTACGGAACCGAGGTCGAAAAGATTGAGAAATAGAACCATCTGATTTGATTCGTTCTCAATAGCCATGAGATGATCATCTTAGGGTGATCCTTTTGTCGACGGATGCTCCTATTACACTCGTAGTCTCTGAAGGATGAGAACCAACTATGTAGCATCTACATCGAGAATTCAAGTATTGTATACGTCATTAGTCCGATCCTTTGTAGGAACTACCCGTAATAACGAACTTGCAAAATGAATCTGTTTATCATAAAGGGATTCGTTGTTCCTGACCCTGCTTCACCTTAATTGTTATTTGAACAAGTAAAGTTATGTCTTGGTCCGAGTGGGGATAGCATTTCTCTTCTGCATGTCCATGGAGTTTTGAAAAATCCAAACATCTCAGAAATAGATAGAGAGATAGGAATTTATCGAACGAACCGCACTCCTTCGTATACGTCAGGAGTCCATTGATGAGAAGGGGCTGGGGAAAGCTTGAACCCAATTCCTACAGTGATGAATATAAGCGCAATTGAAATTCCTGGGGAGTTATACATTTGTGTATTGATAAGACCATTCACTATTTCTTGAAGCTCGATCTCTCCCCCGGATGAACCATATAGCCAAGAGAAACCATGAACCAGAATAGAAGAGCTTGCCCCACCCATGAGTAAATATTTCGTAGTAGCCTCATTAGACCGTACATCTTTCTTGGTATATCCAGATAATAGATAGGAGCATAAACTGAAACATTCTGGAGCTACAAAGATAGTTATTAAATCGTTAGCACCGCATAAAAACATTCCTCCTAGAGTAGCTGTTAATACGAATAACAGAAATTCTGTTATAGCCATTTCTGTACATTCAATGTACTCTACGGATAGAGGAATACATAGAGTTGAACATAGTAAAATAAGAAATTGAAAGATTTCGTTGAAATTGTTCGTTTGGAAATTTCCTGAAAAGCTAATCATAGGTTCTTCTCTCCATCGGAACAATAGGGCCGTTATGCTCATTACTAAACTTGTTGAAGAGATAAAATATAACCAAGGTATATCTTTTTGATCAGAGGTTGAATCGATCATCAGAAGAAGAATTAGGCCAAAAATTAGGATACATTCTGGGAAAATAAAACTTCCATCGAAGAGAAGCAAATGAAAGGCTTTCATAAAAATTCTCGTAGAATCGAGAATGAAGTTTTCATTCTGTACATGCCAGATCATGAATTAGTAACCGCATCCAATCTCCAAAAAAATCCCAATTGTTTCGAATTTTCTCTTTTTGGAATGGAATATTTACAGAATCCCCATGAATAGGACCAAACCTTATTCCATGGTATTTACATAAGATTCCTCTTTCTTATTCTTAAGCAAGTCCCCGAGAGGGCTTAGTTGATCCATGATTTATGTTTCGTCTTTCGTTTGTTTCGAGAGATATATCGATCAATTCCGATTCTTTTTCTATTGATTCTTTTCCGATCGAGATGTATGGGATCCATGGGTCTATGTGTCTATATAGATCCTGTTCATGGATTAACGAAAATGTGCAAAAGCTCTATTTGCCTCTGCCATTCTATGAGTCTCTTCTTTTTTGCGTATGGCATCGCCACCCCCTTTGGCAGCATCCACTAATTCGGAACTTAATTTGAAAGCCATATTTCGACCCGTACGTTTTCGGGATGCCCCTAATAACCAACGAATGGCAAGTGCTTTTCCTTGTGTGGATCCTATTTCAATGGGAACTTGATGAGTCGATCCGCCTACACGTCTTGCTTTTACTGCTATATCGGGAGTTACTCCACGTATTGCTTGACGTAAAACAGATAGTGGATTTGTTTCTGTCTTTTGTTGAATCTTTTTCATGGCTCGATAGAAAATTTGATAAGCCAATGATTTTTTTCCGTGTTTCAGAATACGGTTAACCAACATGTTAACTAATCGATTACGATAAATTGGATCGGATTTTGCGGTTTTTTCTTCTGCAGTACCTCGACGTGACATGAGCGTGAAAGGGGTTCAAGAATCCGTTTTCTTTTTCTTTTTTATTTTATAAGGGCTAACATCATTTATTTTGGCTTTTTGACCCCATATTGTAGGGTGGATCTCGAAAGATATGAAAGATCTCCCTCCAAGCCGTACATACGACTTTCATCGAATACGGCTTTCCACAGAATTCTATATGTATCTATGAGATCGAGTATGGAATTCTGTTTACTCACTTGAAATTGAGTATCCGTTTCCCTCCTTTTCCTGCTAGGATTGGAAATCCTGTATTTTCCATATCCATACGATTGAGTCCTTGGGTTTCCGAAATAGTGTAAAAAGAAGTGCTTCGAATCATTGCTATTTGACTCGGACCTGTTCTAAAAAAGTCGAGGCATTTCGAATTGTTTGTTGACACGGACAAAGTCAAGGAAAACCTCTGAAATTATTTCAATATTGGACCTTGGACATATCATAGTTCCGAATCGAATCTCTTTAGAAAGAAGATCTTTTGTCTCATGGTAGCCTGCTCCAGTTCCCTTACGAAACTTTCGTTATTGGGTTAGCCATACAACTTCACATGTTTCTAGCGATTCACATGGCATCATCAAATGATACAAGTCTTGGATAAGAATCTACAACGCACTAGAACGCCCTTGTTGACGATCCTTTACTCCGACAGCATCTAGGGTTCCTCGAACAATGTGATATCTCACACCGGGTAAATCCTTAACCCTTCCCCCTCTTACTAAGACTACAGAATGTTCTTGTAAATTATGGCCAATACCAGGTATATAAGCAGTGATTTCAAATCCAGAGGTTAAGCGTACTCTGGCAACTTTACGTAAGGCAGAGTTTGGTTTTTTGGGGGTGATAGTGGAAAAGTTGACAGATAAGTCACCCTTAACTGCCACTCTACAGAACCGTACATGAGATTTTCACCTCATACGGCTCCTCGTTCAATTCTTTCGAAGTCATTGGATCCTTTTCCTCGTTCGAGAATCTCCCCCCTTTTTATTCTTTTTTTATTTTTTGATTTCTTTTTATTCCCTTCCATCATTCCTTAAGTCCCACAGGTTTGATCCTGTAGAATCTGACCCATTTTCTCATTGAGCGAAAGGTACGAAATAAATCAGATTGATTTTTCGATCAAAAGTACTATGTGAAATCTTCGGTTTTTTCCTCTTTCTCTATCCCTATCCCGTAGGTATAGCGTTTGAATCAATAGAGAACCCTTTCTTCTGTATCTGTATGAATCGATATTATTACATTCCAATTCCTTCCCGATACCTCCCAAGGAAAATCCCGAATTGGATCCCAAATTGACGGGTTAGTGTGAGCTTATCCATGCGGTTATGCACTCTTCGAATAGGAATCTATTTTCTGAAAGATCCCGGCTTTCGTGCTTTGGTGGGTCTTCGAGATCCTTTCGATGACCTATGTTGTGTGGATATCTTTGTGTTGAAGGGATATTTATATGATCCGATCGATTGCGTAAAGCCCGCGATAGCAACGGAACCGGGGAGAGTATACAGAAAAGACAGTTCTATTTCTATTACTATGAAATTCATAAATGAAGTAGTTAATGGTGGGGTTACCATTATCCTTTTTGTGGTGACGAATCTTGTATGTGTTCCTAAGAAAAGGAATTTGTCCATTTTTCGGGGTCTCGAAGGGGCGTGGAAACACATAAGAACTCTTGAATTGAAATGGAAAAATAGATGTAACTCCGGTTACTTCGGAAATGGTAAGATCTTTGGCGCAAGAAGAGGGGTTGATCCATATCATCTTGACTTGGTTCTGATTTCTCTATTTTTTTAAGAATACCGAGTCGGGTTCTTCTCCTACCCGTATCGAATAGAACATGCTGAGCCAAATCTTCTTCATGTGAAACCTGCTTTATTTAGATCGGGAAAATCGTACAGTTTTATGAAACCATGTGCTATGGCTCGAATCCGTAGTCAATCCTATTTCCGATAGGAGCAGTTGACAATTGAATCCAATTTTTCCCATTATTTTTCGTATCCGTAATAGTGTGAAAAGAAAAGAAGGCCCGACTCCAAGTTGTTCAAGAATAGTGGCGTTGAGTTTCTCGACCCTTTGCCTTAGGATTAGTCAGTTATATTTCTCGATGGGGGCAAGGGAAGGGATATAACTCAGCGGTAGAGTGTCACCTTGACGTGGTGGAAGTCATCAGTTCGAGCCTGATTATCCCTAAACCCAATGTGAGTTTTTCTATTTTGACTTGCTCCCCTGCCGTGATCGAATGAGAATGGATAAGAGGCTTGTGGGATTGACGCGAGGGGGTAGGGAGGGCTATATTTCTGGGATCGAACTCCAGGCGAATATGAAGCGCATGGATACAAGTTATGCCTTGGAATGAAAGAGAATTCCGAATCAGCTTTGTCTACGAACAAGGAAGCTATAAGTAATGCAACTATGAATCTCATGGAGAGTTCGATCCTGGCTCAGGATGAACGCTGGCGGCATGCTTAACACATGCAAGTCGGACGGGAAGTGGTGTTTCCAGTGGCGGACGGGTGAGTAACGCGTAAGAACCTGCCCTTGGGAGGGGAACAACAGCTGGAAACGGCTGCTAATACCCCGTAAGGCTGAGGAGCAAAAGGAGGAATCCGCCCGAGGAGGGGCTCGCGTCTGATTAGCTAGTTGGTGAGGCAATAGCTTACCAAGGCGATGATCAGTAGCTGGTCCGAGAGGATGATCAGCCACACTGGGACTGAGACACGGCCCAGACTCCTACGGGAGGCAGCAGTGGGGAATTTTCCGCAATGGGCGAAAGCCTGACGGAGCAATGCCGCGTGGAGGTAGAAGGCCTACGGGTCGTGAACTTCTTTTCCCGGAGAAGAAGCAATGACGGTATCTGGGGAATAAGCATCGGCTAACTCTGTGCCAGCAGCCGCGGTAAGACAGAGGATGCAAGCGTTATCCGGAATGATTGGGCGTAAAGCGTCTGTAGGTGGCTTTTTAAGTCCGCCGTCAAATCCCAGGGCTCAACCCTGGACAGGCGGTGGAAACTACCAAGCTGGAGTACGGTAGGGGCAGAGGGAATTTCCGGTGGAGCGGTGAAATGCGTAGAGATCGGAAAGAACACCAACGGCGAAAGCACTCTGCTGGGCCGACACTGACACTGAGAGACGAAAGCTAGGGGAGCGAATGGGATTAGATACCCCAGTAGTCCTAGCCGTAAACGATGGATACTAGGCGCTGTGCGTATCGACCCGTGCAGTGCTGTAGCTAACGCGTTAAGTATCCCGCCTGGGGAGTACGTTCGCAAGAATGAAACTCAAAGGAATTGACGGGGGCCCGCACAAGCGGTGGAGCATGTGGTTTAATTCGATGCAAAGCGAAGAACCTTACCAGGGCTTGACATGCCGCGAATCCTCTTGAAAGAGAGGGGTGCCTTCGGGAACGCGGACACAGGTGGTGCATGGCTGTCGTCAGCTCGTGCCGTAAGGTGTTGGGTTAAGTCCCGCAACGAGCGCAACCCTCGTGTTTAGTTGCCAACGTTGAGTTTGGAACCCTGAGCAGACTGCCGGTGATAAGCCGGAGGAAGGTGAGGATGACGTCAAGTCATCATGCCCCTTATGCCCTGGGCGACACACGTGCTACAATGGCCGGGACAAAGGATCGTGATCCCGCGAGGGTGAGCTAACTCCAAAAACCCGTCCTCAGTTCGGATTGTAGGCTGCAACTCGCCTACATGAAGCCGGAATCGCTAGTAATCGCCGGTCAGCCATACGGCGGTGAATTCGTTCCCGGGCCTTGTACACACCGCCCGTCACACTATGGGAGCTGGCCATGCCCGAAGTCGTTACCTTAACCGCAAGGAGGGGGATGCCGAAGGCAGGGCTAGTGACTGGAGTGAAGTCGTAACAAGGTAGCCGTACTGGAAGGTGCGGCTGGATCACCTCCTTTTCAGGGAGAGCTAATGCTTGTTGGGTATTTTGGTTTGACACTGCTTCACACCCCAAAAGAAGCGAGCTACGTCTGAGTGAAATTTGGAGATGGAAGTCTTCTTTCGTTTCTCGACGGTGAAGTAAGACTAAGCTAAGCTCATGAGCTTATTATCCTAGGTCGGAACAAGTTGATAGGATCCCCTTTTTTTCGCCCCCATGCCGCCCCCGTGTGGCGGCATGGGGGCGAAAAAAGGAAAGAGAGGGATGGGGTTTCTCTCGCTTTTGGCATAGCGGGCCCCCAGCGGGAGGCCCGCACGACGGGCTATTAGCTCAGTGGTAGAGCGCGCCCCTGATAATTGCGTCGTTGTGCCTGGGCTGTGAGGGCTCTCAGCCACATGGATAGTTCAATGTGCTCATCGGCGCCTGACCCTGAGATGTGGATCATCCAAGGCACATTAGCATGGCGTACTTCTCCTGTTCGAACCGGGGTTTGAAACCAAACTTCTCCTCAGGAGGATAGATGGGGCGATTCAGGTGAGATCCAATGTAGATCCAACTTTCTATTCACTCGTGGGATCCGGGCGGTCCGGGGGGGGGGACCACCACGGCTCCTCTCTTCTCGAGAATCCATACATCCCTTATCAGTATATGGACAGCTATCTCTCGAGCACAGGTTTAGGTTCGGCCTCAATGGAAAAATAAAAACGGAGCACCTAACAACGTATCTTCACAGACCAAGAACTACGAGATCGCCCCTTTCATTCTGGGGTGACGGCGGGATCGTACCATTCGAGCCTTTTTTTCATACTTTTCCCGGGGGTCTGGAGAAAATTGCAATCAATAGGATTTTCCTAATCCTCCCTTCCCGAAAGGGAGAACGTGAAATTCTTTTTCCTTTCCGCAGGGACCAGGAGATTGGATCTAGCCATAAGAAGAATAGAATGCTTGGCTGATAAATAACTCACTTCTTGGTCTTCGACCCCCTCAGTCACTACGAACGCCCCCGATCAGTGCAATGGGATGTGTCTATTTATCTATCTCTTGACTCGAAATGGGAGCAGGTTTGAAAAAGGATCTTAGAGTGTCTAAGGTTGGGCCAGGAGGGTCTGGTCTCTTAACGCCTTCTTTTTTCTTCTCATCGGAGTTATTTCACAAAGACTTGCCATGGTAAGGAAGAAGGGGGGAACAAGCACACTTGGAGAGCGCAGTACAACGGAGAGTTGTATGCTGCGTTCGGGAAGGATGAATCGCTCCCGAAAAGGAATCTATTGATTCTTTCCCAATTGGTTGGACTGTAGGTGCGATGATTTACTTCACGGGCGAGGTCTCTGGTTCAAGTCCAGGATGGCCCAGCTGCGCCAAGTAAAAGAATAGAAGAAGCATCTGACTCCTTCATGCATGCTCCACTCGGCTCGGGGGGATATAGCTCAGTTGGTAGAGCTCCGCTCTTGCAATTGGGTCGTTGCGATTACGGGTTGGATGTCTAATTGTCCAGGCGGTAATGATAGTATCTTGTACCTGAACCGGTGGCTCACTTTTTCTAAGTAATGGGGAAGAGGACCGAAACATGCCACTGAAAGACTCTACTGAGACAAAAATGGGCTGTCAAGAACGTAGAGGAGGTAGGATGGGCAGTTGGTCAGATCTAGTATGGATCGTACATGGACGGTAGTTGGAGTCGGTGGCTCTCCTAGGGTTTCCTCATCTGGGATCCCTGGGGAAGAGGATCAAGTTGGCCCTTGCGAACAGCTTGATGCACTATCTCCCTTCAACCCTTTGAGCGAAATGCGGCAAAAGGAAAGAAAATCCATGGACCGACCCCATCGTCTCCACCCCGTAGGAACTACGAGATCACCCCAAGGACGCCTTCGGCATCCAGGGGTCGCGGACCGACCATAGAACCCTGTTCAATAAGTGGAACGCATTAGCTGTCCGCTCTCAGGTTGGACAGTAAGGGTCGGAGAAGGGCAATCACTCATTCTTAAAACCAGCATTCTTAAGACCAATAGAGTCGGGCGGAAAAAGGGGGGAAAGCTCTCCGTTCCCAGTTCTCCTGTAGCTGGATCCTCCGGAACCACAAGAATCCTTAGTTAGAATGGGATTCCAACTCAGCACCTTTTGAGATTTTGAGAAGAGTTGCTCTTTGGAGAGCACAGTACGATGAAAGTTGTAAGCTGTGTTCGGGGGGGAGTTATTGTCTATCGTTGGCCTCTATGGTAGAATCAGTCGGGGGCCTGAGAGGCGGTGGTTTACCCTGTGGCGGATGTCAGCGGTTCGAGTCCGCTTATCTCCAACTCGTGAACTTAGCCGATACAAAGCTATATGATAGCACCCAATTTTTCCGATTCGGCTGTTCGATCTATGATTTCTCATTCATGGACGTTGATAAGATCCTTCCATTTAGCAGCACCTTAGGATGGCATAGCCTTAGCCTTAAAGTTAAAGTGAAGGGCGAGGTTCAAACGAGGAAAGGCTTACGGTGGATACCTAGGCACCCAGAGACGAGGAAGGGCGTAGTAAGCGACGAAATGCTTCGGGGAGTTGAAAATAAGCGTAGATCCGAAGATTCCCGAATAGGTCAACCTTTCGAACTGCTGCTGAATCCATGGGCAGGCAAGAGACAACCTGGCAAACTGAAACATCTTAGTAGTCAGAGGAAAAGAAAGCAAAAGCGATTCCCGTAGTAGCGGCGAGCGAAATGGGGAGCAGCCTAAACCGTGAAAACGGGGTTGTGGGAGAGCAATACAAGCGTCGTGCTGCTAGGCGAAGCGGTGGAGTGCTGCACCCTAGATGGCGAGAGTCCAGTAGCCGAAAGCATCACTAGCTTACGCTCTGACCCGAGTAGCACGGGGCGCGTGGAATCCCGTGTGAATCAGCAAGGACCACCTTGCAAGGCTAAATACTCCTGGGTGACCGATAGTGAAGTAGTACCGTGAGGGAAGGGTGAAAAGAACCCCCATCGGGGAGTGAAATAGAACATGAAACCGTAAGCTCCCAAGCAGTGGGAGGAGCCCGGGGCTCTGACCGCGTGCCTGTTGAAGAATGAGCCGGCGACTCATAGACAGTGGCTTGGTTAAGGGAACCCACCGGAGCCGTAGCGAAAGCGAGTCTTCCTAGGGCAATTGTCACTGCTTATGGACCCGAACCTGGGTGATCTATCCATGACCAGGATGAAGCTTGGGTGAAACTAAGTGGAGGTCCGAACCGACTGATGTTGAAGAATCAGCGGATGAGTTGTGGTTAGGGGTGAAATGCCACTCGAACCCAGAGCTAGCTGGTTCTCCCCGAAATGCGTTGAGGCGCAGCAGTTGACTGGACATCTTAGGGGTAAAGCACTGTTTCGGTGCGGGCCGCGAGAGCGGTACCAAATCGAGGCAAACTCTGAATACTAGATATGACCTCAAAATAACAGGGGTCAAGGTCGGCCAGTGAGACGATGGGGGATAAGCTTCATCGTCGAGAGGGAAACAGCCCGGATCACCAGCTAAGGCCCCTAAATGACCGCTCAGTGATAAAGGAGGTAGGGGTGCAGAGACAGCCAGGAGGTTTGCCTAGAAGCAGCCACCCTTGAAAGAGTGCGTAATAGCTCACTGATCGAGCGCTCTTGCGCCGAAGATGAACGGGGCTAAGCGATCTGCCGAAGCTGTGGGATGTAAAAAGACATCGGTAGGGGAGCGTTCCGCCTTAGAGGGAAGGACCCGCGCGAGCAGTGGTGGACGAAGCGGAAGCGAGAATGTCGGCTTGAGTAACGCAAACATTGGTGAGAATCCAATGCCCCGAAAACCTAAGGGTTCCTCCGCAAGGTTCGTCCACGGAGGGTGAGTCAGGGCCTAAGATCAGGCCGAAAGGCGTAGTCGATGGACAACAGGTGAATATTCCTGTACTACCCCTTGTTGGTCCCGAGGGACGGAGGAGGCTAGGTTAGCCGAAAGATGGTTATCGGTTCAAGGACGCAAGGTGCCCCTGTTTTTTCAGGGTAAGAAGGGGTAGAGAAAATGCCTCGAGCCAATGTTCGAGTACCAGGCGCTACAGCGCTGAAGTAACCCATGTCATACTCCCAGGAAAAGCTCGAACGACCTTCAACAAAAGGGTACCTGTACCCGAAACCGACACAGGTGGGTAGGTAGAGAATACCTAGGGGCGCGAGACAACTCTCTCTAAGGAACTCGGCAAAATAGCCCCGTAACTTCGGGAGAAGGGGTGCCTCCTCACAAAGGGGGTCGCAGTGACCAGGCCCGGGCGACTGTTTACCAAAAACACAGGTCTCCGCAAAGTCGTAAGACCATGTATGGGGGCTGACGCCTGCCCAGTGCCGGAAGGTCAAGGAAGTTGGTGACCTGATGACAGGGGAGCCGGCGACCGAAGCCCCGGTGAACGGCGGCCGTAACTATAACGGTCCTAAGGTAGCGAAATTCCTTGTCGGGTAAGTTCCGACCCGCACGAAAGGCGTAACGATCTGGGCACTGTCTCGGAGAGAGGCTCGGTGAAATAGACATGTCTGTGAAGATGCGGACTACCTGCACCTGGACAGAAAGACCCTATGAAGCTTCACTGTTCCCTGGGATTGGCTTTGGGCCTTTCCTGCGCAGCTTAGGTGGAGGGCGAAGAAGGCCTCCTTCCGGGGGGGCCCGAGCCATCAGTGAGATACCACTCTGGAAGAGCTAGAATTCTAACCTTGTGCCAGGACCTACGGGCCAAGGGACAGTTTCAGGTAGACAGTTTCTATGGGGCGTAGGCCTCCCAAAAGGTAACGGAGGCGTGCAAAGGTTTCCTCGGGCCAGACGGAGATTGGCCCTCGAGTGCAAGGGCAGAAGGGAGCTTGACTGCAAGACCCACCCGTCGAGCAGGGACGAAAGTCGGCCTTAGTGATCCGACGGTGCCGAGTGGAAGGGCCGTCGCTCAACGGATAAAAGTTACTCTAGGGATAACAGGCTGATCTTCCCCAAGAGCTCACATCGACGGGAAGGTTTGGCACCTCGATGTCGGCTCTTCGCCACCTGGGGCTGTAGTATGTTCCAAGGGTTGGGCTGTTCGCCCATTAAAGCGGTACGTGAGCTGGGTTCAGAACGTCGTGAGACAGTTCGGTCCATATCCGGTGTGGGCGTTAGAGCATTGAGAGGACCTTTCCCTAGTACGAGAGGACCGGGAAGGACGCACCCCTGGTGTGCCAGTTATCGTGCCCACGGTAAACGCTGGGTAGCCAAGTGCGGAGCGGATAACTGCTGAAAGCATCTAAGTAGTAAGCCCACCCCAAGATGAGTGCTCTCCTATTCCGACTTCCCCAGAGCCTCCGGTAGCACAGCCGAGACAGCGATGGGTTCTCTGCCCCTGCGGGGATGGAGCGACAGAAGTTTTGAGAATTCAAGAGAAGGTCACGGCGAGACGAGCCGTTTATCATTAACGATAGGTGTCAAGTGGAAGTGCAGTGATGTATGCAGCTGAGGCATCCTAACAGACCGGTAGACTTGAACCTTGTTCCTACATGACCCGATCAATTCGATCAGGCACTCGCCATCTATTTTCATTGTTCAACTCTTTGACAACATGAAAAACCAAAAGCTCTGCCCTCCCTCTCTATCTATCCAAGGGATGGAAGGGCAGAGGCCTTTGGTGTCCCCTCCAGTCAAGAATTAGGGCCTCACAATCAATAGCCAATATGCTTTTCTCTCATGCCTTTCTTCGTTCATGGTTCGATATTCTGGTGTCCTAGGCGTAGAGGAACCACACCAATCCATCCCGAACTTGGTGGTTAAACTCTACTGCGGTGACGATACTGTAGGGGAGGTCCTGCGGAAAAATAGCTCGGCGCCAGGATGATAAAAAGCTTAACACCTCTCATTCTTATTACTTTTTCATATTGAAAAAGTAATTAAGAATGAAAAAAGAAAAGGTCGTCTTATTCAAAACCCCAATTATGAAATCCCTTCTCTCCCACTTCACACCTCGGAACGCACCGTTCTTATAGAGAGAGAGGCGCTTTCACATCTTCTTAAGCCGAAATGGCTGGGGAGCGCAAAGGTTCCCTTTTTTAGGGTACTCCGGGGAACAGATCCAGTGGAGACGGGGTGGGGCCTGTAGCTCAGAGGATTAGAGCACGTGGCTACGAACCACGGTGTCGGGGGTTCGAATCCCTCCTCGCCCACAACCGGCCAAAAGGGGAAGGACCCTTCCCTCTGGGGGTAGGAAAATCATGATCGGGATAGAGGACCCAAAGCTATGGAACTTGGGTGTGGGTATTTTGTCGAAATGGAATGGCCTTACCTTACTTTTCTCTTTTTATTTACTTTTTATTTTAAATTATTTTAAATTATTTAAAAGTAATAAATAATA------------------------TTAATAAAAAAAGTTTTTTTTCTTAAATGGTGGATTATTTGAAATGAAATAATAGTATGCCCTAACCCAATCCGCATATTTTTTTGTTTTACGCCTCGTAATTCTTCCTCAGCCAGGCTTGGGCAGAATAGCAGAGCAAGTAAAGTATTAGTAGCATAGCTGCGTTCCTCGTCATTAATATGTTTGCTTGCGGTAATTGTGGCCTCTTGGGAGAATTGATGACTGCATCTTTGATGCACTTGCTAGTACTAGTACATCTGAGAATTCTTAATTGGTTAGTTTAAATAGCCCCAGACTGTGGAACAAAGGAGTATCCCGGACCTACACCGAGGTATTGATGGCGATTCTCAAATATCGCAGAACAGAATGGGATACGATGAGATAGAATGCAATAGAAACAAAGACACGGGGAACGGGTTACCGACTCTTAACGGTCAAAGCGAACCCTTTCATTCCGAATTAAAGAATTCGGAATGAATCAAATCTCCCCAAGTAGGATTCGAACCTACGACCAGTCAGTTAACAGCCGACCGCTCTACCACTGAGCTATTGAGGAACAACGGGAAATTAGATCTCATAGAGTTCAATTCCCGTTCTCAACCCATCACCAATATGAGCTCAAAGTTTCCTTCGTAACTCGCGGAACTTCTTCGTAGTGGCTCCGTTCCATGCCTCATTTCATAGGGAACCTCAAAGTGGATCTATTTCATTATATTCCACCCATATACTAATTCCATTCATTTAATATCCCTTTCTTTGGTGTCATTGAGATAAGAGATGTCGTTTCTAGTCTATCTGTTTCTATTTCTATATATATATGGATATATATATGGAAAGTTGAAAAATCAAAGTTGAAAAATCATCATATAATAATCCAGAAATTGCAATAGAAAAGAAAAAGGGAGGTTTGTGATGATTTTTCAATCTTTTATACTAGATAATCTAGTAGCCTTATGCATGAAGATAATGAATTCGGTCGTTGTGGTCGGACTCTATTATGGATTTCTGACCACATTCTCCATAGGGCCCTCTTATCTCTTCCTTCTCGGAGCTCAGGTTATGGAAGAAGGAGAAGAAGGAACCGAGAAGAAAGTATCAGCAACAACTGGTTTTATTACGGCACAGTTCATGATGCTCATATCGATCTATTATGCGCCTTTGCATCTAGCATTGGGTAGACCTCATACAATAACTGTCATAGCTCTACCGTATCTTTTTTTTAATTTCTTTTGCAATAATAACAAACACTTTTATTACGGATCCACTAGGAAAAATTCAATGCGTAATTTTAGCATTCAACGAGTATTCCTAAATAATCTTATTTTATTATTATTGAATTATTTCTTTTTACCAAGTTCAATGTTAGTCAGATTAGTCAACATTTATATGTTTCTCGGCAACAAACAAATTTTATTCCTAACAAGTAGTTTTGTTAGTTGGTTAATTGGTCAGATTTTGATTATGAAATGGATTAGTTTGGTATTAGTATGGATACAGGAAAATTTTTCTATTAAATCTAAAAAATCGAATATCCTTATTAGATTGAGTAAATCCATTATGTTCGAATTGAGAAATTTTTTAAAACATTAAAACAAAAGACGAAAAGTAGTAAATTACTAACAAAATTAATACATAAAAAAAGTACAATAAAATATAGGAAGAAATTCGGCCACCCCCGACATATTTTATAATCTCTCCTATCAAAAAATTTGTAAGACCGACTGCATTTGGAATTCCATCAATTACTCGTCTATCAAAAAAAGAATTTCCTTTAGCTAATCGTCTTACACCCCCAATCAAGTAGATTTCATAAAAAGAATCTATGTAACCGCGATTATATGACCAATCATATATCACATTTACTATTTTCTCTACAATAATTTTTTTAAGAACATATTTACCAAATAAATTAAGTAAGTTCAAATTTTGTAAAGATGAATAAACCGGCTTATAGAAAAAAGATGCTATAAATATTCCGTAAAATGCTATACTGACCGAAAAAGTTGCATTTGTCACAAATTCATACCAATCTACAGAATTGTTTAAATTTGGATGGAAAGGGTTTAGAGACGGAATTAACATTCTTGATAATATATCAAAACCTACTCCCTCTTGATTGAAAGAAATTCCTATAGCTCCAAGGAACAAAGTAAATAATACTAATACAAGCATAGAAAATAGCATCCTATTGTCTGATTCGTTGGAATACGAAAAGATTTTGTTAGTGCCAAAATAGGGAATAACAAGAAAAGGTCGCATTATTTTTTTTACATTTCTATCAATTCGATATGGGTGTGTCTTCTTACAAATAAAAGAAGCCCTTTCATTATTATTCATTGTTAATTGACCTTCTTTACCCCAGCAAGATATTGAATAGAATGAACTAGTTTTTTTTCCATTGTAATTTTTAAAATGAACATTTAAATGCCCCTCAAAAACAAGTAAATAGATCCGAAACATATAAAATGCGGTTAATCCTGCTGTTGAAGAAGCTATTATTGCGAACATTGGTGAATACAACCAAATATCATTAAGAATTTCATCTTTGGACCAAAAACAAGCAAAGGGTGGAATACCACAAAGAGAAAGTGTACCCACTAAAAAAGCGGTTTTTGTAATTGGTATATGTTTTGTTAAACCGCCCATAAGAACCATATTTTGACTTTTATCTGGAGAATATCCAACAATAGTTTCCATTGAATGAATAATCGATCCCGATCCTAAAAACAACAACGCTTTTGAATAAGCATGAGTAATCAAATGAAATAAAGCGGCTCGATAAGAACCCATACCTAGAGCTAACATCATATAACCCAATTGAGACATTGTAGAATAAGCCAAACCTCTCTTAATATCCGTTTGAGCAAGAGCTAAAGTAGCCCCTAATACTACCGTTATTATACCTATCAAAGCTATTCCATTCATTATGGAAGGTAGAACTATAAAAAGAGGAAGAAACCGGGCTACAAGAAAAATTCCCGCCGCTACCATAGTAGCAGCATGTATAAGAGCCGAAATCGGGGTAGGCCCTTCCATAGCATCCGGTAACCATACATGAAGGGGAAATTGGGCAGATTTAGCGACTGAACCGGCAAATAATAGGAAGGCACACAAAGTAATAAATAAAAGATTTACCTCATTATTCGAAATAAAGTTTTTGAATATTTCAAACAAATCCCGAAATTCCAAACTACCTGTTATCCAGTAAAGACCTAAAATTCCTAATAATAAACCAAAATCTCCTACACGATTAGTTATAAACGCTTTTTGACAAGCATTTGCCGCGATAGGGCGTGTGAACCAAAAACCTATTAAAAAATAGGAACACATTCCAACAAATTCCCAAAAGATATAAATTTGTATCAAATTCGAACTGGTAACTAATCCCAACATTGAAGTATTAAAAAAACTCATATAAGCAAAAAATCTCCAATATCCTTGATCATGAGACATATAATTGTCACTATAAATAAGAACCAAAATTCCAACAGTAGTAATTAATATTGACATAATAGAAGTAAGTGAATCAATCAAGTGGCCAAACTCTAAAGAAAGATCATTATTGATAGTCCAAGACCATACATATTGATAGATAGAACTGGTATTTTTTTGATGAATAGACAAATCGATTGAAAAAATCATAACTATACTTAACAATAAAATACTAGGAAACGCCCACACGCGGCGAAGATTTTTTGTTGCCGTCGGAAAAAGGAGAAGTCCCGTTCCTATTAACATAGGAACTAGAAGTGGAATGAAAGGTATAATCCACGAATATTGATACGTATATTCCATACAAAAAAATACAAAAAATCTTTTTCTTCTTAATCTTAATGAGTTTTGTTTCTTATTCGCCGGTTTTAGCTCGTTTGAAAGGTTCAGTTAATAAAAGAAAAATTAAGATATGCAAAACTTAAACAAAATTCTCTATTCTTAATTTTTATTATTTTGAATCTTTGTACAATAATTTCAATACAATATTGCAAAGCACGAAGTGAAAATGAGTCAAATGATATGACAAAATTCTTAATAAAAAATAAACTTTATTTTTTGGTTTTTTAGTTTTTAATATTAATAAATTTTTTTAATAAATTTTTTAGTTTTTAATATTAATAAAAAAGAAAAATATTTATAAAAAATAAAATTAATTATTATATATTATAATAATTTACACCTCATAGAGTTAGAGTGAATAGAAAAAATTACACCAAAAAATTAGTTTATTTTGATATGAATCCCTCTCAATAAAATAAAAATTTATTGAGTTTGTTTATTCCGAAAAATTTTAGTTCATTTTTGAACTAATTGATTATTTTTGGAACTAATTAATTATTTCCCATTACAATAAAAGACATCTAAGTTTGTAAAAAAGATTATGATATTCAAGAGTTTACTTTACATAGCAGAGAAAAAGTAAGATACATTTTTTAAAAATTAAAAATCATGTATCTTTTATAATAGATTAACGACCGGTCTGATTCAATTTTCAAATTCAAATTAGGCACACTCTTTCTTCGAGCTTGAACAATTCATTTTTAAGCAGGATAAGGGTTGATTTCTTAAACTTTTTCGATTTATTTTATTCGATGTATAAATGGAGTACGACGAAAATAGACAGAGATATAACCAGACAGACAGTCTTC-TTTTTTTTTGTAAGAATTCTATAAAATATTACTAGGAACAAAAAACAAAAAGACTATGTGATTTTTACATATGCATATTTTTTTTATGAAGGGAATGTAACCTAGAAAAAAGTGAATAGATATAGGTCTAATTAAAGAACAATTCATTTTGAACAATAGATGTCTTTCACATGAACTATAGTAATGAATAAACTAGTATAATTTTTTGAATGGCAGTTCCAAAAAAACGTACTTCTATATCAAAAAAACGGATTCGTAAAAATATTTGGAAAAAAAAGGGATATTGGACAACATTGAAATCTTTTTCCTTAGCCACATCTCTTTCTACGGGGAACTCAAAAAGCTTTTTTGTGCAACAAATACAAATATTGGAGTAATCTCTGAATTTAGCCGGACTCGAAGAATAGACTAATTTCGTTTATTCTTTTCCAATTTTATTTCGTTTTTCTATATCTATAAATATAAATATATAATTTAAATATAAATATATAATTTTTTCTATTTTTTCTATAGCTATAGATTTCTAATCGATTTCTTTATAAATATCTA------------------------TATTATATATAGAAAGAATGGTACTGGTTTTTGAAACAACAAAAGAATAAACATAACAAAATTTCAACTTTTTGAAGTATGTTTTCTCATTTTTGGAATGAAGAGTTTCATTTTCCCCATCGACCAAATAATCAATAAAAAAGTTTTTTTGTTTTTTTAGTATTAGT--------------------CTATTTTTTTTAGTATTAGTATATTTTATTAAGTAGATAGAAAATCTTTAGTAAAAAAAATAAATGAAATGGGACACATTTTTGGGCATTGGAACTAATTGATTTCAAACTTGTTTTTGTAAATTTTGAAGTACTATATTCTATAAATTACTATTCTATAAATTACTATATCTTTAAATTACTATCACTAACCATATTAACTAGC------TATATATATATATTTATATTCTATATATATTTTTTAACCCAATTGAAAAGAAAAGTAACCCTTCCCTTTTATTTGTTTATTGGAGATAATAATTTTCAAATTGAAATGCTCCAAAATGGATCTT-AAAAAAAAAAGAGGATACAATTTCGATCGAAATAAAAATTGTATCTGATATCTTAATAATTTTTTTTAATTGGTTTTCGAAATATTAACTTTTCGACACAACAAAAATTCTAATGATTAATACAAAGCTCTGCAAATGTTTATTTATATAAATTCTTGGAATATAATGCTAACTAAATTTGTGATTCATAAAAATACTATTTTTCTTTCAAAAAGAAATGCATATTTTATTTTTATTTTATTTAATTATTAATTAATTATT--AA--ATTAATTAATTATTAATTATTATTATTTTATTATTATTTTTT-TTTTTTTAA--TTATTAAATTTATT-------------------------------------------------ATTATAAAAT-------------------------------------TATATATTTA------TTATTATCAAATTTTATAAATTTTATAAAATTTGATTTATTTAATTTAATTATT--AAAAAAAAAATGAATCATTTAAAAACACAAAAGAGAAAGCAAATTTTGTGTTTCAGAAGTTGAAGTCAGAACTGTTTAGATCTAGTTACAACAGTGCCATTTTGAGGAAGGATAAACTATGAAAAAGCCCACTCCCATTACTAACTTAATTTAAATAAAACTGACACTCGAAACGAAAAACGAATGATAATAAGAATTCTTATTGTAATTGGAATATTCAAATCTTCAAAAAAGAAAAATTATTT--TATATTTCGATTTTTATGTTTACTAAACAAATATTGTATTGCATTTGAATTGACTCTTTCAATCTCGACGATTTACTAAAAATAGATTATTATGATTTCGAGCAAGCCGCTATGGTGAAATCGGTAGACACGCTGCTCTTAGGAAGCAGTGCTAGAGCATCTCGGTTCGAGTCCGAGTGGCGGCATGGCATCTTATCTTCGAATCTTCGAAAAGAGTAAGTCCTAGAATGAATTCCATTCCCGATTTTCATTCCTATAATTAGTAGATCCTTTTTTATTTATGATATTTTCAACTTTAGAGCATATATTAACTCATATATCATTTTCGGTCGTATCAATTGTAATTGCAATTCATTTGATAAACTTATCACTCAATGAAATCGTAGGACTATATGATTCGTTGGGAAAAGGCATGATAGTAACTTTTTTTTGTATAACAGGATTATTAGTTACTCGTTGGATTTTTTCGGGACATTTACCATTAAGTGATTTATATGAATCATTAATCTTTCTTTCATGGAGTTTTTCCATTTTGAATATGATTCCGTCTTTTACTTTTAAAAAACATAAAAACCATTTAAGCACAATAATCGCACCAAGTGTTATTTTGACCCAAGGCTTTGCTACTTCGGGTCTTTTAATCAAAATGCATCAATCCACAATATTAGTACCCGCTCTCCAATCCCATTGGTTAATGATGCATGTAAGTATGATGGTATTAGGCTATACAGCTCTTTTATGTGGCTCATTATTATCAGTAGCTCTTTTAGTCATTACATTTCGAAAAGTCATAAGGATTATTGGTAATAGCAATAATTTTTCTTTTTTCAATGTAAATGAGTCATTTTCTTTTGCTGAGATCAAATACCTGAACAAGAGAAATAATATTTTACGAAACACTTCTTTTCTTTCTTTTCGAAATTATTACAGGTCCCAATTTATTCAACAATTGGATCGTTGGAGTCATCGTATTATTAGTCTAGGGTTTATCTTTTTAACCATAGGTATTCTTTCGGGAGCAGTATGGGCTAATGAGGCATGGGGATCCTATTGGAATTGGGATCCAAAGGAAACTTGGGCGTTTATTACTTGGACAATATTCGCGATTTTTTTACATACTAGAAAAAAATTGGAAGGTGTAAATTCTTCAATAGTAGCCTCTATGGGCTTTCTTATAATTTGGGTATGTTATTTTGGGATCAATTTATTAGGAATAGGATTACATAGTTATGGTTCATTTACATCAAATTGAGTTTAAGTGAATTGAATAAAGAAGGGGTCTGACAAATACAAACATAGTAAGCATATAATAAAACTTCACATAAACCGTCGAGAACCCCTTAGAATCCACTAATGTAGTGATTCAAGGGGTTCTCCCAAACATCAAAGACATCTGGTTACAATTCCTTTTTGTAAGTTAAGATGATAGAATAAAAAGATTTCTTTCTCTTTTTTTTAATAGTGTCCATTATACAATGAAAAAAGAAATCTTTTTATTTTTATTTCATGAAAACTTTCTATAAAAAATTCGATAGAATAGCTTCGACCTTGTCAACTGATAATGAGAAAATAAAATCCGGATAAATACCAATACCTATTACAGGTATAAGGATAGAAATCGAAATAAATAACTCTCGCGGCCCAGAATCAAAAAAATAAGAGTTTGATGTATTAAAAAGAGTGTATCCATAGAACATCTGGCGTAACATAGATAATGAATAAATAGGAGTTAATATCATTCCAATGGCGGTTACAAAAGTAATTAGTATTTTTGTCATTAAAAGAAATTTTTGACTCATAATTATTCCAAAAAAGACTATCAATTCTGCAACAAAACCGCTCATGCCTGGCAATGCAAGGGAAGCCATCGATAAGATACTGAACACCGTGAATATTTTTGGCAGTGGGATAGCCATTCCACCCATTTCGTCGAGATAAAGAAGACGTATTCTATCATAACCCGTTCCTGCCAAGAAAAAAAGCGCAGCGCCAATAAACCCATGCGAGATTATTTGTAAAATGGCTCCATTGAGTCCCGTATCGCTTATCGAACCAATTCCTATAATTATGAAACCCATATGAGATACAGAGGAATAAGCTATTCTTTTTTTTAAATTACGTTGACCAAGAGATGTTGAAGCAGCATAGATTATTTGAATTGCACCTAATATCATTAACCCGGGAGAGAATATAGAATGAGCGTGAGGTAATAATTCCATATTAATTCGAACCAATCCATACGCTCCCATTTTTAATAAAATTCCGGCTAAAAGCATACAAGTACTGTAATGTGCTTCTCCATGGGTGTCTGGTAACCATGTATGTAAGGGTATAATCGGCGATTTTACAGCAAAAGCAATAAGAAATCCAATATAGAATATTATTTCCAGTGCCAAAGGATATGATTGATTAGCTGATGTTTCCAAATTTAATGCAGGTTCATTGGAACCATATAAACCGATACCTAGAACTCCCATTAATAAAAAAACGGAACTCCCTGCAGTGTACAAAATGAACTTTGTAGCTGAATACAAACGTTTCTTTCCCCCCCACATGGATAAAAGTAGATAAACAGGAATTAATTCTACTTCCCACATGATGAAAAAAAGTAAAATGTCTCGAGAAGAAAATGATCCTATTTGACCGCTATACATTGCTAATATCAGAAAATGGAATAATTTGGATTCCCGAGTAACCGGCTGAGCCGCTAAAGTAGCTAAAGTGGTGATAAATCCCGTGAGTAAAATCGGTCCGATAGAGAGCCCATCTATTCCGAATCTCCAATAAAAATCAAAAAAATTTATCCATTTATAATTCTCCGTCAGTTGCATTAATGGATCGTCCAATTCGAAATGATAACAGAATGCATAGGTTGTTAGAAGGAGATCTATTAAGCATATACAAATAGTATACCAGCGAATTACCTTATTTCCTCTATGAGGAAATAAGAAGATTAAGGAACCCGCGGATATTGGCAAAACTACAATTATTGTTAACCAAGGAAAAAAATTCGTGGTAAAAATAAGATACACTTGGGCCAGAAAACCCGTGCTCAAAACGAC-TTTTTTTTATGTTTTGAACACGGGGTTTTTGTCAGTAAAAAACGTATTCGTGTGGGGTTTTTTGAAACGTATCAATCAATAAGCTAGACCCATGCTTCTAGTTGTTTCATGCCATAAATAAACTCGAACACTCAAGAAATCCGTCGGACAGGCAGATTCACATCTTTTACAGCCGACACAATCCTCTGTTCTTGGAGCAGAAGCAATTTGCTTAGCTTTACATCCGTCCCAAGGTATCATTTCTAATACATCTGTCGGACAAGCTCGGACACATTGAGTACATCCTATACAGGTATCATAAATCTTTACTGAATGTGACATTGGGTCTATTAGTTTTTGAACATCAGAAATTTTCGATCTAGTAAAACTTTTAAATGAATCATATATTTAGACACCAGATGAATCAACGATTTACCAGACGTTTTCCAATCAATCTACTTCTGGATGAAATTCCTAAAAGAAGGCCAAGATACTTTGATTTCTTACGTTTTCGTAAACATGATCATACGTTATGTATCATACATGTTAATTGGGAATTGATGAATATTCATATTCTACTTTTAATTAATATTCTATAATTTTTAATTAATATTCTATAATGTTTATGATTAATATTATTTTTTTTTTATTCATTTATTTATTTATTCAACAAATTCGATTGATTGATACGAGTTGATTTTCTGTTACGATAAATTGATGAAACAATAGCTGGTCCGATAGCTGCTTCAGCGGCTGCAATAGCTATAACAAAAATGGAAAAAATATTTCCTTTTAATTGACGACTATCAAAAAAATCAGAAAATGTTACGAAATTTATATTAACCGCATTCAGTATAAGTTCAAGACACATAAGGGCTCTAACCATATTTTGGCTCGTGATCAATCCATAGATACCGATAGAAAATAAATAGGCACTCAAAACAAGTATATGTTCGAGCATCATTGACCAACTCCTTATAAATTTCGATTCATTTCAATATGAACAACATTTCAATCAACGGATTCGATTGACTAGAGAATCGAACAAAACCAAAAGAATACATTAAATCGAATAAAAAATTATTTTAAACAGAAAACAAACAATCTTTCCCTTTCACATATAATTGAAAGGAAATGGATGGGATAAGATAGAGCAAAATTGAATTTGAATTGCTGTTGATTGTTCGAAAGATTTATTACTGTCGGGCCACAACAATTGCACCTATCAAAGCAGCTAAAAGAATTATTGAAATGAGTTCAAATGGAAGAAAAAAATCTGTTGATAAATGAATTCCAATTTGTTGACTATTACTTATCAAATCTTGTTCGATAATCTGATTTGATCTTGTAGTCCAAATAATCCCGTACCATGATGTATCTGGAATAGTAGTCATTAGTGAAACAAAAATACTTATACAAACCATCAAAGTAACTCCGTCCCCAACGGTCCAAAAATAAAAATGGTGGGAATATTCTGAACCTTTCATGAACATCACAGCAAATATGATTAAAACATTTATAGCTCCCACGTAAATAAGTAGCTGTGCCGCAGCTACAAAATGGGAGTTTGATAAAATATAGAATAAAGATATACAAACAAGAACCAGTCCCAACGAAAAGGCAGAAAAAATTGGGTTGGTAAATAATACTACTCCTATACTTCCTAATATAAGAACTGATCCTAGAAAGACTAAAAGAAAATTATGTATCGGTTCAGGCAAATCCATTATATGGAAAATAAGAAATAAATAAATCGAAATTTCATGACCTTATTGATACGACCAGGAAAAAAGTTTATATACTAAATTACTAATTGAATTAACTCCTAAGAAGTGTGAGTTGATATAGGTACAGTCCTAGGAAGAATCTCATTCTTTATACGAAAGAGTAGTTAGAAGCTATACTCTCTCTCTATATATAGTTATAGTATATATTTATTCTATAATTAATTCCATTTTTGTAAAAAATTACAAATCGATTTTACATTTCGAGATTATTATAATAATATTTATTCTATCTATCTATATCTATCTGTATTTATTTAATTTTTTAATATTTTTATCCTATAATATTTACTATTGATTTGATATATTTTAAATATATCATTATTTAAATATATCATTATTTCTATATATCATTATTTATATGATTTCATTTTTTTAATTATATGGAATCCATTAGATTATTTTATATTTTTTATATTTTTTTATATATAATATATATATAT--ATAATTTATATA---GAATTATAATTTATATAATAGAATTATAAATATAATCATTTCATTTTTATTTGAATATTTGAATTGAGGCGAGTTTAAAATTGTTCGAATTGTATAATCGTCAATTACTGACATTGGTAAACGGCCCAAAGCAATTTGATTATAATTCAATTCGTGACGATCATAAGTCGAAAGTTCATATTCTTCAGTCATTGATAAACAATTTGTTGGACAATACTCAACGCAATTACCGCAAAATATACAGATCCCGAAATCAATACTGTAATTAAGCAATCGTTTCTTTCGAATAGAAGTTTCCAGTTTCCAATCAACAGCAGGTAGATCTATAGGACATACACGAACACATACTTCACAAGCAATGCATTTATCAAATTCAAAATGGATTCGACCGCGGAAACGCTCCGATGTGATTAATTTTTCATAAGGATATTGAATAGTTACAGGGAAACGATTTGCATGGGATAGGGTAATCATAAAACTTTGACCAATATACCTTGCAGCTCGTACTGTTTGTTGACCATAATTCATGAACTCAGTTACCATAAGGAACATATCGTGAATATCTATGAATAACTTTATTTTGTTTCTTTCTCTTGTTTGAGACAAGTTATCAATATAGAATATTCATTTTTTACAGTGAAAGCAGTTGAGATGAAGTTGTTAATAATAGATTACCGAGAGAAATAGGTAAAAGAAATTTCCATCCAAGATTTAATAATTGGTCCATTCTTAGTCTAGGTAAAGTCCATCTTGTTGTGATAGAAATGAACAAGAAAAAATAAGTTTTAGCTAATGTAATAAAGATACCAATTGTAGTTCCAAAAACTCCACACGCTTTATTTATTTCAAAAAGTTCAGAAATGAATATGTATGGGGTAGGGGTATTCCAACCGCCTAAGTAAAGAACCGTTACAAATAATGAAGAAACTAATAGGTTTAAATAGGAAGCAACATAAAATAAACCAAATCTTATACCTGAATATTCGGTTTGATAACCGGCTACTAATTCTTCTTCTGCTTCTGGTAAATCAAAAGGTAATCTTTCACATTCTGCTAGCGAAGAAATTAGAAAAACAATAAAACCTATAGGTTGACGCCATAAATTCCACCCCCAAAAACCATATTTTGATTGCGAATCCACTATATCAACTGTACTTAAACTGTTAGATAATCATAGTCGGTGATAACATTACTGTTCCCATCGCTATTACAGAACCGTACATGAGATTTTCACCTCATACGGCTCCTCGAAGGCCATAAATAAATCTAAGGACGGCACCGTTTATTTCTCTTGATATATCCCTAAGATAGGTGGGCTTCATTTTTATTGGATGGTCCTGAATTAAACCAATTGAATTCTGTCTGTTCGAATTATAATAATAAAAAAAAAAAAAAG-------------------AAATAAATTAAATAAAAATAAAAAGGTACTTCTGAATTGATCTTATCCCCTAAAAAATGGAATTTGTTGAGTAATAACTTAATTCTTCAATAAAATACTCCTTTAATTTATTAATAACAATAACCTATCTTTTTTGATTACAAAAAAGAATATGAATTAAGATATGACTCCATGAAATATGCATATAAGAAAGAATAAAAAAGGATCCCTGTTTGTTTATTGCTTATTGGAATTGTATTATATTAATTATATTAATGGATTCTTTCTTTTTTTCCTTCTTAGTTTTGGTTTTGTTTTATTTTTTATGTACAAAAGGAGGACTTAAAAAAATTTTAAAGGATTATTTCGTTTATGATAGTCATATTTATTTAATCGGTGGATAGTAGCCTATACTCTGGACCGGAATTGTGGGGAGTACTACCTGATTATTTCTACCAATTTTAAGCCCCAATTAGTATTCTTTTTATATTCTGGAGAAATACTCTTTTGGATAATATAATTTACATAATCTCTATTACTAATCCTTTGTGTATCTTGGTGTTTCTAACTATCCAATCATTTTCTTTTTTATCAATCCCCTACTCCTTTATTTATCGTAATACATGTATGGTAATTCATACAAATGATAGTGAAAACTCAATAAGGTTGGTCTTTTGAGCCCGCTTCAAGACAGGATGACTAAAACAACCAATCTTGGGGGAAATGGCCCTTTCCATTTTTTTCCACTTCATTTTTTTCTTAATACATAGAAAATGAGACTCAATATTTTGACTGCAAATTAAAAAGAAATACAAGCTGTTTTATTTCACCCATCTAACTATCTGATTTAGTTTATCAATTCGAACTCCGAATAATAATAATGAATAAAAAAATGAAGATATCTATTCAATTTATTCTACTTCTTTTTCTTTCTTTCCTATAAAACCTAGAAAAAAGGAGCATGGAAAAGTTTCTGTCTCACCGAATCGCACGTAGAGATATTGATAACACACATAGAGTTAATGGTATTTCATAACTAATCGATTGAGCAGCAGCTCGTAGACCACCCAAAAAGGAATATTTATTATTTGATCCATATCCGGACATAAGAAGTCCAACGGGAGCAATACTCGAAATAGCAATCCATAAAAAAACACCAATATTAAGATCAGCTAAAATAAAGTTATAGCCAAAAGGAATTACTGAATAGCTTACTAGAATTGATATGACTGATATGGATGGTCCGATACTGAATAAACGAGTATTCCCCCTAGATGGAAGAATATTTTCTTTGAAAAGTAGTTTTGTTCCATCGGCTATAGCTTGAAGAACTCCCAAAGGACCGGCGTATTCAGGTCCAATACGCTGTTGGATCCCTGCGGATATTTCTCTTTCTAGCCATACAATCACTAGTACACCTATTGTGATTCCGAATACAAGAGTAAAAATAGGGACAAGTATCCATAGAATTCCATAGACCTCTTTTAAAGATTCCAATCTGGAAAAAGAAGTGATATCTTGTACTTCTATTGTATAAATTATCATTTCAACGATCAACTTCTCCCATAATGATATCTATGCTACCTAGTATCGTCATAATATCAGCCAATTTCATTCTTTTAACTAACTGAGGAAGAATTTGCAAATTGATAAAACCTGGTGGACGAATTTTCCATCTCCAAGGAAAACCATTCTTATCCCCTATTAGATAAATTCCTAATTCTCCCTTTGGTGCTTCAACTCTCACATAAAGTTCTTGTTTCGGCAATTCAAAAATTGGAGAAGGTTTTTTACTAATGAATCGATATTCAAAATCATTCCAGTCTGGATCCTTTTCCCTATCAAAATCAAAGCAGCGTAATTCTAAATTCTCATATGGCCCGCCAGGAATTCCTTCCAGAGCCTGTTGAATAATTTTTATGGATTCCGTCATTTCACCAATTCGGACTAAATAACGGGCTAACGAATCTCCTTCTTTTTGCCATTGAACTTCCCAATCCAATTCGTCGTAACACTCATAATGATCAACTTTACGAAGATCCCATTCTATTCCGGAAGCCCGAAGCATTGGTCCTGATAAACCCCAATTTATTACTTCCTCTCCACCAATAATGCCTACTCCCTCAACTCGTTCTAAAAAAATAGGATTTTGCGTAATAAGTTTTTGATATTCAACAACCCCTGTTAAAAAATAATCGCAGAAATCAAAACATTTATCTATCCAGCCATGAGGTAGATCAGCCGCTACTCCTCCGATACGAAAAAAATTATGCATCATTCTCATACCGGTGGCAGCTTCGAATAGATCATATATTAATTCTCTTTCTCTGAAAATATAGAAGAAAGGAGTTTGTGCACCAATATCTGCCATAAAAGGTCCAAGCCATAGCAGGTGAGAAGCTATACGACTCAACTCCAACATAATTACTCGGATATAGCTGGCTCTTTTTGGTACTTGAATATTTCCTAACTGTTCCGGTCCATTTACGGTTATTGCTTCGGGGAACATAGTAGCTAAATAATCCCAACGTGTTACATAAGGCAGATATTGTATAATTGTTCGGTTTTCTGCAATTTTTTCCATCCCTCTGTGTAAATAACCCAATATTGGTTCACAATCAATAACATCTTCACCATCTAGAGTAACAATGAGTCGAAGAACACCGTGCATTGATGGGTGCTGAGGACCCATATTGACTATCATGAGGTCTTTTCTTGTAGCTGGGACATTCATAGGTTTTTCCTCCATTCATTGAACTGCTTAAAACAAAAATAAGTTCATCAAAATTCAAGATCTAATAAATCGAATAATTAAAAGAATTCTTCAAATTAACGAGTTTGTGACTCCCGAATATCCAACTGATTTATTAATTTTTTATAACGTATTCCATTTATCTTTGACAAATAAGACAGTAGTCGTTGGCGTTTTCCCAGAATTTTACGTAAACCTCTTTGAGATAAGTAGTCTTTTCTGTGCAATTCCAAATGTGAAGTAAGTCTTCGTATCTTATTGGTGAAATTGAATATTTGAAATTCAACCGATCCCGGATTTTCTTCTTTTTTTTCTTGTGAAATAACTAGTATAAATGAATTTTTTACCATAAAAAAAAAGCTTTCCTCTCCCC---TTTTTTTTTATATATCTATCTATATATATAGATAGATAGAAGAATAGATAGATAGATATTTTTTTTATCAGTAATAATAATAATGACAC---------------------TATTTTTTTAATTTGCTATATATAATAATCTTAATTTCCTTAAGAATTCCTAA-TTTTTTTTTTTCAAATTGAATTTCTTATTATTAATCAATTCAATGTTTATGCATTCAGAAAATACAAAATTTTTATTTTAAAATAAAAAAAGAAGAAGATTTAGTTTGATTCATTTCCAGATCGAATGGATACATCATTCAATTAGGATCATGCCTCCAAATATAAGGTAAGGAAAGACAATACGTGTGTGTATTTATTTGTCTTCGCAGACCAGATATGTTACGAGAAAGAGAAGAAATAAAAATATAAATTAACGAATTTTCAATCGCGGATACATCTGTATCCTTACCATACTGAAACGGCTGCCATTATTGGTATCAAACCAATATCGATTCATACAAACTAAATCTTCTACGCGATAATTTGGCCAAAGAAATAATTTTAAATAAATTAGTTTTTTTTTATCTCTATCAAGATATTTCCTTTTAGCAAAAACTTGACAGAAATTATTTACTTTATTCCCATTGTAAAATGCCGTATTTTGATGCATACCACCTCGATTCCCAGAATTGAAACAAATTAGAATTCTCAATTCTCTACGACGTCTAGAGAAAAAAATATTTTCAGGAATAAACAAATCATAATGATTTTTTTCTTTATTTTCAGTCATCTTTTGATGTCTTGTAATGGGTTCATCAAAATTCGTCTTATCAACATAGCTTTTTTCTGGGTATCTTTGATGAAATTGAAATTTGTGCTTACTTTTATGAATCAATGAAACACCTATGGTTTGATACATAAAAAATTGTCCATTGTTTTTTATAGACAGACGAACTGGTTCGACAACAAATGTTCCGTTATTTTTCATCAATTGTGGAAGGAGTAAATCCTGAATCATCATAATATCTAGACTTAGATCTCCTTTTTGAATCGAGGAAATAGCAACGTCTTTTAGATTTGTCAGTCTAAGCAAGAGACAATATATTTCGATATTATTCATTATTTTTTCATCTAAACAATTATTCCATTTCAATTGAAAACGCAAATACCTTTTTAGTAAGAAATTTAGTTCTTCTATATTGTTCTTGTATTTTATTTTTTGTGTTGGTGGTATAAAAATATCTATTTTTTTCTTTCTGATGATACTTTTATTTTCATTATCATTTTTTTTTACATTAAAATTGAAAAAAAGGAATTTGATTGGTATGATCCATGGTTTACTTGTATATGTTTTATAAAATTTTACAAATTTTGAGAAGAACCAAAGTTCCAGATTCGATATGGAACGATTTAGTATTTCTACATTCATTCCCATCCAATCAAAAAAAAAACTTTTTTGATTGGATGGTTTGATTTCTTGGTGAATCATAAGATAATAATCGGTATCAATCCAGGCCTCAATATCGATCTTATTTCTAAGATCAAAATTCAGAAGTCTCCAATCAAAATATTGTCTATCCAGGTTTTTTTCCATATCTAGAATACCATCTTCCCCTATATAATTCTTGATAGGGATATCATCTTCCATATCAAATAATTTTCGTTTACGCGTGTTGTAATTATAAGAAAATCTTTTGTCATTATTGGCTTGTAATGGTGATCTATATCGAGAAACAGATGAGTCTTTCTTATCTACATAATTAAGAGATTTATATGATAAAAGATCATATCTATATTGTTTTTTAATTTTTTTTTTTCGATTTGTTAATAAGTTTACTTCTTCTTTTTTGTAAAGAATTAATCGGTTTTTTTCATATGAATCACATTTGCTTAAAATTTTTTTTTTTTTTTGAGCCATACAACATTCATTGATTCTATTTCGCCATTTTTGTGATACTAATATAGACCATCTACGCTGAGATAAATCATATTGATAATGACCCCTTAACCAATTTTTCCATTGATTCATTACAGAATTGTGAGTCTTCTTATGTCTTAATTTGGACTGGCACATTCCTTGTATCCCCCCCAAATACTCCTTTATTTCATTCTTAAGAAAAAGAGATGTTCCAGGATATTGAAAAACAGATCTTAACTTATATTTAGATAAGTCAATAACTTGGGTTTGTGATAATTTATAAAATACATATGCTTGTGAGAAAGAGGGTACATCACAAAAAATCTGTGAATTACCAATATTATAAATTGATTTTTTTATAATCGAAATAAATTGAATTATCTTTTTATTTGTTTTATCAATTCTCTTTTCATTTGTTTCATTATGGTAAGTGTATTTATTAATAATTTTTTTTGTTGATTCAACAAAAAGTTGGACATTCATGCTAGGAATATTAATGATACGTAGAAAGATATCTATAGATATCCTTTCAATGAAAAATTGAAAAACAAAATATGATTTGTGGATTGATCGAATATTTCTTCTTTTAAATATCGACCAAATAGTTTGGGGGGATTCGAATCTTTTTCTTTTATCATCAGAACGTGTTTTGTTAAAACTAATATTTATCTCTGGAGTTCGAAACCCCTTTTTCTTATTTTTTGTAATTTTTTCTATTTGCTTTATGATTGTCTTTGTTCGATCATTGAGATCTTTTATTTTTTTTTTTTTCAATGAAAAATTTGTCCAATTAATATATTGAATTGGAATGGACGATTCGTAGCTCATTCGATTACTATTACTGATTATTGAATCTTTTTGAGTTTCACTCACTTCATAGATTTCTCTCAATTCAAATAAAGTAATTTGATTTCTTTTTGATAATTTTTTTCTTATTTCTTTTAGAATTTTTTCTTTTCTAAATATAATCTTTTTCCTGATCCATTTTACTCTTTCTTTTGAAACATTTAGAATTTTTTTTTTTTTTTCGGTTAAAACTTTTAGAAATAGAAAAAAAAAACAATTCCAATTTTTAATTCTTTTTTTTAGTTCTTTAAAAATAGGATCAAAAAAAAATGAAAAGTCAAATGAGATAGGAGAACCAAAAGGCAATTCAACTTCCATTCCCCAAGTGCTTAAAAAGCAAAAATTGACTTCTTTTTTTTGCGCTTTTTTTTTCGTTTTCGTTGGATCCTTTTCTTTTTTGGGGGATCGTAGTTTCGATCTGTGCCAAGGTTTCAGACGAAAAGGAAATAGTATCTTTATCTGAATACCTTCTGAGAGCCATTTTTTTGGAAATTCTGTTTCTGATAATGGAACGCCGTCATAAGTACATTTAATATGTATTTCTCTATTCAAATCTTTTAAATCCTGCGACCATTCGGGAATTTGAAAAAATAGCATACGAAGAATATTTTTAGTTATTATCAATAAAGGGAATATAATATATTTTCTAAGAATCGCGTGGGTTAATAATAAAATACCTCTTACTGCTTGAGCAAATACAATGCTATCCCAGGTTTCTGCTATTTCCATACGCTTTTCTTCATCTTGGTCGTATTCTTTTCTTTTTTGCTCCTCTTCCCTCTGTCTTTTTTCTGTCTCGTCTTCCGCATAATCCGAAATTTGGAATTCTCTGTTTTTCCACATCCCTTTTTTAAAATGAAAAAAAGTTTTCATTGGTTCCAAAATAGTAAAAGAAAACCAAGAGTATTTCTTAAATTTGTCCGAAAAAAGAGGAGAATGCGCGTTTGCTTGAAACAGTTTCCAAGTAACTGTTTTGCGTCTTTGAGCGCGTATAGCTCCTATTATTATGTCTCGACGAAAATCCGATTGTTGTACATAACGTATTAAAGCTAATTCCTCTTCTACCCTTTTTTTAGATTTTTTATTACTATCCTGGTTATCGGTAGAAGTTTTGTCATTCTTTGAGTTCTTATTAATAAAAATCACTATACGTTTGGATTTTCTTGAACGAATTTTATAATCCTCGGCTTCATTTTCGTTGTTTTTTTTATTTTTTTCCTCTTCCTTTTCTCCTTCGATTTGTTCCAACTCATCAATAAATTTGTATGACGATGGATAAACTGTTTTCCTGATTTCTTTTTTCCCAATCGATTTTTTTATATTTTCAATAGTTTTATCGTTCGGATCAGTTATAACTGCGTCAAATAAAAATTTCATTTTTTTTTTTTCATCTTCTGAAGTAATTCGTATTTGTTCATGTTTTGGAAATGAAAAAAGTCGCTTAAAATTAAAACTTGATACTGATTTTCCTTTTCCATAAAATTGATTGATTAAGTTCAAAATAGAACGAATTTCAGTTGAGAATGATTTTCTATCAAACATATCCATTTTCTGTTCAAGTTCTGAATAATTAATATGAAAAAGGATACCATGAATCTTATTTATCCAAATGTCATTTTTTGTGTAAGTTTTATTTTTGATTAAGAGCGAAAAACTGTTTTTGATTCGTCCGCGATAGGGTCCGTTCAAGAAAGGGTCATATCTTTTAGGTAAGTGTTTTTTTTTAGTCTCATCATTACCCAATCGAATTCTTTTTTCGATTATATCCATAGCAAGAAATTTCTTATCTAGAGCTTTTGCACTATTAAAAAATTTTTTGCTTAGGCTCTTTCTTTTTTTTTCATTAGTGGAACTCCAATAATTATTCAATTCATCAGAGAGTTTTTCTGTTGTCAAGAGAGACATTTTTCTTTGCATCATTTCAACAACTGTTGACAAACTAGGTGGGTACGTAAAAGATATTTTTTCTTTTCCATCACTTTGACATGGATAAAAAAAATATTGTGACATTTCATTTTTTATAGCATTTTCAAATCCATTCTTTTTGATATATCGAATGGGACGATTCCATAGTTTCAAATCGAAAAGAATATTTATAAGAGGTTTTTCGAATTGGAAGATGTCTTTTTGCTCTGTTTCATCAATTTTGTACGAATCCTCTTCCTCTTCCGAAAAAATAGAAGAAAAAATATCTTTTTCGATGGATCTGTTTTTTTCTTGTTTAGTTACCTTCATTTTGTATCCATTTATTTGTTTCTGAATTTTATTCCTTTCTGAAGTTGTTTTCAGTTTCTTACTCAAAAGGGGTGGTGGGGTTTTGCCTAAACAGTATATACAGGAAATAAAAAAAAAAATAATAAAGATAGACATATAATTTCTCAATTCGAACATAATGGATTTACTCAATCTAATAAGGATATTCGATTTTTTAGATTTAATAGAAAAATTTTCCTGTATCCATACTAATACCAAACTAATCCATTTCATAATCAAAATCTGACCAATTAACCAACTAACAAAACTACTTGTTAGGAATAAAATTTGTTTGTTGCCGAGAAACATATAAATGTTGACTAATCTGACTAACATTGAACTTGGTAAAAAGAAATAATTCAATAATAATAAAATAAGATTATTTAGGAATACTCGTTGAATGCTAAAATTACGCATTGAATTTTTCCTAGTGGATCCGTAATAAAAGTGTTTGTTATTATTGCAAAAGAAATTAAAAAAAAGATACGGTAGAGCTATGACAGTTATTGTATGAGGTCTACCCAATGCTAGATGCAAAGGCGCATAATAGATCGATATGAGCATCATGAACTGTGCCGTAATAAAACCAGTTGTTGCTGATACTTTCTTCTCGGTTCCTTCTTCTCCTTCTTCCATAACCTGAGCTCCGAGAAGGAAGAGATAAGAGGGCCCTATGGAGAATGTGGTCAGAAATCCATAATAGAGTCCGACCACAACGACCGAATTCATTATCTTCATGCATAAGGCTACTAGATTATCTAGTATAAAAGATTGAAAAATCATCACAAACCTCCCTTTTTCTTTTCTATTGCAATTTCTGGATTATTATATGATGATTTTTCAACTTTGATTTTTCAACTTTCCATATATATATCCATATATATATAGAAATAGAAACAGATAGACTAGAAACGACATCTCTTATCTCAATGACACCAAAGAAAGGGATATTAAATGAATGGAATTAGTATATGGGTGGAATATAATGAAATAGATCCACTTTGAGGTTCCCTATGAAATGAGGCATGGAACGGAGCCACTACGAAGAAGTTCCGCGAGTTACGAAGGAAACTTTGAGCTCATATTGGTGATGGGTTGAGAACGGGAATTGAACTCTATGAGATCTAATTTCCCGTTGTTCCTCAATAGCTCAGTGGTAGAGCGGTCGGCTGTTAACTGACTGGTCGTAGGTTCGAATCCTACTTGGGGAGATTTGATTCATTCCGAATTCTTTAATTCGGAATGAAAGGGTTCGCTTTGACCGTTAAGAGTCGGTAACCCGTTCCCCGTGTCTTTGTTTCTATTGCATTCTATCTCATCGTATCCCATTCTGTTCTGCGATATTTGAGAATCGCCATCAATACCTCGGTGTAGGTCCGGGATACTCCTTTGTTCCACAGTCTGGGGCTATTTAAACTAACCAATTAAGAATTCTCAGATGTACTAGTACTAGCAAGTGCATCAAAGATGCAGTCATCAATTCTCCCAAGAGGCCACAATTACCGCAAGCAAACATATTAATGACGAGGAACGCAGCTATGCTACTAATACTTTACTTGCTCTGCTATTCTGCCCAAGCCTGGCTGAGGAAGAATTACGAGGCGTAAAACAAAAAAATATGCGGATTGGGTTAGGGCATACTATTATTTCATTTCAAATAATCCACCATTTAAGAAAAAAAACTTTTTTTATTAATATTATTTATTA------------------------CTTTTAAATAATTTAAAATAATTTAAAATAAAAAGTAAATAAAAAGAGAAAAGTAAGGTAAGGCCATTCCATTTCGACAAAATACCCACACCCAAGTTCCATAGCTTTGGGTCCTCTATCCCGATCATGATTTTCCTACCCCCAGAGGGAAGGGTCCTTCCCCTTTTGGCCGGTTGTGGGCGAGGAGGGATTCGAACCCCCGACACCGTGGTTCGTAGCCACGTGCTCTAATCCTCTGAGCTACAGGCCCCACCCCGTCTCCACTGGATCTGTTCCCCGGAGTACCCTAAAAAAGGGAACCTTTGCGCTCCCCAGCCATTTCGGCTTAAGAAGATGTGAAAGCGCCTCTCTCTCTATAAGAACGGTGCGTTCCGAGGTGTGAAGTGGGAGAGAAGGGATTTCATAATTGGGGTTTTGAATAAGACGACCTTTTCTTTTTTCATTCTTAATTACTTTTTCAATATGAAAAAGTAATAAGAATGAGAGGTGTTAAGCTTTTTATCATCCTGGCGCCGAGCTATTTTTCCGCAGGACCTCCCCTACAGTATCGTCACCGCAGTAGAGTTTAACCACCAAGTTCGGGATGGATTGGTGTGGTTCCTCTACGCCTAGGACACCAGAATATCGAACCATGAACGAAGAAAGGCATGAGAGAAAAGCATATTGGCTATTGATTGTGAGGCCCTAATTCTTGACTGGAGGGGACACCAAAGGCCTCTGCCCTTCCATCCCTTGGATAGATAGAGAGGGAGGGCAGAGCTTTTGGTTTTTCATGTTGTCAAAGAGTTGAACAATGAAAATAGATGGCGAGTGCCTGATCGAATTGATCGGGTCATGTAGGAACAAGGTTCAAGTCTACCGGTCTGTTAGGATGCCTCAGCTGCATACATCACTGCACTTCCACTTGACACCTATCGTTAATGATAAACGGCTCGTCTCGCCGTGACCTTCTCTTGAATTCTCAAAACTTCTGTCGCTCCATCCCCGCAGGGGCAGAGAACCCATCGCTGTCTCGGCTGTGCTACCGGAGGCTCTGGGGAAGTCGGAATAGGAGAGCACTCATCTTGGGGTGGGCTTACTACTTAGATGCTTTCAGCAGTTATCCGCTCCGCACTTGGCTACCCAGCGTTTACCGTGGGCACGATAACTGGCACACCAGGGGTGCGTCCTTCCCGGTCCTCTCGTACTAGGGAAAGGTCCTCTCAATGCTCTAACGCCCACACCGGATATGGACCGAACTGTCTCACGACGTTCTGAACCCAGCTCACGTACCGCTTTAATGGGCGAACAGCCCAACCCTTGGAACATACTACAGCCCCAGGTGGCGAAGAGCCGACATCGAGGTGCCAAACCTTCCCGTCGATGTGAGCTCTTGGGGAAGATCAGCCTGTTATCCCTAGAGTAACTTTTATCCGTTGAGCGACGGCCCTTCCACTCGGCACCGTCGGATCACTAAGGCCGACTTTCGTCCCTGCTCGACGGGTGGGTCTTGCAGTCAAGCTCCCTTCTGCCCTTGCACTCGAGGGCCAATCTCCGTCTGGCCCGAGGAAACCTTTGCACGCCTCCGTTACCTTTTGGGAGGCCTACGCCCCATAGAAACTGTCTACCTGAAACTGTCCCTTGGCCCGTAGGTCCTGGCACAAGGTTAGAATTCTAGCTCTTCCAGAGTGGTATCTCACTGATGGCTCGGGCCCCCCCGGAAGGAGGCCTTCTTCGCCCTCCACCTAAGCTGCGCAGGAAAGGCCCAAAGCCAATCCCAGGGAACAGTGAAGCTTCATAGGGTCTTTCTGTCCAGGTGCAGGTAGTCCGCATCTTCACAGACATGTCTATTTCACCGAGCCTCTCTCCGAGACAGTGCCCAGATCGTTACGCCTTTCGTGCGGGTCGGAACTTACCCGACAAGGAATTTCGCTACCTTAGGACCGTTATAGTTACGGCCGCCGTTCACCGGGGCTTCGGTCGCCGGCTCCCCTGTCATCAGGTCACCAACTTCCTTGACCTTCCGGCACTGGGCAGGCGTCAGCCCCCATACATGGTCTTACGACTTTGCGGAGACCTGTGTTTTTGGTAAACAGTCGCCCGGGCCTGGTCACTGCGACCCCCTTTGTGAGGAGGCACCCCTTCTCCCGAAGTTACGGGGCTATTTTGCCGAGTTCCTTAGAGAGAGTTGTCTCGCGCCCCTAGGTATTCTCTACCTACCCACCTGTGTCGGTTTCGGGTACAGGTACCCTTTTGTTGAAGGTCGTTCGAGCTTTTCCTGGGAGTATGACATGGGTTACTTCAGCGCTGTAGCGCCTGGTACTCGAACATTGGCTCGAGGCATTTTCTCTACCCCTTCTTACCCTGAAAAAACAGGGGCACCTTGCGTCCTTGAACCGATAACCATCTTTCGGCTAACCTAGCCTCCTCCGTCCCTCGGGACCAACAAGGGGTAGTACAGGAATATTCACCTGTTGTCCATCGACTACGCCTTTCGGCCTGATCTTAGGCCCTGACTCACCCTCCGTGGACGAACCTTGCGGAGGAACCCTTAGGTTTTCGGGGCATTGGATTCTCACCAATGTTTGCGTTACTCAAGCCGACATTCTCGCTTCCGCTTCGTCCACCACTGCTCGCGCGGGTCCTTCCCTCTAAGGCGGAACGCTCCCCTACCGATGTCTTTTTACATCCCACAGCTTCGGCAGATCGCTTAGCCCCGTTCATCTTCGGCGCAAGAGCGCTCGATCAGTGAGCTATTACGCACTCTTTCAAGGGTGGCTGCTTCTAGGCAAACCTCCTGGCTGTCTCTGCACCCCTACCTCCTTTATCACTGAGCGGTCATTTAGGGGCCTTAGCTGGTGATCCGGGCTGTTTCCCTCTCGACGATGAAGCTTATCCCCCATCGTCTCACTGGCCGACCTTGACCCCTGTTATTTTGAGGTCATATCTAGTATTCAGAGTTTGCCTCGATTTGGTACCGCTCTCGCGGCCCGCACCGAAACAGTGCTTTACCCCTAAGATGTCCAGTCAACTGCTGCGCCTCAACGCATTTCGGGGAGAACCAGCTAGCTCTGGGTTCGAGTGGCATTTCACCCCTAACCACAACTCATCCGCTGATTCTTCAACATCAGTCGGTTCGGACCTCCACTTAGTTTCACCCAAGCTTCATCCTGGTCATGGATAGATCACCCAGGTTCGGGTCCATAAGCAGTGACAATTGCCCTAGGAAGACTCGCTTTCGCTACGGCTCCGGTGGGTTCCCTTAACCAAGCCACTGTCTATGAGTCGCCGGCTCATTCTTCAACAGGCACGCGGTCAGAGCCCCGGGCTCCTCCCACTGCTTGGGAGCTTACGGTTTCATGTTCTATTTCACTCCCCGATGGGGGTTCTTTTCACCCTTCCCTCACGGTACTACTTCACTATCGGTCACCCAGGAGTATTTAGCCTTGCAAGGTGGTCCTTGCTGATTCACACGGGATTCCACGCGCCCCGTGCTACTCGGGTCAGAGCGTAAGCTAGTGATGCTTTCGGCTACTGGACTCTCGCCATCTAGGGTGCAGCACTCCACCGCTTCGCCTAGCAGCACGACGCTTGTATTGCTCTCCCACAACCCCGTTTTCACGGTTTAGGCTGCTCCCCATTTCGCTCGCCGCTACTACGGGAATCGCTTTTGCTTTCTTTTCCTCTGACTACTAAGATGTTTCAGTTTGCCAGGTTGTCTCTTGCCTGCCCATGGATTCAGCAGCAGTTCGAAAGGTTGACCTATTCGGGAATCTTCGGATCTACGCTTATTTTCAACTCCCCGAAGCATTTCGTCGCTTACTACGCCCTTCCTCGTCTCTGGGTGCCTAGGTATCCACCGTAAGCCTTTCCTCGTTTGAACCTCGCCCTTCACTTTAACTTTAAGGCTAAGGCTATGCCATCCTAAGGTGCTGCTAAATGGAAGGATCTTATCAACGTCCATGAATGAGAAATCATAGATCGAACAGCCGAATCGGAAAAATTGGGTGCTATCATATAGCTTTGTATCGGCTAAGTTCACGAGTTGGAGATAAGCGGACTCGAACCGCTGACATCCGCCACAGGGTAAACCACCGCCTCTCAGGCCCCCGACTGATTCTACCATAGAGGCCAACGATAGACAATAACTCCCCCCCGAACACAGCTTACAACTTTCATCGTACTGTGCTCTCCAAAGAGCAACTCTTCTCAAAATCTCAAAAGGTGCTGAGTTGGAATCCCATTCTAACTAAGGATTCTTGTGGTTCCGGAGGATCCAGCTACAGGAGAACTGGGAACGGAGAGCTTTCCCCCCTTTTTCCGCCCGACTCTATTGGTCTTAAGAATGCTGGTTTTAAGAATGAGTGATTGCCCTTCTCCGACCCTTACTGTCCAACCTGAGAGCGGACAGCTAATGCGTTCCACTTATTGAACAGGGTTCTATGGTCGGTCCGCGACCCCTGGATGCCGAAGGCGTCCTTGGGGTGATCTCGTAGTTCCTACGGGGTGGAGACGATGGGGTCGGTCCATGGATTTTCTTTCCTTTTGCCGCATTTCGCTCAAAGGGTTGAAGGGAGATAGTGCATCAAGCTGTTCGCAAGGGCCAACTTGATCCTCTTCCCCAGGGATCCCAGATGAGGAAACCCTAGGAGAGCCACCGACTCCAACTACCGTCCATGTACGATCCATACTAGATCTGACCAACTGCCCATCCTACCTCCTCTACGTTCTTGACAGCCCATTTTTGTCTCAGTAGAGTCTTTCAGTGGCATGTTTCGGTCCTCTTCCCCATTACTTAGAAAAAGTGAGCCACCGGTTCAGGTACAAGATACTATCATTACCGCCTGGACAATTAGACATCCAACCCGTAATCGCAACGACCCAATTGCAAGAGCGGAGCTCTACCAACTGAGCTATATCCCCCCGAGCCGAGTGGAGCATGCATGAAGGAGTCAGATGCTTCTTCTATTCTTTTACTTGGCGCAGCTGGGCCATCCTGGACTTGAACCAGAGACCTCGCCCGTGAAGTAAATCATCGCACCTACAGTCCAACCAATTGGGAAAGAATCAATAGATTCCTTTTCGGGAGCGATTCATCCTTCCCGAACGCAGCATACAACTCTCCGTTGTACTGCGCTCTCCAAGTGTGCTTGTTCCCCCCTTCTTCCTTACCATGGCAAGTCTTTGTGAAATAACTCCGATGAGAAGAAAAAAGAAGGCGTTAAGAGACCAGACCCTCCTGGCCCAACCTTAGACACTCTAAGATCCTTTTTCAAACCTGCTCCCATTTCGAGTCAAGAGATAGATAAATAGACACATCCCATTGCACTGATCGGGGGCGTTCGTAGTGACTGAGGGGGTCGAAGACCAAGAAGTGAGTTATTTATCAGCCAAGCATTCTATTCTTCTTATGGCTAGATCCAATCTCCTGGTCCCTGCGGAAAGGAAAAAGAATTTCACGTTCTCCCTTTCGGGAAGGGAGGATTAGGAAAATCCTATTGATTGCAATTTTCTCCAGACCCCCGGGAAAAGTATGAAAAAAAGGCTCGAATGGTACGATCCCGCCGTCACCCCAGAATGAAAGGGGCGATCTCGTAGTTCTTGGTCTGTGAAGATACGTTGTTAGGTGCTCCGTTTTTATTTTTCCATTGAGGCCGAACCTAAACCTGTGCTCGAGAGATAGCTGTCCATATACTGATAAGGGATGTATGGATTCTCGAGAAGAGAGGAGCCGTGGTGGTCCCCCCCCCCGGACCGCCCGGATCCCACGAGTGAATAGAAAGTTGGATCTACATTGGATCTCACCTGAATCGCCCCATCTATCCTCCTGAGGAGAAGTTTGGTTTCAAACCCCGGTTCGAACAGGAGAAGTACGCCATGCTAATGTGCCTTGGATGATCCACATCTCAGGGTCAGGCGCCGATGAGCACATTGAACTATCCATGTGGCTGAGAGCCCTCACAGCCCAGGCACAACGACGCAATTATCAGGGGCGCGCTCTACCACTGAGCTAATAGCCCGTCGTGCGGGCCTCCCGCTGGGGGCCCGCTATGCCAAAAGCGAGAGAAACCCCATCCCTCTCTTTCCTTTTTTCGCCCCCATGCCGCCACACGGGGGCGGCATGGGGGCGAAAAAAAGGGGATCCTATCAACTTGTTCCGACCTAGGATAATAAGCTCATGAGCTTAGCTTAGTCTTACTTCACCGTCGAGAAACGAAAGAAGACTTCCATCTCCAAATTTCACTCAGACGTAGCTCGCTTCTTTTGGGGTGTGAAGCAGTGTCAAACCAAAATACCCAACAAGCATTAGCTCTCCCTGAAAAGGAGGTGATCCAGCCGCACCTTCCAGTACGGCTACCTTGTTACGACTTCACTCCAGTCACTAGCCCTGCCTTCGGCATCCCCCTCCTTGCGGTTAAGGTAACGACTTCGGGCATGGCCAGCTCCCATAGTGTGACGGGCGGTGTGTACAAGGCCCGGGAACGAATTCACCGCCGTATGGCTGACCGGCGATTACTAGCGATTCCGGCTTCATGTAGGCGAGTTGCAGCCTACAATCCGAACTGAGGACGGGTTTTTGGAGTTAGCTCACCCTCGCGGGATCACGATCCTTTGTCCCGGCCATTGTAGCACGTGTGTCGCCCAGGGCATAAGGGGCATGATGACTTGACGTCATCCTCACCTTCCTCCGGCTTATCACCGGCAGTCTGCTCAGGGTTCCAAACTCAACGTTGGCAACTAAACACGAGGGTTGCGCTCGTTGCGGGACTTAACCCAACACCTTACGGCACGAGCTGACGACAGCCATGCACCACCTGTGTCCGCGTTCCCGAAGGCACCCCTCTCTTTCAAGAGGATTCGCGGCATGTCAAGCCCTGGTAAGGTTCTTCGCTTTGCATCGAATTAAACCACATGCTCCACCGCTTGTGCGGGCCCCCGTCAATTCCTTTGAGTTTCATTCTTGCGAACGTACTCCCCAGGCGGGATACTTAACGCGTTAGCTACAGCACTGCACGGGTCGATACGCACAGCGCCTAGTATCCATCGTTTACGGCTAGGACTACTGGGGTATCTAATCCCATTCGCTCCCCTAGCTTTCGTCTCTCAGTGTCAGTGTCGGCCCAGCAGAGTGCTTTCGCCGTTGGTGTTCTTTCCGATCTCTACGCATTTCACCGCTCCACCGGAAATTCCCTCTGCCCCTACCGTACTCCAGCTTGGTAGTTTCCACCGCCTGTCCAGGGTTGAGCCCTGGGATTTGACGGCGGACTTAAAAAGCCACCTACAGACGCTTTACGCCCAATCATTCCGGATAACGCTTGCATCCTCTGTCTTACCGCGGCTGCTGGCACAGAGTTAGCCGATGCTTATTCCCCAGATACCGTCATTGCTTCTTCTCCGGGAAAAGAAGTTCACGACCCGTAGGCCTTCTACCTCCACGCGGCATTGCTCCGTCAGGCTTTCGCCCATTGCGGAAAATTCCCCACTGCTGCCTCCCGTAGGAGTCTGGGCCGTGTCTCAGTCCCAGTGTGGCTGATCATCCTCTCGGACCAGCTACTGATCATCGCCTTGGTAAGCTATTGCCTCACCAACTAGCTAATCAGACGCGAGCCCCTCCTCGGGCGGATTCCTCCTTTTGCTCCTCAGCCTTACGGGGTATTAGCAGCCGTTTCCAGCTGTTGTTCCCCTCCCAAGGGCAGGTTCTTACGCGTTACTCACCCGTCCGCCACTGGAAACACCACTTCCCGTCCGACTTGCATGTGTTAAGCATGCCGCCAGCGTTCATCCTGAGCCAGGATCGAACTCTCCATGAGATTCATAGTTGCATTACTTATAGCTTCCTTGTTCGTAGACAAAGCTGATTCGGAATTCTCTTTCATTCCAAGGCATAACTTGTATCCATGCGCTTCATATTCGCCTGGAGTTCGATCCCAGAAATATAGCCCTCCCTACCCCCTCGCGTCAATCCCACAAGCCTCTTATCCATTCTCATTCGATCACGGCAGGGGAGCAAGTCAAAATAGAAAAACTCACATTGGGTTTAGGGATAATCAGGCTCGAACTGATGACTTCCACCACGTCAAGGTGACACTCTACCGCTGAGTTATATCCCTTCCCTTGCCCCCATCGAGAAATATAACTGACTAATCCTAAGGCAAAGGGTCGAGAAACTCAACGCCACTATTCTTGAACAACTTGGAGTCGGGCCTTCTTTTCTTTTCACACTATTACGGATACGAAAAATAATGGGAAAAATTGGATTCAATTGTCAACTGCTCCTATCGGAAATAGGATTGACTACGGATTCGAGCCATAGCACATGGTTTCATAAAACTGTACGATTTTCCCGATCTAAATAAAGCAGGTTTCACATGAAGAAGATTTGGCTCAGCATGTTCTATTCGATACGGGTAGGAGAAGAACCCGACTCGGTATTCTTAAAAAAATAGAGAAATCAGAACCAAGTCAAGATGATATGGATCAACCCCTCTTCTTGCGCCAAAGATCTTACCATTTCCGAAGTAACCGGAGTTACATCTATTTTTCCATTTCAATTCAAGAGTTCTTATGTGTTTCCACGCCCCTTCGAGACCCCGAAAAATGGACAAATTCCTTTTCTTAGGAACACATACAAGATTCGTCACCACAAAAAGGATAATGGTAACCCCACCATTAACTACTTCATTTATGAATTTCATAGTAATAGAAATAGAACTGTCTTTTCTGTATACTCTCCCCGGTTCCGTTGCTATCGCGGGCTTTACGCAATCGATCGGATCATATAAATATCCCTTCAACACAAAGATATCCACACAACATAGGTCATCGAAAGGATCTCGAAGACCCACCAAAGCACGAAAGCCGGGATCTTTCAGAAAATAGATTCCTATTCGAAGAGTGCATAACCGCATGGATAAGCTCACACTAACCCGTCAATTTGGGATCCAATTCGGGATTTTCCTTGGGAGGTATCGGGAAGGAATTGGAATGTAATAATATCGATTCATACAGATACAGAAGAAAGGGTTCTCTATTGATTCAAACGCTATACCTACGGGATAGGGATAGAGAAAGAGGAAAAAACCGAAGATTTCACATAGTACTTTTGATCGAAAAATCAATCTGATTTATTTCGTACCTTTCGCTCAATGAGAAAATGGGTCAGATTCTACAGGATCAAACCTGTGGGACTTAAGGAATGATGGAAGGGAATAAAAAGAAATCAAAAAATAAAAAAAGAATAAAAAGGGGGGAGATTCTCGAACGAGGAAAAGGATCCAATGACTTCGAAAGAATTGAACGAGGAGCCGTATGAGGTGAAAATCTCATGTACGGTTCTGTAGAGTGGCAGTTAAGGGTGACTTATCTGTCAACTTTTCCACTATCACCCCCAAAAAACCAAACTCTGCCTTACGTAAAGTTGCCAGAGTACGCTTAACCTCTGGATTTGAAATCACTGCTTATATACCTGGTATTGGCCATAATTTACAAGAACATTCTGTAGTCTTAGTAAGAGGGGGAAGGGTTAAGGATTTACCCGGTGTGAGATATCACATTGTTCGAGGAACCCTAGATGCTGTCGGAGTAAAGGATCGTCAACAAGGGCGTTCTAGTGCGTTGTAGATTCTTATCCAAGACTTGTATCATTTGATGATGCCATGTGAATCGCTAGAAACATGTGAAGTTGTATGGCTAACCCAATAACGAAAGTTTCGTAAGGGAACTGGAGCAGGCTACCATGAGACAAAAGATCTTCTTTCTAAAGAGATTCGATTCGGAACTATGATATGTCCAAGGTCCAATATTGAAATAATTTCAGAGGTTTTCCTTGACTTTGTCCGTGTCAACAAACAATTCGAAATGCCTCGACTTTTTTAGAACAGGTCCGAGTCAAATAGCAATGATTCGAAGCACTTCTTTTTACACTATTTCGGAAACCCAAGGACTCAATCGTATGGATATGGAAAATACAGGATTTCCAATCCTAGCAGGAAAAGGAGGGAAACGGATACTCAATTTCAAGTGAGTAAACAGAATTCCATACTCGATCTCATAGATACATATAGAATTCTGTGGAAAGCCGTATTCGATGAAAGTCGTATGTACGGCTTGGAGGGAGATCTTTCATATCTTTCGAGATCCACCCTACAATATGGGGTCAAAAAGCCAAAATAAATGATGTTAGCCCTTATAAAATAAAAAAGAAAAAGAAAACGGATTCTTGAACCCCTTTCACGCTCATGTCACGTCGAGGTACTGCAGAAGAAAAAACCGCAAAATCCGATCCAATTTATCGTAATCGATTAGTTAACATGTTGGTTAACCGTATTCTGAAACACGGAAAAAAATCATTGGCTTATCAAATTTTCTATCGAGCCATGAAAAAGATTCAACAAAAGACAGAAACAAATCCACTATCTGTTTTACGTCAAGCAATACGTGGAGTAACTCCCGATATAGCAGTAAAAGCAAGACGTGTAGGCGGATCGACTCATCAAGTTCCCATTGAAATAGGATCCACACAAGGAAAAGCACTTGCCATTCGTTGGTTATTAGGGGCATCCCGAAAACGTACGGGTCGAAATATGGCTTTCAAATTAAGTTCCGAATTAGTGGATGCTGCCAAAGGGGGTGGCGATGCCATACGCAAAAAAGAAGAGACTCATAGAATGGCAGAGGCAAATAGAGCTTTTGCACATTTTCGTTAATCCATGAACAGGATCTATATAGACACATAGACCCATGGATCCCATACATCTCGATCGGAAAAGAATCAATAGAAAAAGAATCGGAATTGATCGATATATCTCTCGAAACAAACGAAAGACGAAACATAAATCATGGATCAACTAAGCCCTCTCGGGGACTTGCTTAAGAATAAGAAAGAGGAATCTTATGTAAATACCATGGAATAAGGTTTGGTCCTATTCATGGGGATTCTGTAAATATTCCATTCCAAAAAGAGAAAATTCGAAACAATTGGGATTTTTTTGGAGATTGGATGCGGTTACTAATTCATGATCTGGCATGTACAGAATGAAAACTTCATTCTCGATTCTACGAGAATTTTTATGAAAGCCTTTCATTTGCTTCTCTTCGATGGAAGTTTTATTTTCCCAGAATGTATCCTAATTTTTGGCCTAATTCTTCTTCTGATGATCGATTCAACCTCTGATCAAAAAGATATACCTTGGTTATATTTTATCTCTTCAACAAGTTTAGTAATGAGCATAACGGCCCTATTGTTCCGATGGAGAGAAGAACCTATGATTAGCTTTTCAGGAAATTTCCAAACGAACAATTTCAACGAAATCTTTCAATTTCTTATTTTACTATGTTCAACTCTATGTATTCCTCTATCCGTAGAGTACATTGAATGTACAGAAATGGCTATAACAGAATTTCTGTTATTCGTATTAACAGCTACTCTAGGAGGAATGTTTTTATGCGGTGCTAACGATTTAATAACTATCTTTGTAGCTCCAGAATGTTTCAGTTTATGCTCCTATCTATTATCTGGATATACCAAGAAAGATGTACGGTCTAATGAGGCTACTACGAAATATTTACTCATGGGTGGGGCAAGCTCTTCTATTCTGGTTCATGGTTTCTCTTGGCTATATGGTTCATCCGGGGGAGAGATCGAGCTTCAAGAAATAGTGAATGGTCTTATCAATACACAAATGTATAACTCCCCAGGAATTTCAATTGCGCTTATATTCATCACTGTAGGAATTGGGTTCAAGCTTTCCCCAGCCCCTTCTCATCAATGGACTCCTGACGTATACGAAGGAGTGCGGTTCGTTCGATAAATTCCTATCTCTCTATCTATTTCTGAGATGTTTGGATTTTTCAAAACTCCATGGACATGCAGAAGAGAAATGCTATCCCCACTCGGACCAAGACATAACTTTACTTGTTCAAATAACAATTAAGGTGAAGCAGGGTCAGGAACAACGAATCCCTTTATGATAAACAGATTCATTTTGCAAGTTCGTTATTACGGGTAGTTCCTACAAAGGATCGGACTAATGACGTATACAATACTTGAATTCTCGATGTAGATGCTACATAGTTGGTTCTCATCCTTCAGAGACTACGAGTGTAATAGGAGCATCCGTCGACAAAAGGATCACCCTAAGATGATCATCTCATGGCTATTGAGAACGAATCAAATCAGATGGTTCTATTTCTCAATCTTTTCGACCTCGGTTCCGTAGGAGCAAGTCATAAAGATTGAGAAAAATCGGTCATTCACAACCACTGATGAAGGATTCCTCGAAAAGTTAAGGATTAGTAATCCTTTTTAAAAATCGAATGGATTCGGTCTTATACATACGCGAGGAAGGTAATCAAAAAAGAAAGAAGAACTCATCTTCTTTCTTTTATCACTTAGGAGCCGTGCGAGATGAAAGTCTCATGCACGGTTTTGAATGAGAGAAAGAAGTGAGGAATCCTCTTTTCGACTCTGACTCTCCCACTCCAGTCGTTGCTTTTCTTTCTGTTACTTCGAAAGTCGCTGCTTCAGCTTCAGCCACTCGAATTTTCGATATTCCTTTTTATTTCTCATCAAACGAATGGCATCTTCTTCTGGAAATCCTAGCTATTCTTAGCATGATATTGGGGAATCTCATTGCTATTACTCAAACAAGCATGAAACGTATGCTTGCGTATTCGTCCATAGGTCAAATCGGATATGTAATTATTGGAATAATTGTTGGAGACTCAAATGGTGGATATGCAAGCATGATAACTTATATGCTGTTCTATATCTCCATGAATCTAGGAACTTTTGCTTGCATTGTATCATTTGGTCTACGTACCGGAACTGATAACATTCGAGATTATGCAGGATTATACACGAAAGATCCTTTTTTGGCTCTCTCTTTAGCCCTATGTCTCTTCTCCTTAGGAGGTCTTCCTCCACTAGCAGGTTTTTTCGGAAAACTTCATTTATTCTGGTGTGGATGGCAGGCAGGCCTATATTTCTTGGTTTCAATAGGACTCCTTACGAGCGTTGTTTCTATCTACTATTATCTAAAAATAATCAAGTTATTAATGACTGGACGAAACCAAGAAATAACTCCTCACGTGCGAAATTATAGAAGGTCCCCCTTAAGATCAAACAATTCCATCGAATTGAGTATGATTGTATGTGTGATAGCATCTACTATACCAGGAATATCAATGAACCCGATTATTGAAATTGCTCAGGATACCCTTTTTTAGTTAGCTTCTAGAATCTATTTCTTAGTTCAAGATCCCTCTTACTATACTAACTGGAATCAAAGAATTAGTAGATCTGTTCCGCCCAAAATGGGAATGGGCTAGGGTTATGAACTTATAATCTATAATCTGATGATCGAGTCGATTCCATGATTATAAGTTCATTCCATACCGGACCAGACCGGAATAGGGTTCTATACATTCTCATTATGAGAAGGGGCCATTCGAGCGTATCTAAATAGATACTATGTTTACATATAGATCTCTGCGTCGTTCCATTCCATTTAGGATTAGGAATAGGCGTAATCGGACCTGCTTTTTACATATCTCTCGTTATTTGGGACCCTATTCACCTCTTTGGGCTTTTATTGAATCGAGAAATAGGTTTGATTGTCCATCTTTTTGATAGAATATATATAAGGTATCCTCCGGATAATTCAAATCGAACCAATTGGATGTCCGACTCGGGCCTATATGACATGACCGATCAATAAAAATACGCTAACACTCCACCTTTGTCATATATTCCATACATCACACTAGATAGATATCATATTCATGGAATACGATTCACTTTCAAGATGCCTTGGTGGTGAAATGGTAGACACGCGAGACTCAAAATCTCGTGCTAAAGAGCGTGGAGGTTCGAGTCCTCTTCAAGGCATAATATTGAGATCTCTTATTGAATTGGAATAAGTTCGGCAGCGGATCACGAAATCTTGGTGATCTTCTCTATCTAATGAATGGGGAGTCCGTTTTGAAAGCGTCCGCCCTGCACCCACCCCCCCGAGTATATGCTTCAACAGGAATCACACAGGGGTAGATTGATACAATAGAAACCTCTGGTAAAATACCCACCCGTAACCCAGCGGATAAAGTACATTCCATAGTCCGTTTTAGGGATTGGCGACTTACCCATTCAATGACTTTGGCACCGGACGTTCCCAAAATGGGTACTGTACTCTCGGGTCGGGTGAATTCAATAATAGACGCCTGTTGGCATTCCCCGCCTTCCTTCTCCTTTCAGGGCCTATCCGAAAGAGAATTCAGTACTTCTTGGTCGTGAATATCTGAATAGGACGAACCGCCCCGTGGATATCTTTGCTTCGGAACAAAACAATTAGAATTAGGCTCGGTCAACTGGAATGTGTATTATCCATATTAGGGGATCTTTCAATTGAGAAGATCCATCGACCTGAGACGAAGAGAAAGAAAGGTTTATCTATTTTATTTAGTTATTCCGTTAGTTATTCAATTAAACCAATGATTCGTTATTGGAGCAGATAGCAACAACCATTTCATCCGGCATACGTGATTTTCCAATGGATTTACATCTTTCATTAATGGAAAGTTTTTGATGTAGTGAGTAATAGCTCTGGTTGTTCGCTCTTCAAGAATTCTTGTTTAGGCAGTTCATACCATCCATACATAATGTTTTGATCTAAGATTTCAATTCTTCCATGTTTCCGCAGTAGTATATTGTTCCATGGAGCTAAGGTCCAAAATATGGAAGAAACGGGTGTTTCCACGACTCTACCACCCAGTCAATTCTGTTTCACTTAATCCCTATTTCATGGCCACATATCTTTCCGGCTAAGGAATGGGAAACCTTTCTCTTGTTACATGAATCCAATTTTCATTTCATCCGCGAAAAGCCATCTTTTTCTCAACAATGTCTTTGTCATTTGATCCAATAGCGTTCCGTTAGATAGGAACAGGTTTGATAAATACTGATAACTCTCGGATAGAGTATTAGAACGGAAAAATTCATTAGATAATGAACTGTTGGTTCTAAGCCATCTCTGGCGATGAATCAACAATTCGAAATGCTTTTCTTGCGTATTCTTGATAAACCAGCGTTTATACATAGATGTAGGAATATCTGTTTGGGAAGTAAGAAGCTCCCTTGACATCTCTTCATCTGCAAAGAATTCTCGATGTGAAAACACAAAAGGCTGATCTTTGAATAGGAAAAAGAGTGGATCCGCAGGGTCCCAAATGAATTGGCTTATTCGAAAAAAGCCTTGTTCTTTGGAAGATCTATCTCGTGTCTGGTACTGCATGGTTCCACTCTGCAAGAACTCCGAATCATTCTCTTGAAGCTCATCCTCTTCATCATACAAGAACTCCGAATCATTCTCTTGAAGCTCATCCTCTTCATCATAAATGATCTGCTTGCCCCGAAATGACCTGGCCCAATAGGGAAATCCCAATTCATTGGGACTTTCGATACAATCAAATAAAAAGTCCCAAGGGCGCCATATTCTAGGAGCCCAAACTATGTGATTGAATAAATCCTCCTCTATCTGTTGCGGGTCGAGGACTCCTTCCCCTTCTTCAAACTCCGATTCGTATTCTTTATAGAGAAATCTCTGATCAACGATAGAACAAGATCCATTTTGAATCCTATTTAAGGGATTCCTTGGTTCGGGCCGAAGAAGCAATGTCACTCGATCATTATCAAACTGACTGCAATCTTTTTCTGTCCGTGAGGATCCCACCAGAGCGCCTTCTACTTCTAATAGGCCATGAACTAGATCAGAATCATTCTCAACGAGTCCATAAGAAGTGATCCCATTTTTTTCATCAGGTCCGGGTAGAGACCAAAGGTCTTGAGCGACCGATCCGGCAGAACAACTCAAAAGATAAAGAAGTATCGTTAATTTCTTCATGCTCGTTCCAAGTTCGAAGTACCATTTGTACAAATAAGAATCCCCTTCGTTACATGATTTCTTCTTCATATAGATAGATATAGGATCTATGGAGCAATTCCTTAGAAGTACATTTTGTGAAACAGCCCTTCCTGTCTGATAGAAAAGGATCCCATGATCCTGAACCGATCTTACCTTGGATCGCAAATCCCAAGTTTGTCTATGAAGAGCAGATCGAATTATATTAGTGTCTATAATGGATTTCTTTTGTATAATACTAATCGATAGGGCCTCATTGGTAAGTGCTACAAGATCTCGTACATTGGAACCCATAGTTATGGACCCGAATACATTAGGATGGAACATTTTCTTTTCCAAGTGAAATCCCCTAGTATATGAAAGAGTGAAAAAGTGCTTTCGTTGTTGTGGAATAAGAAGCCTTCGTATCTTAATGCATGTATTTAATTTATTCGGAGCTATTAGAGCGGGATCTACTTTTTTGGGAATATGAGTCGAAGCAATAACAAGAATATTTCTAGTGGAACATCTTTCACAATCCCTGGAGAGATAGTTCACTAATAAACCGAGGGATAAGTAATTCGACTCATTCATATCCAGATCATGAATGTTTGGAATCCATATTATACAAGGAGACATTGCTTTTGCTAATTCGAATTGAAGGGTGATATAAAATCGGTCTATTTCCGGCAGCATATCCATAGTTAGCGCATCCATCATAGTTTCCATAATAGTTATAGTTAGAAACTCCAGCTCCGTCTCAATATCAAGGTCACGGTCGATATCGTCACTATCATCAATATCCTCATCTTCATCCTCACTAGCGTCACTATCATAAAAATCCTCATCCTCACTATCGTCACTATCATCAATAAGAAAATCCTTAGGCTTGTTATCCATGAACTTGTTCAGAAATACTGTAATGAAAGGAACATAGGAGTTTGTCGCTAGGTGTTTGACCAAATAGGATCGTCCAGTTCCTATAGAACCTATCACTAAAATACCCCTAGGAGGGGATAGGGCTAAGCGGAGCGAAAAGGGTTTTCCATGAGATGGGAAATGAAAACTATTAGCCCCACACGGGGTTTGTGAATAAGTGATTGTCTGATAATGAGCAAGGAATATCCGTCTTTCTGCTAAACAGGATGTATTGAACTCATAATTCATTAGATCCTTTTTATGAATGTCAACTAAGTATCGTAAGTAAATTGCTCCCGGTTGTTCAATCATTTGATAACCAGAGTCATTCTTTGATAAATGATCACTATGAGTCAGACTCAATAGAATTTGATCAATCCTTTTTTCTGTCGTTAAGGTAGAGAACTGAACCAAGAATTCTCTTTCTTTATCATCAATCCAATCACTGTTCGAGACCCAGGATTCTATTTGATCATCAATCCAATCACCATTTTGATCATCAATCCAATCACCATTCACGTTTTTTCTTGTTCTTATCAAGGAATAGATCGCTTTACTTGTATGACTTAGATGTCTCGTATTTCTCGAAAAAGCGATTCGATTGATGGGATTTGGTATGATACTTATGAAATCGATGAGATTCCAATATTTTTTCTTAGAACGTATTGATTTGACCCCATAAGCGGGACCACCACCCCATAGCATGTTGCCGCCAGAAGCAGAACCCCATATTTCTTCTAGAGAATCTCCTAATTGTTCCAGAGCAACTAGAAAGAGATTCTTTAACCAGAAAGAATTCAGTTCAGATGTAGGATACCTATCCAGAAGTTTTCGCAACTCAATCATGTATGATGGAATCATCAAAGATTTGACCTTTTCGAACTCTGTCTGTAACTCACTATAGGCTCGAGAAACAAAGAGAAGATGTGTACGAATGAGATATCCAGCAACAAGAAGAAGGAAAAGGATTAAATAGAGGAACTCCCGAACATTTAGCGATCTCAGATGTGTCGATATCAATGGTGACTCATTATTTCGATGAATAATTTCTTCGGACAGAAGAAGATTATGTAAACACTTACTCGAAATCTCACTTATCAGATTCCATTGTGGAAGACACAATTTTTTCTGAAGAATTCGCCATGATATATCTGATCCATGCATAATATCATGAAAAATGGATACAAATTTTTGGCTGCTACTTAGTATCGGCAATAAGTCTGAAAAGGTATCTAAAAATATCAAATTTAGATATTTGTACCCTGTCGAAGTAAGGAACCATGGTATATATGTTTGGAATAGATTCCATTTTGAGAGAGTTGAAAAAGCACTATCTCGTTGAAAGGTTCTATACATCTGCCCTTTCTCAAGGCATTTTTTTAGACAAAGACTCCGTTTTTTCCTCTTTTCGGATGGTAAATATTTCTCAGAACATGGAGTGTGAATCAAACCCATGTTTGAGTTGAAATTGAGATACTGATGCAAGTTCTTCTCTTCTGAATCAGATAGATTCATATCTGAAAGAGGTTGACAATAAGTTCTTTCAAAATTGAATATTTGTCCCTCTGTTAGAGGTGTTCCAGAAATGTCTGCGATCGAGTAAATAGCTCTACGAACGAATGGATCGGATCGAATTGGAAAATGGAAAGATTTGTAGAAGTTATACCTTTCGTCACCACTTTGCGGAAAATCGTTAGGTATGAATATGTTAGATACCTGTGACTCGATTGGCGAAATAGTATCTCTCTCCAAAAAAGCATGTTTTTTTTTACCGCCGCACAAAGAAAATATTTTGTTGCGAATGAACAAGATATTGAGGAATTGTTCATACGTAAAATCATAATTATGGATACGGGCCTTTTCCACATAAAAGGGGAATCTTTTGTTACAATAGAAGCAGAAGTGATGTCGATTATTCAAGAATCGAAGTCGATTTGCTTTATAAAAAGAGGATATCAATGAACTTCTATGAAATGGTTTCACGGGATTCAGCCAATTGTCTTGATCGTGAGATATCATTGAGAAATAGGAATCCGTGTTATCAAAAGATTTCCTGCGATTCTTTCTAATATGGAATGAGTCAATCATCCACTTTGGTATCTTATTGAACAAAAATGGTGATATTGTTCCTCCATTGATCAAGAATTTCGATTTTTGGGAAGTATCATGGTCATCCAATAAGAAGGGTTTCCATTTTTTCAAATGAACGATTTGAAGACCTATTGATTCTAACAACTGATTGCAGAGTTGATCATTCGGACCTTTCAATTCATAGATGTGGATCTCGGACCTATGAATGGGGATACTCCCGAAACTCACAAAGAAAAAAGGAAGTGAGTTAGACAAAAAGAGAAGAAACTTGGACAAAAAGAAACAAAGTGACTTAGACAAATCTTTTTTGTCGATAACCTCAGACCAATCAATCGAATATTGATTAATACGTAATCGATCGAACACTACTTGAAAACGGCTATTCTGCTCAGAAATGAAATGTTCCAAATGTTCCTGGAAATTCTTGCTCCCATTGGACCATTTGTATCTATATGCATTAGGATCCCGATTCATGGATCTCTCGGTTCGAGAAATCAAAATAAGAGGATCGAACCATTTCTTCTGACTCTTTTTCAAATTTGATAAATGTTGGTTGATCGTATATTTCATTATAGTTCTATGATTCAGAGTATCATTTCCTATTTGATACCTTTGAATTCCATATTCGAAGTTGTGATCGGATCTATTCATTAAAAAGAATCGAGTCAATACATTTCTTATGTACCCATAGGTGCTATATTGGATTTGAATCAGATTTCGGATCAATCTATATTGATTGACTGCCTCCATTATATTGTTGCTAGCAAATACCACTATTTTTGGTTTTGGATCTTCCAAATCATTCCCGCAAGAGGTCCGGACCCGTTTTTTTCTGATCCTTCGATAAAAAGATTCATTCTCTTCATAAAAAATAGGAGGTAGAACCAATAAAGATTTCTTTTTCGATTCATCCCTGGAGTTGAATACCTCATTCAATAATTGTTTTTGATCCAATCCGGAGGAATCAATAGAAAAGGCAAATCCCTTATGATACACCAGATCCGGCTCGGTTATTGATAGAGTGAATAGATCCGCCATTTCTTGAAATCTCTCTTCTGATTCAAAATCGTGGTGTAACGTGTATCCCCCCCTGTTCCGGTCATGGAATAGATGAAATAAATCAAAAAATGGATTTTTGTTCAAGAATGAAATCTTATTGGAACTGTCCAGTTCATCCTTCGGAACCATATCACATCCCGGATCTGATGAAATAGGATGAATTGATATGGTATTTTGTAAATACATAATTATCTTGAATATATTAACTATTTCTTTATTTTCCGATCGCCTGGAAAGAACAAAAGAAACATCTTGTTCTTTCTTCAACAATTTCTGATCTCTAGTGGACCTCTCAGTAGGATTCGAACCCAGATGAAGTTCTGACCATCTGTCAGAGAAAAAAGAACGAATGGATCTTGTAGGATTCCCAAGAAATTCTTCGATTTCTTCCGGAAGCAGCTGATTATTCATCTGCTTCTCACATTCCGTGAATAGCCGGGACATTGAGGAATATCCAGAAAGGCATTTAGGGAATCGCTCTGATTCTATCTCTGTTCGTTCGGTTTGAAGAAAGGAAGGATCCCAACAAAGAATCGATCTTTCTTTTAGTTGTTGAATCTCTCTTTGATTGATCAATGTGTGATATTCCGAATCCTCATTACTAATGGAATCGAAATGATCTCTGGATTGATCAGAAGATCCTTTCAATTGGCTAGAATCCGTTACTTGAATGAAACTAGATCTTGTGGAATCATATTGAATATTTGACGATACATTCCGTACCTTGCTAAAAAACCGATCCTTGTTTACCAACCACACATTGTCTAACCAAATCCAATTCTCTCTCGATATGTTCCTCAAAAAATCCGATTCGTGCGGATTCTTC------CCCCAACTAACGAAGAGATCTTGGCGGAATTGCCACATATGAAATTGAGCACAATTTTGCAAAGAAATAGCCCGCTTGTTTCTCAAGAAGAGATGGGAAACATGCTCAATATCATTTGATTGAATAGTTGACCCAGCTCCTTGTTGTTTGAAGAAACCCTCCACTTCCACAGGTATTTTTTCACGAAAAGCAAACATGAGATAATAAATCCAGTCTTTCACTAAGATTTCGAATAGCTGTCCCGAATTCAAGTTGATTCTGTTTCGCCTCTTCCTCGGAGAAAGACGATCAAACAATTCCCAATCATGGTCCTTGCGGATCGGATCATCCATATAATATACAAAAAGAAACTCCAGATATTTGATATCTTTCTCTTTGAATGAGATCTCAATTCCAGCGACGGTTTCATTAGATATCTTACAACTAGAATCCCTCTTTTTTCCGATCCAGTTCCTCCACCACCGCGAACCCCAGTTAGATTCAGGCATGATACACTTTTTAGTTATTGGGAGAACCCAAGTACTCTCTTTCGGATCCAGGAAAGAGCTCTCAGGGATCTTTTTTCCTTTTGGAAGATACAGGAGCGAAACAATCAACCTATTGATATTGGAAGACCCAAAAGATTTTTCCAATGTATCATTTCTGGGTCCAATGGAATTCATAGGTATAGGAAGAAGCCCTGTCAAATAGAGATTTTTTCGTTCGACCATCTTTCGATTGTTAATACGATATATAAGGACCGCTACTGCAAAGAGTACTACACCCTTGATCGTGAAATATCGATTGCTTGTTGAACCCTGTGAATTGCGTGAAAGTGGGATACTCCAATTTCGGGAGTCCAAGAGTTTTATAAAACGCTCTTGATGGAAAAAAATGTGAATGAAAGATCCCACTGAATTGAATTGGGTCCATGAATCTAAGAAAGAGTGAGAATTCTTGATCTCTCTCAATATCTCTCTCAATTCGAAAATACAGGATTTGAATGGATGTCCTCTCATTGAGCCCTCCTAAATTTAAATTGCATTGATTTATCCTAAAGATTTCATTTCAATTGGAATTTGGTTATTCACCATGTCCGAGGATCCCCGCTAAGCATCCATGGCTGAATGGTTAAAGCGCCCAACTCATAATTGGCGAATTCGTAGGTTCAATTCCTACTGGATGCACGCCAATGGGACCCTCCAATAAGTCCCAATAAGTCTATTGGAATTGGCTCTGTATCAATGGAATCTCATCATCCATACATAACGAATTTATTGGTGTGGTATATTCATATCATATTAAGAAATTTATTGGTGTGGTATATTCATATCATATTAAGAAATTTATTGGTGTGGTATATTCATATCATAACATATGAACAGTAAGAACTAGCATTCTTATTGAGACTAGAACTCATAGGGAAGAAAATCGATTTATGGATGGAATCAAATATGCAGTATTTACAGACAAAAGTATTCGGTTATTGGGGAAAAATCAATATACTTTTAATGTCGAATCAGGATCAACTAGGACAGAAATAAAGCATTGGGTCGAACTCTTCTTTGGTGTCAAGGTAATAGCTATGAATAGTCATCGACTCCCGGGAAAGGGTAGAAGAATGGGACCTATTATGGGACATACAATGCATTACAGACGTATGATCATTACGCTTCAACCGGGTTATTCTATTCCACCTCTTAGAAAGAAAAGAACTTAAATCAAAATACTTAATAGCATGGCGATACATTTATACAAAACTTCTACCCCGAGCACACGCAACGGAGCCGTAGACAGTCAAGTGAAATCCAATCCACGAAAAAATTTGATCTATGGACAGCATCGTTGTGGTAAAGGTCGTAATGCCAGAGGAATCATTACCGCAGGGCATAGAGGGGGAGGTCATAAGCGTCTATACCGTAAAATCGATTTTCGACGGAATGAAAAAGACATATATGGTAGAATCGTAACCATAGAATACGACCCTAATCGAAATGCATACATTTGTCTCATACACTATGGGGATGGTGAGAAAAGATATATTTTACATCCCAGAGGGGCTATAATTGGAGATACCATTGTTTCTGGTACAGAAGTTCCTATAAAAATGGGAAATGCCCTACCTTTGAGTGCGGTTTGAACTATTGATTTACGTAATTGGAAGTAACCAATTAGGTTTACGGCGAAACCTAGAAATCGATCACTGATCCAATTTTAGTACCTCTACAGGATAGACCTCAACAGAAAACTGAAGAGTAACGGCAGCAAGTGATTGAGTTCAGTAGTTCCTCATATAAAATTATTGACTCTAGAGATAGAGTAATATGGAGAAGACAAAATTGTTTCAAGCACCGACAGAACAACCAGAAGCGCCCCTTGTTTCAAAGAGGGGAGGGCGGGTTATTCACATTTCATTTGATGGTCAGAGGCGAATTGAAAGCTAAGCAGTGGTAATTCTAAGGATTCCCGGGGGGGAAAATAGAGATGTCTCCTACGTTACCCGTAATATGTGGAAGTATCGACGTAATTTCATAGAGTCATTCGGTCTGAATGCTACATGAAGAACATAAGCCAGATGAAGGAACGGGAAGACCTAGGATGTAGAAGATCATAACATGAGTGATTCGGCAGATTTCGATTCCTATATATCCACTCATGCGGTACTTCATTGTACGATATATATAAGAATTCTACGATATATATAAGATCCATCTGTATAGATAATATCATCATCTACATCCAGAAAGCCGTATGCTTTGGAAGAAGCTTGTACAGTTTGGGAAGGGGTTTTGATTGATCAAAAAGAAGAATCTACTTCAACCGATATGCCCTTAGGCACGGCCATACATAACATAGAAATCACACTCGGAAAGGGTGGGCAATTAGCTAGAGCAGCAGGTGCTGTAGCGAAACTGATTGCAAAAGAGGGGAAATCGGCCACATTAAAATTACCTTCTGGGGAGGTCCGTTTGATATCCAAAAACTGCTCAGCAACAGTCGGACAAGTGGGGAATGTTGGGGTAAACCAGAAAAGTTTGGGTAAAGCCGGATCGAAATGTTGGCTAGGTAAGCGTCCTGTAGTAAGAGGAGTGGTTATGAACCCTGTAGACCATCCCCATGGGGGTGGTGAAGGGAGGGCCCCAATTGGTAGAAAAAAACCCGCAACTCCTTGGGGTTATCCTGCACTTGGAAGAAGAAGTAGAAAAAGGAATAAATATAGTGAGAATTGGATTCTTCGTCGCCGTAGTAAATAGTAGAGTAGAGAAAATCGAATTTGTTTCTTTGTCTTTACAAAAAAAAAATAGGAGTAATTAACTGTGACACGTTCACTAAAAAAAAATCCTTTTGTAGCGAATCATTTTTTAAGAAAAATAAATAAACTTAACACAA
>Afzelia bella voucher Borlaund 489 chloroplast, complete genome
[truncated: 322,282 more chars]
