# Supplementary material for: Genome skimming reveals novel plastid markers for the molecular identification of illegally logged African timber species
Source: PLoS One. 2021 Jun 11;16(6):e0251655. doi: 10.1371/journal.pone.0251655 (PMC8195358; doi:10.1371/journal.pone.0251655)
Supplement: S3 File — (FASTA) [file pone.0251655.s010.fasta]

>Guibourtia pellegriniana voucher Harris 8296 chloroplast, complete genome
AATATAAGTATGTTATGGGCGAACGACGGGAATTGAACCCGCGCATGGTGGATTCACAATCCACTGCCTTGATCCACTTGGCTACATCCGCCCCGAGACTATCACTATGTAAAAATTACATAGATTTCAATTTATACCTTTTATCAGTTATCAATTTATACTTTTTATCAGTTATCAGTATTTTTTCTTATAATTCTTATAAGTTTTTCCTTGTCTTTCTAAGATATGATAGAATAAGAAAAAAAAACAATTGAAATTTCTCTTGAAAATGTAAAATAATAAGTTCCTGCTGAGAAAAACGTATAAATTACGAAATAAAACAAAGAAAAATATGAAAGTCCATTTTTGTATGTTGAAATAAAGAATAATAAAATAAAGAATAAAATGTTGAAATAAATAAAAAACTACTAAAAAAGAAAAAAAAGTAAAGGAGCAATATCTATTTCAAGAGGATTGATATTGCTCCTTTACTTTCAAAAACTCATATTCATTAAGATACAAATCTTATCCATTTATAGAGGGAGCCTCAATGGCAGCTAGGTCTAGAGGGAAGTTATGAGCATTTCGTTCATGCATAACTTCCATCCCAAGGTTAGCACGGTTAATAATATCAGCCCAGGTATTAATTACACGACCTTGGCTATCAACTACAGATTGGTTGAAATTGAAACCATTTAAATTGAAAGCCATAGTGCTGATACCTAAGGCAGTAAACCAGATACCTACTACAGGCCAAGCAGCTAGGAAGAAATGTAAAGAACGAGAATTGTTGAAACTAGCATATTGGAAGATCAATCGGCCAAAATAACCATGAGCAGCTACAATATTATAGGTTTCTTCCTCTTGACCGAATCTGTAACCTTCATTAGCAGATTCATTTTCTGTGGTTTCCCTGATCAAACTAGAAGTTACCAAGGAACCGTGCATAGCACTGAATAGGGAACCGCCGAATACACCAGCTACGCCTAACATATGAAATGGATGCATAAGAATATTGTGCTCAGCCTGGAATACAATCATAAAGTTGAAAGTACCAGAAATTCCTAGAGGCATACCATCAGAAAAACTTCCTTGACCAATTGGATAGATCAAGAAAACAGCTGCAGCAGCTGCAACAGGAGCTGAATATGCAACAGCAATCCAAGGGCGCATACCCAGACGAAAACTAAGTTCCCACTCACGACCCATGTAACAAGCTACACCAAGTAAGAAGTGTAGAACAATTAGCTCATAAGGACCACCATTGTATAACCATTCATCAACGGATGCCGCTTCCCATATCGGGTAAAAGTGCAAACCTATAGCCGCAGAAGTAGGAATAATGGCACCTGAAATTATATTGTTTCCATAAAGTAGAGATCCAGAAACAGGCTCACGAATACCATCAATATCTACTGGAGGGGCAGCAATGAAAGCGATAATAAATACAGAAGTTGCGGTCAATAAGGTAGGGATCATTAAAACACCAAACCATCCGATGTAAATACGGTTTTCAGTGCTGGTTATCCAGTTACAGAAGCGACCCCATAGGCTTTCGCTCTCGCGTCTCTCTAAAATTGCAGTCATGGTAAAATCTTGGTTTATTTAATCATCAGGGACTCCCAAGCACACGAATTCTCTATAACTAGATAATGGGGGCTTGTTATTCAACAGTATAACATGACTTCTATACTGGTGTCAACCAATACCAATATTCATAGCCATCTATTTTCATTTAGATTTATCAGAATTCTATTTTTTCATCGATTTCATTCATTCAAATCACTTCATTCAAAAAAAAAAAATGAAATGGGTATATATTAGTATATATTACTTCGAGATGATAATTCTAGTGGGTTGCCCGGGACTCGAACCCGGAACTAGTCGGATGGAGTAGATAATTTATTTGTTAATAAAATTCAACAACAAAACAAAT-AAAAAAAAATCCCTCCCCAAGCCGTGCGTGCATTTTTCATTGCACACGGCTTTCCCTATGTCTACATTTATAAACCTCAGTTCCTTCCCTAGAACAAGACTCTAAGAAAGTTGAATACTCATTGATTAATCCCTACCTACTCTTACTTACTCCATAAACATTTCATAATCCATTTTCTAATAGAATTCTAAAAAATGAATGATTTTTTATCTCTTCATCATTTAAAGATAAATTTCCACTTACAACGAAAATATCATAACCAATCATTCATCATTGACCAGATCATTGATGCAAATAATATCCAAATACCAAATACGGCCTCTATATAACCTCCTCTGCAAAGTAAAAGAAGTTCTTGAAAAGATCAAAGAAATAATCTCGTCTTCCTCTGTAAAGAATTCTTCCAAAAATTCTGAACCTAATCTTTTCACAAAAGAGCGTACAGTACTTTTGTGTTTACGAGCCAAAGTTTTAATACAAGAAAGCCGAAGTATATATTTTATTCGATACAAACTCTTTTTTTTTGAGGATCCATTGTAATAATGAGAAAGATTTCTGCATATTCGCACAAATAAGTCAATAATATCAAAATTGGATAAATCGGCCCAGACCGGCTTACTAATGGGATGCCCTAATATGGTACAAAATTTCGCTTTAGCCAATGATCTAATTATAGGAATAATTGGAACTTTTGTATCAAGCTTTTTCCTAACATTTTCTATTAGAAATGAATTTTCCAACATTTGACTCCGTACCACTGAAGGATTTCGCCGTACACTGGAAAAATAACCCAAAAAGTAGAATGAATGCTCGGATAATTGGTTTATATGGATCCGTCCTGGTTGAGACCAAACATAAAAATGGCATTGCCATAAATTAATAAGATAGTATTTCCATTTATTCATCACAAGAGGGGTATTCTTTGAAGCCAGAATGGATTCTCCTTTATATCGAGCATAATGAATGAAAGAGTCCTTGAAAAACCATAGGGTAGACAGAAAATCCTTAGTAAAGACTTTTACAAGATATTCCATTTTTCCATAGAAATAGATTCGCTCAAAAAGGACTACCGAAGATGTTAATTGTAAATGAGAAGATTTGTTACGGAGAAAAAGGAAGATAGATTCGTATTCACATAGATAGAAATTATATAGGAACAAGAAGAATCTTGGATTCCTGTTTGAAAAAGTAGAAATAGATTTTTTTGAAGTAATACGAATGTTCCAATTACAATACTCGTGAAGAAAGAGCTTTAATAAATAAAAAGAAGAAGCATCTTTCACCCAGTAACGAAGGGTTTGAACCAAAATTTCCAGATGGATAGGGTAAGGTATTCGTATACCTGCCACATAATTTAAATATGGAAATTTATCCTCAAAAAAAGGAAATATTGAATGAATTGATTGTAAATTATAAGATTTTACGATTTTTGTCTCCTCTAAGAAAGAGATTAATCGTAGGGAAAATGGAATTTCCAGAATGACGGCAAACCCCTCTGATATTATTTGAGAATATAAATTCTTGTTGTGCCCACAAAATTTATTTTTGTTAGAATCATTAGCAGAAATAATCAAATGATTCTGTTGAGACATTCGAGTAATTAAACGTTTTACAATTAGTAAACTAGATTTATTGTCAGAACCTATATTTTCCATCAAAATGGAGCTATTTAAACCATGATCATAAGCAAGTGCATAAATATATTCCCGAAAGATAAGTGGGTATAGAAGGTCATATTGCTGAAACCTATTTCGTTCTAAATATACTTGAAATTCATCCATTTTCATTTTTGAAAATTCAATTGGAGACAGGGATAGGGGATTTATTGGGTTCTCAAATGATACATAGTGCGATACAGTCAAAACAGGGTATTCTATTTTTTATATTTTTATAGTAAAAAAATAAAAAACGAATAGATACCTCGAAAACAAGTAAAACTCATCAACGGACTCTCTCTCCTCGTTTTTTTCGATCTAATTGTTTTATGTTCATTCTAGAATAACAATCTAGTTCGAAATCCTTTATTTTCTCAACCCAATCGCTCTTTTGATTTTGGAAAAAAAATATCTTTCTCAATATACTCTTTCTTCTACACATTTAGCGCCACCCCATAATGGAGAATAGTTAATAGTTAGGACTCATAACATAAAAAAATCAATAATCCTTTTTATGGAAAAGCTTTTCCCACATCAAGCACTAATCTATTTTTAACGTAAAATTAGATCGGGTAATCATTCCAATTAAAAAAAGAAAGCTCGTTGCTTTTTGTTTCCCTATAATTGGAGCCGCCATGCTCTATCCATTTATTAATTCAACCCAACTTTGATTTTTTGTTCCGAGCCAAGAATTCAAACAAAGGTTTGGATCGGATCCAATAAGAATGAAATATTCTTCGAATTCTCCATTGATACGACATGCTACTTTTTCCATTCATTCCTTTCTGGATCAGTCGTCGTCTTACAAACTCTATCGCCGGTATGAACGAATCCATTGCTTCATTAAAATGTGTAAAAAATCGAGTCGCACTTAAAAGCCGAGTACTCTACCATTGAGTTAGCAACCCGAATGAAACTAATATTAAAAAAAAACTAATAAAATCGAATGTGTAGATATAATAGCAATCAAAAAAAGATTGAATTGTATAATAAAAAAATCCTATGGATTATGGATATGGAATGGAAATAAAAAGATCCGTTTATTCACGATCGGATTATATTTGTTTGATACACGGTTGTCAATATTAATATTAATGTTGAGAAAAAACTACAATGGGGAAAAAAAAATTATAAACTTTTAATTTGAATAAATTGGAAATAGTAACTAACCAATTGAAATTCCATTTTATTTAATTCATGTTAATAATAACAAAGTTCGTTTGTAAATTCGAATAATAAAATTCGAATACGAAAATATATTCTAATACTAATAACTAAAACTAGATTATAATACTAAAAACGAAAACGAATAATAAT-AAAAAAAAAAAAAACAAACAATTATGTTGAATTGGCACTACAAAATTAATCGACATAGATCCAAAAGAAAAGGGTGTATGCGAAAATTAAGG-AAAAAAAGGTTAGAGATCCGATTTTTATTCAATCAATTAATATTCTTATTAATATTAATTAATAATTGAATCAATACAATCTAAATATGGACTAAATAATTAACCTAACCCCCTTTTTATTTCTTCTTTTTTATTTCTTCAGAGAATTACAATGAAAACCACCTCATTGAGAGTAATGTATTTATAAACCCAATTACTTGATTTATTGATTTGCTCTTTTTTTCTATCCGTTTTCTATTATTTTATATATCTTTATATATCAATTCTATTAATTTATATCTATATCAATAAAAATAGATTTTTGTGGTTGTAGAAAACAACATTCTTATAGTATAGCAATAATAAATGAAAAAAAATGAGGTATGAATAGATAGCGGGGGGATAAGAGAGATAAAGGGTTATATAAATATATATACAAGTTATCCACACCCTCTTTTGTTTATTATTTCATTAATTGACTTTCGTTTGTTGATTAGGGCAAAGTTCGATAAAAACACCCGCCCTTTTTGAAATATCCTGAACAGTTCCTGTAGGTTGAGCGCCCTTTTCAAGGAAATCGAGAATAACAGGAATATTTAAATAGGTTTGATTCTTTATCGGATCATAAAAACCCACTTTTCGAAGATCTCTTCCCTCTCGTCGGGATCGAATATCAATTGCAACAATTCGATAAACGGCTCATTGGGATAGATGTATGGAGATGAACAATACACCCCCCCTAGAAACGTATAAGAAGTTTTCTCCTCGTACGGCTCGAGAAAATTAGATGATGCCTATGGGATATAATATAATTATGAATTTGGATGTCAAATAGATCCATAAAATCAAAAAATCAATTCGATTATGATTTTTTAAGTACTTTTTTCTTATTCTTTTTCTTTCCCCCAAAAAATCACTCGTATTCGCAAACTCATAACTCAAGTTGGATAACTCTCAAATAACTCAAAACCTTTAAGTATTTCATTTATTGAGCGGTCTCTATCCCGTTTTTTGTCTATTTTCTTTAGAATAGAATCTA-TTTTTTTTTTTTCTTCATTCTGATAGAGTTGTTGAGACAATTAAAATTGGTATTTACTTGTTCCAGGATCCCTTAAATTTGACTTGAATCGTTGGGTTTAGACATTACTTCGGGGATTTTTAATCGTTTCAAAAATGGCAGCAACATACCATTTTTTCTTTCTATCAAAGAATCATAGAAATAGATAATGATTCCCGCAGATATACTTTTGATCGAAATCGTTTTACCAATTCCAACAAATTTTACTCGAATTCATTTTTATTTTGAAACTTGATCGAATTGGATCCTTTCGATTTCGATTTCTATATAGATAGATAGATAGATAGATATTTACGAAGTTGTTCGAATTTATTAATTTTCACTAACCCTAGATACTTGCTCCTGAAAAATGAATCAACTCGAGCTCCATCATGTACTATTACTATTTACATTATCAACTCCCCCTCC-AAAAAAAACGAGTTCGATATGGAACAGAACAAACGATGTCGAGCCAAGAGCACCCTCATTTCTATATACTCATTTTTATATAATATAAAAATAGTGGATTAAGAATCCACAGCTAATTGAATCATGTCTTTCAAGTCGCACGTTGCTTTCTACCACATCGTTTCAAACGAAGTTTTACCATAACATTTCTCTGGTTTGGAGCCAGTATGTAATTATGAAATCATGAATAGTCGTTGATTCAGTCGATCCATAGTAATCCATATGTTTTCTGAATGGGTAATTTCTAAAGAAAATAAAGAAGTCTCATCAAAAATTCAAATAAAATCGATATTTTAGTATGACTGGAATTTGGATTTTTTTATTTTTGATTTCTTTTTAACATAGAAAATATTCTATTTAATAACATGAATACAAATAAATAAGTTTAAGTTTAAATAAGTTCTTTATGGAATATACATCTTAAAAGTAACTCAATTTAGAGACGGATCATTAAAAATAAGAAAAAAGAATCACGCTTTAGCCAATATTATAGATTCTAGATTGTTAAACCGAAAGTTTCTC-AAAAAAAAAGGGCAATCTTTATTCTAATAGAATATTTGTACTCTCATATGATATTTAGATCTATCTATATTGATAGATCATGCATGGATATGCTCTGGGACGGAAGGATTCGAACCTCCGAATAGCGGGACCAAAACCCGTTGCCTTACCGCTTGGCCACGCCCCATTTCGAATTTCTATCCGACACTAATAAACACTAATATTAGTCTAATATTAGTATTGGCTGTTCGTCAATTTCAGTTTCAATATCGAAATATCTATATCGTATAGAATGTTGCGAGGTTTTTGATATGTGTAGATATAGAATTAAACGGAAATTCTTGATCATTCCATAGAATGCAATTAAGATATTGTATGAAAGTATGATTTCTTATATTCTATCTTAAAGAACAAAATGTTTGCTATGCTTATGCTTATGCTTAATATCTTTAGTTTGGTCTGTATTTGTATTAACTCTGCCCTTTATTCAAGTAGTTTTTTATTCGCGAAATTACCGGAAGCCTACGCTTTTTTGAATCCAATTGTAGATATTATGCCAGTAATACCTCTACTCTTTTTTCTCTTAGCTTTTGTTTGGCAAGCTGCTGTAAGTTTTCGATAAGATCTTAATTTTTATACTATCTTAGACTCTTAGAAAAATTCATAATTTATTCGAAAAAAAATTCTAACATTCTAACAATTGATAAGATCAGATAAGTCTTACAGTATTAATCCTTAATTCAAATATTGAAATTTTTTTATACCCAAGAAAAAGCTAGACCATCTCATTTCATCATTCTTACCCCCCCTTTCTATTGAAAATGAAAAAAATTCGATTTGAGTCCCCACCAATATCTAATTGGGAGTATGAAAATTTTGATAATAAAGGACTCGGCTCTTATTACAAATCCATTTTTGAAAATTCCTTTCTATTATATTTCTCGAAACCACATCATTTCTTAGTGTCAAAAGAAACATAATGTATAGTATAGGAAAATCTATTCTCTTTTTTTTTTTTAATTGATCTTGGAGATTGTGTAATGCTTACTCTAAAACTATTTGTTTACACAGTAGTGATATTCTTTGTTTCTCTTTTCATCTTCGGATTCCTATCTAACGATCCGGGACGTAATCCGGGACGTGAAGAATAAAAAATAAGATTTTTTTATTCTCCTTTCATGATTTTGAAATATTTCTTAGAATTGGATCTATACTATATTAATATTTCTATTTAATAGAATATTAAATATTATTTAAATTTAATAG--------------------AATATTATTAAAAATTTAATAGAATATTATTAATATTTTATAATATTCTTAATATTTAATATAAAATATTTAATATAATATTTAATAATAATCAATTTCATATTACTTTCTATTGAATAATAATAATAATAAAATCAAACAAACAAAGAAAAAAATTCAAGAGATAGAGATAAAGAACAAATCATCGACGGAAACGGAAAGAGAGGGATTCGAACCCTCGGTACGAAAATTTCGTACAACAGATTAGCAATCCGACGCTTTAGTCCACTCAGCCATCTCTCCCAAATTGAAAAAATAGAATTCCTATGTTACATTATACAAACAAAAAAAAGAGATTGAAGAAGCTACTCCTTTCTTTCTATCTTATCTCTCTTTGACTTATTCTTTTTATATTATAGTTTTTCTATTTCTTTTTATTCTATATTAGGATTAGGATATAAAATTCTATTTAAGATATCCAAAATATTAAAAATATTCTCTAAATACTAAATAGATAAATTGTATAAATAAATATTGAATATTGTATAAAATAGAATAGAATTCTAATAAATAATAAAAAAATATCCTTTTTGTTTGTTCGAAGGGGTCGTGTTTTTTTTCTATAGCCCGGCCAGATCGGTACCTAGCCGGGCTTTTTTTGTTCTAATGAATCCCGTGAATAAAATATATTGGATCTGAAAAAATACTTGTTATTGAAACAAGATCAAACATAAGAAAAACTTTTATATTCCTATGAGATAAAACCACAATGATAGAAGATCAAAATCACTTTTCTTATTATTTTATTTTCCATTTTTTTATTCTTTATTTTTATTTTTTCCAGTAACCGTACCTAAAAATGTAAAAAAAAGCAAATACGACTAAAAAAAGAATGGAGATTCTTTACACAATGCATTTTCTTTTTATGTTATGACTAAAATAATTTAGTCAAGATGTATTTGTCAAAACACCTTCAGCAAAACAAAAAAAAGGACTACTTTTTTTTTATTTCATTAGGTCCCCTTTACGAAAGAAAACACGTCAAAACTATAATTTTCATGATTCTTTTATTATTATTATGATCCTTTTTTTGATTCCGACTGATTCCCCTGTTCGACAAAAGATTTGTTTATATACAATAATCGCATTGTAGCGGGTATAGTTTAGTGGTAAAAGTGTGATTCGTTCTATTGACCCCTTAATAGTTAAGGGGTCCCTCGTTTGATTCATATTCCGATCACAAACTTATTTCTTAAAAGGATTTAATCCTTTCCCTCTCAACGAACGATTCGAGGAAGAATATACATTATCGTAATTTGTATCCAAGAAGAATCAATTAGAAATTGAAAAATGGAATTATGAAATTACGAAACATAAAAATTTTTTGAATTGGATCACAATACTCACAAATTATTGAGTATGAATAAGGGATCCATGGATAAAGATATAGAAAGTTTATTTCTAATCGTAACTAAATCTTCAATTTTTTTATTTGTCTATGAGAAATTGAAGCAAACTAGCTATTAAACGATTCCTTTAGTTTACTATAGACATCAACATATGATATGTAGCTCGGTGGAAAAAAATGCTTTTCCTAAGGATTCTTTCAAATCGAAAAGAAATAACGAACGAAGTAAAAGTAAGTAGAAAAAAAATTTTATTTTTCCTCCTCTTCTATAGGGATCATCTAAAAAGCGGGCTGTTTTGAATGTATTCAGAACGAAAGGCTGACATAGATGTTATGGGTAGAATTCATTTCATTCATTTCATTTTGTTCACATCTTCTCCATTTGTTAAATTTTTCTATTTCTCTCTATCTTGCATAAAGGAGCCGAATGAAACCAAAGTTTCATGTTCGGTTTTGAATTAGAGACGTTAAAAATGATGAATCAACGTCGACTATAACCCCTAGCCTTCCAAGCTAACGATGCGGGTTCGATTCCCGCTACCCGCTTCTATTCTATAGCGGATATTGGAATCTATATTTATTATTATATATTAATACATAAATAGGAATATATAACTAATTCATTTCGTTATTTAAATTCAAAATAGACTCGAATTTTTTTAATGGAATTTAATTAATGTAAATGCAATTCATCATCAAATTGAATACACAACCCCCCCGAATTCTCTCACATATTTTTTCCAAATCAAATGGAACAATAAAAAATTGTAATGAAAAGCGTCCATTGTCTAATGGATAGGACAGAGGTCTTCTAAACCTTGGGTATAGGTTCAAATCCTATTGGACGCAATTTATTTGCATATATATTGAATTGAAATTTCTATATTTCTATGTCAAGAAAAAGATTTTGAATGATTTGAATTGAACAAGAAACACTTAGAGTTTTAGAGTAATAACTTACATTTTAGAGTAATAACTTACATAAGTTATACACAATTTATATCTTGACCTTCTATTTTTTATAGAATCTT-----ATAAAAGAAATTAAAAAATCTAAATCTCTTAGAAATATAAAAATAAAAAATTGTGG----------------------ATTTCTTATCTATTTTATATAAATAGAAATTGGATTTTATTTAAGATAAAAAATGATATTAGAAAGATTGGAAAGTTATTAAATTATTAATCAATTTTTTTCGACTTGTTCCTGAAGTAAAAAGAGTTCCATCTGTTCCTGAATAGCTTCTTTCAAAAGGGCTTCTGCTTCTCCGGTAAATGTCTTGGTAGAAGATATGATTTCTTGGAATTGAGGTTTATTCGTTTTTAAGTAAGCACGTAATTCAACGAGAAATTTCCTTACCTGTCCAATTTCTAATGAATCAAGATAACCATTTGTTCCGGTATAAATAGTTATTATCTGTTCTTCCACAGTGAGAGGGGCTGATTGGGATTGTTTGAGCAACTCGCGCAATCGTTGACCTCTTGCCAATTGATTTTGAGTAGCTTTATCGAGATCGGAAGCGAATTGTGCAAAAGCTTCTAATTCTGCGAATTGCGCCAATTCCAATTTTAATTTACCAGCTACCTGTTTCATGGCTTTAATTTGAGCCGCAGATCCAACTCTCGAAACGGAAATACCTACATTAATCGCAGGTCGGATTCCAGCATTGAATAGATCGGCGGATAAGAATATTTGGCCATCTGTAATGGAAATTACATTAGTAGGAATATAAGCTGAAACATCTCCTGATTGGGTCTCAACTATCGGTAAAGCAGTCATACTTCCTTCACCTAACTGAGAACTTGATTTAGCAGCTCTTTCCAAAAGGCGTGAATGCAAATAAAAAACATCTCCCGGATAAGCTTCACGGCCCGGTGGTCTTCGTAATAGAAGAGACATTTGGCGATAAGCCTGTGCTTGTTTGGAGGGGTCGTCGTAAATGATTAAAGTGTGCTGTTCACGGTACATAAAATATTCCGCCAGAGCTGCTCCTGTATAAGGAGCGAGGTATTGTAATGTAGCCGGAGAATCCGCTGTTTCAGCTACTACAATAGTGTATTCCATTGCTCTCCTTTCTTGTAAAGTAGTTACCACCTGAGCCACAGAAGATGCTTTTTGACCAATAGCTACATAAACACATATTACATTTTGTCCTTGTTGATTGAGAATCGTATCCGTGGCTACTGCTGTTTTACCGGTTTGTCTGTCACCAATAATTAATTCTCGTTGACCACGCCCTATAGGGATCATCGAATCAATAGCAATAAGTCCTGTTTGAAGAGGCTCATATACGGAACGTCTCGAAATAATACCGGGAGCGGGAGATTCGATTAACCTAGATTCAGAAGATGAAATTTCTCCTCGACCATCAATAGGTTTAGCCAGGGCATTTATAACACGACCCAAATAAGCTTCACTTACTGGTATCTGAGCAATTCTTCCTGTTGCTTTTACAGAACTTCCCTCTTGTATCATCAAACCGTCACCCATTAATACAACACCGACATTATTGGATTCCAAATTCAAAGCAATGCCTATTGTACCCTCTTCAAATTCTACTAATTCCCCCGCCATTACCTCATCAAGACCATAAATACGAGCAATGCCGTCGCCTACTTGAAGTACGGTACCAGTATTTAAAATCTTGACTTCTGTATTATATTGCTCAATACGTTCACGGATAATTTTACTAATTTCATCTGCCCGAATGGTTACCATGAGTATTTCTTAATTCTTTTTTAAAATAAAAAAATAATGCCTACTGTAGAAGAACTAATTAGTTATTTTATTTCTTTCATCGCCCCAAACATGCCAATATTAGCACTGATGGTACGTAAATGTAACTCGTTGTTCAAGCAACTATTCAGAGTTCCTAGAGCTCCCTGTAAGGCTTGTTGGAAAACCCGCTGTCGGACTTGATTAATTGCCCTTTGTTCTTCAAAATGAATGGTTTCATTTTTGTAATTTTCTAATTGTTCCAAAGTCATAGAAATTGAATTAATCAAATTCAATTTTTCTCGTTCTATCTCAGAGTAGCCATTCACTCGAAACCGATCTGCTTCCATTTCTACTTTCTGTAAACGTGCCCGGGCTTTTTCCAACTGTTCAATAGCCCTTTCCCGTAGTTCTTCTGAATTTCGAATAGTCTTCAAGATTCTCTGTTTTCGATTATCTAATAAATCACTTAATGAAAGTAGATTATCTTTCCATTCATTTCAAAACTTCCATAATCTCTTCCCGAACCAAACATGAATCTTTCAATTCATTTGGCTCTCACGCTCAATTCCTTATGAGAAATTCCCATATCTTTTTTTTTGTAATAAAGCCTATCCTCTCTATGC---------------ATATTCCAAAAACAAATATCGAAACTTATCACTAATACAAGACCAGAATATTTGGAGGACTCTTCTGAACAAACAAATAATTGTCAGCAAGGTTGTTTTTTAATCCAAAGAATTTTTATTCCTTTATACATATCCATGCATATACGTAGGTCGTCGATTCCGCATTGTATAAAAAAATTGTATAATATTTTTTTTTTACAATACCGTTTTAAAGTTTAAAGGGTTCAAATCATTCTATCGACATGAGTGTTCTATATCGAAAAAAAAATTCCAACTATTCCTTTAAAACCATTTCTGTTATTCTGTTAATAGTAGAAAGACTACCGCGCTACGTCTCGACTTCAAACTGCTTAGTTTTAACCATATTAATGGTCCCAGATTATTAGTGGATAGAGAATCAAAGTGGATTTACCAATGAATCACGAAATGCTATGGTTCTTAAATATGATTTCTTAATTTATTCAGAAGTAATTCGCGGGATCGTGCACCTTTTGATAGTTCTAACGAAAAAAAAAAAAAGTACAGTTGGTTGGATCCAACCTATTCTTGAAATAAACAACTCACACACACTCCCTTTCCAAAAAAAATCAATACACCAAGCACTACACTTAGATTTATTGGATTTGTTGCTAAAATATCGGTATTAAACCCGAAACTCCCAGCGTATGGCCAGTAACCCAAAGAAAGGAAAGAATGGGTTATATTTTTCATATGATTTTATCTCCTCTTATATCTTATAGATAGACTAATTATCTTTATATATATATCTATCTATATATATTAGATATTGTATTTATATAGATTTTGATATTTTTCGATATTTCAATTCGATATCGAATTA---------AAATAATAAGAATTTAATAAATAATAAGAATTTAATAAATAATAAATAATAATAATGAATATCAAATTCATATTAATAAATAATTAAGAATTATGAAATTATAATAAATATAAAATTAATATAAATGAAAATATAAAAAAATTTATTAATATTAATAAATTTATTAATATTAATATTATTAAATAATATTTTTATAATAAATAATATTATTATTATATATATAAAATATTATTATATATTCTAATTATATATTCTATA----CTATTTAACTATTTAATTAATATTTAAATTAATATTAATAATTATATA---------ACTATTTAA---------TTTTAATTAATATTTTTAATTTAATTAATATTTTTAATTAATTACAATTTATTAAT---TAATATTTTTAATTAATATTTTTTTTGCCCATAAGAATGATACTTATTTGAATTAGGTACCAAATCTTATGTTAATTGCAAACTACTTAGTTTTTTGCAACACTTTGTAAAAAGAAAAACTTTCTAGGGGGGCTCGTTGGACTAACAATTAGACTAACAAAGGGAAGGAAGAAGGCGAGTCGATATGATAATTCCTCACCCTCACTTCAAATCAGTCCTTCCCATGAGGTATTGTCCGAACGAATAAATAATTGGAGGAGTGAAATATTAATTTCATTTGAAAAAGCAAGAGCACGGCACCAAAGCAAGTCCACGAAAAAAAATAAAAAAATGTTTCTTTTTCGGATTAAACAAAAGGATTTGCAAATAAAAGCGCTAATGCTACAACCAGTCCATAAATTGTTAAAGCTTCCATAAAAGCAAGACTAAGCAATAAAGTACCCCGTATTTTTCCCTCTGCCTCAGGTTGTCTCGCGATCCCTTCTACAGCTTGACCTGCAGCAGTACCTTGACCAACCCCAGGTCCAATAGAAGCAAGCCCGACAGCCAACCCGGCAGCAATAACGGAAGCGGCAGAAATCAGTGGATTCATGATAAGTTCCTCGCACACAAAATAAAGAAAAGAAATAGTTAATGATACAATCAACCAACCAATTATGACTTAACTGTTCCATCGCTAAAATTTATCCAGTCGAAGTGAAGTAATTAAGGAATTCAAATTCCGAATTGAAATCAAATTGAATGAAATCAAATTGAAATTAAAATGGAAATAAAAAAGAAAATATTAATAATATATTAAGAATTGAAATACTATAATAATATAATAAAATA-------------CTATAATCTATTAAAATACTATATTAAAATACTATAATCTATAATTAGAATATAGATTTAAAATGAATTTATTATAGATTTAATTACAATTTCAAATTAATTGATAAATTAATTAAATGATAAATTCATTAAATTGAAAAATGAACTACTTCGATATTTCTTTTTTAGTCTCTATCCACGTAGTTTTTTTGTGAATACACACGACTTTATCTAAGTTTCCAGCAGCAGGACTAATTTAGATATATCTTGAGTTCATATAGAACTAGTTAATATCTAATATCACATATACATGTGTTTCTTCCAGACAGTAAACCAATTAAATTATTCGTGTCTTAGATTCAATCAGATTCGTGAATCATTCTTCGAAGCATCCACAAGGAGTTGTCTTATAGCGATTAGATTCCATACACCTAGTTCGACCCCTACCCTATACTATAAAACTATAAATATTAATATTATTAATATTCTATTTATCTCGTTTTTTAAATTTTTTTTATTAAATCTTCGTTTTATTTATTATTATATCATATGGATAGAATCAATCTAAATCGATTCGGTGAGACAGAATCATTGCATAAAAATATCAACATTTGAGTGATCTAAGTTCATATAATTTTATTATTTATTATATTAAAATGATCTTTTGGTCAATCGTTAACGTTAAATTGAATGAATGAAACGGGAATTAGTTCTAGTTGTATAAAAATAACATAGTTTTTTTTAATTAATTGCATGTCGTAAACAACGGATACTCTAAAAATTCTTATTCAAATTATGACTACTAATATAATAACGAAATTGAATATTTTCATGTTCTAATCAAATGAACAAAACAAAATACAATAAAACAATACAAAAAAATATAAAGAAAGAGAATATTCATTGGAGGGAAGTATAAATTGGTCAAACAAACAATCTTTTTAGGAAAAAGATCTTTTAGATAGATCTCTTTCCTG---TTTTTTTTTTTTTTTTACAATTACCTCATAATTTTTTTTACTATTCCACTAAATCGATCGTATACTTATTTTTATTTATCTTATGCATCTTTTTATTTGGATTTGAATAACCTATTTTCTATATTTCTTTATCGATTTCGGTTCCCTAAGTAGATTATCTTGAACTGCACATACATTTCGGCGTACTAAGCTAAAAAAAGACTATTTCAAAAAATAGTCAATGATGACCTTCCATGGATTCACCTATATAAGCCGCAGCTAAAGTTGCAAAAATAAGAGCTTGAATACCGCTTGTAAATAATCCAAGGAACATGACAGGGATAGGAACCACTAAAGGTACTAAAGAAACAAGAACAACAACTACTAATTCATCAGCTAATATATTTCCGAAAAGTCGAAAACTAAGTGATAAGGGTTTTGTGAAATCTTCTAAGATATTAATTGGTAAAAGGATTGGAGTTGGTTGAATGTATTTACCAAAATAACTTAATCCTTTTTTGGAAAGACCCGCATAGAAATATGCTACTGACGTAAGTAAAGCTAATGCAACGGTAGTATTTATATCATTTGTGGGTGCAGCTAACTCCCCATGAGGTAACTGTATTATTTTCCAAGGTAAAAGAGCCCCTGACCAATTAGAAACAAAAATAAATAGAAATATAGTTCCAATAAAGGGAACCCATGGACCATATTCTTCTCCAATCTGAGTTTTGCTCACGTCTCGAATGAATTCCAGGACATATTCAAAGAAATTCTGACCGTCATTAGGAATGGTTTGTGGATTTCGAACAGCTAGAATGGCTGAAACTAATAAGATAGCAATTACAACCCAAGAAGTAATAAGTACTTGGGCATGGACTTGGAAACTCCCTATTTGCCAATAGAAATGTTGGCCTACTTCCACAGCAGACATATCGTATAATCTTTTTAATGCGTTGATGGAACATAATAGAACATTCATATTGCCCTCTGAAAGAAATCGAACTTAAAAAAGGAATTATTTTGATTCAACCATTTTTTTTCGGCTTGTCTACTTA--------AA-----AATTTCAATTTAAATTGTCTTAAATTGTATCGTTTGAATACGACTAATCACATAATATCTCCGTTTAGGTTATTTTTCTCTTTTTTGCGCGATTCAGTATATAGTAATAATAGTATAGTAACCGATTCCATGAATCTTAAAAATCTTATAAATCTATGGAGTTCTCCAAACCAAATAATTTATTTATCTTATTATTAATCAAGAATTTCGTATATAGCTAAAACGACCCTCACAAATTGCAAACACTAATTTGTTAAGAATTAGTCGGATTGAAGCTATAGCATCATCATTAGCTGGAATCGAAATATCTGCGAGATCCGGGTCACAATTTGTATCGATTAAACAAATCGTTGGAATTCCCAAAGTGATACATTCTCGAAGAGCCGTATATTCTTCTTGCTGATCAACGATTATTACAATATCAGGTAATCCCGTCATATATTTAATGCCGCCCAGATATGTTTCCAAGTGAAATAATTGTCTCTTCAACATAGCGGCATCTCTTTTCGGAAGACGGTTGAGTCTCCCCGTCTTTTGTTCCGTTCTTAAGTCTCTGAACTTATGAAGTCTCGTTTCTGTAGTATACCAATTAGTTAACATACCACCGAGCCATTTTTTATTAACATAATGACATCGAGCTCTTATTGCAGCCCGCGCTACTAAATCTGCTACTTTATTTTTGGTACCAACAATTAAGAATTGTTTTCCCCTACTTGCTGCATCAAAAACTAAATCACAAGCTTCTGATAAAAAACGAGCAGTTCTAGTAAGATTTGTAATATGAATACCTTTACGCTTTGCAGATATATAAGATGCCATTCTAGGATTCCATTTCCTAGTACCATGGCCAAAATGAACTCCTGCTTCCATCATCTCTTCCAAAGTTATGTTCCAATATCTTTTTGCCATTTATCACCACACTTTCTCTCTTTTTTTTTTTTTTTCAAAAAATAAAAAACCAGGTATCCTGAAATAGAAATAAATAATTGTTCCGATGGAACCTTCTCTTCTACCAAAGATTGCTGTTAATACACAATCAGGCCATTCATTTTTTCTATTCGTTAGTATCTTTATTACTATTACCAAATCAAATGACCGCGTATAGCTAAGGGGATGAATCCGCTCTTAAGAACCATTAAATCCTGGAAATGATTGCTATGATGTATCGCATAAATTGTTTGAAATG-AAAAAAAAATCAAATAATTCTCTGTAATGGAACAAAATATCTCTCTCATCTCTCCCTCAAATAAATTC-TTTTTTTTTTCCAAGGAATGTTGCCTTGAACGCTGCACTAATTTTTTTTTTGAATCCGGTACCAACGGGTATTATTCCCCCTAGAACAACGTTCTCTTTCAGGCCTTTCAACCAATCAATACGACCCCGGAGAGCGGCCTTTGCTAAAACTCTAGCAGTTTCTTGAAAACTCGCTTCGGATATGAAACTTTGAGTATTCAGAGATGTTTTTGTTATTCCCAGTAATAGTGCTCGGTAACAGATCGCTTCTTCCAAAGCACGCCCCGTTCGCTCAGCTCGCAACAATCCAATTAGTTCGCCGGGTGAAAAAACATTAGACATTCCATCTTCTGAAACCAAGACTTTTGATGTTATTTGACGCACAATAATTTCTATATGTCTATTATGGATCTGCACCCCCTGGGATCTATAAACTTTTTGGATCTTATTAACTAAAGAAATATGACTTTGAACTATAGTTAGCTCAGCACCAATCAAGAATCTCCATGGAATGCCAAGAATTCTTGTTATATGATCGTTCCAACCCTCAACTCTCTTTTCTAGGTTCATCGATATTGAATCAATCGAACGCACCTCTAACACCTGTTCTATTTTTGGAAGACCTTGTATTATATCACCAGATTTCGATTTTTCGTATATAAATGTAACTAATGTATTTCCTTCGTAAAGGATTTCTCCGTAATGGCCATGAACAGTTGCTCCCGGAGTCGCCAAATAAGGGTTAGCCGATCTTATTACTACCGAATCCATTTGAACAATTACAACTTGACCCGATTTTCGGTTTGGTCCATTTTTAGATATACATACATTTTCACAAATAAATTGCCCAAGGCTAATTATTGAAAATGTTTTTTTTAAATAATTAGGGTGGTAATTATGATGGAGAAAATTCCAATTAAAATAGAATGGGTTCAAAACGATGTTACTGCATAGATCGGGCTTATAAATTCTCCCGTTTTCGTCCATTAAATAATATTTAAATATTTGAAAAATTTCTTTGAAATTGTCAAGTTGCAAATATTTCGTTACCAAGATCGGATTATGAGTTATTAAATAGTAAAATGAAAAAATATTTGCAACTTGAAAGGCTATTCCTAAAGGTCCTAACGAATTCCTAATTGGAATTCGAGGACCTCTTTTAATTGATTCTTTTATCACATTGTGATATTTTCCATCGTTGAGTAGACGCGTTTGAAAACAATTAGATGATGACAAAATTATCAAAGATCGGCATTCCTTATTTCTATTCAACAACATACGAATAGTTCCGTGATCTGGGCTAAGTGATTGTGAAATCTTTACTTTGGAATAAATAGAAAAAAATGGATTGATATTGGTGCGATCTGACTCATTATCCGAGATCAATCCTGAACCGGACGGATTATTCCTTTTTCGAAAATACGAAATATTGGAATTCACTAAATCAATTCTTAGGAAATCTCGAATCATGCCATTTGTACTTACTTCAACAAAAGAAGCGCGGACCTCTTCGATCGAAGAATTTTTTTTGTCTTGATCCCAATTCAAGACGAAACAGGTTCGAACTAATTGAATGCTTGTGTCAGAAATTCCCCGAATCGGTTTTCCACTTCCATAAAGAATATAATTGACAACTTGAAGTTCCAGATTATCCCTTTCCTGCAACAGGTCCTGGGGGAAAGAGGTTACTAAATTTATACCGTCCCCGATTTCATATAGAATTACGGGTCGAACTAAAGCAAAATACTTTTTCTTGGTAGGTGCGATCCATTGGACATAGAGCCAATTTTTTAATTTTTTGGATTCCTTAGAATTTTTTTTTTTTACTGTTCCGGGTGGTATCAAGATGCCACTGTGTCGGGATATCTTTTCCATCTCTCCAGGAAAATGGATATCTCCCGAAAAGATTTTTAGTTCAATCCCCCTTTTGTTCTTTTCCACTCGGACCAATCCACCTACTCGGCTTCTTATATTGAAAGTTATTGGTGTATCTACTCCAATGATACTATTGTTCCGTACCATTATGGGAGAGGATTCGGGTAAAATATGCACTTCCTCGGGAATGAAAAAAAATCGATCTACTTTCATTTGATATTTTGGCTTAAATTCTTTGAATCCTCTATACTCAATTAAATCCTCTTTTTTGAAAATGGAATGAAACCTTATAGTCCTATATTTAGTAATTCCTGAACTTTTTTTTCTGTATTGAGGATCATCGAAATAAGCAAAAATACTATTTCTACGAAAAATACCATTAATAGGTATTTCAATCGAGATACCGGAAGGGGGCATTAGTTCTTTGTCTCGTTCTTGAATCGATTGAAATGGAATGATGAATCGATTTCTTCGCCTCTTTGCCAATAAATCTGAATTAGCGTGAAGAATAGCAGGATATAGGAAATTACAAGGGCCTCGACTAAGCCCTGAATAATCTGGAATCCCACTTTTTTTTTTACCAGAAGTATTTGAACTAAAGAATTTGTGCTTTACTTGATCATTACTTACTAAAAGGTTAGAAATATATCTTCCTCCAGCAGAACGAGAATGAATGTTCATTTGATCTTGATCTTTGTGGAGTGAAAAAGGGACTGCACCGGACCTGCACGACCCTCCTGATAATATCCATAAATGACTTGTTTTTGGTAAGATGTGGACATTACTATATTTAAATGCGGATGCATGGTACACATCGTTACTCCAATGCATTTCTCCCTCTGAGTCAGAATAAATATGTTTTCGAACCCTCTCTTTAAAATTCAAAGTGTATGTTCCCGCGCGAATCTCAGCAATCACTTGTTCTGATTCTACATATTGATCATTTTGAACTAATAGAAAACTTTTTGGTGGAATAGTCACGTTATGTAGAATATCTTCACTTTCAATAGTTACATTCAAGTCTATATAACATAGAAAAGCAGGATGTCCATGACGTGTACGTGTAGGATGAACCAAACCCGCATTGAATTTAATTTTTCCATTAGAAGGGGCTCGTACATGTTCTGCAGTACCCCCCGTGAATACTCCACCGGTATGAAAAGTTCTTAATGTTAGTTGAGTGCCCGGTTCTCCAATAGATTGACCCGCAATAATGCCTACAGCTTCTCCCAGTTCCACCAGATTGCCATGAGTGGGACTCCGGCCATAACACAATCGGCAGATCCAAGATGTACTCCTACAAGTAAAGGGGGTTCGAATCCATATTGGTTGTGTTTGAGAGGTTATGAATCGATTGACAAGTCCAATCCCCATATCTTGATTTCGAATGGCAATGCATCGCGAACCTATATATATATCGTCTGCTAATACACGACCAATTAATGCTTGTATCCAAATTCTTTCCGGCATCATTCTATTCCTAGAACTAACAGAAATCCCTCGAATGGTGCCGCAATCTGTTCTACGTACAACAATGTGTTGAACTACTTCAACAAGTCGGCGCGTAAGATATCCAGCATCGGATGTTCGTACAGCAGTATCCACAACCCCTTTGCGGGCTCCGTAGCACGAAATGATATATTCTGTTAAAGACAGTCCTTCACGTAAATTGCTTTGAATGGGTAAATCAATCATTTGTCCTTGTGGATCCGACATTAATCCTCTCATACCTACTAATTGGTGTACTTGAGATGCATTTCCTCTAGCTCCCGAAAAAGACATTATATGGACTGGATTAAAAGGGTCAGTCGTCCTAAAATTAGGATTCATTTCTTGTCGTAAATATTCACTTGTAGCATACCATATCTCAATGGATTGGCGTAATTTTTCTACCGCATGTACGTTCCCATAATGATGGTGTTTTTCCAAAATCAAACCTTGTTGTTCAGCATCTTGGACTAGCCATCTCTTAGAAGGTATTGTTAAAAGATCATCAATTCCTAATGAAATGGATGTAGCAGTAGCTCGCTGGAACCCCAGAGTCTTTACTTGATCCAGAATGTGTGATGTATATGCCATTCCGAAGTGATTTATTAATTTGCTAATAAGTCGTTTAATGGCAGTTCCATCTATAACTTTATTGTGAAAGACTAGGTTGGCCCGTTCTGCCATAAATACCTCCATATTCCATTCAGTGGGGTTTGGTTCGACAATGGGTTTGAGTCAATGATTGGAAAACTTTCTTTTCTTCATCTTAATTCGCCTAGAAATTCAAGAACATAACTATGATCCTAGTTGACCCGGAGAGACCCGAATTCACACCGGTATCATAAATTTACTTAATCTTAGATACCATCTGTATGGTTAGATACCATATGAGTAGGCCCTGCAAAAGCCTTGTATAGCTTCTTCGATTTCTCGATAAAAAGAAATATGACCAACAGTGGTTCGAATGTATATACAACGAATTTCTTTTTTTATACTTCTTACTATTAGATAGTGACCATAAATCTCATGATAGGTACCCAAAGATTCGTAGTGAACTTCGATAGGAGCTTCTCTTGAAGAAATAACACGTTGATCTAGTCGCCACCGGAGCCACAAAGGGCTATCCAAATTGATTCTTTTCTGTCGATAAGCTCCAATTGCATCATAGGAATTACAAAAAAAAGCTTCTTTTTCTTTTGTATACTTATTATCGTAAATTCTTTCATTTTGATAATTTATGCGATTACACGGATTATACCGATTTGCACAAATACCACGCTGATTCCCGCTGGTTAATATGTAAAGCCCAATAAGTATATCTTGAGTTGGTACGGAAATTGGATCCCCAATAGCTGGAGACAAGAGATTCATATGAGAAAACATAAGTAAACGAGCCTCTGCTTGAGCCTCTAAAGATAAAGGCACATGAACAGCCATTTGATCCCCATCAAAGTCTGCATTAAATCCCTTACAAACTAGTGGATGTAAACAAATAGCACGCCCTTCCACTAAAATGGGTTGGAATGCCTGTATGCCTAATCTATGCAAAGTAGGCGCTCTATTCAGTAATACGGGATGACCTTGCATAACTTCTTGAAGTATTTCCCATACAATCGGTTCTTTTTCCCGAATTTTACTCTTAGCAACCCCTATATTCGAAGCAAAATGTTTTCTAATTAGACCACGAATTACAAATGTCTGGAAAAGCTCTATTGCTATTTCGCGGGGCAATCCACATCGATGTAATGAAAGTGAGGGCCCTACCACAATGACAGAACGCCCCGAATAATCAACCCGTTTGCCAAGCAGGGTCTCGCGAAATCTTCCCTCTTTGCCCTCAATTACATCTGAAAACGACTTGTAAACCTTATTATGACCGTCCCTCATTGGTTGTCCGCGGATTCCATTATCAAGAAGTGTATCTACGGCCTCTTGTACCAATTTCTCCTGACACATTACTAATTCCCCCGGCGTAGATCTACTTGTTGTTAATAGATCGATAAGAGTATTGTTCCGATAGATAACTCTTCTATAGAGTTCATTAATATCCGAGCTCATTAGTTTACCCCCATCTATTTGAATAATCGGTCTCAATTCGGGAGGAAGAACTGGTAATAGACATAAAACCATCCATTCTGGTTCTATATTTGTTCGAATAAAATGCTTAGCTAATTCCATGCGGCGAATCAAAAAATTCTTTCTTCTTCCAACTTTTCGATCTTCCCATTCATTGCCCGTGGACCCCTCTTCTCCTAAGTCTTTCCATTCTACCAACGAAGAATCAATAATAATTCTCAAATCCAGATCGGCTAATTGTTCTCGAATAGCACCTGCTCCGGTAGAGATTTCTCGATTTCGAAATGTATCGAAGCCTTGGGTAGTAAAAAAAAGCGGGATGCTGTATTTCCAGGATTGGATTTCATATTCGAATGAACCTCGTAATCGTAAGAAAGTAGGTTTTTTAACTATGGGCCTAGCAAACGAAAAATTTGGATAGGATCCAATAGGATCTCCCCCTTTTCAAAATCGGACGTGAAAGTTTCCTCTCATCCGGCTAAAGTAGTTACACCAAATAAAGATAAAGAAAGGGATTCGCGCTTTCAAATAGTATAAAAACCCTAACTACTCTTTACTCAAGTTCTCAATAAAGACCAAGCAACATTTCATTGATTCATTTTTTTTTCGATTTTATGAATTTTTTATTAAATTCTTAATTACAATAAATGAAATGTGAAATTTTTGAGTAGTCTACTTCCCTTCGAATGAGGAATCCCCTTAATTCTTAATTTCTATTTCTTAATTAATTAATTCAAATAAAAATGAATTAATTAAAATGAAAGGAGTACCTTAGGATTCATAAGGGATTTACTTGTCTATTTCTCATTCCATTCGATCTTTTAGGTCCCTACTTCGCCTCGATGGTTACATCACGATGTCCTTAAGCCTATATGCGATGGATAGACTTCTGCAACCAAGATCTATTTGTTTATTTGAACAGAATTTCAGTCCTTTCTAATAAGGAATGAAAGAGTAAATTCCAATATTTTTTTTTTCATTTTCACGAGGTAAATTCCTATTGTTTTGTTACTGAATTGACCATAGACCAATTCCCTTTTGGGAGTATTAAATACACACCCATAATTCTGAGCTTCATGTTACTCACCCCAAGAGACATGTCAGATCCGGGGCATCCCAATTCGATTGAATGGAATGACAGTTTCTCATTCTGAATCTGTAAAAATAAAAAAGGAATTTTGATCAAATCACACATCGCAATATACTAGACCTTCTAATTCTTTAAGAGGTTTATCTAAAAGATTCGCGATATAACTAGGAAGACGTTTTAAATACCACACATGAGTTACTGGACATGCCAGTTTAATATAGCCCATTTGATATCTCCGTATTCGAGAATCAACAAACTCTACTCCGCATTGTTCACAAAATTTTGGTTCTTCTTTTTTATTTCCAATTACTCGATAATTTCCACAAGCACAAATCCCACTTTTTATAGGCCCAAAAATTCTTTCACAAAATAAGCCATCTTTCTCAGGTTTATTGGTTTTGTAATGAAAAGTATAGGGTTTTGTTACTTCCCCAACTATCTCTCCGTTAGGCAGGATTTTCTTGGCCCAAGCACTTATTTGTTGAGGAGAAACTGATCCAATTCGAAGTTGTTGATGTTTATATGGATCAATCATAGAAGAAAAATTCTGATTCATTCCAATTAAGCTTCCTTCCTATGAATCTGGAAGTTTTTCTCAGATACAAGGAAATGATTCAGTTCCAGAGCCAAAGATCGTAGTTCTCGAACGAGCAATCGAAAAGATTCTGGAGCATCTTCAGATTTCGGTATTGTTCCTCCAATGATCGTAGTACCAAGTACTTCTTGACGAGCTCGAATATGATCAGATTTATAAGTAAGCATCTCTTGTAAAATATGAGCAACACCAAATCCCTCTAGCGCCCAAACCTCCATTTCTCCCACCCGTTGTCCCCCTTGCTTGGCTCTTCCTCTAAGGGGTTGTTGCGTAACAAGTGCATAATGTCCACTGGAACGTCCATGTATTTTATCATCAACTTGATGAATTAATTTCAAGATATAAGGCTTTCCTATTATAACAGGCTGCTCAAAAGGATCTCCCGTTCGTCCATCAAATATTCTGCTTTTTCCCGGATACTCGGGTTCAAATATCCATGGATTCGCTGTTTGCTTACCGGCTTCATATAATTCAGAAAACACTAGTTTTCTCGAAGCCTCTTGTTCATATCTCTCATCGAAGGGTGCTATTCGATAATGTCTATCTAGCATGCCCCCAGCTAATCCGAGTGAGCATTCAAATATCTGTCCTACATTCATTCGTGAAGGTACTCCTAATGGATTGAAGACCATATCAACGGGTCTTCCATCTTGCAAATAAGGCATATCTTGTCTAGACAAAATTTTGGAAACGATACCTTTATTTCCATGTCTTCCAGCCACTTTATCACCTACTTTGATTTCACGTTTCTGTAAAATATATATATGAATCGTTTCGGAATTATAACTAGAACCCCCCTTTTTCTGGATCCATCTCACATCAATAACTCGACCCCGACCACCTATAGGTAGTTTTAGACAAGTTTCTTTTGAGATAGATACCTGAATGCCAAGTATAGCTCGTAATAATCTATCTTCCGGGGCATACGAAGATTCTTTCGCCATTTGAGGCGTTAATTTACCCACTAAAATATCTCCCGTCTCTACCCAAGATCCCAGCATCACAATTCCATTTTTGTCTAAATTTCGGAGTAAATGGGCTTCTAGGTGTGGTATTTCATTAGTGATTTTTTCAGGACCATGGCTTGTCACATGGGTCTGAATTTCATATTTCCGTATGTGAAAAGAAGTATAAATATCTTCATAGACCAGACGCTCACTAATGAGTACAGCATCTTCAGAATTGTAACCTTCCCACGGCATATAAGCTACTAATATGTTTTTCCCCAAAGCGAGTTCGCCACCAACAGTAGCAGCACCGTCCGCTAAAATTTGTCCCTTTTTAATGCATTTACCCCGCTGAACCTGGGGTTTTTGATGCATGCAAGTATTTTTGTTGGAACGTTCATACATAACTAATGGAATGCTTAGAGCATTCTCATTTTCTGATAAAATGATCTTGTCAGTATCGGTATAAATGATCTTTCCCCCGTTTTCGGCTATAGCGGGAACCCCTGAATCTAGAGCCACCTGACGTTCCAACCCAGTTCCAACAATGCATTTTTCGGATTGAGAAAGCGGAACTGCTTGACGCTGCATATTTGAACTCATTAAAGCTCGATTCGCATCATTATGCTCGATAAAAGGAATGAGGGAAGCGCCAATAGAAAAATATTGGAAGGAAAAAATACTTCGAAGATGAACCTGTTCCCATGCAATAGTAAGAAATTCTTGACGGTATCGAGCTGGAACAACCTGTTCTTCCTGAATACTTTGATTCAACGCCAAAGAATTTCCTGTCGCTACCATATAGTATTCATCTCTACTTGGTGATAAATAAAGCATCCGTACTCTTTTTGATCTCTCGTGGATTTCATAAAATGGACTTTCTATAGATCCCCAAGAACCAATCCTCGCATGAATTGCTAGGGATCCGATAAGTCCAACATTGATTCCTTCAGACGTATCAATTGGGCAAATGCGTCCATAGTGACTAGGATGGATATCTCGTATCCGAAAACTAGCAGTTCGCCCTGTCACCCCTCCAGGGCCCAAATAACTCAATTTTCTCCCATGAACTATTTGTGTCAATGGATTTGTTCGATCCAAGACTTGAGATAATGGGTGTAATCCAAAAAAAGATTCATAAGTGGTTGTTAATGGAGTTGAAGTTATCAAATTCTGAGGAGTCGGTATCAATTTATGCCTAATTGCTCCACATATAGTTCCTCTAACCATATTTTCTAAACGAACTAGAGCCAATCCAAATTGATCTTGTAAGAGATCCGCTACAGAACGAATACGTTTATTTTTCAAATGATTCATGTCGTCAAGTTCACCCATTCCAAATTTCATTCCAATCAAATGATCCGCAGCTGCCAATATGTCTCTCGGTAACAAAAATGTATTGTTCTGAGGTATATCAAGATTCAGTTTTCGGTTCATATTTCGTCGACCAATCCTTCCTAATTCACATCTTTGTTGAAAGAATTTCTTTTGTAATTCCTTACATAACGATTCAGAAAACACCGGATCTCCGCCTACACAAGCAAATTGTTGATAAAACTCCAAAATGGCATTTTCTTTTGACCCTATTTTTTTTTTTTCCTTATCATTCAGATTCAGGAAAGACAAAAAAATTTCAGGGTAGCAAACATTCGCTAGAATTTCTCTTAAATTCGAACCTATAGCTGATGATAGAACTAGAATAGATATTTTCTGTTTCCTACTCACACGAGCCCATATCCTTGCTTTTCTATCAATCTCTAATTCTAATCTTCCTCCCCAATCGGATATTATGGTGCCAGTATAGACCGAAATTCCGTTATGGTTCAATTCTGACCGGTAATAGATACCGGGGCTTTGCAATATTTGATTGATTACAATTCTATATATTCCATTTACTATAGAAGTTCCCAGGGAATTCATTAGAGGAATGTTTCCAATAAAAATTGTTTGTTCTTGGATATCCCTGCGGGTTTTCCAAATCAATCCCGCGGATACATATAATTCGGAAGAATATGTGAGTGATTCATATATAGCATCTTTTTCTTTTATCAAGGATTCTACTAATTGATAGGTTTCCACAAATAATTGAAATTGAATTTCTTGATCTGTATCTTCAATTTTTGGAAACTTATAAAGTTCTTCTGTTAAGCCCTGATCAATGAACCTACAAAACCCTTCGAATTGTATCTGATTCAACCCGGGTATTGTATACATTCCCCCATTTCCACTCCCATTTATTTTAAATTTACACATTTATTTTGAATTTACCCATTTATAGATATAGAAAATATCCCATTATTTGTTCTCATTCTTCATCGAATCATATGAATCAATTTAGCAATAATGGAATTTCTATTTTTTTTTTTACTGAATCGCATGAAATTTTACCTAACTACGAATACGGAATGTATGAAATACCTATGAACAGAGTAGAATAAATAGAATTTGATACTCAAATTGGAATTGGCATTTGCAACAGAACAGATAGAATATAAATGGAAAGGAATTGAAAAATTCCACCTAGATTTACTTATTTCTTTTCTTTTATGGGGTTTTTTATAGAATATCAAAACAAAAAAATGGATTCCATTTCTACCATTATTATGATATTCCATTCCATATTATGATATTCCACATTCGAATTCGATTAGACACGGACACCAGAAAAAGAAATGAATCTGTTCGATGAGATAAAGACCTAATAATCAACAATATAGAATTTCTTTTTTTATTTTTTTAGCACTTAACTTTTTCACGGCTTCAATTGTTCAAAAAAGAATTCGCAGAGAAGAGAGATATTTTTTTACCTATTTTTTTAGGCGAATTTTTAAAATGCGGGTGAAGTGCGTACTTGTATTTATTAAAATGAAAGACGCGTGCTATAGCTATCTATATTGGTCTCTCTTTATTATTTATTGCAGCCCTATTCGTTCGGGACAGCATATGTCATGTTAAATTTCTATTTTCTATTCAATCGATTTAATGAAAAGTTGTCAAAATGACGCACGATAATTTCCCGAAAATTCCCTATAGATATCAGATAAAAAGATATCGGATAAGATGAGAATATCTGTGTAATAATTTATGGTCTAGGGTTTACATATATTGTAAATTGCTGTTATAAT-----TGAAATGGAGAAGGTTTTTTTTTGTTTTATTGAACAAAAATAAATACTGATTAGTTATGTATCAATTTGGATTTTCTTATCTCATCTCATTAGGAAAAACCAATTTTCGATTCAAATCCAAGAATCGTTCATGAATTAACATTT------AATTAAATAGTTAACGGTTCGGATTTGTCCTGAATTTTTACTTTTGTGACCAAAAGTTTACGTTTATTTTTTATCGTTTTGGCGGCATGGCCGAGCGGTAAGGCGGGGGACTGCAAATCCTTTTTCCCCAGTTCAAATCCGGGTGTCGCCTGTATATATATACAAATATAATAAATTCGAATATAATATATTATATA--------------GAAT-------------------------------------------------------ATATAAATATATATAGAATATATAAATATATATAGAATAAATATAGAATTATATATATA------------------------------TATTCTATTTTTTCTTTTCTATTTTTCATTTTAATTAGATT---------TATTATTTGATTTTCTATTTTGATTTTCATATTGATTTTCATATTTGAATTTTCATATTTGAATTCTATTTATATATTAATAATATTCTATTTCTATATTCTATTTATATATTAATAATAATATATTATCTATTTTCATTTCATTCTATA-------------ATTAATAAAATTAAGAAAATATAATTATAAAATATTATTAATATTATTAATAAATATGAAATAAAAAAAATTATTTCTTTTCGGTAACCCCCTAGTGAAAGAGTTTAATAAGCAGTTTTCCGATTGTTTTACAGAGAAAATAGGTCGACGGTACGGTAAGGATTCTATCAAATCGGAAATATAAGTATGCGATAGATAGCGATCATTCTTGTTTTACTTAATGAAATGTAGGGCAACTAAAAATATAGGTCTTTTTTTTTTATTCCTACCTGTTATGAATATTCATTTCCCTAATACCTGCAAGAGTGTCTCCGGATATTTTTGTTTGTGCTCAATGTTTTCCGATTCTACTAGAGATCATATAAGAACTTGGTAGATGTTATAGTTGGATTTTTTGGATTCTTTCGTCAATGGTGTTAGAACAGAATTACTTTTTTGACTCTGCGCCAGCGATTTGACTATTATTTATTATATTAAGTATTAGTGAACAATAATGAAATAATTCCTTCATATTGATATTGATAGAGATAGGGGCATAATTCACATGGATATAGTAAGTCTCGCTTGGGCTGCTTTAATGGTAGTCTTTACATTTTCCCTTTCCCTGGTAGTATGGGGAAGAAGTGGACTTTAAAAATATTACTAATTTAGTTGAGGGAGCAAACTCAAACTGTATCAATTATTTTATAGACGGTTCTGAAATTTTTTTAATTCATTAATTAACTGAAATTGAATTAAGAAAAAAAAAATACCTGCATTTCGGAATTATATTCTATTGGAATACTGTTGGAATACTGTATTCGAATATATGTATATAGATAAATAGTAAGTAGTATCTCGTTAGACTTAGACAACCACTATGTCTATCTTGTTTCCCATAGAAAGTATGTATTCCTTAATATAATAACTAATAACATAACTCTTTTG--AAAAAAAAAGGAGGGAGGGAAAAGGTTCCGCGGTTCCTCATTGTCTATATATAGATATATAGATAGGGTCATTTCATCGAACTAGAAATTTTAGGAAGAATTCGGTTGGAATCCATTTCTTTTTATTTTCAAATATGAATAGGGGAATAATTGAAATATTTTTTTGATTGAAAGAGTCCCTTCTTTATCTTTATATTACACATAATAAGATATTGCCGTTGCCTTAGGCGAATCACATTATTACGTGCTTATGCTTACCACTTATGTTTATTTTTTTTATTTGGTTTATTAGTTTCGAAATGGAGTTTATGCTTTATTGAACTCATTTCCTATTATGGTTCAAACATTAAAAATCGATTGGGTTTTACTAATCTTTTAGAAATAGGAAAAAGTTTCCCATAGAACCGGGGGATCATCTGTCAACTATTTAATCAACTATTTCTTCGTAATACTAAAAAGATTACTTGATTTTTTTTTAATATGATATCGAGATTGGTCTTGAAAATAATCAAAAATCTATATCAATTTGAATCTCGGAAAATAAGAGATGTCCTTCTTTTTTTATTTCAGATTGAGGATTGATTGGAACCAATACAAATCAAATAGATAATAGATGAAAAAAAAAATTGGGGGGTGCTATGTACATTACATATCTGTGATTGATAGATATATGAATAGGAAGATACATATTGTAGATTGATCCATATTAAACCTCTCTTTTTATTTTTATATACTACAATAATATATACTACAATAACAATAATAGATAGTTTGGTAGAAAGAAATAAAAAGCTATTTCTTTCTACCAAACTAAATTATCCGATTTCATAGAAATCTGCTGATTCTAGTCCGATCATTTCAAGACTAAGACACGAAATGGAAATCCTTTTGCATTTTTTCTTGATTGCATTGATAAGAACTAAGAAGTCAAGCTTAAGTTAAATTAATCACTTTGACTTACTGTTTTTACGTAAATTATAAGTAAAAAGGCAGTAGGAACTAGAATGAACAGTGCAGTAGCAATAAACGCTAGAATATTGACTTCCATAATCTCATCGTTTCTTTTCTCTTTAATTCGCAATAACTCGGGATTTAATCCCATAGAGATGATAAATCTTTCCTTTCGTCGGTAAATTCAATGGGATAATAAAAATGACATCTCGATGATATCGAATCAATATCATGAATAACAATATCTGAGCTATCAACTCGATTCATCGTCGAGAATTGAATAGTATAACATAGGAAGATCTTTTATCCATACCGAATTCAAAATTGGATTATTGATCCAATCAAGAATTCCTTTAC------------------------------------------TTTATTTATTTATTTATTTAAGATTTCTTTTTATTTATTTAAGAGTTTGTTTGTTCTTTCTTCAGCGGGACTCTTCCCTTAAACTAAAAAACTAAAAAAAAAGATTATTCATTCCCTCTCTTATCGAGAGGAAATTTTTGTTTGATTTCTATTTTTTTAATATTCTTTTACTTGCATTAGGAATAGAATAGGACACGTGTATCAAAAGTTCAATGTGAAATTGAAATGAGATAGATTGTTTCAAATTCAAATAATTAGTAATGAAAATGAGTTACACAAAATCGGGGCAAGATAAGGGATATACTTTGAACCGTAAAGTATTCGAATCAACTATGTTCCATTTCTTTTGTATTGTGAAAATTCCATTTGTGGGTGTGCTCGTGGTAAACATATTATAGTACTCGATTCCATTACACAGATCAGGAGTAATCGAAAAAAGCCAGGCCCAGCAGTACGGTATCTCTTTTTCTTGGAATCCTGAATAGGACGCTACTAATATTTATACTAATCCACATATGTTTCTTTCCCACCAATCAATATTAGTTGACGAAATGGAAATTACCATATTGGTTTGATGATAAATGTGAAATGAAAAAG-AAAAAAAAAGGGGGGGTCCCAGTTAGGAAAAAAATTCTGTTCTATTCCCTTTCACAGAAAATGGAGAGATAAATTGATATATTTTTTTATTGGATTTGTATCCATCGGGACTGACGGGGCTCGAACCCGCAGCTTCCGCCTTGACAGGGCGGTGCTCTGACCAATTGAACTACAATCCCAGGGAATAAAAGCGTAAAGCGTACATATTCTTACCATTTCATTCAAACCTCTTCATTTCGATTTTCGATTAGAATCGTTGTGTTGTAATTGACAGAGGCGGAACTGATATATTGATATCTACATGGATATGCACTTTAGTGAGATCGACACAGATTACTAGTAATCTTTTCGTTATTGCCAAATCGATTGAAAATCCATCTTTCAATGAATCAAAGAAAAAAGAGTTTTTTTATTTACTTTACCCCCTTTCTTTTCTTTCCTTATACTTTATACTTACAGATCCTGATATGAATGGAAATCATTAGCAAGATCTGAATTTTTGGAAAAATACATAATCAAAGAAGAAAGGCAGGTAAGGTAGGTATGTATCTATTTTTTATTCTTCCATATCACGGCGCATCGGGTATTTCCGTAGAACAACAAATGGTTATATCATTTCATGGTGGATCGGCGAATTATTGGGTTGGGCCGAGCTGGATTTGAACCAGCGTAGACATATTGCCAACGAATTTACAGTCCGTCCCCATTAACCGCTCGGGCATCGACCCAGGAAGAGTCAATCTCAGTCTTTATTCAAAATCCCAGGATCAACTTCCTTTAGTAGTACCCTACCCCCAGGGGAAGTCGAATCCCCGCTGCCTCCTTGAAAGAGAGATGTCCTAAACCACTAGACGATGGGGGCATACTTGCCCGACCGCCATTCTATTATGTTCATAGTATGAACAGTTTTTTGAAATTGTCAATATAATTGAATAATATGACTCGATCAGAAGGATTTTTCCGTCTGTCATAAGTCCATAAGAATTTTTTGATTCTTCATTTCGATTTCGAAATTGTTCATTCCAATGGCCACTCTAGAATTCT-AAAAAAAAAAATAGAAAAATAAAAAATACGAAGGATAGGACCCTTTTGGAGAATGATTGGTTTACCGGAAAAGGCGAGGGGTTTCAACTTCATTTTTTTTTCACATTCATTGATTCATTCATTGTTAAGATTCGATGGGGATATTTATATCTCACACTAAGCCGGGAAAGAAAAAGGAAATTAAAAAACCATAATCAATCTGGAAATCTGGGAAGAGGGATAAGGATCAACAAGTTATTGAAAATGGTTTTTCAATAAGAATTTGGTTGAGGGACAAATGGAATCCATTTATCAATGATTCGAGGAAATTTCTTGGATATATTCTATATTGAATTATTGAATTATTGAATTATTGAATTGGCGGATACATGGAGCAATCGAATCCCATTAGGATCGGTTTTCAAATAATTCATTGCATTGATATTTATCAAATTCAATATCAATGAACCAAAACTATTTTACCTTTTCTCTATGTAAATTCAATTTATTGTTCCGTAATAAGCCACTAGAAACTATGTACATATATTCTATTTTAAATTCTATTCTATAGAATTCAATAGAATTAGAATATAGTATAGAATAGAATATAGTAAAGTATACATAGAAACATATAAATAGGAGCATATGCAATACTAAATATATGTACTAGACTCATAGTGTCTAGTTACTTATTCAGGAATTGAATCAAAGGGGCCCTTTTAACTCAGTGGTAGAGTAACGCCATGGTAAGGCGTAAGTCATCGGTTCAAATCCGATAAGGGGCTTTTTACTTTTTTGCATAAAAAACCAACGGTAGTATTCATATTTGAGGGGAGAATAGCGATATTGTTGATATTTGTAATAAAAATAATC-----AAAATAAAAAAGTAAGGAATTTTTTCATTCGAAAAGGAAAATGGAATTATGAAATTTTTAATTCTAAAAAATGATAAAAAAATGATAATAGAATAATTCTAATGAATTAGAATATAGTAATTCTAGTTAGAAAAGTAAACATTTTTTTTATTTTTTTATAATGATAAGTCATCTCATTTAATTGCATTCCTATTTTTCTGTTATTCCAATCAAAATTCATTGGAAAGATTATCAATCAACAAAATAAAAAGTAAGTGGACCTAACCCATTGAATCATGACTCTATCTACTATTCTGATATTCAAATTCGATATAAAAATAGAGATGAAATTATCTTCTTTTATTTCATTTTCTATCTTTCTTTGGTTTGAACTCCGGAAGAATCTGTCGATATTTCCGATTAAATCTTCTTGTTCCTAGGGGTTCCATAGGAATAAATTGCTATTCCCTTCCTCCACGGAGAAAGGATTATTCCAAGTCCCAAAAGTCATTTTTCATTTTCAATATCTTTCTTTGATTTCAGAGAACACAAGAAAAGATCAATTTACATTTCAATTTCTTTTAGATATATATATATCTAAAAGAAATCTATCAAATCATGGCTTTCCGTATCAAATGGTTTCATATCGAGGCATACGATATTTTTTCCGGCAATTGATGGATGCGAGAAAGAGACTTTCACTTCTAGTCTCTTATTATTAAAAAATTCAATACAATATTAAGGAAACTCATTCTATTTTTTTTTTCTGACAGATATACAAAAAAAAATGAAAGAATCCAATAGAAATAGAAAAAAGATATATGCTACTAAAATATATATATGATACTGTAGTAGTTTAGTACACAGAGAAATTCGAAGAATCCATAAAACTATTTATTTATTTTTTTTTATCAATTTCATAAACAAGATTCAAGAATAAGATTATTTGATGAAATAAGAGGAGTGGGAATCCACTGGTAGCGAGAAAAGGGATCATTTGTTTCTTGAACAGTTCTTTCAAAGAATTAATTTATCTGATTTATGAGTCATAAGACAATTCATGACTTAGGGGTTTTTTAAAAAAAGAATAACCGAATTGAGTTCTTTACCTAGGTCAATAGACATAGACCAAGAAAGGATTTTTAGATTCGAAATCCAAAAGAAGGTGTACGAGAAATCAAATTATACATACAGCCTCGAAGGCCGCGAAAATGCTATGAGGTGTTCGAAAATGGTTGAAGTAGTTGAATATGGAGGATCACTATGACTATAGCCCTTGGTAAATTTACCAAAGATGAAAATGATTTATTTGATATTATGGATGACTGGTTACGGAGGGACCGTTTCGTTTTTGTAGGTTGGTCCGGTCTATTGCTCTTTCCTTGTGCCTATTTCGCCTTAGGGGGTTGGTTCACGGGTACAACCTTTGTAACTTCATGGTATACTCATGGATTGGCAAGTTCTTATTTGGAAGGTTGCAACTTCTTAACCGCTGCAGTCTCGACTCCTGCTAATAGTTTAGCACACTCTTTGTTGTTCCTATGGGGTCCTGAAGCACAAGGAGATTTTACACGTTGGTGTCAATTAGGTGGTCTGTGGACTTTTGTTGCTCTCCACGGAGCTTTCGGACTAATAGGTTTCATGTTACGTCAATTTGAACTTGCTCGATCTGTTCAATTGCGGCCTTATAATGCAATTGCATTCTCGGCTCCAATTGCTGTTTTTGTTTCTGTATTCCTGATTTATCCACTGGGTCAGTCTGGTTGGTTCTTTGCGCCTAGTTTTGGTGTAGCAGCTATATTTCGATTCATCCTCTTTTTCCAGGGGTTTCATAATTGGACATTGAACCCATTTCATATGATGGGAGTTGCTGGTGTATTGGGCGCTGCTCTACTATGCGCGATTCATGGTGCTACCGTGGAAAATACTTTATTTGAAGATGGTGATGGTGCAAATACATTCCGTGCTTTTAACCCAACTCAAGCTGAAGAAACTTATTCAATGGTCACCGCTAACCGCTTTTGGTCCCAAATCTTTGGGGTTGCTTTTTCCAATAAACGTTGGTTACATTTCTTTATGTTATTTGTACCAGTAACTGGTTTATGGATGAGTGCTCTTGGAGTAGTCGGTCTGGCCCTGAACCTACGTGCCTATGACTTCGTTTCTCAAGAAATCCGCGCAGCAGAAGATCCTGAATTTGAGACTTTCTACACCAAAAATATTCTCTTAAACGAAGGTATTCGTGCTTGGATGGCGGCTCAAGATCAGCCTCATGAAAACCTTATATTCCCTGAGGAGGTTCTACCACGTGGAAACGCTCTTTAATGGAACTTTAGCTTTAACTGGTCGTGACCAAGAAACCACCGGGTTCGCTTGGTGGGCCGGAAATGCACGACTTATCAATTTATCCGGTAAACTACTGGGGGCTCATGTAGCCCATGCCGGATTAATCGTATTCTGGGCCGGAGCAATGAACCTATTTGAAGTGGCTCATTTCGTACCCGAGAAGCCCATGTATGAACAAGGCTTAATTTTACTTCCCCACCTAGCTACTCTAGGTTGGGGGGTAGGTCCTGGTGGGGAAGTTATAGACACCTTTCCATATTTTGTGTCTGGAGTACTTCACTTAATTTCCTCTGCAGTATTGGGCTTTGGCGGTATTTATCATGCACTTCTTGGACCTGAGACTCTTGAAGAATCTTTTCCATTCTTTGGTTATGTATGGAAAGATAGAAATAAAATGACTACAATTTTGGGTATTCATTTAATCTTGTTAGGTATAGGTGCTTTTCTTCTAGTATGGAAGGCTCTTTATTTTGGAGGTGTATATGATACCTGGGCTCCAGGGGGGGGGGATGTAAGAAAAATTACCAACCTGACCCTTAGTCCAAGTATTATATTTGGTTATTTACTAAAATCACCTTTTGGGGGAGAAGGGTGGATTGTTAGTGTGGACGATTTGGAAGATATAATAGGGGGGCATGTATGGTTAGGTTCCATTTGTATACTTGGTGGAATCTGGCATATCTTAACCAAACCTTTTGCATGGGCTCGACGTGCACTTGTATGGTCTGGAGAAGCTTACTTGTCTTATAGTTTAGGTGCTTTATCTGTTTTTGGTTTTATTGCTTGTTGCTTTGTATGGTTTAATAATACCGCTTACCCTAGTGAGTTTTACGGGCCCACTGGACCAGAAGCTTCTCAAGCTCAAGCATTTACTTTTCTAGTTAGAGACCAACGTCTGGGGGCTAATGTGGGATCCGCTCAAGGACCAACCGGTTTAGGTAAATATCTAATGCGTTCCCCGACCGGAGAAGTTATTTTTGGGGGCGAAACTATGCGTTTTTGGGATCTGCGTGCTCCCTGGTTAGAACCTCTAAGGGGTCCCAATGGTTTGGACTTGAGTAGACTGAAAAAAGACATACAGCCTTGGCAAGAACGTCGTTCCGCGGAATATATGACTCATGCCCCCCTAGGTTCTTTAAATTCCGTGGGTGGCGTAGCTACAGAGATCAATGCAGTCAATTATGTCTCTCCTAGAAGTTGGTTAGCTACCTCTCATTTTGTTCTAGGATTCTTCCTATTTGTAGGTCATTTATGGCACGCGGGAAGAGCTCGCGCAGCTGCAGCAGGATTTGAAAAAGGAATTGATCGAGATTTTGAACCTGTTCTTTCCATGACTCCTCTTAATTAAGACATGAGATCCAATACGTGAAGCAGGACTCACTTTGATTTCACCATCCATATTGAGTTGGGTGGAGCAGGTCATATTGAAAAAGTATTCCCTTTATCTTTTCAACTCATTTCTATCTAATCTTTTTTTCCGGCTCGGCTATACCACCACGTAGCCGAGCCATTACCCTTTCAAAAAAAAAAAAAATTTCGCTAACCAAAACCAATAAAATAAACAAACTCATTCGTCGAGCAAAAGGAGAGAGAGGGATTCGAACCCTCGATAGTTCTTTGTTTCGAACTATACCGGTTTTCAAGACCGGAGCTATCAACCACTCAGCCATCTCTCCAAAAGGTAATTTCGATTTTATCTTTATTCCACCGAATAGACCATCACCATATGAGTTGCTACCATTACTATCTTCAGTGAAGATATCCGATGTGAATCTATAGGTCTATTTTTCTATCTGTATCTATATATTCTATTTGTATCTATATATATGTGTATCTGTATCTATATATATAGATATACGATGCATGATCCAGCATGCCCTTTTGTGAAGTAAAAAAAAAAAATACCCGCGATCCATGCCCGAAAAAGGGGAGTGATAATAATTCATATAAAATCAATGGATTCATGGTAAAACCCCCCATGATGCATTGTTTTACAATTTTTTTTATTTTTGTCGATAAAGGGATCAAATGGTATAGTTCTTTTGTTGGTAAATTGGAGGATTCGAAACATGACTATTGCTTTCCAATTGGCTGTTTTTGCATTAATTGCTACTTCATCAATTTTACTGATTAGTGTACCCGTTGTATTTGCTTCTCCTGATGGTTGGTCGAGTAACAAAAATGTTGTATTTTCCGGTACATCATTATGGATTGGATTAGTCTTTCTAGTGGGTATTCTTAATTCTCTTATCTCGTGAACCCATTTGTTTTCTAGTTCTAGGTCTAAAACAGAAATGACCCCTCCCCCCGAATTTTTTCGGATTGTGAGACGCATTAAAATGTAATAGAAGCCCCAAATAAAGAAAACTAGAAAATGAAATTAAAGGGAGGGGTCCAACTTTATTGGAAAAATCTTTTCTATTG---------------------TTCTATATGTAATATGTAAAATGTAAAAAAAAAATAAAAAAAAATAGAAAATATAGAAAAAAGAATATAAATATAAAAAAATAGATTTCTATATATTTGTATTATATATTTCTATCTTTCTATCGAATATTTATATATATAATTTCTATATAAATAATATAGAATTTATATAGAAATATTCGATTCTATACTATATTAGAAATAATAAAATAATAATTAGAAATAATAAAATAATATAAAAAATCATAAAATCACAATCTATATCTATTCTATTATA--------------------------TTAGAAATATATATCTATTATATATATTATATAT-----CTATTATATATATATTAGAAATAATTTTGATAGAATATTCTATTCTAAATT-------TATAGAATATATTTATAGAAATATATTTATAGAATAGAAATTTATAGAATAGA------ATATATATATATAATAGAATAGAAATAATTTTTTTATATTTTTTTTGTTATTTCGAATTACCCCTAACAGAGTATCGGACCTAGTTCTACACAAGTAGAATCCATATATTGCGTATCAATAATGATAAAAAATGCGGATATAGTCGAATGGTAAAATTTCTCTTTGCCAAGGAGAAGACGCGGGTTCAATTCCCGCTATCCGCCCACCTTTTTTTTATTTTTTTATTTTATTTTTAAAAATGGAATATTTTCAAAATAATAAAATAATAACTTTTTTATTAAAAAAAAAA-ATATAACTTATAGT-------AATAGTATTAGTATTCTAGTAAATATAGTAATTATTCTAGTAAAAGTAAAATAATAACTTATAGTTTATAGTAAATAGTAATTAGTAATGAATTTCGAATTAAAAAAAAATCAAACCTCCATTTTTTTTGTCAAAAAATGTTGCGGAGACGGGATTTGAACCCGTGACCTCAAGGTTATGAGCCTTGCGAGCTACCAAGCTGCTCTACCCCGCGATAAAGCGCAGAATTGAAAACGAATGGACAAACAAGGATTGAATGCGCCCCTCTACCATATCTGTACAAATAGAATAACCCATTTATACAGAATGGTAAAGGGACCCTCCTATGATCGATGATCATAGAAATGAATAGAAAAATGACGAGAAATTTTCATCCTCACCAACTTGATCTTCTTGCACCGGGCAACAAACATGCATGAACCATTTCACGAAGTATGTGTCCAGATAATCCAAAGTCTCGATAGTTAGCTCTCGGTCTTCCGGTTAAAACACAACGTCGATGAAGACGTGTAGGTGCACTATTACGCGGTGGTGATTGTAACTTTCCATGAATTTCCCATTTATCACTTAACGACGAAACTTTGCTTATTTCTTTTTTTGAGGATCCACGAATCAAATGAAATTTTTGTTCCAATTTTTGCCTCTTCTTCTCCCTCTGAATCAAACTTTTACTTGCCATAACGGTTCATTTCTCCTATTAGTATCAATGATACAATACAAGTCGGATCCTAGATGTAGAAATAGAAGAGGGCAGACCCCCTTCGCCATAGTCCATAGAAAGAAATGAGATCTTCGTAGATACAATAAAGAATTAACCAAATTTGCCCGATGTAGAGGCAATCAAGAAAGCCGCATAAGTAAATATATACCCTACAGAAAAGTGGGCTAATCCAACCAACCTTGCTTGCACAATGGAAAGAGCCACTGGTTTATCTCTCCATCGAATCAAATTAGCCAAAGGTGTGCGTTCATGAGCCCATGCTAAAGTTTCAATCAATTCCTGCCAATATCCACGCCAGGAGATTAAGAACATAAACCCAGTAGCCCAAACAAGATGTCCAAATAAGAACATCCACGCCCAGACTGATAAACTATTCATCCCAAAAGGGTTATATCCATTGATAAGTTGTGAAGAGTTTAACCATAGATAATCTCTTAACCATCCCATCAAATAGGTGGAAGATTCATTAAACTGTGAAACGTTACCCTGCCATAATGTAATGTGCTTCCAATGCCAATAAAAAGTAACCCATCCAATGGTATTTAACATCCAGAAAACTGCCAAATAAAATGCGTCCCAAGCCGAAATATCACACGTACCACCTCGTCCCGGACCATCGCAAGGAAAACTATAACCAAAATCCTTTTTATCTGGCATTAACTTGGAACCACGTGCATCCAAAGCACCTTTTACTAAAATCAATGTAGTTGTATGTAAACCTAGAGCAATAGCATGATGAACCAAGAAGTCTCCGGGCCCTATTGTTAAGAATAGAGAATTACTATTCTCGTTAATAGCATTTAACCAACCGGGCAACCATATGCTTCGACCCGCAGTGAACGCTGGACTATTCGTTGAAGATAAAAGTACATCGAACCCATATGCAGTTTTCCCATGAGCGGATTGTATCCATTGGGCAAATATGGGTTCGATCAAGATTTGTTTCTCCGGAGTACCAAAAGCAAGCATGACATCATTATGGACATAAAGTCCCAAAGTATGGAACCCCAGAAAGAGACTGGCCCAGCTTAAATGGGATATGATAGCTTCTTTATGGTCTAACATTCTTGCCAATACATTATCCTCATTCTGTTCCGGATTGTAATCTCTAATAAAAAAGATAGCTCCATGAGCAAAAGCTCCTGTCATGATGAATCCTGCGATATATTGATGATGAGTATATAACGCAGCTTGAGTAGTAAAGTCTTGCGCTATGAACGCATAAGCAGGTAAAGAGTACATGTGTTGAGCTACCAAGGAAGTAATAACCCCTAAAGAGGCTAGAGCAAGGCCTAATTGAAAATGAATCGAATTATTGATTGTGTCATAAAGACCCTTATGTCCACGCCCTAATCTACCTCCCGGAGGAATATGTGCTTCTAAAAGATCTTTTATACTGTGCCCAATCCCGAAGTTAGTTCTATACATATGACCAGCAACGAGAAAAATAAATGCAATAGCTAAATGATGATGAGCAATATCAGTCAGCCATAAACTTTGCGTTTGCGGATGGAATCCCCCGAGAAGTGTTAGAATGGCAGTTCCTGCTCCTTGGGAGGTACCAAATAAATGACTACTGGAATCGGGGTTTTGAGCATAAAGATTCCACTGACCTGTAAAAAGTGGGCCTAATCCTTGGGGGTGCGGCAATACACCGAAGAAATTATTCCATCGAACGTATTCCCCTCTAGATCCAGGAATAGCGACATGGACTAAATGTCCTGTCCAAGCCAAGGAACTTACTCCGAATAGTCCTGACAAATGATGATTGAGGCGGGATTCGGCATTTTTAAACCACGAAACGCTCGGTTTCCATTTCGGTTGTAGGTGTAACCAGCCCGCTATTAAGGATATGGCAGAAAGAAATAATAGAAAAAGAGCTCCAGTATAAAGATCCCCATTAGTACGTAAACCGATTGTATACCACCACTGATAAACACCGGAATAAGCGATATTCACTGGGCCAAGAGCACCCCCTCGAGTAAAAGCTTCCACAGCCGGTTGACCAAAATGAGGATCCCAAATTGCATGAGCAATAGGTCTTACATGTAAAGGATCCTGTACCCATGCCTCAAAATTTCCTTGCCAAGCTACATGAAACAGATTTCCGGAAGTCCAAAGAAAAATTATTGCTAATTGTCCGAAATGAGAAGCAAAAATATTCTGATAAAGACGTTCTTCAGTAATATCATCATGACTTTCGAAGTCATGTGCGGTGGCAATACCAAACCAAATACGACGAGTAGTGGGGTCCTGAGCTAAGCCTTGGCTAAACCTTGGAAATCTTAATGCCATAATGCTTTTCAAATCCTCCTAGCCATTATCATTATCCTACTGCAATAATTCTTGCTAAGAAGAACGCCCATGTTGTGGCAATTCCACCCAGAAGGTAATGGGTTACTCCTACAGCACGTCCCTGTACAATGCTCAAGGCTCTAGGCTGAGTAGCAGGAGCAACTTTTAATTTATTATGAGCCCAAACGATGGATTCAATAAGTTCTTGCCAATAACCACGCCCGCTGAATAGAAACATTAAACTAAAAGCCCATACAAAATGGGCACCTAGGAAAAAAAGGCCATATGCAGATAATGAAGAACCATAAGACTGAATTACCTGGGATGCCTGCGCCCATAAGAAATCGCGGAGCCACCCATTAATGGTAATGGAACTCTGCGCAAAGTTTCCTCCCGTGATATGAGTTACCACCCCTTGATCATTTATACTACCCCAAACATCTGACTGCATTTTCCAACTGAAATGGAATATTACTACCGAAATTCCATTGTACATCCAGAATAACCCTAAGAAGACATGATCCCAAGCAGACACTTGGCATGTACCCCCTCTTCCAGGTCCATCACAAGGGAAACGAAAACCAAGATTTGCTTTATCCGGTATCAATCGTGAACTACGAGCAAATAGAACACCTTTTAGAAGTATCAATACCGTCACATGAATTGTAAATGCATGAATATGGTGAACCAAAAAATCCGCAGTTCCCAATGGAATAGGTAACAAAGCAACCTTGCCGCCCACTGCCATTAAATCACCACCCCCCCAAGTCAAACTGGTGCTTGTTGTTGCACCAGGGGCCGTTGCACCGGGTGCTAAAGCGTGGGTGTTTTGTATCCATTGAGCAAAGACGGGTTGTAATTGTATAGCGGTATCTGAAAACATATCTTGGGGGCGCCCTAAAGCACTCATGGTATCATTATGAATATACAAACCAAAACTGTGAAAGCCTAAAAATATACATACCCAGTTCAGATGTGATATGATTGCATCGCGATGCCGAAGGACACGATCTAATAGATCGTTGTATCGCGTAGTTGGATCATAGTCTCTTACCATAAAAATGGCTGCATGCGCAGCAGCACCAACTATGAGAAATCCACCAATCCACATGTGATGTGTGAACAATGACAATTGTGTACCATAGTCAGTAGCTAGGTATGGATAAGGAGGCATAGAATACATATGATGAGCTACAACAATGGTTAAGGAACCTAACATAGCTAGGTTAATAGATAATTGAGCATGCCATGACGTTGTTAGTATCTCATATAGGCCTTTATGGCCCTGGCCTGTAAATGGACCTTTATGGGCCTCTAAAATATCTTTTATACCATGACCAATACTCCAGTTGGTCCTATACATATGACCCGCTATCAGGAAAAGAATTGCAATAGCTAAATGATGATGAGCAATATCAGTCAGCCATAGACCACCAGTTACTGGATCTAATCCTCCACGAAAAGTAAGAAATTCCGCATATTTTGACCAATTCAAGGTGAAAAAAGGGGTTGCTCCCTCAGCAAAACTCGGATAAAGTTGAGCCAAAAGATCCCGATTCAAGATAAATTCATGAGGAAGTGGGATCTCTTTAGGATCTACTCCAGCATTTAAAAATTGGTTAATCGGTAAAGATACATGTACTTGATGCCCCGCCCAAGAAAGAGACCCAAGTCCTAGTAGCCCTGCTAAATGGTGATTCAACATGGATTCTACATCTTGGAACCAAGCCAATTTCGGAGCAGCTTTGTGATAATGAAACCAACCAGCAAAAAGCATTAAGGCTGCAAAGACCAATGCACCAATTGCGGTACAATAGAGTTGTAATTCACTAGTTATTCCAGATGCTCGCCAAATCTGAAAAAAACCAGAGGTTATTTGTATTCCTCGGAAACCCCCGCCTACATCACCATTCAATATTTCTTGGCCCACTATTGGCCAAACCACCTGGGCACTAGGTCCAATGTGAGTAGGATCGCTTAGCCATGCTTCATAATTGGAAAAACGAGCACCATGGAAATACATGCCACTCAGCCAAAGAAAGATGATGGAGAGTTGGCCGAAATGGGCACTAAATACTTTTCGGGAAATTTCCTCCAAATCACTAGTATGGCTGTCGAAATCATGAGCATCAGCATGTAGGTTCCAGATCCAAGTAGTAGTATCAGGTCCTTTAGCTACTGTTCTTGAAAAATGACCGGGTTTGGCCCATTCCTCGAAAGAAGTTTTTATGGGATCCCTATCTACCAAAATTTTGACTTCTGGTTCCGGCGAACGAATAATCATTGAGTCCTCCTCTTTCCGGACAACACATACAAAGAGACCCGCCAACATCAAAAAAAATTAGTGAACTTATGAGAGATGTTTCTATTTAGTTTCTTTCTCTTCGATCTCCCACCTATCTATTTTCTTTAGTTATTCACTAGAACAATTATGATCTGGAAGTCAATCCGGGGCAAGTGTTCGGATCTATTATGACATAGCAGTTAGGCGCTCAACGGACCCTTTAAATATGTTATAAAACCTTTTCTGGACTTTGAATTGAAGTGAAACAATTTTTTTGTGCAAACTAGGAGTGTATTCATATCTCAATTGGAAGTTCCTAGACGGAACGACTTTCATTTTATGTTAGAAGATATGAATATGTACTCTATTTCAAACCACGTAAGCATTCGTTAGCATTACTAGGAGACATACTTATATTTATTTATATTTATATTTATTTATTATTTTTTTATTATTTCTATTTTATTTTGAATTTAGTCATTCGAACTTTTATTAGTTTGAATTAGTTTGAATATAAATATAAGAAAAAAATAGAATTCTCTACTGTATCCCCGTATCGTTTATACCGACGAAATACCAAACGAAATAGAACGTAATCTTAGAAGGGATATAATGAAATTCTTTGATTGGTTGTTCCTAGAGAAATGATCCGTTTTCTATGGGATAGGTACAACAAACAATTAATTATAACAAATAAAAAATCAAATAAATCGAATAATACTAATAATGAAATCGAATAATACTAATAATATTCCAAAAACGAAATAGAATATTACAATAAAAAAAAATCGAATA-----AAATAAAAATAAACAGAATGTTCTTATTCGAAACGCCCTGTGATCTTCAACCAATTCTGCGCTTCAATATAATTACCAGGGGTAAGGGCTATAGCTTGTTTCCAATACTTAGCGGCTTGATCGAACCAAGCCTCCGCAATTTCAGAATCTCCCTGTTGAATGGCCTGTTCTCCGCGGTCGGAATAGGTGAGTAAACTCCTTCCCTTAGAACCGTACTTGAGAGTTTCCTGCCTCATACGGCTCACCAGTCAATTTTTTTGGTGTCCCATTTTTTTTTAATGGACCATAGACCATATCTAATTGAATGAGATTTCTTATAGAATAGATTCGATCTATTCCATTTTTTTGCGAGTTAACCAAAAGAAAGGGGGTGTTAAATTCCATGAGTTTCAAACTTGAATTTTTATTAATTTAATACAAAATAGAATCCGTTTTATAGTTTTATCTTTTCTCCTACCTTCCGAAGAATAAAGCATCAGCATTTCCACTCTCATTCGAATTCGAACTTTCTGAAAGGTAACTATCTCGGTTTCATATATTATATACTTTCCATATATGATATAGAAATCTATAGAATCTTTGAAAAAGACTTTTTTTTCTTCATAAGAAAGAAAAGACTTACTATCTTTGGGATCTGATACTACACCGCTGCTCAAAATTTTAGGGGATCAACTCTATTACATAAGTGGATTCCTAACTTTGTATATCATAGTATATCATAATACTTTTCTATCATAATATTTCTATCATAATATTAAGTAAGCAGTTCTTATCGTATCGGCCCAAAACCTCTATAATTGATCTTTACGGCGCTTCCTCTATCAATTAGATCCTTTATCCATAGAATAAAGTATCTAGGCATATCTATTTCTTCATATTTCGACTTCTATGAAGTTTCTTTCTTTACTACAGCTGATAAAAATCGTTGTTTTGGACAATGTATATATGTAGAAAGCCTTTTTTATAGTTATAGTCTTTTTATAGTTATAGTATTTCTTAGCGGATTCGCTCTTTCTTTTTTTTTTTCTTTCTATAGTGGAGATAGTCGCACGTAATGACAGATCACGGCCATATTATTAAAAGCTTGTGGTAAGAACGGGTTTCGTTCTAGTGCCCGAAAATAATATTCCAAAGCTTTCGTATGTTCTCCGTTACTTGTGTGGATAAGGCCTATGTTATAAAGTATATAACTTCTATCATAGGGATCAATTTCTAGTCGCATAGCTTCATAATAATTCTCTAAAGCTTCCGCATAATTTCCTTCGGATTGAGCCGACATCCGTTACGGTCGTCATTCAGTTCGAAGAATCTCCGCTCCAGAACCGTACGTGAGATTTTCATCTCATACGGCTCCTCCTTTATGTGCATAATGATAAAAATACATAGAATCAAAAAAGATTGCAATATTCTCATTATCAACTGAGCAGGGCTAGTGTTTTTACACGAAATCTCTAGCCAACCTTCCTGTAAAAGGTCTTTTCTTAACATCAAGTATATTGGTATTGGATAAAAAAATGGTAACTTCAACAATTTCTTTGTCCTCAACGTCGCTTAATTTTCAGGAATTAGGCACTTCAACAGTCTTCAATGGTTATACGGATATCCAAAATACGAACGAGATGGATGTTTGTTTGTCCCAACCATTCTTGTTAGTCCCGATCCCGATAAGAAAGGGGATAATTTTTAATAAAGTTTTCGTGTTGTTGATTCGTAGGCGTAGTGCTTCTTCCATCATGCCGCCTATTGGTACTAATGGAGTAGGGTTGACCTAAGCCATAGGTATAGGTAGAACCTTTTGCTTAATACTAAAAAAAAAATATAAAATTGAAGCATATGAGGCTGCATTAATCGGGGATACACGACAGAAGGAATTAATTGTTTTAAACTTCACCTTCAGCAAGCGTAGATTTTTTTCAATTTTTTTCTATCCGAAGAATGTGCCTTTCTCCTAAGACTGAGAGCAATAAATAATAAAT--AAAAAAAAAAGATAATCAAATCGCACCATCTCTGTAATAGGTGAATGCCTCTTTTTCTCCCGAAGTTGTCGGAATTATTTGTAATAATATATTGGCTACAATTGAAAAAGTCTTATCAATAAAATTTCCATTTATTCGAGATCTAGGCATAGGTGTGTGTATAAATGAATTCTCTAATTTAATTACCTATCGTGAGAAATAATCCCACAAACAAAGTCAAATTGTACAGGAAAGTACGAAATAACGTAAAAACAGACGCATTAAAATTCTCTTTATCCTCCGGAAGTTTTTTGTGATAAAAAGTTTTTCTATTTAGAAGTGATTGTATGTGCCTATCAAAAAAAAATCGAATATGAATAACTCATAACTCGGTTTCTGGGCCATAATCATTATGTAGGAGAGATGGCCGAGTGGTTCAAGGCGTAGCATTGGAACTGCTATGTAGGCTTTTGTTTACCGAGGGTTCGAATCCCTCTCTTTCCGCAGCACCTTTCTTTAGCTAATTCACCACTGTTACTGACTACAATGTATCAAATAACACAAATAACAACGGATACCATTATTCCAACTTTATATGAATTCTCCACTCTATTTTTCATTTTTGTTATACAGAAAATACTAGAAATAGTTGGCAAGGAATAAAAATTTTCCGAAACTTTGTTATTTTAGTTATTAAGTCTGACGAGAATAATATTCTACAACCAGCAATTCATTTATTTTCAAACCAATCCATTTACTATCTATTATTTGATTGACTAATCCTTTATATTGGAATGGGTGAAGAGTCAAATGTTTTGGCAATTCCTCACGGGGGGGTGAATCAAGAAAATTTTGAATCAGAGTTTTCGACTTTTGTTCATCCCTCGCTTTAATAATATCTTGGGGTTTGCAGCGATAACTTGGTATATCTACTATATGACCATTAACTAAAACATGTCTATGGTTAATGAATTGGCGGGCTTGAGGAATAGTCGAAGCCATACCCAATCGAAAAAGTATGTTATCCAACCGCATTTCAAGTAATTGTAGTAAAACCCGACCGGTTGACCCTTTCGCTTTTCTGGCGATACGAACGTATTTAAGCATTTGTCGTTCTGTAAGACCATAATGAAAACGCAATTTTTGTTTTTCTTCTAAACGAATACGATATTGAGATTTTTTACCGGAGCGTGATTGGTTTCTAAGATCGCTTCCGGCTCTAGGCCTTTTAGTAGTTAGTCCAGGTAAAGACCCCAGACGACGTATTTTTTTGAAACGAGGCCCTCTGTAACGTGACATAAAGACTCCTTTGTTTAATTTCATAAACCTAAATTAAAACTAAACTAAAGTATTGTACTGCAAAGAAAGAATAATTAGATAAATTATATCAATATCAGAACCTTAATTTTTTATATTGTTATTTTTTATATTGTTTTTCTATTGTATATATATATATGTATATTGTATATATATATTGTATATA-------TATATGTATATTGTATATATATCTATTTATATTAATAGATATAGAATCGATATATTTAAATTCAAATTCAAAAATAGAAATCAAAAAATCGTTTTAAATTCAAAAATAGAAATAAAAAAAGTTCTTTTCTTGATTTGGTTTATAGAGATCGGAACTACTCCAATTTGGATTCAAAATGGAGAGTTCCTATGACATAATAGATCGGTGACTCTTGGAAAAAGAAAAGGGAAAAAGCCTTTTCTTTTCGATATTCTTTGATTTCAATTCTTTGATTTCAAAAAGATATTATCAATTATGGAAAAAATCCAAATAGGGTAAAAGAAAAGCCGGCTATCGGAATCGAACCGATGACCATCGCATTACAAATGCGATGCTCTAACCTCTGAGCTAAGCGGGCTCACATAACATAAATTGTGCATGCATAGGAATTCAATAAAATACTTATAACAATTTTTTAATAATTCAATAAAATACTTATAATACTTATAAACTTATATTGATATTGAATAAATTGATATTGAATAAAAATTATAAAAAATTATAAAATTGGAATATTCAATTGAAAAAGAAAAAAGAATATAAAATAATAAATAAGAAAATCAAAGAAAAAAAATAAAAAAAAAAAGAATATTAATATTTATTTAATTATTTAATATTTATTTAATAT--TATATATATATATATAAATAATAATTTATATATATTTATATTAAATTATTATTTTATATTAAATTTTTATATTAAATTATTATATTAATTAATTTATATTAATTTATATTATTATATTAATTAATTTATATTAAATTATTATATTAATTATATTCAAAAAAAAAAAAA--TGAATTAAATATTAATAAATATATTAAAATAAAATATTAATAAATATATTAAAATAAATAAATTCCTATTTTCGTTATGTTCAATCGTTCGCCCTAAGGAAAAAAGATCAGAATAAAAATGAAAGAAAGAGAAAGGTCCAATACAGATCATAATGAAACATTCCCTTCAGTCAGAAAGGTGAAAACTAAGACGAAAAAACAAAAAGAATCGACCGTTCGAGTATTTCAAATTGTATGAGAAAAATGATAGAAAGAGGGACCATAATATATTATATATGTGGTATACCATCTATATTGAATTGCGAATACAGAAATGGTAGAATTATTTCGGATTGGAACAAATGTGGGTATCCGATACAGATGAAAGAAACTATAAAACAAATCAATTAAAAGGAAACATTTTTCGTTATAGGAATTGATATCTAATGAATTCAACAGTTCCGGCATAATTTTCATAATTTAAATG-AAAAAAAGGGGGGTATGGCGAAATTGGTAGACGCTACGGACTTAATTGGATTGAGCCTTGGTATGGAAAAACCTACCAAGTGAGAACTTTCAAATTCAGAGAAACCCTGGAATTAACAATGGGCAATCCTGAGCCAAATCCTGTTTTCCGAAAACAAAGAAGAGTTCAGAAAGCGAGAAAAATCAAAGGATAGGTGCAGAGACTCAATGGAAGCTGTTCTAACGAATGGAGTTAACGGCATTTCGTTTCGTTAGTAAAGGAATCCTTCTATCGAAAATCCAGAAAAGAAAGGATCAAGGATAAACCTCTCTATACGTACTGAAATACTATCTCAAATGATTAATAACGACTCCGTCTATTTTTTTTATTAATTTAGATACACTATTAATTTATATACACTAATAGATGAAAATTGTTTGTTCCTTTTTTTATTAATATATATGACAAATGAAATATGTGAATCGATTCAACGTTGAAGAAAGAATATTAATTGATCAAATCATTCATTCCATCCTAGTCTAATAGATCTTTAATGATTAATCGGACGAGAATAAAGATAGAGTCCCGCTCCACATGTCAATACCGACAACAATGAAATTTATAGTAATAGGAAAATCCGTCGACTTTAGAAATCGTGAGGGTTCAAGTCCCTCTATCCCCAAAAGGCCCCTTTAATTCCCTAATTTTTTATCCTATATACTCTATTTTTTAGTGGTTCCAAACTCCTTATGTTTCTTATTCATTATATTCTTTCACAAACCGATCTGAGCGGAATTTTTTTTCTTACTTGTTCTTATCATATTCTTATCACAAGTTTTGGAATATGGGGAATATGGAATGTAATTGATATGATACTCGTAAAATTTTTGGATCTTTTATCTCTGGTAAACGTACAAATGAAATGCACATCTTATCTTTGAGCAATGAATATCCTCATTGGAATGATTAAAAATACATAACTCGTACTGAATATAAAACTTACAAAGTCTTATTTTTTTTTTGAAGATCCAAGAAATTTCAGGACATGGATAATCCTTTGTATTTGTAATAGTAGTAATAGTAATATTTTTTTGCGTCTTTTTCTTTTTAGTTGACATACATTCAAGTAGTCTCTTAAAATGAAGATGATGCGTCAAGAATGGTCGGGATAGCTCAGCTGGTAGAGCAGAGGACTGAAAATCCTCGTGTCACCAGTTCAAATCTGGTTCCTGGCACATGATAAATTGGTATAAGTATCTATTAATTTAATTCATTAAAATGAATATGAGTCAACATACATATACATATTCATTAGTAATCTAGATCATCATACATTTTTATCCATCTAGGGAGATATACTCTTTCTAGATGAGTAAAGAATATACGTATACCCTATGTCTATTGTATATAAATGTATATATTGTATATAAATGTATATAAAGTATGTAAAAGAAATTATTCGATTTTTTCTTTATTTCGTTACCGTGCTCCCCAAAATAATGTTAATACTTCATGCATATTCAAAAGGTCAAATTAATTAGTTGAACGACCCAAAAGTCTAGTTTAGGGAAAGTTGAGGAATAGTCCAAATTTCTCTCAGATAGATTATTACAACTAGAATCCTTTTCGGTCATATTTTTTTCATTTCTTTCTGTGTTACTTTTTAAGGGGCATATAAAGGGATATTGCTGTGGCGCGGTACATAGTTCATGATGCAGAACTTTTTTAGTTCATCCTATTGGCTCGTCTCCGCCGAAATTAAATAAGTATCTTACAATTTTGAGAATGTCAATGAGTCCCTACACGTTTTATTATTCTTTTTGTATTTTCTTTTTGTATGTATT-TTTTTTTTTAAATAATT------AATATAAATGCCATAAAATAAAAAAATAATTAATATAAATGAGACCTCGATTATTCTGTCTGATTTAACTTCAATTACTTTGTCTGATCTATAAGAAAACTTACAGAATATACGGAGTTGTAGAAGTGGGAATTAGTTTCTTATTTTTATTATAACTTTTAATAAGCATCTTGTATTTCATAAAAATTGGGGGCAATATAATCTTTACGTAAAGGCCATCCTATCCAACTTTCGGGCATTAAGATACGTTTCAAACGCGGATGATTATCATAAGAGATTCCCAACATATCATAAGATTCCCTTTCTTGAAAATCCGCACTTTTCCAAACCCAGAAAACAGAGGGAATTCTAGGATTTTTCCTTGGGACAAATACTTTTATGCATACCTCTTCGGGTTGATCTATACCATACTCTATTCTTGTAAGATGATAAACACTAGCTAACAGTCCTCCCGGTGCTACATCATAGGCACATTGGGAACGTAGATAATTGTAACCATATATATATAAAATGACAGCAATGGAATGCCAATCCTCGGGCTTTATTTGTAAAGTCTCTATTCCTTGGTAATCGAAGCCCAAAGATCTATGAACTAGCTCATGTTTGACTAGCCAAGCAGACAAACGACCCTGCATTTTTTTATCTCTCCCGCATTTTACATTTTTATTTGTATAAGTTTTGTATTTGTATAAGTATAAGTATTTCCCATTTATGATTACGATGAAATTTTGGAAGATTGACTTGCTATTTATTATTTTCTTTTGTACATATTATTTGAATTTCATTTTGTACAAAAGGATCTGCCTAATTCACTACTTTTGGGGAGGATACTGAACTTTTGTATTTGAAAAATGTTTCAGAGAGTATCTCTGAAGTAAATGGTGGTTGATAGAGTAATCCTTGATCATAATTGCCAGTATGAGCACTGCGCCCAACATAAAACTTGTGGTTGGTAGTAAAAAACCTATTCTCCTGTTGAGACCGAATTTGATCTTCATAGATTTCTCGAGATATTTTCTTACGAAGTTTTGTTATAGCATCTATAATGGCCTCCGGTTTAGGTGGACAACCCGGCAAATAGACATCCACAGGAATTAGCTTATCCACACCCCGAACAGTACTATAAGAATCGGTACTGAACATTCCCCCTGTAATTGTACAGGCTCCCATAGCAATAACATATTTTGGTTCAGGCATTTGTTCATATAATCTCACTAAAGAAGGAGCCATTTTCATTGTAACTGTGCCTGCTGTTAAAATTAGGTCTGCTTGTCTAGGACTAGATCGTGGTACCAGTCCATAACGATCAAAGTCGAATCGTGAGCCTATTAATGAAGCAAATTCAATGAAGCAACAACTGGTACCATAGAGAAGCGGCCATAAACTGGAGAGTCTTGACCAATTTGAAAGATCATTTAATGTAGTTGAAATAACCGAATTTTGAGTTGTTCGATCAAGTAAGGGAAATTCAATGGAATTCATAACTGTCTCAATGTTTTTTTTTATTGTCTAAAATATTTACGAATTAAGACCATTCTAATGCCCCTTTTCGCCATGCATAAACTAAACCAACAATTAGGATAAGCACGAAAATGAAAGCCTCTATAAATACGGATACTCCCAATACATCAAAACTCATTGCCCAGGGATAAAGAAAAACCGTTTCAACATCAAAAACAACAAAAACTAGAGCAAACATATAATAACGGATTCGAAATTGTAACCAAGCATCGCCTATTGGTTCTATTCCCGATTCATAACTAGAAAGTTTCTCTGGCCCTTTGCTAATCGGGGATAAAATTCCAGAAATTAGAAATGCCAAAATGGGAATAAGGCTCGATATTATTAGAAATGCCCAAAAAACATCATATTCATAAAGCAAAAACATAAACGCACTCCTATCCTATGAATGTGGAAAAGATACCGGATTAGTCGATTCGAATTGGACTTAATTGTCATCCATAATTGTTTATAATTTGAATTTGGATCGAAACGCTCAGTTTCGTTTGTTTCTTGCGGTACAGATCTCATTTCAAGATATAAATATAACCATCCA---TTTTTTTTTCGGTATAACGTACAAAGAAAACACAAAGAAAATTCTCGCCTCACGTCGGCACTTCGGATTCTCTCGAAAGAAAAGTAATTTCAAATTGAAATCAAATCTATATTTTATTATAATTATTGCAATTCTATTTTATTAGAAATTAAATAGAAATTCTATTTTTTTTAATTATTTGTATAAACTTAAATAATCAAAATAATTAGAAATGGTTTTTAAATTTTATAACAAATTTATACTAATGTTCGAATACTTATTTAGAAATAATTTCATGTATATTACTAAATGTATATTACTATTTAGTAGTGATCTTAGGTAGGGCTATACGGACTCGAACCGTAGACCTTCTCGGTAAAACAGATCAAACTGATTATTATCAAAAATGATTTGAATTGTTTTTAAGACCCAACGTGCATTTTTTTTGCATTGGGCTTTTTCATTAACTGATAGAAAAATCAGTTAATCTACCATCTTTTTTCTTGAAAGAAAGAGAAAGATAAGGAGATGGCTCCATGTGCTCTGTTTCATTATTTGGATTTCAATCTAAGAGCACTACCAAAGTTTTTCAAAGAAGGGTTATCTTGACGTAGGTCTGCTTCTGGCCTAGATCAACTTAAGTTAAATGGAGTCTCTATCGACCTGTTTAAATTAAAGAATCAAATATGAAACTTCATACACCTTAAAGTTCATAAGATAGGACGAAAAAAAGAGAATTTGTTTGAGGTCCCTATACTCATTATGCCTAGCATTGAATAGACCGGGTATTCACCTTATCAATATCTCAAATCAATGGTAGGTTCTATTCTATTTGACGTGTAAATTAAATGGACACTCTAATCATACCGAACCTTTTGTTTTGTCAGGCTATTGTTCTCTTATTTTGTTCCCGAAAAGTCGTGGAGTAAGACATTGATTTCTCAATAAGATCAACTCTTTTAATTCTATAGATAGACTCCTCTGAAAAAACATTGGCGCACGTGTAAACGAGGTGCTCTACCTAACTGAGCTATAGCCCTTGTGCTTTTGATACATATTTTATCATATTCTGTTGATAATTTCTTGTCAAGATGAATATTACATGATCTAATCTAATCTCTTTGATTGGCCTTGCTTATAAGTCATATTCCATTTATAATTCATCGATATTTTGGGTCCCTCGCTTGTTTCTTTTTGTGATGATAAATGACCTACTTAACTCAGTGGTTAGAGTATTGCTTTCATACGGCAGGAGTCATTGGTTCAAATCCAATAGTAGGTAGAGCTAGAACTTATTCGATACCAGAGTCAGTGGTATCGAATAAGTTTTTCTACTCTCACTTTATTTTTTCTTTTATTCATTTTCTTTTTTTTTTTTTTTTCTCATCTTCATTTTTTTAAATTTCCAATTTTTTCGTTGCATTAGAATTTTATTTTTTATTTTTTTATTTTTCAATCAACAGAAAAATAGGGCGTCGTATAAACAAAACTTCTGTTTATACGCCCTTTTTTCGAACCACAAAACTTGTTCCGTTAATGTTATGAAATCATATTGATAGCTTCTACTCGTGTCCTAGCTCGTCTGAGAGCTAGATTTGCTTCAATTGTTTGTCTCTTGCCTTCAGCTTTACTCAAGTTAGCTTCTGCTATTTCAAGAGTTTGCCGAGCTTCTTGGGGATCAATGTCACTACCCTTCTCCGCATCATTTACTAAAACAGTGATCTCATTATTCCCTATTCTAGCAAAACCACCCATCAGAGCCATCGTTAACCATTGATCGTTAAGGCGTATTTTCAAAATACCTATATCTACAGCTGTGGCAATAGGCGCGTGATTTGGTAATATGCCAATTTGTCCACTATTAGTAGATAAAATGATTTCCTTCACTTCTGAATCCCAAACAATTCGATTGGGGGTCAGTACACAAAGATTTAAGGTCATTTCTTCAATTTGCTCTCCATTTCTAAGTTTGTAGCCTTCGCAGTAGCTTCATCAATGTTACCTACCAAATAAAAGGCCTGTTCAGGAAGACCATCTAATTCTCCAGAAAGAATCAATTTAAACCCTCTAACTGTTTCTGCTAGACCAACATATTTCCCCGGCGAACCAGTAAATACTTCTGCTACGAAAAAAGGCTGTGATAAGAAACGCTCAATTTTTCGTGCTCTTGCTACGGTTAAGCGATCCTCTTCGGATAATTCGTCCAATCCAAGGATAGCTATAATATCCTGAAGTTCTTTGTAACGTTGTAAAGTTTGTTTAACTCTTTGCGCAGTTTCATAATGTTCTTCCCCAACGATCCGAGGTTGGAGCATAGTTGACGTTGAATCTAAAGGATCTACTGCTGGATAGATACCTTTGGCAGCTAATCCTCTTGATAGTACGGTAGTAGCATCTAAATGTGCAAATGTTGTGGCTGGAGCAGGATCGGTCAAATCGTCTGCGGGTACATAAACTGCTTGAATAGAAGTTATGGATCCCTCTTTTGTAGAAGTAATTCTTTCTTGTAAAGAACCCATTTCTGTACTAAGAGTGGGTTGATAACCCACAGCGGAAGGCATTCTACCCAATAAGGCGGATACTTCGGATCCTGCTTGGACGAAGCGGAAGATATTGTCGATAAATAGAAGTACGTCTTGCTCATTAACATCTCGGAAATATTCCGCCATAGTTAGGGCAGTTAAACCAACTCTCATACGAGCTCCGGGCGGTTCATTCATCTGACCGTAAACTAGAGCCACTTTTGATTCTGCAATATTTTGTTCATTAATTACTCCAGATTCTTTCATTTCCATGTAAAGATCATTTCCCTCGCGAGTACGTTCACCTACGCCGCCAAATACGGATACACCTCCATGAGCTTTGGCAATGTTGTTGATCAATTCCATAATGAGTACTGTTTTACCCACTCCAGCTCCACCGAAAAGTCCTATTTTTCCTCCACGGCGATAAGGAGCTAAAAGATCTACTACTTTAATTCCTGTTTCAAAAATGGATAATTTTGTATCTAACTGTATAAAGGCGGGCGCGGATCTATGAATAGGAGATGTTGTGCGAGTATCTACAGGACCTAAATTATCAATAGGTTCTCCGAGTACGTTGAAAATTCGTCCTAGAGTCGCTCCGCCGACTGGAACACTTAGAGGAGCTCCCGTGTCAATCACTTCCATTCCTCTCATTAGACCATCTGTAGCACTCATAGCTACAGCTCGAACTCGATTATTTCCTAATAATTGCTGTACTTCACAAGTCACGTTAATTTGTTGACCGACAGTATCTCGACCCTTAACTATCAGAGCGTTGTAAATATTAGGCATCTTCCCTGGCGGAAAAGCTACATCCAGTACCGGACCAATTATTTGAGCGATACGTCCCAGGTTTTTTTTTTCAAGTGCGGAAACCTCAGGACCAGAAGTAGTGGTAGGATTTATTCTCATAATAAAATATATAATTTTTTTTTTCGAAAATTTTTGAAATCCAAAAAGAAATGTTCGATAACAAAGCAAGTTGATCGGTTAATTCAATAAGAAATGGAGGTTAGTACTAGATTTTCTTGGTACCACCCAACCAATACAATTCAATTGTTTACTTATTCAATTTCAATGAGTGAAGTTTCAAACAACTCATTTTCAAAATATCAAGTGGATGAAATCTTTCGAAAGTATTTCATTTGTCTATCATTTATAGACCATCTATTATATATATATATATATGATATATATGAAATTATATGATATATATATGAAGTGAAATATATGAAATGAAATTCGAACCTGAACTTATTCCGTTTTTCTATTTCATTGGTCCGTATTTCGGCATACAATTTATACCTAGCCTATTTCTTTTATCTCTTTTTTTCGTGGGCGAATTCTGCATATTCTATTTTCTAGGATTTACATATACAACATATATCACTGTCAAGCATAAGAGTGACTTATTTATTATTTAGATATTTCGATTAAAAAAGGGATAGGAGGAAACTTGA-AAAAAAAAAAAAAAACAAGGATTGGGTTGCGCCATACATATGAAAGAGTATACAATAATGGTGTATTTGGAAAATCAAATACCATGGTTTAGTTTAATAACGAACCATTCGGATTCGTTGATAATATTAGTTGATAATTTTTTGAAAGATTCCTGTGAAAAGTTTCATTAACTCCTAAGTCATGTCGAGTAGACCTTGTTGTTGCGAGAATTCTTAATTCATGAGTTGTAGGGAGGGATTTATGTCACCACAAACAGAGACTAAAGCAAGTGTTGGGTTCAAAGCCGGTGTTAAAGATTATAAATTGAATTATTATACTCCTGACTATCAAACCAAGGATACTGATATCTTGGCAGCATTCCGAGTAACTCCTCAACCTGGAGTTCCGCCCGAAGAAGCAGGTGCCGCAGTAGCTGCTGAATCTTCTACTGGTACATGGACAACTGTGTGGACCGACGGGCTTACCAGCCTTGATCGTTACAAAGGACGGTGCTACCACATCGAGCCCGTTGCTGGAGAAGAAAATCAATATATTGCTTATGTAGCTTATCCCTTAGACCTTTTTGAAGAAGGTTCTGTTACTAACATGTTTACTTCCATTGTGGGTAATGTCTTTGGGTTCAAGGCCCTGCGCGCTCTACGTCTCGAGGATTTGCGAATCCCTACTGCTTATGTTAAAACTTTCCAGGGTCCGCCTCACGGTATCCAAGTTGAGAGAGATAAATTGAACAAGTATGGCCGTCCCCTATTAGGATGTACTATTAAACCTAAATTGGGGTTATCTGCTAAGAATTATGGTAGAGCGGTTTATGAATGTCTCCGCGGTGGACTTGATTTTACCAAAGATGATGAGAACGTGAATTCCCAACCGTTTATGCGTTGGAGAGACCGTTTCTTATTTTGTGCCGAAGCCCTTTTTAAAGCACAGGTCGAAACGGGTGAAATTAAAGGGCATTACTTGAATGCTACTGCGGGTACATGTGAAGAAATGATAAAAAGAGCTGTATTTGCGAGAGAATTAGGAGTTCCTATCGTAATGCATGACTACTTAACAGGGGGATTCACCGCAAATACTAGCTTGGCTCATTATTGTCGGGATAATGGTCTACTTCTTCACATCCATCGTGCAATGCATGCAGTTATCGATAGACAGAAGAATCATGGTATGCACTTTCGTGTACTAGCTAAAGCGTTACGCTTGTCTGGTGGAGATCATGTTCACGCTGGTACTGTAGTAGGTAAACTGGAAGGGGAAAGAGATATCACTTTAGGTTTTGTTGATTTACTACGTGATGATTTTATTGAAAAAGATCGAAGCCGCGGTATTTATTTCACTCAAGATTGGGTCTCTCTACCAGGTGTTATACCCGTTGCTTCAGGGGGTATTCACGTTTGGCATATGCCCGCTCTGACCGAGATCTTTGGAGATGATTCCGTACTACAATTCGGTGGAGGAACTTTAGGGCACCCTTGGGGAAATGCACCCGGTGCCGTAGCTAATCGAGTAGCTCTAGAAGCATGTGTACAAGCTCGTAATGAGGGACGTGATCTTGCTCGTGAGGGTAATGAAATTATCCGTGAGGCTAGCAAATGGAGTCCTGAATTAGCTGCTGCTTGTGAAGTATGGAAGGAAATCAAATTTGAATTCGAAGCAATGGATACTTTGTAATCCAGTAATTACCGTTCATTCTATTACTATTAATTGAATTGCAATAAAATTCGGCCCAATCTTTTACTAAAAGGATTGAGCCGAATACACTACAAAGAGACTATTGTATATAATCTATTTTTGTATATATATTTTGATTTTAATAGACTAAATACTAATAGATACATAGTTATCTAGATATACAATACAAAATATAAGACAAAATAACTTAAACGTTTCTATTGTTGTGTTGGATCCACAATTAATCCTATGGATCTTTAGGATTGGTGTATTCTTTTCTAGTTTCGAATCATGGATCGAACTAAATATCAAAACTTTTTTAACCATCCTGTATATTGCCCCCTCTTTTCGTTCCGTGTTTGTTGGAATAGAAACTTATTAGTTAGTATTAATAATTCAAAAATGAATTCAATAATTTATAAATATGAATTGAATATTCAATTCATATTTATAAATTATTTCATATTTATAAATTATTGAATTAATAATTCAATAATTTAATTAGTTTAATTAGTAGACGAGATTTTACGAAAAAAGTTCTTCCGATTCATAGGAACGAACAACTATTTCTTTTTTTTGATGTGAATTTGACACAACAGGACAGGGGAGAAACTGTTATTTTTTTTAGCTATTTTTATTTACTATTAAATTTATAAATTTAATAGTAATAAAAATTTATAAAATTTATATAATACTAGAAAATTATATAATACTAGAAAATTAGATAATAGACGAATTAAAAAAAAAAAAAAAAAAGAGTTCTAGCACATATAGTGACATATAGATAGTGAAATGATACGCTGGATTCTGACGAAAGAGAATCCATTTATTTATTTATTTATTTATTTATTTAATACCCACATTATTAGTTAGTTAATAATTCTAGTGATTGGATTTATATGCTTATTTTGATAGGAAATGAATCAAATGATTTTTCATTGAATGACTATTCATCTATTGTATTTTAATGTAAATTAAGGGGGCAACAAAGCTCTATGGAAAAATGGTGGTTCAATTCGATGTTGTTTAACAGGGAGTTAGAATACGGGTGTGGGCTAACTAAATCAATGGATAGTTTTGATCCTATTGAAAATATCAGTGTAAGTGAAGAAGATCCGATTATAACTGATATGGATAAAAACATTCATAGTTGGAGTGATAGTGACAATTCGAGTTACAGTAATGTTGATTATTTAGTCGGCGTCAGTGACATTCGGAGTCTCATATCTGATGAAACTTTTTTCGTTAGGGATAGTAATAGGGGCAATTATTCCATATATTTTGATATTGAAAATCAAATTTTTGAGATTGACAATGATCATTCTTTTCTAAGTGAACCAGAAAGTTATTTTTATAGTTATAAGAATTCTAGTTATCTGAATAATGTCTCTAAGAGTGACGAGACTCACTATGATCGTTACATGTATGATACTAAATATACTTGGAATAATCACATTAATAGTCGTGTTGACAGTTATCTTCGTTCTCAAACTGGTATTGATAGTTCCATTTTAAGTGATAGTCACAAGAGTTACATTTATAGTTCCATTTGTAGTCCGGGCAGAAACAGTAGTGAAAGCGAGAGTTCCAGTATAAGTATAATAACTAGCAACACAAATGATAGTGCTTTAAGTATAAGAGAAGGTTCTAATGATCTATATGAGACTCAAAAATACAGTCATTTGTGGGTTCAATGCGAAAATTGTTATGGATTAAATTATAAAAAATTTTTGAAATCCAAAATGAATATTTGTGAACAATGTGGATATCATTTGAAAATGAGCAGTTCAGATAGAATCGAACTTTCGATTGATCCAGGTACTTGGAATCCTATGTATGAAGACATGGTCTCTCTGGATCCCATTGAATTTCATTCGGAGGAGGAGCCGTATAAAGATCGTATTGATTCATATCAAAGAAAGACAGGATTAACCGAGGCTGTTCAAACAGGCACAGGTCAACTAAATGGTATTCCCGTATCAATTGGGGTTATGGATTTTCAGTTTATGGGGGGTAGTATGGGATCTGTAGTAGGTGAGAAAATCACCCGTTTGATCGAATATGCTGCCAATCAATTTTTACCTCTTATTCTAGTGTGTGCTTCCGGAGGAGCACGTATGCAAGAAGGAAGTTTGAGTTTGATGCAAATGGCGAAAATATCTTCTGTTTTATATGATTATCAAGCAAATAAAAAGTTATTCTATGTATCGATCCTTACATCTCCTACTACTGGTGGGGTAACCGCTAGTTTTGGTATGTTGGGGGATATCATTATTGCCGAACCCAACGCCTACATTGCATTTGCGGGTAAAAGAGTAATTGAACAAACATTAAATAAGACAGTACCGGAAGGTTCACAAGCGGCTGAATATTTATTCCATAAGGGCTTATTCGATTCAATCGTACCGCGTAATCCTTTAAAGGACGTTTTGAGTGAGTTATTTCAGCTACATGCTTTCTTTCCTTTGACTCCAAATAAAATCAAGTAGAGCTTTAAATTTTTTTTGTGATGAGCGAGTAATTATTTAGTTTATAGGATTAGTTTATGGCAATCCAATTCAAAATCGAAATAATTAATTTTTCGTTGGTGTAACATAAGATTTAACTGCAGAAAGAATCATGTGATGTGGATAATTTTTTTTATCGATATTCCTCTTTTTTTTTTTTTATCAATATTCCTCTTTTCCTGATTAGTAATATTCCTATTTTTCTAATTACTAACCAGGAAAACTCTATAAAAAAGCAAATTCTTTCTTCCACGAATTTAGGCAAGAGGAAGAAAAAGGATTTCGTTCTTCCCTTCTTTTTATTTCTATATTATTTTATTTCTATATTCTTATTTCTATATTTTCTATATTTTCTATTTTTCTATATTTTTTATTTCTATATAATTTTTTATTCTATTTCTATATAATAATCTAGAAATTTCTTTTTTATTTCTTTTTAGAATATACATATATATCTATAATATACATATAGATAATATACATATATCTACTATATATATACTTATACTAT----------------------------------ATATACTTAGATATATTTAGTAGATATATTTCGTATCATTATATATGAGTATAATTCTACATGAATTCGAAAAAAGATCTTTATAACATCGAACAAAAATGTTAATATAACAACAAAAACTTAACAGGTACAAATAATTAAATCGAGGTACCCATTCTATGACAACTCTCAGCAACTTACCTTCTGTTTTTGTGCCTTTAGTGGGCCTAGTATTTCCGGCACTTGCAATGGCTTCGTTATTTATTTATGTTCAAAAAAACAAGATTTTTTAGATACGGGCAGTAGGGACAAATCTCATCTATTCTTAGATCTATTACGAAATTCGATGAATTACTCCCCAAGGTTTACATCAGAATAATACTAGTTGATGAGCGTTACTTCGGGAAACCAAAAAAGGAAACTCCAATTTTTTTGGGTTATTGTTATTCTCCCAATTCCAATAAAATACAACTGGATCTAGTATGGGTTGGCGATCAGAACGTATATGGATAGAACTTAGAACAGGGTCTCGAAAAACAAGTAATTTCTGTTGGGCCTTTATCCTTTTTTTAGGTTCATTAGGGTTCTTATTGGTTGGAACTTCCAGTTATCTCGGTAGAAATTTGATACCTTTATTTCCGTCTCAGCAAATGCTTTTTTTTCCACAAGGGATCGTGATGTCGTTCTATGGAATCGCGGGTCTCTTTATTAGCTTCTATTTGTGGTGTACAATTTGGTGGAGTGTAGGTAGTGGTTATGATCGATTCGATAGAAAACAAGGAATAGTGTGTATTTTTCGCTGGGGATTTCCGGGAAAAAATCGTCGTATTTTTCTCCGATTCCTTATGAAAGACATTCAGTCTATCAGAATAGAAGTTAAAGAGGGTATTTATACTCGTCGTGTCCTTTATATGGAAATCGGAGGACAGGGGTCCATTCCCTTGACTCGTACTGATGAGAATTTGACTCCACGAGAAATGGAACAAAAAGCGGCGGAATTGGCCTCTTTTTTGCGTGTACCAATTGAAGGATTTTGAAAAAGAAAAAAATGAACTGAAAATTTTTTTTTTATTTTAAA--AAAACAGAAAAAATTCAAGAA-TTTTTTTTTTTTCGAAATATTTGATATTTTGATAGATGATAGATGATAGAAAGGGCGTTCTTTCGTTTCGAAATCTGACTAAAATATTCATTACTTGAAGTGGCCCTCTTTCGTGCATTCATCGAAAGCGCTAATTGCTTCGAATTTTAGCAATTGAGATCTTTGGAAACAAGACAATATTTTTTTCCTTCATTCGAATTTGAAGTGGACTGTTTTCTTTCTATTTCTTATTCTATTTCTGTATTCTTTCTAAATTCAAGGACTAACTCCCGAATCACAAATAAAAAACGGAGGAATAGATTTCTCTATGATTTGTGATAGAACTTAGACTTGATAGAAATATTAATAGAGTTGACGAATGGGATGAAGGTGAATTCATTAAAGACGAAAAATGAAAAATGGCAAAAAAGAAAGCATTGATTCCCCTTCTTTATCTTACATCTATAGTATTTTTGCCCTGGTGGATCTCTTTCTCCTTTAAGAAAAGTCTGGAATCTTGGGTTACTAATTCGTGGAATACTAGACAATCCGAAATTTTCTTGACTGATATTCACGAAAAGAGTATCCTACAAAAATTCATAGAATTGGAGGAATTGGTCCTCTTGGATGAAATGATAAAGGAATACCCGGAAACACGTTTACAAAACCTTCGTATCGGAATCTACAAAGAAATGGTCCAATTGATCAAGACACACAATCAGGATTGTATCCATACAATTTTGAACTTCTCGACAAATATAATCTCTTTCGTTATGCTAAGTGGTTATTCTATTATAGGTAATCAAGAACTTATTATTCTTAACTCTTGGGTTCAAGAATTCCTATATAACTTAAGCGACACAATAAAAGCTTTTTCTATTCTTTTATTAACTGATTTATGTATAGGATTTCATTCGCCTCATGGTTGGGAACTAATGATTGGTTCTGTCTATAAAGATTTTGGATTTGCTCATAATGAACAAATTCTATCCGGTCTTGTTTCCACTTTTCCAGTCATTCTAGATACCTTTTTAAAATATTGGATTTTCCGTTATTTAAATCGTGTATCTCCGTCACTTGTAGTGATTTATCATTCAATGAATGACTGAAAAAATGATCCCCCGGTCCCATTATAACGTACTTTGTACAAAAGCTAAACATTAAGAATTTTACTTATTATTTTATTTTTTTCGTATTTTCGGAGATTCTTCCTAATATTCCAGTAAAGTTATTTCAATAAATAGCAGAATCGTGGATAGGGAACTGTACGAGCGACCTACCAAATTTTATTGTAGAAATTTTCAGGATCAATGATTGGACCATGCAAACTAAAAATGTCGTTTCTTGGATAAAAGAAGAGATTACTCGATCCATTTTCGTATCGCTCATGGTATATATAATAATTCGAGCACCCATTTCAAACGCATATCCCATTTTTGCACAGCAGGGTTATGAAAATCCACGAGAAGCAACTGGTCGTATTGTATGTGCCAATTGCCATTTAGCTAATAAGCCCGTGGATATCGAGGTTCCACAAGCGGTACTTCCTGATACTGTATTTGAAGCAGTTGTTCGAATTCCTTATGATATGCAGGTGAAACAAGTTCTTGCTAATGGTAAAAGGGGATCATTGAATGTGGGGGCTGTTCTTATTTTACCAGAGGGGTTTGAATTGGCCCCCCCCGATCGTATTTCGCCTGAGATTAAAGAAAAGATAGGGAATCTGTCTTTTCAAAGCTATCGCCCTACTAAAAAAAATATTCTTGTAGTGGGCCCTGTTCCTGGTCAGAAATATAGCGAAATCACCTTTCCTATTCTTTCCCCGGATCCCGCTACTAAGAGAGATGTTCACTTCTTAAAATATCCCATATACGTAGGCGGGAACAGGGGAAGGGGTCAGATTTATCCCGACGGGAGCAAGAGTAATAATAATGTTTATAATGCTACAGCAGCGGGTATAGTAAGCAAAATCATACGAAAAGAAAAGGGGGGATACGAAATAACCATATTGAATGCATCGGATGGGCGTGAAGTGATTGATATTATACCTCCGGGACCAGAACTTTTTGTTTCAGAGGGTGAATCTATCAAACTTGATCAACCATTAACGAGTAACCCTAATGTGGGTGGATTTGGTCAGGGGGATGCAGAAATAGTACTTCAAGATCCGTTACGTGTCCAAGGTCTCTTGTTCTTCTTGGCATCTGTTATTTTGGCACAAATCTTTTTGGTTCTTAAAAAGAAACAGTTTGAGAAGGTTCAATTGTCCGAAATGAATTTCTAGGTCCGCGGATTTATCAACATATTAGTTCGGAAAAATAACTAATTTTTGTTGATAATTATGTAATTCTGTATAATCAAAAAATTATGAAAAGCCTTTTCCTTCTTTCTATTCCTTTTCTCTTTCTATTCCTTTTCTATTGTATTTAGA----------------------TTTAAAGAATTCTTTGTATCGTAGTACTAGTTAGTCATAGTATATATATTGTGACGAAGACTATTTGACTTTACCTATTTCTTTTTTTTTTCAATCTCATAAAAAAAAAAAAATAGGAGCGGTATGATTATGTCACTGTTTTCCGATTTAAATGTCATAGAATATTTTTTTTTTTGCATATAAGAAGTCAGTGGACAAACAAAAAGAAAGGGAATTTTATTGAGAAAATAGAACTTCAACTTGTAAAAATAGAATATATAATCTAATCGAATTTTTTACAATTTACAATAGAATTAATTATAACAAATTACAATAGAATTAATTATAACAAAACTATCTTCTATTCTATTGTGCCATTCAGAATCGGAAAAAGTAAATCAAGTGATTTCTTCTTTCTTTTCACTTTATTGGAAAGTATCGAGAACAGATGTTTTGAATGACTTAATGAAGTTCATTTTTCAAAAATATCATCAGAAAAAATGAAATGGAGTTTTTTGAAACATCGTAAAAAGTTATTGATTTTGTCATTTAGAATTTTTTTATATTTATATAAAAAAAAAATTCTAAATGACAGCGTAAGAACTCAACGGGACCTTCCAATTCGACGAAGAAAGAGGGGTCCGTTGAGTTCTTACGCTGTCATTTAGAAAACTCAGTTCATCCGACTCCTACAGGGATGAACCCAATCCGGAATATGAACCGTAAAAGAAAATACCAATTAAACCAATCACAGGAATACCAGTTACAGTACCGATTATCCAAAGAGGAATCCTTCCAGTAGTATCAGCCATTTATCCCACTTTCCTCCACATTTCATCAAGTAGTCATACTAGAGACAGAAACAGTCATAGATAATTATGAAATGATATCCTTCCGAGTGGGATAAGAGAATTCCTAATATATATATCTTTTTATTTTTTTAATTGAAGAAATAATTGGAAAATAAAACAGCCAGTACAAAAATGAGTAATAACCCCCAGTAGAGGCTGGTACGATTCAATACAACACTTTGTTCGTTTGGGTTTGATTGTGTCGTAGCTCTATAATTCGGGTTAGATTTATCGTTGGATGAACTGCATTGCTGATATTGACCCCAAAAAAGAAACGGTGGGTACCGCTAGTCCGTGAACAGCCAGCCATCGTACTGTAAAAATTGGATAGGTTCTATCTATGGTCATTGGCGCCTCCTAAAAAGATCTACTAAATTCATCGAGTTGTTCCAAAGGATCAAAACGGCCAGTTATTAATGGAATTCCTTGTCGGCTCTCTGTAAAATACTCGTTTGGACGAGGGCTCCCAAATACATCGTAAGCTAAACCCGTACTGACAAATAACCAACCCGCAATGAATAGGGAGGGTATAGTAATGCTATGAATAACCCAGTATCGAATACTGGTAATAATATCAGCAAAAGAACGTTCTCCTGTGCTTCCAGACATGCTGAGCTCCACATATTCTTGTACAGTCAAAGGGGGATCGATTCCATAAAAGATGAGATCAGTAAGTGGAAATTTACTGAAATGTAATCTTTGTTAGATCGTCAATATTGTACCAAGGGTGTCTTTAGAGTATACCGAATCAGTATAGCTATCCTTCTTCTGACACAGCAACGCAATTTCACAATCAGTAGGGGGATAAAATAAAGTACTAGAAAATTTCTTTCTTCTTTTCTTGTTGTTTGTCTACGTAAAATAAAGTAGAATCGTGTACTCAATAGAAAATTCCTCCAATTTTTATAGAAATTCGAAATGAAAGTATAAGAAAGTATAAGTAAGGGTTCTCTACATTATTGGCTTCGGACTAGAAACTGAAGATCGAGTAAAATGTGAACGACGGATTGGTTTCTAATAATTCATGTAAGAGATTATCATATTTCTACAATTCAATTAGATCCGAAATCTAGAAATATACTTTTTTTTGTGGTTGTAGAAGAATAGAACATGTTTTTGTTGAAACTCCCTCTTTTTCATTTTAAATAATTGGTTAGCGTTAGCCATCCAGTAAGAAGTAACAGTAATAGCAGTAATAGATAATATTTGATGACAGAAAACAACTAATCGAATTTAAATCAATATTCGTGACGTGCGTATTGTTGTTCTTGTATTATTATATCTATTCTATCCTATATCCAAAGGGTTGTTTGTTGGCTTAATTACAAGGAGAGAGCTTTCTATTAAAAAAAAGAAAATGTAGAACCCAAGTTTCGAGCGATCTGATACCTCTTTTCTTCTCATTCGAGATATTATGAGAATGGAACCTACTACTAAATCGAAACGAAATCGAATGAGTTGAAAGTAAAGAAGTTAAAGGACATTATAAGTATAAGGCCACTCTTCTTTTGTTCTAAAAAAAAAATAGGTTCGATACAAAATAAATAAATAAAGAAAAAAAAAGATCAAAATAGATATTTTTTCTAGTTTTATTCCATATTAATTCAAAAAAAGTTTCTATTTTTTGAATTGAATGAAGTTATACAGTTCTTATTAATTTGGAATTCGATTAGTTTACTGAACTCAAGAGTTGATCAATGAATCGGTTGATTTGGAATCACGGGATGGCTAGATGTCACAGATGATGAATTGATTTCTTACCTATGTCACTCTATTTTTGTTCGTCTATAATGATTATGATTGATTGGTGAATCAAAAACTTTCAATTGTATTTTTCAAGTGGTACCTTTGCTTTTCTTTCTATCTTTCTTTCAAAAATGGAAACTTAGGGAAGTGTTTTATAAACATATGTATAAAAAGTTTCATCTTGCCTCTTTTTTCATGCCTACTATCATTAGTTATTTCGGTTTTCTACTAGTGGCTTTAACTATAACCTCGGCTCTATTTATTGGGCTGAGCAAGATACGACTTATTTGATTTGAAATTTTGAAATGAATTGGAAATTTTTTGAATGAACAATTCATAAAAAGAAATCTTTCTGGGGTATTCCATATATTCTATAGTTCCTTATCATGTCAATTTCCAATTCTTGTGAGATTCATGGGCAATAATATAAAAATCTCAGGATCGATATTACCCCCCCTTTTTTACTTTTTCAAACAAATTAAAATGATTGAAGTTTTTCTATTTGGAATCGTGTTAGGTCTAATTCCTATTACTTTGGCTGGATTATTCGTAACTGCATATTTACAATACCGACGTGGTGATCAGTTGGACCTTTGATGAATTAATAAAATATCTCTTTTGTTTATTGACCTCCTATTCGTTTTAATTCGAATCCACCGGAGGTCAAAATTCAGACTTTTAACTGCCTCGATCTAACAAAAGAATGGAATCACGCTCTGTAGGATTTGAACCTACGACATCGGGTTTTGGAGACCCGCGTTCTACCGAACTGAACTAAGAGCGCTTTTTTTCATAAATCATTTTTGTGACCCCACGAATACATCTTGCATGCATATACTATCATAATATATATCGATATCTATATCTATATCTATATC------TATTTTTCAATATATATAGATATAGATATAGATTATGAATATATATTTATATGGATGTATGTCCAAATTGAATTGATCTCAATTGATCCCCTGTTACTGCCCATAAGATAAGTAATAGTTAGGGATAGGGATGACAGGATTTGAACCCGTGACATTTTGTACCCAAAACAAACGCGCTACCAAGCTGCGCTACATCCCTTTCAATTGTTTTACAGTGTCATTCTAAAGAATCTTTGTCTTGTTTTCCACATCTGTATGTTGATATATCGAAATTATGTACATATTGTATAACATATAATAGTAATACAAAAATTATATACATATGAAATACAAAAAATAAAAGATGAAATAAACCCACCTAAAAATATTCATTTTTTTCGGGAATGCTCGGGCAGAAATGGACCTATTTTTTGTTAAAAAAAAGAATATCTAAGCAATTATTGTAGATTTCCATTTGAATTAGGGATTCTGTGTACAAATACAAGTGGTTATTAACTAAATATACATCTGATCATATATGGATTACCATTATGTATTACAAATTACAATAAAGAAAAAGAAAGGAGGATTTGAAATGCGAGATCTAAAAACATATCTCTCCGTGGCACCAGTGATAAGTACTCTATGGTTCGGAGCCTTGGCCGGTCTATTGATAGAGATCAATCGTTTATTCCCAGATGCGTTGATATTCCCCTTTTTTTCATTCTAGTTATTGAGACGAGAAGGGGTGAAGAAATTAATACCCTTCCGTTTTTCTTTGTTTTTT-TTTCGAATTCGAATAGGTTAAGAAAAGAGAAAGTGGATTCAACCTCAATGAAACTTGCAATCTGGTTCCGGGTTTCAATTTCATTTCATTAATAATGAATAATGAGGCTGAAAATAAAATCGCTAGCGCGGGGCAACAATCTCCTACAAGATACAAGATACTTAAATAAAAAATGGAAATAAGATACTGAGATTCTAAAGATAGTTAGAAATCATTGTATTACTTAATTATTACTATACTTCTATTGATGGCATCGAAATCTGTCATAATTGGATTTCGGATTAGCAACTTCTATTTTATCCTTCCTTTCTTCTTCGCTTCGAATCGGAAAATAGAAAAGTTAAGTGAATCAAAAACCCAAAGGAGGTTCATGGCCAAAGGTAAAGATATACGAGTAACGGTTATTTTGGAATGTACCGGTTGTGTTCGAAACAGTGTTAATGGTAATAAGGAATCAACGGGTATTTCAAGATATACTACTCAAAAGAATCGACACAATAAGCCTAGTCGATTGGAATTGAGAAAATTTTGTCCCTATTGTTGCAAACATACGATTCACGGGGAGATAAAGAAATAGATAAAATTGATTGTCTGTGTGTCATCCCTCCAGCTCCAAAGAACATGAAAAATGAAATATTATTTCATGTTTCTAGAAATTGTATATCTATCTATATAACTATATAAATTAGTTGTATATCTATATAAATTCTATAGATAGATATATATAACATATATAAATATAAACAAAAATAGAAACAAAACAAATAAAAAAGAAATCCGATTTTGTAAGAAATGATATTTTCGGGATAAGGAATAAACAAACCATGGATAAATCTAAGCGACTCTTTCCTAAATCTAAGCGATCTTTTCGTAGGCGTTTGCCCCCGATCCAATCGGGGGATCGAATTGATTATAAAAACATGAGTTTAATTAGTCGATTTATTAGTGAACAAGGAAAAATATTATCTAGACGGGTGAATAGATTGACCTTAAAACAACAACGATTAATTACGATTGCTATAAAACAAGCTCGTATTTTATCTCCGTTACCTTTTCGTAATAATGAAAAAGAATTTGAAAAAAGTGAGTCAACTACTCAAGCTACTGGGCTTAAAACAAAAAAAAGGGTTTACTCTTCAATTAAATTGAAATTCCAATCGAAACTCAAATGAAATGCGGATTGATGTTTTGTTCGAAAACTACGAGAATCCAAATTGGATTGTCGTGTTGTCAGAAAAAAGAGAATCGTTGACGAAGAAGAAACCTTTTTTTATTGGACGTGGTTGCTCATTTTGACGACTTTATCATATGATTCTATTTTTTCATACAAATACCTACTCTACTTTCCCGGAGTTCAGTCTCCGGGGAATTTTTATTTTATGATCTCGTTGGAAATCATATAAAGACAATTCCTATTTAATATAGCTATTTGCGCAAGTATTTTACGATTAAGAAGCAACTGCCTCTTGTACAGATTATACATGAATCTATTATAGCTATAGTATATTTTATTTTTATTCTCTCGAATTACTGCATTTATTCGACTGATCCACAAACGACGAAAATCTCTTTTTTTCCGATCTCTATCCCGATGGGCCGAAACCAAAGCTTTTATTTTGTGTTGAGGAATAGTAAGTCTTGAATGAGTCTCCCGAAAGCTTGATGTAAATAAACGAGTTTTTGTACGATGTTTCCGAGCTATATATCCTCTTTTAATTCTAGTCATTGAATAAATGAAACTTTGATGAATAACTATTTTGATTTCGTTTCTTTTAGTTATTCTTTCCCCTTTTTTCCTAGTCCATTAATAACAAAACGGATTATTCCAGTGTATAAAATAAAAATCCCAATGGCTTTTGCTACTATAACCTTCCCAACCACGATTTTTTTATTTGAATTTCTAAGCATTTCACCTCGAAATAAGAAATTGTATCGAGACTAGGTATCAAAAAAAGTATAGTAAATGAAATAGAAATGGATAAAGAAATAGTGGGTTCCATCGTTTCTATGGTTACTTCTTAAATGGCGAGGTCCCCTCTATACACCGGAGCCCCTTCCTTCATTTAATCAATGCTATTGTTAACTTGTACAGTTCACACTCTTTGGCTCTACCCATGAAATATCTAGTAATAGGTCTTTCACAACGAAATCTACCTACACAGTAACGGTATTTAAGTATGAAGATTAGCTGAGTAACTGACCCTGTTAGTCCGTTCTTGCAAGTTTTAAAATGGAATGTCCCCTGCTTAATAGATAACTATTTGCTACCAATGGGAAAGTCTTTCGCATTTGAAATTGCAAATTGAGGTGATTGGATTTGCACCAACGGAAACCATAAATTTGATACACAATAGAAAGATAGATATTAGGAATCGATTTTTTTGAAGATAGTTTCTTGCATTCTATCCTATTTCATTGGTACTGATCACTGATATTGGAATTTTTTTCCTTTATTTTTTTTTTTTGTCTTAGTCCATGATCTGAACGAGTCGCACATACACCCTAGTACATGTTCCTCGGCGCTGAGGGCATCCCTGAAGAGCGGGGGATTTCGTAACATTTCTGATTGGCTGTCTTGTGTTTCTAATAAGTTGTTTTATAGTTGGCATGTTGAGTCATATACATAATGAGCTGGTTTAGATCAATCCTAATCCGATGATTATGAATTACTTCTATTCTCTCTATTAATATAATATTACTAGATTCATTATATTAATTGAAAATATTCTATTAAAC------TCGGTAAGACGATAAAATTTCAAACTTTGGCGCGGAATACTGGCTAATTTTTTATTCAACTGCTACAAGATCAACAATTCCATGAGTTTGGGCTTCTGCTGCTGACATAAAAACATCCCTTTCCATGTCTTCGGATACAACCCATAAAGGTTTTCCCGTTCTTTGTACATAAACCCTTGTGATAGTTTCACGCAGTTTCAGTAGTTCTTCCGCTTCCAGGATAAATTCTCCCGTTTGTGCCTCATAAAAAGAACTAGCGGGTTGATGGATCATTACCCTGATGATATAACATAAAAAATGGTTCCTATTTCGCACGATAAAGTGAGAGAGATAAAGAATAAAAAAAAAGATAAGACGGAATACAAACGTACCGTACAGGCATCTTTTGCGTATTGCATACGGCTCTACAACGGAATTTCTTTTTTACCTTTTATTGAAGAAATATAAAATGTAGGGGGTCTATCAGACCCGGATCGGTAAATGATCCAATAACCACCCTTCCTTTTTGTTTTGTGTAGTACTTAAAAAAATACTATGATGGTTCCGTTTCTTTATTATTGCGTCTCTTATTCAGCAATCCCAAAGTTTCTTTTTTTTTTTCATAGTCTTCATAAATATTGTTAAAAGTTTTCCTTTTCAGTGTGAAAACAAAAAAGTTTGTGACGCTGGAATAGGCTCCTCCCGATAGATGCGATAAAATAGGAAATATCCCCTTTTCATACTACCCTTTCGGTACATAATTGAATAATTTTGGAAAAAACAAAAAAATTATCATATCGAACTCTAAGTGCTGTGCTATTATTACTTAATATTCATATGGCGAAGGCATAGTCTTCTTTTTTTCCTCAAATAAAAGAATCATTGGCGCCAAGCGTGAGGGAATGCTAGACGTTTGGTAATTTCTCCTCCTGCCAGAATAAAAGATCCCATTGAAGCGGCTAATCCCATGCATACTGTCTGTACATCTGGTTGCACAAATTGCATAGTATCATAAATTGCTATTCCGGGTATTACCCATCCGCCCGGAGAGTTTATAAACAAATAAAGATCTTTGTTATCATCCTCTATACTGAGATATATCATAAGTCCAATAAGCTGATTCGATATCTCACTATCAATCGCTTGGCCTAAAAAAAGTAGTCTTTCTCGATAAAGTCGATTGGTTAGGATAAAATTTTATCTCTTAGGAGCCGTACTTGCACCTTTTGATGCATACGGTTCACCAAAAATCACCAAAAAGAATCAATGTGTAAAGTTAACCCCTTTTTTTTCATAGCGGGCTTTTTCTTAAATTTTTCAAGAAAGACGATTTTTGACCCGTTTACTTGGGTTATAATAAACATGTTATAAAAAAATAATAATAATAATGTACTAAACTTATTGAACTAAGTTCTCATTGATGTATTGTTTTCATCGAGATCGAATCCAAATCGCAATGTAATTTTCTTGTTTCGGAATGGGTTTCTTCAATTCTTTCTTTTAGGTTTCTGTTCTACTCCGAGTAATAAAGAAAAGATCTGCCCGATTTGGATTTGCACATATAGGACAAATATTCCAATACCACGTCTTTTTGCTACGACTTCTTTTGTTTTTCTTCAATTTATTTCATGATTTCCGCCAAATATCTGATAAGTAATAATCGTAGATATATTACCAATTGGATTTTTTTTTATAATTTATAAACAGAGCCTGGATTCTTCATTTTATTGGTTTATTGGTCCAACCAAGCCAACCATAGATTCTTCTAAATTGATAATATTAATCCGTATTTGGATATCCCCCCAAAAAAAAGATCTAATTAAATTTCACACTATTTTACATTTCAAATTTTTGATGATTCAATCAATCTTTTTGGAGGGAAGGAGGGGATATCTCGATCGGGGGAGATAATGGGGAAATACCACATGACCCAATATATCGTACAAGTCACACTATACGTCAACCCACGCGGCATCCTCCTCTCCCGGACTCCGGAAGGGTACTTTAGGAACACCAATAGGCATAAAATGACGACACAAAGACGTGGTATATCGCGCTCTTATGCGGAAGCGTATCAATGGGTTTATTGTCTTAATAATGATTGGTCCTTATCCTAT------------------TGTATTTTATCATATTTGATTTATAGATTTATAGATTGAATAAGTTCATAAATAAAAAAAAAAAAA-TAAAAAAAAAAAAGAAGACCAAATGAATAAAGGAAAATTCTTATAAATAGGTCCTTTGAGTGATGAACAAATATGTCTGTATTCACTCATATACATAACAATACGCATATAAATAAAAATAGGGTCAACCCCCTTTTATCATTGCGTATTGTTACTTATCGGGTATAGAATAGATCGGCTTCTTTTTGTTCCTACGAATAGAATTGTTCCATTATTACTAAAAAAACTAGACCAAATATGAATCCTTTACCCGAGATAATCCACTGACAAAAAGAGGGTCCATAGCATATTTTTCCAGTGCAATAAAGTTACATAGTGTCTATTTTTTGTTGATATAAGGGGTATTTTCATGGGTTTGCCTTGGTATCGTGTTCATACCGTCGTATTGAATGATCCTGGTCGTTTGCTTTCTGTCCATATAATGCATACAGCTCTGGTTGCTGGTTGGGCCGGTTCGATGGCTCTATATGAATTAGCGGTTTTTGATCCTTCTGACCCTGTTCTTGACCCAATGTGGAGACAAGGTATGTTCGTTATACCCTTCATGACTCGTTTAGGAATAACCAATTCATGGGGCGGTTGGAGTATCACAGGAGGGACTATAACAAATCCGGGTATTTGGAGTTACGAAGGTGTGGCTGGGGCACATATTGTGTTTTCTGGCTTGTGCTTCTTGGCGGCTATCTGGCATTGGGTATATTGGGATCTAGAAATCTTTTGTGATGAACGTACAGGAAAACCATCTTTGGATTTGCCCAAAATCTTTGGAATTCATTTATTTCTTTCAGGGGTGGCTTGCTTTGGTTTTGGCGCATTTCATGTAACAGGATTGTATGGTCCTGGAATATGGGTGTCCGATCCTTATGGACTAACCGGAAGGATACAATCCGTAAATCCCGCGTGGGGTGTGGAAGGTTTTGATCCTTTTGTTCCCGGGGGAATAGCCTCTCATCATATTGCAGCAGGGACATTAGGCATATTAGCGGGCCTTTTCCATCTTAGTGTCCGTCCACCCCAACGTCTGTACAAAGGATTACGTATGGGAAATATTGAAACCGTACTTTCCAGTAGTATCGCTGCTGTCTTTTTTGCAGCTTTTGTTGTTGCTGGAACTATGTGGTATGGTTCAGCAACAACCCCGATTGAATTATTTGGTCCCACTCGTTATCAATGGGATCAGGGATACTTCCAGCAAGAAATATATCGAAGAGTTGGTGCTGGACTAGCCGAAAATCAAAGTTTATCAGAAGCTTGGTCTAAAATTCCTGAAAAATTAGCTTTTTATGATTACATCGGCAATAATCCGGCAAAAGGGGGATTGTTTAGAGCGGGCTCAATGGACAACGGGGATGGAATAGCTGTTGGGTGGTTAGGACACCCTATCTTTAGAGATAAAGAGGGGCGTGAACTTTTTGTACGTCGTATGCCTACTTTTTTTGAAACATTTCCGGTTGTTTTGGTAGACAGCGACGGAATTGTTAGAGCCGACGTTCCTTTTAGAAGGGCGGAATCCAAGTATAGTGTCGAACAAGTAGGTGTAACTGTTGAGTTCTGTGGCGGCGAACTCGATGGCGTCAGTTATAGTGATCCTGCTACTGTGAAAAAATATGCTAGACGTGCTCAATTGGGTGAAATTTTTGAATTAGATCGTGCTACTTTGAAATCGGATGGTGTTTTTCGTAGCAGTCCAAGGGGTTGGTTTACTTTTGGACATGCTTCATTTGCTCTGCTTTTCTTTTTCGGACACATTTGGCATGGTGCTAGAACCTTGTTCAGGGATGTTTTTGCTGGTATTGACCCAGATTTGGATGTTCAAGTGGAATTTGGAGCATTCCAAAAACTTGGAGATCCAACTACAAAAAGACAGGTAGTCTGATACAACACAACATAGTTCTGTTCCTTAATTCGACTTTTTTTCTTTTCTTTGTTGTGATTTGAATTTGACATAGGAGGAACCGGATAAATCTTGATTTGAATCGCTGTCTTTCTCTTTTCCTATTGTTTTTTCTTTTTCTTTATCCGGGAGACCGATCCAAAATAAACAGGTATGAAAGCTATAATTGTAAACCACGATCAAATCTATGGAAGCATTGGTTTATACATTCCTCTTAGTCTCGACTTTAGGAATCATTTTTTTCGCTATCTTTTTTAGAGAACCACCTAAAGTTCCAACTAAAAAGATGAAATGATTTTTTCATTCTATCAATTGAAGTAATGAGCCTCCCAATATTGGGAGGCTCATTACTTCAACTAGTCCCCGTGTTCTTCGAATGGATCTCTTAGTTGTTGAGAGGGTTGCCCAAAAGCAGTATATAAGGCGTACCCGGTAAAACTTACAAGTAAACCAGATATAGAGATGGCAACTAAGGTTGCTGTTTCCATTATTATATAATTTCAAGACCACAATGGATCTAGGATAAGATCATTTATTTACAGCAGAATGGTATACAAAGTCAACAGATCCCAATAAATAAAAAATAGGATTTATGATTACACAAACCGTTGAGGGTAGTTCTAGATCTGGTCCAAGACGAACTGTTGTAGGGGAGTTATTGAAACCCTTGAATTCAGAATATGGTAAAGTAGCTCCTGGGTGGGGAACGACTCCCTTGATGGGTGTTGCAATGGCTCTATTTGCAATATTTTTATCTATTATTTTGGAGATTTATAATTCTTCCATTTTACTGGATGGAATTTCGATGAATTAGATTCACAAGAACCAACTAACTAGCTTTTCAATACAAAAAGGATTAAGTCTTCTATTATATTTTTATCTCATTCGATTTTGGTTTGGTAGTCTGACCGCGGAATTTCTTTGTTTCTGTATTTCCGGAATATGAGTGTGTGACTTGTTAGAATTGATCCTATTGATAGTACAGAGAAAGGGACTGTCATCTTTAATAGAGATGGTTTTACCCCGTCAGATATTTATTCTAGTATCTGGAACACGGAATAGATAATAGATAAAATATATTCTAAAGTATTCGAACTATTATTAGAACTATGATTCATATTTAATATTTAGACCTCGCATCCGGACTTCAAAAAATGTTTCAACGAATTAGAAGTTCTAAATCGAAAGATTTGTATTCTTTCAAACTGACGCTTATCTTTCTTTTGATCAAAGGACAAATGTTTTTTTTTGTATTTTTTTTCATTATATCTATTCATTGAATAAGTGATGATCCAACAGTTCTTACTCAAAGAATTTTTGGGCTTAGATTGAAGGTTTTAGTGAATCATCGTGGTTCTGGTATGAATCTGAGGTTTTTTTAATCGATTCATAGGGTCTTAACAAGAGAATTCCTATCAATAATAAAGAAGACAGCAGTAAAGCTGTATTACATATACCAAT-AAAAAAAAATAACACAAATAAAGAAAATAAAAAAGTTAAGTATATAGAGAATATTCAATAGGCCTGTAACGATCAATATAAAGACGAGTGAGCCGACTTGATATTTTGGCATTATAACCACTAAAGAAGATCTTTCGGATTTCTATATTTTTCCTAGGATAAATTGAAAAAGTTTCAAACTATTACACATATACGTTAAAACTTATATTTGGGTATTTCTGTTTGAGCCGTACGAGATGAAATTCTCACATACGACTCGCAGAGGGGGGAGTCTTCTTGGTTTACCTATCTCAATAAAGTCTATGATTGGTTCGAAGAACGTCTTGAGATTCAGGCGATTGCAGATGATATAACTAGTAAATACGTTCCTCCTCATGTCAACATATTTTATTGTTTAGGAGGAATTACACTTACTTGTTTTTTAGTCCAAGTAGCGACGGGGTTTGCTATGACTTTTTACTATCGTCCGACCGTTACTGAGGCTTTTGCTTCTGTTCAATATATAATGACTGAAGCTAACTTTGGTTGGTTAATACGATCAGTTCATCGATGGTCGGCAAGTATGATGGTCCTAATGATGATCCTGCACGTATTTCGTGTGTATCTTACTGGTGGCTTTAAAAAACCTCGCGAATTGACCTGGATTACAGGTGTCGTTTTGGCTGTATTGACCGCATCTTTTGGTGTAACTGGCTATTCCTTACCCTGGGACCAAATTGGTTATTGGGCAGTAAAAATTGTAACAGGTGTACCTGAAGCTATTCCTGTAATAGGATCGTCTTTGGTAGAGTTATTACGCGGAAGTGCTAGTGTCGGACAATCTACTTTGACTCGTTTTTATAGTTTACACACTTTTGTATTACCGCTTCTTACTTCCGTATTTATGTTAATGCACTTTCCAATGATACGCAAGCAAGGCATTTCTGGTCCTTTATAGGGAATATGGATCATAGATATTTGTAATCAATCATTTATCGTTTTGGGGAGGAAGGATAGTATTTCATTGCTACAAATATGGATTATTTAAAAGAATAAGACATGTATTTGGATGTTTCCCCTCAACTTCACAAAATTGGATTCTTTATTTGATAGATACAAAAAGTTGATAGTTGAAGGGAATTCTCCAAAGAAAAAATGGATTATGGGAGTGTGTGACTTGAACTATTAATTGAGCTGCGCAGATATATGACTTATCTGCCACATTTGAATTCACAATTAAATGTGTCTTCGTTCCAACCACCGCGTAAACCCCCCGCGGAGGGTAGGCTGGTTCGCTTGAAGAGAATCCTTTCTATGATCAGACTCCATCATATTCTGCATGAACAGGCTCCGTAATATCCAGTAGAATAGGTGATGCTATAATCCAGATAGATTGTGTCTTATCTATTTCACTTAATTAAATAGTATAGAAATGTATTAATTTCCTCTGCATTTTCTCTATTTCTGATACTATATACTATCGGAGTGAAACAAGGAGATCTAAAGAAGAACAGAGGCTAGATTATATTAGTAACAAGTAAATCCTTTGTATGTAAAAAGTCTCTCGATTTTTTTTTGGGGGGGGCGATAAAGGCTAACCGTAAGGTATGAGATGACCCAGAAAGCATTTGATCATGATCAACTTTGTAAGCCTACTTGGGTGTTGAGCATTTACTTATTCTATT-----AAATTCTATT-AAATTCTATTAAAAGTTAACT------------------------------TATTATATTATATTATAAGTTATACGAACTGAATTACTTGCAATGGATAGTTTAACTCCGGAAAAGAGAATCTGGTAAATTTTTTCTTCCATAGAATCCTCATATCATATATGTATGTGTGGATAATATATAGATTTCCTATATAAGATATATTCGGTTCGTTTCGTTCGTGCTCGAGCCGGATGATGAAAAATTATCATATCCGGTTCTTTCGGAGGATGGATCAAATCAATAAGAATTCACCTATCCCAATAACAAAAAAACCTGACTTGAATGATCCTGTATTAAGAGCTAAATTGGCTAAAGGAATGGGTCATAATTATTACGGAGAACCCGCATGGCCCAACGATCTTTTATATATTTTTCCAGTAGTAATTCTAGGTACTATTGCGTGTAACGTAGGCCTAGCGGTTCTAGAACCATCAATGATAGGGGAACCGGCGGATCCATTTGCAACCCCTTTGGAAATATTGCCTGAATGGTATTTCTTTCCCGTATTTCAAATACTTCGTACAGTGCCCAATAAGTTATTGGGTGTTCTTTTAATGGTTTCGGTACCTGCGGGATTATTAACAGTACCTTTTTTGGAGAATGTTAATAAATTCCAAAACCCATTTCGTCGTCCAGTAGCGACAACCGTCTTTTTGATTGGTACTGCAGTGGCCCTTTGGTTGGGTATTGGAGCGACATTACCTATCGAAAAATCCCTAACTTTAGGTCTTTTTTAAATTGATTCGATTGTGAAATAACATGCCATGTGTATTGTGTATCTAGGAGAATTCGCTTTGAAACGAATAATCCCTAGATACACATCTATTCCATTTTTCCATTTTGGACCTATTCCGAGTATGGTTTGTGCTAAAGACTCAAAACCCACATTTTCTTTTCATCTTTTTTCTAAAAAAAGAT-----GAAAAGAAGTTAATGTATTTTTAATTTATGCAAAATGTTTTTCTATTTTTAAAATGTCCAATATACACTTTAAATCTTCTATTCGAAAACGTTCCATTTTCATAAGGTCTTCTTGACTTTTATTCAAAAGGTCCAATAATGTATGTATATTAGACCTTTTGAGATAATTATAGATCCTGGGAGGCAACTCGAATTGGTCAATAAAAATATATTTCAATGCTATTTCGTTTTTCTTTTTCCTTAGTTTAGCCAATCTATCATGAAAAGTAAAAAGGGGTAAAGTAACTTTGTGTTGATTGTTTTCTAAATTTAAGTTTTCTTCTGCCGCATGTAAAAAAGGAATAAAAAAATCAATCAAATTCCGGGAGGCTTCATAAAGTGCTTCTTTAGGAGTTAAACTTCCATTTGTCCATATTTCAAGAAAAAGTATCTCTTGTTTTTCAGTCCCATTCAAATAAGAATGAATACTATGATTTGCATTTCGAACAGGCATGAATACGGCATCTATAGGATAACTTCCGTCTTGAAAGTTATTTGGCGTTTTTATACGATATGCGCGATTCCTCTCAATTTCTAATTCGATACACAAATTAATAGGTTCGGTTAGGCTAGCTATATGCTGTGTATTATCAACGAGTTCCGCAGAAGGTGGTAAAATGATGTCTTGAGCAGTTACATATCCAGGACCTTTGACACAAATAGACGCGTCCCGAGTTCCATACAGATTACTTCTTAATACAATTTCCTTTAAATTCATTAAAATTTCATGTACTGATTCTTGAATACCTATCATGGTAGAATATTCATGTGGTATTTTATCAGATTTTGCACGTGTGATACATGTTCCCTCTATTTCTCCTAGCAAAGCTCTTCGCATCGCAATGCCTATTGTATCGGCTTGACCTTTCATAAGTGGAGACAGAATAAAGCGTCCATAATAAAGACGCTTACTGTCTGCTCTTGATTCAACACACTTCCATTGGAGTGTCCGAGTCGATACTCTTACTTTCTCCCGAACCATAGTAATATATTTTGATCAAATCCTTGAATTTTTTATTTCTCTTGAAATCGCTTCCATGTTTGTTTTTACTTTTACACACGTCTTTTTTTAGGGGGCCTACATCCATTATGTGGCACAGGGGTTATATCCCGTATGAAATTTAATAGTATACCACTTCTACGAATAGCTCTTAATGCCGCATCTCTCCCGAGACCGGGACCTTTTATCATGACTTCTGCTCGTTGCATACCTTGATCCGATACTGTCCGAATAGCATTTCCTGCTGCGGTTTGAGCGGCAAAGGGTGTCCCCCTTCTTGTACCCTTGAATCCACAAGTACCGGCGGAGGACCAAGAAATCACCCGACCCCGTACATCTGTAACAGTCACAATGGTATTGTTGAAACTAGCTTGAACATGAATAACTCCCTTTGGTATTCTACGCACATTCTTACGTAAACCAATACGTCCATTTCTACGTGAACGAATTTTTGGTATAGGTTTTGCCATATTTTATTATCTCATAAATATAAGTCAGAGAAATATGGATATATCCATTTCATGTCAAAAACAAATCTTTTATTTCAATATTTATTATATTATATCAATATTTATTATATTATAGATATATTATCGAATATATTATCGAATTCTATTCGAAATTCGATTCTATAAATATATTATATTCTATAAATATATTTCTATTCTATAAATATATTATATATATTATAGAATTAAATTCGATTAT--------AAATTCGAAATGAATTTCTATATTTCTATAGAACCTATTTCTACTTTAAATTATTTAAATTATTTCTATTTATATTTCAATTGTTTCTACTTTCTATTCAATAGAATATATTGAATAGGAAATGGAATTTTCTAATTTTAATTGAAATCTGGTCTTTTAGCTTTAGAAAGCTCTCTTTCTTG-TTTTTTTTTGGAAATATTATCCTTGTTTTTGTTTATGTCTTGGATTGGAACAAATTACTATAATTCGTCCTCGCCTACGGATCAGTCGACATTTTTCGCAAATTTTACGAACAGAGGCCCTTATTTTCATATTTTTCATTCCTTAACTTAATTCTGAATCTATTTTATTGTAAGAAAATATATTTTCCTGAAATTTGGAACTTTTAATTGTATTCCCTAAAAAGGAATGTTGAAGTTGAAAAAACAGTCTAATCATTCTAATCTTTGTTCCGGGGTCTATAAATTATATGCCTTCCGGTTGACTCAAAAAATGACTTACTTCTGTTTTTTGTTTTTACTTTCATTTTTACTTTAACTT-----------TAAGTAATATATGTATAAAAGTAGTATATGTATAAAACAATGTTGACTTCCTGAAAAATAACCTAAAATTCGATCTTCATTATCTAAACGAACCCGGAATATACCATTGGGAAGTGATGCATTAATTGAAACTAAACCATCATAAAGCCATTTTTTTCGTATATTCTATTCCTATTCGAGTTAAAAAAAAACCTTCACGTATTAACTAATGGACGAGGAGTGACATTATAAACTTG-TTTTTTTTCTGCCTTTTTTCACCAATATATATGTGTGTAAATTTCTCATAGAATTCGTATATCAGAAAGATTACCATATATAACACAAAATTTCTCCGCCAATTCTTTCTAATCGAGCCTCTCGATCTGTCATTATACCTCGAGAAGTAGAAAGAATTACAATCCCCATTCCTCCTAAAATTCTCGGAATTCGTTGATAATTAGAATAGATTCGTAAACCGGGCCTGCTGATCCGTTTTAAATTTAAAATAGTTTTTTTATATGATCCTTTTCTATTTCTTTTATATCGTAGAGTTAAAACTAAAAAATCCTTGTCAATCGCCCGATGCTTTCTCACGCTTTCAATAAAACCGTCCCGTAAAAGTATTTTTACAATGTTTTCGGTGATGTTAGTAGATAGTATTCGAACCGTTCCCTTTCTATTCATGTCAGTATTTCGTATAGAGGTTATTATGTCAGCAATCGTATCTTTTCCCATGATAAACTAAAATGATTGTTGCCCTTGACTTTTCATATAATTCACATGCTATTTTTTATTTTCATTTCATTTTTTTC-----TTTTTTTTTTGAGTAATTAAAGAAAAGTATCCGTTTCTAATTAAAAAGGTATATACGTGAGACATAATCTATTAATTAATATCTATTAATTAATCTATTTCATTCAAATAGCAAATAGATAAATATATCCTGGTCTTGTTTTATAATACCTCGGGTGCTAATGAAACTATTTTAGTGAAATTTAACTGTCTCAATTCTCGTGCGATCGCACCAAAGATTCTAGTTCCTTTTGGATTTCCTTCTTGATCAATGACAACCGCAGCATTATCATCATATTGTATTATCATACCGTTGTTACGTTTGAATTCTTTACAAGTACGTACAATTACAGCTCTGATCACTTCTGATTTTTCTAAAGGTGTGTTTGGTACTGCTTCTTTGATTACAGCAACAATAATGTCACCAATATAAGCATATCGTCGATTACTAGCTCCTATGATTCGAATACACATCAATTCGCGGGCCCCGCTATTATCGGCTACATTCAAATGGGTTTGAGGTTGAATCATATCATTTTGGATTTGTTCTTTCAGTGCAAAGGTCGAAGTCAAAAAGAAATATTAGAAATATTGTTTGTCTAAAAAAAAGAAAACAAACCTACAATTGCAATTGTTTTTTCACTCCAAAGACTTCTTTTCTTTTCTTTACTTTGGTTCGAATTCTTATCCCGAAATAATGAATTGAGTTCGTATAGGCATTTTGGATGCTGCTATTGAAATAGCTTTTCTGGCTATATTTTCTGTGACTCCACTCATTTCATAAAGTATTCTACCCGGTTTAACAACAGCTACCCAATATTCGGGAGATCCTTTTCCCGAACCCATACGTGTTTCTGTAGGTCTTACTGTAACTGGTTTGTCTGGAAATATGCGTACCCATATTTTTCCACCACGGCGGGCATTTCGTGACATTGCCCGGCGCCCTGCCTCTATTTGTCTAGATGTGATCCAAGCGGGTTCAAGTGTCTGAAGAGCATATCTACCGAAGCAAATATGATTACCTCGATAGGATATTCCTTTCATTCTTCCTCTATGTTGTTTACGGAATCTCGTTCTTTTGGGGTTATAGTTGATGGTTTTTTCTCAATCCCATCTCTACTACAGAACCATACATGAGATTTTCACCTCATATGGCTCCTCGCGAATGAAACGATTAAAAAAAGAATATTCATTTATTTTAAATATACTGAATCGTGGTGTTTTTTGAGATTTTATCGTGGTCTATTGGAAATTAGTATATATCTTGTTTTGATATAGAACTATTTATATTTTATTTTCTATTCTATATTATAGACAATTTTTGCTACCCATATAGAACTGTATAAAAATGTTTTGTTATTTATAATATTTTCTTATTTATATTATAATATAAGGTTAGAATGAATCTTTATTTTCTTTTTCCTTTTATTTCATTGTGAATTTCGAAATTCACAATAAAATAAAAATTTTCGCGGGCGAATATTTACTCGTTTATTATCTATTTCAGACGTAGGATTTAGCCCTATGAGATTCCTCAGAATAAATGGATTTGTCTTTGGTTCGTTCGCCATCCCATCCAATGAATCATTAAGATTCAGAATCTTATGTATTCACAGGTTCCGTCGTTCCCATCGCTTCTCAATTAATGGTTAGGTC----TTAATTATACAACGAAGCTCCTAATAA-TTTTTTTTTCTTGAGTCAACCTTCTCAGTTTTATTGACTCGGGGCTCTTGATTTGTTTGTTCTATGGATATATTTATCTAATTAGAATATATTCATCTCCTTATGGATTTTTTTAGTATTGCTGCTTTCTTACACTACCCTTTTATGAGATGACTCATAGACCTTACATATTAGAATCGGATATCATTGATATTATTTTTCTGTCTTTCTTTCATCCTTCCACTTCTCCGTATTTTCTTATTGCTTCACAACTCATAATCCGATTAGTTTTTCCCTTTTTTTTTGCAATATTGGACAGTTGCTATAATGATATCACCAATATATCATATTTTTCCTTATATCTTGTATATCTTGATTGGTTCTTTAGATCCACATAATGCGGAGCGATGAGTTGGTTATTAGCTCGATAGTTATTTTTTTGTTGTGAATCCTACCCACTCTAAAAAACCAACGAGTCGCACACTAAGCATAGCAATTATATCAATATTAAATGATTAATCGAATTTTTTTTAATTCAACCTTAAAAAATTACTCA-TTTTTTTTTTTTATCACCAGCAGATAAAGATAAGGAAAAGCTTCTTATTCTTCGTTTACAAATATCCAAATTTTTATGCCTAATACACCATAAATAGTTCGAACTGTATAGGAACAATAATCTATTTTAGCTTGAATGGTTTGTAGAGGAACCCTACCTTCTCTGATCCATTCAACACGTGCAATTTCTTTTCCGTCGATACGTCCCGCAATTTGTACTTGAATTCCTTTTGTACCCGCCTGTTCGCTTAATTCAATAGCTTTTTTCATTGCTTTACGAAATGAAACTCTATTCTTTAATTGTCCGGCTATAAATTCTGCAAGAATATTAGGGTGTCCATAAGGATTTGCAATTCTTGTAATAGAAATGTTAAGTTTTTGGTTCACACAATTAAGTTTTTTTTGTACATTCATCTGTAATTCTTCAATTCTTCGAGGCTTACCTTCTATTAATAACTTTGGGAATCCCATATAGATTTTGACTTGAATCAGATCGATTCTTTTTTGAATCTTTATTCGTGCAATTCCTTCGACACCAGAAGACATTCTTATATTTTTTTGTACATAATTCTTGATACAATCTCGTATTTTTTGATCTTCTTGTAAACTCTCGGAATAATTTTTTCGTTGTGCAAACCAAAGAGAATGATGACTTTGGTTTGTACCAAGTCTGAAACCGAGCGGATTTATTTTTTGTCCCATAACCCTCCACTACTATACATAAAATACATAAAATGACACGTCCTATCTGGGTGTACTTTCCTTTATTTACTTTTATTTATTTATCTTTCCTGTTTTTTAAGCATAAAATAGCATAACATAATATGGTTTGCGTCTTTCATATTCTTCCTAATCTATGATATCTATAGATATATCTTTCAATACAATAGTTATATGACAATTTATCCGATAAATTAGTCTTCGAGCTAGAAGTTTTTTTTTTCAGTTTTTTGTAGTAGTACCCTTAATTGACCTTCTATTTTACTAATGAGTCAATTTGCTTCATTGAAACCCATATTGTGACTAGCATTTGCTGTTGCAGAATAAACCAATTTTAAATAAGATACTCGATAAGGCATGAGTTCTATTTATTTTCTCGTCGGAACGTCCACGAATTTCTTCAATTACTGCTTTGTGTTGTGAGCGGACATGCATATGTGTTGACTTAAAACCTGTATATTGGTTCTTCTTTATTTTTTATTTGATTTTCTATTTTTCTTTCTTTTTTATTTTTTTTTTTTATCATAGGGAGTTTTCCACTTTCACTAATACTAAAAATTCCATTTTCTATTTCATTTATTTATTATTATTAATATTAATATTTTTATTTATTTT-----ATTATTAATATAATTTTTAATTTTGATTAATATAATTTT-----AATTTATTAAATAAATTTATTAAAATAGAATATT-------------------AATATTATTTATTTAATATTAATATTCTATTTTAATTCTTAATTATGAAATGAAATTCTA---TTTTTTTTTTCATTTTAATATTGAATTTTTTTTTTAATTAACGACGAGATCTATTATCATTTTTGGCGTGTCCCCGAAAGTTTAGAGTAGGTGAAAATTCTCCCAATTTATGTCCTACCATACGATCTGTTATATAAATCGGTAAATGTTCTTTTCCATTATGGATAGCAATCGTATGTCCAATCATTGTGGGTATAATGGTAGATGCTCGGGACCAAGTTACTATTATTTCTTTTTCCGCCTTTGTGTTAAGTTTATTTATTTTTCTTAAAAAATGATTCGCTACAAAAGGATTTTTTTTTAGTGAACGTGTCACAGTTAATTACTCCTA-TTTTTTTTTTTGTAAAGACGAAGAAACAAATTCGATTTTCTCTACTCTACTATTTACTACGGCGACGAAGAATCCAATTCTTACTATATTTATTCCTTTTTCTACTTCTTCTTCCAAGTGCAGGATAACCCCAAGGAGTTGCGGGTTTTTTTCTACCAATTGGGGCCCTCCCTTCACCACCCCCATGGGGATGGTCTACAGGGTTCATAACCACTCCTCTTACTACAGGACGCTTACCTAGCCAACATTTCGATCCGGCTCTACCCAAACTTTTCTGGTTTACCCCAACATTCCCCACTTGTCCGACTGTTGCTGAGCAGTTTTTGGATATCAAACGGACCTCCCCAGAAGGTAATTTTAATGTGGCTGATTTCCCCTCTTTTGCAATCAGTTTCGCTACAGCACCTGCTGCTCTAGCTAATTGCCCACCCTTTCCGAGTGTGATTTCTATGTTATGTATGGCCGTGCCTAAGGGCATATCGGTTGAAGTAGATTCTTCTTTTTGATCAATCAAAACCCCTTCCCAAACTGTACAAGCTTCTTCCAAAGCATACGGCTTTCTGGATGTAGATGATGATATTATCTATACAGATGGATCTTATATATATCGTACAATTCTTATATATATCGTACAATGAAGTACCGCATGAGTGGATATATAGGAATCTAAATCTGCCGAATCACTCATGTTATGATCTTCTACATCCTAGGTCTTCCTGTTCCTTCATCTGGCTTATGTTCTTCATGTAGCATTCAGACCGAATGACTCTATGAAATTACGTCGATACTTCCACATATTACGGGTAACGTAGGAGACATCTCTATTTTTCCCCCCGGGAATCCTTAGAATTACCACTGCTTAGCTTTCAATTCGCCTCTGACCATCAAATGAAATGTGAATAACCCGTCCTCCCCTCTTTGAAACAAGGGGCGCTTCTGGTTGTTCTGTCGGTGCTTGAAACAATTTTGTCTTCTCCATATTACTCTATCTCTAGAGTCAATAATTTTATATGAGGAACTACTGAACTCAATCACTTGCTGCCGTTACTCTTCAGTTTTCTGTTGAGGTCTATCCTGTAGAGGTACTAAAATTGGATCAGTGATCGATTTCTAGGTTTCGCCGTAAACCTAATTGGTTACTTCCAATTACGTAAATCAATAGTTCAAACCGCACTCAAAGGTAGGGCATTTCCCATTTTTATAGGAACTTCTGTACCAGAAACAATGGTATCTCCAATTCTAGCCCCTCTGGGATGTAAAATATATCTTTTCTCACCATCCCCATAGTGTATGAGACAAATGTATGCATTTCGATTAGGGTCGTATTCTATGGTTACGATTCTACCATATATGTCTTTTTCATTCCGTCGAAAATCGATTTTACGGTATAGACGCTTATGACCTCCCCCTCTATGCCCTGCGGTAATGATTCCTCTGGCATTACGACCTTTACCACAACGATGCTGTCCATAGATCAAATTATTTCGTGGATTGGATTTCACTTGACTGTCTACGGCTCCGTTGCGTGTGCTCGGGGTAGAAGTTTTGTATAAATGTATCGCCATGCTATTAAGTATTTTGATTTAAGTTCTTTTCTTTCTAAGAGGTGGAATAGAATAACCCGGTTGAAGCGTAATGATCATACGTCTGTAATGCATTGTATGTCCCATAATAGGTCCCATTCTTCTACCCTTTCCCGGGAGTCGATGACTATTCATAGCTATTACCTTGACACCAAAGAAGAGTTCCACCCAATGCTTTATTTCTGTCCTAGTTGATCCTGATTCGACATTAGAAGTATATTGATTTTTCCCCAATAACCGAATACTTTTGTCTGTAAATACTGCATATTTGATTCCATCCATAAATCGATTTTCTTCCCTATGAGTTCTAATCTCAATAAGAATGCTAGTTCTTACTGTTCATATGTTATGATATGAATATACCACACCAATTAATTCGTTATGTATGGATGATGAGATTCCATTGATACAGAGCCAATTCCAATAGACTTATTGGGACTTATTGGAGGGTCCCATTGGCGTGCATCCAGTAGGAATTGAACCTACGAATTCGCCAATTATGAGTTGGGCGCTTTAACCATTCAGCCATGGATGCTTAGCGGGGATCCTCGTACATGGTGAATAACCAAATTCCAATTGAAATGAAATCTTTAGGATAAATCAATGCAATTTAGGAGGACTTAATGAAAGGGCATCAATTCCAATTCTGGATTTTCGAATTGAGAGAGATATTGAGAGAGATCAAGAATTCTCACTATTTCTTAGATTCATGGACCCAATTCAATTCAGTGGGATCTTTCATTCACATTTTTTTCCATCAAGAGCGTTTTATAAAACTCTTGGACTCCCGAATTTGGAGTATCCCACTTTCATGCAATTCACAGGGTTCAACAAGCAATCGATATTTCACGATCAAGGGTGTAGTACTCTTTGTAGTAGCGGTCCTTATATATCGTATTAACAATCGAAAGATGGTCGAACGAAAAAATCTCTATTTGACAGGGCTTCTTCCTATACCTATGAATTCCATTGGACCCAGAAATGATACATTGGAAAAATCTTTTGGGTCTTCCAATATCAATAGGTTGATTGTTTCGCTCCTGTATCTTCCAAAAGGAAAAAAGATCCCTGAGAGCTCTTTCCTGGATCCGAAAGAGAGTACTTGGGTTCTCCCAATAACTAAAAAGTGTATCATGCCTGAATCTAACTGGGGTTCGCGGTGGTGGAGGAACTGGATCGGAAAAAAGAGGGATTCTAGTTGTAAGATATCTAATGAAACCGTCGCTGGAATTGAGATCTCATTCAAAGAGAAAGATATCAAATATCTGGAGTTTCTTTTTGTATATTATATGGATGATCCGATCCGCAAGGACCATGATTGGGAATTGTTTGATCGTCTTTCTCCGAGGAAGAGGCGAAACAGAATCAACTTGAATTCGGGACAGCTATTCGAAATCTTAGTGAAAGACTGGATTTTTTATCTCATGTTTGCTTTTCGTGAAAAAATACCAATTGAAGTGGAGGGTTTCTTCAAACAACAAGGAGCTGGGTCAACTATTCAATCAAATGATATTGAGCATGTTTCCCATCTCTTCTTGAGAAACAAGCGGGCTATTTCTTTGCAAAATTGTGCTCAATTTCATATGTGGCAATTCCGCCAAGATCTCTTCGTTAGTTGGGGTTGGGGGAAGAATCCGCACGAATCGGATTTTTTGAGGAACATATCGAGAGAGAATTGGATTTGGTTAGACAATGTGTGGTTGGTAAACAAGGATCGGTTTTTTAGCAAGGTACGGAATGTATCGTCAAATATTCAATATGATTCCACAAGATCTAGTTTCATTCAAGTAACGGATTCTAGCCAATTGAAAGGATCTTCTGATCAATCCAGAGATCATTTCGATTCCATTAGTAATGAGGATTCGGAATATCACACATTGATCAATCAAAGAGAGATTCAACAACTAAAAGAAAGATCGATTCTTTGTTGGGATCCTTCCTTTCTTCAAACCGAACGAACAGAGATAGAATCAGAGCGATTCCCTAAATGCCTTTCTGGATATTCCTCAATGTCCCGGCTATTCACGGAATGTGAGAAGCAGATGAATAATCATCTGCTTCCGGAAGAAATCGAAGAATTTCTTGGGAATCCTACAAGATCCATTCGTTCTTTTTTCTCTGACAGATGGTCAGAACTTCATCTGGGTTCGAATCCTACTGAGAGATCCACTAGAGATCAGAAATTGTTGAAGAAAGAACAAGATGTTTCTTTTGTTCTTTCCAGGCGATCGGAAAATAAAGAAATAGTTAATATATTCAAGATAATTATGTATTTACAAAATACCGTCTCAATTCATCCTATTTCATCAGATCCGGGATGTGATATGGTTCCGAAGGATGAACTGGACAGTTCCAATAAGATTTCATTCTTGAACAAAAATCCATTTTTTGATTTATTTCATCTATTCCATGACCGGAACAGGGGGGGATACACGTTACACCACGATTTTGAATCAGAAGAGAGGTTTCAAGAAATGGCGGATCTATTCACTCTATCAATAACCGAGCCGGATCTGGTGTATCATAAGGGATTTGCCTTTTCTATTGATTCCTCCGGATTGGATCAAAAACAATTATTGAATGAGGTATTCAACTCCAGGGATGAATCGAAAAAGAAATCTTTATTGGTTCTACCTCCTATTTTTTATAAAGAGAATGAATCTTTTTATCGAAGGATCAGAAAAAAACGGGTCCGGACCTCTTGCGGGAATGATTTGGAAGATCCAAAACCAAAAATAGTGGTATTTGCTAGCAACAATATAATGGAGGCAGTCAATCAATATAGATTGATCCGAAATCTGATTCAAATCCAATATAGCACCTATGGGTACATAAGAAATGTATTGACTCGATTCTTTTTAATGAATAGATCCGATCACAACTTCGAATATGGAATTCAAAGGTATCAAATAGGAAATGATACTCTGAATCATAGAACTATAATGAAATACACGATCAACCAACATTTATCAAATTTGAAAAAGAGTCAGAAGAAATGGTTCGATCCTCTTATTTGGATTTCTCGAACCGAGAGATCCATGAATCGGGATCCTAATGCATATAGATACAAATGGTCCAATGGGAGCAAGAATTTCCAGGAACATTTGGAACATTTCATTTCTGAGCAGAATAGCCGTTTTCAAGTAGTGTTCGATCAATTACGTATTAATCAATATTCGATTGATTGGTCTGAGGTTATCGACAAAAAAGATTTGTCTAAGTCACTTTGTTTCTTTTTGTCCAAGTTACTTCTTTTTTTGTCCAAGTTTCTTCTCTTTTTGTCTAACTCACTTCCTTTTTTCTTTGTGAGTTTCGGGAGTATCCCCATTCATAGGTCCGAGATCCACATCTATGAATTGAAAGGTCCGAATGATCAACTCTGCAATCAGTTGTTAGAATCAATAGGTCTTCAAATCGTTCATTTGAAAAAATGGAAACCCTTCTTATTGGATGACCATGATACTTCCCAAAAATCGAAATTCTTGATCAATGGAGGAACAATATCACCATTTTTGTTCAATAAGATACCAAAGTGGATGATTGACTCATTCCATACTAGAAAGAATCGCAGGAAATCTTTTGATAACACGGATTCCTATTTCTCAATGATATCCCACGATCAAGACAATTGGCTGAATCCCGTGAAACCGTTTCATAGAAGTTCATTGATATCCTCTTTTTATAAAGCAAATCGACTTCGATTCTTGAATAATCGACATCACTTCTGCTTCTATTGTAACAAAAGATTCCCCTTTTATGTGGAAAAGGCCCGTATCCATAATTATGATTTTACGTATGGACAATTCCTCAATATCTTGTTCATTCGCAACAAAATATTTTCTTTGTGCGGCGGTAAAAAAAAACATGTTTTTTTGGAGAGAGATACTATTTCACCAATCGAGTCACAGGTATCTAACATATTCATATCGAACGATTTTCCGCAAAGTGGTGACGAAAGGTATAACTTGTACAAATCTTTCCATTTTCCAATTCGATCCGATCCATTCGTTCGTAGGGCTATTTACTCGATCGCAGACATTTCTGGAACACCTCTAACAGAGGGACAAATATTCCATTTTGAAAGAACTTATTGTCAACCTCTTTCAGATATGAATCTATCTGATTCAGAAGGGAAGAACTTGCATCAGTATCTCAATTTCAACTCAAACATGGGTTTGATTCACACTCCATGTTCTGAGAAATATTTACCATCCGAAAATAGGAAAAAACGGAGTCTTTGTCTAAAAAAATGCCTTGAGAAAGGGCAGATGGATAGAACCTTTCAACGAGATAGTGCTTTTTCAACTCTCTCAAAATGGAATCTATTCCAAACATATATACCATGGTTCCTTACTTCGACAGGGTACAAATATCTAAATTGGATATTTTTAGATACCTTTTCAGACTTATTGCCGATACTAAGTAGCAGCCAAAAATTTGTATCCATTTTTCATGATATTATGCATGGATCAGATATATCATGGCGAATTCTTCAGAAAAAATTGTGTCTTCCACAATGGAATCTGATAAGTGAGATTTCGAGTAAGTGTTTACATAATCTTCTTCTGTCCGAAGAAATTATTCATCGAAATAATGAGTCACCATTGATATCGACACATCTGAGATCGCTAAATGTTCGGGAGTTCCTCTATTTAATCCTTTTCCTTCTTCTTGTTGCTGGATATCTCATTCGTACACATCTTCTCTTTGTTTCTCGAGCCTATAGTGAGTTACAGACAGAGTTCGAAAAGGTCAAATCTTTGATGATTCCATCATACATGATTGAGTTGCGAAAACTTCTGGATAGGTATCCTACATCTGAACTGAATTCTTTCTGGTTAAAGAATCTCTTTCTAGTTGCTCTGGAACAATTAGGAGATTTTCTAGAAGAAATACGGGGTTTTGCTTCTGGCGGCAACATGCTATGGGGTGGTGGTCCCGCTTATGGGGTCAAATCAATCCGTTCTAAGAAAAAATATTGGAATCTCATCGATTTCATAAGTATCATACCAAATCCCATCAATCGAATCGCTTTTTCGAGAAATACGAGACATCTAAGTCATACAAGTAAAGCGATCTATTCCTTGATAAGAAAAAGAAAAAACGTGAATGGTGATTGGATTGATGATAAAATAGAATCCTGGGTCTCGAACAGTGATTCGATTGATGATAAAGAAAGAGAATTCTTGGTTCAGTTCTCTACCTTAACGACAGAAAAAAGGATTGATCAAATTCTATTGAGTCTGACTCATAGTGATCATTTATCAAAGAATGACTCTGGTTATCAAATGATTGAACAACCGGGAGCAATTTACTTACGATACTTAGTTGACATTCATAAAAAGTATCTAATGAATTATGAGTTCAATACATCCTGTTTAGCAGAAAGACGGATATTCCTTGCTCATTATCAGACAATCACTTATTCACAAACCCCGTGTGGGGCTAATAGTTTTCATTTCCCATCTCATGGAAAACCCTTTTCGCTCCGCTTAGCCCTATCCCCCCCTAGGGGTATTTTAGTGATAGGTTCTATAGGAACTGGACGATCCTATTTGGTCAAACACCTAGCGACAAACTCCTATGTTCCTTTCATTACAGTATTTCTGAACAAGTTCCTGGATAACAAGCCTAAGGGTTTTCTTATTGATGATAGTGACGATAGTGACGATAGTGAGGATATTGATGATAGTGACGATATCGACTGTGACCTTGATACGGAGCTGGAGCTTCTAACTATGATGAATGCGCTAACTATGGATATGATGCCGGAAATAGACCGATTTTATATCACCCTTCAATTCGAATTAGCAAAAGCAATGTCTCCTTGTATAATATGGATTCCAAACATTCATGATCTGGATGGGAATGAGTCGAATTACTTATCCCTCGGTTTATTAGTGAACTATCTCTCCAGGGATTGTGAAAGATGTTCCACTAGAAATATTCTTGTTATTGCTTCGACTCATATTCCCCAAAAAGTAGATCCCGCTCTAATAGCTCCGAATAAATTAAATACATGCATTAAGATACGAAGGCTTCTTATTCCACAACAACGAAAGCACTTTTTCACTCTTTCATATACTAGGGGATTTCACTTGGAAAAGAAAATGTTCCATACTAATGTATTCGGGTCCATAACTATGGGTTCCAATGTACGAGATCTTGTAGCACTTACCAATGAGGCCCTATCGATTAGTATTATACAAAAGAAATCCATTATAGACACGAATATAATTAGATCTGCTCTTCATAGACAAACTTGGGATTTGCGATCCAAGGTAAGATCGGTTCAGGATCATGGGATCCTTTTCTATCAGACAGGAAGGGCTGTTTCACAAAATGTACTTCTAAGTAATTGCTCCATAGATCCTATATCTATCTATATGAAGAAGAAATCATGTAACGAAGGGGATTCTTATTTGTACAAATGGTACTTCGAACTTGGAACGAGCATGAAGAAATTAACGATACTTCTTTATCTTTTGAGTTGTTCTGCCGGATCGGTCGCTCAAGACCTTTGGTCTCTACCCGGACCTGATGAAAAAAATGGGATCACTTCTTATGGACTCGTTGAGAATGATTCTGATCTAGTTCATGGCCTATTAGAAGTAGAAGGCGTTCTGGTGGGATCCTCACGGACAGAAAAAAATTGCAGTCAGTTTGATAATGATCGAGTGACATTGCTTCTTCGGCCCGAACCAAGGAATCCCTTAAATAGGATTCAAAATGGATCTTGTTCTATCGTTGATCAGAGATTTCTCTATAAAAAATACGAATCGGAGTTTGAAGAAGGGGAAGGAGTCCTCGACCCGCAACAGATAGAGGAGGATTTATTCAATCACATAGTTTGGGCTCCTAGAATATGGCGCCCTTGGGGCTTTTTATTTGATTGTATCGAAAGGCCCAATGAATTGGGATTTCCCTATTGGGCCAGGTCATTTCGGAGCAAGCGGATCATTTATGATGAAGAGGATGAGCTTCAAGAGAATGATTCGGAGTTCTTGCAGAGTGGAACCATGCAGTACCAGACACGAGATAGATCTTCCAAAGAACAAGGCTTTTTTCGAATAAGCCAATTCATTTGGGACCCTGCGGATCCACTCTTTTTCCTATTCAAAGATCAGCCTTTTGTCTCTGTGTTTTCACATCGAGAATTCTTTGCAGATGAAGAGATGTCAAGGGGGCTTCTTACTTCCCAAACAGATCTTCCTACATCTATGTATAAACGCTGGTTTATCAAGAATACGCAAGAAAAGCATTTCGAATTGTTGATTCATCGCCAGAGATGGCTTAGAACCAATAGTTCATTATCTAATGGATTTTTCCGTTCTAATACTCTATCCGAGAGTTATCAGTATTTATCAAACCTGTTCCTATCTAACGGAACGCTATTGGATCAAATGACAAAGACATTGTTGAGAAAAAGATGGCTTTTCGCGGATGAAATGAAAATTGGATTCATGTAACAAGAGAAAGGTTTCCCATTCCTTAGCCGGAAAGATATGTGGCCATGAAATAGGGATTAAGTGAAACAGAATTGACTGGGTGGTAGAGTCGTGGAAACACCCGTTTCTTCCATATTTTGGACCTTAGCTCCATGGAACAATATACTACTGCGGAAACATGGAAGAATTGAAATCTTAGATCAAAACATTATGTATGGATGGTATGAACTGCCTAAACAAGAATTCTTGAAGAGCGAACAACCAGAGCTATTACTCACTACATCAAAAACTTTCCATTAATGAAAGATGTAAATCCATTGGAAAATCACGTATGCCGGATGAAATGGTTCTTGCTATCTGCTCCAATAACGAATCATTGGTTTAATTGAATAACTAACGGAATAACTAAATAAAATAGATAGACCTTTCTTTCTCTTCGTCTCAGGTCGATGGATCTTCTCAATTGAAAGATCCCCTAATATGGATAATACACATTCCAGTTGACCGAGCCTAATTCTAATTGTTTTGTTCCGAAGCAAAGATATCCACGGGGCGGTTCGTCCTATTCAGATATTCACGACCAAGAAGTACTGAATTCTCTTTCGGATAGGCCCTGAAAGGAGAAGGAAGGCGGGGAATGCCAACAGGCGTCTATTATTGAATTCACCCGACCCGAGAGTACAGTACCCATTTTGGTCCGGTGCCAAAGTCATTGAATGGGTAAGGTAAGTCGCCAATCCCTAAAACGGACTATGGAATGTACTTTATCCGCTGGGTTACGGGTGGGCATTTTACCAGAGGTTTCTATTGTATCAATCTACCCCTGTGTGATTCCTGTTGAAGCATATACTCGGGGGGTGGGTGCAGGGCGGACGATTTCAAAACGGACTCCCCATTCATTAGATAGAGAAGATCACCAAGATTTCGTGATCCGCTGCCGAACTTATTCCAATTCAATAAGAGATCTCAATATTATGCCTTGAAGAGGACTCGAACCTCCACGCTCTTTAGCACGAGATTTTGAGTCTCGCGTGTCTACCATTTCACCACCAAGGCATCTTGAAAGTGAGTCGTATTCCATGAATATGATATCTATCTAGTGTGATGTATGGAATATATGACAAAGGTGGAGTGTTAGCGTATTTTTATTGATCGGTCATGTCATATAGGCCCGAGTCGGACATCCAATTGGTTCGATTTGAATTATCCGGAGGATACCTTATATATATTCTATCAAAAAGATGGACAATCAAACCTATTTCTCGATTCAATAAAAGCCCAAAGAGGTGAATAGGGTCCCAAATAACGAGAGATATGTAAAAAGCAGGTCCGATTACGCCTATTCCTAATCCTAAATGGAATGGAACGACGCAGAGATCTATATGTAAACATAGTATCTATTTAGATACGCTCGAATGGCCCCTTCTCATAATGAGAATGTATAGAACCCTATTCCGGTCTGGTCCGGTATGGAATGAACTTATAATCATGGAATCGACTCGATCATCAGATTATAGATTATAAGTTCATAACCCTAGCCCATTCCCATTTTGGGCGGAACAGATCTACTAATTCTTTGATTCCAGTTAGTATAGTAAGAGGGATCTTGAACTAAGAAATAGATTCTAGAAGCTAAAAAAGGGTATCCTGAGCAATTTCAATAATCGGGTTCATTGATATTCCTGGTATAGTAGATGCTATCACACATACAATCATACTCAATTCGATGGAATTGTTTGATCTTAAGGGGGACCTTCTATAATTTCGCACGTGAGGAGTTATTTCTTGGTTTCGTCCAGTCATTAATAACTTGATTATTTTTAGATAATAGTAGATAGAAACAACGCTCGTAAGGAGTCCTATTGAAACCAAGAAATATAGGCCTGCCTGCCATCCACACCAGAATAAATGAAGTTTTCCGAAAAAACCTGCTAGTGGAGGAAGACCTCCTAAGGAGAAGAGACATAGGGCTAAAGAGAGAGCCAAAAAAGGATCTTTCGTGTATAATCCTGCATAATCTCGAATGTTATCAGTTCCGGTACGTAGACCAAATGATACAATGCAAGCAAAAGTTCCTAGATTCATGGAGATATAGAACAGCATATAAGTTATCATGCTTGCATATCCACCATTTGAGTCTCCAACAATTATTCCAATAATTACATATCCGATTTGACCTATGGACGAATACGCAAGCATACGTTTCATGCTTGTTTGAGTAATAGCAATGAGATTCCCCAATATCATGCTAAGAATAGCTAGGATTTCCAGAAGAAGATGCCATTCGTTTGATGAGAAATAAAAAGGAATATCGAAAATTCGAGTGGCTGAAGCTGAAGCAGCGACTTTCGAAGTAACAGAAAGAAAAGCAACGACTGGAGTGGGAGAGTCAGAGTCGAAAAGAGGATTCCTCACTTCTTTCTCTCATTCAAAACCGTGCATGAGACTTTCATCTCGCACGGCTCCTAAGTGATAAAAGAAAGAAGATGAGTTCTTCTTTCTTTTTTGATTACCTTCCTCGCGTATGTATAAGACCGAATCCATTCGATTTTTAAAAAGGATTACTAATCCTTAACTTTTCGAGGAATCCTTCATCAGTGGTTGTGAATGACCGATTTTTCTCAATCTTTATGACTTGCTCCTACGGAACCGAGGTCGAAAAGATTGAGAAATAGAACCATCTGATTTGATTCGTTCTCAATAGCCATGAGATGATCATCTTAGGGTGATCCTTTTGTCGACGGATGCTCCTATTACACTCGTAGTCTCTGAAGGATGAGAACCAACTATGTAGCATCTACATCGAGAATTCAAGTATTGTATACGTCATTAGTCCGATCCTTTGTAGGAACTACCCGTAATAACGAACTTGCAAAATGAATCTGTTTATCATAAAGGGATTCGTTGTTCCTGACCCTGCTTCACCTTAATTGTTATTTGAACAAGTAAAGTTATGTCTTGGTCCGAGTGGGGATAGCATTTCTCTTCTGCATGTCCATGGAGTTTTGAAAAATCCAAACATCTCAGAAATAGATAGAGAGATAGGAATTTATCGAACGAACCGCACTCCTTCGTATACGTCAGGAGTCCATTGATGAGAAGGGGCTGGGGAAAGCTTAAACCCAATTCCTACAGTGATGAATATAAGCGCAATTGAAATTCCTGGGGAGTTATACATTTGTGTATTGATAAGACCATTCACTATTTCTTGAAGCTCGATCTCTCCCCCGGATGAACCATATAGCCAAGAGAAACCATGAACCAGAATAGAAGAGCTTGCCCCACCCATGAGTAAATATTTCGTAGTAGCCTCATTAGACCGTACATCTTTCTTGGTATATCCAGATAATAGATAGGAGCATAAACTGAAACATTCTGGAGCTACAAAGATAGTTATTAAATCGTTAGCACCGCATAAAAACATTCCTCCTAGAGTAGCTGTTAATACGAATAACAGAAATTCTGTTATAGCCATTTCTGTACATTCAATGTACTCTACGGATAGAGGAATACATAGAGTTGAACATAGTAAAATAAGAAATTGAAAGATTTCGTTGAAATTGTTCGTTTGGAAATTTCCTGAAAAGCTAATCATAGGTTCTTCTCTCCATCGGAACAATAGGGCCGTTATGCTCATTACTAAACTTGTTGAAGAGATAAAATATAACCAAGGTATATCTTTTTGATCAGAGGTTGAATCGATCATCAGAAGAAGAATTAGGCCAAAAATTAGGATACATTCTGGGAAAATAAAACTTCCATCGAAGAGAAGCAAATGAAAGGCTTTCATAAAAATTCTCGTAGAATCGAGAATGAAGTTTTCATTCTGTACATGCCAGATCATGAATTAGTAACCGCATCCAATCTCCAAAAAAATCCCAATTGTTTCGAATTTTCTCTTTTTGGAATGGAATATTTACAGAATCCCCATGAATAGGACCAAACCTTATTCCATGGTATTTACATAAGATTCCTCTTTCTTATTCTTAAGCAAGTCCCCGAGAGGGCTTAGTTGATCCATGATTTATGTTTCGTCTTTCGTTTGTTTCGAGAGATATATCGATCAATTCCGATTCTTTTTCTATTGATTCTTTTCCGATCGAGATATATGGGATCCATGGGTCTATGTGTCTATATAGATCCTGTTCATGGATTAACGAAAATGTGCAAAAGCTCTATTTGCCTCTGCCATTCTATGAGTCTCTTCTTTTTTGCGTATGGCATCGCCACCCCCTTTGGCAGCATCCACTAATTCGGAACTTAATTTGAAAGCCATATTTCGACCCGTACGTTTTCGGGATGCCCCTAATAACCAACGAATGGCAAGTGCTTTTCCTTGTGTGGATCCTATTTCAATGGGAACTTGATGAGTCGATCCGCCTACACGTCTTGCTTTTACTGCTATATCGGGAGTTACTCCACGTATTGCTTGACGTAAAACAGATAGTGGATTTGTTTCTGTCTTTTGTTGAATCTTTTTCATGGCTCGATAGAAAATTTGATAAGCCAATGATTTTTTTCCGTGTTTCAGAATACGGTTAACCAACATGTTAACTAATCGATTACGATAAATTGGATCGGATTTTGCGGTTTTTTCTTCTGCAGTACCTCGACGTGACATGAGCGTGAAAGGGGTTCAAGAATCCGTTTTCTTTTTCTTTTTTATTTTTATAAGGGCTAAAATCATTTATTTTGGCTTTTTGACCCCATATTGTAGGGTGGATCTCGAAAGATATGAAAGATCTCCCTCCAAGCCGTACATACGACTTTCATCGAATACGGCTTTCCACAGAATTCTATATGTATCTATGAGATCGAGTATGGAATTCTGTTTACTCACTTGAAATTGAGTATCCGTTTCCCTCCTTTTCCTGCTAGGATTGGAAATCCTGTATTTTCCATATCCATACGATTGAGTCCTTGGGTTTCCGAAATAGTGTAAAAAGAAGTGCTTCGAATCATTGCTATTTGACTCGGACCTGTTCTAAAAAAGTCGAGGCATTTCGAATTGTTTGTTGACACGGACAAAGTCAAGGAAAACCTCTGAAATTATTTCAATATTGGACCTTGGACATATCATAGTTCCGAATCGAATCTCTTTAGAAAGAAGATCTTTTGTCTCATGGTAGCCTGCTCCAGTTCCCTTACGAAACTTTCGTTATTGGGTTAGCCATACAACTTCACATGTTTCTAGCGATTCACATGGCATCATCAAATGATACAAGTCTTGGATAAGAATCTACAACGCACTAGAACGCCCTTGTTGACGATCCTTTACTCCGACAGCATCTAGGGTTCCTCGAACAATGTGATATCTCACACCGGGTAAATCCTTAACCCTTCCTCCTCTTACTAAGACTACAGAATGTTCTTGTAAATTATGGCCAATACCAGGTATATAAGCAGTGATTTCAAATCCAGAGGTTAAGCGTACTCTGGCAACTTTACGTAAGGCAGAGTTTGGTTTTTTGGGGGTGATAGTGGAAAAGTTGACAGATAAGTCACCCTTAACTGCCACTCTACAGAACCGTACATGAGATTTTCACCTCATACGGCTCCTCGTTCAATTCTTTCGAAGTCATTGGATCCTTTTCCTCGTTCGAGAATCTCCCCCCTTCTTCGACTCCGTCCCGAAGAGTAACTAGGACCAATTCAGTCACGTTTTCATGTTCCAATTGATTCCTTTTTTGATTATTCTCAAAGGAGAAGATTATTCTTTTTACCAAACCTATGCGGATCCAATCACGATCTTATAATTATAATAAGAACAAGAAATCTTTCTCGATCAATCCTTTTGCCCCTCATTCTTCAAGAATCAGAAAGATCCTTTTCAATCAAGTTTGAATTTGTTCGTTTGGAATCTGGACTTTTCTACTTCATTTTTATTTACTTATTTTTTCTTTTTTTATTTTTGATTTCTTTTTTATTCCCTTTCATCATTCCTTAAGTCCCACAGGTTTGATCCTGTAGAATCTGACCCATTTTCTCATTGAGCGAAAGGTACGAAATAAATCAGATTTCTTTTTCGATCAAAAGTACTATGTGAAATCTTCGGTTTTTTCCTCTTTCTCTATCCCTATCCCGTAGGTATAGCGTTTGAATCAATAGAGAACCCTTTCTTCTGTATCTGTATGAATCGATATTATTACATTCCAATTCCTTCTCGATACCTCCCAAGGAAAATCCCGAATTGGATCCCAAATTGACGGGTTAGTGTGAGCTTATCCATGCGGTTATGCACTCTTCGAATAGGAATCTATTTTCTGAAAGATCCCGGCTTTCATGCTTTGGTGGGTCTTCGAGATCCTTTCGATGACCTATGTTGTGTGGATATCTTTGTGTTGAAGGGATATCTATATGATCCGATCGATTGCGTAAAGCCCGCGATAGCAACGGAACCGGGGAGAGTATACAGAAAAGACAGTTCTATTTCTATTACTATGAAATTCAAAAATGAAGTAGTTAATGGTGGGGTTACCATTATCCTTTTTGTGGTGACGAATCTTGTATGTGTTCCTAAGAAAAGGAATTTGTCCATTTTTCGGGGTCTCGAAGGGGCGTGGAAACACATAAGAACTCTTGAATTGAAATGGAAAAATAGATGTAACTCCGGTTACTTCGGAAATGGTAAGATCTTTGGCGCAAGAAGAGGGGTTGATCCATATCATCTTAACTTGGTTCTGATTTCTCGATTTTTTTAAGAATACCGAGTCGGGTTCTTCTCCTACCCGTATCGAATAGAACATGCTGAGCCAAATCTTCTTCATGTGAAACCTGCTTTCTTTAGATCGGGAAAATCGTACGGTTTTATGAAACCATGTGCTATGGCTCGAATCCGTAGTCAATCCTATTTCCGATAGGAGCAGTTGACAATTGAATCCAATTTTTCCCATTCTTTTTCGTATCCGTAATAGTGTGAAAAGAAGGCCCGACTCCAAGTTGTTCAAGAATAGTGGCGTTGAGTTTCTCGACCCTTTGCCTTAGGATTAGTCAGTTCTATTTCTTGATGGGGGCAAGGGAAGGGATATAACTCAGCGGTAGAGTGTCACCTTGACGTGGTGGAAGTCATCAGTTCGAGCCTGATTATCCCTAAACCCAATGTGAGTTTTTCTATTTTGACTTGCTCCCCTGCCGTGATCGAATGAGAATGGATAAGAGGCTTGTGGGATTGACGCGAGGGGGTAGGGAGGGCTATATTTCTGGGATCGAACTCCAGGCGAATATGAAGCGCATGGATACAAGTTATACCTTGGAATGAAAGAGAATTCCGAATCAGCTTTGTCTACGAACAAGGAAGCTATAAGTAATGCAACTATGAATCTCATGGAGAGTTCGATCCTGGCTCAGGATGAACGCTGGCGGCATGCTTAACACATGCAAGTCGGACGGGAAGTGGTGTTTCCAGTGGCGGACGGGTGAGTAACGCGTAAGAACCTGCCCTTGGGAGGGGAACAACAGCTGGAAACGGCTGCTAATACCCCGTAGGCTGAGGAGCAAAAGGAGGAATCCGCCCGAGGAGGGGCTCGCGTCTGATTAGCTAGTTGGTGAGGCAATAGCTTACCAAGGCGATGATCAGTAGCTGGTCCGAGAGGATGATCAGCCACACTGGGACTGAGACACGGCCCAGACTCCTACGGGAGGCAGCAGTGGGGAATTTTCCGCAATGGGCGAAAGCCTGACGGAGCAATGCCGCGTGGAGGTAGAAGGCCTACGGGTCGTGAACTTCTTTTCCCGGAGAAGAAGCAATGACGGTATCTGGGGAATAAGCATCGGCTAACTCTGTGCCAGCAGCCGCGGTAAGACAGAGGATGCAAGCGTTATCCGGAATGATTGGGCGTAAAGCGTCTGTAGGTGGCTTTTTAAGTCCGCCGTCAAATCCCAGGGCTCAACCCTGGACAGGCGGTGGAAACTACCAAGCTGGAGTACGGTAGGGGCAGAGGGAATTTCCGGTGGAGCGGTGAAATGCGTAGAGATCGGAAAGAACACCAACGGCGAAAGCACTCTGCTGGGCCGACACTGACACTGAGAGACGAAAGCTAGGGGAGCGAATGGGATTAGATACCCCAGTAGTCCTAGCCGTAAACGATGGATACTAGGCGCTGTGCGTATCGACCCGTGCAGTGCTGTAGCTAACGCGTTAAGTATCCCGCCTGGGGAGTACGTTCGCAAGAATGAAACTCAAAGGAATTGACGGGGGCCCGCACAAGCGGTGGAGCATGTGGTTTAATTCGATGCAAAGCGAAGAACCTTACCAGGGCTTGACATGCCGCGAATCCTCTTGAAAGAGAGGGGTGCCTTCGGGAACGCGGACACAGGTGGTGCATGGCTGTCGTCAGCTCGTGCCGTAAGGTGTTGGGTTAAGTCCCGCAACGAGCGCAACCCTCGTGTTTAGTTGCCAACGTTGAGTTTGGAACCCTGAGCAGACTGCCGGTGATAAGCCGGAGGAAGGTGAGGATGACGTCAAGTCATCATGCCCCTTATGCCCTGGGCGACACACGTGCTACAATGGCCGGGACAAAGGATCGTGATCCCGCGAGGGTGAGCTAACTCCAAAAACCCGTCCTCAGTTCGGATTGTAGGCTGCAACTCGCCTACATGAAGCCGGAATCGCTAGTAATCGCCGGTCAGCCATACGGCGGTGAATTCGTTCCCGGGCCTTGTACACACCGCCCGTCACACTATGGGAGCTGGCCATGCCCGAAGTCGTTACCTTAACCGCAAGGAGGGGGATGCCGAAGGCAGGGCTAGTGACTGGAGTGAAGTCGTAACAAGGTAGCCGTACTGGAAGGTGCGGCTGGATCACCTCCTTTTCAGGGAGAACTAATGCTTGTTGGGTATTTTGGTTTGACACTGCTTCACACCCCAAAAGAAGCGAGCTACGTCTGAGTGAAATTTGGAGATGGAAGTCTTCTTTCGTTTCTCGACGGTGAAGTAAGACTAAGCTAAGCTCATGAGCTTATTATCCTAGGTCGGAACAAGTTGATAGGATCCCCTTTTTTTCGCCCCCATGCCGCCACACGGGGGCGGCATGGGGGCGAAAAAAGGAAAGAGAGGGATGGGGTTTCTCTCGCTTTTGGCATAGCGGGCCCCCAGCGGGAGGCCCGCACGACGGGCTATTAGCTCAGTGGTAGAGCGCGCCCCTGATAATTGCGTCGTTGTGCCTGGGCTGTGAGGGCTCTCAGCCACATGGATAGTTCAATGTGCTCATCGGCGCCTGACCCTGAGATGTGGATCATCCAAGGCACATTAGCATGGCGTACTTCTCCTGTTCGAACCGGGGTTTGAAACCAAACTTCTCCTCAGGAGGATAGATGGGGCGATTCAGGTGAGATCCAATGTAGATCCAACTTTCTATTCACTCGTGGGATCCGGGCGGTCC-GGGGGGGGGGACCACCACGGCTCCTCTCTTCTCGAGAATCCATACATCCCTTATCAGTATATGGACAGCTATCTCTCGAGCACAGGTTTAGGTTCGGCCTCAATGGAAAAATAAAAACGGAGCACCTAACAACGTATCTTCACAGACCAAGAACTACGAGATCGCCCCTTTCATTCTGGGGTGACGGCGGGATCGTACCATTCGAGCCTTTTTTTCATGCTTTTCCCGGGGGTCTGGAGAAAATTGCAATCAATAGGATTTTCCTAATCCTCCCTTCCCGAAAGGGAGAACGTGAAATTCTTTTTCCTTTCCGCAGGGACCAGGAGATTGGATCTAGCCATAAGAAGAATAGAATGCTTGGCTGATAAATAACTCACTTCTTGGTCTTCGACCCCCTCAGTCACTACGAACGCCCCCGATCAGTGCAATGGGATGTGTCTATTTATCTATCTCTTGACTCGAAAAGGGAGCAGGTTTGAAAAAGGATCTTAGAGTGTCTAAGGTTGGGCCAGGAGGGTCTGGTCTCTTAACGCCTTCTTTTTTCTTCTCATCGGAGTTATTTCACAAAGACTTGCCATGGTAAGGAAGAAGGGGGGAACAAGCACACTTGGAGAGCGCAGTACAACGGAGAGTTGTATGCTGCGTTCGGGAAGGATGAATCGCTCCCGAAAAGGAATCTATTGATTCTTTCCCAATTGGTTGGACTGTAGGTGCGATGATTTACTTCACGGGCGAGGTCTCTGGTTCAAGTCCAGGATGGCCCAGCTGCGCCAAGGAAAAGAATAGAAGAAGCATCTGACTCCTTCATGCATGCTCCACTCGGCTCGGGGGGATATAGCTCAGTTGGTAGAGCTCCGCTCTTGCAATTGGGTCGTTGCGATTACGGGTTGGATGTCTAATTGTCCAGGCGGTAATGATAGTATCTTGTACCTGAACCGGTGGCTCACTTTTTCTAAGTAATGGGGAAGAGGACCGAAACATGCCACTGAAAGACTCTACTGAGACAAAAATGGGCTGTCAAGAACGTAGAGGAGGTAGGATGGGCAGTTGGTCAGATCTAGTATGGATCGTACATGGACGGTAGTTGGAGTCGGTGGCTCTCCTAGGGTTTCCTCATCTGGGATCCCTGGGGAAGAGGATCAAGTTGGCCCTTGCGAACAGCTTGATGCACTATCTCCCTTCAACCCTTTGAGCGAAATGCGGCAAAAGGAAAGAAAATCCATGGACCGACCCCATCGTCTCCACCCCGTAGGAACTACGAGATCACCCCAAGGACGCCTTCGGCATCCAGGGGTCGCGGACCGACCATAGAACCCTGTTCAATAAGTGGAACGCATTAGCTGTCCGCTCTCAGGTTGGACAGTAAGGGTCGGAGAAGGGCAATCACTCATTCTTAAAACCAGCATTCTTAAGACCAAAGAGTCGGGCGGAAAAAGGGGGGAAAGCTCTCCGTTCCCAGTTCTCCTGTAGCTGGATCCTCCGGAACCACAAGAATCCTTAGTTAGAATGGGATTCCAACTCAGCACCTTTTGAGATTTTGAGAAGAGTTGCTCTTTGGAGAGCACAGTACGATGAAAGTTGTAAGCTGTGTTCGGGGGGGAGTTATTGTCTATCGTTGGCCTCTATGGTAGAATCAGTCGGGGGCCTGAGAGGCGGTGGTTTACCCTGTGGCGGATGTCAGCGGTTCGAGTCCGCTTATCTCCAACTCGTGAACTTAGCCGATACAAAGCTATATGATAGCACCCAATTTTTCCGATTCGGCTGTTCGATCTATGATTTATCATTCATGGACGTTGATAAGATCCTTCCATTTAGCAGCACCTTAGGATGGCATAGCCTTAAAGTGAAGGGCGAGGTTCAAACGAGGAAAGGCTTACGGTGGATACCTAGGCACCCAGAGACGAGGAAGGGCGTAGTAAGCGACGAAATGCTTCGGGGAGTTGAAAATAAGCGTAGATCCGAAGATTCCCGAATAGGTCAACCTTTCGAACTGCTGCTGAATCCATGGGCAGGCAAGAGACAACCTGGCGAACTGAAACATCTTAGTAGTCAGAGGAAAAGAAAGCAAAAGCGATTCCCGTAGTAGCGGCGAGCGAAATGGGGAGCAGCCTAAACCGTGAAAACGGGGTTGTGGGAGAGCAATACAAGCGTCGTGCTGCTAGGCGAAGCGGTGGAGTGCTGCACCCTAGATGGCGAGAGTCCAGTAGCCGAAAGCATCACTAGCTTACGCTCTGACCCGAGTAGCACGGGGCGCGTGGAATCCCGTGTGAATCAGCAAGGACCACCTTGCAAGGCTAAATACTCCTGGGTGACCGATAGTGAAGTAGTACCGTGAGGGAAGGGTGAAAAGAACCCCCATCGGGGAGTGAAATAGAACATGAAACCGTAAGCTCCCAAGCAGTGGGAGGAGCCCGGGGCTCTGACCGCGTGCCTGTTGAAGAATGAGCCGGCGACTCATAGACAGTGGCTTGGTTAAGGGAACCCACCGGAGCCGTAGCGAAAGCGAGTCTTCCTAGGGCAATTGTCACTGCTTATGGACCCGAACCTGGGTGATCTATCCATGACCAGGATGAAGCTTGGGTGAAACTAAGTGGAGGTCCGAACCGACTGATGTTGAAGAATCAGCGGATGAGTTGTGGTTAGGGGTGAAATGCCACTCGAACCCAGAGCTAGCTGGTTCTCCCCGAAATGCGTTGAGGCGCAGCAGTTGACTGGACATCTTAGGGGTAAAGCACTGTTTCGGTGCGGGCCGCGAGAGCGGTACCAAATCGAGGCAAACTCTGAATACTAGATATGACCTCAAAATAACAGGGGTCAAGGTCGGCCAGTGAGACGATGGGGGATAAGCTTCATCGTCGAGAGGGAAACAGCCCGGATCACCAGCTAAGGCCCCTAAATGACCGCTCAGTGATAAAGGAGGTAGGGGTGCAGAGACAGCCAGGAGGTTTGCCTAGAAGCAGCCACCCTTGAAAGAGTGCGTAATAGCTCACTGATCGAGCGCTCTTGCGCCGAAGATGAACGGGGCTAAGCGATCTGCCGAAGCTGTGGGATGTAAAAATGCATCGGTAGGGGAGCGTTCCGCCTTAGAGGGAAGGACCCGCGCGAGCAGTGGTGGACGAAGCGGAAGCGAGAATGTCGGCTTGAGTAACGCAAACATTGGTGAGAATCCAATGCCCCGAAAACCTAAGGGTTCCTCCGCAAGGTTCGTCCACGGAGGGTGAGTCAGGGCCTAAGATCAGGCCGAAAGGCGTAGTCGATGGACAACAGGTGAATATTCCTGTACTACCCCTTGTTGGTCCCGAGGGACGGAGGAGGCTAGGTTAGCCGAAAGATGGTTATCGGTTCAAGGACGCAAGGTGCCCCTGTTTTTTCAGGGTAAGAAGGGGTAGAGAAAATGCCTCGAGCCAATGTTCGAGTACCAGGCGCTACAGCGCTGAAGTAACCCATGTCATACTCCCAGGAAAAGCTCGAACGACCTTCAACAAAAGGGTACCTGTACCCGAAACCGACACAGGTGGGTAGGTAGAGAATACCTAGGGGCGCGAGACAACTCTCTCTAAGGAACTCGGCAAAATAGCCCCGTAACTTCGGGAGAAGGGGTGCCTCCTCACAAAGGGGGTCGCAGTGACCAGGCCCGGGCGACTGTTTACCAAAAACACAGGTCTCCGCAAAGTCGTAAGACCATGTATGGGGGCTGACGCCTGCCCAGTGCCGGAAGGTCAAGGAAGTTGGTGACCTGATGACAGGGGAGCCGGCGACCGAAGCCCCGGTGAACGGCGGCCGTAACTATAACGGTCCTAAGGTAGCGAAATTCCTTGTCGGGTAAGTTCCGACCCGCACGAAAGGCGTAACGATCTGGGCACTGTCTCGGAGAGAGGCTCGGTGAAATAGACATGTCTGTGAAGATGCGGACTACCTGCACCTGGACAGAAAGACCCTATGAAGCTTCACTGTTCCCTGGGATTGGCTTTGGGCCTTTCCTGCGCAGCTTAGGTGGAGGGCGAAGAAGGCCTCCTTCCGGGGGGGCCCGAGCCATCAGTGAGATACCACTCTGGAAGAGCTAGAATTCTAACCTTGTGCCAGGACCTACGGGCCAAGGGACAGTTTCAGGTAGACAGTTTCTATGGGGCGTAGGCCTCCCAAAAGGTAACGGAGGCGTGCAAAGGTTTCCTCGGGCCAGACGGAGATTGGCCCTCGAGTGCAAGGGCAGAAGGGAGCTTGACTGCAAGACCCACCCGTCGAGCAGGGACGAAAGTCGGCCTTAGTGATCCGACGGTGCCGAGTGGAAGGGCCGTCGCTCAACGGATAAAAGTTACTCTAGGGATAACAGGCTGATCTTCCCCAAGAGCTCACATCGACGGGAAGGTTTGGCACCTCGATGTCGGCTCTTCGCCACCTGGGGCTGTAGTATGTTCCAAGGGTTGGGCTGTTCGCCCATTAAAGCGGTACGTGAGCTGGGTTCAGAACGTCGTGAGACAGTTCGGTCCATATCCGGTGTGGGCGTTAGAGCATTGAGAGGACCTTTCCCTAGTACGAGAGGACCGGGAAGGACGCACCCCTGGTGTGCCAGTTATCGTGCCCACGGTAAACGCTGGGTAGCCAAGTGCGGAGCGGATAACTGCTGAAAGCATCTAAGTAGTAAGCCCACCCCAAGATGAGTGCTCTCCTATTCCGACTTCCCCAGAGCCTCCGGTAGCACAACCGAGACAGCGATGGGTTCTCTGCCCCTGCGGGGATGGAGCGACAGAAGTTTTGAGAATTCAAGAGAAGGTCACGGCGAGACGAGCCGTTTATCATTAACGATAGGTGTCAAGTGGAAGTGCAGTGATGTATGCAGCTGAGGCATCCTAACAGACCGGTAGACTTGAACCTTGTTCCTACATGACCCGATCAATTCGATCAGGCACTCGCCATCTATTTTCATTGTTCAACTCTTTGACAACATGAAAAACCAAAAGCTCTGCCCTCCCTCTCTATCTATCCAAGGGATGGAAGGGCAGAGGCCTTTGGTGTCCCCTCCAGTCAAGAATTAGGGCCTCACAATCAATAGCCAATATGCTTTTCTCTCATGCCTTTCTTCGTTCATGGTTCGATATTCTGGTGTCCTAGGCGTAGAGGAACCACACCAATCCATCCCGAACTTGGTGGTTAAACTCTACTGCGGTGACGATACTGTAGGGGAGGTCCTGCGGAAAAATAGCTCGGCGCCAGGATGATAAAAAGCTTAACACCTCTCATTCTTATTACTTTTTCATATTGAAAAAGTAATTAAGAATGAAAAAAGAAAAGGTCGTCTTATTCAAAACCCCAATTATGAAATCCCTTCTCTCCCACTTCACACCTCGGAACGCACCGTTCTTATAGAGAGAGAGGCGCTTTCACATCTTCTTAAGCCGAAATGGCTGGGGAGCGCAAAGGTTCCCTTTTTTAGGGTACTCCGGGGAACAGATCCAGTGGAGACGGGGTGGGGCCTGTAGCTCAGAGGATTAGAGCACGTGGCTACGAACCACGGTGTCGGGGGTTCGAATCCCTCCTCGCCCACAACCGGCCAAAAGGGGAAGGACCCTTACCTCTGGGGGTAGGAAAATCATGATCGGGATAGAGGACCCAAAGCTATGGAACTTGGGTGTGGGTATTTTGTCGAAATGGAATGGCCTTACTTCTCTTTTTATTTACTTTATATTCTTTTTATTTACTTTCTATTTAATTATATTTAAA-------------------AGTCATAAATAATATTAATAAATATATTAACAATAAAGTAATAAAGAATTA-TTTTTTTTTTTCGTAAATGGTTCATTTTTTGAAATGAAATAATAGTATGCCCTAATCCGCATATTTTTTTTGTTTTACGCCTCGTAATTCTTCCTCAGCCAGGCTTGGGCAGAATAGCAGAGCAAGTCAAGTATTAGTAGCATAGCTGCGTTCCTCGTCATTAATATGTTTGCTTGCGATAATTGTGGCCTCTTGGGAGAATTGATGACTGCATCTTTGATGCACTTGCTAGTACTAGTACATCTGAGAATTCTTAATTGGTTAGTTTAAATAGCCCCAGACTGTGGAACAAAGGAGTATCCCGGACCTAGACCGAGGTATTGATGGCGATTCTCAAATATCGAAGAACAGAATGGGATACGATGAGATAGAATGCAATAGAAACAAAGACACGGGGAACGGGTTACCGACTCTTAACGGTCAAAGCGAACCCTTTCATTCCGAATTAAAGAATTCGGAATGAATCAAATCTCCCCAAGTAGGATTCGAACCTACGACCAGTCAGTTAACAGCCGACCGCTCTACCACTGAGCTATTGAGGAACAACGGGAAATTAGATCTCATAGAGTTCAATTCCCGTTCTCAACCCATCACCAATATGAGCTCAAAGTTTCCTTCGTAACTCGCGGAACTTCTTCGTAGTGGCTCCGTTCCATGCCTCATTTCATAGGGAACCTCAAAGTGGATCTATTTCATTATATTCCATCCATATACTAATTCCATTCATTTAATATCCCTTTCTTTGGTGTCATTGAGATAAGAGATGTCGTTTCTAGTCTATCTGTTTCTATTTCTATATATATGGATATATATATATATATGGAAAGTTGAAAAATCATCATATAATAATCCAGAAATTGCAATAGAAAAGAAAAAGGGAGGTTTGTGATGATTTTTCAATCTTTTATACTAGATAATCTAGTAGCCTTATGCATGAAGATAATGAATTCGGTCGTTGTGGTCGGACTCTATTATGGATTTCTGACCACATTCTCCATAGGGCCCTCTTATCTCTTCCTTCTCCGAGCTCGGGTTATGGAAGAAGGAGAAGAAGGAACCGAGAAGAAAGTATCAGCAACAACTGGTTTTATTACGGGACAGCTCATGATGCTCATATCGATCTATTATGCGCCTTTGCATCTAGCATTGGGTAGACCTCATACAATAACTGTCATAGCTCTACCGTATCTTTTATTTCATTTCTTTTGCAATAATAACAAACACTTTTATAATTACGGATCCACTAGGAAAAATTCAATGCGTAATTTTAGCATTCAACGAGTATTCCTAAATAATCTTATTTTATTATTATTGAATTATTTATTTTTACCAAGTTCAATGTTAGTCAGATTAGTCAACATTTATATGTTTCTCGGCAACAAACAAATTTTATTCCTAACAAGTAGTTTTGTTAGTTGGTTAATTGGTCAGATTTTGATTATGAAATGGATTAGATTGGTATTAGTATGGATACAAGAAAATTATTCTATTAAATCGAATATCCTTATTAGATTGAGTAAATCTATTATGTCCGAATTGGAATTTTAAAACATTAAAACAAAAAATGAAAAGTAGTAAATTACTAACAAAATTAATACATAAAAAAAGTACAATAAAATATATGAAGAAATTCGGCCACCCCCTACATATTTTATAATCTCTCCTAGCAAGAAATTTGTAAGACCAACCGCATTTGGAATTCCATCAATTACTCGTCTATCAAAAAAAGAATTTCGTTTAGCTAATTGTCTTACACCACCAATCAAGTAGATTTCAAAAAAAGAATCTATGTAACCGCGATTATATGACCAATCATATATCAAATTTATTATTTTCTCTCCAAAAATTTTTTTAGGAACATTTTTAGCAAATAAATTAAGTAAGTTCAAATTTTGTAAAGATGAAAAAACCGGCTTATAGAAAAAAGATGCTATAAATATTCCATAAAATGCTATACTGACCGAAAAAGCTGCATTTGTCACAAATTCATACCAATCTACAGAATTGTTTAAATTTGGATGGAAAGGGTTTAGAGACGGAATTAACATTTTTGATAATATATCAAAACCTACTCCCTCTTGATTGAAAGAAATTCCTATGGCCCCAAGGAAAAAAGTAAATAGTACTAATATAAGCATAGAAAATAGCATAGTATTGTCTGATTCGTTGAAATACGAAAAGGTTTTGTTAGTACCAAAATAGGGAATAACAATAAAAGGTCGCATTATTTTTTTTACATTTTTATCAATTCGATATGGATGTGTCTTCTTACAAAAAAAAGAAACTCTTTCATTATTATTCATTATTAATTGACCTTCTTTACCCCAGCAAGATATTGAATAGAATGAGCTAGTTTTTTTTCCATTGTAATTTTTAAAATTAACATTTAAATGTCCCTCAAAAACAAGTAAATAGATCCGAAACATATAAAATGCGGTTAATCCTGCTGTTGAAAAAGCTATTATTGCGAACATTGGTGAATACAACCAAATATCATTAAGAATCTCATCTTTGGACCAAAAACAAGCAAAGGGTGGAATACCACAAAGAGAAAGTGTACCCACTAAAAAAGCAGTTTTTGTAATTGGTACATGTTTTGTTAAACCGCCCATAAGAACCATATTTTGACTTTTATCTGGAGAATATCCAACAATAGTTTCCATTGAATGAATAATCGATCCAGATCCTAAAAACAACAAGGCTTTTGAATAAGCATGAGTAATCAAATGAAATAAAGCGGCTCGATAAGAACCCATACCTAAAGCTAACATCATATAACCTAATTGAGACATTGTAGAATAAGCCAAACCTCTCTTAATATCCGTTTGAGCAAGAGCTAAAGTAGCCCCTAATACTACCGTTATTATACCTATCAAAGCTATTCCATTCATTATGTAAGGTAGAACTATGAAAAGAGGAAGAAACCGGGCTACAAGAAAAATTCCCGCCGCTACCATAGTAGCAGCGTGTATGAGAGCCGAAATAGGGGTAGGCCCTTCCATAGCATCTGGTAACCATACATGAAGGGGAAATTGGGCAGATTTAGCAACTGAACCGGCAAATAATAGGAAGGCACACAAAGTAATAAATAAAAGATTTACTTCATTATTAGAAATATAATTTTTGAATATTTCAAACAAATCCCGAAATTCCAAACTACCCGTTATCCAGTAAAGACCTAAAATTCCTAATAAAAAACCAAAATCTCCTACACGATTAGTTATAAACGCTTTTTGACAAGCATTTGCAGCGATAGGACGTGTGAACCAAAAACCTATTAAAAAATAGGAACACATTCCAACCAATTCCCAAAAGATATAAATTTGTATCAAATTCGAACTAGTAACCAATCCCAACATTGAAGTATTAAAAAAACTCATATAAGCAAAAAATCTCCAATATCCTTGATCATGAGACATATAATTGTCACTATAAATAAGAACCAAAATTCCAACAGTAGTGATTAATATTGACATAATAGAAGTAAGTGAATCAATCAAATAGCCAAACTCTAAAGAAAGATCATTATTGATAGTCCAAGACCATACATATTGATAAATACAACTGGTATTTATTTGATGAATAGACAAATCGATCGAAAAAATCATAACTATACTTAACAATAAAACACTAGGAAAAGCCCAAACACGGCGAAGATTTTTTGTTGCCATCGGAAAAAGGAGAAGTCCCATTCCTATTAACATAGGAACTAAAAGTGGAATGAAAGGTATAATCCACGAATATTGATATCTATATTCCATACAAAAAAAAAAAATCTTTTTATTCTTAATGTTAATGAGTTTTGTTTCTTATTCGCCGGTTTTAGCTCGTTTGAAAGGTTCAGTTAATAAAAGAAAAATTAAGATATGCAAAACTTAAACAGAATTATCTATTCTTAATTAAATTGAATCTTTGTACAATAACTTCAATCCAATATTGCAAAGCACGAAGTCAAAATGAGTCAAATGATATGACCAAATTCTTAGTAAAAAATATATTTTATTTTCTTATTTTCTTAGAGTAAAAAATCCAATTTTTTGGTTTTTTAGTTAGTAATAAGAATTTAGTAATAATAATTTTAATAAATATTTCATTTATAAAATTATGAATTTTATAAATTATTATATATTTTATATATATATTACAATAATTTACACCTCATAGAGTTCGAGTGAATAGAAAAAATTACACCAAAAAATGAGTTTATTTGGAATCCTCAATAAAATAAAAAATTTATTGAGTTTGTTTATTCCGAAAAATTGTAGTTCATTTTGGAACTAATTGATTATTTCCCGTTACAATAAAAAACATCTAAATTTGTAAAAAATATTATGATATTCAAGAGTTTACTTTACATAACAGAGAAAAGGGAAAATACATTATTTTAAAAAATCAAGTATCTTTTAATAGATTAATGACCAGTCTGATTAAATTTTCAAAAAGAAATTAAGCACACTCTTTCTTCGAGCTTGAGCAATTCATTTTGAAGCAGGATTAAGGGTTGGTTTCTTAAACTTTTTCGATTTCTTTTATTCGATGTATAAATGGAGTACGACAAAAATAGACAGAGATATAACCAGACAGTCTTCTTTTTTTGTCAAGGATTACATATAATATTACTTATTACTTAGGAACAAAAAACAAAAAGACTATGTGATTTTTACATATATATTTTACATATATTACATATATATATATTTAGGAAGGGTGAAGGGAATGTAACGTAGAAAAAAATGGATAGATATAGGTCTAGGTATAATTAAAGAACAATTCATTTTGAGCAATAGATGTCTTTCACATGAACTATAGTAATGAATAAACTAATATAATTTTTTGAATGGCAGTTCCAAAAAAACGTACTTCTATATCAAAAAAACGGATTCGTAAAAATATTTGGAAAAAAAAGGGATATTGGACAACATTGAAATCCTTTTCGTTAGCCACATCTCTTTCTACGGGGAACTCAAAAAGCTTTTTTGTGCAACAAATACAAATATTGGAATAATCTCTGAATTTAGCCGGACTCAAAGAAAAAGAATAGGCTAATTTCGTTTTTCTTTTCGTTTTTCTTTTCGTTTTTCTTTTCTATTTTCTATAGATATAGAATTCTATATCTATATATCTATAGAATTCTATAAGATATATAAAACTAATATAATATAATATAATATAATATATAATTTTTTCTATTTTTTCTATAGCTATGGAAATTCTAAATCTATAGCTATAGATTTAGAATCGATTTCTTTATCGATATCTATATTCTATATATAGTATTAGTATACTAAATATAGTATTAGTATACTAAGGAAATAGAAGATCTTTAGTAAAAAAAGAAATGAAATGGTACAGACATTCTATTATTGGACATTGGAACTAATTGATTTCAAACTTGTTTTTCTAAATTTTTGAAGTACTCTATTCTCTAAATTCAAATTTTCTAAATTACTATCACTAACCATATAAATTTATATTATTTTATATTATATAGATATCCTCTTTTTTTAACCCAATTGAAAAGTCACCCTTCCTTTTTATTTTTATTGGTTTATTGGAGATAATAATTTTCAAATTTAAA-TGCTCTAAAATGGATCCTAAAATAAATAAGAAATAAATAATAAATATAGGGTACAATTACGATCGAAATCAAAAGTCTTTTATATCTGATATCTTAATAATTTTTTTTTAATTGGTTTTCAAAATATTAACTTCTCGATATCGATACAACAAAAATTCTAATGATTAATACAAAAAGCTATGCAAATGTTTATTTATATAAATTCTTGGAATATAGTGTTAATTAAATTTGTGATTCATAAAAATACTATTTTTCTTTCAATAAAGAAATACATATTTTTTATTTATTTTAGTTCAAAAATGAAAAAAAAAAAAAATGAATCATTTAAAAACACAAATGAGAAAGAAAATTTTGTGTTTCAGAGGTTGAAGTCAGAACTATCTAGATCGAGTTACAATGGTTCCATTTTGAGAGAAGATAAACTATGAAAAAGTCCACTCTCATTGCTAACTTAATTTAAATAAAACTGACACTCGAGACGAAAAACGAATGATAATGATAATAAGAATTCTTATTAGAATTGGAATATTAAAATTTTCAAAAAATGAAAATTCTTTAATGTTTCGATTTTTATGTTTACTAAACAAATATTGTATTGCATTTGAATTGACTCTTTCAGTCTCGACGATTTACTAAAAATAGATTATTATGATTTCGAGCAAGCCGCTATGGTGAAATCGGTAGACACGCTGCTCTTAGGAAGCAGTGCTAGAGCATCTCGGTTCGAGTCCGAGTGGCGGCATGGCATCTTATCTTCGAAAAGAGTAAGTCCTATAATGAATTCGATTCCCGATTTCCATTCCTATAATTAGTGGATCCTTTTTTATTTTATTTATGATATTTTCAACTTTAGAGCATATATTAACTCATATATCATTTTCGGTCGTATCAATTGCAATTGCAATTCATTTGATAAACTTATCACTCAATGAAATCGTAGGACTATATGATTCGTTGGAAAAAGGCATGATAGTAACTTTTTTCTGTATAACAGGATTATTAGTTACTCGTTGGATTTTTTCGGGGCATTTACCATTAAGTGATTTATATGAATCATTAATCTTTCTTTCATGGAGTTTTTCCATTTTTAATATGATTCCGTCTTTTACTTTTAAAAAAGAAAAAAACCATTTAAGCACAATAATCGCACCAAGTGTTATTTTGACCCAAGGCTTTGCTACTTCGGGTCTTTTAATCAAAATGCATCAATCCACAATATTAGTACCCGCTCTCCAATCTCATTGGTTAATGATGCACGTAAGTATGATGGTATTGGGCTATGCAGCTCTTTTATGTGGCTCATTATTATCAGTAGCTCTTTTAGTCATTACATTTCGAAAAGTCATAAGGATTATTGGTAATAACAATAATTTTTCTTTTTTAAATGAGTCATTTTTTTTTGCTGAGATCAAA------------------------TACCTGAACAAGAGAAATAATATTTTACGAAACACTTCTTTTCTTTCTTTTCGAAATTATTACAGGTCCCAATTTATTCAACAATTGGATCGTTGGAGTCATCGTATTATTAGTCTAGGGTTTATCTTTTTAACCATAGGTATTCTTTCGGGAGCAGTATGGGCTAATGAGGCATGGGGATCCTATTGGAATTGGGATCCAAAGGAAACTTGGGCGTTTATTACTTGGACAATATTCGCGATTTTTTTACATACTAGAAATAAATTGGAAGGTGTAAATTCTTCAATAGTAGCCTCTATGGGTTTTCTTATAATTTGGGTATGTTATTTTGGGATCAATCTATTAGGAATAGGATTCCATAGTTATGGTTCATTTATATCAAATTGAGTTTAAGTGAATTGAATAAAGAAGGAAGGGGTCTGACAAATACAAACATAGTAAGCATATAATAAAACTTCGCATAAACCTTCGAGAACCCCTTGAATCACTACATTAGTGGATTCTAAGGGGTTCTCCCAAACATCAAAGATATCTGGTTACAACTCCTTATTTATAAGTTAAGATAATAGAAGAAAAATATTTCTTTTTTCATTGTACAATGAAAAAAGAAATATTTTCTTTTTATTTCATGAAAACTATCTATAAAAAATTCGATAGAATAGCTTCGACCTTGTCAACTGATAATGAGAAAATAAAATCCGGATAAATACCAATACCTATTACAGGTATAAGAATCGAAATCGAAATAAATAACTCTCGCGGCCCAGAATCAAAAAAAGAAGAGTTTGTTGTATTAAAAAGCGTGTATCCATAGAACATCTGGCGTAACATAGATAATGAATAAATAGGAGTTAATATCATTCCAATGGCCGTTACAAAAGTAATTAGTATTTTTGTCATTAAAAGATATTTTGGATTCGTAATTATTCCAAAAAATACTATCAATTCTGCAACAAAACCGCTCATGCCTGGCAATGCAAGGGAAGCCATCGATAAGATACTAAACACCGTGAATATTTTTGGCAGTGGGATAGCCATTCCACCCATTTCGTCGAGATAAAGAAGACGTATTCTATCATAACCCGTTCCTGCCAAGAAAAAAAGCGCAGCGCCAATAAACCCATGCGAGATTATTTGTAAAATGGCTCCATTGAGTCCCGTATCGCTTATCGAACCAATTCCTAGAATTATGAAACCCATATGAGATACAGAGGAATAAGCTATTCGTTTTTTTAAATTACGTTGACCAAGAGATGTTGAAGCAGCATAGATTATTTGAATTGTGCCTAATATCATTAACCCGGGAGAGAATATAGAATGAGCGTGGGGTAATAATTCCATATTAATTCGAATCAATCCATACGCTCCCATTTTTAATAAAATTCCGGCTAAAAGCATACAAGTACTGTAATGTGCTTCTCCATGGGTGTCTGGTAACCATGTATGTAAGGGTATAATCGGCAATTTTACAGCAAAAGCAATAAGAAATCCAATATAGAATATTATTTCCAGTGCTAAAGGATACGATTGATTAGCTGATGTTTCCAAATTTAATGCTGGTTCATTGGAACCATATAAACCGATACCTAGAACTCCCATTAATAAAAAAATGGAACTTCCTGCAGTGTACAAAATGAACTTTGTAGCTGAATACAAACGTTTCTTTCCCCCCCACATGGATAAAAGTAGATAAACAGGAATTAATTCCACTTCCCACATGATGAAAAAAAGTAAAATGTCTCGAGAAGAAAATGATCCTATTTGACCGCTATACATTGCTAACATCAGAAAATGGAATAATTTGGATTCCCGAGTAACCGGTTGAGCCGCTAAAGTCGCTAAAGTGGTGATAAATCCCGTGAGTAAAATTGGTCCGATAGAGAGTCCATCTATTCCGAATCTCCAATAAAAATCAAAAAAATTGATCCATTTATAATTCTCCGTTAGTTGCATTAATGGATCGTCCAATTCGAAATGATAACAGAATGCATAGGTTATTAGAAGGAGATCTATTAAGCATATACAAATAGTATACCATCGAATTACCTTATTTCCTTTATGAGGAAATAAGAAGATTAAGGAACCCGCGGATATTGGCAAAACTACAATTATTGTTAACCAAGGAAAAAAATTCGTGGTAAAAATAAGATACATTTGGGCCAGAAAACCCGTGCTCAAAACATAAAAATAAAAAAGTCATTTTGAGCACGGGTTTTTGTCAGTAAAAAAACGTATTCGTGGGGGGTTTTTTGAAATGTATCAATCAATAAGCTAGACCCATGCTTCTAGTTGTTTCATGCCATAAATAAACTCGAACACTCAAGAAATCCGTCGGACAGGCAGATTCACATCTTTTACAGCCGACACAATCCTCTGTTCTTGGAGCAGAAGCAATTTGCTTAGCTTTACATCCGTCCCAAGGTATCATTTCTAATACATCTGTCGGACAAGCTCGGACACATTGAGTACATCCTATACAAGTATCATAAATCTTTACTGAATGTGACATTGGGTCTATTAGTTTTTGAACATCAGAAATTTTCGATCTAGTAAAACTTTTAAATGAATCATATATTTAGACACCAGATGAATCAATGATTTACCAGACGTTTTCCAATCAATCTACTTCTGGATCAAGTTCCTAAAAGAGAGCCAAGATACTTTGATTTCTTACGTTTTCGCAAACATGCTCATACGTTATGTATCATACATGTTAATTGGAATTGATAAATATTCATATTCTACTTTCAATATTCTAGAATGTTTATGATTAATACTACTTTTTTTATTCATTTATTTATTCAACAAATTCGATTGATTGATACGAATTGATTTTCTGTTACGATAAATTGATGAAACAATAGCTGGTCCGATAGCTGCTTCAGCGGCTGCAATAGCTATAACAAAAATGGAAAAAATATTTCCTTTTAATTGACGACTATCAAAAAAATCAGAAAATGTTACGAAATTTATATTAACTGCATTCAGTATAAGTTCAAGACACATAAGGGCTCTAACCATATTTTGGCTCGTGATCAATCCATAGATACCGATAGAAAATAAATAGGCACTCAAAACAAGTACATGTTCGAGCATCATTGACCAACTCCTTATAAATTTCGATTCATTTCAATATGAACAACAATTCAATCAACGGATTCGATTGACTCGAGAATCGAACAAAACCAAAAGAATAGAATACATAGAATACATTAAATCGAATAAAAAAATTATTTTTTATTTTAAACAGAAACAATCTTTCCCTTTCACATAGAATTGAAAGGAAATGGATGGGATAAGATAGAACAAAAT-GGAATTTGAATTGCTGTTGATAGTTTGAAAGATTTATTACTGGCGGGCCACGACAATTGCACCTATCAAAGCAGCTAAAAGAATTATTGAAATGAGTTCAAATGGAAGAAAAAAATCTGTTGATAAATGAATTCCAATTTGTTGACTATTACTTATCAAATCTTGTTCGATAATCTGATTTGATCTTGTAGTCCAAATAATCCCGTACCATGATGTATCTGGAATAGTAGTTATTAGTGAAACAAAAATACTTATACAAACCATCAAAGTAACTCCGTCCCCAATGGTCCAAAAATAAAAATTGTGGGAATATTCTGAATCTTTCATGAACATCACAGCAAATATGATTAAAACATTTATAGCTCCCACGTAAATAAGTAGCTGTGCCGCAGCTACAAAATGGGAGTTTGATAAAATATAGAATAAAGATATACAAACAAGAACCAGTCCCAACGAAAAGGCAGAAAAAATTGGGTTGGTAAATAATACTACTCCTATACTTCCTAATACAAGAACTGATCCTAGAAAAACTAAAAGAAAATCATGTATCGGTTCAGGCAAATCCATTATATCGAAAATAAGAAATAAATAAATTGAAATTTCATGACCTTATTGATATGACCAGGAAAAAAATTTATATACTAAATTACTAATTGAATTAATTCCTAAGGAGTATGAATTGATATAGGTACAGTTCTAGGAAGAATCTCATTCTTTATACGAAAGAGTAGTTAGAAGCTATACTCTATACTCTATATAGTATATATTTATTCTATAATTCCATTTTTGGAAAAAATGACAAATAGATTTACATTTAGAGATTATTAGAATAATATTTATTCTATCTATATTTATTTAATTTTTTAATATTT---------------------TCATATTTTGTTCCTATAATATAATATTTAATATAGATTTAATATATTTTAAATATATCATTATTTATATGATTTATAAAATTATATCTAATATATCTAATCTATTAGATTATTTTCTATATTTATCTATTTTCTATAGAAGTTTTATTTTATATATAAATTTTTTTATTTTTTTATGATTATTTTTATTTGAATTGAGGCGAGTTTAAAATTGTTCGAATTGTATAATCGTCAATTACTGACATTGGTAAACGGCCCAAAGCAATTTGATTATAATTCAATTCGTGACGATCATAAGTCGAAAGTTCATATTCTTCAGTCATTGATAAACAATTTGTTGGACAATACTCAATGCAATTACCACAAAATATACAGATCCCGAAATCAATACTGTAATTAAGCAATCGTTTCTTTCGAATATAAGTTTCAAGTTTCCAATCAACAACAGGTAGATCTATAGGACATACACGAACACATACTTCACAAGCAATGCATTTATCAAATTCAAAATGTATTCGACCGCGGAAACGCTCCGATGTGATTAATTTTTCATAAGGATATTGAATAGTTACAGGGAAACGATTTGCATGAGATAGGGTAATCATAAAACTTTGACCAATGTACCTTGCAGCTCGTACTGTTTGTTGACCATAATTCATGAACCCAGTTACCATAAGGAACATATCGTGAATATGTATGAATAACTTACTTTTGTTTCTTTCTCTTGTTTGAGACAAGTTATCAATATAGAATATTCATTTTTACAGTGAAAGCAGTTGAAACGAAGTTGTTAATAATAGATTACCGAGAGAAATAGGTAAAAGAAATTTCCATCCAAGATTTAATAATTGGTCCATTCTTAGCCTAGGTAAAGTCCATCTTGTTGTGATAGAAATGAACAAGAAGAAATAAGTTTTAGCTAATGTAATAAAGATACCAATTGTAGTTCCAAAAACTCCACACGCTTTATTTATTTCAAAAAGCTCAGAAACAAATATGTACGGGGTAGGGGTATTCCAACCGCCTAAGTAAAGAACCGTTACAAATAATGAAGAAACTAATAGGTTTAAATAGGAAGCAACATAAAATAAACCAAATCTTATACCCGAATATTCGGTTTGATAACCGGCTACTAATTCTTCTTCTGCTTCTGGTAAATCAAAAGGTAATCTTTCACATTCCGCTAGCGAAGAAATTAAAAAAACGATAAAACCGATAGGTTGACGCCATAAATTCCACCCCCAAAAACCATATTTTGATTGCGAATCCACTATATCAACCGTACTTAAACTGTTAGATAATCATAGTCGGTGATAACATTACTGTTCCCATCGCTATTACAGAACCGTACATGAGATTTTCACCTCATACGGCTCCTCGAAGGCTATAAATAAATCTAAGGACGGCACCATTTATTTCTCTTGATATATCCCTAAAATGGTGGGTTTCATTTTTATTGGATGGTCCTGAATTAAACCAATTGAATTCTGTCTGTTAGAATTAATAAAAAG-AAAAAAAATGGAATAAAAATAAAAAAGGTACTTCTGAATTCATCTTATCCCCTAAAAAATGGAATTTGTTGAGTAATAACTTAATTCTTCAATAAAATACTCCTTTAATTTATCAATAATCTATCCTTGTCGATTACAAAAAAGAATATGAATTAAGATATGAATTCTATCTCCATGAAATATGGATAGAAGAAAGAAAAGAAATAAAAAGGGATCCTATTTGTTTATTGCTTATTGGAATTGTATTATATTAATTGATTCTTTCTTTTTTTTCCTTCTTAGTTTTGTTTTCTTTTTTATGTACAAAAGTAGGACTTAAAAAAAATTTAAAGGATTATTTCGTTCCTGATAGTCATATTTATTTAATCGATGGATAGTAGCCTATACTCTGGACCGGAATTGTGGGGAGTACTGCTTGATTATTTCTACCAATTTTAAGCCCCAATTAGTATTCTTTTTTTATTCTGCCAAAATACTCTTTTGGATAATAGAATTTACATAATCTACATTACTAATCCTTTGTGTATCTTGGTGTTTCTAACCATCCAATCATTTTATTTTTTATCAATCCCCTACTCCTTTATTTATCGTAATACATGTATGGTAATTCATACAAATGGTAGTGAAAACTTAATAAGGTTGGTCTTGTTGGTCTTTTGAGCCCGCTTCAAGACAGTGTGACTAAAGCAACCAATCTTGGGGGAAACGGCCACTTCCCTTTTTTCCACTTCATTTTTTTCTTAATACATAGAAAATGAGACTCAATATTTTGACTGCAAATTTAATTAAATTCAAATTAAATACAAGTTGTTTTATTTCACCCATTTAACTATCTGATTTAGTTCATTAATCCGAATTCCGAATAATAATGAATAAAAAAATTAAGATTTAAGATATCTATTCAATTTATTCTACTTCTTTCCTATAAAATCTAGAAAAAAAGGAACATGGAAAAGTTTTTGTCTCACCGAATCGCACGTAGAGATATTGATAACACACATAGAGTTAATGGTATTTCATAACTAATCGATTGAGCAGCAGCCCGTAGACCACCCAAAAAGGAATATTTATTATTTGATCCATATCCGGACATAAGAAGTCCAACGGGAGCAATGCTCGAAATAGCAATCCATAAAAAAACACCAATATTAAGATCAGCTAAAACAAAGTTATAGCCAAAAGGAATTACTAAATAGTTTACTAGAATTGATATAACTGATATGGCTGGTCCGATACTGAATAAACGAGTATTTCCCCTAGATGGAAGAATATTTTCTTTGAAAAGTAGTTTTGTTCCATCGGCTATAGCTTGAAGAACTCCCAAAGGACCGGCGTATTCAGGTCCAATACGCTGTTGTATCCCTGCGGATATTTCTCTTTCTAGCCATACAATCACTAGTACACTTATTGTGATTCCCAATACAAGAGTCAAAATAGGGACAAGTACCCATAGAATTCCATAGACTTCTTTTAAAGATTCCAATCTGGAAAAAGAATTGATATCTTGTGCTTCTGTTGTATAAATTCTCATTTCAACGATCAACTTCTCCCATAATGATATCTATGCTACCTAATATCGTCATAATATCAGCCAATTTCATTCTTTTAACTAACTGAGGAAGAATTTGCAAATTGATAAAACCTGGTGGACGAATTTTCCATCTCCAAGGAAAACCATTCTTATCCCCTATTAGAAAAATTCCTAATTCTCCCTTTGGGGCTTCAACTCTCACATAAAGTTCTTGTTTCGGTAATTCAAAAATCGGAGAAGGTTTTTTACTAATGAATCGATATTCAAAATCATTCCAGTCTGGATCCTTTTCCCTATCAAAATCAAAGCAGCGTATTTCTAAATTCTCATATGGCCCGCCGGGAATTCCTTCCAGAGCCTGTTGAATAATTTTTATGGATTCCGTCATTTCACCAATTCGAACTAAATAACGGGCTAATGAATCTCCTTCTTTTTGCCATTGAACTTCCCAATCCAATTCGTCGTAACACTCATAATGATCAACTTTACGAAGATCCCATTCTATTCCAGAAGCCCGAAGCATTGGTCCTGATAAACCCCAATTTATTACTTCCTCTCCACCAATAATGCCTACCCCCTCAACCCGTTCTAAAAAAATAGGATTTTGTGTAATAAGTTTTTGATATTCAACAACCCCTGTTAAAAAATAATCACAGAAATCAAAACATTTATCTATCCAGCCATGAGGTAGATCAGCCGCTACTCCTCCGATACGAAAATAATTATGCATCATTCTCATACCGGTGGCAGCTTCGAATAGATCATATATTAATTCTCTTTCTCTGAAAATATAGAAGAAAGGAGTTTGTGCACCAATATCTGCCATAAAAGGTCCAAGCCATAGCAGGTGAGAAGCTATACGACTCAACTCCAACATAATTACTCGGATATAGCTGGCTCTTTTGGGTACTTGAATATTTCCTAACTGTTCCGGTCCATTTACGGTTATTGCTTCGGGGAACATAGTAGCTAAATAATCCCAACGTGTTACATAAGGCAGATATTGTATAATTGTTCGATTTTCTGCAATTTTTTCCATCCCTCTATGTAAATAACCCAATATTGGTTCACAATCAATAACATCTTCACCATCTAGAGTAACAATGAGTCGAAGAACACCATGCATTGATGGGTGCTGAGGACCCATATTGACTATCATGAGGTCTTTTCTTGTAGCTGGGGCATTCATAGGTTTTTCCTCGATTCATTGAATTGCTTAAAAAAAAAATAAGTTCATCAAAATTCAAGATCTAATAAATCGAATAATTAAAAATGATTCTTCAAATTAACGAGTTTGTGACTCTCGAATATCCAACTGATTAATTAATTTTTTATAACGTATTCTATTTTTCTTTGACAAATAAGACAGTAGTCGTTGGCGTTTTCCCAGAATTTTACGTAAACCTCTTTGAGATAAATAGTCTTTTCTGTGCAATTCCAAATGGGAAGTAAGTCTTCGTATCTTATTGGTGAAATTGAATATTTGAAATTCAACCGATCCCGGATTTTCTTCTTTTTTTTCTTGTGAAATGACTAGTCTAAATGAATTTTTTACCATAAAACAAAAGCTTTCCTCTCCTCTTTTTTTT---TATATATATATATAGATAGATA----TTTTT-TTTTTGATCAATAATAATAATGACATTCTTTTTTTCATTTTTTTAATTTAATATATACAAAAATCTTAATTTCTTTAAGAATTCCTAA-TTTTTTTTCAATTCAAATGGAATTCCTTATTATTAATCAATTCAATGTTTATGCATTCACAAAATACAAATTTT-TTATTTAAAAAATAAATTAAGAA-------------------GATTTTGTTTGATTCATTTCTAGATCGAATGGATACATCATTCAATTAGGATCATTCCTCCGAATAGAAGGTAAGACAGTGCGTGTGTGTATTTATTTGTCTTCGCAGACCAGATATGTTACGAGAAACAGAAGAAATGAAAATATAGATTAACGAATTTTCAATCGCGGATACATATGTATCCTTACCATACTGAAACGGCTGCCATTATTGGTATCAAACCAATATCGATTCATACAAACTAAATCTTCTACGCGATAATTTGGACAAAGAAATAATTTAAAAAAAATTAGTTTTTTTTTATCTATATCAAGCCTTTTAGCAAAAACTTGACAGAAATTATTTACTTTATTTCCATTGTAAAATGTCGTATTTTGATGCATATTACCTCTATTCCCAGAATTGAAACAAATTAGAATTCTCAATTCTCTACGACGTCGAGAGGATAAAATATTTTCAGGAACAAGCAAATCATAATGATTTTTTTCTTTATTTTCAGTCATCCTTTGATGTCTTGTAATGGGTTCATCAAAATTCGTCTTATCAACATAGTTTTTTTCTGGGTATCTTTGATAAAATTGAAATTGGTGCTTACTTTTATGAATCAATGAAACGCCTATGGTTTGATACATAAAAAATTGTCCATCGTTTTTGATAGACAGACGAACTGGTTCGACAACCAATATTCCTTTTTTTTTCATTAATTGTGGAAGGAGTAAATTCCTTTGATTATGAATCATCATAATATCTAGACTTAATTCTCCTCTTTGAATCGAAGCTATAGCAATGTCTTTTAGATTTATCAGTCTAAGCAGGAGACAATATAGTTCGATATTATTCATTATTTTTTCATCTAAACAATCATTCCATTTCAATTGAAAACGCAAATACCTTCTTAGTAATAAATTAAGTGCTTCTATATTGTTCTTGTATATATTTTTTGTTGATGGTGGTTTAAAAATATCTATTTTTTTCTTTCTGGTGATACTTTTATTTTCATTATCATTTTTTTTTACATTAAAACTGAAAAAAAGGAATTTGATTGGTATGACCCATGGTTTACTTGTATATGTTTTATAAAATTTCACAAATTTTGAGAAGAACCAAAGTTCCAGATTCGATATGGAACGGTTTAGTATTTCTACATTCATTCCCATCCAATCAAAAAAAAAACTTTTTTGATTGTACGGGTTGATTTCTTGATGAATCATAGGATAATAATTGGTATCAATCCAGGCCTCAATATTCATCTTATTTCTAAGATCAAAATTCAGAAGTTTCCAATCAAAATACTGTCTATCCAGGTTTTTTTCCATATCTATAATACCATCTTCCCCTATATAATTCTTGATAGGGATATCATCTTCCATATCAAATAATTTTCGTTTACGCGTGCTGTAATTATAAGAAAATGTTTTGTCATTATTGGCTTGTAATGGTGATCTATATCGATAAACAGATGAGTCTTTCTTATCTGCATAATTAAGAGATTTATATGATAAAAGATCATATCCATATTGTTTTTTTATTTTTTTTTTTCGATTTGTTAATAAGTCTACTTCTTGTTTTTTGTAAACAATTAATCGTTTTTGTTCATATGAATTACATTTGGCTAAATCTTTTTTTTTTTTTTGAGCCATACGACATTCATTGATTCTATTTCGCCATTTTTGTGATACTAATATAGACCATCTACTCTGAGATAAATCATATTGATAATGACCCCTTAACCAATTTTTCCATTGATTCATTACAGAATTGTGAGTCTTCTTATGTATTAATTTGGACTGGCACATTCCTTGTATTCCCCCCAAATAATCTTTTATTTCATTCTTAAGAAAAAGAGATGTTCCAGGATATTGAAAAACAGATCTTAACTTATATTTATATAAGTCAATAACTTGGGTTTGTGATAATTTGTAAAATACATATGCTTGTGATAAAGAGGGTACGTCACAAAAAATTTGTGAATTACCAATATTATAAATTGATTTTTTTATAATCGAAATAAAGTGAATTTTTTTTTGATTTGTTTTATCAATTCTCTTTTCATTTGCTTCATTATAGTAAGTGTATTTATTAATAATTTTTTTTGTTGATTCAAGAAAAAGTTGGACATTCATGCTAGGAATATTAATGAGACATAGAAAGATATCTATAGATATCCTTTCAATGAAAAATTGAAAAACAAAATATGATTTGTGGACTGATCGAATATTTCTTCTTTTTAATATCGACCAAATATTTTGGGGGGATTCGAATCTTTTTCTTTTATCATTAGAACGTGTTTTGTTAAAACTAATATTTATCTCTGGAGTTTGAAACCCCCTTTTTTTGTTTTTTGTAATTTTTTCTATTTGCTTTATGATTGTCTTTGTTCGATCATTCAGATCTTTTATTTTTTTTTCTGTCAATGAAAAATTTGTCCAATTAATAGATTGAATTAGAATGGACGATTCATAGCTCATTCGATTCCTATTACTGATTATTGAATGTTTTTGAATTTCACTCACTTCATAGATTTCTTTCAATCCAAATAAAGGAATCTGATTCATTTTTAATAATTTTTTTCTTATTTCTTTTAGAATTTTATCTTTTATAAATAGAATCCTTTTCATGATCCATTTTACTCTTTCTTTTGAAACATTTAGAATTTTTTTTTTTTTTTCGGTTAAAACTTTTAGAAATAGAAAAAAAAAACAATTCCATTTTGGAATTATTTTTTTTAGTTCGTTCAAAATGGGATCAAAAAATGAAGGTTTATTTCGGGGAGAATAAGAACTAAAGGGCGATTCAACTTCTATTCCCCAAACGGTTAAAAAGCAAAAATCTGGTTTTTGCACTTTTTTTTTCGTTTTCGTTGGATCCTTTTCTTTTTGGGGGGATCGTACCTTCGATCTGTGCCAAGGTTTGAGACGAAAAGGAAATAGTATCTTTATCTGAATACCGTCTGTGAGCCAGTTTTTCGGAAATTCTGTTTCTGATAATGGAACACCATCATAAGTGCATTTAATATGTATTTCTCTCTTCCAATCCTTTATATCCTGCGACCATTCGGGAGATTGAAAGAATAGCATACGAAGAATATTTTTCGTTATTATCAATGAAGGGAATAGAATATATTTTCGAAGAATCGCGTGGGTTAATAATAAAATACCTCTTATTCCTTGAGCAAATATAATGCTATCCCAGGCTTCTGCTATTTCTATACGCGTTTCTTCATCTTTTTCTTTTTGGTATTCTTTTCTCTCTTTTTCTTTTTCGTATTTTTTTCTTTTGTCCTCCTCTTTATTCTCACTTTCTTTTGTCTTGTCTTCCGCATAATCTGAAATTTTGAATTTTCTGTTTTTCCACATCCAATTTTTTAAAAAAAAAAAAAATTTCATTGATTCCAAAATATCAAAAGAAAAGAAAGAGTATTTTTCAATTTTGTCCGAAAAAAGAGGAGAATGCACGTTTGCTTGAGAGAGTTTCCAAATAACTGTTTTACGTCTTTGAGCGCGTATAGATCCTTTTATTATGTCTCGACGAAAATCCGGTTGTTGTGAATAACGTATTAAAGTCAATTCATCTCTCCCCTTTTTTTTAGAATTTTGAGTATCTGGGTTATCGGTAGAAGTATCGTCATTCTTTGAGTTCTTAGTAAAAATCACGACACGTTTGGCTTTTCTTGAACGAATTGCAAGATCCGCGATTTCATTTTCTTTGTTTTCTTCCTTTTCTACTTCCATTTGTTCTAACTCGTCAATTAATTTGTATGACCATCGAGGAACTTTTTTACTGATTTCTTTTATCCCAATCGATTTTTTTGTATTTACAATAGTTTTATCGTTCGGATCAGTTAGAACTGCGTCAAATAAGAATTTCATTTTTTTTTTTTTATCTTCTGAAGCAATTCTTACTTGTTCATGTTTTGGGAATAAAAAAAGTCCCTTAAAATTAAAACTTGATACTGATTTTACTTTTCCAGAAAATTGGTTGATTAAGTTCAAAAGATAACTAATTTCAGTTGATAATGATTTTTTATCAAACATATCCATTTTTTGTTCAAGTTCTGAATAATTAATAGAAAAAAGGATACCATGAATTTTATTTATCCAAATGTCATTTTTTGTGTAAGTTTTATTTTTTATTAAGACTGAAAAACTGTTTTTGATTCGTCCGCGATAGGGTCCGTTCAAGAAGGGGTCATATATTTTAGGTAAATGTTTTTTTTTAGTCTCATCATTACCCAATCTAATCCTTTTTTCGATTACATCCATAGCAAGAAATTTCTTATCTAGAGCTTTTGCACTATTAAAAAATTTTTTGCTTAGGCTCTTTCTCTTTTTTTCATTAGTGGAACTCCAATAATTATTCAATTCATCAGAGAATTTTTCTGTTGTCAAAAGAGACATTTTTCTTTGTATCATTTCCACAATAGTTGACAAACTAGGTGGGTACGTAAAAGATATTTTTTCTTTTCCATCACTTTGGCATGGATAAAAAAAATATTGTGACATTTCATTTCTTATAGCATTTTCAAATCGCTCATTTTTGATATATCGAACGGGACGATTCCATCGTTTCGAATCAAAAAGAATATTTATAAGAGGTTTTTCAAATTGGAAGATGTCTTTTTCTTCTGTTTCATCGATTTTGTACGAATCCTTTCCCTCTTCCGAAAAAATAGAAGCAGAAAGATCTTCTTCGGTAGATCTCTTTTTAAATTGTTTATTGACCTTCATTTTGGATCCATCTATTTGTTTCTCAATTTCATTACTTTCGGAAGTTTCTTTCGGTTTCTTAATCAAAATAGGTGGCGGTGTTTTACCTAAATAGTATAGACAGGAAATGAAAAAAAAAATACTAATGATTTGAGACATAGAATTTATCAATTCGGACATAATAGATTTACTCAATCTAATAAGGATATTCGATTTAATAGAATAATTTTCTTGTATCCATACTAATACCAATCTAATCCATTTCATAATCAAAATCTGACCAATTAACCAACTAACAAAACTACTTGTTAGGAATAAAATTTGTTTGTTGCCGAGAAACATATAAATGTTGACTAATCTGACTAACATTGAACTTGGTAAAAATAAATAATTCAATAATAATAAAATAAGATTATTTAGGAATACTCGTTGAATGCTAAAATTACGCATTGAATTTTTCCTAGTGGATCCGTAATTATAAAAGTGTTTGTTATTATTGCAAAAGAAATGAAATAAAAGATACGGTAGAGCTATGACAGTTATTGTATGAGGTCTACCCAATGCTAGATGCAAAGGCGCATAATAGATCGATATGAGCATCATGAGCTGTCCCGTAATAAAACCAGTTGTTGCTGATACTTTCTTCTCGGTTCCTTCTTCTCCTTCTTCCATAACCCGAGCTCGGAGAAGGAAGAGATAAGAGGGCCCTATGGAGAATGTGGTCAGAAATCCATAATAGAGTCCGACCACAACGACCGAATTCATTATCTTCATGCATAAGGCTACTAGATTATCTAGTATAAAAGATTGAAAAATCATCACAAACCTCCCTTTTTCTTTTCTATTGCAATTTCTGGATTATTATATGATGATTTTTCAACTTTCCATATATATATATATATCCATATATATAGAAATAGAAACAGATAGACTAGAAACGACATCTCTTATCTCAATGACACCAAAGAAAGGGATATTAAATGAATGGAATTAGTATATGGATGGAATATAATGAAATAGATCCACTTTGAGGTTCCCTATGAAATGAGGCATGGAACGGAGCCACTACGAAGAAGTTCCGCGAGTTACGAAGGAAACTTTGAGCTCATATTGGTGATGGGTTGAGAACGGGAATTGAACTCTATGAGATCTAATTTCCCGTTGTTCCTCAATAGCTCAGTGGTAGAGCGGTCGGCTGTTAACTGACTGGTCGTAGGTTCGAATCCTACTTGGGGAGATTTGATTCATTCCGAATTCTTTAATTCGGAATGAAAGGGTTCGCTTTGACCGTTAAGAGTCGGTAACCCGTTCCCCGTGTCTTTGTTTCTATTGCATTCTATCTCATCGTATCCCATTCTGTTCTTCGATATTTGAGAATCGCCATCAATACCTCGGTCTAGGTCCGGGATACTCCTTTGTTCCACAGTCTGGGGCTATTTAAACTAACCAATTAAGAATTCTCAGATGTACTAGTACTAGCAAGTGCATCAAAGATGCAGTCATCAATTCTCCCAAGAGGCCACAATTATCGCAAGCAAACATATTAATGACGAGGAACGCAGCTATGCTACTAATACTTGACTTGCTCTGCTATTCTGCCCAAGCCTGGCTGAGGAAGAATTACGAGGCGTAAAACAAAAAAAATATGCGGATTAGGGCATACTATTATTTCATTTCAAAAAATGAACCATTTACG-AAAAAAAAAAATAATTCTTTATTACTTTATTGTTAATATATTTATTAATATTATTTATGACTTTTAAATATAATTAAATA-------------------GAAAGTAAATAAAAAGAATATAAAGTAAATAAAAAGAGAAGTAAGGCCATTCCATTTCGACAAAATACCCACACCCAAGTTCCATAGCTTTGGGTCCTCTATCCCGATCATGATTTTCCTACCCCCAGAGGTAAGGGTCCTTCCCCTTTTGGCCGGTTGTGGGCGAGGAGGGATTCGAACCCCCGACACCGTGGTTCGTAGCCACGTGCTCTAATCCTCTGAGCTACAGGCCCCACCCCGTCTCCACTGGATCTGTTCCCCGGAGTACCCTAAAAAAGGGAACCTTTGCGCTCCCCAGCCATTTCGGCTTAAGAAGATGTGAAAGCGCCTCTCTCTCTATAAGAACGGTGCGTTCCGAGGTGTGAAGTGGGAGAGAAGGGATTTCATAATTGGGGTTTTGAATAAGACGACCTTTTCTTTTTTCATTCTTAATTACTTTTTCAATATGAAAAAGTAATAAGAATGAGAGGTGTTAAGCTTTTTATCATCCTGGCGCCGAGCTATTTTTCCGCAGGACCTCCCCTACAGTATCGTCACCGCAGTAGAGTTTAACCACCAAGTTCGGGATGGATTGGTGTGGTTCCTCTACGCCTAGGACACCAGAATATCGAACCATGAACGAAGAAAGGCATGAGAGAAAAGCATATTGGCTATTGATTGTGAGGCCCTAATTCTTGACTGGAGGGGACACCAAAGGCCTCTGCCCTTCCATCCCTTGGATAGATAGAGAGGGAGGGCAGAGCTTTTGGTTTTTCATGTTGTCAAAGAGTTGAACAATGAAAATAGATGGCGAGTGCCTGATCGAATTGATCGGGTCATGTAGGAACAAGGTTCAAGTCTACCGGTCTGTTAGGATGCCTCAGCTGCATACATCACTGCACTTCCACTTGACACCTATCGTTAATGATAAACGGCTCGTCTCGCCGTGACCTTCTCTTGAATTCTCAAAACTTCTGTCGCTCCATCCCCGCAGGGGCAGAGAACCCATCGCTGTCTCGGTTGTGCTACCGGAGGCTCTGGGGAAGTCGGAATAGGAGAGCACTCATCTTGGGGTGGGCTTACTACTTAGATGCTTTCAGCAGTTATCCGCTCCGCACTTGGCTACCCAGCGTTTACCGTGGGCACGATAACTGGCACACCAGGGGTGCGTCCTTCCCGGTCCTCTCGTACTAGGGAAAGGTCCTCTCAATGCTCTAACGCCCACACCGGATATGGACCGAACTGTCTCACGACGTTCTGAACCCAGCTCACGTACCGCTTTAATGGGCGAACAGCCCAACCCTTGGAACATACTACAGCCCCAGGTGGCGAAGAGCCGACATCGAGGTGCCAAACCTTCCCGTCGATGTGAGCTCTTGGGGAAGATCAGCCTGTTATCCCTAGAGTAACTTTTATCCGTTGAGCGACGGCCCTTCCACTCGGCACCGTCGGATCACTAAGGCCGACTTTCGTCCCTGCTCGACGGGTGGGTCTTGCAGTCAAGCTCCCTTCTGCCCTTGCACTCGAGGGCCAATCTCCGTCTGGCCCGAGGAAACCTTTGCACGCCTCCGTTACCTTTTGGGAGGCCTACGCCCCATAGAAACTGTCTACCTGAAACTGTCCCTTGGCCCGTAGGTCCTGGCACAAGGTTAGAATTCTAGCTCTTCCAGAGTGGTATCTCACTGATGGCTCGGGCCCCCCCGGAAGGAGGCCTTCTTCGCCCTCCACCTAAGCTGCGCAGGAAAGGCCCAAAGCCAATCCCAGGGAACAGTGAAGCTTCATAGGGTCTTTCTGTCCAGGTGCAGGTAGTCCGCATCTTCACAGACATGTCTATTTCACCGAGCCTCTCTCCGAGACAGTGCCCAGATCGTTACGCCTTTCGTGCGGGTCGGAACTTACCCGACAAGGAATTTCGCTACCTTAGGACCGTTATAGTTACGGCCGCCGTTCACCGGGGCTTCGGTCGCCGGCTCCCCTGTCATCAGGTCACCAACTTCCTTGACCTTCCGGCACTGGGCAGGCGTCAGCCCCCATACATGGTCTTACGACTTTGCGGAGACCTGTGTTTTTGGTAAACAGTCGCCCGGGCCTGGTCACTGCGACCCCCTTTGTGAGGAGGCACCCCTTCTCCCGAAGTTACGGGGCTATTTTGCCGAGTTCCTTAGAGAGAGTTGTCTCGCGCCCCTAGGTATTCTCTACCTACCCACCTGTGTCGGTTTCGGGTACAGGTACCCTTTTGTTGAAGGTCGTTCGAGCTTTTCCTGGGAGTATGACATGGGTTACTTCAGCGCTGTAGCGCCTGGTACTCGAACATTGGCTCGAGGCATTTTCTCTACCCCTTCTTACCCTGAAAAAACAGGGGCACCTTGCGTCCTTGAACCGATAACCATCTTTCGGCTAACCTAGCCTCCTCCGTCCCTCGGGACCAACAAGGGGTAGTACAGGAATATTCACCTGTTGTCCATCGACTACGCCTTTCGGCCTGATCTTAGGCCCTGACTCACCCTCCGTGGACGAACCTTGCGGAGGAACCCTTAGGTTTTCGGGGCATTGGATTCTCACCAATGTTTGCGTTACTCAAGCCGACATTCTCGCTTCCGCTTCGTCCACCACTGCTCGCGCGGGTCCTTCCCTCTAAGGCGGAACGCTCCCCTACCGATGCATTTTTACATCCCACAGCTTCGGCAGATCGCTTAGCCCCGTTCATCTTCGGCGCAAGAGCGCTCGATCAGTGAGCTATTACGCACTCTTTCAAGGGTGGCTGCTTCTAGGCAAACCTCCTGGCTGTCTCTGCACCCCTACCTCCTTTATCACTGAGCGGTCATTTAGGGGCCTTAGCTGGTGATCCGGGCTGTTTCCCTCTCGACGATGAAGCTTATCCCCCATCGTCTCACTGGCCGACCTTGACCCCTGTTATTTTGAGGTCATATCTAGTATTCAGAGTTTGCCTCGATTTGGTACCGCTCTCGCGGCCCGCACCGAAACAGTGCTTTACCCCTAAGATGTCCAGTCAACTGCTGCGCCTCAACGCATTTCGGGGAGAACCAGCTAGCTCTGGGTTCGAGTGGCATTTCACCCCTAACCACAACTCATCCGCTGATTCTTCAACATCAGTCGGTTCGGACCTCCACTTAGTTTCACCCAAGCTTCATCCTGGTCATGGATAGATCACCCAGGTTCGGGTCCATAAGCAGTGACAATTGCCCTAGGAAGACTCGCTTTCGCTACGGCTCCGGTGGGTTCCCTTAACCAAGCCACTGTCTATGAGTCGCCGGCTCATTCTTCAACAGGCACGCGGTCAGAGCCCCGGGCTCCTCCCACTGCTTGGGAGCTTACGGTTTCATGTTCTATTTCACTCCCCGATGGGGGTTCTTTTCACCCTTCCCTCACGGTACTACTTCACTATCGGTCACCCAGGAGTATTTAGCCTTGCAAGGTGGTCCTTGCTGATTCACACGGGATTCCACGCGCCCCGTGCTACTCGGGTCAGAGCGTAAGCTAGTGATGCTTTCGGCTACTGGACTCTCGCCATCTAGGGTGCAGCACTCCACCGCTTCGCCTAGCAGCACGACGCTTGTATTGCTCTCCCACAACCCCGTTTTCACGGTTTAGGCTGCTCCCCATTTCGCTCGCCGCTACTACGGGAATCGCTTTTGCTTTCTTTTCCTCTGACTACTAAGATGTTTCAGTTCGCCAGGTTGTCTCTTGCCTGCCCATGGATTCAGCAGCAGTTCGAAAGGTTGACCTATTCGGGAATCTTCGGATCTACGCTTATTTTCAACTCCCCGAAGCATTTCGTCGCTTACTACGCCCTTCCTCGTCTCTGGGTGCCTAGGTATCCACCGTAAGCCTTTCCTCGTTTGAACCTCGCCCTTCACTTTAAGGCTATGCCATCCTAAGGTGCTGCTAAATGGAAGGATCTTATCAACGTCCATGAATGATAAATCATAGATCGAACAGCCGAATCGGAAAAATTGGGTGCTATCATATAGCTTTGTATCGGCTAAGTTCACGAGTTGGAGATAAGCGGACTCGAACCGCTGACATCCGCCACAGGGTAAACCACCGCCTCTCAGGCCCCCGACTGATTCTACCATAGAGGCCAACGATAGACAATAACTCCCCCCCGAACACAGCTTACAACTTTCATCGTACTGTGCTCTCCAAAGAGCAACTCTTCTCAAAATCTCAAAAGGTGCTGAGTTGGAATCCCATTCTAACTAAGGATTCTTGTGGTTCCGGAGGATCCAGCTACAGGAGAACTGGGAACGGAGAGCTTTCCCCCCTTTTTCCGCCCGACTCTTTGGTCTTAAGAATGCTGGTTTTAAGAATGAGTGATTGCCCTTCTCCGACCCTTACTGTCCAACCTGAGAGCGGACAGCTAATGCGTTCCACTTATTGAACAGGGTTCTATGGTCGGTCCGCGACCCCTGGATGCCGAAGGCGTCCTTGGGGTGATCTCGTAGTTCCTACGGGGTGGAGACGATGGGGTCGGTCCATGGATTTTCTTTCCTTTTGCCGCATTTCGCTCAAAGGGTTGAAGGGAGATAGTGCATCAAGCTGTTCGCAAGGGCCAACTTGATCCTCTTCCCCAGGGATCCCAGATGAGGAAACCCTAGGAGAGCCACCGACTCCAACTACCGTCCATGTACGATCCATACTAGATCTGACCAACTGCCCATCCTACCTCCTCTACGTTCTTGACAGCCCATTTTTGTCTCAGTAGAGTCTTTCAGTGGCATGTTTCGGTCCTCTTCCCCATTACTTAGAAAAAGTGAGCCACCGGTTCAGGTACAAGATACTATCATTACCGCCTGGACAATTAGACATCCAACCCGTAATCGCAACGACCCAATTGCAAGAGCGGAGCTCTACCAACTGAGCTATATCCCCCCGAGCCGAGTGGAGCATGCATGAAGGAGTCAGATGCTTCTTCTATTCTTTTCCTTGGCGCAGCTGGGCCATCCTGGACTTGAACCAGAGACCTCGCCCGTGAAGTAAATCATCGCACCTACAGTCCAACCAATTGGGAAAGAATCAATAGATTCCTTTTCGGGAGCGATTCATCCTTCCCGAACGCAGCATACAACTCTCCGTTGTACTGCGCTCTCCAAGTGTGCTTGTTCCCCCCTTCTTCCTTACCATGGCAAGTCTTTGTGAAATAACTCCGATGAGAAGAAAAAAGAAGGCGTTAAGAGACCAGACCCTCCTGGCCCAACCTTAGACACTCTAAGATCCTTTTTCAAACCTGCTCCCTTTTCGAGTCAAGAGATAGATAAATAGACACATCCCATTGCACTGATCGGGGGCGTTCGTAGTGACTGAGGGGGTCGAAGACCAAGAAGTGAGTTATTTATCAGCCAAGCATTCTATTCTTCTTATGGCTAGATCCAATCTCCTGGTCCCTGCGGAAAGGAAAAAGAATTTCACGTTCTCCCTTTCGGGAAGGGAGGATTAGGAAAATCCTATTGATTGCAATTTTCTCCAGACCCCCGGGAAAAGCATGAAAAAAAGGCTCGAATGGTACGATCCCGCCGTCACCCCAGAATGAAAGGGGCGATCTCGTAGTTCTTGGTCTGTGAAGATACGTTGTTAGGTGCTCCGTTTTTATTTTTCCATTGAGGCCGAACCTAAACCTGTGCTCGAGAGATAGCTGTCCATATACTGATAAGGGATGTATGGATTCTCGAGAAGAGAGGAGCCGTGGTGGTCCCCCCCC-CCGGACCGCCCGGATCCCACGAGTGAATAGAAAGTTGGATCTACATTGGATCTCACCTGAATCGCCCCATCTATCCTCCTGAGGAGAAGTTTGGTTTCAAACCCCGGTTCGAACAGGAGAAGTACGCCATGCTAATGTGCCTTGGATGATCCACATCTCAGGGTCAGGCGCCGATGAGCACATTGAACTATCCATGTGGCTGAGAGCCCTCACAGCCCAGGCACAACGACGCAATTATCAGGGGCGCGCTCTACCACTGAGCTAATAGCCCGTCGTGCGGGCCTCCCGCTGGGGGCCCGCTATGCCAAAAGCGAGAGAAACCCCATCCCTCTCTTTCCTTTTTTCGCCCCCATGCCGCCCCCGTGTGGCGGCATGGGGGCGAAAAAAAGGGGATCCTATCAACTTGTTCCGACCTAGGATAATAAGCTCATGAGCTTAGCTTAGTCTTACTTCACCGTCGAGAAACGAAAGAAGACTTCCATCTCCAAATTTCACTCAGACGTAGCTCGCTTCTTTTGGGGTGTGAAGCAGTGTCAAACCAAAATACCCAACAAGCATTAGTTCTCCCTGAAAAGGAGGTGATCCAGCCGCACCTTCCAGTACGGCTACCTTGTTACGACTTCACTCCAGTCACTAGCCCTGCCTTCGGCATCCCCCTCCTTGCGGTTAAGGTAACGACTTCGGGCATGGCCAGCTCCCATAGTGTGACGGGCGGTGTGTACAAGGCCCGGGAACGAATTCACCGCCGTATGGCTGACCGGCGATTACTAGCGATTCCGGCTTCATGTAGGCGAGTTGCAGCCTACAATCCGAACTGAGGACGGGTTTTTGGAGTTAGCTCACCCTCGCGGGATCACGATCCTTTGTCCCGGCCATTGTAGCACGTGTGTCGCCCAGGGCATAAGGGGCATGATGACTTGACGTCATCCTCACCTTCCTCCGGCTTATCACCGGCAGTCTGCTCAGGGTTCCAAACTCAACGTTGGCAACTAAACACGAGGGTTGCGCTCGTTGCGGGACTTAACCCAACACCTTACGGCACGAGCTGACGACAGCCATGCACCACCTGTGTCCGCGTTCCCGAAGGCACCCCTCTCTTTCAAGAGGATTCGCGGCATGTCAAGCCCTGGTAAGGTTCTTCGCTTTGCATCGAATTAAACCACATGCTCCACCGCTTGTGCGGGCCCCCGTCAATTCCTTTGAGTTTCATTCTTGCGAACGTACTCCCCAGGCGGGATACTTAACGCGTTAGCTACAGCACTGCACGGGTCGATACGCACAGCGCCTAGTATCCATCGTTTACGGCTAGGACTACTGGGGTATCTAATCCCATTCGCTCCCCTAGCTTTCGTCTCTCAGTGTCAGTGTCGGCCCAGCAGAGTGCTTTCGCCGTTGGTGTTCTTTCCGATCTCTACGCATTTCACCGCTCCACCGGAAATTCCCTCTGCCCCTACCGTACTCCAGCTTGGTAGTTTCCACCGCCTGTCCAGGGTTGAGCCCTGGGATTTGACGGCGGACTTAAAAAGCCACCTACAGACGCTTTACGCCCAATCATTCCGGATAACGCTTGCATCCTCTGTCTTACCGCGGCTGCTGGCACAGAGTTAGCCGATGCTTATTCCCCAGATACCGTCATTGCTTCTTCTCCGGGAAAAGAAGTTCACGACCCGTAGGCCTTCTACCTCCACGCGGCATTGCTCCGTCAGGCTTTCGCCCATTGCGGAAAATTCCCCACTGCTGCCTCCCGTAGGAGTCTGGGCCGTGTCTCAGTCCCAGTGTGGCTGATCATCCTCTCGGACCAGCTACTGATCATCGCCTTGGTAAGCTATTGCCTCACCAACTAGCTAATCAGACGCGAGCCCCTCCTCGGGCGGATTCCTCCTTTTGCTCCTCAGCCTACGGGGTATTAGCAGCCGTTTCCAGCTGTTGTTCCCCTCCCAAGGGCAGGTTCTTACGCGTTACTCACCCGTCCGCCACTGGAAACACCACTTCCCGTCCGACTTGCATGTGTTAAGCATGCCGCCAGCGTTCATCCTGAGCCAGGATCGAACTCTCCATGAGATTCATAGTTGCATTACTTATAGCTTCCTTGTTCGTAGACAAAGCTGATTCGGAATTCTCTTTCATTCCAAGGTATAACTTGTATCCATGCGCTTCATATTCGCCTGGAGTTCGATCCCAGAAATATAGCCCTCCCTACCCCCTCGCGTCAATCCCACAAGCCTCTTATCCATTCTCATTCGATCACGGCAGGGGAGCAAGTCAAAATAGAAAAACTCACATTGGGTTTAGGGATAATCAGGCTCGAACTGATGACTTCCACCACGTCAAGGTGACACTCTACCGCTGAGTTATATCCCTTCCCTTGCCCCCATCAAGAAATAGAACTGACTAATCCTAAGGCAAAGGGTCGAGAAACTCAACGCCACTATTCTTGAACAACTTGGAGTCGGGCCTTCTTTTCACACTATTACGGATACGAAAAAGAATGGGAAAAATTGGATTCAATTGTCAACTGCTCCTATCGGAAATAGGATTGACTACGGATTCGAGCCATAGCACATGGTTTCATAAAACCGTACGATTTTCCCGATCTAAAGAAAGCAGGTTTCACATGAAGAAGATTTGGCTCAGCATGTTCTATTCGATACGGGTAGGAGAAGAACCCGACTCGGTATTCTTAAAAAAATCGAGAAATCAGAACCAAGTTAAGATGATATGGATCAACCCCTCTTCTTGCGCCAAAGATCTTACCATTTCCGAAGTAACCGGAGTTACATCTATTTTTCCATTTCAATTCAAGAGTTCTTATGTGTTTCCACGCCCCTTCGAGACCCCGAAAAATGGACAAATTCCTTTTCTTAGGAACACATACAAGATTCGTCACCACAAAAAGGATAATGGTAACCCCACCATTAACTACTTCATTTTTGAATTTCATAGTAATAGAAATAGAACTGTCTTTTCTGTATACTCTCCCCGGTTCCGTTGCTATCGCGGGCTTTACGCAATCGATCGGATCATATAGATATCCCTTCAACACAAAGATATCCACACAACATAGGTCATCGAAAGGATCTCGAAGACCCACCAAAGCATGAAAGCCGGGATCTTTCAGAAAATAGATTCCTATTCGAAGAGTGCATAACCGCATGGATAAGCTCACACTAACCCGTCAATTTGGGATCCAATTCGGGATTTTCCTTGGGAGGTATCGAGAAGGAATTGGAATGTAATAATATCGATTCATACAGATACAGAAGAAAGGGTTCTCTATTGATTCAAACGCTATACCTACGGGATAGGGATAGAGAAAGAGGAAAAAACCGAAGATTTCACATAGTACTTTTGATCGAAAAAGAAATCTGATTTATTTCGTACCTTTCGCTCAATGAGAAAATGGGTCAGATTCTACAGGATCAAACCTGTGGGACTTAAGGAATGATGAAAGGGAATAAAAAAGAAATCAAAAATAAAAAAAGAAAAAATAAGTAAATAAAAATGAAGTAGAAAAGTCCAGATTCCAAACGAACAAATTCAAACTTGATTGAAAAGGATCTTTCTGATTCTTGAAGAATGAGGGGCAAAAGGATTGATCGAGAAAGATTTCTTGTTCTTATTATAATTATAAGATCGTGATTGGATCCGCATAGGTTTGGTAAAAAGAATAATCTTCTCCTTTGAGAATAATCAAAAAAGGAATCAATTGGAACATGAAAACGTGACTGAATTGGTCCTAGTTACTCTTCGGGACGGAGTCGAAGAAGGGGGGAGATTCTCGAACGAGGAAAAGGATCCAATGACTTCGAAAGAATTGAACGAGGAGCCGTATGAGGTGAAAATCTCATGTACGGTTCTGTAGAGTGGCAGTTAAGGGTGACTTATCTGTCAACTTTTCCACTATCACCCCCAAAAAACCAAACTCTGCCTTACGTAAAGTTGCCAGAGTACGCTTAACCTCTGGATTTGAAATCACTGCTTATATACCTGGTATTGGCCATAATTTACAAGAACATTCTGTAGTCTTAGTAAGAGGAGGAAGGGTTAAGGATTTACCCGGTGTGAGATATCACATTGTTCGAGGAACCCTAGATGCTGTCGGAGTAAAGGATCGTCAACAAGGGCGTTCTAGTGCGTTGTAGATTCTTATCCAAGACTTGTATCATTTGATGATGCCATGTGAATCGCTAGAAACATGTGAAGTTGTATGGCTAACCCAATAACGAAAGTTTCGTAAGGGAACTGGAGCAGGCTACCATGAGACAAAAGATCTTCTTTCTAAAGAGATTCGATTCGGAACTATGATATGTCCAAGGTCCAATATTGAAATAATTTCAGAGGTTTTCCTTGACTTTGTCCGTGTCAACAAACAATTCGAAATGCCTCGACTTTTTTAGAACAGGTCCGAGTCAAATAGCAATGATTCGAAGCACTTCTTTTTACACTATTTCGGAAACCCAAGGACTCAATCGTATGGATATGGAAAATACAGGATTTCCAATCCTAGCAGGAAAAGGAGGGAAACGGATACTCAATTTCAAGTGAGTAAACAGAATTCCATACTCGATCTCATAGATACATATAGAATTCTGTGGAAAGCCGTATTCGATGAAAGTCGTATGTACGGCTTGGAGGGAGATCTTTCATATCTTTCGAGATCCACCCTACAATATGGGGTCAAAAAGCCAAAATAAATGATTTTAGCCCTTATAAAAATAAAAAAGAAAAAGAAAACGGATTCTTGAACCCCTTTCACGCTCATGTCACGTCGAGGTACTGCAGAAGAAAAAACCGCAAAATCCGATCCAATTTATCGTAATCGATTAGTTAACATGTTGGTTAACCGTATTCTGAAACACGGAAAAAAATCATTGGCTTATCAAATTTTCTATCGAGCCATGAAAAAGATTCAACAAAAGACAGAAACAAATCCACTATCTGTTTTACGTCAAGCAATACGTGGAGTAACTCCCGATATAGCAGTAAAAGCAAGACGTGTAGGCGGATCGACTCATCAAGTTCCCATTGAAATAGGATCCACACAAGGAAAAGCACTTGCCATTCGTTGGTTATTAGGGGCATCCCGAAAACGTACGGGTCGAAATATGGCTTTCAAATTAAGTTCCGAATTAGTGGATGCTGCCAAAGGGGGTGGCGATGCCATACGCAAAAAAGAAGAGACTCATAGAATGGCAGAGGCAAATAGAGCTTTTGCACATTTTCGTTAATCCATGAACAGGATCTATATAGACACATAGACCCATGGATCCCATATATCTCGATCGGAAAAGAATCAATAGAAAAAGAATCGGAATTGATCGATATATCTCTCGAAACAAACGAAAGACGAAACATAAATCATGGATCAACTAAGCCCTCTCGGGGACTTGCTTAAGAATAAGAAAGAGGAATCTTATGTAAATACCATGGAATAAGGTTTGGTCCTATTCATGGGGATTCTGTAAATATTCCATTCCAAAAAGAGAAAATTCGAAACAATTGGGATTTTTTTGGAGATTGGATGCGGTTACTAATTCATGATCTGGCATGTACAGAATGAAAACTTCATTCTCGATTCTACGAGAATTTTTATGAAAGCCTTTCATTTGCTTCTCTTCGATGGAAGTTTTATTTTCCCAGAATGTATCCTAATTTTTGGCCTAATTCTTCTTCTGATGATCGATTCAACCTCTGATCAAAAAGATATACCTTGGTTATATTTTATCTCTTCAACAAGTTTAGTAATGAGCATAACGGCCCTATTGTTCCGATGGAGAGAAGAACCTATGATTAGCTTTTCAGGAAATTTCCAAACGAACAATTTCAACGAAATCTTTCAATTTCTTATTTTACTATGTTCAACTCTATGTATTCCTCTATCCGTAGAGTACATTGAATGTACAGAAATGGCTATAACAGAATTTCTGTTATTCGTATTAACAGCTACTCTAGGAGGAATGTTTTTATGCGGTGCTAACGATTTAATAACTATCTTTGTAGCTCCAGAATGTTTCAGTTTATGCTCCTATCTATTATCTGGATATACCAAGAAAGATGTACGGTCTAATGAGGCTACTACGAAATATTTACTCATGGGTGGGGCAAGCTCTTCTATTCTGGTTCATGGTTTCTCTTGGCTATATGGTTCATCCGGGGGAGAGATCGAGCTTCAAGAAATAGTGAATGGTCTTATCAATACACAAATGTATAACTCCCCAGGAATTTCAATTGCGCTTATATTCATCACTGTAGGAATTGGGTTTAAGCTTTCCCCAGCCCCTTCTCATCAATGGACTCCTGACGTATACGAAGGAGTGCGGTTCGTTCGATAAATTCCTATCTCTCTATCTATTTCTGAGATGTTTGGATTTTTCAAAACTCCATGGACATGCAGAAGAGAAATGCTATCCCCACTCGGACCAAGACATAACTTTACTTGTTCAAATAACAATTAAGGTGAAGCAGGGTCAGGAACAACGAATCCCTTTATGATAAACAGATTCATTTTGCAAGTTCGTTATTACGGGTAGTTCCTACAAAGGATCGGACTAATGACGTATACAATACTTGAATTCTCGATGTAGATGCTACATAGTTGGTTCTCATCCTTCAGAGACTACGAGTGTAATAGGAGCATCCGTCGACAAAAGGATCACCCTAAGATGATCATCTCATGGCTATTGAGAACGAATCAAATCAGATGGTTCTATTTCTCAATCTTTTCGACCTCGGTTCCGTAGGAGCAAGTCATAAAGATTGAGAAAAATCGGTCATTCACAACCACTGATGAAGGATTCCTCGAAAAGTTAAGGATTAGTAATCCTTTTTAAAAATCGAATGGATTCGGTCTTATACATACGCGAGGAAGGTAATCAAAAAAGAAAGAAGAACTCATCTTCTTTCTTTTATCACTTAGGAGCCGTGCGAGATGAAAGTCTCATGCACGGTTTTGAATGAGAGAAAGAAGTGAGGAATCCTCTTTTCGACTCTGACTCTCCCACTCCAGTCGTTGCTTTTCTTTCTGTTACTTCGAAAGTCGCTGCTTCAGCTTCAGCCACTCGAATTTTCGATATTCCTTTTTATTTCTCATCAAACGAATGGCATCTTCTTCTGGAAATCCTAGCTATTCTTAGCATGATATTGGGGAATCTCATTGCTATTACTCAAACAAGCATGAAACGTATGCTTGCGTATTCGTCCATAGGTCAAATCGGATATGTAATTATTGGAATAATTGTTGGAGACTCAAATGGTGGATATGCAAGCATGATAACTTATATGCTGTTCTATATCTCCATGAATCTAGGAACTTTTGCTTGCATTGTATCATTTGGTCTACGTACCGGAACTGATAACATTCGAGATTATGCAGGATTATACACGAAAGATCCTTTTTTGGCTCTCTCTTTAGCCCTATGTCTCTTCTCCTTAGGAGGTCTTCCTCCACTAGCAGGTTTTTTCGGAAAACTTCATTTATTCTGGTGTGGATGGCAGGCAGGCCTATATTTCTTGGTTTCAATAGGACTCCTTACGAGCGTTGTTTCTATCTACTATTATCTAAAAATAATCAAGTTATTAATGACTGGACGAAACCAAGAAATAACTCCTCACGTGCGAAATTATAGAAGGTCCCCCTTAAGATCAAACAATTCCATCGAATTGAGTATGATTGTATGTGTGATAGCATCTACTATACCAGGAATATCAATGAACCCGATTATTGAAATTGCTCAGGATACCCTTTTTTAGCTTCTAGAATCTATTTCTTAGTTCAAGATCCCTCTTACTATACTAACTGGAATCAAAGAATTAGTAGATCTGTTCCGCCCAAAATGGGAATGGGCTAGGGTTATGAACTTATAATCTATAATCTGATGATCGAGTCGATTCCATGATTATAAGTTCATTCCATACCGGACCAGACCGGAATAGGGTTCTATACATTCTCATTATGAGAAGGGGCCATTCGAGCGTATCTAAATAGATACTATGTTTACATATAGATCTCTGCGTCGTTCCATTCCATTTAGGATTAGGAATAGGCGTAATCGGACCTGCTTTTTACATATCTCTCGTTATTTGGGACCCTATTCACCTCTTTGGGCTTTTATTGAATCGAGAAATAGGTTTGATTGTCCATCTTTTTGATAGAATATATATAAGGTATCCTCCGGATAATTCAAATCGAACCAATTGGATGTCCGACTCGGGCCTATATGACATGACCGATCAATAAAAATACGCTAACACTCCACCTTTGTCATATATTCCATACATCACACTAGATAGATATCATATTCATGGAATACGACTCACTTTCAAGATGCCTTGGTGGTGAAATGGTAGACACGCGAGACTCAAAATCTCGTGCTAAAGAGCGTGGAGGTTCGAGTCCTCTTCAAGGCATAATATTGAGATCTCTTATTGAATTGGAATAAGTTCGGCAGCGGATCACGAAATCTTGGTGATCTTCTCTATCTAATGAATGGGGAGTCCGTTTTGAAATCGTCCGCCCTGCACCCACCCCCCGAGTATATGCTTCAACAGGAATCACACAGGGGTAGATTGATACAATAGAAACCTCTGGTAAAATGCCCACCCGTAACCCAGCGGATAAAGTACATTCCATAGTCCGTTTTAGGGATTGGCGACTTACCTTACCCATTCAATGACTTTGGCACCGGACCAAAATGGGTACTGTACTCTCGGGTCGGGTGAATTCAATAATAGACGCCTGTTGGCATTCCCCGCCTTCCTTCTCCTTTCAGGGCCTATCCGAAAGAGAATTCAGTACTTCTTGGTCGTGAATATCTGAATAGGACGAACCGCCCCGTGGATATCTTTGCTTCGGAACAAAACAATTAGAATTAGGCTCGGTCAACTGGAATGTGTATTATCCATATTAGGGGATCTTTCAATTGAGAAGATCCATCGACCTGAGACGAAGAGAAAGAAAGGTCTATCTATTTTATTTAGTTATTCCGTTAGTTATTCAATTAAACCAATGATTCGTTATTGGAGCAGATAGCAAGAACCATTTCATCCGGCATACGTGATTTTCCAATGGATTTACATCTTTCATTAATGGAAAGTTTTTGATGTAGTGAGTAATAGCTCTGGTTGTTCGCTCTTCAAGAATTCTTGTTTAGGCAGTTCATACCATCCATACATAATGTTTTGATCTAAGATTTCAATTCTTCCATGTTTCCGCAGTAGTATATTGTTCCATGGAGCTAAGGTCCAAAATATGGAAGAAACGGGTGTTTCCACGACTCTACCACCCAGTCAATTCTGTTTCACTTAATCCCTATTTCATGGCCACATATCTTTCCGGCTAAGGAATGGGAAACCTTTCTCTTGTTACATGAATCCAATTTTCATTTCATCCGCGAAAAGCCATCTTTTTCTCAACAATGTCTTTGTCATTTGATCCAATAGCGTTCCGTTAGATAGGAACAGGTTTGATAAATACTGATAACTCTCGGATAGAGTATTAGAACGGAAAAATCCATTAGATAATGAACTATTGGTTCTAAGCCATCTCTGGCGATGAATCAACAATTCGAAATGCTTTTCTTGCGTATTCTTGATAAACCAGCGTTTATACATAGATGTAGGAAGATCTGTTTGGGAAGTAAGAAGCCCCCTTGACATCTCTTCATCTGCAAAGAATTCTCGATGTGAAAACACAGAGACAAAAGGCTGATCTTTGAATAGGAAAAAGAGTGGATCCGCAGGGTCCCAAATGAATTGGCTTATTCGAAAAAAGCCTTGTTCTTTGGAAGATCTATCTCGTGTCTGGTACTGCATGGTTCCACTCTGCAAGAACTCCGAATCATTCTCTTGAAGCTCATCCTCTTCATCATAAATGATCCGCTTGCTCCGAAATGACCTGGCCCAATAGGGAAATCCCAATTCATTGGGCCTTTCGATACAATCAAATAAAAAGCCCCAAGGGCGCCATATTCTAGGAGCCCAAACTATGTGATTGAATAAATCCTCCTCTATCTGTTGCGGGTCGAGGACTCCTTCCCCTTCTTCAAACTCCGATTCGTATTTTTTATAGAGAAATCTCTGATCAACGATAGAACAAGATCCATTTTGAATCCTATTTAAGGGATTCCTTGGTTCGGGCCGAAGAAGCAATGTCACTCGATCATTATCAAACTGACTGCAATTTTTTTCTGTCCGTGAGGATCCCACCAGAACGCCTTCTACTTCTAATAGGCCATGAACTAGATCAGAATCATTCTCAACGAGTCCATAAGAAGTGATCCCATTTTTTTCATCAGGTCCGGGTAGAGACCAAAGGTCTTGAGCGACCGATCCGGCAGAACAACTCAAAAGATAAAGAAGTATCGTTAATTTCTTCATGCTCGTTCCAAGTTCGAAGTACCATTTGTACAAATAAGAATCCCCTTCGTTACATGATTTCTTCTTCATATAGATAGATATAGGATCTATGGAGCAATTACTTAGAAGTACATTTTGTGAAACAGCCCTTCCTGTCTGATAGAAAAGGATCCCATGATCCTGAACCGATCTTACCTTGGATCGCAAATCCCAAGTTTGTCTATGAAGAGCAGATCTAATTATATTCGTGTCTATAATGGATTTCTTTTGTATAATACTAATCGATAGGGCCTCATTGGTAAGTGCTACAAGATCTCGTACATTGGAACCCATAGTTATGGACCCGAATACATTAGTATGGAACATTTTCTTTTCCAAGTGAAATCCCCTAGTATATGAAAGAGTGAAAAAGTGCTTTCGTTGTTGTGGAATAAGAAGCCTTCGTATCTTAATGCATGTATTTAATTTATTCGGAGCTATTAGAGCGGGATCTACTTTTTGGGGAATATGAGTCGAAGCAATAACAAGAATATTTCTAGTGGAACATCTTTCACAATCCCTGGAGAGATAGTTCACTAATAAACCGAGGGATAAGTAATTCGACTCATTCCCATCCAGATCATGAATGTTTGGAATCCATATTATACAAGGAGACATTGCTTTTGCTAATTCGAATTGAAGGGTGATATAAAATCGGTCTATTTCCGGCATCATATCCATAGTTAGCGCATTCATCATAGTTAGAAGCTCCAGCTCCGTATCAAGGTCACAGTCGATATCGTCACTATCATCAATATCCTCACTATCGTCACTATCGTCACTATCATCAATAAGAAAACCCTTAGGCTTGTTATCCAGGAACTTGTTCAGAAATACTGTAATGAAAGGAACATAGGAGTTTGTCGCTAGGTGTTTGACCAAATAGGATCGTCCAGTTCCTATAGAACCTATCACTAAAATACCCCTAGGGGGGGATAGGGCTAAGCGGAGCGAAAAGGGTTTTCCATGAGATGGGAAATGAAAACTATTAGCCCCACACGGGGTTTGTGAATAAGTGATTGTCTGATAATGAGCAAGGAATATCCGTCTTTCTGCTAAACAGGATGTATTGAACTCATAATTCATTAGATACTTTTTATGAATGTCAACTAAGTATCGTAAGTAAATTGCTCCCGGTTGTTCAATCATTTGATAACCAGAGTCATTCTTTGATAAATGATCACTATGAGTCAGACTCAATAGAATTTGATCAATCCTTTTTTCTGTCGTTAAGGTAGAGAACTGAACCAAGAATTCTCTTTCTTTATCATCAATCGAATCACTGTTCGAGACCCAGGATTCTATTTTATCATCAATCCAATCACCATTCACGTTTTTTCTTTTTCTTATCAAGGAATAGATCGCTTTACTTGTATGACTTAGATGTCTCGTATTTCTCGAAAAAGCGATTCGATTGATGGGATTTGGTATGATACTTATGAAATCGATGAGATTCCAATATTTTTTCTTAGAACGGATTGATTTGACCCCATAAGCGGGACCACCACCCCATAGCATGTTGCCGCCAGAAGCAAAACCCCGTATTTCTTCTAGAAAATCTCCTAATTGTTCCAGAGCAACTAGAAAGAGATTCTTTAACCAGAAAGAATTCAGTTCAGATGTAGGATACCTATCCAGAAGTTTTCGCAACTCAATCATGTATGATGGAATCATCAAAGATTTGACCTTTTCGAACTCTGTCTGTAACTCACTATAGGCTCGAGAAACAAAGAGAAGATGTGTACGAATGAGATATCCAGCAACAAGAAGAAGGAAAAGGATTAAATAGAGGAACTCCCGAACATTTAGCGATCTCAGATGTGTCGATATCAATGGTGACTCATTATTTCGATGAATAATTTCTTCGGACAGAAGAAGATTATGTAAACACTTACTCGAAATCTCACTTATCAGATTCCATTGTGGAAGACACAATTTTTTCTGAAGAATTCGCCATGATATATCTGATCCATGCATAATATCATGAAAAATGGATACAAATTTTTGGCTGCTACTTAGTATCGGCAATAAGTCTGAAAAGGTATCTAAAAATATCCAATTTAGATATTTGTACCCTGTCGAAGTAAGGAACCATGGTATATATGTTTGGAATAGATTCCATTTTGAGAGAGTTGAAAAAGCACTATCTCGTTGAAAGGTTCTATCCATCTGCCCTTTCTCAAGGCATTTTTTTAGACAAAGACTCCGTTTTTTCCTATTTTCGGATGGTAAATATTTCTCAGAACATGGAGTGTGAATCAAACCCATGTTTGAGTTGAAATTGAGATACTGATGCAAGTTCTTCCCTTCTGAATCAGATAGATTCATATCTGAAAGAGGTTGACAATAAGTTCTTTCAAAATGGAATATTTGTCCCTCTGTTAGAGGTGTTCCAGAAATGTCTGCGATCGAGTAAATAGCCCTACGAACGAATGGATCGGATCGAATTGGAAAATGGAAAGATTTGTACAAGTTATACCTTTCGTCACCACTTTGCGGAAAATCGTTCGATATGAATATGTTAGATACCTGTGACTCGATTGGTGAAATAGTATCTCTCTCCAAAAAAACATGTTTTTTTTTACCGCCGCACAAAGAAAATATTTTGTTGCGAATGAACAAGATATTGAGGAATTGTCCATACGTAAAATCATAATTATGGATACGGGCCTTTTCCACATAAAAGGGGAATCTTTTGTTACAATAGAAGCAGAAGTGATGTCGATTATTCAAGAATCGAAGTCGATTTGCTTTATAAAAAGAGGATATCAATGAACTTCTATGAAACGGTTTCACGGGATTCAGCCAATTGTCTTGATCGTGGGATATCATTGAGAAATAGGAATCCGTGTTATCAAAAGATTTCCTGCGATTCTTTCTAGTATGGAATGAGTCAATCATCCACTTTGGTATCTTATTGAACAAAAATGGTGATATTGTTCCTCCATTGATCAAGAATTTCGATTTTTGGGAAGTATCATGGTCATCCAATAAGAAGGGTTTCCATTTTTTCAAATGAACGATTTGAAGACCTATTGATTCTAACAACTGATTGCAGAGTTGATCATTCGGACCTTTCAATTCATAGATGTGGATCTCGGACCTATGAATGGGGATACTCCCGAAACTCACAAAGAAAAAAGGAAGTGAGTTAGACAAAAAGAGAAGAAACTTGGACAAAAAAAGAAGTAACTTGGACAAAAAGAAACAAAGTGACTTAGACAAATCTTTTTTGTCGATAACCTCAGACCAATCAATCGAATATTGATTAATACGTAATTGATCGAACACTACTTGAAAACGGCTATTCTGCTCAGAAATGAAATGTTCCAAATGTTCCTGGAAATTCTTGCTCCCATTGGACCATTTGTATCTATATGCATTAGGATCCCGATTCATGGATCTCTCGGTTCGAGAAATCCAAATAAGAGGATCGAACCATTTCTTCTGACTCTTTTTCAAATTTGATAAATGTTGGTTGATCGTGTATTTCATTATAGTTCTATGATTCAGAGTATCATTTCCTATTTGATACCTTTGAATTCCATATTCGAAGTTGTGATCGGATCTATTCATTAAAAAGAATCGAGTCAATACATTTCTTATGTACCCATAGGTGCTATATTGGATTTGAATCAGATTTCGGATCAATCTATATTGATTGACTGCCTCCATTATATTGTTGCTAGCAAATACCACTATTTTTGGTTTTGGATCTTCCAAATCATTCCCGCAAGAGGTCCGGACCCGTTTTTTTCTGATCCTTCGATAAAAAGATTCATTCTCTTTATAAAAAATAGGAGGTAGAACCAATAAAGATTTCTTTTTCGATTCATCCCTGGAGTTGAATACCTCATTCAATAATTGTTTTTGATCCAATCCGGAGGAATCAATAGAAAAGGCAAATCCCTTATGATACACCAGATCCGGCTCGGTTATTGATAGAGTGAATAGATCCGCCATTTCTTGAAACCTCTCTTCTGATTCAAAATCGTGGTGTAACGTGTATCCCCCCCTGTTCCGGTCATGGAATAGATGAAATAAATCAAAAAATGGATTTTTGTTCAAGAATGAAATCTTATTGGAACTGTCCAGTTCATCCTTCGGAACCATATCACATCCCGGATCTGATGAAATAGGATGAATTGAGACGGTATTTTGTAAATACATAATTATCTTGAATATATTAACTATTTCTTTATTTTCCGATCGCCTGGAAAGAACAAAAGAAACATCTTGTTCTTTCTTCAACAATTTCTGATCTCTAGTGGATCTCTCAGTAGGATTCGAACCCAGATGAAGTTCTGACCATCTGTCAGAGAAAAAAGAACGAATGGATCTTGTAGGATTCCCAAGAAATTCTTCGATTTCTTCCGGAAGCAGATGATTATTCATCTGCTTCTCACATTCCGTGAATAGCCGGGACATTGAGGAATATCCAGAAAGGCATTTAGGGAATCGCTCTGATTCTATCTCTGTTCGTTCGGTTTGAAGAAAGGAAGGATCCCAACAAAGAATCGATCTTTCTTTTAGTTGTTGAATCTCTCTTTGATTGATCAATGTGTGATATTCCGAATCCTCATTACTAATGGAATCGAAATGATCTCTGGATTGATCAGAAGATCCTTTCAATTGGCTAGAATCCGTTACTTGAATGAAACTAGATCTTGTGGAATCATATTGAATATTTGACGATACATTCCGTACCTTGCTAAAAAACCGATCCTTGTTTACCAACCACACATTGTCTAACCAAATCCAATTCTCTCTCGATATGTTCCTCAAAAAATCCGATTCGTGCGGATTCTTCCCCCAACCCCAACTAACGAAGAGATCTTGGCGGAATTGCCACATATGAAATTGAGCACAATTTTGCAAAGAAATAGCCCGCTTGTTTCTCAAGAAGAGATGGGAAACATGCTCAATATCATTTGATTGAATAGTTGACCCAGCTCCTTGTTGTTTGAAGAAACCCTCCACTTCAATTGGTATTTTTTCACGAAAAGCAAACATGAGATAAAAAATCCAGTCTTTCACTAAGATTTCGAATAGCTGTCCCGAATTCAAGTTGATTCTGTTTCGCCTCTTCCTCGGAGAAAGACGATCAAACAATTCCCAATCATGGTCCTTGCGGATCGGATCATCCATATAATATACAAAAAGAAACTCCAGATATTTGATATCTTTCTCTTTGAATGAGATCTCAATTCCAGCGACGGTTTCATTAGATATCTTACAACTAGAATCCCTCTTTTTTCCGATCCAGTTCCTCCACCACCGCGAACCCCAGTTAGATTCAGGCATGATACACTTTTTAGTTATTGGGAGAACCCAAGTACTCTCTTTCGGATCCAGGAAAGAGCTCTCAGGGATCTTTTTTCCTTTTGGAAGATACAGGAGCGAAACAATCAACCTATTGATATTGGAAGACCCAAAAGATTTTTCCAATGTATCATTTCTGGGTCCAATGGAATTCATAGGTATAGGAAGAAGCCCTGTCAAATAGAGATTTTTTCGTTCGACCATCTTTCGATTGTTAATACGATATATAAGGACCGCTACTACAAAGAGTACTACACCCTTGATCGTGAAATATCGATTGCTTGTTGAACCCTGTGAATTGCATGAAAGTGGGATACTCCAAATTCGGGAGTCCAAGAGTTTTATAAAACGCTCTTGATGGAAAAAAATGTGAATGAAAGATCCCACTGAATTGAATTGGGTCCATGAATCTAAGAAATAGTGAGAATTCTTGATCTCTCTCAATATCTCTCTCAATTCGAAAATCCAGAATTGGAATTGATGCCCTTTCATTAAGTCCTCCTAAATTGCATTGATTTATCCTAAAGATTTCATTTCAATTGGAATTTGGTTATTCACCATGTACGAGGATCCCCGCTAAGCATCCATGGCTGAATGGTTAAAGCGCCCAACTCATAATTGGCGAATTCGTAGGTTCAATTCCTACTGGATGCACGCCAATGGGACCCTCCAATAAGTCCCAATAAGTCTATTGGAATTGGCTCTGTATCAATGGAATCTCATCATCCATACATAACGAATTAATTGGTGTGGTATATTCATATCATAACATATGAACAGTAAGAACTAGCATTCTTATTGAGATTAGAACTCATAGGGAAGAAAATCGATTTATGGATGGAATCAAATATGCAGTATTTACAGACAAAAGTATTCGGTTATTGGGGAAAAATCAATATACTTCTAATGTCGAATCAGGATCAACTAGGACAGAAATAAAGCATTGGGTGGAACTCTTCTTTGGTGTCAAGGTAATAGCTATGAATAGTCATCGACTCCCGGGAAAGGGTAGAAGAATGGGACCTATTATGGGACATACAATGCATTACAGACGTATGATCATTACGCTTCAACCGGGTTATTCTATTCCACCTCTTAGAAAGAAAAGAACTTAAATCAAAATACTTAATAGCATGGCGATACATTTATACAAAACTTCTACCCCGAGCACACGCAACGGAGCCGTAGACAGTCAAGTGAAATCCAATCCACGAAATAATTTGATCTATGGACAGCATCGTTGTGGTAAAGGTCGTAATGCCAGAGGAATCATTACCGCAGGGCATAGAGGGGGAGGTCATAAGCGTCTATACCGTAAAATCGATTTTCGACGGAATGAAAAAGACATATATGGTAGAATCGTAACCATAGAATACGACCCTAATCGAAATGCATACATTTGTCTCATACACTATGGGGATGGTGAGAAAAGATATATTTTACATCCCAGAGGGGCTAGAATTGGAGATACCATTGTTTCTGGTACAGAAGTTCCTATAAAAATGGGAAATGCCCTACCTTTGAGTGCGGTTTGAACTATTGATTTACGTAATTGGAAGTAACCAATTAGGTTTACGGCGAAACCTAGAAATCGATCACTGATCCAATTTTAGTACCTCTACAGGATAGACCTCAACAGAAAACTGAAGAGTAACGGCAGCAAGTGATTGAGTTCAGTAGTTCCTCATATAAAATTATTGACTCTAGAGATAGAGTAATATGGAGAAGACAAAATTGTTTCAAGCACCGACAGAACAACCAGAAGCGCCCCTTGTTTCAAAGAGGGGAGGACGGGTTATTCACATTTCATTTGATGGTCAGAGGCGAATTGAAAGCTAAGCAGTGGTAATTCTAAGGATTCCCGGGGGGAAAAATAGAGATGTCTCCTACGTTACCCGTAATATGTGGAAGTATCGACGTAATTTCATAGAGTCATTCGGTCTGAATGCTACATGAAGAACATAAGCCAGATGAAGGAACAGGAAGACCTAGGATGTAGAAGATCATAACATGAGTGATTCGGCAGATTTAGATTCCTATATATCCACTCATGCGGTACTTCATTGTACGATATATATAAGAATTGTACGATATATATAAGATCCATCTGTATAGATAATATCATCATCTACATCCAGAAAGCCGTATGCTTTGGAAGAAGCTTGTACAGTTTGGGAAGGGGTTTTGATTGATCAAAAAGAAGAATCTACTTCAACCGATATGCCCTTAGGCACGGCCATACATAACATAGAAATCACACTCGGAAAGGGTGGGCAATTAGCTAGAGCAGCAGGTGCTGTAGCGAAACTGATTGCAAAAGAGGGGAAATCAGCCACATTAAAATTACCTTCTGGGGAGGTCCGTTTGATATCCAAAAACTGCTCAGCAACAGTCGGACAAGTGGGGAATGTTGGGGTAAACCAGAAAAGTTTGGGTAGAGCCGGATCGAAATGTTGGCTAGGTAAGCGTCCTGTAGTAAGAGGAGTGGTTATGAACCCTGTAGACCATCCCCATGGGGGTGGTGAAGGGAGGGCCCCAATTGGTAGAAAAAAACCCGCAACTCCTTGGGGTTATCCTGCACTTGGAAGAAGAAGTAGAAAAAGGAATAAATATAGTAAGAATTGGATTCTTCGTCGCCGTAGTAAATAGTAGAGTAGAGAAAATCGAATTTGTTTCTTCGTCTTTAC-AAAAAAAAAAATAGGAGTAATTAACTGTGACACGTTCACTAAAAAAAAATCCTTTTGTAGCGAATCATTTTTTAAGAAAAATAAATAAACTTAACACAAA
>Guibourtia tessmannii voucher Breteler 14865 chloroplast, complete genome
AACATAAATATGTTATGGGCGAACGACGGGAATTGAACCCGCGCATGGTGGATTCACAATCCACTGCCTTGATCCACTTGGCTACATCCGCCCCGAGACTATCACTATGTAAAAATTACATCGATTTCAATTTATACCTTTTATCAGTTATCAATTTATACTTTTTATCAGTTATCAGTATTTTTTCTTATAATTCTTATAAGTTTTTCCTTGTCTTTCTAAGATATGATAGAATAAGAAAAAAAAACAATTGAAATTTCTCTTGAAAATGTAAAATAATAAGTTCCTGCTGAGAAAAACGTATAAATTACGAAATAAAACAAAGAAAAATATGAAAGTCCATTTTTGTATGTTGAAATAAAGAATAATAAAATAAAGAATAAAATGTTGAAATAAATAAAAAACTACTAAAAAAG-AAAAAAAGTAAAGGAGCAATATCTATTTCAAGAGGATTGATATTGCTCCTTTACTTTCAAAAACTCATATTCATTAAGATACAAATCTTATCCATTTATAGAGGGAGCCTCAATGGCAGCTAGGTCTAGAGGGAAGTTATGAGCATTTCGTTCATGCATAACTTCCATCCCAAGGTTAGCACGGTTAATAATATCAGCCCAGGTATTAATTACACGACCTTGGCTATCAACTACAGATTGGTTGAAATTGAAACCATTTAAATTGAAAGCCATAGTGCTGATACCTAAGGCAGTAAACCAGATACCTACTACAGGCCAAGCAGCTAGGAAGAAATGTAAAGAACGAGAATTGTTGAAACTAGCATATTGGAAGATCAATCGGCCAAAATAACCATGAGCAGCTACAATATTATAGGTTTCTTCCTCTTGACCGAATCTGTAACCTTCATTAGCAGATTCATTTTCTGTGGTTTCCCTGATCAAACTAGAAGTTACCAAGGAACCGTGCATAGCACTGAATAGGGAACCGCCGAATACACCAGCTACGCCTAACATATGAAATGGATGCATAAGAATATTGTGCTCAGCCTGGAATACAATCATAAAGTTGAAAGTACCAGAAATTCCTAGAGGCATACCATCAGAAAAACTTCCTTGACCAATTGGATAGATCAAGAAAACAGCTGCAGCAGCTGCAACAGGAGCTGAATATGCAACAGCAATCCAAGGGCGCATACCCAGACGAAAACTAAGTTCCCACTCACGACCCATGTAACAAGCTACACCAAGTAAGAAGTGTAGAACAATTAGCTCATAAGGACCACCATTGTATAACCATTCATCAACGGATGCCGCTTCCCATATCGGGTAAAAGTGCAAACCTATAGCCGCAGAAGTAGGAATAATGGCACCTGAAATTATATTGTTTCCATAAAGTAGAGATCCAGAAACAGGCTCACGAATACCATCAATATCTACTGGAGGGGCAGCAATGAAAGCGATAATAAATACAGAAGTTGCGGTCAATAAGGTAGGGATCATTAAAACACCAAACCATCCGATGTAAATACGGTTTTCAGTGCTGGTTATCCAGTTACAGAAGCGACCCCATAGGCTTTCGCTCTCGCGTCTCTCTAAAATTGCAGTCATGGTAAAATCTTGGTTTATTTAATCATCAGGGACTCCCAAGCACACGAATTCTCTATAACTAGATAATGGGGGCTTGTTATTCAACAGTATAACATGACTTCTATACTGGTGTCAACCAATACCAATATTCATAGCCATCTATTTTCATTTAGATTTATCAGAATTCTATTTTTTCATCGATTTCATTCATTCAAATCACTTCATTCAAAAAAAAAAAATGAAATGGGTATATATTAGTATATATTACTTCGAGATGATAATTCTAGTGGGTTGCCCGGGACTCGAACCCGGAACTAGTCGGATGGAGTAGATAATTTATTTGTTAATAAAATTCAACAACAAAACAAAT-AAAAAAAAATCCCTCCCCAAGCCGTGCGTGCATTTTTCATTGCACACGGCTTTCCCTATGTCTACATTTATAAACCTCAGTTCCTTCCCTAGAACAAGACTCTAAGAAAGTTGAATACTCATTGATTAATCCCTACCTACTCTTACTTACTCCATAAACATTTCATAATCCATTTTCTAATAGAATTCTAAAAAATGAATGATTTTTTATCTCTTCATCATTTAAAGATCAATTTCCACTTACAACGAAAATATCATAACCAATCATTCATCATTGACCAGATCATTGATGCAAATAATATCCAAATACCAAATACGGCCTCTATATAACCTCCTCTGCAAAGTAAAAGAAGTTCTTGAAAAGATCAAAGAAATAATCTCGTCTTCCTCTGTAAAGAATTCTTCCAAAAATTCTGAACCTAATCTTTTCACAAAAGAGCGTACAGTACTTTTGTGTTTACGAGCCAAAGTTTTAATACAAGAAAGCCGAAGTATATATTTTATTCGATACAAACTCTTTTTTTTTGAGGATCCATTGTAATAATGAGAAAGATTTCTGCATATTCGCACAAATAAGTCAATAATATCAAAATTGGATAAATCGGCCCAGACCGGCTTACTAATGGGATGCCCTAATATGGTACAAAATTTCGCTTTAGCCAATGATCTAATTATAGGAATAATTGGAACTTTTGTATCAAGCTTTTTCCTAACATTTTCTATTAGAAATGAATTTTCCAACATTTGACTCCGTACCACTGAAGGATTTCGCCGTACACTGGAAAAATAACCCAAAAAGTAGAATGAATGCTCGGATAATTGGTTTATATGGATCCGTCCTGGTTGAGACCAAACATAAAAATGGCATTGCCATAAATTAATAAGATAGTATTTCCATTTATTCATCACAAGAGGGGTATTCTTTGAAGCCAGAATGGATTCTCCTTTATATCGAGCATAATGAATGAAAGAGTCCTTGAAAAACCATAGGGTAGACAGAAAATCCTTAGTAAAGACTTTTACAAGATATTCCATTTTTCCATAGAAATAGATTCGCTCAAAAAGGACTACCGAAGATGTTAATTGTAAATGAGAAGATTTGTTACGGAGAAAAAGGAAGATAGATTCGTATTCACATAGATAGAAATTATATAGGAACAAGAAGAATCTTGGATTCCTGTTTGAAAAAGTAGAAATAGATTTTTTTGAAGTAATACGAATGTTCCAATTACAATACTCGTGAAGAAAGAGCTTTAATAAATAAAAAGAAGAAGCATCTTTCACCCAGTAACGAAGGGTTTGAACCAAAATTTCCAGATGGATAGGGTAAGGTATTCGTATATCTGCCACATAATTTAAATATGGAAATTTATCCTCAAAAAAAGGAAATATTGAATGAATTGATTGTAAATTATAAGATTTTACGATTTTTGTCTCCTCTAAGAAAGAGATTAATCGTAGGGAAAATGGAATTTCCAGAATGACGGCAAACCCCTCTGATATTATTTGAGAATATAAATTCTTGTTGTGCCCACAAAATTTATTTTTGTTAGAATCATTAGCAGAAATAATCAAATGATTCTGTTGAGACATTCGAGTAATTAAACGTTTTACAATTAGTAAACTAGATTTATTGTCAGAACCTATATTTTCCATCAAAATGGAGCTATTTAAACCATGATCATAAGCAAGTGCATAAATATATTCCCGAAAGATAAGTGGGTATAGAAGGTCATATTGCTGAAACCTATTTCGTTCTAAATATACTTGAAATTCATCCATTTTCATTTTTGAAAATTCAATTGGAGACAGGGATAGGGGATTTATTGGGTTCTCAAATGATACATAGTGCGATACAGTCAAAACAGGGTATTCTATTTTTTATATTTTTATAGTAAAAAAATAAAAAACGAATAGATACCTCGAAAACAAGTAAAACTCATCAACGGACTCTCTCTCCTCGTTTTTTTCGATCTAATTGTTTTATGTTCATTCTAGAATAACAATCTAGTTCGAAATCCTTTATTTTCTCAACCCAATCGCTCTTTTGATTTTGGAAAAAAAATATCTTTCTCAATATACTCTTTCTTCTACACATTTAGCGCCACCCCATAATGGAGAATAGTTAATAGTTAGGACTCATAACATAAAAAAATCAATAATCCTTTTTATGGAAAAGCTTTTCCCACATCAAGCACTAATCTATTTTTAACGTAAAATTAGATCGGGTAATCATTCCAATTAAAAAAAGAAAGCTCGTTGCTTTTTGTTTCCCTATAATTGGAGCCGCCATGCTCTATCCATTTATTAATTCAACCCAACTTTGATTTTTTGTTCCGAGCCAAGAATTCAAACAAAGGTTTGGATCGGATCCAATAAGAATGAAATATTCTTCGAATTCTCCATTGATACGACATGCTACTTTTTCCATTCATTCCTTTCTGGATCAGTCGTCGTCTTACAAACTCTATCGCCGGTATGAACGAATCCATTGCTTCATTAAAATGTGTAAAAAATCGAGTCGCACTTAAAAGCCGAGTACTCTACCATTGAGTTAGCAACCCGAATGAAACTAATATTAAAAAAAAACTAATAAAATCGAATGTGTAGATATAATAGCAATCAAAAAAAGATTGAATTGTATAATAAAAAAATCCTATGGATTATGGATATGGAATGGAAATAAAAAGATCCGTTTATTCACGATCGGATTATATTTGTTTGATACACGGTTGTCAATATTAATATTAATGTTGAGAAAAAACTACAATGGGGAAAAAAAAATTATAAACTTTTAATTTGAATAAATTGGAAATAGTAACTAACCAATTGAAATTCCATTTTATTTAATTCATGTTAATAATAACAAAGTTCGTTTGTAAATTCGAATAATAAAATTCGAATACGAAAATATATTCTAATACTAATAACTAAAACTAGATTATAATACTAAAAACGAAAACGAATAATAAT--AAAAAAAAAAAAACAAACAATTATGTTGAATTGGCACTACAAAATTAATCGACATAGATCC-----AAAAGGGTGTATGCGAAAATTAAGGAAAAAAAAGGTTAGAGATCCGATTTTTATTCAATCAATTAATATTCTTATTAATATTAATTAATAATTGAATCAATACAATCTAAATATGGACTAAATAATTAACCTAACCCCCTTTTTTTTTCTTCTTTTTTATTTCTTCAGAGAATTACAATGAAAACCACCTCATTGAGAGTAATGTATTTATAAACCCAATTACTTGATTTATTGATTTGCTCTTTTTTTCTATCCGTTTTCTATTATTTTATATATCTTTATATATCAATTCTATTAATTTATATCTATATCAATAAAAATAGATTTTTGTGGTTGTAGAAAACAACATTCTTATAGTATAGCAATAATAAATGAAAAAAAATGAGGTATGAATAGATAGCGGGGGGATAAGAGAGATAAAGGGTTATATAAATATATATACAAGTTATCCACACCCTCTTTTGTTTATTATTTCATTAATTTACTTTCGTTTGTTGATTAGGGCAAAGTTCGATAAAAACACCCGCCCTTTTTGAAATATCCTGAACAGTTCCTGTAGGTTGAGCGCCCTTTTCAAGGAAATCGAGAATAACAGGAATATTTAAATAGGTTTGATTCTTTATCGGATCATAAAAACCCACTTTTCGAAGATCTCTTCCCTCTCGTCGGGATCGAATATCAATTGCAACAATTCGATAAACGGCTCATTGGGATAGATGTATGGAGATGAACAATACACCCCCCCTAGAAACGTATAAGAAGTTTTCTCCTCGTACGGCTCGAGAAAATTAGATGATGCCTATGGGATATAATATAGTTATGAATTTGGATGTCAAATAGATCCATAAAATCAAAAAATCAATTCGATTATGATTTTTTAAGTACTTTTTTCTTATTCTTTTTCTTTCCCCCAAAAAATCACTCGTATTCGCAAACTCATAACTCAAGTTGGATAACTCTCAAATAACTCAAAACCTTTAAGTATTTCATTTATTGAGCGGTCTCTATCCCGTTTTTTGTCTATTTTCTTTAGAATCGAATCTATTTTTTTTTTTTTCTTCATTCTGATAGAGTTGTTGAGACAATTAAAATTGGTATTTACTTGTTCCAGGATCCCTTAGATTTTACTTGAATCGTTGGGTTTAGACATTACTTCGGGGATTTTTAATCGTTTCAAAAATGGCAGCAACATACCATTTTTTCTTTCTATCAAAGAATCATAGAAATAGATAATGATTCCCGCAGATATACTTTTGATCGAAATCGTTTTACCAATTCCAACAAATTTTACTCGAATTCATTTTTATTTTGAAACTTGATCGAATTGGATCCTTTCGATTTCGATTTCTATATAGATAGATAGATAGATAGATATTTACGAAGTTGTTCGAATTTATTAATTTTCACTAACCCTAGATACTTGCTCCTGAAAAATGAATCAACTCGAGCTCCATCATGTACTATTACTATTTACATTATCAACTCCCCCTCCAAAAAAAAACGAGTTCGATATGGAACAGAACAAACGATGTCGAGCCAAGAGCACCCTCATTTCTATATACTCATTTTTATATAATATAAAAATAGTGGATTAAGAATCCACAGCTAATTGAATCATGTCTTTCAAGTCGCACGTTGCTTTCTACCACATCGTTTCAAACGAAGTTTTACCATAACATTTCTCTGGTTTGGAGCCAGTATGTAATTATGAAATCATGAATAGTCGTTGATTCAGTCGATCCATAGTAATCCATATGTTTTCTGAATGGGTAATTTCTAAAGAAAATAAAGAAGTCTCATCAAAAATTCAAATAAAATCGATATTTTAGTATGACTGGAATTTGGATTTTTGTATTTTTGATTTATTTTTAACATAGAAAATATTCTATTTAATAACATGAATACAAATAAATAAGTTTAAGTTTAAATAAGTTCTTTATGGAATATACATCTTAAAAGTAACTCAATTTAGAGACGGATCATTATAAATAAGAAAAAAGAATCACGCTTTAGCCAATATTATAGATTCTAGATTGTTAAACCGAAAGTTTCTCAAAAAAAAAAGGGCAATCTTTATTCTAATAGAATATTTGTACTCTCATATGATATTTAGATCTATCTATATTGATAGATCATGCATGGATATGCTCTGGGACGGAAGGATTCGAACCTCCGAATAGCGGGACCAAAACCCGTTGCCTTACCGCTTGGCCACGCCCCATTTCGAATTTCTATCCGACACTAATAAACACTAATATTAGTCTAATATTAGTATTGGCTGTTCGTCAATTTCAGTTTCAATATCGAAATATCTATATCGTATAGAATGTTGCGAGGTTTTTGATATGTGTAGATATAGAATTAAACGGAAATTCTTGATCATTCCATAGAATGCAATTAAGATATTGTATGAAAGTATGATTTCTTATATTCTATCTTAAAGAACAAAATGTTTGCTATGCTTATGCTTATGCTTAATATCTTTAGTTTGGTCTGTATTTGTATTAACTCTGCCCTTTATTCAAGTAGTTTTTTATTCGCGAAATTACCGGAAGCCTACGCTTTTTTGAATCCAATTGTAGATATTATGCCAGTAATACCTCTACTCTTTTTTCTCTTAGCTTTTGTTTGGCAAGCTGCTGTAAGTTTTCGATAAGATCTTAATTTTTATACTATCTTAGACTCTTAGAAAAATTCATAATTTATTCGAAAAAAAATTCTAACATTCTAACAATTGATAAGATCAGATAAGTCTTACAGTATGAATCCTTAATTCAAATATTGAAATTTTTTTATACCCAAGAAAAAGCTAGACCATCTCATTTCATCATTCTTACCCCCCCTTTCTATTGAAAATGAAAAAAATTCGATTTGAGTCCCCACCAATATCTAATTGGGAGTATGATAATTTTGATAATAAAGGACTCGGCTCTTATTACAAATCCATTTTTGAAAATTCCTTTCTATTATATTTCTCGAAACCACATCATTTCTTAGTGTCAAAAGAAACATAATGTATAGTATAGGAAAATCTATTCTC-TTTTTTTTTTTAATTGATCTTGGAGATTGTGTAATGCTTACTCTAAAACTATTTGTTTACACAGTAGTGATATTCTTTGTTTCTCTTTTCATCTTCGGATTCCTATCTAACGATCCGGGACGTAATCCGGGACGTGAAGAATAAAAAATAAGATTTTTTTATTCTCCTTTCATGATTTTGAAATATTTCTTAGAATTGGATCTATACTATATTAATATTTCTATTTAATAGAATATTAAATATTAT-TAAATT-----GAATATAATATTATTCAAAATAATATTATTAAAAATTTAATAGAATATTATTAATATTTTATAATATTCTTAATATTTAATATAAAATATTTAATATAATATTTAATAATAATCAATTTCATATTACTTTCTATTGAATAATAATAATAATAAAATCAAACAAACAAAGAAAAAAATTCAAGAGATAGAGATAAAGAACAAATCATCGACGGAAACGGAAAGAGAGGGATTCGAACCCTCGGTACGAAAATTTCGTACAACAGATTAGCAATCCGACGCTTTAGTCCACTCAGCCATCTCTCCCAAATTGAAAAAATAGAATTCCTATGTTACATTATACAAACAAAAAAAAGAGATTGAAGAAGCTACTCCTTTCTTTCTATCTTATCTCTCTTTGACTTATTCTTTTTATATTATAGTTTTTCTATTTCTTTTTATTCTATATTAGGATTAGGATATAAAATTCTATTTAAGATATCCAAAATATTAAAAATATTCTCTAAATACTAAATAGATAAATTGTATAAATAAATATTGAATATTGTATAAAATAGAATAGAATTCTAATAAATAATAAAAAAATATCCTTTTTGTTTGTTCGAAGGGGTCGTGTTTTTTTTCTATAGCCCGGCCAGATCGGTACCTAGCCGGGCTTTTTTTGTTCTAATGAATCCCGTGAATAAAATATATTGGATCTGAAAAAATACTTGTTATTGAAACAAGATCAAACATAAGAAAAACTTTTATATTCCTATGAGATAAAACCACAATGATAGAAGATCAAAATCACTTTTCTTATTATTTTATTTTCCATTTTTTTATTCTTTATTTTGATTTTTTCCAGTAACCGTACCTAAAAATGTAAAAAAAAGCAAATACGACTAAAAAAAGAATGGAGATTCTTTACACAATGCATTTTCTTTTTATGTTATGACTAAAATAATTTAGTCAAGATGTATTTGTCAAAACACCTTCAGCAAAACAAAAAAAAGGACT-CCTTTTTTTTATTTCATTAGGTCCCCTTTACGAAAGAAAACACGTCAAAACTATAATTTTCATGATTCTTTTATTATTATTATGATCCTTTTTTTGATTCCGACTGATTCCCCTGTTCGACAAAAGATTTGTTTATATACAATAATCGCATTGTAGCGGGTATAGTTTAGTGGTAAAAGTGTGATTCGTTCTATTGACCCCTTAATAGTTAAGGGGTCCCTCGTTTGATTCATATTCCGATCACAAACTTATTTCTTAAAAGGATTTAATCCTTTCCCTCTCAACGAACGATTCGAGGAAGAATATACATTATCGTAATTTGTATCCAAGAAGAATCAATTAGAAATTGAAAAATGGAATTATGAAATTACGAAACATAAAAATTTTTTGAATTGGATCACAATACTCACAAATTATTGAGTATGAATAAGGGATCCATGGATAAAGATATAGAAAGTTTATTTCTAATCGTAACTAAATCTTCAATTTTTTTATTTGTCTATGAGAAATTGAAGCAAACTAGCTATTAAACGATTCCTTTAGTTTACTATAGACATCAACATATGATATGTAGCTCGGTGGAAAAAAATGCTTTTCCTAAGGATTCTTTCAAATCGAAAAGAAATAGCGAACGAAGTAAAAGTAAGTAGAAAAAAAATTTAATTTTTCCTCCTCTTCTATAGGGATCATCTAAAAAGCGGGCTGTTTTGAATGTATTCAGAACGAAAGGCTGACATAGATGTTATGGGTAGAATTCATTTCATTCATTTCATTTTGTTCACATCTTCTCCATTTGTTAAATTTTTCTATTTCTCTCTATCTTGCATAAAGGAGCCGAATGAAACCAAAGTTTCATGTTCGGTTTTGAATTAGAGACGTTAAAAATGATGAATCAACGTCGACTATAACCCCTAGCCTTCCAAGCTAACGATGCGGGTTCGATTCCCGCTACCCGCTTCTATTCTATAGCGGATATTGGAATCTATATTTATTATTATATATTAATACATAAATAGGAATATATAACTAATTCATTTCGTTATTTAAATTCAAAATAGACTCGAATTTTTTTAATGGAATTTAATTAATGTAAATGCAATTCATCATCAAATTGAATACACAACCCCCCCGAATTCTCTCACATATTTTTTCCAAATCAAATGGAACAATAAAAAATTGTAATGAAAAGCGTCCATTGTCTAATGGATAGGACAGAGGTCTTCTAAACCTTGGGTATAGGTTCAAATCCTATTGGACGCAATTTATTTGCATATATATTGAATTGAAATTTCTATATTTCTATGTCAAGAAAAAGATTTTGAATGATTTGAATTGAACAAGAAACACTTAGAGTTTTAGAGTAATAACTTACATTTTAGAGTAATAACTTACATAAGTTATACACAATTTATATCTTGACCTTCTATTTTTTATAGAATCTTATAAAATAAAAGAAATTAAAAAATCTAAATCTCTTAGAAATATAAAAATTAAAAATTGTGG----------------------ATTTCTTATCTATTTTATATAAATAGAAATTGGATTTTATTTAAGATAAAAAATGATATTAGAAAGATTGGAAAGTTATTAAATTATTAATCAATTTTTTTCGACTTGTTCCTGAAGTAAAAAGAGTTCCATCTGTTCCTGAATAGCTTCTTTCAAAAGGGCTTCTGCTTCTCCGGTAAATGTCTTGGTAGAAGATATGATTTCTTGGAATTGAGGTTTATTCGTTTTTAAGTAAGCACGTAATTCAACGAGAAATTTCCTTACCTGTCCAATTTCTAATGAATCAAGATAACCATTTGTTCCGGTATAAATAGTTATTATCTGTTCTTCCACAGTGAGAGGGGCTGATTGGGATTGTTTGAGCAACTCGCGCAATCGTTGACCTCTTGCCAATTGATTTTGAGTAGCTTTATCGAGATCGGAAGCGAATTGTGCAAAAGCTTCTAATTCTGCGAATTGCGCCAATTCCAATTTTAATTTACCAGCTACCTGTTTCATGGCTTTAATTTGAGCCGCAGATCCAACTCTCGAAACGGAAATACCTACATTAATCGCAGGTCGGATTCCAGCATTGAATAGATCGGCGGATAAGAATATTTGGCCATCTGTAATGGAAATTACATTAGTAGGAATATAAGCTGAAACATCTCCTGATTGGGTCTCAACTATCGGTAAAGCAGTCATACTTCCTTCACCTAACTGAGAACTTGATTTAGCAGCTCTTTCCAAAAGGCGTGAATGCAAATAAAAAACATCTCCCGGATAAGCTTCACGGCCCGGTGGTCTTCGTAATAGAAGAGACATTTGGCGATAAGCCTGTGCTTGTTTGGAGGGGTCGTCGTAAATGATTAAAGTGTGCTGTTCACGGTACATAAAATATTCCGCCAGAGCTGCTCCTGTATAAGGAGCGAGGTATTGTAATGTAGCCGGAGAATCCGCTGTTTCAGCTACTACAATAGTGTATTCCATTGCTCTCCTTTCTTGTAAAGTAGTTACCACCTGAGCCACAGAAGATGCTTTTTGACCAATAGCTACATAAACACATATTACATTTTGTCCTTGTTGATTGAGAATCGTATCCGTGGCTACTGCTGTTTTACCGGTTTGTCTGTCACCAATAATTAATTCTCGTTGACCACGCCCTATAGGGATCATCGAATCAATAGCAATAAGTCCTGTTTGAAGAGGCTCATATACGGAACGTCTCGAAATAATACCGGGAGCGGGAGATTCGATTAACCTAGATTCAGAAGATGAAATTTCTCCTCGACCATCAATAGGTTTAGCCAGGGCATTTATAACACGACCCAAATAAGCTTCACTTACTGGTATCTGAGCAATTCTTCCTGTTGCTTTTACAGAACTTCCCTCTTGTATCATCAAACCGTCACCCATTAATACAACACCGACATTATTGGATTCCAAATTCAAAGCAATGCCTATTGTACCCTCTTCAAATTCTACTAATTCCCCCGCCATTACCTCATCAAGACCATAAATACGAGCAATGCCGTCGCCTACTTGAAGTACGGTACCAGTATTTAAAATCTTGACTTCTGTATTATATTGCTCAATACGTTCACGGATAATTTTACTAATTTCATCTGCCCGAATGGTTACCATGAGTATTTCTTAATTCTTTTTTAAAATAAAAAAATAATGCCTACTGTAGAAGAACTAATTAGTTATTTTATTTCTTTCATCGCCCCAAACATGCCAATATTAGCACTGATGGTACGTAAATGTAACTCGTTGTTCAAGCAACTATTCAGAGTTCCTAGAGCTCCCTGTAAGGCTTGTTGGAAAACCCGCTGTCGGACTTGATTAATTGCCCTTTGTTCTTCAAAATGAATGGTTTCATTTTTGTAATTTTCTAATTGTTCCAAAGTCATAGAAATTGAATTAATCAAATTCCATTTTTCTCGTTCTATCTCAGAGTAGCCATTCACTCGAAACCGATCTGCTTCCATTTCTACTTTCTGTAAACGTGCCCGGGCTTTTTCCAACTGTTCAATAGCCCTTTCCCGTAGTTCTTCTGAATTTCGAATAGTCTTCAAGATTCTCTGTTTTCGATTATCTAATAAATCACTTAATGAAAGTAGATTATCTTTCCATTCATTTCAAAACTTCCATAATCTCTTCCCGAACCAAACATGAATCTTTCAATTCATTTGGCTCTCACGCTCAATTCCTTATGAGAAATTCCCATATCTTTTTTTTTGTAATAAAGCCTATCCTCTCTATGC---------------ATATTCCAAAAACAAATATCGAAACTTATCACTAATACAAGACCAGAATATTTGGAGGACTCTTCTGAACAAACAAATAATTGTCAGCAAGGTTGTTTTTTAATCCAAAGAATTTTTATTCCTTTATACATATCCATGCATATACGTAGGTCGTCGATTCCGCATTGTATAAAAAAATTGTATAATATTTTTTTTTTACAATAACGTTTTAAAGTTTAAAGGGTTCAAATCATTCTATCGACATGAGTGTTCTATATCGAAAAAAAAATTCCAACTATTCCTTTAAAACCATTTCTGTTATTCTGTTAATAGTAGAAAGACTACCGCGCTACGTCTCGACTTCAAACTGCTTAGTTTTAACCATATTAATGGTCCCAGATTATTAGTGGATAGAGAATCAAAGTGGATTTACCAATGAATCACGAAATGCTATGGTTCTTAAATATGATTTCTTAATTTATTCAGAAGTAATTCGCGGGATCGTGCACCTTTTGATAGTTCTAACG-AAAAAAAAAAAAGTACAGTTGGTTGGATCCAACCTATTCTTGAAATAAACAACTCACACACACTCCCTTTCCAAAAAAAATCAATACACCAAGCACTACACTTAGATTTATTGGATTTGTTGCTAAAATATCGGTATTAAACCCGAAACTCCCAGCGTATGGCCAGTAACCCAAAGAAAGGAAAGAATGGGTTATATTTTTCATATGATTTTATCTCCTCTTATATCTTATAGATAGACTAATTATCTTTATATATATATCTATCTATATATATTAGATATTGTATTTATATAGATTTTGATATTTTTCGATATTTCAATTCGATATCGAATTAATAATTAATAAATAATAAGAATTTAATAAATAAATTTAATAAATTAAATAATAAATAATAATAATGAATATCAAATTCATATTAATAAATAATTAAGAAATATGAAATTATAAT-----------------------AAATATAAAAAAATTTATTAATA--AATAA-TTT-TTA----TAA------TAAATAATATTTTTATAATAAATAATATTATTATTATATATAAAAAATATTATTATATATTCTAATTATATATT---------CTAT---ACTATTTAATTAATATTTAAATTAATATTAATAATTATATATTCTAT---ACTATTTAACTATTTCATTTTTAATT------------GGAATTAATATTTTTAATTAATTACAATTTATTAAT---TAATATTTTTAATTAATA-TTTTTTTGCCCATAAGAATGATACTTATTTGAATTAGGTACCAAATCTTATGTTAATTGCAAACTACTTAGTTTTTTGCAACACTTTGTAAAAAGAAAAACTTTCTAGGGGGGCTCGTTGGACTAACAATTAGACTAACAAAGGGAAGGAAGAAGGCGAGTCGATATGATAATTCCTCACCCTCACTTCAAATCAGTCCTTCCCATGAGGTATTGTCCGAACGAATAAATAATTGGAGGAGTGAAATATTAATTTCATTTGAAAAAGCAAGAGCACGGCACCAAAGCAAGTCCACGAAAAAAAATAAAAAAATGTTTCTTTTTCGGATTAAACAAAAGGATTTGCAAATAAAAGCGCTAATGCTACAACCAGTCCATAAATTGTTAAAGCTTCCATAAAAGCAAGACTAAGCAATAAAGTACCCCGTATTTTTCCCTCTGCCTCAGGTTGTCTCGCGATCCCTTCTACAGCTTGACCTGCAGCAGTACCTTGACCAACCCCAGGTCCAATAGAAGCAAGCCCGACAGCCAACCCGGCAGCAATAACGGAAGCGGCAGAAATCAGTGGATTCATGATAAGTTCCTCGCACACAAAATAAAGAAAAGAAATAGTTAATGATACAATCAACCAACCAATTATGACTTAACTGTTCCATCGCTAAAATTTATCCAGTCGAAGTGAAGTAATTAAGGAATTCAAATTCCGAATTGAAATCAAATTGAATGAAATCAAATTGAAATTAAAATGGAAATAAAAAAGAAAATATTAATAATATATTAATAATTGAAATACTATAATAATATAATAAAATAGATATATAAAATACTATAATCTATTAAAATACTATATTAAAATACTATAATCTATAATTAGAATATAGATTTAAAATGAATTTATTATAGATTTAATTACAATTTTAAATTAATTGATAAATTAATTAAATGATAAATTCATTAAATTGAAAAATGAACTACTTCGATATTTCTTTTTTAGTCTCTATCCACGTAGTTTTTTTGTGAATACACACGACTTTATCTAAGTTTCCAGCAGCAGGACTAATTTAGATATATCTTGAGTTCATATAGAACTAGTTAATATCTAATATCACATATACATGTGTTTCTTCCAGACAGTAAACCAATTAAATTATTCGTGTCTTAGATTCAATCAGATTCGTGAATCATTCTTCGAAGCATCCACAAGGAGTTGTCTTATAGCGATTAGATTCCATACACCTAGTTCGACCCCTACCCTATACTATAAAACTATAAATATTAATATTATTAATATTCTATTTATCTCGTTTTTTAATTTTTTTTTATTAAATCTTCGTTTTATTTATTATTATATCATATGGATAGAATCAATCTAAATCGATTCGGTGAGACAGAATCATTGCATAAAAATATCAACATTTGAGTGATCTAAGTTCATATAATTTTATTATTTATTATATTAAAATGATCTTTTGGTCAATCGTTAACGTTAAATTGAATGAATGAAACGGGAATTAGTTCTAGTTGTATAAAAATAACATAGTTTTTTTTAATTAATTGCATGTCGTAAACAACGGATACTCTAAAAATTCTTATTCAAATTATGACTACTAATATAATAACGAAATTGAATATTTTCATGTTCTAATCAAATGAACAAAACAAAATACAATAAAACAATACAAAAAAATATAAAGAAAGAGAATATTCATTGGAGGGAAGTATAAATTGGTCAAACAAACAATCTTTTTAGGAAAAAGATCTTTTAGATAGATCTCTTTCCTGTTTTTTTTTTTTTTTTTTTACAATTACCTCATAATTTTTTTTACTATTCCACTAAATCGATCGTATACTTATTTTTATTTATCTTATGCATCTTTTTATTTGGATTTGAATAACCTATTTTCTATATTTCTTTATCGATTTCGGTTCCCTAAGTAGATTATCTTGAACTGCACATACATTTCGGCGTACTAAGCTAAAAAAAGACTATTTCAAAAAATAGTCAATGATGACCCTCCATGGATTCACCTATATAAGCCGCAGCTAAAGTTGCAAAAATAAGAGCTTGAATACCGCTTGTAAATAATCCAAGGAACATGACAGGGATAGGAACCACTAAAGGTACTAAAGAAACAAGAACAACAACTACTAATTCATCAGCTAATATATTTCCGAAAAGTCGAAAACTAAGTGATAAGGGTTTTGTGAAATCTTCTAAGATATTAATTGGTAAAAGGATTGGAGTTGGTTGAATGTATTTACCAAAATAACTTAATCCTTTTTTGGAAAGACCCGCATAGAAATATGCTACTGACGTAAGTAAAGCTAATGCAACGGTAGTATTTATATCATTTGTGGGTGCAGCTAACTCCCCATGAGGTAACTGTATTATTTTCCAAGGTAAAAGAGCCCCTGACCAATTAGAAACAAAAATAAATAGAAATATAGTTCCAATAAAGGGAACCCATGGACCATATTCTTCTCCAATCTGAGTTTTGCTCACGTCTCGAATGAATTCCAGGACATATTCAAAGAAATTCTGACCGTCATTAGGAATGGTTTGTGGATTTCGAACAGCTAGAATGGCTGAAACTAATAAGATAGCAATTACAACCCAAGAAGTAATAAGTACTTGGGCATGGACTTGGAAACTCCCTATTTGCCAATAGAAATGTTGGCCTACTTCCACAGCAGACATATCGTATAATCTTTTTAATGCGTTGATGGAACATAATAGAACATTCATATTGCCCTCTGAAAGAAATCGAACTTAAAAAAGGAATTATTTTGATTCAACCATTTTTTTTCGGCTTGTCTACTTATAATTATAAATTTTAA-TTTCAATTTAAATTGTCTTAAATTGTATCGTTTGAATACGACTAATCACATAATATCTCCGTTTAGGTTATTTTTCTCTTTTTTGCGCGATTCAGTATATAGTAATAATAGTATAGTAACCGATTCCATGAATCTTAAAAATCTTATAAATCTATGGAGTTCTCCAAACCAAATAATTGATTTATCTTATTATTAATCAAGAATTTCGTATATAGCTAAAACGACCCTCACAAATTGCAAACACTAATTTGTTAAGAATTAGTCGGATTGAAGCTATAGCATCATCATTAGCTGGAATCGAAATATCTGCGAGATCCGGGTCACAATTTGTATCGATTAAACAAATCGTTGGAATTCCCAAAGTGATACATTCTCGAAGAGCCGTATATTCTTCTTGCTGATCAACGATTATTACAATATCAGGTAATCCCGTCATATATTTAATGCCGCCCAGATATGTTTCCAAGTGAAATAATTGTCTCTTCAACATAGCGGCATCTCTTTTCGGAAGACGGTTGAGTCTCCCCGTCTTTTGTTCCGTTCTTAAGTCTCTGAACTTATGAAGTCTCGTTTCTGTAGTATACCAATTAGTTAACATACCACCGAGCCATTTTTTATTAACATAATGACATCGAGCTCTTATTGCAGCCCGCGCTACTAAATCTGCTACTTTATTTTTGGTACCAACAATTAAGAATTGTTTTCCCCTACTTGCTGCATCAAAAACTAAATCACAAGCTTCTGATAAAAAACGAGCAGTTCTAGTAAGATTTGTAATATGAATACCTTTACGCTTTGCAGATATATAAGATGCCATTCTAGGATTCCATTTCCTAGTACCATGGCCAAAATGAACTCCTGCTTCCATCATCTCTTCCAAAGTTATGTTCCAATATCTTTTTGCCATTTATCACCACACTTTCTCTC----TTTTTTTTTTTCAAAAAATAAAAAACCAGGTATCCTGAAATAGAAATAAATAATTGTTCCGATGGAACCTTCTCTTCTACCAAAGATTGCTGTTAATACACAATCAGGCCATTCATTTTTTCTATTCGTTAGTATCTTTATTACTATTACCAAATCAAATGACCGCGTATAGCTAAGGGGATGAATCCGCTCTTAAGAACCATTAAATCCTGGAAATGATTGCTATGATGTATCGCATAAATTGTTTGAAATGAAAAAAAAAATCAAATAATTCTCTGTAATGGAACAAAATATCTCTCTCATCTCTCCCTCAAATAAATTCTTTTTTTTTTTCCAAGGAATGTTGCCTTGAACGCTGCACTAATTTTTTTTTTGAATCCGGTACCAACGGGTATTATTCTCCCTAGAACAACGTTCTCTTTCAGGCCTTTCAACCAATCAATACGACCCCGGAGAGCGGCCTTTGCTAAAACTCTAGCAGTTTCTTGAAAACTCGCTTCGGATATGAAACTTTGAGTATTCAGAGATGTTTTTGTTATTCCCAGTAATAGTGCTCGGTAACAGATCGCTTCTTCCAAAGCACGCCCCGTTCGCTCAGCTCGCAACAATCCAATTAGTTCGCCGGGTGAAAAAACATTAGACATTCCATCTTCTGAAACCAAGACTTTTGATGTTATTTGACGCACAATAATTTCTATATGTCTATTATGGATCTGCACCCCCTGGGATCTATAAACTTTTTGGATCTTATTAACTAAAGAAATATGACTTTGAACTATAGTTAGCTCAGCACCAATCAAGAATCTCCATGGAATGCCAAGAATTCTTGTTATATGATCGTTCCAACCCTCAACTCTCTTTTCTAGGTTCATCGATATTGAATCAATCGAACGCACCTCTAACACCTGTTCTATTTTTGGAAGACCTTGTATTATATCACCAGATTTCGATTTTTCGTATATAAATGTAACTAATGTATTTCCTTCGTAAAGGATTTCTCCGTAATGGCCATGAACAGTTGCTCCCGGAGTCGCCAAATAAGGGTTAGCCGATCTTATTACTACCGAATCCATTTGAACAATTACAACTTGACCCGATTTTCGGTTTGGTCCATTTTTAGATATACATACATTTTCACAAATAAATTGCCCAAGGCTAATTATTGAAAATGTTTTTTTTAAATAATTAG------------GATGGAGAAAATTCCAATTAAAATAGAATGGGTTCAAAACGATGTTACTGCATAGATCGGGCTTATAAATTCTCCCGTTTTCGTCCATTAAATAATATTTAAATATTTGAAAAATTTCTTTGAAATTGTCAAGTTGCAAATATTTCGTTACCAAGATCGGATTATGAGTTATTAAATAGTAAAATGAAAAAATATTTGCAACTTGAAAGGCTATTCCTAAAGGTCCTAACGAATTCCTAATTGGAATTCGAGGACCTCTTTTAATTGATTCTTTTATCACATTGTGATATTTTCCATCGTTGAGTAGACGCGTTTGAAAACAATTAGATGATGACAAAATTATCAAAGATCGGCATTCCTTATTTCTATTCAACAACATACGAATAGTTCCGTGATCTGGGCTAAGTGATTGTGAAATCTTTACTTTGGAATAAATAGAAAAAAATGGATTGATATTGGTGCGATCTGACTCATTATCCGAGATCAATTCTGAACCGGACGGATTATTCCTTTTTCGAAAATACGAAATATTGGAATTCACTAAATCAATTCTTAGGAAATCTCGAATCATGCCATTTGTACTTACTTCAACAAAAGAAGCGCGGACCTCTTCGATCGAAGAATTTTTTTTGTCTTGATCCCAATTCAAGACGAAACAGGTTCGAACTAATTGAATGCTTGTGTCAGAAATTCCCCGAATCGGTTTTCCACTTCCATAAAGAATATAATTGACAACTTGAAGTTCCAGATTATCCCTTTCCTGCAACAGGTCCTGGGGGAAAGAGGTTACTAAATTTATACCGTCCCCGATTTCATATAGAATTACGGGTCGAACTAAAGCAAAATACTTTTTCTTGGTAGGTGCGATCCATTGGACATAGAGCCAATTTTTTAATTTTTTGGATTCCTTAGAATTTTTTTTTTTTACTGTTCCGGGTGGTATCAAGATGCCACTGTGTCGGGATATCTTTTCCATCTCTCCAGGAAAATGGATATCTCCCGAAAAGATTTTTAGTTCAATCCCCCTTTTGTTCTTTTCCACTCGGACCAATCCACCTACTCGGCTTCTTATATTGAAAGTTATTGGTGTATCTACTCCAATGATACTATTGTTCCGTACCATTATGGGAGAGGATTCGGGTAAAATATGCACTTCCTCGGGAATGAAAAAAAATCGATCTACTTTCATTTGATATTTTGGCTTAAATTCTTTGAATCCTCTATACTCAATTAAATCCTCTTTTTTGAAAATGGAATGAAACCTTATAGTCCTATATTTAGTAATTCCTGAACTTTTTTTTCTGTATTGAGGATCATCGAAATAAGCAAAAATACTATTTCTACGAAAAATACCATTAATAGGTATTTCAATCGAGATACCGGAAGGGGGCATTAGTTCTTTGTCTCGTTCTTGAATCGATTGAAATGGAATGATGAATCGATTTCTTCGCCTCTTTGCCAATAAATCTGAATTAGCGTGAAGAATAGCAGGATATAGGAAATTACAAGGGCCTCGACTAAGCCCTGAATAATCTGGAATCCCACTTTTTTTTTTACCAGAAGTATTTGAACTAAAGAATTTGTGCTTTACTTGATCATTACTTACTAAAAGGTTAGAAATATATCTTCCTCCAGCAGAACGAGAATGAATGTTCATTTGATCTTGATCTTTGTGGAGTGAAAAAGGGACTGCACCGGACCTGCACGACCCTCCTGATAATATCCATAAATGACTTGTTTTTGGTAAGATGTGGACATTACTATATTTAAATGCGGATGCATGGTACACATCGTTACTCCAATGCATTTCTCCCTCTGAGTCAGAATAAATATGTTTTCGAACCCTCTCTTTAAAATTCAAAGTGTATGTTCCCGCGCGAATCTCAGCAATCACTTGTTCTGATTCTACATATTGATCATTTTGAACTAATAGAAAACTTTTTGGTGGAATAGTCACGTTATGTAGAATATCTTCACTTTCAATAGTTACATTCAAGTCTATATAACATAGAAAAGCAGGATGTCCATGACGTGTACGTGTAGGATGAACCAAACCCGCATTGAATTTGATTTTTCCATTAGAAGGGGCTCGTACATGTTCTGCAGTACCCCCCGTGAATACTCCACCGGTATGAAAAGTTCTTAATGTTAGTTGAGTGCCCGGTTCTCCAATAGATTGACCCGCAATAATGCCTACAGCTTCTCCCAGTTCCACCAGATTGCCATGAGTGGGACTCCGGCCATAACACAATCGGCAGATCCAAGATGTACTCCTACAAGTAAAGGGGGTTCGAATCCATATTGGTTGTGTTTGAGAGGTTATGAATCGATTGACAAGTCCAATCCCCATATCTTGATTTCGAATGGCAATGCATCGCGAACCTATATATATATCGTCTGCTAATACACGACCAATTAATGCTTGTATCCAAATTCTTTCCGGCATCATTCTATTCCTAGAACTAACAGAAATCCCTCGAATGGTGCCGCAATCTGTTCTACGTACAACAATGTGTTGAACTACTTCAACAAGTCGGCGCGTAAGATATCCAGCATCGGATGTTCGTACAGCAGTATCCACAACCCCTTTGCGGGCTCCGTAGCACGAAATGATATATTCTGTTAAAGACAGTCCTTCACGTAAATTGCTTTGAATGGGTAAATCAATCATTTGTCCTTGTGGATCCGACATTAATCCTCTCATACCTACTAATTGGTGTACTTGAGATGCATTTCCTCTAGCTCCCGAAAAAGACATTATATGGACTGGATTAAAAGGGTCAGTCGTCCTAAAATTAGGATTCATTTCTTGTCGTAAATATTCACTTGTAGCATACCATATCTCAATGGATTGGCGTAATTTTTCTACCGCATGTACGTTCCCATAATGATGGTGTTTTTCCAAAATCAAACCTTGTTGTTCAGCATCTTGGACTAGCCATCTCTTAGAAGGTATTGTTAAAAGATCATCAATTCCTAATGAAATGGATGTAGCAGTAGCTCGCTGGAACCCCAGAGTCTTTACTTGATCCAGAATGTGTGATGTATATGCCATTCCGAAGTGATTTATTAATTTGCTAATAAGTCGTTTAATGGCAGTTCCATCTATAACTTTATTGTGAAAGACTAGGTTGGCCCGTTCTGCCATAAATACCTCCATATTCCATTCAGTGGGGTTTGGTTCGACAATGGGTTTGAGTCAATGATTGGAAAACTTTCTTTTCTTCATCTTAATTCGCCTAGAAATTCAAGAACATAACTATGATCCTAGTTGACCCGGAGAGACCCGAATTCACACCGGTATCATAAATTTACTTAATCTTAGATACCATCTGTATGGTTAGATACCATATGAGTAGGCCCTGCAAAAGCCTTGTATAGCTTCTTCGATTTCTCGATAAAAAGAAATATGACCAACAGTGGTTCGAATGTATATACAACGAATTTCTTTTTTTATACTTCTTACTATTAGATAGTGACCATAAATCTCATGATAGGTACCCAAAGATTCGTAGTGAACTTCGATAGGAGCTTCTCTTGAAGAAATAACACGTTGATCTAGTCGCCACCGGAGCCACAAAGGGCTATCCAAATTGATTCTTTTCTGTCGATAAGCTCCAATTGCATCATAGGAATTACAAAAAAAAGCTTCTTTTTCTTTTGTATACTTATTATCGTAAATTCTTTCATTTTGATAATTTATGCGATTACACGGATTATACCGATTTGCACAAATACCACGCTGATTCCCGCTGGTTAATATGTAAAGCCCAATAAGTATATCTTGAGTTGGTACGGAAATTGGATCCCCAATAGCTGGAGACAAGAGATTCATATGAGAAAACATAAGTAAACGAGCCTCTGCTTGAGCCTCTAAAGATAAAGGCACATGAACAGCCATTTGATCCCCATCAAAGTCTGCATTAAATCCCTTACAAACTAGTGGATGTAAACAAATAGCACGCCCTTCCACTAAAATGGGTTGGAATGCCTGTATGCCTAATCTATGCAAAGTAGGCGCTCTATTCAGTAATACGGGATGACCTTGCATAACTTCTTGAAGTATTTCCCATACAATCGGTTCTTTTTCCCGAATTTTACTCTTAGCAACCCCTATATTCGAAGCAAAATGTTTTCTAATTAGACCACGAATTACAAATGTCTGGAAAAGCTCTATTGCTATTTCGCGGGGCAATCCACATCGATGTAATGAAAGTGAGGGCCCTACCACAATGACAGAACGCCCCGAATAATCAACCCGTTTGCCAAGCAGGGTCTCGCGAAATCTTCCCTCTTTGCCCTCAATTACATCTGAAAACGACTTGTAAACCTTATTATGACCGTCCCTCATTGGTTGTCCGCGGATTCCATTATCAAGAAGTGTATCTACGGCCTCTTGTACCAATTTCTCCTGACACATTACTAATTCCCCCGGCGTAGATCTACTTGTTGTTAATAGATCGATAAGAGTATTGTTCCGATAGATAACTCTTCTATAGAGTTCATTAATATCCGAGCTCATTAGTTTACCCCCATCTATTTGAATAATCGGTCTCAATTCGGGAGGAAGAACTGGTAATAGACATAAAACCATCCATTCTGGTTCTATATTTGTTCGAATAAAATGCTTAGCTAATTCCATGCGGCGAATCAAAAAATTCTTTCTTCTTCCAACTTTTCGATCTTCCCATTCATTGCCCGTGGACCCCTCTTCTCCTAAGTCTTTCCATTCTACCAACGAAGAATCAATAATAATTCTCAAATCCAGATCGGCTAATTGTTCTCGAATAGCACCTGCTCCGGTAGAGATTTCTCGATTTCGAAATGTATCGAAGCCTTGGGTAGTAAAAAAAAGCGGGATGCTGTATTTCCAGGATTGGATTTCATATTCGAATGAACCTCGTAATCGTAAGAAAGTAGGTTTTTTAACTATGGGCCTAGCAAACGAAAAATTTGGATAGGATCCAATAGGATCTCCCCCTTTTCAAAATCGGACGTGAAAGTTTCCTCTCATCCGGCTAAAGTAGTTACACCAAATAAAGATAAAGAAAGGGATTCGCGCTTTCAAATAGTATAAAAACCCTAACTACTCTTTACTCAAGTTCTCAATAAAGACCAAGCAACATTTCATTGATTCATTTTTTTTTCGATTTTATGAATTTTTTATTAAATTCTTAATTACAATAAATGAAATGTGAAATTTTTGAGTAGTCTACTTCCCTTCGAATGAGGAATCCCCTTAATTCTTAATTTCTATTTCTTAATTAATTAATTCAAATAAAAATGAATTAATTAAAATGAAAGGAGTACCTTAGGATTCATAAGGGATTTACTTGTCTATTTCTCATTCCATTCGATCTTTTAGGTCCCTACTTCGCCTCGATGGTTACATCACGATGTCCTTAAGCCTATATGCGATGGATAGACTTCTGCAACCAAGATCTATTTGTTTATTTGAACAGAATTTCAGTCCTTTCTAATAAGGAATGAAAGAGTAAATTCCAATATTTTTTTTTTCATTTTCACGAGGTAAATTCCTATTGTTTTGTTACTGAATTGACCATAGACCAATTCCCTTTTTGGAGTATTAAATACACACCCATAATTCTGAGCTTCATGTTACTCACCCCAAGAGACATGTCAGATCCGGGGCATCCCAATTCGATTGAATGGAATGACAGTTTCTCATTCTGAATCTGTAAAAATAAAAAAGGAATTTTGATCAAATCACACATCGCAATATACTAGACCTTCTAATTCTTTAAGAGGTTTATCTAAAAGATTCGCGATATAACTAGGAAGACGTTTTAAATACCACACATGAGTTACTGGACATGCCAGTTTAATATAGCCCATTTGATATCTCCGTATTCGAGAATCAACAAACTCTACTCCGCATTGTTCACAAAATTTTGGTTCTTCTTTTTTATTTCCAATTACTCGATAATTTCCACAAGCACAAATCCCACTTTTTATAGGCCCAAAAATTCTTTCACAAAATAAGCCATCTTTCTCAGGTTTATTGGTTTTGTAATGAAAAGTATAGGGTTTTGTTACTTCCCCAACTATCTCTCCGTTAGGCAGGATTTTCTTGGCCCAAGCACTTATTTGTTGAGGAGAAACTGATCCAATTCGAAGTTGTTGATGTTTATATGGATCAATCATAGAAGAAAAATTCTGATTCATTCCAATTAAGCTTCCTTCCTATGAATCTGGAAGTTTTTCTCAGATACAAGGAAATGATTCAGTTCCAGAGCCAAAGATCGTAGTTCTCGAACGAGCAATCGAAAAGATTCTGGAGCATCTTCAGATTTCGGTATTGTTCCTCCAATGATCGTAGTACCAAGTACTTCTTGACGAGCTCGAATATGATCAGATTTATAAGTAAGCATCTCTTGTAAAATATGAGCAACACCAAATCCCTCTAGCGCCCAAACCTCCATTTCTCCCACCCGTTGTCCCCCTTGCTTGGCTCTTCCTCTAAGGGGTTGTTGCGTAACAAGTGCATAATGTCCACTGGAACGTCCATGTATTTTATCATCAACTTGATGAATTAATTTCAAGATATAAGGCTTTCCTATTATAACAGGCTGCTCAAAAGGATCTCCCGTTCGTCCATCAAATATTCTGCTTTTTCCAGGATACTCGGGTTCAAATATCCATGGATTCGCTGTTTGCTTACCGGCTTCATATAATTCAGAAAACACTAGTTTTCTCGAAGCCTCTTGTTCATATCTCTCATCGAAGGGTGCTATTCGATAATGTCTATCTAGCATGCCCCCAGCTAATCCGAGTGAGCATTCAAATATCTGTCCTACATTCATTCGTGAAGGTACTCCTAATGGATTGAAGACCATATCAACGGGTCTTCCATCTTGCAAATAAGGCATATCTTGTCTAGACAAAATTTTGGAAACGATACCTTTATTTCCATGTCTTCCAGCCACTTTATCACCTACTTTGATTTCACGTTTCTGTAAAATATATATATGAATCGTTTCGGAATTATAACTAGAACCCCCCTTTTTCTGGATCCATCTCACATCAATAACTCGACCCCGACCACCTATAGGTAGTTTTAGACAAGTTTCTTTTGAGATAGATACCTGAATGCCAAGTATAGCTCGTAATAATCTATCTTCCGGGGCATACGAAGATTCTTTCGCCATTTGAGGCGTTAATTTACCCACTAAAATATCTCCCGTCTCTACCCAAGATCCCAGCATCACAATTCCATTTTTGTCTAAATTTCGGAGTAAATGGGCTTCTAGGTGTGGTATTTCATTAGTGATTCTTTCAGGACCATGGCTTGTCACATGGGTCTGAATTTCATATTTCCGTATGTGAAAAGAAGTATAAATATCTTCATAGACCAGACGCTCACTAATGAGTACAGCATCTTCAGAATTGTAACCTTCCCACGGCATATAAGCTACTAATATGTTTTTCCCCAAAGCTAGTTCGCCACCAACAGTAGCAGCACCGTCCGCTAAAATTTGTCCCTTTTTAATGCATTTACCCCGCTGAACCTGGGGTTTTTGATGCATGCAAGTATTTTTGTTGGAACGTTCATACATAACTAATGGAATGCTTAGAGCATTCTCATTTTCTGATAAAATGATCTTGTCAGTATCGGTATAAATGATCTTTCCCCCGTTTTCGGCTATAGCGGGAACCCCTGAATCTAGAGCCACCTGACGTTCCAACCCAGTTCCAACAATGCATTTTTCGGATTGAGAAAGCGGAACTGCTTGACGCTGCATATTTGAACTCATTAAAGCTCGATTCGCATCATTATGCTCGATAAAAGGAATGAGGGAAGCGCCAATAGAAAAATATTGGAAGGAAAAAATACTTCGAAGATGAACCTGTTCCCATGCAATAGTAAGAAATTCTTGACGGTATCGAGCTGGAACAACCTGTTCTTCCTGAATACTTTGATTCAACGCCAAAGAATTTCCTGTCGCTACCATATAGTATTCATCTCTACTTGGTGATAAATAAAGCATCCGTACTCTTTTTGATCTCTCGTGGATTTCATAAAATGGACTTTCTATAGATCCCCAAGAACCAACCCTCGCATGAATTGCTAGGGATCCGATAAGTCCAACATTGATTCCTTCAGACGTATCAATTGGGCAAATGCGTCCATAGTGACTAGGATGGATATCTCGTATCCGAAAACTAGCAGTTCGCCCTGTCACCCCTCCAGGGCCCAAATAACTCAATTTTCTCCCATGAACTATTTGTGTCAATGGATTTGTTCGATCCAAGACTTGAGATAATGGGTGTAATCCAAAAAAAGATTCATAAGTGGTTGTTAATGGAGTTGAAGTTATCAAATTCTGAGGAGTCGGTATCAATTTATGCCTAATTGCTCCACATATAGTTCCTCTAACCATATTTTCTAAACGAACTAGAGCCAATCCAAATTGATCTTGTAAGAGATCCGCTACAGAACGAATACGTTTATTTTTCAAATGATTCATGTCGTCAAGTTCACCCATTCCAAATTTCATTCCAATCAAATGATCCGCAGCTGCCAATATGTCTCTCGGTAACAAAAATGTATTGTTCTGAGGTATATCAAGATTCAGTTTTCGGTTCATATTTCGTCGACCAATCCTTCCTAATTCACATCTTTGTTGAAAGAATTTCTTTTGTAATTCCTTACATAACGATTCAGAAAACACCGGATCTCCGCCTACACAAGCAAATTGTTGATAAAACTCCAAAATGGCATTTTCTTTTGACCCTATTTTTTTTTTTTTCTTATCATTCAGATTCAGGAAAGACAAAAAAATTTCAGGGTAGCAAACATTCGCTAGAATTTCTCTTAAATTCGAACCTATAGCTGATGATAGAACTAGAATAGATATTTTCTGTTTCCTACTCACACGAGCCCATATCCTTGCTTTTCTATCAATCTCTAATTCTAATCTTCCTCCCCAATCGGATATTATGGTGCCAGTATAGACCGAAATTCCGTTATGGTTCAATTCTGACCGGTAATAGATACCGGGGCTTTGCAATATTTGATTGATTACAATTCTATATATTCCATTTACTATAGAAGTTCCCAGGGAATTCATTAGAGGAATGTTTCCAATAAAAATTGTTTGTTCTTGGATATCCCTGCGGGTTTTCCAAATCAATCCCGCGGATACATATAATTCGGAAGAATATGTGAGTGATTCATATATAGCATCTTTTTCTTTTATCAAGGGTTCTACTAATTGATAGGTTTCCACAAATAATTGAAATTGAATTTCTTGATCTGTATCCTCAATTTTTGGAAACTTATAAAGTTCTTCTGTTAAGCCCTGATCAATGAACCTACAAAACCCTTCGAATTGTATCTGATTCAACCCGGGTATTGTATACATTCCCCCATTTCCACTCCCATTTCTTTTTAATTTACCCATTTCTTTTGAATTTACCCATTTATAGATATAGAAAATATCCCATTATTTGTTCTCATTCTTCATCGAATCATATGAATCAATTTAGCAATAATGGAATTTCTATTTTTTTTTTTACTGAATCGCATGAAATTTTACCTAACTACGAATACGGAATGTATGAAATACCTATGAACAGAGTAGAATAAATAGAATTTTATACTCAAATTGGAATTGGCATTTGCAACAGAACAGATAGAATATAAATGGAAAGGAATTGAAAAATTCCACCTAGATTTACTTATTTCTTTTCTTTTATGGGGTTTTTTATAGAATATCAAAACAAAAAAATGGATTCCATTTCTACCATTATTATGATATTCCATTCCATATTATGATATTCCACATTCGAATTCGATTAGACACGGACACCAGAAAAAGAAATGAATCTGTTCGATGAGATAAAGACCTAATAATCAACAATATAGAATTTCTTTTTTTATTTTTTTAGCACTTAACTTTTTCACGGCTTCAATTGTTCAAAAAAGAATTCGCAGAGAAGAGAGATATTTTTTTACCTATTTTTTTAGGCGAATTTTAAAAATGCGGGTGAAGTGCGTACTTGTATTTATTAAAATGAAAGACGCGTGCTATAGCTATCTATATTGGTCTCTCTTTATTATTTATTGCAGCCCTATTCGTTCGGGACAGCATATGTCATGTTAAATTTCTATTTTCTATTCAATCGATTTAATGAAAAGTTGTCAAAATGACGCACGATAATTTCCCGAAAATTCCCTATAGATATCAGATAAAAAGATATCGGATAAGATGAGAATATCTGTGTAATAATTTATGGTCTAGGGTTTACATATATTGTAAATTGCTGTTATAAT-----TGAAATGGAGAAGGTTTTTTTTTGTTTTATTGAACAAAAATAAATACTGATTAGTTATGTATCAATTTGGATTTTCTTATCTCATCTCATTAGGAAAAACCAATTTTCGATTCAAATCCAAGAATCGTTCATGAATTAACATTT------AATTAAATAGTTAACGGTTCGGATTTGTCCTGAATTTTTACTTTTGTGACCAAAAGTTTACGTTTATTTTTTATCGTTTTGGCGGCATGGCCGAGCGGTAAGGCGGGGGACTGCAAATCCTTTTTCCCCAGTTCAAATCCGGGTGTCGCCTGTATATATATACAAATATAATAAATTCGAATATAATAAATTATATATAATAAATTATATAGAATATATAAATATATATAG-----AATAAATAG-----------------------------AAATATATATAGAATATATAAATATATATAGAATAAATATAGAATTATATATATAT-----------ATTCTATTTTTCTATTTTTATTCTATTTTTTCTTTTCTATTTTTCATTTTAATTAGATTTATTATTTGTATTATTTGATTTTCTATTTTGATTTTCATATTGATTTTCATATTTGAATTTTCATATTTGAATTCTATTTATATATTAATAATATTCTATTTCTATATTCTATTTATATATTAATAATAATATATTATCTATTTTCATTTCATTCTATAATCTATAATTAGTATTAATAAAATTAAGAAAATATAATTATAAAATA---------TTATTAATAAATATGAAATAAAAAAAATTATTTCTTTTCGGTAACACCCTAGTGAAAGAGTTTAATAAGCAGTTTTCCGATTGTTTTACAGAGAAAATAGGTCGACGGTACGGTAAGGATTCTATCAAATCGGAAATATAAGTATGCGATAGATAGCGATCATTCTTGTTTTACTTAATGAAATGTAGGGCAACTAAAAATATAGGTC-TTTTTTTTTATTCCTACCTGTTATGAATATTCATTTCCCTAATACCTGCAAGAGTGTCTCCGGATATTTTTGTTTGTGCTCAATGTTTTCCGATTCTACTAGAGATCATATAAGAACTTGGTAGATGTTATAGTTGGATTTTTTGGATTCTTTCGTCAATGGTGTTAGAACAGAATTACTTTTTTGACTCTGCGCCAGCGATTTGACTATTATTTATTATATTAAGTATTAGTGAACAATAATGAAATAATTCCTTCATATTGATATTGATAGAGATAGGGGCATAATTCACATGGATATAGTAAGTCTCGCTTGGGCTGCTTTAATGGTAGTCTTTACATTTTCCCTTTCCCTGGTAGTATGGGGAAGAAGTGGACTTTAAAAATATTACTAATTTAGTTGAGGGAGCAAACTCAAACTGTATCAATTATTTTATAGACGGTTCTGAAATTTTTTGAATTCATTAATTAACTGAAATTGAATTAAGAAAAAAAAAATACCTGCATTTCGGAATTATATTCTATTGGAATACTGTTGGAATACTGTATTCGAATATATGTATATAGATAAATAGTAAGTAGTATCTCGTTAGACTTAGACAACCACTATGTCTATCTTGTTTCCCATAGAAAGTATGTATTCCTTAATATAATAACTAATAACATAACTCTTTTG-AAAAAAAAAAGGAGGGAGGGAAAAGGTTCCGCGGTTCCTCATTGTCTATATATAGATATATAGATAGGGTCATTTCATCGAACTAGAAATTTTAGGAAGAATTCGGTTGGAATCCATTTCTTTTTATTTTCAAATATGAATAGGGGAATAATTGAAATATTTTTTTGATTGAAAGAGTCCCTTCTTTATCTTTATATTACACATAATAAGATATTGCCGTTGCCTTAGGCGAATCACATTATTACGTGCTTATGCTTACCACTTATGTTTATTTTTTTTATTTGGTTTATTAGTTTCGAAATGGAGTTTATGCTTTATTGAACTCATTTCCTATTATGGTTCAAACATTAAAAATCGATTGGGTTTTACTAATCTTTTAGAAATAGGAAAAAGTTTCCCATAGAACCGTGGGATCATCTGTCAACTATTTAATCAACTATTTCTTCGTAATACTAAAAAGATTACTTGATTTTTTTTTAATATGATATCGAGATTGGTCTTGAAAATAATCAAAAATCTATATCAATTTGAATCTCGGAAAATAAGAGATGTCCTTCTTTTTTTATTTCAGATTGAGGATTGATTGGAACCAATACAAATCAAATAGATAATAGATG-AAAAAAAAATTGGGGGGTGCTATGTACATTACATATCTGTGATTGATAGATATATGAATAGGAAGATACATATTGTAGATTGATCCATATTAAACCTCTCTTTTTATTTTTATATACTACAATAATATATACTACAATAACAATAATAGATAGTTTGGTAGAAAGAAATAAAAAGCTATTTCTTTCTACCAAACTAAATTATCCGATTTCATAGAAATCTGCTGATTCTAGTCCGATCATTTCAAGACTAAGACACGAAATGGAAATCCTTTTGCATTTTTTCTTGATTGCATTGATAAGAACTAAGAAGTCAAGTTTAAGTTAAATTAATCACTTTGACTTACTGTTTTTACGTAAATTATAAGTAAAAAGGCAGTAGGAACTAGAATGAACAGTGCAGTAGCAATAAACGCTAGAATATTGACTTCCATAATCTCATCGTTTCTTTTCTCTTTAATTCGCAATAACTCGGGATTTAATCCCATAGAGATGATAAATCTTTCCTTTCGTCGGTAAATTCAATGGGATAATAAAAATGACATCTCGATGATATCGAATCAATATCATGAATAACAATATCTGAGCTATCAACTCGATTCATCGTCGAGAATTGAATAGTATAACATAGGAAGATCTTTTATCCATACCGAATTCAAAATTGGATTATTGATCCAATCAAGAATTCCTTTACTTTTACTTTATTTATTTATTTATTTATTTATTTATTTATTTATTTATTTATTTATTTATTTAAGATTTCTTTTTATTTATTTAAGAGTTTGTTTGTTCTTTCTTCAGCGGGACTCTTCCCTTAAACTAAAAAACTAAAAAAAAAGATTATTCATTCCCTCTCTTATCGAGAGGAAATTTTTGTTTGATTTCTATTTTTTTAATATTCTTTTACTTGCATTAGGAATAGAATAGGACACGTGTATCAAAAGTTCAATGTGAAATTGAAATGAGATAGATTGTTTCAAATTCAAATAATTAGTAATGAAAATGAGTTACACAAAATCGGGGCACGATAAGGGATATACTTTGAACCGTAAAGTATTCGAATCAACTATGTTCCATTTCTTTTGTATTGTGAAAATTCCATTTGTGGGTGTGCTCGTGGTAAACATATTATAGTACTCGATTCCATTACACAGATCAGGAGTAATCGAAAAAAGCCAGGCCCAGCAGTACGGTATCTCTTTTTCTTGGAATCCTGAATAGGACGCTACTAATATTTATACTAATCCACATATGTTTCTTTCCCACCAATCAATATTAGTTGACGAAATGGAAATTACCATATTGGTTTGATGATAAATGTGAAATGAAAAAG-AAAAAAAAAGGGGGGGTCCCAGTTAGGAAAAAAATTCTGTTCTATTCCCTTTCACAGAAAATGGAGAGATAAATTGATATATTTTTTTATTGGATTTGTATCCATCGGGACTGACGGGGCTCGAACCCGCAGCTTCCGCCTTGACAGGGCGGTGCTCTGACCAATTGAACTACAATCCCAGGGAATAAAAGCGTAAAGCGTACATATTCTTACCATTTCATTCAAACCTCTTCATTTCGATTTTCGATTAGAATCGTTGTGTTGTAATTGACAGAGGCGGAACTGATATATTGATATCTACATGGATATGCACTTTAGTGAGATCGACACAGATTACTAGTAATCTTTTCGTTATTGCCAAATCGATTGAAAATCCATCTTTCAATGAATCAAAGAAAAAAGAGTTTTTTTAGTTACTTTACCCCCTTTCTTTTCTTTCCTTATACTTTATACTTACAGATCCTGATATGAATGGAAATCATTAGCAAGATCTGAATTTTTGGAAAAATACATAATCAAAGAAGAAAGGCAGGTAAGGTAGGTATGTATCTATTTTTTATTCTTCCATATCACGGCGCATCGGGTATTTCCGTAGAACAACAAATGGTTATATCATTTCATGGTGGATCGGCGAATTATTGGGTTGGGCCGAGCTGGATTTGAACCAGCGTAGACATATTGCCAACGAATTTACAGTCCGTCCCCATTAACCGCTCGGGCATCGACCCAGGAAGAGTCAATCTCAGTCTTTATTCAAAATCCCAGGATCAACTTCCTTTAGTAGTACCCTACCCCCAGGGGAAGTCGAATCCCCGCTGCCTCCTTGAAAGAGAGATGTCCTAAACCACTAGACGATGGGGGCATACTTGCCCGACCGCCATTCTATTATGTTCATAGTATGAACAGTTTTTTGAAATTGTCAATATAATTGAATAATATGACTCGATCAGAAGGATTTTTCCGTCTGTCATAAGTCCATAAGAATTTTTTGATTCTTCATTTCGATTTCGAAATTGTTCATTCCAATGGCCACTCTAGAATTCTAAAAAAAAAAAATAGAAAAATAAAAAATACGAAGGATAGGACCCTTTTGGAGAATGATTGGTTTACCGGAAAAGGCGAGGGGTTTCAACTTCATTTTTTTTTCACATTCATTGATTCATTCATTGTTAAGATTCGATGGGGATATTTATATCTCACACTAAGCCGGGAAAGAAAAAGGAAATTAAAAAACCATAATCAATCTGGAAATCTGGGAAGAGGGATAAGGATCAACAAGTTATTGAAAATGGTTTTTCAATAAGAATTTGGTTGAGGGACAAATGGAATCCATTTATCAATGATTCGAGGAAATTTCTTGGATATATTCTA--------TATTGAATTATTGAATTATTGAATTGGCGGATACATGGAGCAATCGAATCCCATTAGGATCGGTTTTCAAATAATTCATTGCATTGATATTTATCAAATTCAATATCAATGAACCAAAACTATTTTACCTTTTCTCTATGTAAATTCAATTTATTGTTCCGTAATAAGCCACTAGAAACTATGTACATATATTCTATTTGAAATTCTATTCTATAGAATTCAATAGAATTAGAATATAGTATAGAATAGAATATAGTAAAGTATACATAGAAACATATAAATAGGAGCATATGCAATACTAAATATATGTACTAGACTCATAGTGTCTAGTTACTTATTCAGGAATTGAATCAAAGGGGCCCTTTTAACTCAGTGGTAGAGTAACGCCATGGTAAGGCGTAAGTCATCGGTTCAAATCCGATAAGGGGCTTTTTACTTTTTTGCATAAAAAACCAACGGTAGTATTCATATTTGAGGGGAGAATAGCGATATTGTTGATATTTGTAATAAAAATAATC-----AAAATAAAAAAGTAAGGAATTTTTTCATTCGAAAAGGAAAATGGAATTATGAAATTTTGAATTCT-----------AAAAAATGATAATAGAATAATTCTAATGAATTAGAATATAGTAATTCTAGTTAGAAAAGTAAACATTTTTTTTATTTTTTTATAATGATAAGTCATCTCATTTAATTGCATTCCTATTTTTCTGTTATTCCAATCCAAATTCATTGGAAAGATTATCAATCAACAAAATAAAAAGTAAGTGGACCTAACCCATTGAATCATGACTCTATCTACTATTCTGATATTCAAATTCGATATAAAAATAGAGATGAAATTATCTTCTTTTATTTCATTTTCTATCTTTCTTTGGTTTGAACTCCGGAAGAATCTGTCGATATTTCCGATTAAATCTTCTTGTTCCTAGGGGTTCCATAGGAATAAATTGCTATTCCCTTCCTCCACGGAGAAAGGATTATTCCAAGTCCCAAAAGTCATTTTTCATTTTCAATATCTTTCTTTGATTTCAGAGAACACAAGAAAAGATCAATTTACATTTCAATTTCTTTTAGATATATATATATCTAAAAGAAATCTATCAAATCATGGCTTTCCGTATCAAATGGTTTCATATCGAGGCATACGATATTTTTTCCGGCAATTGATGGATGCGAGAAAGAGACTTTCACTTCTAGTCTCTTATTATTAAAAAATTCAATACAATATTAAGGAAACTCATTCTATTTTTTTTTTCTGACAGATATACAAAAAAAAATGAAAGAATCCAATATAAATAGAAAAAAGATATATGCTACTAAAATATATATATGATACTGTAGTAGTTTAGTACACAGAGAAATTCGAAGAATCCATAAAACTATTTATTTATTTTTTTTTATCAATTTCATAAACAAGATTCAAGAATAAGATTATTTGATGAAATAAGAGGAGTGGGAATCCACTGGTAGCGAGAAAAGGGATCATTTGTTTCTTGAACAGTTCTTTCAAAGAATTCATTTATCTGATTTATGAGTCATAAGACAATTCATGACTTAGGGGTTTTTTAAAAAAAGAATAACCGAATTGAGTTCTTTACCTAGGTCAATAGACATAGACCAAGAAAGGATTTTTAGATTCGAAATCCAAAAGAAGGTGTACGAGAAATCAAATTATACATACAGCCTCGAAGGCCGCGAAAATGCTATGAGGTGTTCGAAAATGGTTGAAGTAGTTGAATATGGAGGATCACTATGACTATAGCCCTTGGTAAATTTACCAAAGATGAAAATGATTTATTTGATATTATGGATGACTGGTTACGGAGGGACCGTTTCGTTTTTGTAGGTTGGTCCGGTCTATTGCTCTTTCCTTGTGCCTATTTCGCCTTAGGGGGTTGGTTCACGGGTACAACCTTTGTAACTTCATGGTATACTCATGGATTGGCAAGTTCTTATTTGGAAGGTTGCAACTTCTTAACCGCTGCAGTCTCGACTCCTGCTAATAGTTTAGCACACTCTTTGTTGTTCCTATGGGGTCCTGAAGCACAAGGAGATTTTACACGTTGGTGTCAATTAGGTGGTCTGTGGACTTTTGTTGCTCTCCACGGAGCTTTCGGACTAATAGGTTTCATGTTACGTCAATTTGAACTTGCTCGATCTGTTCAATTGCGGCCTTATAATGCAATTGCATTCTCGGCTCCAATTGCTGTTTTTGTTTCTGTATTCCTGATTTATCCACTGGGTCAGTCTGGTTGGTTCTTTGCGCCTAGTTTTGGTGTAGCAGCTATATTTCGATTCATCCTCTTTTTCCAGGGGTTTCATAATTGGACATTGAACCCATTTCATATGATGGGAGTTGCTGGTGTATTGGGCGCTGCTCTACTATGCGCGATTCATGGTGCTACCGTGGAAAATACTTTATTTGAAGATGGTGATGGTGCAAATACATTCCGTGCTTTTAACCCAACTCAAGCTGAAGAAACTTATTCAATGGTCACCGCTAACCGCTTTTGGTCCCAAATCTTTGGGGTTGCTTTTTCCAATAAACGTTGGTTACATTTCTTTATGTTATTTGTACCAGTAACTGGTTTATGGATGAGTGCTCTTGGAGTAGTCGGTCTGGCCCTGAACCTACGTGCCTATGACTTCGTTTCTCAAGAAATCCGCGCAGCAGAAGATCCTGAATTTGAGACTTTCTACACCAAAAATATTCTCTTAAACGAAGGTATTCGTGCTTGGATGGCGGCTCAAGATCAGCCTCATGAAAACCTTATATTCCCTGAGGAGGTTCTACCACGTGGAAACGCTCTTTAATGGAACTTTAGCTTTAACTGGTCGTGACCAAGAAACCACCGGGTTCGCTTGGTGGGCCGGAAATGCACGACTTATCAATTTATCCGGTAAACTACTGGGGGCTCATGTAGCCCATGCCGGATTAATCGTATTCTGGGCCGGAGCAATGAACCTATTTGAAGTGGCTCATTTCGTACCCGAGAAGCCCATGTATGAACAAGGCTTAATTTTACTTCCCCACCTAGCTACTCTAGGTTGGGGGGTAGGTCCTGGTGGGGAAGTTATAGACACCTTTCCATATTTTGTGTCTGGAGTACTTCACTTAATTTCCTCTGCAGTATTGGGCTTTGGCGGTATTTATCATGCACTTCTTGGACCTGAGACTCTTGAAGAATCTTTTCCATTCTTTGGTTATGTATGGAAAGATAGAAATAAAATGACTACAATTTTGGGTATTCATTTAATCTTGTTAGGTATAGGTGCTTTTCTTCTAGTATGGAAGGCTCTTTATTTTGGAGGTGTATATGATACCTGGGCTCCAGGGGGGGGGGATGTAAGAAAAATTACCAACCTGACCCTTAGTCCAAGTATTATATTTGGTTATTTACTAAAATCACCTTTTGGGGGAGAAGGGTGGATTGTTAGTGTGGACGATTTGGAAGATATAATAGGGGGGCATGTATGGTTAGGTTCCATTTGTATACTTGGTGGAATCTGGCATATCTTAACCAAACCTTTTGCATGGGCTCGACGTGCACTTGTATGGTCTGGAGAAGCTTACTTGTCTTATAGTTTAGGTGCTTTATCTGTTTTTGGTTTTATTGCTTGTTGCTTTGTATGGTTTAATAATACCGCTTACCCTAGTGAGTTTTACGGGCCCACTGGACCAGAAGCTTCTCAAGCTCAAGCATTTACTTTTCTAGTTAGAGACCAACGTCTGGGGGCTAATGTGGGATCCGCTCAAGGACCAACCGGTTTAGGTAAATATCTAATGCGTTCCCCGACCGGAGAAGTTATTTTTGGGGGCGAAACTATGCGTTTTTGGGATCTGCGTGCTCCCTGGTTAGAACCTCTAAGGGGTCCCAATGGTTTGGACTTGAGTAGACTGAAAAAAGACATACAGCCTTGGCAAGAACGTCGTTCCGCGGAATATATGACTCATGCCCCCCTAGGTTCTTTAAATTCCGTGGGTGGCGTAGCTACAGAGATCAATGCAGTCAATTATGTCTCTCCTAGAAGTTGGTTAGCTACCTCTCATTTTGTTCTAGGATTCTTCCTATTTGTAGGTCATTTATGGCACGCGGGAAGAGCTCGCGCAGCTGCAGCAGGATTTGAAAAAGGAATTGATCGAGATTTTGAACCTGTTCTTTCCATGACTCCTCTTAATTAAGACATGAGATCCAATACGTGAAGCAGGACTCACTTTGATTTCACCATCCATATTGAGTTGGGTGGAGCAGGTCATATTGAAAAAGTATTCCCTTTATCTTTTCAACTCATTTCTATCTAATCTTTTTTTCCGGCTCGGCTATACCACCACGTAGCCGAGCCATTACCTTTTC--AAAAAAAAAAAATTTCGCTAACCAAAACCAATAAAATAAACAAACTCATTCGTCGAGCAAAAGGAGAGAGAGGGATTCGAACCCTCGATAGTTCTTTGTTTCGAACTATACCGGTTTTCAAGACCGGAGCTATCAACCACTCAGCCATCTCTCCAAAAGGTAATTTCGATTTTATCTTTATTCCACCGAATAGACCATCACCATATGAGTTGCTACCATTACTATCTTCAGTGAAGATATCCGATGTGAATCTATAGGTCTATTTTTCTATCTGTATCTATATATTCTATTTGTATCTATATATATGGGTATCTGTATCTATATATATAGATATACGATGCATGATCCAGCATGCCCTTTTGTGAAGTAAAAAAAAAAAATACCCGCGATCCATGCCCGAAAAAGGGGAGTGATAATAATTCATATAAAATCAATGGATTCATGGTAAAACCCCCCATGATGCATTGTTTTACAATTTTTTTTATTTTTGTCGATAAAGGGATCAAATGGTATAGTTCTTTTGTTGGTAAATTGGAGGATTCGAAACATGACTATTGCTTTCCAATTGGCTGTTTTTGCATTAATTGCTACTTCATCAATTTTACTGATTAGTGTACCCGTTGTATTTGCTTCTCCTGATGGTTGGTCGAGTAACAAAAATGTTGTATTTTCCGGTACATCATTATGGATTGGATTAGTCTTTCTAGTGGGTATTCTTAATTCTCTTATCTCTTGAACCCATTTGTTTTCTAGTTCTAGGTCTAAAACAGAAATGACCCCTCCCCCCGAATTTTTTCGGATTGTGAGACGCATTAAAATGTAATAGAAGTCCCAAATAAAGAAAACTAGAAAATGAAATTAAAGGGAGGGGTCCAACTTTATTGGAAAAATCTTTTCTATTGT----------------TCTATTCTATATGTAATATGTAAAATGTAAAAAAAAAAGAAAAAAAAATAGAAAATATAGAAAAAAGAATATAAATATAAAAAAATAGATTTCTATATATTTGTATTATATATTTCTATCTTTCTATCGAATATTTATATATATAATTTCTATATAAATAATATAGAATTTATATAGAAATATTCGATTCTATACTAT---------------------ATTAGAAATAATAAAATAATATAAAAAATCATAAAATCACAATCTATATCTATTCTATTATATTAGAAATATATATCTATTCTATATATTAGAAATATATATCTATTATATATATTATATATCTATTCTAT-----ATATATTAGAAATAATTTTGATAGAATATTCTATTCTAAATT-------TATAGAATATATTTATAGAAATATATTTATAGAATAGAAATTTATAGAATAGAATATATATATATATATATAATAGAATAGAAATAATTTTTTTATATTTTTTTTGTTATTTCGAATTACCCCTAACAGAGTATCGGACCTAGTTCTACACAAGTAGAATCCATATATTGCGTATCAATAATGATAAAAAATGCGGATATAGTCGAATGGTAAAATTTCTCTTTGCCAAGGAGAAGACGCGGGTTCAATTCCCGCTATCCGCCCACCTTTTTTTTATTTTTTTATTTTATTTTTAAAAATGGAATATTTTCAA------AAAATAATAACTTTTTTATTAAAAAAAAAATATATAACTTATAGT-------AATAGTATTAGTATTCTAGTAAATATAGTAATTATTCTAGTAAAAGTAAAATAATAACTTATAGTTTATAGTAAATAGTAATTAGTAATGAATTTCGAATTAAAAAAAAATCAAACCTCCATTTTTTTTGTCAAAAAATGTTGCGGAGACGGGATTTGAACCCGTGACCTCAAGGTTATGAGCCTTGCGAGCTACCAAGCTGCTCTACCCCGCGATAAAGCGCAGAATTGAAAACGAATGGACAAACAAGGATTGAATGCGCCCCTCTACCATATCTGTACAAATAGAATAACCCATTTATACAGAATGGTAAAGGGACCCTCCTATGATCGATGATCATAGAAATGAATAGAAAAATGACGAGAAATTTTCATCCTCACCAACTTGATCTTCTTGCACCGGGCAACAAACATGCATGAACCATTTCACGAAGTATGTGTCCAGATAATCCAAAGTCTCGATAGTTAGCTCTCGGTCTTCCGGTTAAAACACAACGTCGATGAAGACGTGTAGGTGCACTATTACGCGGTGGTGATTGTAACTTTCCATGAATTTCCCATTTATCACTTAACGACGAAACTTTGCTTATTTCTTTTTTTGAGGATCCACGAATCAAATGAAATTTTTGTTCCAATTTTTGCCTCTTCTTCTCCCTCTGAATCAAACTTTTACTTGCCATAACGGTTCATTTCTCCTATTAGTATCAATGATACAATACAAGTCGGATCCTAGATGTAGAAATAGAAGAGGGCAGACCCCCTTCGCCATAGTCCATAGAAAGAAATGAGATCTTCGTAGATACAATAAAGAATTAACCAAATTTGCCCGATGTAGAGGCAATCAAGAAAGCCGCATAAGTAAATATATACCCTACAGAAAAGTGGGCTAATCCAACCAACCTTGCTTGCACAATGGAAAGAGCCACTGGTTTATCTCTCCATCGAATCAAATTAGCCAAAGGTGTGCGTTCATGAGCCCATGCTAAAGTTTCAATCAATTCCTGCCAATATCCACGCCAGGAGATTAAGAACATAAACCCAGTAGCCCAAACAAGATGTCCAAATAAGAACATCCACGCCCAGACTGATAAACTATTCATCCCAAAAGGGTTATATCCATTGATAAGTTGTGAAGAGTTTAACCATAGATAATCTCTTAACCATCCCATCAAATAGGTGGAAGATTCATTAAACTGTGAAACGTTACCCTGCCATAATGTAATGTGCTTCCAATGCCAATAAAAAGTAACCCATCCAATGGTATTTAACATCCAGAAAACTGCCAAATAAAATGCGTCCCAAGCCGAAATATCACACGTACCACCTCGTCCCGGACCATCGCAAGGAAAACTATAACCAAAATCCTTTTTATCTGGCATTAACTTGGAACCACGTGCATCCAAAGCACCTTTTACTAAAATCAATGTAGTTGTATGTAAACCTAGAGCAATAGCATGATGAACCAAGAAGTCTCCGGGCCCTATTGTTAAGAATAGAGAATTACTATTCTCGTTAATAGCATTTAACCAACCGGGCAACCATATGCTTCGACCCGCAGTGAACGCTGGACTATTCGTTGAAGATAAAAGTACATCGAACCCATATGCAGTTTTCCCATGAGCGGATTGTATCCATTGGGCAAATATGGGTTCGATCAAGATTTGTTTCTCCGGAGTACCAAAAGCAAGCATGACATCATTATGGACATAAAGTCCCAAAGTATGGAACCCCAGAAAGAGACTGGCCCAGCTTAAATGGGATATGATAGCTTCTTTATGGTCTAACATTCTTGCCAATACATTATCCTCATTCTGTTCCGGATTGTAATCTCTAATAAAAAAGATAGCTCCATGAGCAAAAGCTCCTGTCATGATGAATCCTGCGATATATTGATGATGAGTATATAACGCAGCTTGAGTAGTAAAGTCTTGCGCTATGAACGCATAAGCAGGTAAAGAGTACATGTGTTGAGCTACCAAGGAAGTAATAACCCCTAAAGAGGCTAGAGCAAGGCCTAATTGAAAATGAATCGAATTATTGATTGTGTCATAAAGACCCTTATGTCCACGCCCTAATCTACCTCCCGGAGGAATATGTGCTTCTAAAAGATCTTTTATACTGTGCCCAATCCCGAAGTTAGTTCTATACATATGACCAGCAACGAGAAAAATAAATGCAATAGCTAAATGATGATGAGCAATATCAGTCAGCCATAAACTTTGCGTTTGCGGATGGAATCCCCCGAGAAGTGTTAGAATGGCAGTTCCTGCTCCTTGGGAGGTACCAAATAAATGACTACTGGAATCGGGGTTTTGAGCATAAAGATTCCACTGACCTGTAAAAAGTGGGCCTAATCCTTGGGGGTGCGGCAATACACCGAAGAAATTATTCCATCGAACGTATTCCCCTCTAGATCCAGGAATAGCGACATGGACTAAATGTCCTGTCCAAGCCAAGGAACTTACTCCGAATAGTCCTGACAAATGATGATTGAGGCGGGATTCGGCATTTTTAAACCACGAAACGCTCGGTTTCCATTTCGGTTGTAGGTGTAACCAGCCCGCTATTAAGGATATGGCAGAAAGAAATAATAGAAAAAGAGCTCCAGTATAAAGATCCCCATTAGTACGTAAACCGATTGTATACCACCACTGATAAACACCGGAATAAGCGATATTCACTGGGCCAAGAGCACCCCCTCGAGTAAAAGCTTCCACAGCCGGTTGACCAAAATGAGGATCCCAAATTGCATGAGCAATAGGTCTTACATGTAAAGGATCCTGTACCCATGCCTCAAAATTTCCTTGCCAAGCTACATGAAACAGATTTCCGGAAGTCCAAAGAAAAATTATTGCTAATTGTCCGAAATGAGAAGCAAAAATATTCTGATAAAGACGTTCTTCAGTAATATCATCATGACTTTCGAAGTCATGTGCGGTGGCAATACCAAACCAAATACGACGAGTAGTGGGGTCCTGAGCTAAGCCTTGGCTAAACCTTGGAAATCTTAATGCCATAATGCTTTTCAAATCCTCCTAGCCATTATCATTATCCTACTGCAATAATTCTTGCTAAGAAGAACGCCCATGTTGTGGCAATTCCACCCAGAAGGTAATGGGTTACTCCTACAGCACGTCCCTGTACAATGCTCAAGGCTCTAGGCTGAGTAGCAGGAGCAACTTTTAATTTATTATGAGCCCAAACGATGGATTCAATAAGTTCTTGCCAATAACCACGCCCGCTGAATAGAAACATTAAACTAAAAGCCCATACAAAATGGGCACCTAGGAAAAAAAGGCCATATGCAGATAATGAAGAACCATAAGACTGAATTACCTGGGATGCCTGCGCCCATAAGAAATCGCGGAGCCACCCATTAATGGTAATGGAACTCTGCGCAAAGTTTCCTCCCGTGATATGAGTTACCACCCCTTGATCATTTATACTACCCCAAACATCTGACTGCATTTTCCAACTGAAATGGAATATTACTACCGAAATTCCATTGTACATCCAGAATAACCCTAAGAAGACATGATCCCAAGCAGACACTTGGCATGTACCCCCTCTTCCAGGTCCATCACAAGGGAAACGAAAACCAAGATTTGCTTTATCCGGTATCAATCGTGAACTACGAGCAAATAGAACACCTTTTAGAAGTATCAATACCGTCACATGAATTGTAAATGCATGAATATGGTGAACCAAAAAATCCGCAGTTCCCAATGGAATAGGTAACAAAGCAACCTTGCCGCCCACTGCCATTAAATCACCACCCCCCCAAGTCAAACTGGTGCTTGTTGTTGCACCAGGGGCCGTTGCACCGGGTGCTAAAGCGTGGGTGTTTTGTATCCATTGAGCAAAGACGGGTTGTAATTGTATAGCGGTATCTGAAAACATATCTTGGGGGCGCCCTAAAGCACTCATGGTATCATTATGAATATACAAACCAAAACTGTGAAAGCCTAAAAATATACATACCCAGTTCAGATGTGATATGATTGCATCGCGATGCCGAAGGACACGATCTAATAGATCGTTGTATCGCGTAGTTGGATCATAGTCTCTTACCATAAAAATGGCTGCATGCGCAGCAGCACCAACTATGAGAAATCCACCAATCCACATGTGATGTGTGAACAATGACAATTGTGTACCATAGTCAGTAGCTAGGTATGGATAAGGAGGCATAGAATACATATGATGAGCTACAACAATGGTTAAGGAACCTAACATAGCTAGGTTAATAGATAATTGAGCATGCCATGACGTTGTTAGTATCTCATATAGGCCTTTATGGCCCTGGCCTGTAAATGGACCTTTATGGGCCTCTAAAATATCTTTTATACCATGACCAATACTCCAGTTGGTCCTATACATATGACCCGCTATCAGGAAAAGAATTGCAATAGCTAAATGATGATGAGCAATATCAGTCAGCCATAGACCACCAGTTACTGGATCTAATCCTCCACGAAAAGTAAGAAATTCCGCATATTTTGACCAATTCAAGGTGAAAAAAGGGGTTGCTCCCTCAGCAAAACTCGGATAAAGTTGAGCCAAAAGATCCCGATTCAAGATAAATTCATGAGGAAGTGGGATCTCTTTAGGATCTACTCCAGCATTTAGAAATTGGTTAATCGGTAAAGATACATGTACTTGATGCCCCGCCCAAGAAAGAGACCCAAGTCCTAGTAGCCCTGCTAAATGGTGATTCAACATGGATTCTACATCTTGGAACCAAGCCAATTTCGGAGCAGCTTTGTGATAATGAAACCAACCAGCAAAAAGCATTAAGGCTGCAAAGACCAATGCACCAATTGCGGTACAATAGAGTTGTAATTCACTAGTTATTCCAGATGCTCGCCAAATCTGAAAAAAACCAGAGGTTATTTGTATTCCTCGGAAACCCCCGCCTACATCACCATTCAATATTTCTTGGCCCACTATTGGCCAAACCACCTGGGCACTAGGTCCAATGTGAGTAGGATCGCTTAGCCATGCTTCATAATTGGAAAAACGAGCACCATGGAAATACATGCCACTCAGCCAAAGAAAGATGATGGAGAGTTGGCCGAAATGGGCACTAAATACTTTTCGGGAAATTTCCTCCAAATCACTAGTATGGCTGTCGAAATCATGAGCATCAGCATGTAGGTTCCAGATCCAAGTAGTAGTATCAGGTCCTTTAGCTACTGTTCTTGAAAAATGACCGGGTTTGGCCCATTCCTCGAAAGAAGTTTTTATGGGATCCCTATCTACCAAAATTTTGACTTCTGGTTCCGGCGAACGAATAATCATTGAGTCCTCCTCTTTCCGGACAACACATACAAAGAGACCCGCCAACATCAAAAAAAATTAGTGAACTTATGAGAGATGTTTCTATTTAGTTTCTTTCTCTTCGATCTCCCACCTATCTATTTTCTTTAGTTATTCACTAGAACAATTATGATCTGGAAGTCAATCCGGGGCAAGTGTTCGGATCTATTATGACATAGCAGTTAGGCGCTCAACGGACCCTTTAAATATGTTATAAAACCTTTTCTGGACTTTGAATTGAAGTGAAACAATTTTTTTGTGCAAACTAGGAGTGTATTCATATCTCAATTGGAAGTTCCTAGACGGAACGACTTTCATTTTATGTTAGAAGATATGAATATGTACTCTATTTCAAACCACGTAAGCATTCGTTAGCATTACTAGGAGACATACTTATATT------TATTTATATTTATTTATTATTTTTTTATTATTTCTATTTTATTTTGAATTTAGTCATTCGAACTTTTATTAGTTTGAATTAGTTTGAATATAAATAGAAGAAAAAAATAGAATTCTCTACTGTATCCCCGTATCGTTTATACCGACGAAATACCAAACGAAATAGAACGTAATCTTAGAAGGGATATAATGAAATTCTTTGATTGGTTGTTCCTAGAGAAATGATCCGTTTTCTATGGGATAGGTACAACAAACAATTAATTATAACAAATAAAAAATCAAATAAATCGAATAATACTAATAATGAAATCGAATAATACTAATAATATTCCAAAAACGAAATAGAATATTACAATAAAAAAAAATCGAATA-----AAATAAAAATAAACAGAATGTTCTTATTCGAAACGCCCTGTGATCTTCAACCAATTCTGCGCTTCAATATAATTACCAGGGGTAAGGGCTATAGCTTGTTTCCAATACTTAGCGGCTTGATCGAACCAAGCCTCCGCAATTTCAGAATCTCCCTGTTGAATGGCCTGTTCTCCGCGGTCGGAATAGGTGAGTAAACTCCTTCCCTTAGAACCGTACTTGAGAGTTTCCTGCCTCATACGGCTCACCAGTCAATTTTTTTGGTGTCCCATTTTTTTTTAATGGACCATAGACCATATCTAATTGAATGAGATTTCTTATAGAATAGATTCGATCTATTCCATTTTTTTGCGAGTTAACCAAAAGAAAGGGGGTGTTAAATTCCATGAGTTTCAAACTTGAATTTTTATTAATTTAATACAAAATAGAATCCGTTTTATAGTTTTATCTTTTCTCCTACCTTCCGAAGAATAAAGCATCAGCATTTCCACTCTCATTCGAATTCGAACTTTCTGAAAGGTAACTATCTCGGTTTCATATATTATATACTTTCCATATATGATATAGAAATCTATAGAATCTTTGAAAAAGACTTTTTTTTCTTCATAAGAAAGAAAAGACTTACTATCTTTGGGATCTGATACTACACCGCTGCTCAAAATTTTAGGGGATCAACTCTATTACATAAGTGGATTCCTAACTTTGTATATCATAGTATATCATAATACTTTTCTATCATAATATTTCTATCATAATATTAAGTAAGCAGTTCTTATCGTATCGGCCCAAAACCTCTATAATTGATCTTTACGGCGCTTCCTCTATCAATTAGATCCTTTATCCATAGAATAAAGTATCTAGGCATATCTATTTCTTCATATTTCGACTTCTATGAAGTTTCTTTCTTTACTACAGCTGATAAAAATCGTTGTTTTGGACAATGTATATATGTAGAAAGCCTTTTTTATAGTTATAGTCTTTTTATAGTTATAGTATTTCTTAGCGGATTCGCTCTTTC-TTTTTTTTTTCTTTCTATAGTGGAGATAGTCGCACGTAATGACAGATCACGGCCATATTATTAAAAGCTTGTGGTAAGAACGGGTTTCGTTCTAGTGCCCGAAAATAATATTCCAAAGCTTTCGTATGTTCTCCGTTACTTGTGTGGATAAGGCCTATGTTATAAAGTATATAACTTCTATCATAGGGATCAATTTCTAGTCGCATAGCTTCATAATAATTCTCTAAAGCTTCCGCATAATTTCCTTCGGATTGAGCCGACATCCGTTACGGTCGTCATTCAGTTCGAAGAATCTCCGCTCCAGAACCGTACGTGAGATTTTCATCTCATACGGCTCCTCCTTTATGTGCATAATGATAAAAATACATAGAATCAAAAAAGATTGCAATATTCTCATTATCAACTGAGCAGGGCTAGTGTTTTTACACGAAATCTCTAGCCAACCTTCCTGTAAAAGGTCTTTTCTTAACATCAAGTATATTGGTATTGGATAAAAAAATGGTAACTTCAACAATTTCTTTGTCCTCAACGTCGCTTAATTTCCAGGAATTAGGCACTTCAACAGTCTTCAATGGTTATACGGATATCCAAAATACGAACGAGATGGATGTTTGTTTGTCCCAACCATTCTTGTTAGTCCCGATCCCGATAAGAAAGGGGATAATTTTTAATAAAGTTTTCGTGTTGTTGATTCGTAGGCGTAGTGCTTCTTCCATCATGCCGCCTATTGGTACTAATGGAGTAGGGTTGACCTAAGCCATAGGTATAGGTAGAACCTTTTGCTTAATACTAAAAAAAAAATATAAAATTGAAGCATATGAGGCTGCATTAATCGGGGATACACGACAGAAGGAATTAATTGTTTTAAACTTCACCTTCAGCAAGCGTAGATTTTTTTCAATTTTTTTCTATCCGAAGAATGTGCCTTTCTCCTAAGACTGAGAGCAATAAATAATAAAT---AAAAAAAAAGATAATCAAATCGCACCATCTCTGTAATAGGTGAATGCCTCTTTTTCTCCCGAAGTTGTCGGAATTATTTGTAATAATATATTGGCTACAATTGAAAAAGTCTTATCAATAAAATTTCCATTTATTCGAGATCTAGGCATAGGTGTGTGTATAAATGAATTCTCTAATTTAATTACCTATCGTGAGAAATAATCCCACAAACAAAGTCAAATTGTACAGGAAAGTACGAAATAACGTAAAAACAGACGCATTAAAATTCTCTTTATCCTCCGGAAGTTTTTTGTGATAAAAAGTTTTTCTATTTAGAAGTGATTGTATGTGCCTATCAAAAAAAAATCGAATATGAATAACTCATAACTCGGTTTCTGGGCCATAATCATTATGTAGGAGAGATGGCCGAGTGGTTCAAGGCGTAGCATTGGAACTGCTATGTAGGCTTTTGTTTACCGAGGGTTCGAATCCCTCTCTTTCCGCAGCACCTTTCTTTAGCTAATTCACCACTGTTACTGACTACAATGTATCAAATAACACAAATAACAACGGATACCATTATTCCAACTTTATATGAATTCTCCACTCTATTTTTCATTTTTGTTATACAGAAAATACTAGAAATAGTTGGCAAGGAATAAAAATTTTCCGAAACTTTGTTATTTTAGTTATTAAGTCTGACGAGAATAATATTCTACAACCAGCAATTCATTTATTTTCAAACCAATCCATTTACTATCTATTATTTGATTGACTAATCCTTTATATTGGAATGGGTGAAGAGTCAAATGTTTTGGCAATTCCTCACGGGGGGGTGAATCAAGAAAATTTTGAATCAGAGTTTTCGACTTTTGTTCATCCCTCGCTTTAATAATATCTTGGGGTTTGCAGCGATAACTTGGTATATCTACTATATGACCATTAACTAAAACATGTCTATGGTTAATGAATTGGCGGGCTTGAGGAATAGTCGAAGCCATACCCAATCGAAAAAGTATGTTATCCAACCGCATTTCAAGTAATTGTAGTAAAACCCGACCGGTTGACCCTTTCGCTTTTCTGGCGATACGAACGTATTTAAGCATTTGTCGTTCTGTAAGACCATAATGAAAACGCAATTTTTGTTTTTCTTCTAAACGAATACGATATTGAGATTTTTTACCGGAGCGTGATTGGTTTCTAAGATCGCTTCCGGCTCTAGGCCTTTTAGTAGTTAGTCCAGGTAAAGACCCCAGACGACGTATTTTTTTGAAACGAGGCCCTCTGTAACGTGACATAAAGACTCCTTTGTTTAATTTCATAAACCTAAATTAAAACTAAACTAAAGTATTGTACTGCAAAGAAAGAATAATTAGATAAATTATATCAATATCAGAACCTTAATTTTTTATATTGTTATTTTTTATATTGTTTTTCTATTG--TATATATATATGTATATTGTATATATATATTGTATATA-------TATATGTATATTGTATATATATCTATTTATATTAATAGATATAGAATCGATATATTTAAATTCAAATTCAAAAATAGAAATAAAAAAATCGTTTTAAATTCAAAAATAGAAATAAAAAAAGTTCTTTTCTTGATTTGGTTTCTAGAGATCGGAACTACTCCAATTTGGATTCAAAATGGAGAGTTCCTATGACATAATAGATCGGTGACTCTTGGAAAAAGAAAAGGGAAAAAGCCTTTTCTTTTCGATATTCTTTGATTTCAATTCTTTGATTTCAAAAAGATATTATCAATTATGGAAAAAATCCAAATAGGGTAAAAGAAAAGCCGGCTATCGGAATCGAACCGATGACCATCGCATTACAAATGCGATGCTCTAACCTCTGAGCTAAGCGGGCTCACATAACATAAATTGTGCATGCATAGGAATTCAATAAAATACTTATAACAATTTTTTAATAATTCAATAAAATACTTATAATACTTATAAACTTAT---------------ATTGATATTGAATAAAAAGTATAAAAAATTATAAAATTGGAATATTCAATTGAAAAAGAAAAAAGAATATAAAATAATAAATAAGAAAATCAAAGAAAAAAAATAAAAAAAAAA-GA-------------------------------------------------------------------------ATATTTATATTAA---------------------------------------------------------------ATTATTATATTAATTAATTTATATTAAATTATTATATTAATTATATTCAAAAAAAAAAAAAAATGAATTAAATATTAATAAATATATT-------------------------AAAATAAATAAATTCCTATTTTCGTTATGTTCAATCGTTCGCCCTAAGGAAAAAAGATCAGAATAAAAATGAAAGAAAGAGAAAGGTCCAATACAGATCATAATGAAACATTCCCTTCAGTCAGAAAGGTGAAAACTAAGACGAAAAAACAAAAAGAATCGACCGTTCGAGTATTTCAAATTGTATGAGAAAAATGATAGAAAGAGGGACCATAATATATTATATATGTGGTATACCATCTATATTGAATTGCGAATACAGAAATGGTAGAATTATTTCGGATTGGAACAAATGTGGGTATCCGATACAGATGAAAGAAACTATAAAACAAATCAATTAAAAGGAAACATTTTTCGTTATAGGAATTGATATCTAATGAATTCAACAGTTCCGGCATAATTTTCATAATTTAAATG-AAAAAAAGGGGGGTATGGCGAAATTGGTAGACGCTACGGACTTAATTGGATTGAGCCTTGGTATGGAAAAACCTACCAAGTGAGAACTTTCAAATTCAGAGAAACCCTGGAATTAACAATGGGCAATCCTGAGCCAAATCCTGTTTTCCGAAAACAAAGAAGAGTTCAGAAAGCGAGAAAAATCAAAGGATAGGTGCAGAGACTCAATGGAAGCTGTTCTAACGAATGGAGTTAACGGCATTTCGTTTCGTTAGTAAAGGAATCCTTCTATCGAAAATCCAGAAAAGAAAGGATCAAGGATAAACCTCTCTATACGTACTGAAATACTATCTCAAATGATTAATAACGACTCCGTCTATTTTTTTTATTAATTTAGATACACTATTAATTTATATACACTAATAGATGAAAATTGTTTGTTCCTTTTTTTATTAATATATATGACAAATGAAATATGTGAATCGATTCAACGTTGAAGAAAGAATATTAATTGATCAAATCATTCATTCCATCCTAGTCTAATAGATCTTTAATGATTAATCGGACGAGAATAAAGATAGAGTCCCGCTCCACATGTCAATACCGACAACAATGAAATTTATAGTAATAGGAAAATCCGTCGACTTTAGAAATCGTGAGGGTTCAAGTCCCTCTATCCCCAAAAGGCCCCTTTAATTCCCTAATTTTTTATCCTATATACTCTATTTTTTAGTGGTTCCAAACTCCTTATGTTTCTTATTCATTATATTCTTTCACAAACCGATCTGAGCGGAATTTTTTTTCTTACTTGTTCTTATCATATTCTTATCACAAGTTTTGGAATATGGGGAATATGGAATGTAATTGATATGATACTCGTAAAATTTTTGGATCTTTTATCTCTGGTAAACGTACAAATGAAATGCACATCTTATCTTTGAGCAATGAATATCCTCATTGGAATGATTAAAAATACATAACTCGTACTGAATATAAAACTTACAAAGTCTTATTTTTTTTTTGAAGATCCAAGAAATTTCAGGACATGGATAATCCTTTGTATTTGTAATAGTAGTAATAGTAATATTTTTTTGCGTCTTTTTCTTTTTAGTTGACATACATTCAAGTAGTCTCTTAAAATGAAGATGATGCGTCAAGAATGGTCGGGATAGCTCAGCTGGTAGAGCAGAGGACTGAAAATCCTCGTGTCACCAGTTCAAATCTGGTTCCTGGCACATGATAAATTGGTATAAGTATCTATTAATTTAATTCATTAAAATGAATATGAGTCAACATACATATACATATTCATTAGTAATCTAGATCATCATACATTTTTATCCATCTAGGGAGATAGACTCTTTCTAGATGAGTAAAGAATATACGTATACCCTATGTCTATTGTATATAAATGTATATATTGTATATAAATGTATATAAAGTATGTAAAAGAAATTATTCGATTTTTTCTTTATTTCGTTACCGTGCTCCCCAAAATAATGTTAATACTTCATGCATATTCAAAAGGTCAAATTAATTAGTTGAACGACCCAAAAGTCTAGTTTAGGGAAAGTTGAGGAATAGTCCAAATTTCTCTCAGATAGATTATTACAACTAGAATCCTTTTCGGTCATATTTTTTTCATTTCTTTCTGTGTTACTTTTTAAGGGGCATATCAAGGGATATTGCTGTGGCGCGGTACATAGTTCATGATGCAGAACTTTTTTAGTTCATCCTATTGGCTCGTCTCCGCCGAAATTAAATAAGTATCTTACAATTTTGAGAATGTCAATGAGTCCCTACACGTTTTATTATTCTTTTTGTATTTTCTTTTTGTATGTATT-TTTTTTTTAAAATAATT------AATATAAATGCCATAAAATAAAAAAAGAATTAATATAAATGAGACCTCGATTATTCTGTCTGATTTAACTTCAATTACTTTGTCTGATCTATAAGAAAACTTACAGAATATACGGAGTTGTAGAAGTGGGAATTAGTTTCTTATTTTTATTATAACTTTTAATAAGCATCTTGTATTTCATAAAAATTGGGGGCAATATAATCTTTACGTAAAGGCCATCCTATCCAACTTTCGGGCATTAAGATACGTTTCAAACGCGGATGATTATCATAAGAGATTCCCAACATATCATAAGATTCCCTTTCTTGAAAATCCGCACTTTTCCAAACCCAGAAAACAGAGGGAATTCTAGGATTTTTCCTTGGGACAAATACTTTTATGCATACCTCTTCGGGTTGATCTATACCATACTCTATTCTTGTAAGATGATAAACACTAGCTAACAGTCCTCCCGGTGCTACATCATAGGCACATTGGGAACGTAGATAATTGTAACCATATATATATAAAATGACAGCAATGGAATGCCAATCCTCGGGCTTTATTTGTAAAGTCTCTATTCCTTGGTAATCGAAGCCCAAAGATCTATGAACTAGCTCATGTTTGACTAGCCAAGCAGACAAACGACCCTGCATTTTTTTATCTCTCCCGCATTTTACATTTTTATTTGTATAAGTTTTGTATTTGTATTTGTATAAGTATTTCCCATTTATGATTACGATGAAATTTTGGAAGATTGACTTGCTATTTATTATTTTCTTTTGTACATATTATTTGAATTTCATTTTGTACAAAAGGATCTGCCTAATTCACTACTTTTGGGGAGGATACTGAACTTTTGTATTTGAAAAATGTTTCAGAGAGTATCTCTGAAGTAAATGGTGGTTGATAGAGTAATCCTTGATCATAATTGCCAGTATGAGCACTGCGCCCAACATAAAACTTGTGGTTGGTAGTAAAAAACCTATTCTCCTGTTGAGACCGAATTTGATCTTCATAGATTTCTCGAGATATTTTCTTACGAAGTTTTGTTATAGCATCTATAATGGCCTCCGGTTTAGGTGGACAACCCGGCAAATAGACATCCACAGGAATTAGCTTATCCACACCCCGAACAGTACTATAAGAATCGGTACTGAACATTCCCCCTGTAATTGTACAGGCTCCCATAGCAATAACATATTTTGGTTCAGGCATTTGTTCATATAATCTCACTAAAGAAGGAGCCATTTTCATTGTAACTGTGCCTGCTGTTAAAATTAGGTCTGCTTGTCTAGGACTAGATCGCGGTACCAGTCCATAACGATCAAAGTCGAATCGTGAGCCTATTAATGAAGCAAATTCAATGAAGCAACAACTGGTACCATAGAGAAGCGGCCATAAACTGGAGAGTCTTGACCAATTTGAAAGATCATTTAATGTAGTTGAAATAACCGAATTTTGAGTTGTTCGATCAAGTAAGGGAAATTCAATGGAATTCATAACTGTCTCAATGTTTTTTTTTATTGTCTAAAATATTTACGAATTAAGACCATTCTAATGCCCCTTTTCGCCATGCATAAACTAAACCAACAATTAGGATAAGCACGAAAATGAAAGCCTCTATAAATACGGATACTCCCAATACATCAAAACTCATTGCCCAGGGATAAAGAAAAACCGTTTCAACATCAAAAACAACAAAAACTAGAGCAAACATATAATAACGGATTCGAAATTGTAACCAAGCATCGCCTATTGGTTCTATTCCCGATTCATAACTAGAAAGTTTCTCTGGCCCTTTGCTAATCGGGGATAAAATTCCAGAAATTAGAAATGCCAAAATGGGAATAAGGCTCGATATTATTATAAATGCCCAAAAAACATCATATTCATAAAGCAAAAACATAAACGCACTCCTATCCTATGAATGTGGAAAAGATACCGGATTAGTCGATTCGAATTGGACTTAATTGTCATCCATAATTGTTTATAATTTGAATTTGGATCGAAACGCTCAGTTTCGTTTGTTTCTTGCGGTACAGATCTCATTTCAAGATATAAATATAACCATCCATTTTTTTTTTTTCGGTATAACGTACAAAGAAAACACAAAGAAAATTCTCGCCTCACGTCGGCACTTCGGATTCTCTCGAAAGAAAAGTAATTTCAAATTGAAATCAAATCTATATTTTATTATAATTATTGCAATTCTATTTTATTAGAAATTAAATAGAAATTCTATTTTTTTTAATTATTTGTATAAACTTAAATAATCAAAATAATTAGAAATGGTTTTTAAATTTTATAACAAATTTATACTAATGTTCGAATACTTATTTAGAAATAATTTCATGTATATTACTAAATGTATATTACTATTTAGTAGTGATCTTAAGTAGGGCTATACGGACTCGAACCGTAGACCTTCTCGGTAAAACAGATCAAACTGATTATTATCAAAAATGATTTGAATTGTTTTTAAGACCCAACGTGCATTTTTTTTGCATTGGGCTTTTTCATTAACTGATAGAAAAATCAGTTAATCTACCATCTTTTTTCTTGAAAGAAAGAGAAAGATAAGGAGATGGCTCCATGTGCTCTGTTTCATTATTTGGATTTCAATCTAAGAGCACTACCAAAGTTTTTCAAAGAAGGGTTATCTTGACGTAGGTCTGCTTCTGGCCTAGATCAACTTAAGTTAAATGGAGTCTCTATCGACCTGTTTAAATTAAAGAATCAAATATGAAACTTCATACACCTTAAAGTTCATAAGATAGGACGAAAAAAAGAGAATTTGTTTGAGGTCCCTATACTCATTATGCCTAGCATTGAATAGACCGGGTATTCACCTTATCAATATCTCAAATCAATGGTAGGTTCTATTCTATTTGACGTGTAAATTAAATGGACACTCTAATCATACCGAACCTTTTGTTTTGTCAGGCTATTGTTCTCTTATTTTGTTCCCGAAAAGTCGTGGAGTAAGACATTGATTTCTCAATAAGATCAACTCTTTTAATTCTATAGATAGACTCCTCTGAAAAAACATTGGCGCACGTGTAAACGAGGTGCTCTACCTAACTGAGCTATAGCCCTTGTGCTTTTGATACATATTTTATCATATTCTGTTGATAATTTCTTGTCAAGATGAATATTACATGATCTAATCTAATCTCTTTGATTGGCCTTGCTTATAAGTCATATTCCATTTATAATTCATCGATATTTTGGGTCCCTCGCTTGTTTCTTTTTGTGATGATAAATGACCTACTTAACTCAGTGGTTAGAGTATTGCTTTCATACGGCAGGAGTCATTGGTTCAAATCCAATAGTAGGTAGAGCTAGAACTTATTCGATACCAGAGTCAGTGGTATCGAATAAGTTTTTCTACTCTCACTTTATTTTTTCTTTTATTCATTTTCTTTTTTTTTTTTTTTTCTCATCTTCATTTTTTTAAATTTCCAATTTTTTCGTTGCATTAGAATTTTATTTTTTATTTTTTGATTTTTCAATCAACAGAAAAATAGGGCGTCGTATAAACAAAACTTCTGTTTATACGCCCTTTTTTCGGACCACAAAACTTGTTCCGTTAATGTTATGAAATCATATTGATAGCTTCTACTCGTGTCCTAGCTCGTCTGAGAGCTAGATTTGCTTCAATTGTTTGTCTCTTGCCTTCAGCTTTACTCAAGTTAGCTTCTGCTATTTCAAGAGTTTGCCGAGCTTCTTGGGGATCAATGTCACTACCCTTCTCCGCATCATTTACTAAAACAGTGATCTCATTATTCCCTATTCTAGCAAAACCACCCATCAGAGCCATCGTTAACCATTGATCGTTAAGGCGTATTTTCAAAATACCTATATCTACAGCTGTGGCAATAGGCGCGTGATTTGGTAATATGCCAATTTGTCCACTATTAGTAGATAAAATGATTTCCTTCACTTCTGAATCCCAAACAATTCGATTGGGGGTCAGTACACAAAGATTTAAGGTCATTTCTTCAATTTGCTCTCCATTTCTAAGTTTGTAGCCTTCGCAGTAGCTTCATCAATGTTACCTACCAAATAAAAGGCCTGTTCAGGAAGACCATCTAATTCTCCAGAAAGAATCAATTTAAACCCTCTAACTGTTTCTGCTAGACCAACATATTTCCCCGGCGAACCAGTAAATACTTCTGCTACGAAAAAAGGCTGTGATAAGAAACGCTCAATTTTTCGTGCTCTTGCTACGGTTAAGCGATCCTCTTCGGATAATTCGTCCAATCCAAGGATAGCTATAATATCCTGAAGTTCTTTGTAACGTTGTAAAGTTTGTTTAACTCTTTGCGCAGTTTCATAATGTTCTTCCCCAACGATCCGAGGTTGGAGCATAGTTGACGTTGAATCTAAAGGATCTACTGCTGGATAGATACCTTTGGCAGCTAATCCTCTTGATAGTACGGTAGTAGCATCTAAATGTGCAAATGTTGTGGCTGGAGCAGGATCGGTCAAATCGTCTGCGGGTACATAAACTGCTTGAATAGAAGTTATGGATCCCTCTTTTGTAGAAGTAATTCTTTCTTGTAAAGAACCCATTTCTGTACTAAGAGTGGGTTGATAACCCACAGCGGAAGGCATTCTACCCAATAAGGCGGATACTTCGGATCCTGCTTGGACGAAGCGGAAGATATTGTCGATAAATAGAAGTACGTCTTGCTCATTAACATCTCGGAAATATTCCGCCATAGTTAGGGCAGTTAAACCAACTCTCATACGAGCTCCGGGCGGTTCATTCATCTGACCGTAAACTAGAGCCACTTTTGATTCTGCAATATTTTGTTCATTAATTACTCCAGATTCTTTCATTTCCATGTAAAGATCATTTCCCTCGCGAGTACGTTCACCTACGCCGCCAAATACGGATACACCTCCATGAGCTTTGGCAATGTTGTTGATCAATTCCATAATGAGTACTGTTTTACCCACTCCAGCTCCACCGAAAAGTCCTATTTTTCCTCCACGGCGATAAGGAGCTAAAAGATCTACTACTTTAATTCCTGTTTCAAAAATGGATAATTTTGTATCTAACTGTATAAAGGCGGGCGCGGATCTATGAATAGGAGATGTTGTGCGAGTATCTACAGGACCTAAATTATCAATAGGTTCTCCGAGTACGTTGAAAATTCGTCCTAGAGTCGCTCCGCCGACTGGAACACTTAGAGGAGCTCCCGTGTCAATCACTTCCATTCCTCTCATTAGACCATCTGTAGCACTCATAGCTACAGCTCGAACTCGATTATTTCCTAATAATTGCTGTACTTCACAAGTCACGTTAATTTGTTGACCGACAGTATCTCGACCCTTAACTATCAGAGCGTTGTAAATATTAGGCATCTTCCCTGGCGGAAAAGCTACATCCAGTACCGGACCAATTATTTGAGCGATACGTCCCAGGTTTTTTTTTTCAAGTGCGGAAACCTCAGGACCAGAAGTAGTGGTAGGATTTATTCTCATAATAAAATATATAA-TTTTTTTTTCGAAAATTTTTGAAATCCAAAAAGAAATGTTCGATAACAAAGCAAGTTGATCGGTTAATTCAATAAGAAATGGAGGTTAGTACTAGATTTTCTTGGTACCACCCAACCAATACAATTCAATTGTTTACTTATTCAATTTCAATGAGTGAAGTTTCAAACAACTCATTTTCAAAATATCAAGTGGATGAAATCTTTCGAAAGTATTTCATTTGTCTATCATTTATAGACCATCTATTATATATATATATATATGATATATATGAAATTATATGATATATATATGAAGTGAAATATATGAAATGAAATTCGAACCTGAACTTATTCCGTTTTTCTATTTCATTGGTCCGTATTTCGGCATACAATTTATACCTAGCCTATTTCTTTTATCTCTTTTTTTCGTGGGCGAATTCTGCATATTCTATTTTCTAGGATTTACATATACAACATATATCACTGTCAAGCATAAGAGTGACTTATTTATTATTTAGATATTTCGATTAAAAAAGGGATAGGAGGAAACTTG---AAAAAAAAAAAAAACAAGGATTGGGTTGCGCCATACATATGAAAGAGTATACAATAATGGTGTATTTGGAAAATCAAATACCATGGTTTAGTTTAATAACGAACCATTCGGATTCGTTGATAATATTAGTTGATAATTTTTTGAAAGATTCCTGTGAAAAGTTTCATTAACTCCTAAGTCATGTCGAGTAGACCTTGTTGTTGCGAGAATTCTTAATTCATGAGTTGTAGGGAGGGATTTATGTCACCACAAACAGAGACTAAAGCAAGTGTTGGGTTCAAAGCCGGTGTTAAAGATTATAAATTGACTTATTATACTCCTGACTATCAAACCAAGGATACTGATATCTTGGCAGCATTCCGAGTAACTCCTCAACCTGGAGTTCCGCCCGAAGAAGCAGGTGCCGCAGTAGCTGCTGAATCTTCTACTGGTACATGGACAACTGTGTGGACCGACGGGCTTACCAGCCTTGATCGTTACAAAGGACGGTGCTACCACATCGAGCCCGTTGCTGGAGAAGAAAATCAATATATTGCTTATGTAGCTTATCCCTTAGACCTTTTTGAAGAAGGTTCTGTTACTAACATGTTTACTTCGATTGTGGGTAATGTCTTTGGGTTCAAGGCCCTGCGCGCTCTACGTCTCGAGGATTTGCGAATCCCTACTGCTTATGTTAAAACTTTCCAGGGTCCGCCTCACGGTATCCAAGTTGAGAGAGATAAATTGAACAAGTATGGCCGTCCCCTATTAGGATGTACTATTAAACCTAAATTGGGGTTATCTGCTAAGAATTATGGTAGAGCGGTTTATGAATGTCTCCGCGGTGGACTTGATTTTACCAAAGATGATGAGAACGTGAATTCCCAACCGTTTATGCGTTGGAGAGACCGTTTCTTATTTTGTGCCGAAGCCCTTTTTAAAGCACAGGTCGAAACGGGTGAAATTAAAGGGCATTACTTGAATGCTACTGCGGGTACATGTGAAGAAATGATAAAAAGAGCTGTATTTGCGAGAGAATTAGGAGTTCCTATCGTAATGCATGACTACTTAACAGGGGGATTCACCGCAAATACTAGCTTGGCTCATTATTGTCGGGATAATGGTCTACTTCTTCACATCCATCGTGCAATGCATGCAGTTATCGATAGACAGAAGAATCATGGTATGCACTTTCGTGTACTAGCTAAAGCGTTACGCTTGTCTGGTGGAGATCATATTCACGCTGGTACTGTAGTAGGTAAACTGGAAGGGGAAAGAGATATCACTTTAGGTTTTGTTGATTTACTACGTGATGATTTTATTGAAAAAGATCGAAGCCGCGGTATTTATTTCACTCAAGATTGGGTCTCTCTACCAGGTGTTATACCCGTTGCTTCAGGGGGTATTCACGTTTGGCATATGCCCGCTCTGACCGAGATCTTTGGAGATGATTCCGTACTACAATTCGGTGGAGGAACTTTAGGGCACCCTTGGGGAAATGCACCCGGTGCCGTAGCTAATCGAGTAGCTCTAGAAGCATGTGTACAAGCTCGTAATGAGGGACGTGATCTTGCTCGTGAGGGTAATGAAATTATCCGTGAGGCTAGCAAATGGAGTCCTGAATTAGCTGCTGCTTGTGAAGTATGGAAGGAAATCAAATTTGAATTCGAAGCAATGGATACTTTGTAATCCAGTAATTACCGTTCATTCTATTACTATTAATTGAATTGCAATAAAATTCGGCCCAATCTTTTACTAAAAGGATTGAGCCGAATACACTACAAAGAGACTATTGTATATAATCTATTTTTGTATATATATTTTTATTTTAATAGACTAAATACTAATAGATACATAGTTATCTAGATATACAATACAAAATATAAGACAAAATAACTTAAACGTTTCTATTGTTGTGTTGGATCCACAATTAATCCTATGGATCTTTAGGATTGGTGTATTCTTTTCTAGTTTCGAATCATGGATCGAACTAAATATCAAAACTTTTTTAACCATCCTGTATATTGCCCCCTCTTTTCGTTCCGTGTTTGTTGGAATAGAAACTTATTAGTTAGTATTAATAATTCAAAAATGAATTCAAT---------------------------------------------------------------------------------AATTTAATTAGTTTAATTAGTAGACGAGATTTTACGAAAAAAGTTCTTCCGATTCATAGGAACGAACAACTATTTCTTTTTTTTGATGTGAATTTGACACAACAGGACAGGGGAGAAACTGTTATTTTTTTTAGCTATTTTTATTTACTATTAAATTTATAAATTTAATCGTAATAAAAATTTATAAAATTTATATAATACTAGAAAATTATATAATACTAGAAAATTAGATAATAGACGAATT---AAAAAAAAAAAAAAAGAGTTCTAGCACATATAGTGACATATAGATAGTGAAATGATACGCTGGATTCTGACGAAAGAGAATCC--------ATTTATTTATTTATTTATTTAATACCCACATTATTAGTTAGTTAATAATTCTAGTGATTGGATTTATATGCTTATTTTGATAGGAAATGAATCAAATGATTTTTCATTGAATGACTATTCATCTATTGTATTTTAATGTAAATTAAGGGGGCAACAAAGCTCTATGGAAAAATGGTGGTTCAATTCGATGTTGTTTAACAGGGAGTTAGAATACGGGTGTGGGCTAACTAAATCAATGGATAGTTTTGATCCTATTGAAAATATCAGTGTAAGTGAAGAAGATCCGATTATAACTGATATGGATAAAAACATTCATAGTTGGAGTGATAGTGACAATTCGAGTTACAGTAATGTTGATTATTTAGTCGGCGTCAGTGACATTCGGAGTCTCATATCTGATGAAACTTTTTTCGTTAGGGATAGTAATAGGAGCAATTATTCCATATATTTTGATATTGAAAATCAAATTTTTGAGATTGACAATGATCATTCTTTTCTAAGTGAACCAGAAAGTTATTTTTATAGTTATAAGAATTCTAGTTATCTGAATAATGTCTCTAAGAGTGACGAGACTCACTATGATCGTTACATGTATGATACTAAATATACTTGGAATAATCACATTAATAGTCGTGTTGACAGTTATCTTCGTTCTCAAACTGGTATTGATAGTTCCATTTTAAGTGATAGTCACAAGAGTTACATTTATAGTTCCATTTGTCGTCCGGGCAGAAACAGTAGTGAAAGCGAGAGTTCCAGTATAAGTATAATAACTAGCAACACAAATGATAGTGCTTTAAGTATAAGAGAAGGTTCTAATGATCTATATGAGACTCAAAAATACAGTCATTTGTGGGTTCAATGCGAAAATTGTTATGGATTAAATTATAAAAAATTTTTGAAATCCAAAATGAATATTTGTGAACAATGTGGATATCATTTGAAAATGAGCAGTTCAGATAGAATCGAACTTTCGATTGATCCAGGTACTTGGAATCCTATGTATGAAGACATGGTCTCTCTGGATCCCATTGAATTTCATTCGGAGGAGGAGCCGTATAAAGATCGTATTGATTCATATCAAAGAAAGACAGGATTAACCGAGGCTGTTCAAACAGGCACAGGTCAACTAAATGGTATTCCCGTATCAATTGGGGTTATGGATTTTCAGTTTATGGGGGGTAGTATGGGATCTGTAGTAGGTGAGAAAATCACCCGTTTGATCGAATATGCTGCCAATCAATTTTTACCTCTTATTCTAGTGTGTGCTTCCGGAGGAGCACGTATGCAAGAAGGAAGTTTGAGTTTGATGCAAATGGCGAAAATATCTTCTGTTTTATATGATTATCAAGCAAATAAAAAGTTATTCTATGTATCGATCCTTACATCTCCTACTACTGGTGGGGTAACCGCTAGTTTTGGTATGTTGGGGGATATCATTATTGCCGAACCCAACGCCTACATTGCATTTGCGGGTAAAAGAGTAATTGAACAAACATTAAATAAGACAGTACCGGAAGGTTCACAAGCGGCTGAATATTTATTCCATAAGGGCTTATTCGATTCAATCGTACCGCGTAATCCTTTAAAGGACGTTTTGAGTGAGTTATTTCAGCTACATGCTTTCTTTCCTTTGACTCCAAATAAAATCAAGTAGAGCTTTAAATTTTTTTTGTGACGAGCGAGTAATTATTTAGTTTATAGGATTAGTTTATGGCAATCCAATTCAAAATCGAAATAATTAATTTTT-GTTGGTGTAACATAAGATTTAACTGCGGAAAGAATCATGTGATGTGGATAATTTTTTTTATCGATATTCCTCTTTTTTTTTTTTTATCAATATTCCTCTTTTCCTGATTAGTAATATT----TTTTTCTAATTACTAACCAGGAAAACTCTATAAAAAAGCAAATTCTTTCTTCCACGAATTTAGGCAAGAGGAAGAAAAAGGATTTCGTTCTTCCCTTCTTTTTATTTCTATATTATTTTATTTCTATA-------------------------------TTTTCTATATTTTTTATTTCTATATAATTTTTTATTCTATTTCTATATAATAATCTAGAAATTTCTTTTTTATTTCTTTTTAGAATATACATATATATCTATAATATACATATAGATAATATACATATATCTACTATATATATACTTATACTAT----------------------------------ATATACTTAGATATATTTAGTAGATATATTTCGTATCATTATATATGAGTATAATTCTACATGAATTCGAAAAAAGATCTTTATAACATCGAACAAAAATGTTAATATAACAACAAAAACTTAACAGGTACAAATAATTAAATCGAGGTACCCATTCTATGACAACTCTCAGCAACTTACCTTCTGTTTTTGTGCCTTTAGTGGGCCTAGTATTTCCGGCACTTGCAATGGCTTCGTTATTTATTTATGTTCAAAAAAACAAGATTTTTTAGATACGGGCAGTAGGGACAAATCTCATCTATTCTTAGATCTATTACGAAATTCGATGAATTACTCCCCAAGGTTTACATCAGAATAATACTAGTTGATGAGCGTTACTTCGGGAAACCAAAAAAGGAAACTCCAATTTTTTTGGGTTATTGTTATTCTCCCAATTCCAATAAAATACAACTGGATCTAGTATGGGTTGGCGATCAGAACGTATATGGATAGAACTTAGAACAGGGTCTCGAAAAACAAGTAATTTCTGTTGGGCCTTTATCCTTTTTTTAGGTTCATTAGGGTTCTTATTGGTTGGAACTTCCAGTTATCTCGGTAGAAATTTGATACCTTTATTTCCGTCTCAGCAAATGCTTTTTTTTCCACAAGGGATCGTGATGTCGTTCTATGGAATCGCGGGTCTCTTTATTAGCTTCTATTTGTGGTGTACAATTTGGTGGAGTGTAGGTAGTGGTTATGATCGATTCGATAGAAAACAAGGAATAGTGTGTATTTTTCGCTGGGGATTTCCGGGAAAAAATCGTCGTATTTTTCTCCGATTCCTTATGAAAGACATTCAGTCTATCAGAATAGAAGTTAAAGAGGGTATTTATACTCGTCGTGTCCTTTATATGGAAATCGGAGGACAGGGGTCCATTCCCTTGACTCGTACTGATGAGAATTTGACTCCACGAGAAATGGAACAAAAAGCGGCGGAATTGGCCTCTTTTTTGCGTGTACCAATTGAAGGATTTTGAAAAAGAAAAAAATGAACTGAAAATTTTTTTTTTATTTTAA--------AGAAAAAATTCAAGAATTTTTTTTTTTTTCGAAATATTTGATATTTTGATAGATGATAGATGATAGAAAGGGCGTTCTTTCGTTTCGAAATCTGACTAAAATATTCATTACTTGAAGTGGCCCTCTTTCGTGCATTCATCGAAAGCGCTAATTGCTTCGAATTTTAGCAATTGAGATCTTTGGAAACAAGACAATATTTTTTTCCTTCATTCGAATTTGAAGTGGACTGTTTTCTTTCTATTTCTTATTCTATTTCTGTATTCTTTCTAAATTCAAGGACTAACTCCCGAATCACAAATAAAAAACGGAGGAATAGATTTCTCTATGATTTGTGATAGAACTTAGACTTGATAGAAATATTAATAGAGTTGACGAATGGGATGAAGGTGAATTCATTAAAGACGAAAAATGAAAAATGGCAAAAAAGAAAGCATTGATTCCCCTTCTTTATCTTACATCTATAGTATTTTTGCCCTGGTGGATCTCTTTCTCCTTTAAGAAAAGTCTGGAATCTTGGGTTACTAATTCGTGGAATACTAGACAATCCGAAATTTTCTTGACTGATATTCACGAAAAGAGTATCCTACAAAAATTCATAGAATTGGAGGAATTGGTCCTCTTGGATGAAATGATAAAGGAATACCCGGAAACACGTTTACAAAACCTTCGTATCGGAATCTACAAAGAAATGGTCCAATTGATCAAGACACACAATCAGGATTGTATCCATACAATTTTGAACTTCTCGACAAATATAATCTCTTTCGTTATGCTAAGTGGTTATTCTATTATAGGTAATCAAGAACTTATTATTCTTAACTCTTGGGTTCAAGAATTCCTATATAACTTAAGCGACACAATAAAAGCTTTTTCTATTCTTTTATTAACTGATTTATGTATAGGATTTCATTCGCCTCATGGTTGGGAACTAATGATTGGTTCTGTCTATAAAGATTTTGGATTTGCTCATAATGAACAAATTCTATCCGGTCTTGTTTCCACTTTTCCAGTCATTCTAGATACCTTTTTAAAATATTGGATTTTCCGTTATTTAAATCGTGTATCTCCGTCACTTGTAGTGATTTATCATTCAATGAATGACTGAAAAAATGATCCCCCGGTCCCATTATAACGTACTTTGTACAAAAGCTAAACATTAAGAATTTGACTTA-----TTATTTTTTTCGTATTTTCGGAGATTCTTCCTAATATTCCAGTAAAGTTATTTCAATAAATAGCAGAATCGTGGATAGGGAACTGTACGAGCGACCTACCAAATTTTATTGTAGAAATTTTCAGGATCAATGATTGGACCATGCAAACTAAAAATGTCGTTTCTTGGATAAAAGAAGAGATTACTCGATCCATTTCCGTATCGCTCATGGTATATATAATAATTCGAGCACCCATTTCAAACGCATATCCCATTTTTGCACAGCAGGGTTATGAAAATCCACGAGAAGCAACTGGTCGTATTGTATGTGCCAATTGCCATTTAGCTAATAAGCCCGTGGATATCGAGGTTCCACAAGCGGTACTTCCTGATACTGTATTTGAAGCAGTTGTTCGAATTCCTTATGATATGCAGGTGAAACAAGTTCTTGCTAATGGTAAAAGGGGATCATTGAATGTGGGGGCTGTTCTTATTTTACCAGAGGGGTTTGAATTGGCCCCCCCCGATCGTATTTCGCCTGAGATTAAAGAAAAGATAGGGAATCTGTCTTTTCAAAGCTATCGCCCTACTAAAAAAAATATTCTTGTAGTGGGCCCTGTTCCTGGTCAGAAATATAGCGAAATCACCTTTCCTATTCTTTCCCCGGATCCCGCTACTAAGAGAGATGTTCACTTCTTAAAATATCCCATATACGTAGGCGGGAACAGGGGAAGGGGTCAGATTTATCCCGACGGGAGCAAGAGTAATAATAATGTTTATAATGCTACAGCAGCGGGTATAGTAAGCAAAATCATACGAAAAGAAAAGGGGGGATACGAAATAACCATATTGAATGCATCGGATGGGCGTGAAGTGATTGATATTATACCTCCGGGACCAGAACTTTTTGTTTCAGAGGGTGAATCTATCAAACTTGATCAACCATTAACGAGTAACCCTAATGTGGGTGGATTTGGTCAGGGGGATGCAGAAATAGTACTTCAAGATCCGTTACGTGTCCAAGGTCTCTTGTTCTTCTTGGCATCTGTTATTTTGGCACAAATCTTTTTGGTTCTTAAAAAGAAACAGTTTGAGAAGGTTCAATTGTCCGAAATGAATTTCTAGGTCCGCGGATTTATCAACATATTAGTTCGGAAAAATAACTAATTTTTGTTGATAATTATGTAATTCTGTATAATCAAAAAATTATGAAAAGCCTTTTCATTCTTTCTATTCCTTTTCTCTTTCTATTCCTTTTCTATTGTATTTAGA----------------------TTTAAAGAATTCTTTGTATCGTAGTACTAGTTAGTCATAGTATATATATTGTGACGAAGACTATTTGACTTTACCTATTTCTTTTTTTTTTCAATCTCATAAAAAAAAAGAAATTGGAGCGGTATGATTATGTCACTGTTTTCCGATTTAAATGTCATAGAATATTTTTTTTTTTGCATATAAGAAGTCAGTGGACAAACAAAAAGAAAGGGAATTTTATTGATAAAATAGAACTTCAACTTGTAAAAATAGAATATATAATCTAATCGAATTTTTTACAATTTACAATAGAATTAATTATAACAAATTACAATAGAATTAATTATAACAAAACTATCTTCTATTCTATTGTGCCATTCAGAATCGGAAAAAGTAAATCAAGTGATTTCTTCTTTCTTTTCACTTTATTGGAAAGTATCGAGAACAGATGTTTTGAATGACTTAATGAAGTTCATTTTTCAAAAATATCATCAGAAAAAATGAAATGGAGTTTTTTGAAACATCGTAAAAAGTTATTGATTTTGTCATTTAGAATTTTTTTATATTTATATAAAAAAAAAATTCTAAATGACAGCGTAAGAACTCAACGGGACCTTCCAATTCGACGAAGAAAGAGGGGTCCGTTGAGTTCTTACGCTGTCATTTAGAAAACTCAGTTCATCCGACTCCTACAGGGATGAACCCAATCCGGAATATGAACCGTAAAAGAAAATACCAATTAAACCAATCACAGGAATACCAGTTACAGTACCGATTATCCAAAGAGGAATCCTTCCAGTAGTATCAGCCATTTATCCCACTTTCCTCCACATTTCATCAAGTAGTCATACTAGAGACAGAAACAGTCATAGATAATTATGAAATGATATCCTTCCGAGTGGGATAAGAGAATTCCTAATATATATATCTTTTTATTTTTTTAATTGAAGAAATAATTGGAAAATAAAACAGCCAGTACAAAAATGAGTAATAACCCCCAGTAGAGGCTGGTACGATTCAATACAACACTTTGTTCGTTTGGGTTTGATTGTGTCGTAGCTCTATAATTCGGGTTAGATTTATCGTTGGATGAACTGCATTGCTGATATTGACCCCAAAAAAGAAACGGTGGGTACCGCTAGTCCGTGAACAGCCAGCCATCGTACTGTAAAAATTGGATAGGTTCTATCTATGGTCATTGGCGCCTCCTAAAAAGATCTACTAAATTCATCGAGTTGTTCCAAAGGATCAAAACGGCCAGTTATTAATGGAATTCCTTGTCGGCTCTCTGTAAAATACTCGTTTGGACGAGGGCTCCCAAATACATCGTAAGCTAAACCCGTACTGACAAATAACCAACCCGCAATGAATAGGGAGGGTATAGTAATGCTATGAATAACCCAGTATCGAATACTGGTAATAATATCAGCAAAAGAACGTTCTCCTGTGCTTCCAGACATGCTGAGCTCCACATATTCTTGTACAGTCAAAGGGGGATCGATTCCATAAAAGATGAGATCAGTAAGTGGAAATTTACTGAAATGTAATCTTTGTTAGATCGTCAATATTGTACCAAGGGTGTCTTTAGAGTATACCGAATCAGTATAGCTATCCTTCTTCTGACACAGCAACGCAATTTCACAATCAGTAGGGGGATAAAATAAAGTACTAGAAAATTTCTTTCTTCTTTTCTTGTTGTTTGTCTACGTAAAATAAAGTAGAATCGTGTACTCAATAGAAAATTCCTCCAATTTTTATAGAAATTCGAAATGAAAGTATAAGAAAGTATAAGTAAGGGTTCTCTACATTATTGGCTTCGGACTAGAAACTGAAGATCGAGTAAAATGTGAACGACGGATTGGTTTCTAATAATTCATGTAAGAGATTATCATATTTCTACAATTCAATTAGATCCGAAATCTAGAAATATACTTTTTTTTGTGGTTGTAGAAGAATAGAACATGTTTTTGTTGAAACTCCCTCTTTTTCATTTTAAATAATTGGTTAGCGTTAGCCATCCAGTAAGAAGTAACAGTAATAGCAGTAATAGATAATATTTGATGACAGAAAACAACTAATCGAATTTAAATCAATATTCGTGACGTGCGTATTGTTGTTCTTGTATTATTATATCTATTCTATCCTATATCCAAAGGGTTGTTTGTTGGCTTAATTACAAGGAGAGAGCTTTCTATTAAAAAAAAGAAAATGTAGAACCCAAGTTTCGAGCGATCTGATACCTCTTTTCTTCTCATTCGAGATATTATGAGAATGGAACCTACTACTAAATCGAAACGAAATCGAATGAGTTGAAAGTAAAGAAGTTAAAGGACATTATAAGTATAAGGCCACTCTTCTTTTGTTCTAAAAAAAAAATAGGTTCGATACAAAATAAATAAATAAAGAAAAAAAAAGATCCAAATAGATATTTTTTCTAGTTTTATTCCATATTAATTCAAAAAAAGTTTCTATTTTTTGAATTGAATGAAGTTATACAGTTCTTATTAATTTGGAATTCGATTAGTTTACTGAACTCAAGAGTTGATCAATGAATCGGTTGATTTGGAATCACGGGATGGCTAGATGTCACAGATGATGAATTGATTTCTTACCTATGTCACTCTATTTTTGTTCGTCTATAATGATTATGATTGATTGGTGAATCAAAAACTTTCAATTGTATTTTTCAAGTGGTACCTTTGCTTTTCTTTCTATCTTTCTTTCAAAAATGGAAACTTAGGGAAGTGTTTTATAAACATATGTATAAAAAGTTTCATCTTGCCTCTTTTTTCATGCCTACTATCATTAGTTATTTCGGTTTTCTACTAGTGGCTTTAACTATAACCTCGGCTCTATTTATTGGGCTGAGCAAGATACGACTTATTTGATTTGAAATTTTGAAATGAATTGGAAATTTTTTGAATGAACAATTCATAAAAAGAAATCTTTCTGGGGTATTCCATATATTCTATAGTTCCTTATCATGTCAATTTCCAATTCTTGTGAGATTCATGGGCAATAATATAAAAATCTCAGGATCGATATTACCCCCCCTTTTTTACTTTTTCAAACAAATTAAAATGATTGAAGTTTTTCTATTTGGAATCGTGTTAGGTCTAATTCCTATTACTTTGGCTGGATTATTCGTAACTGCATATTTACAATACCGACGTGGTGATCAGTTGGACCTTTGATGAATTAATAAAATATCTCTTTTGTTTATTGACCTCCTATTCGTTTTAATTCGAATCCACCGGAGGTCAAAATTCAGACTTTTAACTGCCTCGATCTAACAAAAGAATGGAATCACGCTCTGTAGGATTTGAACCTACGACATCGGGTTTTGGAGACCCGCGTTCTACCGAACTGAACTAAGAGCGCTTTTTTTCATAAATCATTTTTGTGACCCCACGAATACATCTTGCATGCATATACTATCATAATATATATCGATATCTATATCTATATCTATATCTATATCTATTTTTCAATATATATAGATATAGATATAGATTATGAATATATATTTATATGGATGTATGTCCAAATTGAATTGATCTCAATTGATCCCCTGTTACTGCCCATAAGATAAGTAATAGTTAGGGATAGGGATGACAGGATTTGAACCCGTGACATTTTGTACCCAAAACAAACGCGCTACCAAGCTGCGCTACATCCCTTTCAATTGTTTTACAGTGTCATTCTAAAGAATCTTTGTCTTGTTTTCCACATCTGTATGTTGATATATCGAAATTATGTACATATTGTATAACATATAATAGTAATACAAAAATTATATACATATGAAATACAAAAAATAAAAGATGAAATAAACCCACCTAAAAATATTCATTTTTTTCGGGAATGCTCGGGCAGAAATGGACCTATTTTTTGTTAAAAAAAAGAATATCTAAGCAATTATTGTAGATTTCCATTTGAATTAGGGATTCTGTGTACAAATACAAGTGGTTATTAACTAAATATACATCTGATCATATATGGATTACCATTATGTATTACAAATTACAATAAAGAAAAAGAAAGGAGGATTTGAAATGCGAGATCTAAAAACATATCTCTCCGTGGCACCAGTGATAAGTACTCTATGGTTCGGAGCCTTGGCCGGTCTATTGATAGAGATCAATCGTTTATTCCCAGATGCGTTGATATTCCCCTTTTTTTCATTCTAGTTATTGAGACGGGAAGGGGTGAAGAAATTAATACCCTTCCGTTTTTCTTTGTTTTTT-TTTCGAATTCGAATAGGTTAAGAAAAGAGAAAGTGGATTCAACCTCAATGAAACTTGCAATCTGGTTCCGGGTTTCAATTTCATTTCATTAATAATGAATAATGAGGCTGAAAATAAAATCGCTAGCGCGGGGCAACAATCTCCTACAAGATACAAGATACTTAAATAAAAAATGGAAATAAGATACTGTGATTCTAAAGATAGTTAGAAATCATTGTATTACTTAATTATTACTATACTTCTATTGATGGCATCGAAATCTGTCATAATTGGATTTCGGATTAGCAACTTCTATTTTATCCTTCCTTTCTTCTTCGCTTCGAATCGGAAAATAGAAAAGTTAAGTGAATCAAAAACCCAAAGGAGGTTCATGGCCAAAGGTAAAGATATACGAGTAACGGTTATTTTGGAATGTACCGGTTGTGTTCGAAACAGTGTTAATGGTAATAAGGAATCAACGGGTATTTCAAGATATACTACTCAAAAGAATCGACACAATAAGCCTAGTCGATTGGAATTGAGAAAATTTTGTCCCTATTGTTGCAAACATACGATTCACGGGGAGATAAAGAAATAGATAAAATTGATTGTCTGTGTGTCATCCCTCCAGCTCCAAAGAACATGAAAAATGAGATATTATTTCATGTTTCTAGAAATTGTATATCTATCTATATAACTATATAAATTAGTTGTATATCTATATAAATTCTATAGATAGATATATATAACATATATAAATATAAACAAAAATAGAAACAAAACAAATAAAAAAGAAATCCGATTTTGTAAGAAATGATATTTTCGGGATAAGGAATAAACAAACCATGGATAAATCTAAGCGACTCTTTCCTAAATCTAAGCGATCTTTTCGTAGGCGTTTGCCCCCGATCCAATCGGGGGATCGAATTGATTATAAAAACATGAGTTTAATTAGTCGATTTATTAGTGAACAAGGAAAAATATTATCTAGACGGGTGAATAGATTGACCTTAAAACAACAACGATTAATTACGATTGCTATAAAACAAGCTCGTATTTTATCTCCGTTACCTTTTCGTAATAATGAAAAAGAATTTGAAAAAAGTGAGTCAACTACTCAAGCTACTGGGCTTAAAACAAAAAAAAGGGTTTACTCTTCAATTAAATTGAAATTCCAATCGAAACTCAAATGAAATGCGGATTGATGTTTTGTTCGAAAACTACGAGAATCCAAATTGGATTGTCGTGTTGTCAGAAAAAAGAGAATCGTTGACGAAGAATAAACCTTTTTTTATTGGACGTGGTTGCTCATTTTGACGACTTTATCATATGATTCTATTTTTTCATACAAATACCTACTCTACTTTCCCGGAGTTCAGTCTCCGGGGAATTTTTATTTTATGATCTCGTTGGAAATCATATAAAGACAATTCCTATTTAATATAGCTATTTGCGCAAGTATTTTACGATTAAGAAGCAACTGCCTCTTGTACAGATTATACATGAATCTATTATAGCTATAGTATATTTTATTTTTATTCTCTCGAATTACTGCATTTATTCGACTGATCCACAAACGACGAAAATCTCTTTTTTTCCGATCTCTATCCCGATGGGCCGAAACCAAAGCTTTTATTTTGTGTTGAGGAATAGTAAGTCTTGAATGAGTCTCCCGAAAGCTTGATGTAAATAAACGAGTTTTTGTACGATGTTTCCGAGCTATATATCCTCTTTTAATTCTAGTCATTGAATAAATGAAACTTTGATGAATAACTATTTTGATTTCGTTTCTTTTAGTTATTCTTTCCCCTTTTTTCCTAGTCCATTAATAACAAAACGGATTATTCCAGTGTATAAAATAAAAATCCCAATGGCTTTTGCTACTATAACCTTCCCAACCACGATTTTTTTATTTGAATTTCTAAGCATTTCACCTCGAAATAAGAAATTGTATCGAGACTAGGTATCAAAAAAAGTATAGTAAATGAAATAGAAATGGATAAAGAAATAGTGGGTTCCATCGTTTCTATGGTTACTTCTTAAATGGCGAGGTCCCCTCTATACACCGGAGCCCCTTCCTTCATTTAATCAATGCTATTGTTAACTTGTACAGTTCACACTCTTTGGCTCTACCCATGAAATATCTAGTAATAGGTCTTTCACAACGAAATCTACCTACACAGTAACGGTATTTAAGTATGAAGATTAGCTGAGTAACTGACCCTGTTAGTCCGTTCTTGCAAGTTTTAAAATGGAATGTCCCCTGCTTAATAGATAACTATTTGCTACCAATGGGAAAGTCTTTCGCATTTGAAATTGCAAATTGAGGTGATTGGATTTGCACCAACGGAAACCATAAATTTGATACACAATAGAAAGATAGATATTAGGAATCGATTTTTTTGAAGATAGTTTCTTGCATTCTATCCTATTTCATTGGTACTGATCACTGATATTGGAATTTTTTTCCTTTA--TTTTTTTTTTGTCTTAGTCCATGATCTGAACGAGTCGCACATACACCCTAGTACATGTTCCTCGGCGCTGAGGGCATCCCTGAAGAGCGGGGGATTTCGTAACATTTCTGATTGGCTGTCTTGTGTTTCTAATAAGTTGTTTTATAGTTGGCATGTTGAGTCATATACATAATGAGCTGGTTTAGATCAATCCTAATCCGATGATTATGAATTACTTCTATTCTCTCTATTAATATAATATTACTAGATTCATTATATTAATTGAAAATATTCTATTAAACTCGGTATCGGTAAGACGATAAAATTTCAAACTTTGGCGCGGAATACTGGCTAATTTTTTATTCAACTGCTACAAGATCAACAATTCCATGAGTTTGGGCTTCTGCTGCTGACATAAAAACATCCCTTTCCATGTCTTCGGATACAACCCATAAAGGTTTTCCCGTTCTTTGTACATAAACCCTTGTGATAGTTTCACGCAGTTTCAGTAGTTCTTCCGCTTCCAGGATAAATTCTCCCGTTTGTGCCTCATAAAAAGAACTAGCGGGTTGATGGATCATTACCCTGATGATATAACATAAAAAATGGTTCCTATTTCGCACGATAAAGTGAGAGAGATAAAGAATAAAAAAAAAGATAAGACGGAATACAAACGTACCGTACAGGCATCTTTTGCGTATTGCATACGGCTCTACAACGGAATTTCTTTTTTACCTTTTCTTGAAGAAATATAAAATGTAGGGGGTCTATCAGACCCGGATCGGTAAATGATCCAATAACCACCCTTCCTTTTTGTTTTGTGTAGTACTTAAAAAAATACTATGATGGTTCCGTTTCTTTATTATTGCGTCTCTTATTCAGCAATCCCAAAGTTTCTTTTTTTTTTTCATAGTCTTCATAAATATTGTTAAAAGTTTTCCTTTTCAGTGTGAAAACAAAAAAGTTTGTGACGCTGGAATAGGCTCCTCCCGATAGATGCGATAAAATAGGAAATATCCCCTTTTCATACTACCCTTTCGGTACATAATTGAATAATTTTGGAAAAAACAAAAAAATTATCATATCGAACTCTAAGTGCTGTGCTATTATTACTTAATATTCATATGGCGAAGGCATAGTCTTCTTTTTTTCCTCAAATAAAAGAATCATTGGCGCCAAGCGTGAGGGAATGCTAGACGTTTGGTAATTTCTCCTCCTGCCAGAATAAAAGATCCCATTGAAGCGGCTAATCCCATGCATACTGTCTGTACATCTGGTTGCACAAATTGCATAGTATCATAAATTGCTATTCCGGGTATTACCCATCCGCCCGGAGAGTTTATAAACAAATAAAGATCTTTGTTATCATCCTCTATACTGAGATATATCATAAGTCCAATAAGCTGATTCGATATCTCACTATCAATCGCTTGGCCTAAAAAAAGTAGTCTTTCTCGATAAAGTCGATTGGTTAGGATAAAATTTTATCTCTTAGGAGCCGTACTTGCACCTTTTGATGCATACGGTTCACCAAAAATCACCAAAAAGAATCAATGTGTAAAGTTAACCCCTTTTTTTTCATAGCGGGCTTTTTCTTAAATTTTTCAAGAAAGACGATTTTTGACCCGTTTACTTGGGTTATAATAAACATGTTATAAAAAAATAATAATAATAATGTACTAAACTTATTGAACTAAGTTCTCATTGATGTATTGTTTTCATCGAGATCGAATCCAAATCGCAATGTAATTTTCTTGTTTCGGAATGGGTTTCTTCAATTCTTTCTTTTAGGTTTCTGTTCTACTCCGAGTAATAAAGAAAAGATCTGCCCGATTTGGATTTGCACATATAGGACAAATATTCCAATACCACGTCTTTTTGCTACGACTTCTTTTGTTTTTCTTCAATTTATTTCATGATTTCCGCCAAATATCTGATAAGTAATAATCGTAGATATATTACCAATTGGATTTTTTTTTATAATTTATAAACAGAGCCTGGATTCTTCATTTTATTGGTTTATTGGTCCAACCAAGCCAACCATAGATTCTTCTAAATTGATAATATTAATCCGTATTTGGATATCCCCCCAAAAAAAAGATCTAATTAAATTTCACACTATTTTACATTTCAAATTTTTGATGATTCAATCAATCTTTTTGGAGGGAAGGAGGGGATATCTCGATCGGGGGAGATAATGGGGAAATACCACATGACCCAATATATCGTACAAGTCACACTATACGTCAACCCACGCGGCATCCTCCTCTCCCGGACTCCGGAAGGGTACTTTAGGAACACCAATAGGCATAAAATGACGACACAAAGACGTGGTATATCGCGCTCTTATGCGGAAGCGTATCAATGGGTTTATTGTCTTAATAATGATTGGTCCTTATCCTATTGTATTTTATCATATTTGTGTATTTTATCATATTTGATTTATAGATTTATAGATTGAATAAGTTCATAAATCAAAAAAAAAAAA-T--AAAAAAAAAAGAAGACCAAATGAATAAAGGAAAATTCTTATAAATAGGTCCTTTGAGTGATGAACAAATATGTCTGTATTCACTCATATACATAACAATACGCATATAAATAAAAATAGGGTCAACCCCCTTTTATCATTGCGTATTGTTACTTATCGGGTATAGAATAGATCGGCTTCTTTTTGTTCCTACGAATAGAATTGTTCCATTATTACTAAAAAAACTAGACCAAATATGAATCCTTTACCCGAGATAATCCACTGACAAAAAGAGGGTCCATAGCATATTTTTCCAGTGCAATAAAGTTACATAGTGTCTATTTTTTGTTGATATAAGGGGTATTTTCATGGGTTTGCCTTGGTATCGTGTTCATACCGTCGTATTGAATGATCCTGGTCGTTTGCTTTCTGTCCATATAATGCATACAGCTCTGGTTGCTGGTTGGGCCGGTTCGATGGCTCTATATGAATTAGCGGTTTTTGATCCTTCTGACCCTGTTCTTGACCCAATGTGGAGACAAGGTATGTTCGTTATACCCTTCATGACTCGTTTAGGAATAACCAATTCATGGGGCGGTTGGAGTATCACAGGAGGGACTATAACAAATCCGGGTATTTGGAGTTACGAAGGTGTGGCTGGGGCACATATTGTGTTTTCTGGCTTGTGCTTCTTGGCGGCTATCTGGCATTGGGTATATTGGGATCTAGAAATCTTTTGTGATGAACGTACAGGAAAACCATCTTTGGATTTGCCCAAAATCTTTGGAATTCATTTATTTCTTTCAGGGGTGGCTTGCTTTGGTTTTGGCGCATTTCATGTAACAGGATTGTATGGTCCTGGAATATGGGTGTCCGATCCTTATGGACTAACCGGAAGGATACAATCCGTAAATCCCGCGTGGGGTGTGGAAGGTTTTGATCCTTTTGTTCCCGGGGGAATAGCCTCTCATCATATTGCAGCAGGGACATTAGGCATATTAGCGGGCCTTTTCCATCTTAGTGTCCGTCCACCCCAACGTCTGTACAAAGGATTACGTATGGGAAATATTGAAACCGTACTTTCCAGTAGTATCGCTGCTGTCTTTTTTGCAGCTTTTGTTGTTGCTGGAACTATGTGGTATGGTTCAGCAACAACCCCGATTGAATTATTTGGTCCCACTCGTTATCAATGGGATCAGGGATACTTCCAGCAAGAAATATATCGAAGAGTTGGTGCTGGACTAGCCGAAAATCAAAGTTTATCAGAAGCTTGGTCTAAAATTCCTGAAAAATTAGCTTTTTATGATTACATCGGCAATAATCCGGCAAAAGGGGGATTGTTTAGAGCGGGCTCAATGGACAACGGGGATGGAATAGCTGTTGGGTGGTTAGGACACCCTATCTTTAGAGATAAAGAGGGGCGTGAACTTTTTGTACGTCGTATGCCTACTTTTTTTGAAACATTTCCGGTTGTTTTGGTAGACAGCGACGGAATTGTTAGAGCCGACGTTCCTTTTAGAAGGGCGGAATCCAAGTATAGTGTCGAACAAGTAGGTGTAACTGTTGAGTTCTGTGGCGGCGAACTCGATGGCGTCAGTTATAGTGATCCTGCTACTGTGAAAAAATATGCTAGACGTGCTCAATTGGGTGAAATTTTTGAATTAGATCGTGCTACTTTGAAATCGGATGGTGTTTTTCGTAGCAGTCCAAGGGGTTGGTTTACTTTTGGACATGCTTCATTTGCTCTGCTTTTCTTTTTCGGACACATTTGGCATGGTGCTAGAACCTTGTTCAGGGATGTTTTTGCTGGTATTGACCCAGATTTGGATGCTCAAGTGGAATTTGGAGCATTCCAAAAACTTGGAGATCCAACTACAAAAAGACAGGTAGTCTGATACAACACAACATAGTTCTGTTCCTTAATTCGACTTTTTTTCTTTTCTTTGTTGTGATTTGAATTTGACATAGGAGGAACCGGATAAATCTTGATTTGAATCGCTGTCTTTCTCTTTTCCTATTGTTTTTTCTTTTTCTTTATCCGGGAGACCGATCCAAAATAAACAGGTATGAAAGCTATAATTGTAAACCACGATCAAATCTATGGAAGCATTGGTTTATACATTCCTCTTAGTCTCGACTTTAGGAATCATTTTTTTCGCTATCTTTTTTAGAGAACCACCTAAAGTTCCAACTAAAAAGATGAAATGATTTTTTCATTCTATCAATTGAAGTAATGAGCCTCCCAATATTGGGAGGCTCATTACTTCAACTAGTCCCCGTGTTCTTCGAATGGATCTCTTAGTTGTTGAGAGGGTTGCCCAAAAGCAGTATATAAGGCGTACCCGGTAAAACTTACAAGTAAACCAGATATAGAGATGGCAACTAAGGTTGCTGTTTCCATTATTATATAATTTCAAGACCACAATGGATCTAGGATAAGATCATTTATTTACAGCAGAATGGTATACAAAGTCAACAGATCCCAATAAATAAAAAATAGGATTTATGATTACACAAACCGTTGAGGGTAGTTCTAGATCTGGTCCAAGACGAACTGTTGTAGGGGAGTTATTGAAACCCTTGAATTCAGAATATGGTAAAGTAGCTCCTGGGTGGGGAACGACTCCCTTGATGGGTGTTGCAATGGCTCTATTTGCAATATTTTTATCTATTATTTTGGAGATTTATAATTCTTCCATTTTACTGGATGGAATTTCGATGAATTAGATTCACAAGAACCAACTAACTAGCTTTTCAATACAAAAAGGATTAAGTCTTCTATTATATTTTTATCTCATTCGATTTTGGTTTGGTAGTCTGACCGCGGAATTTCTTTGTTTCTGTATTTCCGGAATATGAGTGTGTGACTTGTTAGAATTGATCCTATTGATAGTACAGAGAAAGGGACTGTCATCTTTAATAGAGATGGTTTTACCCCGTCAGATATTTATTCTAGTATCTGGAACACGGAATAGATAATAGATAAAATATATTCTAAAGTATTCGAACTATTATTAGAACTATGATTCATATTTAATATTTAGACCTCGCATCCGGACTTCAAAAAATGTTTCAACGAATTAGAAGTTCTAAATCGAAAGATTTGTATTCTTTCAAACTGACGCTTATCTTTCTTTTGATCAAAGGACAAATGTTTTTTTTTGTATTTTTTTTCATTATATCTATTCATTGAATAAGTGATGATCCAACAGTTCTTACTCAAAGAATTTTTGGGCTTAGATTGAAGGTTTTAGTGAATCATCGTGGTTCTGGTATGAATCTGAGGTTTTTTTAATCGATTCATAGGGTCTTAACAAGAGAATTCCTATCAATAATAAAGAAGACAGCAGTAAAGCTGTATTACATATACCAAT-AAAAAAAAATAACACAAATAAAGAAAATAAAAAAGTTAAGTATATAGAGAATATTCAATAGGCCTGTAACGATCAATATAAAGACGAGTGAGCCGACTTGATATTTTGGCATTATAACCACTAAAGAAGATCTTTCGGATTTCTATATTTTTCCTAGGATAAATTGAAAAAGTTTCAAACTATTACACATATACGTTAAAACTTATATTTGGGTATTTCTGTTTGAGCCGTACGAGATGAAATTCTCACATACGACTCGCAGAGGGGGGAGTCTTCTTGGTTTACCTATCTCAATAAAGTCTATGATTGGTTCGAAGAACGTCTTGAGATTCAGGCGATTGCAGATGATATAACTAGTAAATACGTTCCTCCTCATGTCAACATATTTTATTGTTTAGGAGGAATTACACTTACTTGTTTTTTAGTCCAAGTAGCGACGGGGTTTGCTATGACTTTTTACTATCGTCCGACCGTTACTGAGGCTTTTGCTTCTGTTCAATATATAATGACTGAAGCTAACTTTGGTTGGTTAATACGATCAGTTCATCGATGGTCGGCAAGTATGATGGTCCTAATGATGATCCTGCACGTATTTCGTGTGTATCTTACTGGTGGCTTTAAAAAACCTCGCGAATTGACCTGGATTACAGGTGTAGTTTTGGCTGTATTGACCGCATCTTTTGGTGTAACTGGCTATTCCTTACCCTGGGACCAAATTGGTTATTGGGCAGTAAAAATTGTAACAGGTGTACCTGAAGCTATTCCTGTAATAGGATCGTCTTTGGTAGAGTTATTACGCGGAAGTGCTAGTGTCGGACAATCTACTTTGACTCGTTTTTATAGTTTACACACTTTTGTATTACCGCTTCTTACTGCCGTATTTATGTTAATGCACTTTCCAATGATACGCAAGCAAGGCATTTCTGGTCCTTTATAGGGAATATGGATCATAGATATTTGTAATCAATCATTTATCGTTTTGGGGAGGAAGGATAGTATTTCATTGCTACAAATATGGATTATTTAAAAGAATAAGACATGTATTTGGATGTTTCCCCTCAACTTCACAAAATTGGATTCTTTATTTGATAGATACAAAAAGTTGATAGTTGAAGGGAATTCTCCAAAGAAAAAATGGATTATGGGAGTGTGTGACTTGAACTATTAATTGAGCTGCGCAGATATATGACTTATCTGCCACATTTGAATTCACAATTAAATGTGTCTTCGTTCCAACCACCGCGTAAACCCCCCGCGGAGGGTAGGCTGGTTCGCTTGAAGAGAATCCTTTCTATGATCAGACTCCATCATATTCTGCATGAACAGGCTCCGTAATATCCAGTAGAATAGGTGATGCTATAATCCAGATAGATTGTGTCTTATCTATTTCACTTAATTAAATAGTATAGAAATGTATTCATTTCCTCTGCATTTTCTCTATTTCTGATACTATATACTATCGGAGTGAAACAAGGAGATCTAAAGAAGAACAGAGGCTAGATTATATTAGTAACAAGTAAATCCTTTGTATGTAAAAAGTCTCTCGATTTTTTTT-GGGGGGGGCGATAAAGGCTAACCGTAAGGTATGAGATGACCCAGAAAGCACTTGATCATGATCAACTTTGTAAGCCTACTTGGGTGTTGAGCATTTACTTATTCTATT-----AAATTCTATTAAAATTCTATTAAAAGTTAACTTATTATATTATATTATATTATATTATATTATATTATATTATATTATAAGTTATACGAACTGAATTACTTGCAATGGATAGTTTAACTCCGGAAAAGAGAATCTGGTAAATTTTTTCTTCCATAGAATCCTCATATCATATATGTATGTGTGGATAATATATAGATTTCCTATATAAGATATATTCGGTTCGTTTCGTTCGTGCTCGAGCCGGATGATGAAAAATTATCATATCCGGTTCTTTCGGAGGATGGATCAAATCAATAAGAATTCACCTATCCCAATAACAAAAAAACCTGACTTGAATGATCCTGTATTAAGAGCTAAATTGGCTAAAGGAATGGGTCATAATTATTACGGAGAACCCGCATGGCCCAACGATCTTTTATATATTTTTCCAGTAGTAATTCTAGGTACTATTGCGTGTAACGTAGGCCTAGCGGTTCTAGAACCATCAATGATAGGGGAACCGGCGGATCCATTTGCAACCCCTTTGGAAATATTGCCTGAATGGTATTTCTTTCCCGTATTTCAAATACTTCGTACAGTGCCCAATAAGTTATTGGGTGTTCTTTTAATGGTTTCGGTACCTGCGGGATTATTAACAGTACCTTTTTTGGAGAATGTTAATAAATTCCAAAACCCATTTCGTCGTCCAGTAGCGACAACCGTCTTTTTGATTGGTACTGCAGTGGCCCTTTGGTTGGGTATTGGAGCGACATTACCTATCGAAAAATCCCTAACTTTAGGTCTTTTTTAAATTGATTCGATTGTGAAATAACATGCCATGTGTATTGTGTATCTAGGAGAATTCGCTTTGAAACGAATAATCCCTAGATACACATCTATTCCATTTTTCCATTTTGGACCTATTCCGAGTATGGTTTGTGCTAAAGACTCAAAACCCACATTTTCTTTTCATCTTTTTTCTAAAAAAAGAT-----GAAAAGAAGTTAATGTATTTTTAATTTATGCAAAATGTTTTTCTATTTTTAAAATGTCCAATATACACTTTAAATCTTCTATTCGAAAACGTTCCATTTTCATAAGGTCTTCTTGACTTTTATTCAAAAGGTCCAATAATGTATGTATATTAGACCTTTTGAGATAATTATAGATCCTGGGAGGCAACTCGAATTGGTCAATAAAAATATATTTCAATGCTATTTCGTTTTTCTTTTTCCTTAGTTTAGCCAATCTATCATGAAAAGTAAAAAGGGGTAAAGTAACTTTGTGTTGATTGTTTTCTAAATTTAAGTTTTCTTCTGCCGCATGTAAAAAAGGAATAAAAAAATCAATCAAATTCCGGGAGGCTTCATAAAGTGCTTCTTTAGGAGTTAAACTTCCATTTGTCCATATTTCAAGAAAAAGTATCTCTTGTTTTTCAGTCCCATTCAAATAAGAATGAATACTATGATTTGCATTTCGAACAGGCATGAATACGGCATCTATAGGATAACTTCCGTCTTGAAAGTTATTTGGCGTTTTTATACGATATGCGCGATTCCTCTCAATTTCTAATTCGATACACAAATTAATAGGTTCGGTTAGGCTAGCTATATGCTGTGTATTATCAACGAGTTCCACAGAAGGTGGTAAAATGATGTCTTGAGCAGTTACATATCCAGGACCTTTGACACAAATAGACGCGTCCCGAGTTCCATACAGATTACTTCTTAATACAATTTCCTTTAAATTCATTAAAATTTCATGTACTGATTCTTGAATACCTATCATGGTAGAATATTCATGTGGTATTTTATCAGATTTTGCACGTGTGATACATGTTCCCTCTATTTCTCCTAGCAAAGCTCTTCGCATCGCAATGCCTATTGTATCGGCTTGACCTTTCATAAGTGGAGACAGAATAAAGCGTCCATAATAAAGACGCTTACTGTCTGCTCTTGATTCAACACACTTCCATTGGAGTGTCCGAGTCGATACTCTTACTTTCTCCCGAACCATAGTAATATATTTTGATCAAATCCTTGAATTTTTTATTTCTCTTGAAATCGCTTCCATGTTTGTTTTTACTTTTACACACGTCTTTTTTTAGGGGGCCTACATCCATTATGTGGCACAGGGGTTATATCCCGTATGAAATTTAATAGTATACCACTTCTACGAATAGCTCTTAATGCCGCATCTCTCCCGAGACCGGGACCTTTTATCATGACTTCTGCTCGTTGCATACCTTGATCCGATACTGTCCGAATAGCATTTCCTGCTGCGGTTTGAGCGGCAAAGGGTGTCCCCCTTCTTGTACCCTTGAATCCACAAGTACCGGCGGAGGACCAAGAAATCACCCGACCCCGTACATCTGTAACAGTCACAATGGTATTGTTGAAACTAGCTTGAACATGAATAACTCCCTTTGGTATTCTACGCACATTCTTACGTAAACCAATACGTCCATTTCTACGTGAACGAATTTTTGGTATAGGTTTTGCCATATTTTATTATCTCATAAATATAAGTCAGAGAAATATGGATATATCCATTTCATGTCAAAAACAAATCTTTTATTTCAATATTTATTATATTATA--------------------GATATATTATCGAAT------------TCTATTCGAAATTCGATTCTATAAATATATTATATTCTATAAATATATTTCTATTCTATAA---------ATATATTATAGAATTAAATTCGATTAT--------AAATTCGAAATGAATTTCTATATTTCTATAGAACCTATTTCTACTTTAAATTATTTAAATTATTTCTATTTATATTTCAATTGTTTCTACTTTCTATTCAATAGAATATATTGAATAGGAAATGGAATTTTCTAATTTTAATTGAAATCTGGTCTTTTAGCTTTAGAAAGCTCTCTTTCTTGTTTTTTTTTTGGAAATATTATCCTTGTTTTTGTTTATGTCTTGGATTGGAACAAATTACTATAATTCGTCCTCGCCTACGGATCAGTCGACATTTTTCGCAAATTTTACGAACAGAGGCCCTTATTTTCATATTTTTCATTCCTTAACTTAATTCTGAATCTATTTTATTGTAAGAAAATATATTTTCCTGAAATTTGGAACTTTTAATTGTATTCCCTAAAAAGGAATGTTGAAGTTGAAAAAACAGTCTAATCATTCTAATCTTTGTTCCGGGGTCTATAAATTATATGCCTTCCGGTTGACTCAAAAAATGACTTACTTCTGTTTTTTGTTTTTACTTTCATTTTGACTTTAACTTTAAGTAATATATAAGTAATATATGTATAAAAGTAGTATATGTATAAAACAATGTTGACTTCCTGAAAAATAACCTAAAATTCGATCTTCATTATCTAAACGAACCCGGAATATACCATTGGGAAGTGATGCATTAATTGAAACTAAACCATCATAAAGCCATTTTTTTCGTATATTCTATTCCTATTCGAGTTAAAAAAAAACCTTCACGTATTAACTAATGGACGAGGAGTGACATTATAAACTTGTTTTTTTTTCTGCCTTTTTTCACCAATATATATGTGTGTAAATTTCTCATAGAATTCGTATATCAGAAAGATTACCATATATAACACAAAATTTCTCCGCCAATTCTTTCTAATCGAGCCTCTCGATCTGTCATTATACCTCGAGAAGTAGAAAGAATTACAATCCCCATTCCTCCTAAAATTCTCGGAATTCGTTGATAATTAGAATAGATTCGTAAACCGGGCCTGCTGATCCGTTTTAAATTTAAAATAGTTTTTTTATATGATCCTTTTCTATTTCTTTTATATCGTAGAGTTAAAACTAAAAAATCCTTGTCAATCGCCCGATGCTTTCTCACGCTTTCAATAAAACCGTCCCGTAAAAGTATTTTTATAATGTTTTCGGTGATGTTAGTAGATAGTATTCGAACCGTTCCCTTTCTATTCATGTCAGTATTTCGTATAGAGGTTATTATGTCAGCAATCGTATCTTTTCCCATGATAAACTAAAATGATTGTTGCCCTTGACTTTTCATATAATTCACATGCTATTTTTTATTTTCATTTCATTTTTTTCTTTTTTTTTTTTTTTGAGTAATTAAAGAAAAGTATCCGTTTCTAATTAAAAAGGTATATACGTGAGACATAATCTATTAATTAATATCTATTAATTAATCTATTTCATTCAAATAGCAAATAGATAAATATATCCTGGTCTTGTTTTATAATACCTCGGGTGCTAATGAAACTATTTTAGTGAAATTTAACTGTCTCAATTCTCGTGCGATCGCACCAAAGATTCTAGTTCCTTTTGGATTTCCTTCTTGATCAATGACAACCGCAGCATTATCATCATATTGTATTATCATACCGTTGTTACGTTTGAATTCTTTACAAGTACGTACAATTACAGCTCTGATCACTTCTGATTTTTCTAAAGGTGTGTTTGGTACTGCTTCTTTGATTACAGCAACAATAATGTCACCAATATAAGCATATCGTCGATTACTAGCTCCTATGATTCGAATACACATCAATTCGCGGGCCCCGCTATTATCGGCTACATTCAAATGGGTTTGAGGTTGAATCATATCATTTTGGATTTGTTCTTTCAGTGCAAAGGTCGAAGTCAAAAAGAAATATTAGAAATATTGTTTGTCTAAAAAAAAGAAAACAAACCTACAATTGCAATTGTTTTTTCACTCCAAAGAC-----TTCTTTTCTTTACTTTGGTTCGAATTCTTATCCCGAAATAATGAATTGAGTTCGTATAGGCATTTTGGATGCTGCTATTGAAATAGCTTTTCTGGCTATATTTTCTGTGACTCCACTCATTTCATAAAGTATTCTACCCGGTTTAACAACAGCTACCCAATATTCGGGAGATCCTTTTCCCGAACCCATACGTGTTTCTGTAGGTCTTACTGTAACTGGTTTGTCTGGAAATATGCGTACCCATATTTTTCCACCACGGCGGGCATTTCGTGACATTGCCCGGCGCCCTGCCTCTATTTGTCTAGATGTGATCCAAGCGGGTTCAAGTGTCTGAAGAGCATATCTACCGAAGCAAATATGATTACCTCGATAGGATATTCCTTTCATTCTTCCTCTATGTTGTTTACGGAATCTCGTTCTTTTGGGGTTATAGTTGATGGTTTTTTCTCAATCCCATCTCTACTACAGAACCATACATGAGATTTTCACCTCATATGGCTCCTCGCGAATGAAACGATTAAAAAAAGAATATTCATTTATTTTAAATATACTGAATCGTGGTGTTTTTTGAGATTTTATCGTGGTCTATTGGAAATTAGTATATATCTTGTTTTGATATAGAACTATTTATATTTTATTTTCTATTCTATATTATAGACAATTTTTGCTACCCATATAGAACTGTATAAAAATGTTTTGTTATTTATAATATTTTCTTATTTATATTATAATATAAGGTTAGAATGAATCTTTATTTTCTTTTTCCTTTTATTTTATTGTGAATTTCGAAATTCACAATAAAATAAAAATTTTCGCGGGCGAATATTTACTCGTTTATTATCTATTTCAGACGTAGGATTTAGCCCTATGAGATTCCTCAGAATAAATGGATTTGTCTTTGGTTCGTTCGCCATCCCATCTAATGAATCATTAAGATTCAGAATCTTATGTATTCACAGGTTCCGTCGTTCCCATCGCTTCTCAATTAATGGTTAGGTC----TTAATTATACAACGAAGCTCCTAATAA-TTTTTTTTTCTTGAGTCAACCTTCTCAGTTTTATTGACTCGGGGCTCTTGATTTGTTTGTTCTATGGATATATTTATCTAATTAGAATATATTCATCTCCTTATGGATTTTTTTAGTATTGCTGCTTTCTTACACTACCCTTTTATGAGATGACTCATAGACCTTACATATTAGAATCGGATATCATTGATATTCTTTTTCTGTCTTTCTTTCATCCTTCCACTTCTCCGTATTTTCTTATTGCTTCACAACTCATAATCCGATTAGTTTTTCCCTTTTTTTTTGCAATATTGGACAGTTGCTATAATGATATCACCAATATATCATATTTTTCCTTATATCTTGTATATCTTGATTGGTTCTTTAGATCCACATAATGCGGAGCGATGAGTTGGTTATTAGCTCGATAGTTATTTTTTTGTTGTGAATCCTACCCACTCTAAAAAACCAACGAGTCGCACACTAAGCATAGCAATTATATCAATATTAAATGATTAATCGAATTTTTTTTAATTCAACCTTAAAAAATTACTCATTTTTTTTTTTTTATCACCAGCAGATAAAGATAAGGAAAAGCTTCTTATTCTTCGTTTACAAATATCCAAATTTTTATGCCTAATACACCATAAATAGTTCGAACTGTATAGGAACAATAATCTATTTTAGCTTGAATGGTTTGTAGAGGAACCCTACCTTCTCTGATCCATTCAACACGTGCAATTTCTTTTCCGTCGATACGTCCCGCAATTTGTACTTGAATTCCTTTTGTACCCGCCTGTTCGCTTAATTCAATAGCTTTTTTCATTGCTTTACGAAATGAAACTCTATTCTTTAATTGTCCGGCTATAAATTCTGCAAGAATATTAGGGTGTCCATAAGGATTTGCAATTCTTGTAATAGAAATGTTAAGTTTTTGGTTCACACAATTAAGTTTTTTTTGTACATTCATCTGTAATTCTTCAATTCTTCGAGGCTTACCTTCTATTAATAACTTTGGGAATCCCATATAGATTTTGACTTGAATCAGATCGATTCTTTTTTGAATCTTTATTCGTGCAATTCCTTCGACACCAGAAGACATTCTTCTATTTTTTTGTACATAATTCTTGATACAATCTCGTATTTTTTGATCTTCTTGTAAACTCTCGGAATAATTTTTTCGTTGTGCAAACCAAAGAGAATGATGACTTTGGTTTGTACCAAGTCTGAAACCGAGCGGATTTATTTTTTGTCCCATAACCCTCCACTACTATACATAAAATACATAAAATGACACGTCCTATCTGGGTGTACTTTCCTTTATTTACTTTTATTTATTTATCTTTCCTGTTTTTTAAGCATAAAATAGCATAACATAATATGGTTTGCGTCTTTCATATTCTTCCTAATCTATGATATCTATAGATATATCTTTCAATACAATAGTTATATGACAATTTATCCGATAAATTAGTCTTCGAGCTAGAAGTTTTTTTTTTCAGTTTTTTGTAGTAGTACCCTTAATTGACCTTCTATTTTACTAATGAGTCAATTTGCTTCATTGAAACCCATATTGTGACTAGCATTTGCTGTTGCAGAATAAACCCATTTTAAATAAGATACTCGATAAGGCATGAGTTCTATTTATTTTCTCGTCGGAACGTCCACGAATTTCTTCAATTACTGCTTTGTGTTGTGAGCGGACATGCATATGTGTTGACTTAAAACCTGTATATTGGTTCTTCTTTATTTTTTATTTGATTTTCTATTTTTCTTTCTTTTTTATTTTTTTTTTTTATCATAGGGAGTTTTCCACTTTCACTAATACTAAAAATTCCATTTTCTATTTCATTTATTTATTATTATTAATATTAATATTTTTATTTATTTT-----ATTATTAATATAATTTTT-------ATTAATATAATTTT-----AATTTATTAAATAAATTTATTAAAATAGAATATTAAATAAATATTAAATAAATAATATTA--------------ATATTCTATTTGAATTCTTAATTATGAAATGAAATTCTA---TTTTTTTTTTCAATTTATTATTGAATTTTTTTTTTAATTAACGACGAGATCTATTATCATTTTTGGCGTGTCCCCGAAAGTTTAGAGTAGGTGAAAATTCTCCCAATTTATGTCCTACCATACGATCTGTTATATAAATCGGTAAATGTTCTTTTCCATTATGGATAGCAATCGTATGTCCAATCATTGTGGGTATAATGGTAGATGCTCGGGACCAAGTTACTATTATTTCTTTTTCCGCCTTTGTGTTAAGTTTATTTATTTTTCTTAAAAAATGATTCGCTACAAAAGGATTTTTTTTTAGTGAACGTGTCACAGTTAATTACTCCTA-TTTTTTTTTTTGTAAAGACGAAGAAACAAATTCGATTTTCTCTACTCTACTATTTACTACGGCGACGAAGAATCCAATTCTTACTATATTTATTCCTTTTTCTACTTCTTCTTCCAAGTGCAGGATAACCCCAAGGAGTTGCGGGTTTTTTTCTACCAATTGGGGCCCTCCCTTCACCACCCCCATGGGGATGGTCTACAGGGTTCATAACCACTCCTCTTACTACAGGACGCTTACCTAGCCAACATTTCGATCCGGCTCTACCCAAACTTTTCTGGTTTACCCCAACATTCCCCACTTGTCCGACTGTTGCTGAGCAGTTTTTGGATATCAAACGGACCTCCCCAGAAGGTAATTTTAATGTGGCTGATTTCCCCTCTTTTGCAATCAGTTTCGCTACAGCACCTGCTGCTCTAGCTAATTGCCCACCCTTTCCGAGTGTGATTTCTATGTTATGTATGGCCGTGCCTAAGGGCATATCGGTTGAAGTAGATTCTTCTTTTTGATCAATCAAAACCCCTTCCCAAACTGTACAAGCTTCTTCCAAAGCATACGGCTTTCTGGATGTAGATGATGATATTATCTATACAGATGGATCTTATATATATCGTACAATTCTTATATATATCGTACAATGAAGTACCGCATGAGTGGATATATAGGAATCTAAATCTGCCGAATCACTCATGTTATGATCTTCTACATCCTAGGTCTTCCTGTTCCTTCATCTGGCTTATGTTCTTCATGTAGCATTCAGACCGAATGACTCTATGAAATTACGTCGATACTTCCACATATTACGGGTAACGTAGGAGACATCTCTATTTTTCCCCCCGGGAATCCTTAGAATTACCACTGCTTAGCTTTCAATTCGCCTCTGACCATCAAATGAAATGTGAATAACCCGTCCTCCCCTCTTTGAAACAAGGGGCGCTTCTGGTTGTTCTGTCGGTGCTTGAAACAATTTTGTCTTCTCCATATTACTCTATCTCTAGAGTCAATAATTTTATATGAGGAACTACTGAACTCAATCACTTGCTGCCGTTACTCTTCAGTTTTCTGTTGAGGTCTATCCTGTAGAGGTACTAAAATTGGATCAGTGATCGATTTCTAGGTTTCGCCGTAAACCTAATTGGTTACTTCCAATTACGTAAATCAATAGTTCAAACCGCACTCAAAGGTAGGGCATTTCCCATTTTTATAGGAACTTCTGTACCAGAAACAATGGTATCTCCAATTCTAGCCCCTCTGGGATGTAAAATATATCTTTTCTCACCATCCCCATAGTGTATGAGACAAATGTATGCATTTCGATTAGGGTCGTATTCTATGGTTACGATTCTACCATATATGTCTTTTTCATTCCGTCGAAAATCGATTTTACGGTATAGACGCTTATGACCTCCCCCTCTATGCCCTGCGGTAATGATTCCTCTGGCATTACGACCTTTACCACAACGATGCTGTCCATAGATCAAATTATTTCGTGGATTGGATTTCACTTGACTGTCTACGGCTCCGTTGCGTGTGCTCGGGGTAGAAGTTTTGTATAAATGTATCGCCATGCTATTAAGTATTTTGATTTAAGTTCTTTTCTTTCTAAGAGGTGGAATAGAATAACCCGGTTGAAGCGTAATGATCATACGTCTGTAATGCATTGTATGTCCCATAATAGGTCCCATTCTTCTACCCTTTCCCGGGAGTCGATGACTATTCATAGCTATTACCTTGACACCAAAGAAGAGTTCCACCCAATGCTTTATTTCTGTCCTAGTTGATCCTGATTCGACATTAGAAGTATATTGATTTTTCCCCAATAACCGAATACTTTTGTCTGTAAATACTGCATATTTGATTCCATCCATAAATCGATTTTCTTCCCTATGAGTTCTAATCTCAATAAGAATGCTAGTTCTTACTGTTCATATGTTATGATATGAATATACCACACCAATTAATTCGTTATGTATGGATGATGAGATTCCATTGATACAGAGCCAATTCCAATAGACTTATTGGGACTTATTGGAGGGTCCCATTGGCGTGCATCCAGTAGGAATTGAACCTACGAATTCGCCAATTATGAGTTGGGCGCTTTAACCATTCAGCCATGGATGCTTAGCGGGGATCCTCGTACATGGTGAATAACCAAATTCCAATTGAAATGAAATCTTTAGGATAAATCAATGCAATTTAGGAGGACTTAATGAAAGGGCATCAATTCCAATTCTGGATTTTCGAATTGAGAGAGATATTGAGAGAGATCAAGAATTCTCACTATTTCTTAGATTCATGGACCCAATTCAATTCAGTGGGATCTTTCATTCACATTTTTTTCCATCAAGAGCGTTTTATAAAACTCTTGGACTCCCGAATTTGGAGTATCCCACTTTCATGCAATTCACAGGGTTCAACAAGCAATCGATATTTCACGATCAAGGGTGTAGTACTCTTTGTAGTAGCGGTCCTTATATATCGTATTAACAATCGAAAGATGGTCGAACGAAAAAATCTCTATTTGACAGGGCTTCTTCCTATACCTATGAATTCCATTGGACCCAGAAATGATACATTGGAAAAATCTTTTGGGTCTTCCAATATCAATAGGTTGATTGTTTCGCTCCTGTATCTTCCAAAAGGAAAAAAGATCCCTGAGAGCTCTTTCCTGGATCCGAAAGAGAGTACTTGGGTTCTCCCAATAACTAAAAAGTGTATCATGCCTGAATCTAACTGGGGTTCGCGGTGGTGGAGGAACTGGATCGGAAAAAAGAGGGATTCTAGTTGTAAGATATCTAATGAAACCGTCGCTGGAATTGAGATCTCATTCAAAGAGAAAGATATCAAATATCTGGAGTTTCTTTTTGTATATTATATGGATGATCCGATCCGCAAGGACCATGATTGGGAATTGTTTGATCGTCTTTCTCCGAGGAAGAGGCGAAACAGAATCAACTTGAATTCGGGACAGCTATTCGAAATCTTAGTGAAAGACTGGATTTTTTATCTCATGTTTGCTTTTCGTGAAAAAATACCAATTGAAGTGGAGGGTTTCTTCAAACAACAAGGAGCTGGGTCAACTATTCAATCAAATGATATTGAGCATGTTTCCCATCTCTTCTTGAGAAACAAGCGGGCTATTTCTTTGCAAAATTGTGCTCAATTTCATATGTGGCAATTCCGCCAAGATCTCTTCGTTAGTTGGGGTTGGGGGAAGAATCCGCACGAATCGGATTTTTTGAGGAACATATCGAGAGAGAATTGGATTTGGTTAGACAATGTGTGGTTGGTAAACAAGGATCGGTTTTTTAGCAAGGTACGGAATGTATCGTCAAATATTCAATATGATTCCACAAGATCTAGTTTCATTCAAGTAACGGATTCTAGCCAATTGAAAGGATCTTCTGATCAATCCAGAGATCATTTCGATTCCATTAGTAATGAGGATTCGGAATATCACACATTGATCAATCAAAGAGAGATTCAACAACTAAAAGAAAGATCGATTCTTTGTTGGGATCCTTCCTTTCTTCAAACCGAACGAACAGAGATAGAATCAGAGCGATTCCCTAAATGCCTTTCTGGATATTCCTCAATGTCCCGGCTATTCACGGAATGTGAGAAGCAGATGAATAATCATCTGCTTCCGGAAGAAATCGAAGAATTTCTTGGGAATCCTACAAGATCCATTCGTTCTTTTTTCTCTGACAGATGGTCAGAACTTCATCTGGGTTCGAATCCTACTGAGAGATCCACTAGAGATCAGAAATTGTTGAAGAAAGAACAAGATGTTTCTTTTGTTCTTTCCAGGCGATCGGAAAATAAAGAAATAGTTAATATATTCAAGATAATTATGTATTTACAAAATACCGTCTCAATTCATCCTATTTCATCAGATCCGGGATGTGATATGGTTCCGAAGGATGAACTGGACAGTTCCAATAAGATTTCATTCTTGAACAAAAATCCATTTTTTGATTTATTTCATCTATTCCATGACCGGAACAGGGGGGGATACACGTTACACCACGATTTTGAATCAGAAGAGAGGTTTCAAGAAATGGCGGATCTATTCACTCTATCAATAACCGAGCCGGATCTGGTGTATCATAAGGGATTTGCCTTTTCTATTGATTCCTCCGGATTGGATCAAAAACAATTATTGAATGAGGTATTCAACTCCAGGGATGAATCGAAAAAGAAATCTTTATTGGTTCTACCTCCTATTTTTTATAAAGAGAATGAATCTTTTTATCGAAGGATCAGAAAAAAACGGGTCCGGACCTCTTGCGGGAATGATTTGGAAGATCCAAAACCAAAAATAGTGGTATTTGCTAGCAACAATATAATGGAGGCAGTCAATCAATATAGATTGATCCGAAATCTGATTCAAATCCAATATAGCACCTATGGGTACATAAGAAATGTATTGACTCGATTCTTTTTAATGAATAGATCCGATCACAACTTCGAATATGGAATTCAAAGGTATCAAATAGGAAATGATACTCTGAATCATAGAACTATAATGAAATACACGATCAACCAACATTTATCAAATTTGAAAAAGAGTCAGAAGAAATGGTTCGATCCTCTTATTTGGATTTCTCGAACCGAGAGATCCATGAATCGGGATCCTAATGCATATAGATACAAATGGTCCAATGGGAGCAAGAATTTCCAGGAACATTTGGAACATTTCATTTCTGAGCAGAATAGCCGTTTTCAAGTAGTGTTCGATCAATTACGTATTAATCAATATTCGATTGATTGGTCTGAGGTTATCGACAAAAAAGATTTGTCTAAGTCACTTTGTTTCTTTTTGTCCAAGTTACTTCTTTTTTTGTCCAAGTTTCTTCTCTTTTTGTCTAACTCACTTCCTTTTTTCTTTGTGAGTTTCGGGAGTATCCCCATTCATAGGTCCGAGATCCACATCTATGAATTGAAAGGTCCGAATGATCAACTCTGCAATCAGTTGTTAGAATCAATAGGTCTTCAAATCGTTCATTTGAAAAAATGGAAACCCTTCTTATTGGATGACCATGATACTTCCCAAAAATCGAAATTCTTGATCAATGGAGGAACAATATCACCATTTTTGTTCAATAAGATACCAAAGTGGATGATTGACTCATTCCATACTAGAAAGAATCGCAGGAAATCTTTTGATAACACGGATTCCTATTTCTCAATGATATCCCACGATCAAGACAATTGGCTGAATCCCGTGAAACCGTTTCATAGAAGTTCATTGATATCCTCTTTTTATAAAGCAAATCGACTTCGATTCTTGAATAATCGACATCACTTCTGCTTCTATTGTAACAAAAGATTCCCCTTTTATGTGGAAAAGGCCCGTATCCATAATTATGATTTTACGTATGGACAATTCCTCAATATCTTGTTCATTCGCAACAAAATATTTTCTTTGTGCGGCGGTAAAAAAAAACATGTTTTTTTGGAGAGAGATACTATTTCACCAATCGAGTCACAGGTATCTAACATATTCATATCGAACGATTTTCCGCAAAGTGGTGACGAAAGGTATAACTTGTACAAATCTTTCCATTTTCCAATTCGATCCGATCCATTCGTTCGTAGGGCTATTTACTCGATCGCAGACATTTCTGGAACACCTCTAACAGAGGGACAAATATTCCATTTTGAAAGAACTTATTGTCAACCTCTTTCAGATATGAATCTATCTGATTCAGAAGGGAAGAACTTGCATCAGTATCTCAATTTCAACTCAAACATGGGTTTGATTCACACTCCATGTTCTGAGAAATATTTACCATCCGAAAAGAGGAAAAAACGGAGTCTTTGTCTAAAAAAATGCCTTGAGAAAGGGCAGATGGATAGAACCTTTCAACGAGATAGTGCTTTTTCAACTCTCTCAAAATGGAATCTATTCCAAACATATATACCATGGTTCCTTACTTCGACAGGGTACAAATATCTAAATTGGATATTTTTAGATACCTTTTCAGACTTATTGCCGATACTAAGTAGCAGCCAAAAATTTGTATCCATTTTTCATGATATTATGCATGGATCAGATATATCATGGCGAATTCTTCAGAAAAAATTGTGTCTTCCACAATGGAATCTGATAAGTGAGATTTCGAGTAAGTGTTTACATAATCTTCTTCTGTCCGAAGAAATTATTCATCGAAATAATGAGTCACCATTGATATCGACACATCTGAGATCGCTAAATGTTCGGGAGTTCCTCTATTTAATCCTTTTCCTTCTTCTTGTTGCTGGATATCTCATTCGTACACATCTTCTCTTTGTTTCTCGAGCCTATAGTGAGTTACAGACAGAGTTCGAAAAGGTCAAATCTTTGATGATTCCATCATACATGATTGAGTTGCGAAAACTTCTGGATAGGTATCCTACATCTGAACTGAATTCTTTCTGGTTAAAGAATCTCTTTCTAGTTGCTCTGGAACAATTAGGAGATTTTCTAGAAGAAATACGGGGTTTTGCTTCTGGCGGCAACATGCTATGGGGTGGTGGTCCCGCTTATGGGGTCAAATCAATCCGTTCTAAGAAAAAATATTGGAATCTCATCGATTTCATAAGTATCATACCAAATCCCATCAATCGAATCGCTTTTTCGAGAAATACGAGACATCTAAGTCATACAAGTAAAGCGATCTATTCCTTGATAAGAAAAAGAAAAAACGTGAATGGTGATTGGATTGATGATAAAATAGAATCCTGGGTCTCGAACAGTGATTCGATTGATGATAAAGAAAGAGAATTCTTGGTTCAGTTCTCTACCTTAACGACAGAAAAAAGGATTGATCAAATTCTATTGAGTCTGACTCATAGTGATCATTTATCAAAGAATGACTCTGGTTATCAAATGATTGAACAACCGGGAGCAATTTACTTACGATACTTAGTTGACATTCATAAAAAGTATCTAATGAATTATGAGTTCAATACATCCTGTTTAGCAGAAAGACGGATATTCCTTGCTCATTATCAGACAATCACTTATTCACAAACCCCGTGTGGGGCTAATAGTTTTCATTTCCCATCTCATGGAAAACCCTTTTCGCTCCGCTTAGCCCTATCCCCCCCTAGGGGTATTTTAGTGATAGGTTCTATAGGAACTGGACGATCCTATTTGGTCAAACACCTAGCGACAAACTCCTATGTTCCTTTCATTACAGTATTTCTGAACAAGTTCCTGGATAACAAGCCTAAGGGTTTTCTTATTGATGATAGTGACGATAGTGACGATAGTGAGGATATTGATGATAGTGACGATATCGACTGTGACCTTGATACGGAGCTGGAGCTTCTAACTATGATGAATGCGCTAACTATGGATATGATGCCGGAAATAGACCGATTTTATATCACCCTTCAATTCGAATTAGCAAAAGCAATGTCTCCTTGTATAATATGGATTCCAAACATTCATGATCTGGATGGGAATGAGTCGAATTACTTATCCCTCGGTTTATTAGTGAACTATCTCTCCAGGGATTGTGAAAGATGTTCCACTAGAAATATTCTTGTTATTGCTTCGACTCATATTCCCCAAAAAGTAGATCCCGCTCTAATAGCTCCGAATAAATTAAATACATGCATTAAGATACGAAGGCTTCTTATTCCACAACAACGAAAGCACTTTTTCACTCTTTCATATACTAGGGGATTTCACTTGGAAAAGAAAATGTTCCATACTAATGTATTCGGGTCCATAACTATGGGTTCCAATGTACGAGATCTTGTAGCACTTACCAATGAGGCCCTATCGATTAGTATTATACAAAAGAAATCCATTATAGACACGAATATAATTAGATCTGCTCTTCATAGACAAACTTGGGATTTGCGATCCAAGGTAAGATCGGTTCAGGATCATGGGATCCTTTTCTATCAGACAGGAAGGGCTGTTTCACAAAATGTACTTCTAAGTAATTGCTCCATAGATCCTATATCTATCTATATGAAGAAGAAATCATGTAACGAAGGGGATTCTTATTTGTACAAATGGTACTTCGAACTTGGAACGAGCATGAAGAAATTAACGATACTTCTTTATCTTTTGAGTTGTTCTGCCGGATCGGTCGCTCAAGACCTTTGGTCTCTACCCGGACCTGATGAAAAAAATGGGATCACTTCTTATGGACTCGTTGAGAATGATTCTGATCTAGTTCATGGCCTATTAGAAGTAGAAGGCGTTCTGGTGGGATCCTCACGGACAGAAAAAAATTGCAGTCAGTTTGATAATGATCGAGTGACATTGCTTCTTCGGCCCGAACCAAGGAATCCCTTAAATAGGATTCAAAATGGATCTTGTTCTATCGTTGATCAGAGATTTCTCTATAAAAAATACGAATCGGAGTTTGAAGAAGGGGAAGGAGTCCTCGACCCGCAACAGATAGAGGAGGATTTATTCAATCACATAGTTTGGGCTCCTAGAATATGGCGCCCTTGGGGCTTTTTATTTGATTGTATCGAAAGGCCCAATGAATTGGGATTTCCCTATTGGGCCAGGTCATTTCGGAGCAAGCGGATCATTTATGATGAAGAGGATGAGCTTCAAGAGAATGATTCGGAGTTCTTGCAGAGTGGAACCATGCAGTACCAGACACGAGATAGATCTTCCAAAGAACAAGGCTTTTTTCGAATAAGCCAATTCATTTGGGACCCTGCGGATCCACTCTTTTTCCTATTCAAAGATCAGCCTTTTGTCTCTGTGTTTTCACATCGAGAATTCTTTGCAGATGAAGAGATGTCAAGGGGGCTTCTTACTTCCCAAACAGATCTTCCTACATCTATGTATAAACGCTGGTTTATCAAGAATACGCAAGAAAAGCATTTCGAATTGTTGATTCATCGCCAGAGATGGCTTAGAACCAATAGTTCATTATCTAATGGATTTTTCCGTTCTAATACTCTATCCGAGAGTTATCAGTATTTATCAAACCTGTTCCTATCTAACGGAACGCTATTGGATCAAATGACAAAGACATTGTTGAGAAAAAGATGGCTTTTCGCGGATGAAATGAAAATTGGATTCATGTAACAAGAGAAAGGTTTCCCATTCCTTAGCCGGAAAGATATGTGGCCATGAAATAGGGATTAAGTGAAACAGAATTGACTGGGTGGTAGAGTCGTGGAAACACCCGTTTCTTCCATATTTTGGACCTTAGCTCCATGGAACAATATACTACTGCGGAAACATGGAAGAATTGAAATCTTAGATCAAAACATTATGTATGGATGGTATGAACTGCCTAAACAAGAATTCTTGAAGAGCGAACAACCAGAGCTATTACTCACTACATCAAAAACTTTCCATTAATGAAAGATGTAAATCCATTGGAAAATCACGTATGCCGGATGAAATGGTTCTTGCTATCTGCTCCAATAACGAATCATTGGTTTAATTGAATAACTAACGGAATAACTAAATAAAATAGATAGACCTTTCTTTCTCTTCGTCTCAGGTCGATGGATCTTCTCAATTGAAAGATCCCCTAATATGGATAATACACATTCCAGTTGACCGAGCCTAATTCTAATTGTTTTGTTCCGAAGCAAAGATATCCACGGGGCGGTTCGTCCTATTCAGATATTCACGACCAAGAAGTACTGAATTCTCTTTCGGATAGGCCCTGAAAGGAGAAGGAAGGCGGGGAATGCCAACAGGCGTCTATTATTGAATTCACCCGACCCGAGAGTACAGTACCCATTTTGGTCCGGTGCCAAAGTCATTGAATGGGTAAGGTAAGTCGCCAATCCCTAAAACGGACTATGGAATGTACTTTATCCGCTGGGTTACGGGTGGGCATTTTACCAGAGGTTTCTATTGTATCAATCTACCCCTGTGTGATTCCTGTTGAAGCATATACTCGGGGGGTGGGTGCAGGGCGGACGATTTCAAAACGGACTCCCCATTCATTAGATAGAGAAGATCACCAAGATTTCGTGATCCGCTGCCGAACTTATTCCAATTCAATAAGAGATCTCAATATTATGCCTTGAAGAGGACTCGAACCTCCACGCTCTTTAGCACGAGATTTTGAGTCTCGCGTGTCTACCATTTCACCACCAAGGCATCTTGAAAGTGAGTCGTATTCCATGAATATGATATCTATCTAGTGTGATGTATGGAATATATGACAAAGGTGGAGTGTTAGCGTATTTTTATTGATCGGTCATGTCATATAGGCCCGAGTCGGACATCCAATTGGTTCGATTTGAATTATCCGGAGGATACCTTATATATATTCTATCAAAAAGATGGACAATCAAACCTATTTCTCGATTCAATAAAAGCCCAAAGAGGTGAATAGGGTCCCAAATAACGAGAGATATGTAAAAAGCAGGTCCGATTACGCCTATTCCTAATCCTAAATGGAATGGAACGACGCAGAGATCTATATGTAAACATAGTATCTATTTAGATACGCTCGAATGGCCCCTTCTCATAATGAGAATGTATAGAACCCTATTCCGGTCTGGTCCGGTATGGAATGAACTTATAATCATGGAATCGACTCGATCATCAGATTATAGATTATAAGTTCATAACCCTAGCCCATTCCCATTTTGGGCGGAACAGATCTACTAATTCTTTGATTCCAGTTAGTATAGTAAGAGGGATCTTGAACTAAGAAATAGATTCTAGAAGCTAAAAAAGGGTATCCTGAGCAATTTCAATAATCGGGTTCATTGATATTCCTGGTATAGTAGATGCTATCACACATACAATCATACTCAATTCGATGGAATTGTTTGATCTTAAGGGGGACCTTCTATAATTTCGCACGTGAGGAGTTATTTCTTGGTTTCGTCCAGTCATTAATAACTTGATTATTTTTAGATAATAGTAGATAGAAACAACGCTCGTAAGGAGTCCTATTGAAACCAAGAAATATAGGCCTGCCTGCCATCCACACCAGAATAAATGAAGTTTTCCGAAAAAACCTGCTAGTGGAGGAAGACCTCCTAAGGAGAAGAGACATAGGGCTAAAGAGAGAGCCAAAAAAGGATCTTTCGTGTATAATCCTGCATAATCTCGAATGTTATCAGTTCCGGTACGTAGACCAAATGATACAATGCAAGCAAAAGTTCCTAGATTCATGGAGATATAGAACAGCATATAAGTTATCATGCTTGCATATCCACCATTTGAGTCTCCAACAATTATTCCAATAATTACATATCCGATTTGACCTATGGACGAATACGCAAGCATACGTTTCATGCTTGTTTGAGTAATAGCAATGAGATTCCCCAATATCATGCTAAGAATAGCTAGGATTTCCAGAAGAAGATGCCATTCGTTTGATGAGAAATAAAAAGGAATATCGAAAATTCGAGTGGCTGAAGCTGAAGCAGCGACTTTCGAAGTAACAGAAAGAAAAGCAACGACTGGAGTGGGAGAGTCAGAGTCGAAAAGAGGATTCCTCACTTCTTTCTCTCATTCAAAACCGTGCATGAGACTTTCATCTCGCACGGCTCCTAAGTGATAAAAGAAAGAAGATGAGTTCTTCTTTCTTTTTTGATTACCTTCCTCGCGTATGTATAAGACCGAATCCATTCGATTTTTAAAAAGGATTACTAATCCTTAACTTTTCGAGGAATCCTTCATCAGTGGTTGTGAATGACCGATTTTTCTCAATCTTTATGACTTGCTCCTACGGAACCGAGGTCGAAAAGATTGAGAAATAGAACCATCTGATTTGATTCGTTCTCAATAGCCATGAGATGATCATCTTAGGGTGATCCTTTTGTCGACGGATGCTCCTATTACACTCGTAGTCTCTGAAGGATGAGAACCAACTATGTAGCATCTACATCGAGAATTCAAGTATTGTATACGTCATTAGTCCGATCCTTTGTAGGAACTACCCGTAATAACGAACTTGCAAAATGAATCTGTTTATCATAAAGGGATTCGTTGTTCCTGACCCTGCTTCACCTTAATTGTTATTTGAACAAGTAAAGTTATGTCTTGGTCCGAGTGGGGATAGCATTTCTCTTCTGCATGTCCATGGAGTTTTGAAAAATCCAAACATCTCAGAAATAGATAGAGAGATAGGAATTTATCGAACGAACCGCACTCCTTCGTATACGTCAGGAGTCCATTGATGAGAAGGGGCTGGGGAAAGCTTAAACCCAATTCCTACAGTGATGAATATAAGCGCAATTGAAATTCCTGGGGAGTTATACATTTGTGTATTGATAAGACCATTCACTATTTCTTGAAGCTCGATCTCTCCCCCGGATGAACCATATAGCCAAGAGAAACCATGAACCAGAATAGAAGAGCTTGCCCCACCCATGAGTAAATATTTCGTAGTAGCCTCATTAGACCGTACATCTTTCTTGGTATATCCAGATAATAGATAGGAGCATAAACTGAAACATTCTGGAGCTACAAAGATAGTTATTAAATCGTTAGCACCGCATAAAAACATTCCTCCTAGAGTAGCTGTTAATACGAATAACAGAAATTCTGTTATAGCCATTTCTGTACATTCAATGTACTCTACGGATAGAGGAATACATAGAGTTGAACATAGTAAAATAAGAAATTGAAAGATTTCGTTGAAATTGTTCGTTTGGAAATTTCCTGAAAAGCTAATCATAGGTTCTTCTCTCCATCGGAACAATAGGGCCGTTATGCTCATTACTAAACTTGTTGAAGAGATAAAATATAACCAAGGTATATCTTTTTGATCAGAGGTTGAATCGATCATCAGAAGAAGAATTAGGCCAAAAATTAGGATACATTCTGGGAAAATAAAACTTCCATCGAAGAGAAGCAAATGAAAGGCTTTCATAAAAATTCTCGTAGAATCGAGAATGAAGTTTTCATTCTGTACATGCCAGATCATGAATTAGTAACCGCATCCAATCTCCAAAAAAATCCCAATTGTTTCGAATTTTCTCTTTTTGGAATGGAATATTTACAGAATCCCCATGAATAGGACCAAACCTTATTCCATGGTATTTACATAAGATTCCTCTTTCTTATTCTTAAGCAAGTCCCCGAGAGGGCTTAGTTGATCCATGATTTATGTTTCGTCTTTCGTTTGTTTCGAGAGATATATCGATCAATTCCGATTCTTTTTCTATTGATTCTTTTCCGATCGAGATATATGGGATCCATGGGTCTATGTGTCTATATAGATCCTGTTCATGGATTAACGAAAATGTGCAAAAGCTCTATTTGCCTCTGCCATTCTATGAGTCTCTTCTTTTTTGCGTATGGCATCGCCACCCCCTTTGGCAGCATCCACTAATTCGGAACTTAATTTGAAAGCCATATTTCGACCCGTACGTTTTCGGGATGCCCCTAATAACCAACGAATGGCAAGTGCTTTTCCTTGTGTGGATCCTATTTCAATGGGAACTTGATGAGTCGATCCGCCTACACGTCTTGCTTTTACTGCTATATCGGGAGTTACTCCACGTATTGCTTGACGTAAAACAGATAGTGGATTTGTTTCTGTCTTTTGTTGAATCTTTTTCATGGCTCGATAGAAAATTTGATAAGCCAATGATTTTTTTCCGTGTTTCAGAATACGGTTAACCAACATGTTAACTAATCGATTACGATAAATTGGATCGGATTTTGCGGTTTTTTCTTCTGCAGTACCTCGACGTGACATGAGCGTGAAAGGGGTTCAAGAATCCGTTTTCTTTTTCTTTTTTATTTTTATAAGGGCTAAAATCATTTATTTTGGCTTTTTGACCCCATATTGTAGGGTGGATCTCGAAAGATATGAAAGATCTCCCTCCAAGCCGTACATACGACTTTCATCGAATACGGCTTTCCACAGAATTCTATATGTATCTATGAGATCGAGTATGGAATTCTGTTTACTCACTTGAAATTGAGTATCCGTTTCCCTCCTTTTCCTGCTAGGATTGGAAATCCTGTATTTTCCATATCCATACGATTGAGTCCTTGGGTTTCCGAAATAGTGTAAAAAGAAGTGCTTCGAATCATTGCTATTTGACTCGGACCTGTTCTAAAAAAGTCGAGGCATTTCGAATTGTTTGTTGACACGGACAAAGTCAAGGAAAACCTCTGAAATTATTTCAATATTGGACCTTGGACATATCATAGTTCCGAATCGAATCTCTTTAGAAAGAAGATCTTTTGTCTCATGGTAGCCTGCTCCAGTTCCCTTACGAAACTTTCGTTATTGGGTTAGCCATACAACTTCACATGTTTCTAGCGATTCACATGGCATCATCAAATGATACAAGTCTTGGATAAGAATCTACAACGCACTAGAACGCCCTTGTTGACGATCCTTTACTCCGACAGCATCTAGGGTTCCTCGAACAATGTGATATCTCACACCGGGTAAATCCTTAACCCTTCCTCCTCTTACTAAGACTACAGAATGTTCTTGTAAATTATGGCCAATACCAGGTATATAAGCAGTGATTTCAAATCCAGAGGTTAAGCGTACTCTGGCAACTTTACGTAAGGCAGAGTTTGGTTTTTTGGGGGTGATAGTGGAAAAGTTGACAGATAAGTCACCCTTAACTGCCACTCTACAGAACCGTACATGAGATTTTCACCTCATACGGCTCCTCGTTCAATTCTTTCGAAGTCATTGGATCCTTTTCCTCGTTCGAGAATCTCCCCCCTTCTTCGACTCCGTCCCGAAGAGTAACTAGGACCAATTCAGTCACGTTTTCATGTTCCAATTGATTCCTTTTTTGATTATTCTCAAAGGAGAAGATTATTCTTTTTACCAAACCTATGCGGATCCAATCACGATCTTATAATTATAATAAGAACAAGAAATCTTTCTCGATCAATCCTTTTGCCCCTCATTCTTCAAGAATCAGAAAGATCCTTTTCAATCAAGTTTGAATTTGTTCGTTTGGAATCTGGACTTTTCTACTTCATTTTTATTTACTTATTTTTTCTTTTTTTATTTTTGATTTCTTTTTTATTCCCTTTCATCATTCCTTAAGTCCCACAGGTTTGATCCTGTAGAATCTGACCCATTTTCTCATTGAGCGAAAGGTACGAAATAAATCAGATTTCTTTTTCGATCAAAAGTACTATGTGAAATCTTCGGTTTTTTCCTCTTTCTCTATCCCTATCCCGTAGGTATAGCGTTTGAATCAATAGAGAACCCTTTCTTCTGTATCTGTATGAATCGATATTATTACATTCCAATTCCTTCTCGATACCTCCCAAGGAAAATCCCGAATTGGATCCCAAATTGACGGGTTAGTGTGAGCTTATCCATGCGGTTATGCACTCTTCGAATAGGAATCTATTTTCTGAAAGATCCCGGCTTTCATGCTTTGGTGGGTCTTCGAGATCCTTTCGATGACCTATGTTGTGTGGATATCTTTGTGTTGAAGGGATATCTATATGATCCGATCGATTGCGTAAAGCCCGCGATAGCAACGGAACCGGGGAGAGTATACAGAAAAGACAGTTCTATTTCTATTACTATGAAATTCAAAAATGAAGTAGTTAATGGTGGGGTTACCATTATCCTTTTTGTGGTGACGAATCTTGTATGTGTTCCTAAGAAAAGGAATTTGTCCATTTTTCGGGGTCTCGAAGGGGCGTGGAAACACATAAGAACTCTTGAATTGAAATGGAAAAATAGATGTAACTCCGGTTACTTCGGAAATGGTAAGATCTTTGGCGCAAGAAGAGGGGTTGATCCATATCATCTTAACTTGGTTCTGATTTCTCGATTTTTTTAAGAATACCGAGTCGGGTTCTTCTCCTACCCGTATCGAATAGAACATGCTGAGCCAAATCTTCTTCATGTGAAACCTGCTTTCTTTAGATCGGGAAAATCGTACGGTTTTATGAAACCATGTGCTATGGCTCGAATCCGTAGTCAATCCTATTTCCGATAGGAGCAGTTGACAATTGAATCCAATTTTTCCCATTCTTTTTCGTATCCGTAATAGTGTGAAAAGAAGGCCCGACTCCAAGTTGTTCAAGAATAGTGGCGTTGAGTTTCTCGACCCTTTGCCTTAGGATTAGTCAGTTCTATTTCTTGATGGGGGCAAGGGAAGGGATATAACTCAGCGGTAGAGTGTCACCTTGACGTGGTGGAAGTCATCAGTTCGAGCCTGATTATCCCTAAACCCAATGTGAGTTTTTCTATTTTGACTTGCTCCCCTGCCGTGATCGAATGAGAATGGATAAGAGGCTTGTGGGATTGACGCGAGGGGGTAGGGAGGGCTATATTTCTGGGATCGAACTCCAGGCGAATATGAAGCGCATGGATACAAGTTATACCTTGGAATGAAAGAGAATTCCGAATCAGCTTTGTCTACGAACAAGGAAGCTATAAGTAATGCAACTATGAATCTCATGGAGAGTTCGATCCTGGCTCAGGATGAACGCTGGCGGCATGCTTAACACATGCAAGTCGGACGGGAAGTGGTGTTTCCAGTGGCGGACGGGTGAGTAACGCGTAAGAACCTGCCCTTGGGAGGGGAACAACAGCTGGAAACGGCTGCTAATACCCCGTAGGCTGAGGAGCAAAAGGAGGAATCCGCCCGAGGAGGGGCTCGCGTCTGATTAGCTAGTTGGTGAGGCAATAGCTTACCAAGGCGATGATCAGTAGCTGGTCCGAGAGGATGATCAGCCACACTGGGACTGAGACACGGCCCAGACTCCTACGGGAGGCAGCAGTGGGGAATTTTCCGCAATGGGCGAAAGCCTGACGGAGCAATGCCGCGTGGAGGTAGAAGGCCTACGGGTCGTGAACTTCTTTTCCCGGAGAAGAAGCAATGACGGTATCTGGGGAATAAGCATCGGCTAACTCTGTGCCAGCAGCCGCGGTAAGACAGAGGATGCAAGCGTTATCCGGAATGATTGGGCGTAAAGCGTCTGTAGGTGGCTTTTTAAGTCCGCCGTCAAATCCCAGGGCTCAACCCTGGACAGGCGGTGGAAACTACCAAGCTGGAGTACGGTAGGGGCAGAGGGAATTTCCGGTGGAGCGGTGAAATGCGTAGAGATCGGAAAGAACACCAACGGCGAAAGCACTCTGCTGGGCCGACACTGACACTGAGAGACGAAAGCTAGGGGAGCGAATGGGATTAGATACCCCAGTAGTCCTAGCCGTAAACGATGGATACTAGGCGCTGTGCGTATCGACCCGTGCAGTGCTGTAGCTAACGCGTTAAGTATCCCGCCTGGGGAGTACGTTCGCAAGAATGAAACTCAAAGGAATTGACGGGGGCCCGCACAAGCGGTGGAGCATGTGGTTTAATTCGATGCAAAGCGAAGAACCTTACCAGGGCTTGACATGCCGCGAATCCTCTTGAAAGAGAGGGGTGCCTTCGGGAACGCGGACACAGGTGGTGCATGGCTGTCGTCAGCTCGTGCCGTAAGGTGTTGGGTTAAGTCCCGCAACGAGCGCAACCCTCGTGTTTAGTTGCCAACGTTGAGTTTGGAACCCTGAGCAGACTGCCGGTGATAAGCCGGAGGAAGGTGAGGATGACGTCAAGTCATCATGCCCCTTATGCCCTGGGCGACACACGTGCTACAATGGCCGGGACAAAGGATCGTGATCCCGCGAGGGTGAGCTAACTCCAAAAACCCGTCCTCAGTTCGGATTGTAGGCTGCAACTCGCCTACATGAAGCCGGAATCGCTAGTAATCGCCGGTCAGCCATACGGCGGTGAATTCGTTCCCGGGCCTTGTACACACCGCCCGTCACACTATGGGAGCTGGCCATGCCCGAAGTCGTTACCTTAACCGCAAGGAGGGGGATGCCGAAGGCAGGGCTAGTGACTGGAGTGAAGTCGTAACAAGGTAGCCGTACTGGAAGGTGCGGCTGGATCACCTCCTTTTCAGGGAGAACTAATGCTTGTTGGGTATTTTGGTTTGACACTGCTTCACACCCCAAAAGAAGCGAGCTACGTCTGAGTGAAATTTGGAGATGGAAGTCTTCTTTCGTTTCTCGACGGTGAAGTAAGACTAAGCTAAGCTCATGAGCTTATTATCCTAGGTCGGAACAAGTTGATAGGATCCCCTTTTTTTCGCCCCCATGCCGCCACACGGGGGCGGCATGGGGGCGAAAAAAGGAAAGAGAGGGATGGGGTTTCTCTCGCTTTTGGCATAGCGGGCCCCCAGCGGGAGGCCCGCACGACGGGCTATTAGCTCAGTGGTAGAGCGCGCCCCTGATAATTGCGTCGTTGTGCCTGGGCTGTGAGGGCTCTCAGCCACATGGATAGTTCAATGTGCTCATCGGCGCCTGACCCTGAGATGTGGATCATCCAAGGCACATTAGCATGGCGTACTTCTCCTGTTCGAACCGGGGTTTGAAACCAAACTTCTCCTCAGGAGGATAGATGGGGCGATTCAGGTGAGATCCAATGTAGATCCAACTTTCTATTCACTCGTGGGATCCGGGCGGTCCGGGGGGGGGGGACCACCACGGCTCCTCTCTTCTCGAGAATCCATACATCCCTTATCAGTATATGGACAGCTATCTCTCGAGCACAGGTTTAGGTTCGGCCTCAATGGAAAAATAAAAACGGAGCACCTAACAACGTATCTTCACAGACCAAGAACTACGAGATCGCCCCTTTCATTCTGGGGTGACGGCGGGATCGTACCATTCGAGCCTTTTTTTCATGCTTTTCCCGGGGGTCTGGAGAAAATTGCAATCAATAGGATTTTCCTAATCCTCCCTTCCCGAAAGGGAGAACGTGAAATTCTTTTTCCTTTCCGCAGGGACCAGGAGATTGGATCTAGCCATAAGAAGAATAGAATGCTTGGCTGATAAATAACTCACTTCTTGGTCTTCGACCCCCTCAGTCACTACGAACGCCCCCGATCAGTGCAATGGGATGTGTCTATTTATCTATCTCTTGACTCGAAAAGGGAGCAGGTTTGAAAAAGGATCTTAGAGTGTCTAAGGTTGGGCCAGGAGGGTCTGGTCTCTTAACGCCTTCTTTTTTCTTCTCATCGGAGTTATTTCACAAAGACTTGCCATGGTAAGGAAGAAGGGGGGAACAAGCACACTTGGAGAGCGCAGTACAACGGAGAGTTGTATGCTGCGTTCGGGAAGGATGAATCGCTCCCGAAAAGGAATCTATTGATTCTTTCCCAATTGGTTGGACTGTAGGTGCGATGATTTACTTCACGGGCGAGGTCTCTGGTTCAAGTCCAGGATGGCCCAGCTGCGCCAAGGAAAAGAATAGAAGAAGCATCTGACTCCTTCATGCATGCTCCACTCGGCTCGGGGGGATATAGCTCAGTTGGTAGAGCTCCGCTCTTGCAATTGGGTCGTTGCGATTACGGGTTGGATGTCTAATTGTCCAGGCGGTAATGATAGTATCTTGTACCTGAACCGGTGGCTCACTTTTTCTAAGTAATGGGGAAGAGGACCGAAACATGCCACTGAAAGACTCTACTGAGACAAAAATGGGCTGTCAAGAACGTAGAGGAGGTAGGATGGGCAGTTGGTCAGATCTAGTATGGATCGTACATGGACGGTAGTTGGAGTCGGTGGCTCTCCTAGGGTTTCCTCATCTGGGATCCCTGGGGAAGAGGATCAAGTTGGCCCTTGCGAACAGCTTGATGCACTATCTCCCTTCAACCCTTTGAGCGAAATGCGGCAAAAGGAAAGAAAATCCATGGACCGACCCCATCGTCTCCACCCCGTAGGAACTACGAGATCACCCCAAGGACGCCTTCGGCATCCAGGGGTCGCGGACCGACCATAGAACCCTGTTCAATAAGTGGAACGCATTAGCTGTCCGCTCTCAGGTTGGACAGTAAGGGTCGGAGAAGGGCAATCACTCATTCTTAAAACCAGCATTCTTAAGACCAAAGAGTCGGGCGGAAAAAGGGGGGAAAGCTCTCCGTTCCCAGTTCTCCTGTAGCTGGATCCTCCGGAACCACAAGAATCCTTAGTTAGAATGGGATTCCAACTCAGCACCTTTTGAGATTTTGAGAAGAGTTGCTCTTTGGAGAGCACAGTACGATGAAAGTTGTAAGCTGTGTTCGGGGGGGAGTTATTGTCTATCGTTGGCCTCTATGGTAGAATCAGTCGGGGGCCTGAGAGGCGGTGGTTTACCCTGTGGCGGATGTCAGCGGTTCGAGTCCGCTTATCTCCAACTCGTGAACTTAGCCGATACAAAGCTATATGATAGCACCCAATTTTTCCGATTCGGCTGTTCGATCTATGATTTATCATTCATGGACGTTGATAAGATCCTTCCATTTAGCAGCACCTTAGGATGGCATAGCCTTAAAGTGAAGGGCGAGGTTCAAACGAGGAAAGGCTTACGGTGGATACCTAGGCACCCAGAGACGAGGAAGGGCGTAGTAAGCGACGAAATGCTTCGGGGAGTTGAAAATAAGCGTAGATCCGAAGATTCCCGAATAGGTCAACCTTTCGAACTGCTGCTGAATCCATGGGCAGGCAAGAGACAACCTGGCGAACTGAAACATCTTAGTAGTCAGAGGAAAAGAAAGCAAAAGCGATTCCCGTAGTAGCGGCGAGCGAAATGGGGAGCAGCCTAAACCGTGAAAACGGGGTTGTGGGAGAGCAATACAAGCGTCGTGCTGCTAGGCGAAGCGGTGGAGTGCTGCACCCTAGATGGCGAGAGTCCAGTAGCCGAAAGCATCACTAGCTTACGCTCTGACCCGAGTAGCACGGGGCGCGTGGAATCCCGTGTGAATCAGCAAGGACCACCTTGCAAGGCTAAATACTCCTGGGTGACCGATAGTGAAGTAGTACCGTGAGGGAAGGGTGAAAAGAACCCCCATCGGGGAGTGAAATAGAACATGAAACCGTAAGCTCCCAAGCAGTGGGAGGAGCCCGGGGCTCTGACCGCGTGCCTGTTGAAGAATGAGCCGGCGACTCATAGACAGTGGCTTGGTTAAGGGAACCCACCGGAGCCGTAGCGAAAGCGAGTCTTCCTAGGGCAATTGTCACTGCTTATGGACCCGAACCTGGGTGATCTATCCATGACCAGGATGAAGCTTGGGTGAAACTAAGTGGAGGTCCGAACCGACTGATGTTGAAGAATCAGCGGATGAGTTGTGGTTAGGGGTGAAATGCCACTCGAACCCAGAGCTAGCTGGTTCTCCCCGAAATGCGTTGAGGCGCAGCAGTTGACTGGACATCTTAGGGGTAAAGCACTGTTTCGGTGCGGGCCGCGAGAGCGGTACCAAATCGAGGCAAACTCTGAATACTAGATATGACCTCAAAATAACAGGGGTCAAGGTCGGCCAGTGAGACGATGGGGGATAAGCTTCATCGTCGAGAGGGAAACAGCCCGGATCACCAGCTAAGGCCCCTAAATGACCGCTCAGTGATAAAGGAGGTAGGGGTGCAGAGACAGCCAGGAGGTTTGCCTAGAAGCAGCCACCCTTGAAAGAGTGCGTAATAGCTCACTGATCGAGCGCTCTTGCGCCGAAGATGAACGGGGCTAAGCGATCTGCCGAAGCTGTGGGATGTAAAAATGCATCGGTAGGGGAGCGTTCCGCCTTAGAGGGAAGGACCCGCGCGAGCAGTGGTGGACGAAGCGGAAGCGAGAATGTCGGCTTGAGTAACGCAAACATTGGTGAGAATCCAATGCCCCGAAAACCTAAGGGTTCCTCCGCAAGGTTCGTCCACGGAGGGTGAGTCAGGGCCTAAGATCAGGCCGAAAGGCGTAGTCGATGGACAACAGGTGAATATTCCTGTACTACCCCTTGTTGGTCCCGAGGGACGGAGGAGGCTAGGTTAGCCGAAAGATGGTTATCGGTTCAAGGACGCAAGGTGCCCCTGTTTTTTCAGGGTAAGAAGGGGTAGAGAAAATGCCTCGAGCCAATGTTCGAGTACCAGGCGCTACAGCGCTGAAGTAACCCATGTCATACTCCCAGGAAAAGCTCGAACGACCTTCAACAAAAGGGTACCTGTACCCGAAACCGACACAGGTGGGTAGGTAGAGAATACCTAGGGGCGCGAGACAACTCTCTCTAAGGAACTCGGCAAAATAGCCCCGTAACTTCGGGAGAAGGGGTGCCTCCTCACAAAGGGGGTCGCAGTGACCAGGCCCGGGCGACTGTTTACCAAAAACACAGGTCTCCGCAAAGTCGTAAGACCATGTATGGGGGCTGACGCCTGCCCAGTGCCGGAAGGTCAAGGAAGTTGGTGACCTGATGACAGGGGAGCCGGCGACCGAAGCCCCGGTGAACGGCGGCCGTAACTATAACGGTCCTAAGGTAGCGAAATTCCTTGTCGGGTAAGTTCCGACCCGCACGAAAGGCGTAACGATCTGGGCACTGTCTCGGAGAGAGGCTCGGTGAAATAGACATGTCTGTGAAGATGCGGACTACCTGCACCTGGACAGAAAGACCCTATGAAGCTTCACTGTTCCCTGGGATTGGCTTTGGGCCTTTCCTGCGCAGCTTAGGTGGAGGGCGAAGAAGGCCTCCTTCCGGGGGGGCCCGAGCCATCAGTGAGATACCACTCTGGAAGAGCTAGAATTCTAACCTTGTGCCAGGACCTACGGGCCAAGGGACAGTTTCAGGTAGACAGTTTCTATGGGGCGTAGGCCTCCCAAAAGGTAACGGAGGCGTGCAAAGGTTTCCTCGGGCCAGACGGAGATTGGCCCTCGAGTGCAAGGGCAGAAGGGAGCTTGACTGCAAGACCCACCCGTCGAGCAGGGACGAAAGTCGGCCTTAGTGATCCGACGGTGCCGAGTGGAAGGGCCGTCGCTCAACGGATAAAAGTTACTCTAGGGATAACAGGCTGATCTTCCCCAAGAGCTCACATCGACGGGAAGGTTTGGCACCTCGATGTCGGCTCTTCGCCACCTGGGGCTGTAGTATGTTCCAAGGGTTGGGCTGTTCGCCCATTAAAGCGGTACGTGAGCTGGGTTCAGAACGTCGTGAGACAGTTCGGTCCATATCCGGTGTGGGCGTTAGAGCATTGAGAGGACCTTTCCCTAGTACGAGAGGACCGGGAAGGACGCACCCCTGGTGTGCCAGTTATCGTGCCCACGGTAAACGCTGGGTAGCCAAGTGCGGAGCGGATAACTGCTGAAAGCATCTAAGTAGTAAGCCCACCCCAAGATGAGTGCTCTCCTATTCCGACTTCCCCAGAGCCTCCGGTAGCACAACCGAGACAGCGATGGGTTCTCTGCCCCTGCGGGGATGGAGCGACAGAAGTTTTGAGAATTCAAGAGAAGGTCACGGCGAGACGAGCCGTTTATCATTAACGATAGGTGTCAAGTGGAAGTGCAGTGATGTATGCAGCTGAGGCATCCTAACAGACCGGTAGACTTGAACCTTGTTCCTACATGACCCGATCAATTCGATCAGGCACTCGCCATCTATTTTCATTGTTCAACTCTTTGACAACATGAAAAACCAAAAGCTCTGCCCTCCCTCTCTATCTATCCAAGGGATGGAAGGGCAGAGGCCTTTGGTGTCCCCTCCAGTCAAGAATTAGGGCCTCCCAATCAATAGCCAATATGCTTTTCTCTCATGCCTTTCTTCGTTCATGGTTCGATATTCTGGTGTCCTAGGCGTAGAGGAACCACACCAATCCATCCCGAACTTGGTGGTTAAACTCTACTGCGGTGACGATACTGTAGGGGAGGTCCTGCGGAAAAATAGCTCGGCGCCAGGATGATAAAAAGCTTAACACCTCTCATTCTTATTACTTTTTCATATTGAAAAAGTAATTAAGAATGAAAAAAGAAAAGGTCGTCTTATTCAAAACCCCAATTATGAAATCCCTTCTCTCCCACTTCACACCTCGGAACGCACCGTTCTTATAGAGAGAGAGGCGCTTTCACATCTTCTTAAGCCGAAATGGCTGGGGAGCGCAAAGGTTCCCTTTTTTAGGGTACTCCGGGGAACAGATCCAGTGGAGACGGGGTGGGGCCTGTAGCTCAGAGGATTAGAGCACGTGGCTACGAACCACGGTGTCGGGGGTTCGAATCCCTCCTCGCCCACAACCGGCCAAAAGGGGAAGGACCCTTCCCTCTGGGGGTAGGAAAATCATGATCGGGATAGAGGACCCAAAGCTATGGAACTTGGGTGTGGGTATTTTGTCGAAATGGAATGGCCTTACTTCTCTTTTTATTTACTTTATATTCTTTTTATTTACTTTCTATTTAATTATATTTAAA-------------------AGTCATAAATAATATTAATAAATATATTAACAATAAAGTAATAAAGAATTA--TTTTTTTTTTCGTAAATGGTTCATTTTTTGAAATGAAATAATAGTATGCCCTAATCCGCATATTTTTTTTGTTTTACGCCTCGTAATTCTTCCTCAGCCAGGCTTGGGCAGAATAGCAGAGCAAGTCAAGTATTAGTAGCATAGCTGCGTTCCTCGTCATTAATATGTTTGCTTGCGATAATTGTGGCCTCTTGGGAGAATTGATGACTGCATCTTTGATGCACTTGCTAGTACTAGTACATCTGAGAATTCTTAATTGGTTAGTTTAAATAGCCCCAGACTGTGGAACAAAGGAGTATCCCGGACCTAGACCGAGGTATTGATGGCGATTCTCAAATATCGAAGAACAGAATGGGATACGATGAGATAGAATGCAATAGAAACAAAGACACGGGGAACGGGTTACCGACTCTTAACGGTCAAAGCGAACCCTTTCATTCCGAATTAAAGAATTCGGAATGAATCAAATCTCCCCAAGTAGGATTCGAACCTACGACCAGTCAGTTAACAGCCGACCGCTCTACCACTGAGCTATTGAGGAACAACGGGAAATTAGATCTCATAGAGTTCAATTCCCGTTCTCAACCCATCACCAATATGAGCTCAAAGTTTCCTTCGTAACTCGCGGAACTTCTTCGTAGTGGCTCCGTTCCATGCCTCATTTCATAGGGAACCTCAAAGTGGATCTATTTCATTATATTCCATCCATATACTAATTCCATTCATTTAATATTCCTTTCTTTGGTGTCATTGAGATAAGAGATGTCGTTTCTAGTCTATCTGTTTCTATTTCTATATATATGGATATATATATATATATGGAAAGTTGAAAAATCATCATATAATAATCCAGAAATTGCAATAGAAAAGAAAAAGGGAGGTTTGTGATGATTTTTCAATCTTTTATACTAGATAATCTAGTAGCCTTATGCATGAAGATAATGAATTCGGTCGTTGTGGTCGGACTCTATTATGGATTTCTGACCACATTCTCCATAGGGCCCTCTTATCTCTTCCTTCTCCGAGCTCGGGTTATGGAAGAAGGAGAAGAAGGAACCGAGAAGAAAGTATCAGCAACAACTGGTTTTATTACGGGACAGCTCATGATGCTCATATCGATCTATTATGCGCCTTTGCATCTAGCATTGGGTAGACCTCATACAATAACTGTCATAGCTCTACCGTATCTTTTATTTCATTTCTTTTGCAATAATAACAAACACTTTTATAATTACGGATCCACTAGGAAAAATTCAATGCGTAATTTTAGCATTCAACGAGTATTCCTAAATAATCTTATTTTATTATTATTGAATTATTTATTTTTACCAAGTTCAATGTTAGTCAGATTAGTCAACATTTATATGTTTCTCGGCAACAAACAAATTTTATTCCTAACAAGTAGTTTTGTTAGTTGGTTAATTGGTCAGATTTTGATTATGAAATGGATTAGATTGGTATTAGTATGGATACAAGAAAATTATTCTATTAAATCGAATATCCTTATTAGATTGAGTAAATCTATTATGTCCGAATTGGAATTTTAAAACATTAAAACAAAAAATGAAAAGTAGTAAATTACTAACAAAATTAATACATAAAAAAAGTACAATAAAATATATGAAGAAATTCGGCCACCCCCTACATATTTTATAATCTCTCCTAGCAAGAAATTTGTAAGACCAACCGCATTTGGAATTCCATCAATTACTCGTCTATCAAAAAAAGAATTTCGTTTAGCTAATTGTCTTACACCACCAATCAAGTAGATTTCAAAAAAAGAATCTATGTAACCGCGATTATATGACCAATCATATATCAAATTTATTATTTTCTCTCCAAAAATTTTTTTAGGAAGATTTTTAGCAAATAAATTAAGTAAGTTCAAATTTTGTAAAGATGAAAAAACCGGCTTATAGAAAAAAGATGCTATAAATATTCCATAAAATGCTATACTGACCGAAAAAGCTGCATTTGTCACAAATTCATACCAATCTACAGAATTGTTTAAATTTGGATGGAAAGGGTTTAGAGACGGAATTAACATTTTTGATAATATATCAAAACCTACTCCCTCTTGATTGAAAGAAATTCCTATGGCCCCAAGGAAAAAAGTAAATAGTACTAATATAAGCATAGAAAATAGCATAGTATTGTCTGATTCGTTGAAATACGAAAAGGTTTTGTTAGTACCAAAATAGGGAATAACAATAAGAGGTCGCATTATTTTTTTTACATTTTTATCAATTCGATATGGATGTGTCTTCTTACAAAAAAAAGAAACTCTTTCATTATTATTCATTATTAATTGACCTTCTTTACCCCAGCAAGATATTGAATAGAATGAGCTAGTTTTTTTTCCATTGTAATTTTTAAAATGAACATTTAAATGTCCCTCAAAAACAAGTAAATAGATCCGAAACATATAAAATGCGGTTAATCCTGCTGTTGAAAAAGCTATTATTGCGAACATTGGTGAATACAACCAAATATCATTAAGAATCTCATCTTTGGACCAAAAACAAGCAAAGGGTGGAATACCACAAAGAGAAAGTGTACCCACTAAAAAAGCAGTTTTTGTAATTGGTACATGTTTTGTTAAACCGCCCATAAGAACCATATTTTGACTTTTATCTGGAGAATATCCAACAATAGTTTCCATTGAATGAATAATCGATCCAGATCCTAAAAACAACAAGGCTTTTGAATAAGCATGAGTAATCAAATGAAATAAAGCAGCTCGATAAGAACCCATACCTAAAGCTAACATCATATAACCTAATTGAGACATTGTAGAATAAGCCAAACCTCTCTTAATATCCGTTTGAGCAAGAGCTAAAGTAGCCCCTAATACTACCGTTATTATACCTATCAAAGCTATTCCATTCATTATGTAAGGTAGAACTATGAAAAGAGGAAGAAACCGGGCTACAAGAAAAATTCCCGCCGCTACCATAGTAGCAGCGTGTATGAGAGCCGAAATAGGGGTAGGCCCTTCCATAGCATCTGGTAACCATACATGAAGGGGAAATTGGGCAGATTTAGCAACTGAACCGGCAAATAATAGAAAGGCACACAAAGTAATAAATAAAAGATTTACTTCATTATTAGAAATATAATTTTTGAATATTTCAAACAAATCCCGAAATTCCAAACTACCCGTTATCCAGTAAAGACCTAAAATTCCTAATAAAAAACCAAAATCTCCTACACGATTAGTTATAAACGCTTTTTGACAAGCATTTGCAGCGATAGGACGTGTGAACCAAAAACCTATTAAAAAATAGGAACACATTCCAACCAATTCCCAAAAGATATAAATTTGTATCAAATTCGAACTAGTAACCAATCCCAACATTGAAGTATTAAAAAAACTCATATAAGCAAAAAATCTCCAATATCCTTGATCATGAGACATATAATTGTCACTATAAATAAGAACCAAAATTCCAACAGTAGTGATTAATATTGACATAATAGAAGTAAGTGAATCAATCAAATAGCCAAACTCTAAAGAAAGATCATTATTGATAGTCCAAGACCATACATATTGATAAATACAACTGGTATTTATTTGATGAATAGACAAATCGATCGAAAAAATCATAACTATACTTAACAATAAAACACTAGGAAAAGCCCAAACACGGCGAAGATTTTTTGTTGCCATCGGAAAAAGGAGAAGTCCCATTCCTATTAACATAGGAACTAAAAGTGGAATGAAAGGTATAATCCACGAATATTGATATCTATATTCCATAC--AAAAAAAAAATCTTTTTATTCTTAATGTTAATGAGTTTTGTTTCTTATTCGCCGGTTTTAGCTCGTTTGAAAGGTTCAGTTAATAAAAGAAAAATTAAGATATGCAAAACTTAAACAGAATTATCTATTCTTAATTAAATTGAATCTTTGTACAATAACTTCAATCCAATATTGCAAAGCACGAAGTCAAAATGAGTCAAATGATATGACCAAATTCTTAGTAAAAAATATATTTTATTTTCTTATTTTCTTAGAGTAAAAAATCCAATTTTTTGGTTTTTTAGTTAGTAATAAG--------------AATTTTAATAAATATTTCATTTATAAAATTATGAATTTTATAAATTATTATATATTT--TATATATATTACAATAATTTACACCTCATAGAGTTCGAGTGAATAGAAAAAATTACACCAAAAAATGAGTTTATTTGGAATCCTCAATAAAATAAAAAATTTATTGAGTTTGTTTATTCCGAAAAATTGTAGTTCATTTTGGAACTAATTGATTATTTCCCGTTACAATAAAAAACATCTAAATTTGTAAAAAATATTATGATATTCAAGAGTTTACTTTACATAACAGAGAAAAGGGAAAATACATTATTTTAAAAAATCAAGTATCTTTTAATAGATTAATGACCAGTCTGATTAAATTTTCAAAAAGAAATTAAGCACACTCTTTCTTCGAGCTTGAGCAATTCATTTTGAAGCCGGATTAAGGGTTGGTTTCTTAAACTTTTTCGATTTCTTTTATTCGATGTATAAATGGAGTACGACAAAAATAGACAGAGATATAACCAGACAGTCTTCTTTTTTTGTCAAGGATTACATATAATATTACTTATTACTTAGGAACAAAAAACAAAAAGACTATGTGATTTTTACATATATATTTTACATATATTACATATATATATATTTAGGAAGGGTGAAGGGAATGTAACGTAGAAAAAAATGGATAGATATAGGTCTAGGTATAATTAAAGAACAATTCATTTTGAGCAATAGATGTCTTTCACATGAACTATAGTAATGAATAAACTAGTATAATTTTTTGAATGGCAGTTCCAAAAAAACGTACTTCTATATCAAAAAAACGGATTCGTAAAAATATTTGGAAAAAAAAGGGATATTGGACAACATTGAAATCCTTTTCGTTAGCCACATCTCTTTCTACGGGGAACTCAAAAAGCTTTTTTGTGCAACAAATACAAATATTGGAATAATCTCTGAATTTAGCCGGACTCAAAGAAAAAGAATAGGCTAATTTCGTTTTTCTTTTCGTTTTTCTTTTCGTTTTTCTTTTCTATTTTCTATAGATATAGAATTCTATATCTATATATCTATAGAATTCTATAAGATATATAAAAC---------------TAATATAATATATAATTTTTTCTATTTTTTCTATAGCTATGGAAATTCTAAATCTATAGCTATAGATTTAGAATCGATTTCTTTATCGATATCTATATTCTATATATAGTATTAGTATAC--------------------TAAGGAAATAGAAGATCTTTAGTAAAAAAAGAAATGAAATGGTACAGACATTCTATTATTGGACATTGGAACTAATTGATTTCAAACTTGTTTTTGTAAATTTTTGAAGTACTCTATTCTCTAAATTCAAATTTTCTAAATTACTATCACTAACCATATAAATTTATATTATTTTATATTATATAGATATCCTCTTTTTTTAACCCAATTGAAAAGTCACCCTTCCTTTTTATTTTTATTGGTTTATTGGAGATAATAATTTTCAAATT-AAAATGCTCTAAAATGGATCCTAAAATAAATAAGAAATAAATAATAAATATAGGGTACAATTACGATCGAAATCAAAAGTCTTTTATATCTGATATCTTAATAATTTTTTTTGAATTGGTTTTCAAAATATTAACTTCTCGATATCGATACAACAAAAATTCTAATGATTAATACAAAAAGCTATGCAAATGTTTATTTATATAAATTCTTGGAATATAGTGTTAATTAAATTTGTGATTCATAAAAATACTATTTTTCTTTCAATAAAGAAATACATATTTTTTATTTATTTTAGTTCAAAAATG-AAAAAAAAAAAAATGAATCATTTAAAAACACAAATGAGAAAGAAAATTTTGTGTTTCAGAGGTTGAAGTCAGAACTATCTAGATCGAGTTACAATGGTGCCATTTTGAGAGAAGATAAACTATGAAAAAGTCCACTCTCATTGCTAACTTAATTTAAATAAAACTGACACTCGAGACGAAAAACGAATGATAATGATAATAAGAATTCTTATTAGAATTGGAATATTCAAATTTTCAAAAAATGAAAATTCTTTAATGTTTCGATTTTTATGTTTACTAAACAAATATTGTATTGCATTTGAATTGACTCTTTCAGTCTCGACGATTTACTAAAAATAGATTATTATGATTTCGAGCAAGCCGCTATGGTGAAATCGGTAGACACGCTGCTCTTAGGAAGCAGTGCTAGAGCATCTCGGTTCGAGTCCGAGTGGCGGCATGGCATCTTATCTTCGAAAAGAGTAAGTCCTATAATGAATTCCATTCCCGATTTCCATTCCTATAATTAGTGGATCCTTTTTTATTTTATTTATGATATTTTCAACTTTAGAGCATATATTAACTCATATATCATTTTCGGTCGTATCAATTGCAATTGCAATTCATTTGATAAACTTATCACTCAATGAAATCGTAGGACTATATGATTCGTTGGAAAAAGGCATGATAGTAACTTTTTTCTGTATAACAGGATTATTAGTTACTCGTTGGATTTTTTCGGGGCATTTACCATTAAGTGATTTATATGAATCATTAATCTTTCTTTCATGGAGTTTTTCCATTTTGAATATGATTCCGTCTTTTACTTTTAAAAAAGAAAAAAACCATTTAAGCACAATAATCGCACCAAGTGTTATTTTGACCCAAGGCTTTGCTACTTCGGGTCTTTTAATCAAAATGCATCAATCCACAATATTAGTACCCGCTCTCCAATCTCATTGGTTAATGATGCACGTAAGTATGATGGTATTGGGCTATGCAGCTCTTTTATGTGGCTCATTATTATCAGTAGCTCTTTTAGTCATTACATTTCGAAAAGTCATAAGGATTATTGGTAATAACAATAATTTTTCTTTTTTAAATGAGTCATTTTTTTTTGCTGAGATCAAATACCTGAACAAGAGAAATAATATTTACCTGAACAAGAGAAATAATATTTTACGAAACACTTCTTTTCTTTCTTTTCGAAATTATTACAGGTCCCAATTTATTCAACAATTGGATCGTTGGAGTCATCGTATTATTAGTTTAGGGTTTATCTTTTTAACCATAGGTATTCTTTCGGGAGCAGTATGGGCTAATGAGGCATGGGGATCCTATTGGAATTGGGATCCAAAGGAAACTTGGGCGTTTATTACTTGGACAATATTCGCGATTTTTTTACATACTAGAAATAAATTGGAAGGTGTAAATTCTTCAATAGTAGCCTCTATGGGTTTTCTTATAATTTGGGTATGTTATTTTGGGATCAATCTATTAGGAATAGGATTCCATAGTTATGGTTCATTTATATCAAATTGAGTTTAAGTGAATTGAATAAAGAAGGAAGGGGTCTGACAAATACAAACATAGTAAGCATATAATAAAACTTCGCATAAACCGTCGAGAACCCCTTGAATCACTACATTAGTGGATTCTAAGGGGTTCTCCCAAACATCAAAGATATCTGGTTACAACTCCTTATTTATAAGTTAAGATAATAGAATAAAAATATTTCTTTTTTCATTGTACAATGAAAAAAGAAATATTTTTATTTTATTTCATGAAAACTATCTATAAAAAATTCGATAGAATAGCTTCGACCTTGTCAACTGATAATGAGAAAATAAAATCCGGATAAATACCAATACCTATTACAGGTATAAGAATCGAAATCGAAATAAATAACTCTCGCGGCCCAGAATCAAAAAAAGAAGAGTTTGTTGTATTAAAAAGCGTGTATCCATAGAACATCTGGCGTAACATAGATAATGAATAAATAGGAGTTAATATCATTCCAATGGCCGTTACAAAAGTAATTAGTATTTTTGTCATTAAAAGATATTTTGGATTCGTAATTATTCCAAAAAATACTATCAATTCTGCAACAAAACCGCTCATGCCTGGCAATGCAAGGGAAGCCATCGATAAGATACTAAACACCGTGAATATTTTTGGCAGTGGGATAGCCATTCCACCCATTTCGTCGAGATAAAGAAGACGTATTCTATCATAACCCGTTCCTGCCAAGAAAAAAAGCGCAGCGCCAATAAACCCATGCGAGATTATTTGTAAAATGGCTCCATTGAGTCCCGTATCGCTTATCGAACCAATTCCTAGAATTATGAAACCCATATGAGATACAGAGGAATAAGCTATTCGTTTTTTTAAATTACGTTGACCAAGAGATGTTGAAGCAGCATAGATTATTTGAATTGTGCCTAATATCATTAACCCGGGAGAGAATATAGAATGAGCGTGGGGTAATAATTCCATATTAATTCGAATCAATCCATACGCTCCCATTTTTAATAAAATTCCGGCTAAAAGCATACAAGTACTGTAATGTGCTTCTCCATGGGTGTCTGGTAACCATGTATGTAAGGGTATAATCGGCGATTTTACAGCAAAAGCAATAAGAAATCCAATATAGAATATTATTTCCAGTGCTAAAGGATACGATTGATTAGCTGATGTTTCCAAATTTAATGCTGGTTCATTGGAACCATATAAACCGATACCTAGAACTCCCATTAATAAAAAAATGGAACTTCCTGCAGTGTACAAAATGAACTTTGTAGCTGAATACAAACGTTTCTTTCCCCCCCACATGGATAAAAGTAGATAAACAGGAATTAATTCCACTTCCCACATGATGAAAAAAAGTAAAATGTCTCGAGAAGAAAATGATCCTATTTGACCGCTATACATTGCTAACATCAGAAAATGGAATAATTTGGATTCCCGAGTAACCGGTTGAGCCGCTAAAGTCGCTAAAGTGGTGATAAATCCCGTGAGTAAAATTGGTCCGATAGAGAGTCCATCTATTCCGAATCTCCAATAAAAATCAAAAAAATTGATCCATTTATAATTCTCCGTTAGTTGCATTAATGGATCGTCCAATTCGAAATGATAACAGAATGCATAGGTTATTAGAAGGAGATCTATTAAGCATATACAAATAGTATACCATCGAATTACCTTATTTCCTTTATGAGGAAATAAGAAGATTAAGGAACCCGCGGATATTGGCAAAACTACAATTATTGTTAACCAAGGAAAAAAATTCGTGGTAAAAATAAGATACATTTGGGCCAGAAAACCCGTGCTCAAAACATAAAAATAAAAAAGTCATTTTGAGCACGGGTTTTTGTCAGTAAAAAAACGTATTCGTGGGGGGTTTTTTGAAATGTATCAATCAATAAGCTAGACCCATGCTTCTAGTTGTTTCATGCCATAAATAAACTCGAACACTCAAGAAATCCGTCGGACAGGCAGATTCACATCTTTTACAGCCGACACAATCCTCTGTTCTTGGAGCAGAAGCAATTTGCTTAGCTTTACATCCGTCCCAAGGTATCATTTCTAATACATCTGTCGGACAAGCTCGGACACATTGAGTACATCCTATACAAGTATCATAAATCTTTACTGAATGTGACATTGGGTCTATTAGTTTTTGAACATCAGAAATTTTCGATCTAGTAAAACTTTTAAATGAATCATATATTTAGACACCAGATGAATCAATGATTTACCAGACGTTTTCCAATCAATCTACTTCTGGATCAAGTTCCTAAAAGAGAGCCAAGATACTTTGATTTCTTACGTTTTCGCAAACATGCTCATACGTTATGTATCATACATGTTAATTGGAATTGATAAATATTCATATTCTACTTTCAATATTCTAGAATGTTTATGATTAATACTACTTTTTTTATTCATTTATTTATTCAACAAATTCGATTGATTGATACGAATTGATTTTCTGTTACGATAAATTGATGAAACAATAGCTGGTCCGATAGCTGCTTCAGCGGCTGCAATAGCTATAACAAAAATGGAAAAAATATTTCCTTTTAATTGACGACTATCAAAAAAATCAGAAAATGTTACGAAATTTATATTAACTGCATTCAGTATAAGTTCAAGACACATAAGGGCTCTAACCATATTTTGGCTCGTGATCAATCCATAGATACCGATAGAAAATAAATAGGCACTCAAAACAAGTACATGTTCGAGCATCATTGACCAACTCCTTATAAATTTCGATTCATTTCAATATGAACAACAATTCAATCAACGGATTCGATTGACTCGAGAATCGAACAAAACCAAAAGAATAGAATACATAGAATACATTAAATCGAATAAAAAAATTATTTTTTATTTTAAACAGAAACAATCTTTCCCTTTCACATAGAATTGAAAGGAAATGGATGGGATAAGATAGAGCAAAATTG-AATTTGAATTGCTGTTGATAGTTTGAAAGATTTATTACTGGCGGGCCACGACAATTGCACCTATCAAAGCAGCTAAAAGAATTATTGAAATGAGTTCAAATGGAAGAAAAAAATCTGTTGATAAATGAATTCCAATTTGTTGACTATTACTTATCAAATCTTGTTCGATAATCTGATTTGATTTTGTAGTCCAAATAATCCCGTACCATGATGTATCTGGAATAGTAGTTATTAGTGAAACAAAAATACTTATACAAACCATCAAAGTAACTCCGTCCCCAATGGTCCAAAAATCAAAATTGTGGGAATATTCTGAATCTTTCATGAACATCACAGCAAATATGATTAAAACATTTATAGCTCCCACGTAAATAAGTAGCTGTGCCGCAGCTACAAAATGGGAGTTTGATAAAATATAGAATAAAGATATACAAACAAGAACCAGTCCCAACGAAAAGGCAGAAAAAATTGGGTTGGTAAATAATACTACTCCTATACTTCCTAATACAAGAACTGATCCTAGAAAAACTAAAAGAAAATCATGTATCGGTTCAGGCAAATCCATTATATCGAAAATAAGAAATAAATAAATTGAAATTTCATGACCTTATTGATATGACCAGGAAAAAAATTTATATACTAAATTACTAATTGAATTAATTCCTAAGGAGTATGAATTGATATAGGTACAGTTCTAGGAAGAATCTCATTCTTTATACGAAAGAGTAGTTAGAAGCTATACTCTATACTCTATATAGTATATATTTATTCTATAATTCCATTTTTGGAAAAAATGACAAATAGATTTACATTTAGAGATTATTAGAATAATATTTATTCTATCTATATTTATTTAATTTTTTAATATTTTCATATTTTGTTCCTATAATATCATATTTTGTTCCTATAATATAATATTTAATATAGATTTAATATATTTTATATATATCATTATTTATATGATTTATAAAATTATATCTAATATATCTAATCTATTAGATTATTTTCTATATTTATCTATTTTCTATAGAAGTTTTATTTTATATATAAATTTTTTTATTTTTTTATGATTATTTTTATTTGAATTGAGGCGAGTTTAAAATTGTTCGAATTGTATAATCGTCAATTACTGACATTGGTAAACGGCCCAAAGCAATTTGATTATAATTCAATTCGTGACGATCATAAGTCGAAAGTTCATATTCTTCAGTCATTGATAAACAATTTGTTGGACAATACTCAATGCAATTACCACAAAATATACAGATCCCGAAATCAATACTGTAATTAAGCAATCGTTTCTTTCGAATATAAGTTTCCAGTTTCCAATCAACAACAGGTAGATCTATAGGACATACACGAACACATACTTCACAAGCAATGCATTTATCAAATTCAAAATGTATTCGACCGCGGAAACGCTCCGATGTGATTAATTTTTCATAAGGATATTGAATAGTTACAGGGAAACGATTTGCATGAGATAGGGTAATCATAAAACTTTGACCAATGTACCTTGCAGCTCGTACTGTTTGTTGACCATAATTCATGAACCCAGTTACCATAAGGAACATATCGTGAATATGTATGAATAACTTACTTTTGTTTCTTTCTCTTGTTTGAGACAAGTTATCAATATAGAATATTCATTTTTACAGTGAAAGCAGTTGAAACGAAGTTGTTAATAATAGATTACCGAGAGAAATAGGTAAAAGAAATTTCCATCCAAGATTTAATAATTGGTCCATTCTTAGCCTAGGTAAAGTCCATCTTGTTGTGATAGAAATGAACAAGAAGAAATAAGTTTTAGCTAATGTAATAAAGATACCAATTGTAGTTCCAAAAACTCCACACGCTTTATTTATTTCAAAAAGCTCAGAAACAAATATGTACGGGGTAGGGGTATTCCAACCGCCTAAGTAAAGAACCGTTACAAATAATGAAGAAACTAATAGGTTTAAATAGGAAGCAACATAAAATAAACCAAATCTTATACCCGAATATTCGGTTTGATAACCGGCTACTAATTCTTCTTCTGCTTCTGGTAAATCAAAAGGTAATCTTTCACATTCCGCTAGCGAAGAAATTAAAAAAACGATAAAACCGATAGGTTGACGCCATAAATTCCACCCCCAAAAACCATATTTTGATTGCGAATCCACTATATCAACCGTACTTAAACTGTTAGATAATCATAGTCGGTGATAACATTACTGTTCCCATCGCTATTACAGAACCGTACATGAGATTTTCACCTCATACGGCTCCTCGAAGGCTATAAATAAATCTAAGGACGGCACCATTTATTTCTCTTGATATATCCCTAAAATGGTGGGTTTCATTTTTATTGGATGGTCCTGAATTAAACCAATTGAATTCTGTCTGTTAGAATTAATAAAAAGAAAAAAAAATGGAATAAAAATAAAAAAGGTACTTCTGAATTCATCTTATCCCCTAAAAAATGGAATTTGTTGAGTAATAACTTAATTCTTCAATAAAATACTCCTTTAATTTATCAATAATCTATCCTTGTCGATTACAAAAAAGAATATGAATTAAGATATGAATTCTATCTCCATGAAATATGGATAGAAGAAAGAAAAGAAATAAAACGGGATCCTATTTGTTTATTGCTTATTGGAATTGTATTATATTAATTGATTCTTTCTTTTTTTTCCTTCTTAGTTTTGTTTTCTTTTTTATGTACAAAAGTAGGACTTAAAAAAAATTTAAAGGATTATTTCGTTCCTGATAGTCATATTTATTTAATCGATGGATAGTAGCCTATACTCTGGACCGGAATTGTGGGGAGTACTGCTTGATTATTTCTACCAATTTTAAGCCCCAATTAGTATTCTTTTTTTATTCTGCCAAAATACTCTTTTGGATAATAGAATTTACATAATCTACATTACTAATCCTTTGTGTATCTTGGTGTTTCTAACCATCCAATCATTTTATTTTTTATCAATCCCCTACTCCTTTATTTATCGTAATACATGTATGGTAATTCATACAAATGGTAGTGAAAACTTAATAAGGTTGGTCTTGTTGGTCTTTTGAGCCCGCTTCAAGACAGTGTGACTAAAGCAACCAATCTTGGGGGAAACGGCCACTTCCCTTTTTTCCACTTCATTTTTTTCTTAATACATAGAAAATGAGACTCAATATTTTGACTGCAAATTTAATTAAATTCAAATTAAATACAAGTTGTTTTATTTCACCCATTTAACTATCTGATTTAGTTCATTAATCCGAATTCCGAATAATAATGAATAAAAAAATTAAGATTTAAGATATCTATTCAATTTATTCTACTTCTTTCCTATAAAATCTAGAAAAAAAGGAACATGGAAAAGTTTTTGTCTCACCGAATCGCACGTAGAGATATTGATAACACACATAGAGTTAATGGTATTTCATAACTAATCGATTGAGCAGCAGCCCGTAGACCACCCAAAAAGGAATATTTATTATTTGATCCATATCCGGACATAAGAAGTCCAACGGGAGCAATACTCGAAATAGCAATCCATAAAAAAACACCAATATTAAGATCAGCTAAAACAAAGTTATAGCCAAAAGGAATTACTAAATAGTTTACTAGAATTGATATAACTGATATGGCTGGTCCGATACTGAATAAACGAGTATTTCCCCTAGATGGAAGAATATTTTCTTTGAAAAGTAGTTTTGTTCCATCGGCTATAGCTTGAAGAATTCCCAAAGGACCGGCGTATTCAGGTCCAATACGCTGTTGTATCCCTGCGGATATTTCTCTTTCTAGCCATACAATCACTAGTACACTTATTGTGATTCCCAATACAAGAGTCAAAATAGGGACAAGTACCCATAGAATTCCATAGACTTCTTTTAAAGATTCCAATCTGGAAAAAGAATTGATATCTTGTGCTTCTGTTGTATAAATTCTCATTTCAACGATCAACTTCTCCCATAATGATATCTATGCTACCTAATATCGTCATAATATCAGCCAATTTCATTCTTTTAACTAACTGAGGAAGAATTTGCAAATTGATAAAACCTGGTGGACGAATTTTCCATCTCCAAGGAAAACCATTCTTATCCCCTATTAGAAAAATTCCTAATTCTCCCTTTGGGGCTTCAACTCTCACATAAAGTTCTTGTTTCGGTAATTCAAAAATCGGAGAAGGTTTTTTACTAATGAATCGATATTCAAAATCATTCCAGTCTGGATCCTTTTCCCTATCAAAATCAAAGCAGCGTATTTCTAAATTCTCATATGGCCCGCCGGGAATTCCTTCCAGAGCCTGTTGAATAATTTTTATGGATTCCGTCATTTCACCAATTCGAACTAAATAACGGGCTAATGAATCTCCTTCTTTTTGCCATTGAACTTCCCAATCCAATTCGTCGTAACACTCATAATGATCAACTTTACGAAGATCCCATTCTATTCCAGAAGCCCGAAGCATTGGTCCTGATAAACCCCAATTTATTACTTCCTCTCCACCAATAATGCCTACCCCCTCAACCCGTTCTAAAAAAATAGGATTTTGTGTAATAAGTTTTTGATATTCAACAACCCCTGTTAAAAAATAATCACAGAAATCAAAACATTTATCTATCCAGCCATGAGGTAGATCAGCCGCTACTCCTCCGATACGAAAATAATTATGCATCATTCTCATACCGGTGGCAGCTTCGAATAGATCATATATTAATTCTCTTTCTCTGAAAATATAGAAGAAAGGAGTTTGTGCACCAATATCTGCCATAAAAGGTCCAAGCCATAGCAGGTGAGAAGCTATACGACTCAACTCCAACATAATTACTCGGATATAGCTGGCTCTTTTGGGTACTTGAATATTTCCTAACTGTTCCGGTCCATTTACGGTTATTGCTTCGGGGAACATAGTAGCTAAATAATCCCAACGTGTTACATAAGGCAGATATTGTATAATTGTTCGATTTTCTGCAATTTTTTCCATCCCTCTATGTAAATAACCCAATATTGGTTCACAATCAATAACATCTTCACCATCTAGAGTAACAATGAGTCGAAGAACACCATGCATTGATGGGTGCTGAGGACCCATATTGACTATCATGAGGTCTTTTCTTGTAGCTGGGGCATTCATAGGTTTTTCCTCGATTCATTGAATTGCTTAAAAAAAAAATAAGTTCATCAAAATTCAAGATCTAATAAATCGAATAATTAAAAATGATTCTTCAAATTAACGAGTTTGTGACTCTCGAATATCCAACTGATTAATTAATTTTTTATAACGTATTCTATTTTTCTTTGACAAATAAGATAGTAGTCGTTGGCGTTTTCCCAGAATTTTACGTAAACCTCTTTGAGATAAATAGTCTTTTCTGTGCAATTCCAAATGGGAAGTAAGTCTTCGTATCTTATTGGTGAAATTGAATATTTGAAATTCAACCGATCCCGGATTTTCTTCTTTTTTTTCTTGTGAAATGACTAGTCTAAATGAATTTTTTACCATAAAACAAAAGCTTTCCTCTCCTCTTTTTTTTATATATATATATA----GATAGATAGATATTTTT-TTTTTGATCAATAATAATAATGACATTCTTTTTTTCATTTTTTTAATTTAATATATACAAAAATCTGAATTTCTTTAAGAATTCCTAATTTTTTTTTCAATTCAAATGGAATTCCTTATTATTAATCAATTCAATGTTTATGCATTCACAAAATACAAATTTT-TTATTT--------------GAATTTTAAAATAAATTAAGAAGATTTTGTTTGATTCATTTCTAGATCGAATGGATACATCATTCAATTAGGATCATTCCTCCGAATAGAAGGTAAGACAGTGCGTGTGTGTATTTATTTGTCTTCGCAGACCAGATATGTTACGAGAAACAGAAGAAATGAAAATATAGATTAACGAATTTTCAATCGCGGATACATATGTATCCTTACCATACTGAAACGGCTGCCATTATTGGTATCAAACCAATATCGATTCATACAAACTAAATCTTCTACGCGATAATTTGGACAAAGAAATAATTTAAAAAAAATTAGTTTTTTTTTATCTATATCAAGCCTTTTAGCAAAAACTTGACAGAAATTATTTACTTTATTTCCATTGTAAAATGTCGTATTTTGATGCGTATTACCTCTATTCCCAGAATTGAAACAAATTAGAATTCTCAATTCTCTACGACGTCGAGAGGATAAAATATTTTCAGGAACAAGCAAATCATAATGATTTTTTTCTTTATTTTCAGTCATCCTTTGATGTCTTGTAATGGGTTCATCCAAATTCGTCTTATCAACATAGTTTTTTTCTGGGTATCTTTGATAAAATTGAAATTGGTGCTTACTTTTATGAATCAATGAAACGCCTATGGTTTGATACATAAAAAATTGTCCATCGTTTTTGATAGACAGACGAACTGGTTCGACAACCAATATTCCTTTTTTTTTCATTAATTGTGGAAGGAGTAAATTCCTTTGATTATGAATCATCATAATATCTAGACTTAATTCTCCTCTTTGAATCGAAGCTATAGCAATGTCTTTTAGATTTATCAGTCTAAGCAGGAGACAATATAGTTCGATATTATTCATTATTTTTTCATCTAAACAATCATTCCATTTCAATTGAAAACGCAAATACCTTCTTAGTAATAAATTAAGTGCTTCTATATTGTTCTTGTATATATTTTTTGTTGATGGTGGTTTAAAAATATCTATTTTTTTCTTTCTGGTGATACTTTTATTTTCATTATCATTTTTTTTTACATTCAAATTGAAAAAAAGGAATTTGATTGGTATGACCCATGGTTTACTTGTATATGTTTTATAAAATTTCACAAATTTTGAGAAGAACCAAAGTTCCAGATTCGATATGGAACGGTTTAGTATTTCTACATTCATTCCCATCCAATCAAAAAAAAAACTTTTTTGATTGTACGGGTTGATTTCTTGATGAATCATAGGATAATAATTGGTATCAATCCAGGCCTCAATATTCATCTTATTTCTAAGATCCAAATTCAGAAGTTTCCAATCAAAATACTGTCTATCCAGGTTTTTTTCCATATCTATAATACCATCTTCCCCTATATAATTCTTGATAGGGATATCATCTTCCATATCAAATAATTTTCGTTTACGCGTGCTGTAATTATAAGAAAATGTTTTGTCATTATTGGCTTGTAATGGTGATCTATATCGATAAACAGATGAGTCTTTCTTATCTGCATAATTAAGAGATTTATATGATAAAAGATCATATCCATATTGTTTTTTTATTTTTTTTTTTCGATTTGTTAATAAGTCTACTTCTTGTTTTTTGTAAACAGTTAATCGTTTTTGTTCATATGAATTACATTTGGCTAAATCTTTTTTTTTTTTTTGAGCCATACGACATTCATTGATTCTATTTCGCCATTTTTGTGATACTAATATAGACCATCTACTCTGAGATAAATCATATTGATAATGACCCCTTAACCAATTTTTCCATTGATTCATTACAGAATTGTGAGTCTTCTTATGTATTAATTTGGACTGGCACATTCCTTGTATTCCCCCCAAATAATCTTTTATTTCATTCTTAAGAAAAAGAGATGTTCCAGGATATTGAAAAACAGATCTTAACTTATATTTATATAAGTCAATAACTTGGGTTTGTGATAATTTGTAAAATACATATGCTTGTGATAAAGAGGGTACGTCACAAAAAATTTGTGAATTACCAATATTATAAATTGATTTTTTTATAATCGAAATAAAGTGAATTTTTTTTTGATTTGTTTTATCAATTCTCTTTTCATTTGCTTCATTATAGTAAGTGTATTTATTAATAATTTTTTTTGTTGATTCAAGAAAAAGTTGGACATTCATGCTAGGAATATTAATGAGACATAGAAAGATATCTATAGATATCCTTTCAATGAAAAATTGAAAAACAAAATATGATTTGTGGACTGATCGAATATTTCTTCTTTTTAATATCGACCAAATATTTTGGGGGGATTCGAATCTTTTTCTTTTATCATTAGAACGTGTTTTGTTAAAACTAATATTTATCTCTGGAGTTTGAAACCCCCTTTTTTTGTTTTTTGTAATTTTTTCTATTTGCTTTATGATTGTCTTTGTTCGATCATTCAGATCTTTTATTTTTTTTTCTGTCAATGAAAAATTTGTCCAATTAATAGATTGAATTAGAATGGACGATTCATAGCTCATTCGATTCCTATTACTGATTATTGAATGTTTTTGAATTTCACTCACTTCATAGATTTCTTTCAATCCAAATAAAGGAATCTGATTCATTTTTGATAATTTTTTTCTTATTTCTTTTAGAATTTTATCTTTTATAAATAGAATCCTTTTCATGATCCATTTTACTCTTTCTTTTGAAACATTTAGAATTTTTTTTTTTTTTTCGGTTAAAACTTTTAGAAATAGAAAAAAAAAACAATTCCATTTTGGAATTATTTTTTTTAGTTCGTTCAAAATGGGATCAAAAAATGAAGGTTTATTTCGGGGAGAATAAGAACTAAAGGGCGATTCAACTTCTATTCCCCAAACGGTTAAAAAGCAAAAATCTGGTTTTTGCACTTTTTTTTTCGTTTTCGTTGGATCCTTTTCTTTTTGGGGGGATCGTACCTTCGATCTGTGCCAAGGTTTGAGACGAAAAGGAAATAGTATCTTTATCTGAATACCGTCTGTGAGCCAGTTTTTCGGAAATTCTGTTTCTGATAATGGAACACCATCATAAGTGCATTTAATATGTATTTCTCTCTTCCAATCCTTTATATCCTGCGACCATTCGGGAGATTGAAAGAATAGAATACGAAGAATATTTTTCGTTATTATCAATGAAGGGAATAGAATATATTTTCGAAGAATCGCGTGGGTTAATAATAAAATACCTCTTATTCCTTGAGCAAATATAATGCTATCCCAGGCTTCTGCTATTTCTATACGCGTTTCTTCATCTTTTTCTTTTTGGTATTCTTTTCTCTCTTTTTCTTTTTCGTATTTTTTTCTTTTGTCCTCCTCTTTATTCTCACTTTCTTTTGTCTTGTCTTCCGCATAATCTGAAATTTTGAATTTTCTGTTTTTCCACATCCAATTTTTTAAAAAAAAAAAAAATTTCATTGATTCCAAAATATCAAAAGAAAAGAAAGAGTATTTTTCAATTTTGTCCGAAAAAAGAGGAGAATGCACGTTTGCTTCAGAGAGTTTCCAAATAACTGTTTTACGTCTTTGAGCGCGTATAGATCCTTTTATTATGTCTCGACGAAAATCCGGTTGTTGTGAATAACGTATTAAAGTCAATTCATCTCTCCCCTTTTTTTTAGAATTTTGAGTATCTGGGTTATCGGTAGAAGTATCGTCATTCTTTGAGTTCTTAGTAAAAATCACGACACGTTTGGCTTTTCTTGAACGAATTGCAAGATCCGCGATTTCATTTTCTTTGTTTTCTTCCTTTTCTACTTCCATTTGTTCTAACTCGTCAATTAATTTGTATGACCATCGAGGAACTTTTTTACTGATTTCTTTTATCCCAATCGATTTTTTTGTATTTACAATAGTTTTATCGTTCGGATCAGTTAGAACTGCGTCAAATAAGAATTTCATTTTTTTTTTTTTATCTTCTGAAGCAATTCTTACTTGTTCATGTTTTGGAAATAAAAAAAGTCCCTTAAAATTAAAACTTGATACTGATTTTACTTTTCCAGAAAATTGGTTGATTAAGTTCAAAAGATAACTAATTTCAGTTGATAATGATTTTTTATCAAACATATCCATTTTTTGTTCAAGTTCTGAATAATTAATAGAAAAAAGGATACCATGAATTTTATTTATCCAAATGTCATTTTTTGTGTAAGTTTTATTTTTGATTAAGACTGAAAAACTGTTTTTGATTCGTCCGCGATAGGGTCCGTTCAAGAAGGGGTCATATATTTTAGGTAAATGTTTTTTTTTAGTCTCATCATTACCCAATCTAATCCTTTTTTCGATTACATCCATAGCAAGAAATTTCTTATCTAGAGCTTTTGCACTATTAAAAAATTTTTTGCTTAGGCTCTTTCTCTTTTTTTCATTAGTGGAACTCCAATAATTATTCAATTCATCAGAGAATTTTTCTGTTGTCAAAAGAAACATTTTTCTTTGTATCATTTCCACAATAGTTGACAAACTAGGTGGGTACGTAAAAGATATTTTTTCTTTTCCATCACTTTGGCATGGATAAAAAAAATATTGTGACATTTCATTTCTTATAGCATTTTCAAATCGCTCATTTTTTATATATCGAACGGGACGATTCCATCGTTTCGAATCAAAAAGAATATTTATAAGAGGTTTTTCAAATTGGAAGATGTCTTTTTCTTCTGTTTCATCGATTTTGTACGAATCCTTTCCCTCTTCCGAAAAAATAGAAGCAGAAAGATCTTCTTCGGTAGATCTCTTTTTAAATTGTTTATTGACCTTCATTTTGGATCCATCTATTTGTTTCTCAATTTCATTACTTTCGGAAGTTTCTTTCGGTTTCTTAATCAAAATAGGTGGCGGTGTTTTACCTAAATAGTATAGACAGGAAATGAAAAAAAAAATACTAATGATTTGAGACATAGAATTTATCAATTCGGACATAATAGATTTACTCAATCTAATAAGGATATTCGATTTAATAGAATAATTTTCTTGTATCCATACTAATACCAATCTAATCCATTTCATAATCAAAATCTGACCAATTAACCAACTAACAAAACTACTTGTTAGGAATAAAATTTGTTTGTTGCCGAGAAACATATAAATGTTGACTAATCTGACTAACATTGAACTTGGTAAAAATAAATAATTCAATAATAATAAAATAAGATTATTTAGGAATACTCGTTGAATGCTAAAATTACGCATTGAATTTTTCCTAGTGGATCCGTAATTATAAAAGTGTTTGTTATTATTGCAAAAGAAATGAAATAAAAGATACGGTAGAGCTATGACAGTTATTGTATGAGGTCTACCCAATGCTAGATGCAAAGGCGCATAATAGATCGATATGAGCATCATGAGCTGTCCCGTAATAAAACCAGTTGTTGCTGATACTTTCTTCTCGGTTCCTTCTTCTCCTTCTTCCATAACCCGAGCTCGGAGAAGGAAGAGATAAGAGGGCCCTATGGAGAATGTGGTCAGAAATCCATAATAGAGTCCGACCACAACGACCGAATTCATTATCTTCATGCATAAGGCTACTAGATTATCTAGTATAAAAGATTGAAAAATCATCACAAACCTCCCTTTTTCTTTTCTATTGCAATTTCTGGATTATTATATGATGATTTTTCAACTTTCCATATATATATATATATCCATATATATAGAAATAGAAACAGATAGACTAGAAACGACATCTCTTATCTCAATGACACCAAAGAAAGGAATATTAAATGAATGGAATTAGTATATGGATGGAATATAATGAAATAGATCCACTTTGAGGTTCCCTATGAAATGAGGCATGGAACGGAGCCACTACGAAGAAGTTCCGCGAGTTACGAAGGAAACTTTGAGCTCATATTGGTGATGGGTTGAGAACGGGAATTGAACTCTATGAGATCTAATTTCCCGTTGTTCCTCAATAGCTCAGTGGTAGAGCGGTCGGCTGTTAACTGACTGGTCGTAGGTTCGAATCCTACTTGGGGAGATTTGATTCATTCCGAATTCTTTAATTCGGAATGAAAGGGTTCGCTTTGACCGTTAAGAGTCGGTAACCCGTTCCCCGTGTCTTTGTTTCTATTGCATTCTATCTCATCGTATCCCATTCTGTTCTTCGATATTTGAGAATCGCCATCAATACCTCGGTCTAGGTCCGGGATACTCCTTTGTTCCACAGTCTGGGGCTATTTAAACTAACCAATTAAGAATTCTCAGATGTACTAGTACTAGCAAGTGCATCAAAGATGCAGTCATCAATTCTCCCAAGAGGCCACAATTATCGCAAGCAAACATATTAATGACGAGGAACGCAGCTATGCTACTAATACTTGACTTGCTCTGCTATTCTGCCCAAGCCTGGCTGAGGAAGAATTACGAGGCGTAAAACAAAAAAAATATGCGGATTAGGGCATACTATTATTTCATTTCAAAAAATGAACCATTTACG--AAAAAAAAAATAATTCTTTATTACTTTATTGTTAATATATTTATTAATATTATTTATGACTTTTAAATATAATTAAATA-------------------GAAAGTAAATAAAAAGAATATAAAGTAAATAAAAAGAGAAGTAAGGCCATTCCATTTCGACAAAATACCCACACCCAAGTTCCATAGCTTTGGGTCCTCTATCCCGATCATGATTTTCCTACCCCCAGAGGGAAGGGTCCTTCCCCTTTTGGCCGGTTGTGGGCGAGGAGGGATTCGAACCCCCGACACCGTGGTTCGTAGCCACGTGCTCTAATCCTCTGAGCTACAGGCCCCACCCCGTCTCCACTGGATCTGTTCCCCGGAGTACCCTAAAAAAGGGAACCTTTGCGCTCCCCAGCCATTTCGGCTTAAGAAGATGTGAAAGCGCCTCTCTCTCTATAAGAACGGTGCGTTCCGAGGTGTGAAGTGGGAGAGAAGGGATTTCATAATTGGGGTTTTGAATAAGACGACCTTTTCTTTTTTCATTCTTAATTACTTTTTCAATATGAAAAAGTAATAAGAATGAGAGGTGTTAAGCTTTTTATCATCCTGGCGCCGAGCTATTTTTCCGCAGGACCTCCCCTACAGTATCGTCACCGCAGTAGAGTTTAACCACCAAGTTCGGGATGGATTGGTGTGGTTCCTCTACGCCTAGGACACCAGAATATCGAACCATGAACGAAGAAAGGCATGAGAGAAAAGCATATTGGCTATTGATTGGGAGGCCCTAATTCTTGACTGGAGGGGACACCAAAGGCCTCTGCCCTTCCATCCCTTGGATAGATAGAGAGGGAGGGCAGAGCTTTTGGTTTTTCATGTTGTCAAAGAGTTGAACAATGAAAATAGATGGCGAGTGCCTGATCGAATTGATCGGGTCATGTAGGAACAAGGTTCAAGTCTACCGGTCTGTTAGGATGCCTCAGCTGCATACATCACTGCACTTCCACTTGACACCTATCGTTAATGATAAACGGCTCGTCTCGCCGTGACCTTCTCTTGAATTCTCAAAACTTCTGTCGCTCCATCCCCGCAGGGGCAGAGAACCCATCGCTGTCTCGGTTGTGCTACCGGAGGCTCTGGGGAAGTCGGAATAGGAGAGCACTCATCTTGGGGTGGGCTTACTACTTAGATGCTTTCAGCAGTTATCCGCTCCGCACTTGGCTACCCAGCGTTTACCGTGGGCACGATAACTGGCACACCAGGGGTGCGTCCTTCCCGGTCCTCTCGTACTAGGGAAAGGTCCTCTCAATGCTCTAACGCCCACACCGGATATGGACCGAACTGTCTCACGACGTTCTGAACCCAGCTCACGTACCGCTTTAATGGGCGAACAGCCCAACCCTTGGAACATACTACAGCCCCAGGTGGCGAAGAGCCGACATCGAGGTGCCAAACCTTCCCGTCGATGTGAGCTCTTGGGGAAGATCAGCCTGTTATCCCTAGAGTAACTTTTATCCGTTGAGCGACGGCCCTTCCACTCGGCACCGTCGGATCACTAAGGCCGACTTTCGTCCCTGCTCGACGGGTGGGTCTTGCAGTCAAGCTCCCTTCTGCCCTTGCACTCGAGGGCCAATCTCCGTCTGGCCCGAGGAAACCTTTGCACGCCTCCGTTACCTTTTGGGAGGCCTACGCCCCATAGAAACTGTCTACCTGAAACTGTCCCTTGGCCCGTAGGTCCTGGCACAAGGTTAGAATTCTAGCTCTTCCAGAGTGGTATCTCACTGATGGCTCGGGCCCCCCCGGAAGGAGGCCTTCTTCGCCCTCCACCTAAGCTGCGCAGGAAAGGCCCAAAGCCAATCCCAGGGAACAGTGAAGCTTCATAGGGTCTTTCTGTCCAGGTGCAGGTAGTCCGCATCTTCACAGACATGTCTATTTCACCGAGCCTCTCTCCGAGACAGTGCCCAGATCGTTACGCCTTTCGTGCGGGTCGGAACTTACCCGACAAGGAATTTCGCTACCTTAGGACCGTTATAGTTACGGCCGCCGTTCACCGGGGCTTCGGTCGCCGGCTCCCCTGTCATCAGGTCACCAACTTCCTTGACCTTCCGGCACTGGGCAGGCGTCAGCCCCCATACATGGTCTTACGACTTTGCGGAGACCTGTGTTTTTGGTAAACAGTCGCCCGGGCCTGGTCACTGCGACCCCCTTTGTGAGGAGGCACCCCTTCTCCCGAAGTTACGGGGCTATTTTGCCGAGTTCCTTAGAGAGAGTTGTCTCGCGCCCCTAGGTATTCTCTACCTACCCACCTGTGTCGGTTTCGGGTACAGGTACCCTTTTGTTGAAGGTCGTTCGAGCTTTTCCTGGGAGTATGACATGGGTTACTTCAGCGCTGTAGCGCCTGGTACTCGAACATTGGCTCGAGGCATTTTCTCTACCCCTTCTTACCCTGAAAAAACAGGGGCACCTTGCGTCCTTGAACCGATAACCATCTTTCGGCTAACCTAGCCTCCTCCGTCCCTCGGGACCAACAAGGGGTAGTACAGGAATATTCACCTGTTGTCCATCGACTACGCCTTTCGGCCTGATCTTAGGCCCTGACTCACCCTCCGTGGACGAACCTTGCGGAGGAACCCTTAGGTTTTCGGGGCATTGGATTCTCACCAATGTTTGCGTTACTCAAGCCGACATTCTCGCTTCCGCTTCGTCCACCACTGCTCGCGCGGGTCCTTCCCTCTAAGGCGGAACGCTCCCCTACCGATGCATTTTTACATCCCACAGCTTCGGCAGATCGCTTAGCCCCGTTCATCTTCGGCGCAAGAGCGCTCGATCAGTGAGCTATTACGCACTCTTTCAAGGGTGGCTGCTTCTAGGCAAACCTCCTGGCTGTCTCTGCACCCCTACCTCCTTTATCACTGAGCGGTCATTTAGGGGCCTTAGCTGGTGATCCGGGCTGTTTCCCTCTCGACGATGAAGCTTATCCCCCATCGTCTCACTGGCCGACCTTGACCCCTGTTATTTTGAGGTCATATCTAGTATTCAGAGTTTGCCTCGATTTGGTACCGCTCTCGCGGCCCGCACCGAAACAGTGCTTTACCCCTAAGATGTCCAGTCAACTGCTGCGCCTCAACGCATTTCGGGGAGAACCAGCTAGCTCTGGGTTCGAGTGGCATTTCACCCCTAACCACAACTCATCCGCTGATTCTTCAACATCAGTCGGTTCGGACCTCCACTTAGTTTCACCCAAGCTTCATCCTGGTCATGGATAGATCACCCAGGTTCGGGTCCATAAGCAGTGACAATTGCCCTAGGAAGACTCGCTTTCGCTACGGCTCCGGTGGGTTCCCTTAACCAAGCCACTGTCTATGAGTCGCCGGCTCATTCTTCAACAGGCACGCGGTCAGAGCCCCGGGCTCCTCCCACTGCTTGGGAGCTTACGGTTTCATGTTCTATTTCACTCCCCGATGGGGGTTCTTTTCACCCTTCCCTCACGGTACTACTTCACTATCGGTCACCCAGGAGTATTTAGCCTTGCAAGGTGGTCCTTGCTGATTCACACGGGATTCCACGCGCCCCGTGCTACTCGGGTCAGAGCGTAAGCTAGTGATGCTTTCGGCTACTGGACTCTCGCCATCTAGGGTGCAGCACTCCACCGCTTCGCCTAGCAGCACGACGCTTGTATTGCTCTCCCACAACCCCGTTTTCACGGTTTAGGCTGCTCCCCATTTCGCTCGCCGCTACTACGGGAATCGCTTTTGCTTTCTTTTCCTCTGACTACTAAGATGTTTCAGTTCGCCAGGTTGTCTCTTGCCTGCCCATGGATTCAGCAGCAGTTCGAAAGGTTGACCTATTCGGGAATCTTCGGATCTACGCTTATTTTCAACTCCCCGAAGCATTTCGTCGCTTACTACGCCCTTCCTCGTCTCTGGGTGCCTAGGTATCCACCGTAAGCCTTTCCTCGTTTGAACCTCGCCCTTCACTTTAAGGCTATGCCATCCTAAGGTGCTGCTAAATGGAAGGATCTTATCAACGTCCATGAATGATAAATCATAGATCGAACAGCCGAATCGGAAAAATTGGGTGCTATCATATAGCTTTGTATCGGCTAAGTTCACGAGTTGGAGATAAGCGGACTCGAACCGCTGACATCCGCCACAGGGTAAACCACCGCCTCTCAGGCCCCCGACTGATTCTACCATAGAGGCCAACGATAGACAATAACTCCCCCCCGAACACAGCTTACAACTTTCATCGTACTGTGCTCTCCAAAGAGCAACTCTTCTCAAAATCTCAAAAGGTGCTGAGTTGGAATCCCATTCTAACTAAGGATTCTTGTGGTTCCGGAGGATCCAGCTACAGGAGAACTGGGAACGGAGAGCTTTCCCCCCTTTTTCCGCCCGACTCTTTGGTCTTAAGAATGCTGGTTTTAAGAATGAGTGATTGCCCTTCTCCGACCCTTACTGTCCAACCTGAGAGCGGACAGCTAATGCGTTCCACTTATTGAACAGGGTTCTATGGTCGGTCCGCGACCCCTGGATGCCGAAGGCGTCCTTGGGGTGATCTCGTAGTTCCTACGGGGTGGAGACGATGGGGTCGGTCCATGGATTTTCTTTCCTTTTGCCGCATTTCGCTCAAAGGGTTGAAGGGAGATAGTGCATCAAGCTGTTCGCAAGGGCCAACTTGATCCTCTTCCCCAGGGATCCCAGATGAGGAAACCCTAGGAGAGCCACCGACTCCAACTACCGTCCATGTACGATCCATACTAGATCTGACCAACTGCCCATCCTACCTCCTCTACGTTCTTGACAGCCCATTTTTGTCTCAGTAGAGTCTTTCAGTGGCATGTTTCGGTCCTCTTCCCCATTACTTAGAAAAAGTGAGCCACCGGTTCAGGTACAAGATACTATCATTACCGCCTGGACAATTAGACATCCAACCCGTAATCGCAACGACCCAATTGCAAGAGCGGAGCTCTACCAACTGAGCTATATCCCCCCGAGCCGAGTGGAGCATGCATGAAGGAGTCAGATGCTTCTTCTATTCTTTTCCTTGGCGCAGCTGGGCCATCCTGGACTTGAACCAGAGACCTCGCCCGTGAAGTAAATCATCGCACCTACAGTCCAACCAATTGGGAAAGAATCAATAGATTCCTTTTCGGGAGCGATTCATCCTTCCCGAACGCAGCATACAACTCTCCGTTGTACTGCGCTCTCCAAGTGTGCTTGTTCCCCCCTTCTTCCTTACCATGGCAAGTCTTTGTGAAATAACTCCGATGAGAAGAAAAAAGAAGGCGTTAAGAGACCAGACCCTCCTGGCCCAACCTTAGACACTCTAAGATCCTTTTTCAAACCTGCTCCCTTTTCGAGTCAAGAGATAGATAAATAGACACATCCCATTGCACTGATCGGGGGCGTTCGTAGTGACTGAGGGGGTCGAAGACCAAGAAGTGAGTTATTTATCAGCCAAGCATTCTATTCTTCTTATGGCTAGATCCAATCTCCTGGTCCCTGCGGAAAGGAAAAAGAATTTCACGTTCTCCCTTTCGGGAAGGGAGGATTAGGAAAATCCTATTGATTGCAATTTTCTCCAGACCCCCGGGAAAAGCATGAAAAAAAGGCTCGAATGGTACGATCCCGCCGTCACCCCAGAATGAAAGGGGCGATCTCGTAGTTCTTGGTCTGTGAAGATACGTTGTTAGGTGCTCCGTTTTTATTTTTCCATTGAGGCCGAACCTAAACCTGTGCTCGAGAGATAGCTGTCCATATACTGATAAGGGATGTATGGATTCTCGAGAAGAGAGGAGCCGTGGTGGTCCCCCCCCCCCGGACCGCCCGGATCCCACGAGTGAATAGAAAGTTGGATCTACATTGGATCTCACCTGAATCGCCCCATCTATCCTCCTGAGGAGAAGTTTGGTTTCAAACCCCGGTTCGAACAGGAGAAGTACGCCATGCTAATGTGCCTTGGATGATCCACATCTCAGGGTCAGGCGCCGATGAGCACATTGAACTATCCATGTGGCTGAGAGCCCTCACAGCCCAGGCACAACGACGCAATTATCAGGGGCGCGCTCTACCACTGAGCTAATAGCCCGTCGTGCGGGCCTCCCGCTGGGGGCCCGCTATGCCAAAAGCGAGAGAAACCCCATCCCTCTCTTTCCTTTTTTCGCCCCCATGCCGCCCCCGTGTGGCGGCATGGGGGCGAAAAAAAGGGGATCCTATCAACTTGTTCCGACCTAGGATAATAAGCTCATGAGCTTAGCTTAGTCTTACTTCACCGTCGAGAAACGAAAGAAGACTTCCATCTCCAAATTTCACTCAGACGTAGCTCGCTTCTTTTGGGGTGTGAAGCAGTGTCAAACCAAAATACCCAACAAGCATTAGTTCTCCCTGAAAAGGAGGTGATCCAGCCGCACCTTCCAGTACGGCTACCTTGTTACGACTTCACTCCAGTCACTAGCCCTGCCTTCGGCATCCCCCTCCTTGCGGTTAAGGTAACGACTTCGGGCATGGCCAGCTCCCATAGTGTGACGGGCGGTGTGTACAAGGCCCGGGAACGAATTCACCGCCGTATGGCTGACCGGCGATTACTAGCGATTCCGGCTTCATGTAGGCGAGTTGCAGCCTACAATCCGAACTGAGGACGGGTTTTTGGAGTTAGCTCACCCTCGCGGGATCACGATCCTTTGTCCCGGCCATTGTAGCACGTGTGTCGCCCAGGGCATAAGGGGCATGATGACTTGACGTCATCCTCACCTTCCTCCGGCTTATCACCGGCAGTCTGCTCAGGGTTCCAAACTCAACGTTGGCAACTAAACACGAGGGTTGCGCTCGTTGCGGGACTTAACCCAACACCTTACGGCACGAGCTGACGACAGCCATGCACCACCTGTGTCCGCGTTCCCGAAGGCACCCCTCTCTTTCAAGAGGATTCGCGGCATGTCAAGCCCTGGTAAGGTTCTTCGCTTTGCATCGAATTAAACCACATGCTCCACCGCTTGTGCGGGCCCCCGTCAATTCCTTTGAGTTTCATTCTTGCGAACGTACTCCCCAGGCGGGATACTTAACGCGTTAGCTACAGCACTGCACGGGTCGATACGCACAGCGCCTAGTATCCATCGTTTACGGCTAGGACTACTGGGGTATCTAATCCCATTCGCTCCCCTAGCTTTCGTCTCTCAGTGTCAGTGTCGGCCCAGCAGAGTGCTTTCGCCGTTGGTGTTCTTTCCGATCTCTACGCATTTCACCGCTCCACCGGAAATTCCCTCTGCCCCTACCGTACTCCAGCTTGGTAGTTTCCACCGCCTGTCCAGGGTTGAGCCCTGGGATTTGACGGCGGACTTAAAAAGCCACCTACAGACGCTTTACGCCCAATCATTCCGGATAACGCTTGCATCCTCTGTCTTACCGCGGCTGCTGGCACAGAGTTAGCCGATGCTTATTCCCCAGATACCGTCATTGCTTCTTCTCCGGGAAAAGAAGTTCACGACCCGTAGGCCTTCTACCTCCACGCGGCATTGCTCCGTCAGGCTTTCGCCCATTGCGGAAAATTCCCCACTGCTGCCTCCCGTAGGAGTCTGGGCCGTGTCTCAGTCCCAGTGTGGCTGATCATCCTCTCGGACCAGCTACTGATCATCGCCTTGGTAAGCTATTGCCTCACCAACTAGCTAATCAGACGCGAGCCCCTCCTCGGGCGGATTCCTCCTTTTGCTCCTCAGCCTACGGGGTATTAGCAGCCGTTTCCAGCTGTTGTTCCCCTCCCAAGGGCAGGTTCTTACGCGTTACTCACCCGTCCGCCACTGGAAACACCACTTCCCGTCCGACTTGCATGTGTTAAGCATGCCGCCAGCGTTCATCCTGAGCCAGGATCGAACTCTCCATGAGATTCATAGTTGCATTACTTATAGCTTCCTTGTTCGTAGACAAAGCTGATTCGGAATTCTCTTTCATTCCAAGGTATAACTTGTATCCATGCGCTTCATATTCGCCTGGAGTTCGATCCCAGAAATATAGCCCTCCCTACCCCCTCGCGTCAATCCCACAAGCCTCTTATCCATTCTCATTCGATCACGGCAGGGGAGCAAGTCAAAATAGAAAAACTCACATTGGGTTTAGGGATAATCAGGCTCGAACTGATGACTTCCACCACGTCAAGGTGACACTCTACCGCTGAGTTATATCCCTTCCCTTGCCCCCATCAAGAAATAGAACTGACTAATCCTAAGGCAAAGGGTCGAGAAACTCAACGCCACTATTCTTGAACAACTTGGAGTCGGGCCTTCTTTTCACACTATTACGGATACGAAAAAGAATGGGAAAAATTGGATTCAATTGTCAACTGCTCCTATCGGAAATAGGATTGACTACGGATTCGAGCCATAGCACATGGTTTCATAAAACCGTACGATTTTCCCGATCTAAAGAAAGCAGGTTTCACATGAAGAAGATTTGGCTCAGCATGTTCTATTCGATACGGGTAGGAGAAGAACCCGACTCGGTATTCTTAAAAAAATCGAGAAATCAGAACCAAGTTAAGATGATATGGATCAACCCCTCTTCTTGCGCCAAAGATCTTACCATTTCCGAAGTAACCGGAGTTACATCTATTTTTCCATTTCAATTCAAGAGTTCTTATGTGTTTCCACGCCCCTTCGAGACCCCGAAAAATGGACAAATTCCTTTTCTTAGGAACACATACAAGATTCGTCACCACAAAAAGGATAATGGTAACCCCACCATTAACTACTTCATTTTTGAATTTCATAGTAATAGAAATAGAACTGTCTTTTCTGTATACTCTCCCCGGTTCCGTTGCTATCGCGGGCTTTACGCAATCGATCGGATCATATAGATATCCCTTCAACACAAAGATATCCACACAACATAGGTCATCGAAAGGATCTCGAAGACCCACCAAAGCATGAAAGCCGGGATCTTTCAGAAAATAGATTCCTATTCGAAGAGTGCATAACCGCATGGATAAGCTCACACTAACCCGTCAATTTGGGATCCAATTCGGGATTTTCCTTGGGAGGTATCGAGAAGGAATTGGAATGTAATAATATCGATTCATACAGATACAGAAGAAAGGGTTCTCTATTGATTCAAACGCTATACCTACGGGATAGGGATAGAGAAAGAGGAAAAAACCGAAGATTTCACATAGTACTTTTGATCGAAAAAGAAATCTGATTTATTTCGTACCTTTCGCTCAATGAGAAAATGGGTCAGATTCTACAGGATCAAACCTGTGGGACTTAAGGAATGATGAAAGGGAATAAAAAAGAAATCAAAAATAAAAAAAGAAAAAATAAGTAAATAAAAATGAAGTAGAAAAGTCCAGATTCCAAACGAACAAATTCAAACTTGATTGAAAAGGATCTTTCTGATTCTTGAAGAATGAGGGGCAAAAGGATTGATCGAGAAAGATTTCTTGTTCTTATTATAATTATAAGATCGTGATTGGATCCGCATAGGTTTGGTAAAAAGAATAATCTTCTCCTTTGAGAATAATCAAAAAAGGAATCAATTGGAACATGAAAACGTGACTGAATTGGTCCTAGTTACTCTTCGGGACGGAGTCGAAGAAGGGGGGAGATTCTCGAACGAGGAAAAGGATCCAATGACTTCGAAAGAATTGAACGAGGAGCCGTATGAGGTGAAAATCTCATGTACGGTTCTGTAGAGTGGCAGTTAAGGGTGACTTATCTGTCAACTTTTCCACTATCACCCCCAAAAAACCAAACTCTGCCTTACGTAAAGTTGCCAGAGTACGCTTAACCTCTGGATTTGAAATCACTGCTTATATACCTGGTATTGGCCATAATTTACAAGAACATTCTGTAGTCTTAGTAAGAGGAGGAAGGGTTAAGGATTTACCCGGTGTGAGATATCACATTGTTCGAGGAACCCTAGATGCTGTCGGAGTAAAGGATCGTCAACAAGGGCGTTCTAGTGCGTTGTAGATTCTTATCCAAGACTTGTATCATTTGATGATGCCATGTGAATCGCTAGAAACATGTGAAGTTGTATGGCTAACCCAATAACGAAAGTTTCGTAAGGGAACTGGAGCAGGCTACCATGAGACAAAAGATCTTCTTTCTAAAGAGATTCGATTCGGAACTATGATATGTCCAAGGTCCAATATTGAAATAATTTCAGAGGTTTTCCTTGACTTTGTCCGTGTCAACAAACAATTCGAAATGCCTCGACTTTTTTAGAACAGGTCCGAGTCAAATAGCAATGATTCGAAGCACTTCTTTTTACACTATTTCGGAAACCCAAGGACTCAATCGTATGGATATGGAAAATACAGGATTTCCAATCCTAGCAGGAAAAGGAGGGAAACGGATACTCAATTTCAAGTGAGTAAACAGAATTCCATACTCGATCTCATAGATACATATAGAATTCTGTGGAAAGCCGTATTCGATGAAAGTCGTATGTACGGCTTGGAGGGAGATCTTTCATATCTTTCGAGATCCACCCTACAATATGGGGTCAAAAAGCCAAAATAAATGATTTTAGCCCTTATAAAAATAAAAAAGAAAAAGAAAACGGATTCTTGAACCCCTTTCACGCTCATGTCACGTCGAGGTACTGCAGAAGAAAAAACCGCAAAATCCGATCCAATTTATCGTAATCGATTAGTTAACATGTTGGTTAACCGTATTCTGAAACACGGAAAAAAATCATTGGCTTATCAAATTTTCTATCGAGCCATGAAAAAGATTCAACAAAAGACAGAAACAAATCCACTATCTGTTTTACGTCAAGCAATACGTGGAGTAACTCCCGATATAGCAGTAAAAGCAAGACGTGTAGGCGGATCGACTCATCAAGTTCCCATTGAAATAGGATCCACACAAGGAAAAGCACTTGCCATTCGTTGGTTATTAGGGGCATCCCGAAAACGTACGGGTCGAAATATGGCTTTCAAATTAAGTTCCGAATTAGTGGATGCTGCCAAAGGGGGTGGCGATGCCATACGCAAAAAAGAAGAGACTCATAGAATGGCAGAGGCAAATAGAGCTTTTGCACATTTTCGTTAATCCATGAACAGGATCTATATAGACACATAGACCCATGGATCCCATATATCTCGATCGGAAAAGAATCAATAGAAAAAGAATCGGAATTGATCGATATATCTCTCGAAACAAACGAAAGACGAAACATAAATCATGGATCAACTAAGCCCTCTCGGGGACTTGCTTAAGAATAAGAAAGAGGAATCTTATGTAAATACCATGGAATAAGGTTTGGTCCTATTCATGGGGATTCTGTAAATATTCCATTCCAAAAAGAGAAAATTCGAAACAATTGGGATTTTTTTGGAGATTGGATGCGGTTACTAATTCATGATCTGGCATGTACAGAATGAAAACTTCATTCTCGATTCTACGAGAATTTTTATGAAAGCCTTTCATTTGCTTCTCTTCGATGGAAGTTTTATTTTCCCAGAATGTATCCTAATTTTTGGCCTAATTCTTCTTCTGATGATCGATTCAACCTCTGATCAAAAAGATATACCTTGGTTATATTTTATCTCTTCAACAAGTTTAGTAATGAGCATAACGGCCCTATTGTTCCGATGGAGAGAAGAACCTATGATTAGCTTTTCAGGAAATTTCCAAACGAACAATTTCAACGAAATCTTTCAATTTCTTATTTTACTATGTTCAACTCTATGTATTCCTCTATCCGTAGAGTACATTGAATGTACAGAAATGGCTATAACAGAATTTCTGTTATTCGTATTAACAGCTACTCTAGGAGGAATGTTTTTATGCGGTGCTAACGATTTAATAACTATCTTTGTAGCTCCAGAATGTTTCAGTTTATGCTCCTATCTATTATCTGGATATACCAAGAAAGATGTACGGTCTAATGAGGCTACTACGAAATATTTACTCATGGGTGGGGCAAGCTCTTCTATTCTGGTTCATGGTTTCTCTTGGCTATATGGTTCATCCGGGGGAGAGATCGAGCTTCAAGAAATAGTGAATGGTCTTATCAATACACAAATGTATAACTCCCCAGGAATTTCAATTGCGCTTATATTCATCACTGTAGGAATTGGGTTTAAGCTTTCCCCAGCCCCTTCTCATCAATGGACTCCTGACGTATACGAAGGAGTGCGGTTCGTTCGATAAATTCCTATCTCTCTATCTATTTCTGAGATGTTTGGATTTTTCAAAACTCCATGGACATGCAGAAGAGAAATGCTATCCCCACTCGGACCAAGACATAACTTTACTTGTTCAAATAACAATTAAGGTGAAGCAGGGTCAGGAACAACGAATCCCTTTATGATAAACAGATTCATTTTGCAAGTTCGTTATTACGGGTAGTTCCTACAAAGGATCGGACTAATGACGTATACAATACTTGAATTCTCGATGTAGATGCTACATAGTTGGTTCTCATCCTTCAGAGACTACGAGTGTAATAGGAGCATCCGTCGACAAAAGGATCACCCTAAGATGATCATCTCATGGCTATTGAGAACGAATCAAATCAGATGGTTCTATTTCTCAATCTTTTCGACCTCGGTTCCGTAGGAGCAAGTCATAAAGATTGAGAAAAATCGGTCATTCACAACCACTGATGAAGGATTCCTCGAAAAGTTAAGGATTAGTAATCCTTTTTAAAAATCGAATGGATTCGGTCTTATACATACGCGAGGAAGGTAATCAAAAAAGAAAGAAGAACTCATCTTCTTTCTTTTATCACTTAGGAGCCGTGCGAGATGAAAGTCTCATGCACGGTTTTGAATGAGAGAAAGAAGTGAGGAATCCTCTTTTCGACTCTGACTCTCCCACTCCAGTCGTTGCTTTTCTTTCTGTTACTTCGAAAGTCGCTGCTTCAGCTTCAGCCACTCGAATTTTCGATATTCCTTTTTATTTCTCATCAAACGAATGGCATCTTCTTCTGGAAATCCTAGCTATTCTTAGCATGATATTGGGGAATCTCATTGCTATTACTCAAACAAGCATGAAACGTATGCTTGCGTATTCGTCCATAGGTCAAATCGGATATGTAATTATTGGAATAATTGTTGGAGACTCAAATGGTGGATATGCAAGCATGATAACTTATATGCTGTTCTATATCTCCATGAATCTAGGAACTTTTGCTTGCATTGTATCATTTGGTCTACGTACCGGAACTGATAACATTCGAGATTATGCAGGATTATACACGAAAGATCCTTTTTTGGCTCTCTCTTTAGCCCTATGTCTCTTCTCCTTAGGAGGTCTTCCTCCACTAGCAGGTTTTTTCGGAAAACTTCATTTATTCTGGTGTGGATGGCAGGCAGGCCTATATTTCTTGGTTTCAATAGGACTCCTTACGAGCGTTGTTTCTATCTACTATTATCTAAAAATAATCAAGTTATTAATGACTGGACGAAACCAAGAAATAACTCCTCACGTGCGAAATTATAGAAGGTCCCCCTTAAGATCAAACAATTCCATCGAATTGAGTATGATTGTATGTGTGATAGCATCTACTATACCAGGAATATCAATGAACCCGATTATTGAAATTGCTCAGGATACCCTTTTTTAGCTTCTAGAATCTATTTCTTAGTTCAAGATCCCTCTTACTATACTAACTGGAATCAAAGAATTAGTAGATCTGTTCCGCCCAAAATGGGAATGGGCTAGGGTTATGAACTTATAATCTATAATCTGATGATCGAGTCGATTCCATGATTATAAGTTCATTCCATACCGGACCAGACCGGAATAGGGTTCTATACATTCTCATTATGAGAAGGGGCCATTCGAGCGTATCTAAATAGATACTATGTTTACATATAGATCTCTGCGTCGTTCCATTCCATTTAGGATTAGGAATAGGCGTAATCGGACCTGCTTTTTACATATCTCTCGTTATTTGGGACCCTATTCACCTCTTTGGGCTTTTATTGAATCGAGAAATAGGTTTGATTGTCCATCTTTTTGATAGAATATATATAAGGTATCCTCCGGATAATTCAAATCGAACCAATTGGATGTCCGACTCGGGCCTATATGACATGACCGATCAATAAAAATACGCTAACACTCCACCTTTGTCATATATTCCATACATCACACTAGATAGATATCATATTCATGGAATACGACTCACTTTCAAGATGCCTTGGTGGTGAAATGGTAGACACGCGAGACTCAAAATCTCGTGCTAAAGAGCGTGGAGGTTCGAGTCCTCTTCAAGGCATAATATTGAGATCTCTTATTGAATTGGAATAAGTTCGGCAGCGGATCACGAAATCTTGGTGATCTTCTCTATCTAATGAATGGGGAGTCCGTTTTGAAATCGTCCGCCCTGCACCCACCCCCCGAGTATATGCTTCAACAGGAATCACACAGGGGTAGATTGATACAATAGAAACCTCTGGTAAAATGCCCACCCGTAACCCAGCGGATAAAGTACATTCCATAGTCCGTTTTAGGGATTGGCGACTTACCTTACCCATTCAATGACTTTGGCACCGGACCAAAATGGGTACTGTACTCTCGGGTCGGGTGAATTCAATAATAGACGCCTGTTGGCATTCCCCGCCTTCCTTCTCCTTTCAGGGCCTATCCGAAAGAGAATTCAGTACTTCTTGGTCGTGAATATCTGAATAGGACGAACCGCCCCGTGGATATCTTTGCTTCGGAACAAAACAATTAGAATTAGGCTCGGTCAACTGGAATGTGTATTATCCATATTAGGGGATCTTTCAATTGAGAAGATCCATCGACCTGAGACGAAGAGAAAGAAAGGTCTATCTATTTTATTTAGTTATTCCGTTAGTTATTCAATTAAACCAATGATTCGTTATTGGAGCAGATAGCAAGAACCATTTCATCCGGCATACGTGATTTTCCAATGGATTTACATCTTTCATTAATGGAAAGTTTTTGATGTAGTGAGTAATAGCTCTGGTTGTTCGCTCTTCAAGAATTCTTGTTTAGGCAGTTCATACCATCCATACATAATGTTTTGATCTAAGATTTCAATTCTTCCATGTTTCCGCAGTAGTATATTGTTCCATGGAGCTAAGGTCCAAAATATGGAAGAAACGGGTGTTTCCACGACTCTACCACCCAGTCAATTCTGTTTCACTTAATCCCTATTTCATGGCCACATATCTTTCCGGCTAAGGAATGGGAAACCTTTCTCTTGTTACATGAATCCAATTTTCATTTCATCCGCGAAAAGCCATCTTTTTCTCAACAATGTCTTTGTCATTTGATCCAATAGCGTTCCGTTAGATAGGAACAGGTTTGATAAATACTGATAACTCTCGGATAGAGTATTAGAACGGAAAAATCCATTAGATAATGAACTATTGGTTCTAAGCCATCTCTGGCGATGAATCAACAATTCGAAATGCTTTTCTTGCGTATTCTTGATAAACCAGCGTTTATACATAGATGTAGGAAGATCTGTTTGGGAAGTAAGAAGCCCCCTTGACATCTCTTCATCTGCAAAGAATTCTCGATGTGAAAACACAGAGACAAAAGGCTGATCTTTGAATAGGAAAAAGAGTGGATCCGCAGGGTCCCAAATGAATTGGCTTATTCGAAAAAAGCCTTGTTCTTTGGAAGATCTATCTCGTGTCTGGTACTGCATGGTTCCACTCTGCAAGAACTCCGAATCATTCTCTTGAAGCTCATCCTCTTCATCATAAATGATCCGCTTGCTCCGAAATGACCTGGCCCAATAGGGAAATCCCAATTCATTGGGCCTTTCGATACAATCAAATAAAAAGCCCCAAGGGCGCCATATTCTAGGAGCCCAAACTATGTGATTGAATAAATCCTCCTCTATCTGTTGCGGGTCGAGGACTCCTTCCCCTTCTTCAAACTCCGATTCGTATTTTTTATAGAGAAATCTCTGATCAACGATAGAACAAGATCCATTTTGAATCCTATTTAAGGGATTCCTTGGTTCGGGCCGAAGAAGCAATGTCACTCGATCATTATCAAACTGACTGCAATTTTTTTCTGTCCGTGAGGATCCCACCAGAACGCCTTCTACTTCTAATAGGCCATGAACTAGATCAGAATCATTCTCAACGAGTCCATAAGAAGTGATCCCATTTTTTTCATCAGGTCCGGGTAGAGACCAAAGGTCTTGAGCGACCGATCCGGCAGAACAACTCAAAAGATAAAGAAGTATCGTTAATTTCTTCATGCTCGTTCCAAGTTCGAAGTACCATTTGTACAAATAAGAATCCCCTTCGTTACATGATTTCTTCTTCATATAGATAGATATAGGATCTATGGAGCAATTACTTAGAAGTACATTTTGTGAAACAGCCCTTCCTGTCTGATAGAAAAGGATCCCATGATCCTGAACCGATCTTACCTTGGATCGCAAATCCCAAGTTTGTCTATGAAGAGCAGATCTAATTATATTCGTGTCTATAATGGATTTCTTTTGTATAATACTAATCGATAGGGCCTCATTGGTAAGTGCTACAAGATCTCGTACATTGGAACCCATAGTTATGGACCCGAATACATTAGTATGGAACATTTTCTTTTCCAAGTGAAATCCCCTAGTATATGAAAGAGTGAAAAAGTGCTTTCGTTGTTGTGGAATAAGAAGCCTTCGTATCTTAATGCATGTATTTAATTTATTCGGAGCTATTAGAGCGGGATCTACTTTTTGGGGAATATGAGTCGAAGCAATAACAAGAATATTTCTAGTGGAACATCTTTCACAATCCCTGGAGAGATAGTTCACTAATAAACCGAGGGATAAGTAATTCGACTCATTCCCATCCAGATCATGAATGTTTGGAATCCATATTATACAAGGAGACATTGCTTTTGCTAATTCGAATTGAAGGGTGATATAAAATCGGTCTATTTCCGGCATCATATCCATAGTTAGCGCATTCATCATAGTTAGAAGCTCCAGCTCCGTATCAAGGTCACAGTCGATATCGTCACTATCATCAATATCCTCACTATCGTCACTATCGTCACTATCATCAATAAGAAAACCCTTAGGCTTGTTATCCAGGAACTTGTTCAGAAATACTGTAATGAAAGGAACATAGGAGTTTGTCGCTAGGTGTTTGACCAAATAGGATCGTCCAGTTCCTATAGAACCTATCACTAAAATACCCCTAGGGGGGGATAGGGCTAAGCGGAGCGAAAAGGGTTTTCCATGAGATGGGAAATGAAAACTATTAGCCCCACACGGGGTTTGTGAATAAGTGATTGTCTGATAATGAGCAAGGAATATCCGTCTTTCTGCTAAACAGGATGTATTGAACTCATAATTCATTAGATACTTTTTATGAATGTCAACTAAGTATCGTAAGTAAATTGCTCCCGGTTGTTCAATCATTTGATAACCAGAGTCATTCTTTGATAAATGATCACTATGAGTCAGACTCAATAGAATTTGATCAATCCTTTTTTCTGTCGTTAAGGTAGAGAACTGAACCAAGAATTCTCTTTCTTTATCATCAATCGAATCACTGTTCGAGACCCAGGATTCTATTTTATCATCAATCCAATCACCATTCACGTTTTTTCTTTTTCTTATCAAGGAATAGATCGCTTTACTTGTATGACTTAGATGTCTCGTATTTCTCGAAAAAGCGATTCGATTGATGGGATTTGGTATGATACTTATGAAATCGATGAGATTCCAATATTTTTTCTTAGAACGGATTGATTTGACCCCATAAGCGGGACCACCACCCCATAGCATGTTGCCGCCAGAAGCAAAACCCCGTATTTCTTCTAGAAAATCTCCTAATTGTTCCAGAGCAACTAGAAAGAGATTCTTTAACCAGAAAGAATTCAGTTCAGATGTAGGATACCTATCCAGAAGTTTTCGCAACTCAATCATGTATGATGGAATCATCAAAGATTTGACCTTTTCGAACTCTGTCTGTAACTCACTATAGGCTCGAGAAACAAAGAGAAGATGTGTACGAATGAGATATCCAGCAACAAGAAGAAGGAAAAGGATTAAATAGAGGAACTCCCGAACATTTAGCGATCTCAGATGTGTCGATATCAATGGTGACTCATTATTTCGATGAATAATTTCTTCGGACAGAAGAAGATTATGTAAACACTTACTCGAAATCTCACTTATCAGATTCCATTGTGGAAGACACAATTTTTTCTGAAGAATTCGCCATGATATATCTGATCCATGCATAATATCATGAAAAATGGATACAAATTTTTGGCTGCTACTTAGTATCGGCAATAAGTCTGAAAAGGTATCTAAAAATATCCAATTTAGATATTTGTACCCTGTCGAAGTAAGGAACCATGGTATATATGTTTGGAATAGATTCCATTTTGAGAGAGTTGAAAAAGCACTATCTCGTTGAAAGGTTCTATCCATCTGCCCTTTCTCAAGGCATTTTTTTAGACAAAGACTCCGTTTTTTCCTCTTTTCGGATGGTAAATATTTCTCAGAACATGGAGTGTGAATCAAACCCATGTTTGAGTTGAAATTGAGATACTGATGCAAGTTCTTCCCTTCTGAATCAGATAGATTCATATCTGAAAGAGGTTGACAATAAGTTCTTTCAAAATGGAATATTTGTCCCTCTGTTAGAGGTGTTCCAGAAATGTCTGCGATCGAGTAAATAGCCCTACGAACGAATGGATCGGATCGAATTGGAAAATGGAAAGATTTGTACAAGTTATACCTTTCGTCACCACTTTGCGGAAAATCGTTCGATATGAATATGTTAGATACCTGTGACTCGATTGGTGAAATAGTATCTCTCTCCAAAAAAACATGTTTTTTTTTACCGCCGCACAAAGAAAATATTTTGTTGCGAATGAACAAGATATTGAGGAATTGTCCATACGTAAAATCATAATTATGGATACGGGCCTTTTCCACATAAAAGGGGAATCTTTTGTTACAATAGAAGCAGAAGTGATGTCGATTATTCAAGAATCGAAGTCGATTTGCTTTATAAAAAGAGGATATCAATGAACTTCTATGAAACGGTTTCACGGGATTCAGCCAATTGTCTTGATCGTGGGATATCATTGAGAAATAGGAATCCGTGTTATCAAAAGATTTCCTGCGATTCTTTCTAGTATGGAATGAGTCAATCATCCACTTTGGTATCTTATTGAACAAAAATGGTGATATTGTTCCTCCATTGATCAAGAATTTCGATTTTTGGGAAGTATCATGGTCATCCAATAAGAAGGGTTTCCATTTTTTCAAATGAACGATTTGAAGACCTATTGATTCTAACAACTGATTGCAGAGTTGATCATTCGGACCTTTCAATTCATAGATGTGGATCTCGGACCTATGAATGGGGATACTCCCGAAACTCACAAAGAAAAAAGGAAGTGAGTTAGACAAAAAGAGAAGAAACTTGGACAAAAAAAGAAGTAACTTGGACAAAAAGAAACAAAGTGACTTAGACAAATCTTTTTTGTCGATAACCTCAGACCAATCAATCGAATATTGATTAATACGTAATTGATCGAACACTACTTGAAAACGGCTATTCTGCTCAGAAATGAAATGTTCCAAATGTTCCTGGAAATTCTTGCTCCCATTGGACCATTTGTATCTATATGCATTAGGATCCCGATTCATGGATCTCTCGGTTCGAGAAATCCAAATAAGAGGATCGAACCATTTCTTCTGACTCTTTTTCAAATTTGATAAATGTTGGTTGATCGTGTATTTCATTATAGTTCTATGATTCAGAGTATCATTTCCTATTTGATACCTTTGAATTCCATATTCGAAGTTGTGATCGGATCTATTCATTAAAAAGAATCGAGTCAATACATTTCTTATGTACCCATAGGTGCTATATTGGATTTGAATCAGATTTCGGATCAATCTATATTGATTGACTGCCTCCATTATATTGTTGCTAGCAAATACCACTATTTTTGGTTTTGGATCTTCCAAATCATTCCCGCAAGAGGTCCGGACCCGTTTTTTTCTGATCCTTCGATAAAAAGATTCATTCTCTTTATAAAAAATAGGAGGTAGAACCAATAAAGATTTCTTTTTCGATTCATCCCTGGAGTTGAATACCTCATTCAATAATTGTTTTTGATCCAATCCGGAGGAATCAATAGAAAAGGCAAATCCCTTATGATACACCAGATCCGGCTCGGTTATTGATAGAGTGAATAGATCCGCCATTTCTTGAAACCTCTCTTCTGATTCAAAATCGTGGTGTAACGTGTATCCCCCCCTGTTCCGGTCATGGAATAGATGAAATAAATCAAAAAATGGATTTTTGTTCAAGAATGAAATCTTATTGGAACTGTCCAGTTCATCCTTCGGAACCATATCACATCCCGGATCTGATGAAATAGGATGAATTGAGACGGTATTTTGTAAATACATAATTATCTTGAATATATTAACTATTTCTTTATTTTCCGATCGCCTGGAAAGAACAAAAGAAACATCTTGTTCTTTCTTCAACAATTTCTGATCTCTAGTGGATCTCTCAGTAGGATTCGAACCCAGATGAAGTTCTGACCATCTGTCAGAGAAAAAAGAACGAATGGATCTTGTAGGATTCCCAAGAAATTCTTCGATTTCTTCCGGAAGCAGATGATTATTCATCTGCTTCTCACATTCCGTGAATAGCCGGGACATTGAGGAATATCCAGAAAGGCATTTAGGGAATCGCTCTGATTCTATCTCTGTTCGTTCGGTTTGAAGAAAGGAAGGATCCCAACAAAGAATCGATCTTTCTTTTAGTTGTTGAATCTCTCTTTGATTGATCAATGTGTGATATTCCGAATCCTCATTACTAATGGAATCGAAATGATCTCTGGATTGATCAGAAGATCCTTTCAATTGGCTAGAATCCGTTACTTGAATGAAACTAGATCTTGTGGAATCATATTGAATATTTGACGATACATTCCGTACCTTGCTAAAAAACCGATCCTTGTTTACCAACCACACATTGTCTAACCAAATCCAATTCTCTCTCGATATGTTCCTCAAAAAATCCGATTCGTGCGGATTCTTCCCCCAACCCCAACTAACGAAGAGATCTTGGCGGAATTGCCACATATGAAATTGAGCACAATTTTGCAAAGAAATAGCCCGCTTGTTTCTCAAGAAGAGATGGGAAACATGCTCAATATCATTTGATTGAATAGTTGACCCAGCTCCTTGTTGTTTGAAGAAACCCTCCACTTCAATTGGTATTTTTTCACGAAAAGCAAACATGAGATAAAAAATCCAGTCTTTCACTAAGATTTCGAATAGCTGTCCCGAATTCAAGTTGATTCTGTTTCGCCTCTTCCTCGGAGAAAGACGATCAAACAATTCCCAATCATGGTCCTTGCGGATCGGATCATCCATATAATATACAAAAAGAAACTCCAGATATTTGATATCTTTCTCTTTGAATGAGATCTCAATTCCAGCGACGGTTTCATTAGATATCTTACAACTAGAATCCCTCTTTTTTCCGATCCAGTTCCTCCACCACCGCGAACCCCAGTTAGATTCAGGCATGATACACTTTTTAGTTATTGGGAGAACCCAAGTACTCTCTTTCGGATCCAGGAAAGAGCTCTCAGGGATCTTTTTTCCTTTTGGAAGATACAGGAGCGAAACAATCAACCTATTGATATTGGAAGACCCAAAAGATTTTTCCAATGTATCATTTCTGGGTCCAATGGAATTCATAGGTATAGGAAGAAGCCCTGTCAAATAGAGATTTTTTCGTTCGACCATCTTTCGATTGTTAATACGATATATAAGGACCGCTACTACAAAGAGTACTACACCCTTGATCGTGAAATATCGATTGCTTGTTGAACCCTGTGAATTGCATGAAAGTGGGATACTCCAAATTCGGGAGTCCAAGAGTTTTATAAAACGCTCTTGATGGAAAAAAATGTGAATGAAAGATCCCACTGAATTGAATTGGGTCCATGAATCTAAGAAATAGTGAGAATTCTTGATCTCTCTCAATATCTCTCTCAATTCGAAAATCCAGAATTGGAATTGATGCCCTTTCATTAAGTCCTCCTAAATTGCATTGATTTATCCTAAAGATTTCATTTCAATTGGAATTTGGTTATTCACCATGTACGAGGATCCCCGCTAAGCATCCATGGCTGAATGGTTAAAGCGCCCAACTCATAATTGGCGAATTCGTAGGTTCAATTCCTACTGGATGCACGCCAATGGGACCCTCCAATAAGTCCCAATAAGTCTATTGGAATTGGCTCTGTATCAATGGAATCTCATCATCCATACATAACGAATTAATTGGTGTGGTATATTCATATCATAACATATGAACAGTAAGAACTAGCATTCTTATTGAGATTAGAACTCATAGGGAAGAAAATCGATTTATGGATGGAATCAAATATGCAGTATTTACAGACAAAAGTATTCGGTTATTGGGGAAAAATCAATATACTTCTAATGTCGAATCAGGATCAACTAGGACAGAAATAAAGCATTGGGTGGAACTCTTCTTTGGTGTCAAGGTAATAGCTATGAATAGTCATCGACTCCCGGGAAAGGGTAGAAGAATGGGACCTATTATGGGACATACAATGCATTACAGACGTATGATCATTACGCTTCAACCGGGTTATTCTATTCCACCTCTTAGAAAGAAAAGAACTTAAATCAAAATACTTAATAGCATGGCGATACATTTATACAAAACTTCTACCCCGAGCACACGCAACGGAGCCGTAGACAGTCAAGTGAAATCCAATCCACGAAATAATTTGATCTATGGACAGCATCGTTGTGGTAAAGGTCGTAATGCCAGAGGAATCATTACCGCAGGGCATAGAGGGGGAGGTCATAAGCGTCTATACCGTAAAATCGATTTTCGACGGAATGAAAAAGACATATATGGTAGAATCGTAACCATAGAATACGACCCTAATCGAAATGCATACATTTGTCTCATACACTATGGGGATGGTGAGAAAAGATATATTTTACATCCCAGAGGGGCTAGAATTGGAGATACCATTGTTTCTGGTACAGAAGTTCCTATAAAAATGGGAAATGCCCTACCTTTGAGTGCGGTTTGAACTATTGATTTACGTAATTGGAAGTAACCAATTAGGTTTACGGCGAAACCTAGAAATCGATCACTGATCCAATTTTAGTACCTCTACAGGATAGACCTCAACAGAAAACTGAAGAGTAACGGCAGCAAGTGATTGAGTTCAGTAGTTCCTCATATAAAATTATTGACTCTAGAGATAGAGTAATATGGAGAAGACAAAATTGTTTCAAGCACCGACAGAACAACCAGAAGCGCCCCTTGTTTCAAAGAGGGGAGGACGGGTTATTCACATTTCATTTGATGGTCAGAGGCGAATTGAAAGCTAAGCAGTGGTAATTCTAAGGATTCCCGGGGGGAAAAATAGAGATGTCTCCTACGTTACCCGTAATATGTGGAAGTATCGACGTAATTTCATAGAGTCATTCGGTCTGAATGCTACATGAAGAACATAAGCCAGATGAAGGAACAGGAAGACCTAGGATGTAGAAGATCATAACATGAGTGATTCGGCAGATTTAGATTCCTATATATCCACTCATGCGGTACTTCATTGTACGATATATATAAGAATTGTACGATATATATAAGATCCATCTGTATAGATAATATCATCATCTACATCCAGAAAGCCGTATGCTTTGGAAGAAGCTTGTACAGTTTGGGAAGGGGTTTTGATTGATCAAAAAGAAGAATCTACTTCAACCGATATGCCCTTAGGCACGGCCATACATAACATAGAAATCACACTCGGAAAGGGTGGGCAATTAGCTAGAGCAGCAGGTGCTGTAGCGAAACTGATTGCAAAAGAGGGGAAATCAGCCACATTAAAATTACCTTCTGGGGAGGTCCGTTTGATATCCAAAAACTGCTCAGCAACAGTCGGACAAGTGGGGAATGTTGGGGTAAACCAGAAAAGTTTGGGTAGAGCCGGATCGAAATGTTGGCTAGGTAAGCGTCCTGTAGTAAGAGGAGTGGTTATGAACCCTGTAGACCATCCCCATGGGGGTGGTGAAGGGAGGGCCCCAATTGGTAGAAAAAAACCCGCAACTCCTTGGGGTTATCCTGCACTTGGAAGAAGAAGTAGAAAAAGGAATAAATATAGTAAGAATTGGATTCTTCGTCGCCGTAGTAAATAGTAGAGTAGAGAAAATCGAATTTGTTTCTTCGTCTTTAC-AAAAAAAAAAATAGGAGTAATTAACTGTGACACGTTCACTAAAAAAAAATCCTTTTGTAGCGAATCATTTTTTAAGAAAAATAAATAAACTTAACACAAA
>Guibourtia coleosperma voucher Schaijes 2317 chloroplast, complete genome
[truncated: 160,863 more chars]
