# Supplementary material for: Genome skimming reveals novel plastid markers for the molecular identification of illegally logged African timber species
Source: PLoS One. 2021 Jun 11;16(6):e0251655. doi: 10.1371/journal.pone.0251655 (PMC8195358; doi:10.1371/journal.pone.0251655)
Supplement: S4 File — (FASTA) [file pone.0251655.s011.fasta]

>Bobgunnia fistuloides voucher Wieringa 6031 chloroplast, complete genome
TTAGAATTAGCTGATTGATTGTATTGTGTTATTTTTTTTATTCATTTCGATTTCTGGGCGAACGACGGGAATTGAACCCGCGCATGGTGGATTCACAATCCACTGCCTTGATCCACTTGGCTACATCCGCCCCTATATTAATTATGTAAAAATTATCTAGACTTCCATTTCTACTCTTTCCTTATCATTCTTTTTTATTCTAAGTTTTTACTGATCTTCTAAGATAGGATACAATAAGAAAAAAAAAAAAGGAAATATCAATTTCTTTTTTTTCTTATTTATTTTACATTTTGAAGTCATATGTATTACAAAAAGAAAAAAAAAAAGAAATTGATGAAAAAAACACATAAATTAAAAACTAGTAAATAACAAACAAAAATATGAAACTAAAATA--TTTTTTTTTTTTC----------------TTATATAAATCTTATATAAAGAATGTTCAAATAAATAAAAATTTTAGGTAAAAAGACTACTCAAAAAAAAAGTAAATAAAGTAAAAGTAAAGGAGCAATATCAACAGAGTTTCTATTGCTCCTTTACTTTCAAAAACTCGTATACTTTAAGACAAAAATCTTATCCATTTATAGATGGAGCCTCGACGGCAGCTAGGTCTAGAGGGAAGTTATGAGCATTACGTTCATGCATAACTTCCATACCAAGGTTAGCCCGGTTAATAATATCAGCCCAAGTATTAATTACACGACCTTGACTATCAACTACAGATTGGTTGAAATTGAAACCATTTAAATTGAAAGCCATAGTGCTGATACCTAACGCGGTAAACCAGATACCTACTACAGGCCAAGCAGCTAGGAAGAAATGTAAAGAACGAGAGTTGTTGAAACTAGCATATTGGAAGATCAATCGGCCAAAATAACCATGAGCAGCTACAATATTATAGGTTTCTTCCTCTTGACCGAATCTGTAACCCTCATTAGCAGATTCATTTTCTGTGGTTTCCCTGATCAAACTAGAAGTTACCAAGGAACCGTGCATAGCACTGAATAGGGAGCCGCCGAATACACCAGCTACGCCTAACATGTGAAATGGATGCATAAGAATATTGTGCTCAGCCTGAAATACAATCATAAAGTTGAAAGTACCAGAGATTCCTAGAGGCATACCATCAGAAAAGCTTCCTTGACCAATTGGATAGATCAAGAAAACAGCAGTAGCAGCTGCAACAGGAGCTGAATATGCAACAGCAATCCAAGGGCGCATACCCAGACGAAAACTAAGTTCCCACTCACGACCCATGTAACAAGCTACACCAAGTAAGAAGTGTAGAACAATTAGTTCATAAGGACCGCCATTGTATAACCATTCATCAACAGATGCCGCTTCCCATATCGGGTAAAAGTGCAAACCTATAGCCGCAGAAGTAGGAATAATGGCACCAGAAATAATATTGTTTCCATAAAGTAGAGATCCAGAAACAGGCTCACGAATACCATCAATATCTACTGGAGGGGCAGCAATGAAAGCGATAATAAATACAGAAGTTGCGGTCAATAAGGTAGGGATCATCAAAACACCAAACCATCCAATGTAAAGACGGTTTTCAGTGCTGGTTATCCAGTTACAGAAGCGACCCCATAGGCTTTCGCTCTCGCGTCTCTCTAAAATTGCAGTCATGGTAAAATCTTGGTTTATTTAATCATCAGGGACTCCCAAGCACACGAATTCTCTATAACTAGATAATTGAGGGCTTGTTATTCAACAGTATAACATGACTTATATACCGGTGTCAACCAATACCAATATTCATAGTATGCCCTTATTCATCTAGATTCATCCGAATTCGCTTTTGATTTTACCCCATTTCATTCATTCAAAAGAGAAGATAAAAAAATTCGGATTTCTATACATATGACTTCGCTATGGTATGTACATATAACTTCGATATATTAATTCTAATGGGTTGCCCGGGACTCGAACCCGGAACTAGTCGGATGGAGTAGATAATTTATTTATTAATCAAATTAAACAACAAAACAAGAAAAAATCCCTCCCCAAGCCGTGCTTGCATTTTTCATTGCACACGGCTTTCCCTATGTATACATCTAAACCTCAGTTACTTCCCCAGAACAAGACTCTAAGAAAGTTAAATACTCGGTTGATCAATCCCTACTCTTACTACATGAACATTTCATAATCCTATAGAATACTAATAGAAATGAATGAATTTTTTTAAGGATAATTTCCATTTACAAAGTATCATAACCAATCATTCATGATTGATCAGATCGTTGATGAAAATAATATCCAAATACCAAATCCGACTTCTATATAACCTCTGCAAAGTAGAAGAAGCTCTTGGAAAGATCAAAGAAAGAACCTCTTCTTCCTCTGTAAAGAATTCTTCCAATAATTCTTCTGAACCTAATCTTTTCAAAAAAGCGCGTACAGTACTTTTGTGTTTACGAGCCAAAGTTTTAATACAAGAAAGCCGAAGTATATATTTTATTCGATACAAACTCTTTTTTTTTGAGGATCCATTGTAATAATGAGAAAGGTTTCTGCATATCCGCAAAAATCGGTCAATAATATCAAAATCGGAAGAATCGGCCCAGACCGGCTTACTAATGGGATGCCCTAATACATTACAAAATTTCGCTTTAGCCAATGATCTAATTAGAGGAATAATTGGAAGTATTGTATCAAGCTTTTTCATAACAATTTCGATTATAAATGAATTTTCCAACATTTGACTCCGTACCACTGAAAGATTTAGCCGCACATTTGAAAAATAGCCCAAAAAGTCAAATGAATACTCGGATAATTGGTTTATATGGATCGTTTCTGGTTGGGACCAAACATAAAAATGACATTGCCATAAATGGATAAGATAGTATTTCCATTTATTCATCAAAAGAGGCGCATTCTTTGAAGCCAGAATGGATTTTCCTTGATATCTAACATAATGAATGAAAGGATCCCTGAAGAATGATAAGGTAGACGAAAAATTCTTAGCAAAGACTTCTACAAGATGTTCTATTTTTGCATAGAAATAGATTCGCTCAAAAAGAACGCTAAAAGATGTTAATCGTAAATGAGAGGATTTGTTACGTAAAAAAAGGAAGATAGATTCGTATTCACATACATAAAAATTATATAGGAACAAGAAGAATCTTGGATTACTTTTTGAAAAAGTAGAAATCGATTTTTTTGGAGTAATAAGACTATTCCAATTACAATACTCATAAAGAAACAACCTTAATAAATGAAAGAAAGGGGCATCTTTCACCCAGTATCGAAGGATTTGAACCAAGATTTCCAGATGGATAGGATAGGGTATTCGTACATCTGACACATAATTTAAATATGTAACTTTATCCTCGAAAAAAGGAAAAATGGAATGAATTGATCGCAAATTATTATAAGATTTTACGATTTCTGTCTCCTCTAAGAAAGAGCTTAATTGTAGGGAAAATGGAATTTCCACGACGACGGCAAAAACCTCTGATATTATTTGAGAATACAAATTCTTGTTATACCCCCAAAATGGATTTTTGTTAGAATCATTAGCAGAAATAATTAAATGATTCTGTTGATACATTCGAGTAATTAAACGTTTTACAATTAATAAACTAGATTTATTGTCATAACCTACATTTTCCACCAAAATTGGGCTATTTAAATCATGACCATAAGCGAGTCCATAAATATACTCCCGAAAAATAAGTGGGTATAGGAAGTCCTGTTGGCGAGATCTATCTAGTTCTAAATATACTTGATATTCCTCCATTTTTGAAATTCGATTTGGTCAAAGGATCAGGGGTTTATTGGGTTTGGGTTATCAAATGATACATAGTGCGATACAGTCAAAACAGGGTATTCTATTATAATTAGAATAAAAAATGAATAGATACCTAGAAAACAAGTAAAACTCATCAACGGACTCTCTTTCCTCGCTTTTTCCAGCTAATTGTTCTAGGATAATAAGCCAGTTAGAAATCCTTTATTTTCTCAACCCAATCGCTCTTTTGATTTTGGAAAAA-AAAAAATATCTTTATCAATATACTCTTTCTTCTACACATTTATCGCCTCCCCATAATGGAGAATAGCTAATAGTTAGGACTCATAACAAAAATAAATAATCCATTCGTGGGAAAAGCTTTTCCCACATCAAGCACTAATCTATTTTTAACGTACAATTAGATGGGGTAATCATTCAAATTAAAAATGAAAGCTCGTTGCTTTTTGTTTCCCTATAATTGGAGCTGCCAAGCTCTATCCCTTTATTAATTCAACCCAACTGAATTTTTTTGTTCCGAACCAAAAATTCAAACAAAGATTTGGGCCGGATCCAATAAGAATGAACTATTTTTAGAATTCGCCATTGATACGACATGCTGCTTTTTCCATTCATTCCTTTCTGGATCAGTCGCGGTCTTACAAACTCTACTGATGGTATAGACGAATCAATTACTTCATAGAAATGTGTAAAAAATGGAGTCGCGCTTAAAAGCCGAGTACTCTACCATTGAGTTAGCAACCCTAACCTAAAAAAAATAGGATGTGTAGATACAATTGCAATAAAAAAAAAAAAAAGCCTAAAACCTATGGAACATGAATAAATAGATCCATTTATTCACGATCGGATTATATTTGTTTGATACACTGTTGTCAATATTAATGTTGAAAAAAGAATACAATCGAGAAAACAAACGAATTCTAAAAGAATTCTAATTTAATTATTTAAATTATTGATTTAATATATATTAACTATATTCTATTTTTTTATATTAATTAATTATAAATTTATTAATGAATTCTATTTATTATTTATATATTATATAATTATTAT-TTAATTTATATATTATATAATTATTATTTAATATAATTATTATTTATATAAATTAAATTATATAAAAATATTTATATAAATATCAAATTAAATATTCTAATCTAAATCTATTTAATATTCTAAATCTATTTAATATTTAA-TATTAAATAGATTTAGAA--TATATTAATATT--ATATTAAATATATAATATATATAAATATTCATATTCTAATTTTGAATTTTAGAATTAGAAATTCGAATTAGAAAAATTTAAAAAAATTTAATTAGTAATTTTAATTAGTAATATTCTAAAATAATATATATTTTC-AAAAATTATAGAAATATGAAATTAAATAAATAGAATTAAATAGTAAATAGAAATACAAAATTAGGTATGAATAGAGCAAGAGAGTGGGGGGATAAAAGAGAAAAGAGTTCTATAAATCTATATACAAGTCATCCACACCCTTTTTTTTTTT-ATTTATTTCATTAATTGAATTTCGTTTGTTGATTAGGGGAAAGTTCCATAAAAACACCTGCCTTTTTTGAAATATCCTGAACAGTTCCTGTAGGTTGAGCGCCTTGTTCGAGGAAATATAGAATAACGGGAATATTTAAATAGGTTTGATTCTTTATCGGATCATAAAAACCCACTTTCCGAAGATCTCTTCCCTCTCTTCGAGATCGAACATCAATTGCAACGATTCGATAAACGGCTCATTGGGATAGATATAGATGAACAATACACCCCCCCTAGAAACGTATAAGAAGTTTTCTCCTCGTACGGCTCGAGAGAAAATTTGAAATTATGTCTATGTATAAAATTATGGTGTCAAATAGATCCATAAAATCATCAAATCAATTAGACTATGATTTAAGTACTTTTTTTCTTACTGAAAAAAAAAAAATAACTCCTCGTATTCGCAACCTCATAACTCAAATTGGATAACTCTCAAATAACTCAAAGGAAAACAAAACCTTTAGGTATTTCATTTATTGAGCAGTCTCTACCCCCTTTTCTTGCCTGTCTTCTTTAGAATCTATTTTTATTCTTCATTCTAATAGAGTTGTTATTCTAATAGAATTGTTGAGACAATTTGAAAATGGTATTTACTTGTTCCAGGATCCTTTAGCTTTTCCTTGAATCATTGGGTTTAGACATTACTTCGGGGATCTTTAATCGTTTCAAAAATGGCAGCAACATACCATTTTTTTCTTTCTCTCAAATCAAAGAATCATACAAATAGAGGGTTGATTCCCGCAGATACACTTTGGATCAGAATAGTTTTCCCAATTCCAACAAATTTTCGTTTTTTTTTTTTTTAAACGTGCTCGAATTGGATCCTTTCGATTTATCTATCAAAAATATACTTACGAAGTTGTTCTAACTTATTAATTTTGACTAACCCTAGATACTTACCCCTGAAAAATGAATCAACTCGAGCTCCATCATGTACTATTTACACCATCAATCCCTTTCCCGTCTCCCAAACAATGAGTTCGAGTGGAAGAGAACAAACGATGTCGAGCCAAGAGCGCCCCGATTTCTATATACTAAAAAAATGGTGGATGTAAAAATCCACAGCTAATCTAATCATGTCTTTCAAGTCACACGTTGCTTTTTACCACATCGTTTCAAACGAAGTTTTACCATAACATTCCTCTAGTTTGGATACGGTATGTAATTGATTTGATTCAATTATGAAATCATGAATAGTCATTGATTCAATCGATACACAATAATCTATACTTTTTACTTCGAAGTTTTTCCTTCAATATGAGTGGACAATTTCTAAAGTAACGAAGTATAAAAAAAATTCAAATTAACTCGATATTGTAGGAATATATTTTCTATTCGATTTTTATAGTTTGTAAAATAGAAAAATAATCAAAAAATCGAAATAAATATGAAAAAATGATCAAAAATTCTAAAATAAATAAAAAAATAAATAGAAATAAATTCTAATTAATATTGAATTCTTAATATATATATTTTCTATTTTGATTTTCTAATATATTTATTAATA----TATTAGAAAATCAAAATAATCTTAGAAATTTGTATTATATATAAAATTGTATTATACATAAAATATATATAATAACATAAAAATAAAATATATATAATATACTTTTATTATTATACATAAAATATATATAATAACATAAAAATAAAATATATATAATATACTTTTATTCTATTTATATATATATACAATTATCCACAATGATTACAATAAAAACAATAACACAAAAAAAAATAAATAAAAAATTCCTTTTTTTGAATCTCCATCTTCAAAAGCGACTCGATTTAGATTAGAGACGAATCATTAAAAATAAGAAAAAAGAATTCTACTCTACTCAATATTTTATATTCTTAAACTTAATAAGAGGGTTTTCAAAAAAGGAGCAATCTTTACTCTGATATACGGTTTGTATTCAAATATGATATATATCATGAATGGATATGCTCTGGGACGGAAGGATTCGAACCTCCGAATAGCGGGACCAAAACCCGTTGCCTTACCGCTTGGCCACGCCCCATTTCTATTTCGATTTGACACTAATAAACACTATTATAGGTATTGGTTGTTCGTCAATTCCAGTTCAAAAATATCTATAAAAATATCTATAGAATAAATTGTTGCTAGGATTTTGATATGTCTAGATATAGAATTAAACTGAAATTATTGATCATTACATATAATTCAATTAAGATATTGTATGAAAGTAGGATTTCTTCTATTTTTTATTTCAGAATGAAAAGATTTTGAACTGGATAAGTTCAAATCAAAGAAGGGTTTTTGAGGGTCTGATCTTATTTGTTTGATTCATTTTTTTTAGTTTTACTAAGTTAATTTTT----------------TAATTAATATCTATAATTAATTATAATTAATAAATAGAAATATTAATTCTAATTAATAGATATAGAATTAATAGATATAGATAGTATAAATCATAAATTAAATAAATAACCAAATTTTTATTAATAATATAAATGAAATATTATAAATATTAATATTATGCTTAATATCTTTAGTTTGGTCTGTATTTGTATTCACTCTACCCTTTATTCAAGTAGTTTTTTCTTGGCGAAATTACCTGAAGCCTACGCTTTTTTGAATCCAATTGTAGATATTATGCCAGTAATACCAGTACTCTTTTTTCTCTTAGCTTTTGTTTGGCAAGCTGCTGTAAGTTTTCGATGAGATCTTTAATTGGAATAATGTCCTAAAAAAATTCAGAATTTATTCGAAAACAAAAATTCGAACATTTTAACAATTTATAAGATCAGATAAGTCTTACAGGGTGAATCCTTGATTCAAATATTGAAATTTTTTGATAGACAAGAAAGATCTGGACCATCTCATCATTTCCTCATTGTTACATTTTTTCCATTGAGAAATCCTAATTAATCCTATTAGATTTGAGTCCACCAACAATACCTAATTGTGGATATGAAAGAAGATTTTTGATAAATTTTTGGTATTTGGGAATAGTAATATTGGGAATAGTAAAAAAGGGCTCGACTCTTATTACAAATAAATTTTTGTTCTACTTCCTCGAAATCACTTCATTTCTTAGAAACTTAGTATCAAAAAAAAAACATAATGTCTAATATAAGAGAATCTATTCTCTTTCTCTATCGTTTTTTTTTT-TAATTATCTTGGAGATTTTATAATGCTTACTCTAAAACTATTTGTTTACACGGTAGTGATATTCTTTGTTTCTCTTTTCATCTTCGGATTCCTATCTAACGATCCAGGACGTAATCCAGGACGTGAAGAATAAAAAAAAAGATTTTTTCTTTTCTGTGTCTTCCTTGTTTGTGCTGAATTTTGAAATATTTTTCGGATTTTATCTATTTTACATCTTTAACTAGTAAATATAAATAACTAGTAAATAAAAAAAAAATCAAACAAGGAAAACAAACAAAAGAAGCTCCATAAGTTCAAAAGAAAAAATACCAAATCATCAACAGAAACGGAAAGAGAGGGATTCGAACCCTCGGTACAAAAATTCGTACAACGGATTAGCAATCCGACGCTTTAGTCCACTCAGCCATCTCTCCCCAATTGAAAAAATAGAATTACTATGTTTATGTTACATCACATAAACAAAAAGAACAAAAAGAAAGTAGGGCTTGAAAAAAGCCTTCTTTCTATTCTCTCTTTGACTTATTTTTACTTATTTTAGACTTATTTTATTATATTTCTATTTGATTTCTATTTCGAATAGATTTCTATTCATTATTATATATTATTCTATATTATTATAGATATATATTATTTTCTATTATTCTTTATAATTTTTTATAATAATAATATATTTTAAATAATATATATAATTAAATATATAATAATAAATAATATATAATAAATTAAATAATAAATAAATTTCATAACAATAAGATATTCAAATAAGATTAAAATAAGATATTCAAATATTCAATTGAAATAAAAAATAAATATTGAAATACTATAAAAATTTTAAATTG-AAAAAAAAAAAAGATATCTAACTAAAAAAGAAATATAAAATAGAAATTAAATATATATATAAATTAAATCCATTCCATTTTTTAGTTTCTCTTTATACAGCCAGAGCCCGGCCAGGCCAGTACCTAGCCGGGCTTTTTTGTTCCCATGAATCCTGGATAACAATGATTTATTTGAATGTATTTGATTTGAAAAAAAAAAAATACTTGTCTTGTTATTTAAACACGATCAAACATAAATCAATAAAAAAAGACTTTTTGATTCCTATGATATAGAACCAAAATAATATAAAAATGTCATTTTTTTTTACTTTTTCTTTCTTTTTTCTGGTAAAGTATCTAAAAAAAAAAAGAATCGAACTATGGATTTTTGCATAATGCATTTTTATGTTATGGATTAAGTAGTTTTATCGATATATGTATATATTTGTCAAAACAAAACACCTTCAGCAAAAACAAAATCAAAAAAATTTAATTAACCCCCTTATTCTGAATTTCATTGGGTCCCCTTACGAAACATGTCAACACTAGAATTTTCATGATTCTTTTATGATTCTATTTCCTGATTACGACTGATTCCCCTGTTCGACAAAAGGTCCATTTATATACAATAATTGCATTGTAGCGGGTATAGTTTAGTGGTAAAAGTGCGATTCGTTCTATGGACTCCTTAATAGTTAAGGGATCCCTCGTTTGATTCATATCCCGATCAAAAACTTTATTTCTTACTTAAAAGGGTTTAATCCTTGAATAATATACATTATCGTAATTTGTATCCAAGAAGAATCAATTATAAATTGACAAATTGAATTATAAAATTATGAAACATAAGTTTTTGGAATTGGATCAATACTCCCAATTTTTTGAGTATGAGTAAAGGATCCATGGCGAAAGATATAGAAAGTTTATTTCTAATCGTAACTAAATCTTCAA-TTTTTTTTTATTTGTATAGGAGAGATTGAAGCAAAATAGCTATTAAACGATTACTTTAGTTTACTAGAGACATCGACATA-TTTTTTTTTCTATTTTAGCTCGATGGAAATAAAATTCTTTTCCTAAGGATTCTCTCAAATAGAAATAGAGAACGAAGTAACTAG-AAAAAAACAGGTTGTTATAATCCTCCTCTTCTATAGGGATCATCTAAAAAGCGAGGTGTTTTAAAAGCATTCATACGGAAAGGCTGACATAGATGTTATGGGTCAATTTTTTTTTGTTCATGTCTTCCACCTTTTAATTTCTTCCATAAAGGAGCCGAATGAAATCAAAGTTTCACGTTCGGTTTTGAATTAGAGACGTTCAAAATGATGAATCAACGTCGACTATAACCCCTAGCCTTCCAAGCTAACGATGCGGGTTCGATTCCCGCTACCCGCTTATATCCTATCTCTATATTTATTCTATTGGAATCTATCTTTTTGTATTATAGAATTAATTCATTTTAATTAATTAGTAAATTGGTAAAATTAGTAATTAGTTAATTATTCATTTGAATTTCTTAATTTCGTTTTAGTTATTAATATTATATATATAATATTATATATTAATTTCATTTTATTATTTAATTTCTATTCTTTTTTTGATTTATATTCTATACTATATATTACATATATATATATTACTATATATATTTTTTTTATTCTTTATTAATTCTATTTCTATTATTATATAGAATTATATATTCTAATCTAATTTTTATATTTTATATTTAACTATATAATATATAAAAAACATAAAAAACTAAATTAATTACTAATTTAGTTAATTAGTAATTAATTTAGTTGTTAATTAGTAATTAATTTAGTTAAAGAACAAAAGAAAAGCGTCCATTGTCTAATGGATAGGACAGAGGTCTTCTAAACCTTTGGTATAGGTTCAAATCCTATTGGACGCAAATTTTTTGCATATATATTTAATTGAATTTCTCTATTTCTAAAAATATTTTGAATGATTTGAATTGAACAAAAGCCACTTAGACTTTTAGAGTAATAACTTATCTTATATATAAGTTATACACAATTTAACTCTTGCCCCTCTATTTTTTAATTTTTTATAGAATCTTAAAAAATCGTGAATTTCTTATATTTTTTATTTTCTATTAGATATTAATTCTATTAGATATTAGAATTGAATATTATTATTAATTATTATTAGTAATATTAATATTCTTAGTAATAATTTACTATTATTAATATTAATTAATCTTATTACTTAGTAATGTAATATTCTTATTTCTTAGTAATATTCTTAATTTTATTAATTAATAATATTTTATTAATTAATAAAATAATTATTAAATTAGAAAGTTATTCAATTTTTAATCAATTTTTTTCTACTTGTTCCTGGAGTAAAAAGAGTTCCATCTGTTCCTGAATAGCTTCTTTCAAAAGGATTTCTGCTTCCCCAGTGAATGTTTTGGTAGAAGATATGATTTCTTGGAATTGAGGTTTATTCGTTTTTAAGTAAGCACGTAACTCAACGAGAAATTTCCTTACCTGTCCAATTTCTAATGAATCAAGATAACCATTCGTTCCGGTATAAATAGTCATTATCTGTTCTTCCACAGTGAGAGGGGCTGATTGGGATTGTTTGAGCAACTCGCGCAATCGTTGACCTCTTGCCAATTGATTTTGAGTAGCTTTATCGAGATCAGAAGCGAATTGTGCAAAAGCTTCTAATTCTGCGAATTGTGCCAATTCCAATTTTAATTTACCAGCTACTTGTTTCATGGCTTTAATTTGAGCCGCAGATCCAACTCTGGAAACGGAAATACCCACATTAATCGCAGGTCTGATTCCAGCATTGAATAGATCGGCAGATAAGAATATTTGGCCATCTGTAATGGAAATTACATTAGTAGGAATATAAGCTGAAACATCTCCCGATTGGGTCTCAACTATTGGTAAAGCAGTCATACTTCCTTCACCTAACTGAGAACTTGATTTAGCGGCTCTTTCCAAAAGACGTGAATGCAAATAAAAAACATCTCCCGGATAAGCTTCGCGGCCCGGCGGTCTTCGTAATAGAAGAGACATTTGGCGATAAGCCTGTGCTTGTTTGGAGGGATCGTCATAAATGATTAAAGTGTGGCGTTCACGGTACATAAAATATTCAGCCAGAGCTGCTCCTGTATAAGGAGCGAGGTATTGTAATGTAGCTGGAGAATCCGCTGTTTCAGCTACTACAATAGTGTATTCCATTGCTCCCCTTTCTTGTAAAGTAGTCACCACTTGAGCCACAGAAGATGCTTTTTGACCAATAGCTACATAAACACATATTACATTTTGTCCTTGTTGATTGAGAATCGTATCTGTAGCTACTGCTGTTTTACCCGTTTGTCTGTCCCCAATAATTAATTCTCGCTGACCACGCCCTATAGGGATCATCGAATCAATAGCAATAAGTCCTGTTTGAAGAGGCTCATATACGGAACGTCTCGAAATAATACCGGGAGCAGGAGATTCGATTAACCGAGATTCCGAAGCTGAAATTTCTCCTCGACCGTCAATAGGTTTAGCCAGGGCATTTATAACACGACCCAAATAAGCCTCACTTACTGGTATCTGAGCAATTCTTCCTGTTGCTTTTACCGAACTTCCCTCTTGTATCATCAAACCATCACCCATTAATACAACACCAACATTATTTGATTCCAAATTCAAAGCAATGCCTATTGTACCCTCTTCAAATTCCACTAATTCACCCGCCATTACTTCATCAAGACCATAAATACGAGCAATGCCGTCGCCTACTTGAAGTACGGTCCCAGTATTTACAATCTTTACTTCGGTATTATATTGCTCAATACGTTCACGGATAATTTTACTAATTTCATCTGCACGAATGGTTACCATGAGTATCTCTTAATTCTTTTTTAGAAGAAAAAAATAATGCCTACCTATAATATAAGTAGAAGGACTAATCAGTTATTTTTATTTCTTTCATCGCCCCAAACATGCTAATATTAGCACTGATGGTACGTAAATGTAACTCGGTGTTCAAGCAACTATTCAGAGTTCCTAGAGCTCCCCGTAAGGCTTGTTGGAAAACCCGCTGTCGGACTTGATTAATCGCCCTTTGTTGTTCAAAATGAATGGTTTCATTTTTGTAATTTTCTAATTGTTCCAAAGTCGTATAAATTGAATTAATAAAATTCAATTTTTCTCGTTCTATCTCAGAATAGCCATTCACTCGAAACCGATCTGCTTCCATTTCGACTTTCCTTAAGCGGGCCCGGGCTTTTTCCAGCTGTTCAATGGCCCCTTCCCGTAGTTCTTCTGAATTTCGAATAGTCTTCAAAATTCTCTGTTTTCGATTATCTAATAAATCACTTAATGAAAGTAGATTCTCTTTCCATTCATTTCAAAACGTCTATGATCTCTTCCCGAACCAAACATGAATCTTTCGATTCATTTGGCTCTCCCACTCAATTACTTATGGGAGATTTCCCTATCTTTTTTTATGTAATGAGCCTATCCTCTCTTCTCTATTCATATTCCAAAAAATATTGAAATTGATTACTAATACAAGACCAGAATATTCGGAGGACTCTTCTGACCAAACAAATAATTGTCAGCAAAGTTGTTTTTTTTTTCTTCAAATCCAAAGAATTCTTATTAATTTATACATAGGTCATCGATTCCGCATTGTATAAAAAGAAAAAGGGGGGTGAAATTAAATACCCATTTTTCCAATTTTTCACCGTAAAGAGGATTCCGGCTATTTTATCGACATGAGTGTTCTATATCGAAAAAAATTTCAACTATTTTTTTTTTTTGAAACCATCTCCGTATTCACATAGTGGTAGAAAGAGTACTACACTGCGTCTAGACTTCAAACTGCTTAGCTTTAACCATGGTAATGGTCCAAAATAAAATTATTGGTTGATAGAGAATCAAAGTCGATTTACCAATGAATCACGAAATGCTATGGTTCTTAAATATTATTTCTTATTATTTCTTAATTTATTCATAATCTTATTCAGAAGTAATTCGCGGGATCATGCACCTTTCCTAGTTATAACGAAAAAAAAGTGCAGTTGGTTGGATCCAACCTATTCTTGAAATAAACAACTCGCACACACTCCCTTTCCAAAAAAAATCAATACACCAACCACTACACTTAGATTTATTGGATTTGTTGCTAAAATATCGGTATTAAATCCGAAACTCCCGGCGGATGGCCAGTAACCCAAGCAAAGGAAAGAATCGGTTATATTTTTCATATGATCTCATCTCCTCTTATGGATAGACTAATTATCTTTCTATGATTCCTATTTTTTATTCCTATTTTTAGTTTTAGATTCTTTTCTTAATTATTTCTATATTTCTATTTTGATTCTATATACTATATACTCAAATTCCTATTCGTTAATTTTAATATTATTTATTTATTAATATCATTTTTATTAATATTATTTAGAATTTAATAATTTTTTATTTAAAATAAATTTAATATTATATTTTAATATTATATATTATATATTTTATTT-ATATTTATATATTTTTTAATTAGATTTTATTAATTATATTTTCTAATTAATTAGATTTTATATATATATATATTTTATATTGGTCGGTCAATTGGAAGATTCCCCATAAGAATGATACTTATTAGATTAGAATTAGATACCAGTTCTTATGTCAATTGCAAAATCTTTAGTTGTTTTCAACACTTTCTAAAAACTTTCTAAAAAATAAAGGGGGGGTTCGTTGGACTAAAAAAGGGAAGGAAGAAGGCGAATCAGTATGGTAATTCCTCGCCCTTAAATCAGTCCTTCCCCTGTGTTCTTGTCCGAACGAATAAATAATTGTAGGAGTGAAATCTTAATATAATTCGAAAAAGCAAGATCAGCAAAGCAAGTCCACGAAAAAAAGAATATGTATTTATATTTTTCTATTTTTAGGATTAAACAAAAGGATTCGCAAATAAAAGCGCTAATGCTACAACCAGCCCATAAATTGTTAAAGCTTCCATAAAAGCCAGACTTAGCAATAAAGTACCCCGTATTTTTCCCTCTGCCTCGGGTTGTCGCGCGATCCCTTCGACAGCTTGCCCTGCAGCAGTACCTTGACCAACCCCAGGTCCAATAGAAGCAAGTCCTACGGCCAACCCAGCAGCAATAACGGAAGCGGCAGAAATCAGTGGATTCATGATAAGTTCCTCGCACCCAAAATAAAATAAAGAAAAGAAATAGTTAATGATACAATTAACCAACAAATTATGACTTAATTATTCCATCACTAAGATTTATCCAGTCAAAGTAATTAAGAATTCCGAATTGAAATAATAATATTTATTGAACTATCCGAACTACCTCGATTTTTTTTTTCGTTTCTATCCACGTAGTTTTTGTGAATCCATACAACTTTTGTTCTTATCTTACCTTATATTTCCGAACCATTCTTTGAATTCTTCGTTCTTTTTCTTGATTTAATCTCTTTAGTCATTCAATATTCAATTCACAATTACAGATGAAACAGAAGGGCTTCTTTTTTTGAATCCCTATCTAAATTTACAGTAGCAGGGCAAATTTAGATATATAGTTAGCTCATATATAACTAGTTAATATCTATAATATCACATATACATGTGTTTCTTTCATACCGTAAACCAATTATTCATGTCTTAGATTCAATATTTGAGTGATCTAAGTTCATGTAATTTTCTTTTTTATTTATGAAAATTCTCTTTTGGTCAATTGTTGAATTGAATGTGAATGAATGAAACGGGAATCTGTTCTATATAACATCTTTTTTTTAATCACCCGTCGTAAACGGAAATATCATACGAAATTTGGGCTCCTAATATCTAATATACTAATCTATTCTATCCTAATATATATATAATATAGATCCTAATCTATATATAATCTAAATAAACTAATATAGAAAATATATAATAAAATATATATTAAATATCATAATAAATATTATAAATATTATAAATATTATTAATATGTTAATTAGAATAATATTTTATATAATTAAATATAATTATAATATAATCATAATAAAAATATTTAATATGTTATAGAAGAAAACAAAATACAACAATACAAAACAAAAAAAAAAAAGAATATTCATTGGAGGGAAATAAAAATTGATCAAACAAAGAGTATTTTTAGGAAAAATAGGAAAAAGATCTTTTAGATAGATCTCTTTCCTAC-TTTTTTTTTTTGATAACCTAAAATTTTCAAAATTTCTTTCTATTTTCTATATTTCTATTCCCTAAGTAGATTATCTTGAGCCGCACATACATTGCGGCGGACTAAACTAAAAAAAAAAGACTATTTTGAAAACTAATCAATGATGGCCTTCCATGGATTCACCTATATAAGCCGCAGCTAAAGTAGCAAAAATAAGAGCTTGAATACCGCTTGTAAATAATCCAAGGAACATGACAGGTATAGGAACTACTAAAGGTACTAAAGAAACAAGAACAACAACTACTAATTCATCAGCTAATATATTTCCGAAAAGTCGAAAACTAAGCGATAAGGGTTTTGTGAAATCTTCTAAGATGTTAATCGGTAAAAGGATTGGAGTTGGTTGTATGTATTTACCAAAATAAGCTAATCCTTTTTTTGAAAGACCCGCATAGAAATATGCTACTGACGTAAGTAAAGCTAATGCAACAGTAGTATTTATATCATTTGTGGGTGCAGCTAACTCCCCATGAGGTAACTGTATGATTTTCCAAGGCAAAAGAGCCCCCGACCAATTAGAAACAAAAATAAATAGAAACATAGTTCCAATAAAGGGAACCCACGGACCATATTCTTCTCCAATCTGAGTTTTGCTCACATCTCGAATGAATTCAAGGACATATTCAAAGAAATTCTGACCGAAAGTAGGAATGGTTTGCGGATTTCGAACAACTAGAATGGCTGAAACTAATAAGATAGCAATTACAACCCAAGAAGTAATAAGTACTTGGGCATGCACTTGGAAACCCCCTATTTGCCAATAGAAATGTTGACCTACTTCCACAGCGGATATATCGTATAATCTTTTTAATGTGTTGATGGAACATAATAGAACATTCATATTGCCCTGCCCTCTAAAAGAAATAGAACTTGAAAAGGAATTATTTTGATTCGACCATATCTTATTTTTGACTTGTCTACTTAAATTTTATATTTTGAATACCGACTAATCACATCAAATTTCCGGTTTTTTTTTATCTTTTTGTTTTTTGTGCGATTCAGTAATAGTATAGTAACCGATTCCATAAATCGTTGGAATTCCCAAAACCAAATAATTTATTTATCTTATTAATTTATTTATCTTATTATTAATCAAGAATTTCGTATATAGCTAGAACGACCCTCACAAATTGCAAATACTAATTTGTTAAGAATTAATCGGATTGAAGCTATAGCATCATCATTAGCTGGAATCGAAATATCTGCGAGATCCGGGTCACAATTTGTATCGATTAAACAAATCGTTGGAATTCCCAAAGTGATACATTCTCGAAGAGCCGTATATTCTTCTTGCTGATCAACGATTATTACAATATCGGGTAACCCCGTCATATATTTAATGCCGCCCAGATATGTTTCCAAGTGAGATAATTGTCTCTTCAAGATAGCGGCATCTCTTTTTGGAAGACAGTTGAGTCTCCCCGTCTTTTGTTCCGTTCTCAAGTCCCTGAACTTATGAAGTCTCGTTTCTGTAGTATACCAATTCGTTAACATACCGCCGAGCCATTTTTTATTAACATAATGACACCGAGCTCTTATTGCAGCCCGCGCTACTGAATCAGCTGCTTTATTTTTGGTACCAACAATTAAGAATTGTTTTCCCCTACTTGCTGCATCAAAAACTAAATCACAAGCTTCTGATAAAAAACGAGCAGTTCTAGTAAGATTTGTAATATGAATACCCTTACGCTTTGCGGATATATAAGGTGCCATTCTAGGATTCCATTTCCTAGTACCGTGGCCAAAATGAACTCCTGCTTCCATCATCTCTTGCAAAGTTATGTTCCAATATCTTTTTGTCATTTATCCCCACACTTTTTTTTTTTTCAAAAAAAAAAAAAGAATTTGAAAAAAGAGATCAGGTATCCTGAAATAGAAATAAATAATTGTTCCGATGGAACCTTCTCGTCTACCGAAGATTGGCCGTTGATACGTGATCAGGCCATTCATTTTTTTCTATTTATTATTTTCTTTATTATCTTTATTACTATTATTTATTACTAATTACTATTACCAAATCAAATGACCGCGTTCGTTTAACCAAATCAAATGACCGCGTTCGTTTAAAGGGATGAATCCGCTCTTAGGAATCATTAAATCCTAGAAATGATTGTTCTGATGTATCACATAAATTCTTTGAAATGAAAAAATCAAATAATTTTCTGTGGTGGAACAAAATATCTCTCATTTCTCCCTTGAATAAATTATTTTTTTTTGTTTCCAAGGTAATCTTGTTATGTTGCTTTGGCCTTGAACGGTGCATTACTCTTTTGAATCCGGTACCAACGGGTATCATTCCCCCTAAAACAACGTTCTCTTTCAGACCTTTCAACCAATCGATACGACCCCGGAGAGCGGCTTTTGCTAAAACCCTAGCAGTTTCTTGAAAACTCGCTTCGGATATGAAACTTTGAGTATTCAGAGATGTTTTTGTTATTCCCAATAAAAGAGCTCGGTAACAGATCGCTTCTTCCAAAGCACGCCCCGTTCGTTCAGCTCGCAACAATCCAATTAGTTCGCCGGGTGAAAAAACATTAGACATTCCATCTTCTGAAACCAAGACTTTTGATGTTATTTGACGCACAATAATTTCTATATGTCTATTATGGATGTGCACTCCCTGGGATCGATAAACCTTTTGGATTTTATTAACCAAAGAAATACGACTTTGCACTATAGTTAGCTCAGCACCAATCAAGAATCCCCAGGGAATGCCAAGAATTCTTGTTATACGCTCGTTCCAAGCGTCAACTCTCTTTTCTAGGTTCATCGATATTGAATCAATCGAACGCACTTCTAATACCTGTTCCACTTTTGGAAGACCTTGTGTTATATCACCAGATCTCGATTTTTCATATATAAATGTAACCAATATATCTCCTTCATAAAGGATTTCCCCATAATGGCCATGAACAGTTGCTCCTGGAGTCGCCAAATAAGGGTTAGCCGATCTTATTACTACAGAATCAATTTGAACAATTAGAACTTGACCCGATTTTAGGTGTGGTCCATTTTTTGTTTTAGCTATACATACATTTTCACAAATAAATTGCCCAAGGCTAATTATTGTAAACGTTTTTTCACAATAATTATGATGATAATTATGATGGAGAAAATACCAATTAAAATGGAATGGATTTAAAACAATGTTACTGCATAGATCGGGCTTATAAATTCTCTCGTTTTCGTCCATTAAATAATATTTTAATACTTGAAAAGTTTCCTTTAATTTGTCAAGTTGCAACTTTTTAGTTATCGAGATCTGATTATGAGTTATTAAACGGTAAAATGAATAATAATTTGCAACTTGAAGAGCTATTCCTAAAGGGCCTAATGAATTCTTAATTGGAATTAGAGGATCCCTTTTAATTTTTTTAATTCCTTCTTTTATCCCATTGTGATATTTTACATCGTTGAATGGTCCCATTTGAAAACAATTAGATGATGACAAAATTATCAAAGATCGGCATTCCTTATTTCCATTCAACAACATACGAATAGTTCCGTGATTTTGGCTAAATGATTGTTGAATTTTTGCCTTGGAATAAATAGAAGAAAATGGATTGATATTGGTACGATCTGACTCATTATCCGAGATCAATCCTGAATCCGACGGATCGTTCCTTTTTCTGATATACGAAATATGGTATTTCACTAAGTCAATTCTTAGGAAATCTTCAATCAAACCATTTGTACTTACTTCAACAAAAGAAGCGCGGGCCTCTTCGATAGAAGAACCTTTTTTGTCTTGATCCCAATTCAAGACTAAACAAGTCCGAACTAATTGGATGCTTGTGTCAGAAATTCCCCGAATGGATTTTCCATTTCCATAAAGAATATAATTGAGAACTTTAAGTTCCAGCTTATCCTTTTCCTGCAACAGATCTTGGGGGAAAAGTTTTACTAAATTTATACTGTCCGCTATTTCATATAGAATTACGGGTCGAACCAAAACAAAATACTTTTTCTTGGTAGTTGTGATCCATTGGACATAGATCCAATTTTTAAATTTTTTTGATTCCTTAGAATTTTTTTTTTTTCCCGTTCCGGGTGGTATCAAGATGCCACTGTGTCGGGATATCTTATCTATCTCTCCAGGAAAATGGATATCCCCAGAAAATATTTTTAATTCAATCCTTTTTTTTTTCTTCTCCACTCGGACCAATCCGCCTACTCGACTTCTTATATTTAAAGTGATTGGTGTATCTACTCCAATGATACTATTGTTCCGTACCATTATGGAAGAAGATTCGGGTAAAATATGCACTTCCTCGGGAATGAAAAAAAATCGATCTACTTTCATTTGGTATTTTGGCTTAAATTCTTTGACTCCTCGATACTCAATTAAATCCTCTTTTTTAAAAATGGAATGAATTCCTATAGTCCTATATTTAGTAATTCCCGAACTCTGTGTTCTGTATTGAGGATCATCAAAATAAGCAAGAATACTATTTCTACGAAAAATACCATTGATAGGTATTTCAATCGAGATACCGGAAGGGGGCATTAGTTCTTTGTCTCGTTCTTGAATCGATTGGAATGGAAATGGAATGATGAATCTATTTCTTCGCCTCTTTGCCAATAAATCCGAATTATCGTGGAAAATAGCAGGATATAAAAAATTATAATGATCCATACATGGGATTTGATTAAGCCCTGAATAATCAAGAATCCCGCTTTCTTTTTTACCAGAAAGATTGGAACTAAAGAATTTATGTCTTACTTGATCATTACTTACTAAAAGGTTAGAAATATATCTTTCTCCGGTAGAAAGAGAATAAATGTTCATTTGATCTTGATCTTTGCGCAGTGAAAAAGAGACTGCACCGGACCTGCACGACCTTCCTGATAATATCCATAAATGACTTGTTTTTGGTAAGATATGGACATTACTATATGTAAATTCGGGTGCATGGTACACATCGGTACTCCAATGCATTTCTCCCTCTGAGTCAGAATAAATATGTTTTCGAACCCTTTCTTTCAAATTCAAAGTGTATGTTCCCGCGCGAATCTCAGCAATCACTTGTTCTGATTCTACATATTGATCATTTTGAACTAATAGAAAACTTTTTGGTGGAATCGTCACGTTATATATAATATCGTCACTTTCAATAGTTACATACAAGTCTATATAACATAGAAAAGCAGGATGCCCATGACGTGTACGTGTAGGATGAACCAAATCCTCATTGAATTTGATTTTTCCATTAGAAGGGGCTCGCACATGTTCTGCAGTACCCCCTGTGAATACTCCACCGGTATGAAAAGTTCTTAATGTTAGTTGAGTGCCCGGTTCTCCAATAGATTGGCCCGCAATAATACCTACAGCTTCTCCCAATTCCACCAGGTCGCCATGAGTAGGACTCCGGCCATAACACAATCGGCAGATCCAAGATGTATTCCTACAAGTAAAGGGGGTTCGAATAGATATTGGTTGTGTTTGAAAAGTTATGAATCGATTGATAAGTCCAATCCCAATATCTTGATTTCGAATGGCAATGCATCGTGAACCTATATATATATCGTCTGCTAATACACGACCAATTAATGTTTGTATCAAAATTCTCTCCGGCATCATTCCATTCCGGGTATTCACAGAAATCCCTCGAATGGTACCGCAATCTGTTCTACGTACAACAATGTGTTGAACCACTTCAACAAGTCTGCGTGTAAGATATCCAGCATCTGATGTTCGTACAGCAGTATCCACAACCCCTTTACGGGCCCCGTAGCAAGAAATGATATATTCTGTTAAAGACAGTCCTTCGCGTAAATTGCTTTGAATGGGTAAATCAATCATTTGTCCTTGTGGATCCGACATTAATCCTCTCATACCTACTAATTGGTGTACTTGAGATGCATTTCCTCTAGCTCCCGAAAAAGACATTATATGGACTGGATTAAAAGGGTCAGTCATCCTAAAATTAGGATTCATTTCTTGTCGCAAATATTCACTTGTAGCATACCATATCTCAATGGATTGGCGTAATTTTTCTACCGCATGTACATTCCCATAATGATGGTGTTTTTCCAAAATAAAACTCTGTTGTTCAGCATCTTGAACTAGCCATCCCTTAGAAGGTATTGTTAAAAGATCATCAATTCCTAATGAAATGGATGTAGCAGTAGCTTGACGGAACCCCAGAGTCTTTACTTGATCCAGGATGTGTGATGTATATGCCATTCCGAAGTGATCTATTAATCTGCTAATAAGTCGTTTAATGGCAGTTCCACCTATCACTTTATTGTGAAAGACTAGATTGGACCGTTCTGCCATAAGTACCTCCATATTCCGTTCAGTGGGGTTCGGTTCAACAATGGGCTTGAGTCAATGATTGGAAAACTTCCTTTTCTTTATCTTGATTCGCGTAGAAATTTGAAAACTATGATCCTAGTTGAACCGTGAAGACCCGAATTCACACCGGTATCATAAATTTACTTAGCTTAGATGCCAACCATCTATATGATTAGATACCATATGAATAGGCCCGGCAAAAGCCTTGTATAGCTTCTTCGATTTCTCGATAAAAATAAATATGACCAACAGTGGTTCGAATGTATATACAAGGAATCTCTTTTTTTATACTTCTTACTACTAGATAGTGCCCATAAATCTCATGATAGGTACCCAAAGATTCGTAGTGAACTTCGATAGGAGCTTCTCTTGAAGAAATAACGCGTTGATCTAGTTGCCACCGGAGCCACAAAGGACTATCGAAATTGATTCTTTTCTGTCGATAAGCTCCAATTGCATCATAGGAATTACAAAAAAAAGGTTCTTTTTTTTTCGTATACTTATAGTTATTATCATGAATTCTTTCATTTTTATAATTTCTGCGATTACACGGATTATACCTATTTGCACAAATACCTCGACGATTCCCACTCGTTAATACGTAAAGCCCAATAAGCATATCTTGAGTTGGTACGGAAATGGGATCCCCAATAGCCGGAGACAAGAGGTTCATATGAGAAAACATAAGTAAACGAGCTTCTGCTTGAGCCTCCAAAGATAAAGGCACATGAACAGCCATTTGATCCCCATCAAAGTCTGCATTGAATCCCTTACAAACTAATGGATGTAAACAAATAGCACGCCCTTCTACTAAAATGGGTTGGAATGCCTGTATGCCTAATCTATGGAGAGTAGGCGCTCTATTCAGCAATACGGGATACCCCTGCATAATTTCTTGAAGTATTTCCCATACAATCGGTTCTTTTTCCCGAATTTTACTCTTAGCAACTCCTATGTTCGAAGCAAAATGTTTTCTAATTAGACCACGAATTACAAATGTCTGGAAAAGTTCTATTGCTATTTCGCGGGGCAATCCACATCGATGTAATGAAAGTGATGGACCCACGACAATGACAGAACGCCCCGAATAATCAACCCGTTTGCCAAGCAGAGTCTCGCGAAATCTTCCCTCTTTGCCCTCAATTATATCTGAAAACGACTTGTAAACCTTATTATGACCGTCCCTCATTGGTTGTCCGCGGATTCCATTATCAAGAAGTGTATCCACGGCTTCTTGTACCAATTTCTCCTGACACATTACTAATTCCCCTGGCGTAGATCTACTTGTTGTTAATAGATCGATAAGAGTATTGTTCCGATAGATAACTCTTCTATAGAGTTCATTAATATCCGAACTCATTAGTTTACCCCCATCTATTTGAATAATCGGTCTCAATTCGGGAGGAAGAACTGGTAAGAGACATAAAACCATCCATTCTGGTTCTATATTTGTTCGGATAAAATGCTTAGCTAATTCCATGCGTCGAACCAAAAAATTCTTTCTTCTTCCAACTTTTCGATCTTCCCATTCATTTTCATTGTCCGTGGATCCCTCTTCCCCTAATTCTTTCCATTCTACCAACGAAGAATCAATAAGAATTCTCAAATCCAGATCAGCTAATTGTTCTCGGATAGCACCTGCTCCACTAGAAACTTCTCGATTTCGAAATGTATCGAAACCTGGGGTAGTAAAAAAAAGTGGGATGCTGTATTTCCAGGATTGGATTTCATATTCGAATGAACCTCGTAATCGTAAGAAAGTGGGTTTTTTAACTACGGGCCTAGCAAACGAAAAATTTGGATAGGATCCAATCCAATAGGATCTCCCCCTTTCAAAATCGGACGTGAAAGTTTCCTCTCATCCGGCTCAAGTAGTTACATCAAATAAAGATAAAGAAAGGGTTTCCGCTTTCAAATTCTATAAAACCTCTAATCTAAAATAAAAAGGTCTACTCTTTACTCAAGTTCTCAATAAAGACCAAGCAACATTTCATTGATGCATTCTTCTTTTTATTTAGATTTTCTGAATTATTTATTCAATTCTCAATTACGACATAAAATAAATGAAATGTAAAATTCTTGAGTAGTCTACCCCCCTTCGAATAAGGAATCCCCTTAATTGAATTCTTAATTAAAGGAGTATCCTGGAATTCATAAGAGATTTCCTTGTCTATGTATCATTCCATTCGATCTTTTAGGTCCAGACTTCGCCTCGACGGTTATGCCACGATGTCCCCTTAAGCCTATATGCGATAGATAGACTTCTGCAACCCCGATATATTTGCTTATTTGAACATAATCTCAGTTCTTTCTAAAAGAAATAGAATAGTTAATTCGAAAAAAGGTATTTTTTTTTTATTTTACGAGGTACAACTATAAAATAAATATTTATTCGTTACTGAATCGACCATAGACCAATTCCCTTTTTATTTGGGAGTATTCAATACACCCATCATTCTGAGCTTCATGTTACTCACCCCAAGAGACATATCAGATCCAGGGCATCCCAATTCGATTGAATGGAATGACAGTTTCTCATTCGGAATCTGTACAATAAGAATTTTGATCAAATCACACATCGCAGTATACTAGACCTTCTAATTCTTTAAGAGGTTTATCTAAAAGATTCGCGATATAACTAGGAAGACGTTTCAAATACCACACATGGGTTACTGGGCATGCCAGTTTTATATAGCCCATTTGATATCTACGTATCCGAGAATCAACAAATTCTACTCCGCATTGTTCACAAAATTTTGGGTCGTCTTTTTTATCTCCGATTACTCGATAATTTCCACAAGCACAAATCCCACTTTTTATAGGCCCAAAAATTCTTTCACAAAATAATCCATCTTTTTCAGGCTTATTGGTTTTGTAATGAAAAGTATAGGGTTTTGTTACCTCCCCAACTATCTCTCCATTAGGTAGGATTTTATTGGCCCAAGCACTTATTTGTTGAGGAGAAACTGATCCAATTCGGAGTTGTTGATATTTATACCGATCAATCATAGAATCAAAATTATGATTCAGTCTGATTAAGCTTCCTTCCTATGAATCCGGAAATTCTTCTCAGATACAAGGAAATGATTCAGTTCCAGAGCCAAAGATCGTAGTTCTCGAACGAGCAATCGAAAAGATTCTGGAGCATCCGCAGGTTTAGGTATTGTTCCTCCAATGATCGTAGTCCCAAGTACTTCTTGGCGAGCTTTAATATGATCAGATTTATAAGTAAGCATCTCTTGTAAAATATGAGCAACACCAAATCCCTCGAGGGCCCAAACCTCCATTTCGCCTACCCGTTGTCCCCCTTGCTTGGCCCTTCCTCTAAGGGGTTGTTGCGTAACAAGTGCATAATGTCCACTGGAACGTCCATGTATTTTATCATCAACTTGATGAATTAATTTTAAGATATAAGGCTTTCCCATTATAACAGGCTGTTCAAAAGGATCCCCTGTTCTTCCATCAAATATTCTGCTTTTTCCTGGATACTCGGGTTCAAATATCCATGGATTCGATGTTTGTTTACTGGCTTCATATAATTCAGAAAGCACTAGTTTTCTCGAAGCCTCTTGTTCATATCTCTCATCAAAAGGTGCTATTCGATAATGTCTATCTAGGATACCCCCCGCTAATCCGAGTGAGCATTCAAATATCTGTCCTACATTCATTCGTGAAGGTACCCCTAATGGATTAAAGACCATATCAACGGGTCTTCCATCTTGCAAATAAGGCATATCCTGTCTAGACAAGATTTTTGAAACGATACCTTTATTTCCATGTCTCCCAGCCACTTTATCGCCTACTTTGATTTCACGTTTCTGTAAAATATATATACGAATCGTTTCTGGATTATAACTAGAACCCCCTTTTTTCTGGATCCATCTCACATCAATAACTCGACCCCTACCGCCTATAGGTAGTTTTAGACAAGTTTCCTTTGAGGTGGATACCTGAATGCCAAGTATAGCTCGTAATAATCTATCTTCCGGAGCATACGAGGATTCTTTCGCCATTTGAGGCGTTAATTTACCCACTAAAATATCGCCCGTCTCTACCCAAGATCCCAGGATCACAATTCCATTTTTGTCTAAATTTCGGAGTAAATGGGCTTCTAGGTGTGGTATTTCATTAGTGATTCTTTCAGGACCATGGCTTGTCACATGAGTCTGAATTTCATATTTCCGTATGTGAAAAGAAGTATAAATATCTTCATAGACCAAACGCTCACTAATGAGTACAGCATCTTCAGAATTGTAACCTTCCCATGGCATATAAGCTACTAATACGTTTTTTCCCAAAGCGAGTTCGCCGCCAACTGTAGCAGCACCGTCCGCTAAAATTTGTCCCTTTTTAATGCATTTACCTCGTTGAACTTGGGGTTTTTGATGTATACAAGTATTTTTGTTGGAACGTTGATACATAACTAATGGAATGCTTAGAGTATCCCCATTTCCCAATAAAATGATCTTGTCAGGATCGGTATAAATGATCTTTCCCTCGTGTTCGGCTATAGCGGGAACCCCCGAATCTAGGGCTACTTGGCGTTCCAATCCAGTTCCAACAATGCACTTTTCGGACCGAGAAAGCGGAACTGCTTGACGTTGCATATTAGAACTCATTAAAGCTCGATTCGCATCATTATGCTCAATAAAAGGAATGAGGGAAGCTCCAATAGAAAAATATTGGAAGGGAAAAATACTTCGAAGATGAACCTGTTCCCATGCAATAGTCAGAAATTCTTGACGGTATCGAGCTGGAACAATCTGTTCCTCCTGAATACCTTGATTCAGTGCCAAAGAATTTCCTGTCGATACCATATAGTATTCATCTCGACTTGGTGATAAATAAAGCATCCATATTCTTTTTGATCTCTCAGAGATTTCATAAAATGGACTTTCTATAGACCCCCAATGACCAATCCTCGCATGAATTGCTAGGGATCCAATAAGTCCAACATTGATTCCTTCAGACGTGTCAATTGGACAAATGCGTCCATAGTGACTAGGATGGATATCTCGTATCCGAAAACTAGCAGTTCGCCCCGTCAATCCTCCAGGGCCCAAATAACTCAATTTTCTCCCATGAACTATTTGGGTCAATGGATTGGTTCGATCCAAAACTTGAGATAATGGATGTAATCCAAAAAAGGATTCATAAGTGGTTGTTAATGGAGTTGAAGTCACCAAATTCTGAGGAGTCGGTATCAATTTATGCCTAATTGCTCCACATATAGTTCCTCTAACTATATTTTCTAAACGAACCAGAGCCAATCCAAATTGATCTTGTAAGAGATCTGCTACGGAACGAATACGTTTATTTTTCAAATGATTCATATCGTCAAGTGTACCCATTCCAAATTTCATTCCAATCAAATGATCCGCGGCTGTCAATATATCTCGCGGTAACAAAAATGTATTGTTCTGAGGTATATCAAGATTAAGTCTTCGGTTCATATTTCGTCGACCAATCTTTCCTAATTCACATCTTTGGTGAAAAAATTTTTTTTGTAATTCCTTACATAAAGATTCAGAAAATACTGGATCTCCGCCTACACAAGCAAATTGTCGATAAAACTCCAAAATGGCATTTTCTTTTGACCCGATTTTTTTTTTCTCCTTATCATTCAGGAAAGACAAGAAAATTTCGGGGTAGCAAACATTCTCTAGAATTTCGCTTAAATTCGAACCCATAGCTGATGATAGAACTAGAATAGAAATTTTCTGTTTTCTACTCACACGAGCCCATATCCTTGCTTTTCTATCAATTTCTAATTCTAATCTTCCTCCCCAATCTGATATTATGGTGCCAGTATAGACCGAAATTCCGTTATGGTCCAATTCTGACCGGTAATAGATACCAGGGCTTTGCAATATTTGATTGATCACAATTCTGTATATTCCATTTACTATAAAAGTTCCCAGGGAATTCATTAGAGGAATGTTTCCAATAAAAATAGTTTGTTCTTGGATATCCCTATTGCTTTTCCAAATTAATCCCGCGGATACATATAATTCAGAGGAATATGTAAGTGATTCATATACGGCAGCTTTTTCTTTTATCAAGGGTTCTACCAATTGATATGTTTCCACAAATAATTGAAATTCAATTTCTTGATCTGTATCTTCAATTTTTGGAAACTTATAAAGTTCTTCTGTTAAGCCCTGATCAATGAACCTACAAAACCCTTCAAATTGTATCTGATTCAACCCGGGTATTGTAGACATTCCCTCATTTCCACCCCCAAGCATTTTCAATTTCCCCATTTATAGAAAATATCCCACGATTTGCTGTCATTCTTCATCGAATCACATGAATAGATTTAGCAATAATGGGATTTCTATTCTTTTTACCGAATCACATGAAATTTTACCTAATTCCGTGTATGAAATACCTATTATGAAAAGAGGAATAAATAGAGAAAAGAGGAATAAATAGAATTTGATACTCAAATTGAAATTTGCAACAAAACAAACAGATAGAATCTAAATTCTAAATGGAAAGGAATAAAAAAATTCCACCTAGACTTCTGAAGTCTTTTAAAGAATATCAAAACAAAAAATTGATTCAATTTCTACCATTATTATGATATTACAAATTCCAACTCGATTGGATACCAGAAAAAGAAATAAATTCGGGATTTGCTCTGCTCGATGAGATAAAGACCTAATCTAATAATCAGAAACAATATAGAATTGATTTTTTTAGCATTTAACCTTTTCAATAACCTTTTCAATTGTTCAAAAAAGAATTCGAATTCGCAGAGAAGAGAGAGATTTTTACCTATTTTTGAATTTGAGAATACGATTGGAGTGTGGAATAAGGCTTGTATTTATTTATTATTGTTAAAATTAAACATGCACAGATCTAACTCCAGCTATAGCTATTTATATATGTCTCTTACTTTATTGCAGTCATATTAGTTCGGGACAGCACATGTCATGTTCAATTTTTATTTTCTATTCAATCTATTTAATGAAAAATTGTCAAAAAAAAAATTGAAGCACGAGAATTTCCTGAAAATTCCCTACAGGTATTATATTATATACGGATAAGATACCCGATTATATAATAGCTGGTGTAACTATTTTTATTTATGTTTTAGGGTTTACATATACTGATAGTTGCTGTTATAATTGAAATGGAGAAGGATTTTTTTATTGAAAAAAAAAATCAATATTGATTAATTATGTATCAATTTGGATTTTCTTATCTTATTAAGAAAAAACCAACCATTTTAGATTTAAAGAATCATTCGGGAATTTATAGTTAACGGTTCCGATTTGTCCTGAATTTTGACTTTTGTGACTGAAGGTGCACGCTTGTTTTTTCAATAGAAAAAAAAGGGAGAAGGGGCTCTTTGAAGAATCGGATTAAAGAAAATAAAAAAAAAAAATACAAACAAAACAAATAAATAAAAAAAAAAAGAGGTTTCCCCCTTTTTTTGGCTTTTTGGGGGGGTATTCTCATATATTTATTTTGTATCGTTTTGGCGGCATGGCCGAGCGGTAAGGCGGGGGACTGCAAATCCTTTTTCCCCAGTTCAAATCCGGGTGTCGCCTAACCGACAAGAGAATTGAAATAGTTTATTCCGTTTTGTTGATAGAAAACTTGACAATTTTTTATATTATATA------------TTTATTTTATATATATATTTTAGTTAAATAATTTTCTAATTTTATACATATTTATTTAAATACATATTTATTTAAATTCTTATTTTTAGATTTTTATTTACTAAATTATTAGAAAATTCTTTTAATTTAAATTAGATGTTCTAATATTTTATTTGTG-TTTTTTTTTCGTAAATGGTGTTAGGCCAGAATCCCTTTTTGACTCTGTACCAGCGATTCCACTATATTATATAGTAGTATTCTTAATGAATAATACAAAAAAAAAATAAAATAATACAAGAAGAATTAGTGAACAATAATGAAATAATTCATTCATATTGATAGAGATAGGAGACAAAATTTACATGGATATAGTAAGTCTTGCTTGGGCTGCTTTAATGGTAGTTTTTACATTTTCCCTTTCACTCGTAGTATGGGGAAGAAGTGGACTCTAAGGGTACTACTAATTGAGTTAAGGGATCAAACTCAAATCAAACTGTATCAATTGTTTTATAGCTGGGTTCTGAAATTTTTTTAATTTAACTATGTTAGTTTTATTTGAATTTCACTATTCAATTAATACTAATTTTATTTAATTAATAATACTAATTAATTGAATTCATGAATTCAATATCTGCATTTCGCAATTCTATTGTATTCTAGTGGTGTAATGTATTCTATGGATAATATAGAAATAGAAAATACTCTTTCAATCAAACAAATATTTTAATTATTCCCATGTTCGTATTTTCAAAGTCAAGGGAATACAAAGAATGGAAAATGGACTCCTATTCCAACCGAATTCTTTCAAAAATCTCTATTTCGATGAAATGAATTGGCTCTTACAAAAGTCTTATATATGGACAATGAGGAACCGCGGAACCCCCCCACTCCGACTCTATTTTTTTTGTCCCCTCCTTTTTTGTTTATTTTACTTTTTTTTTTTTTCAAAGAG-AAAAAAAGAGTTCTGTTATTATATTAGTTATTAAGCGGATACACAATTTCTATAGGAAACAAAATAGACATAGGAGTTGTCTAACGAGATACTACACATAAAATAATAAGATATTGCCGTTGCCTTACTTAGGCGAGTACCCTATTACGTATTTACCGCTTATTTGATTATTTGTATTTTAGGTTCAAAATTGGATTTATGCTTTATTGAACTCATTTCATATCATGGTTCAAACGTTAAAAATCGGTTGGGTTTGACCACCAATCTTTTCAAAATACGAAAAAGTTTCTCATAGAACCCCCGGATCATCTGTCAACTATTTAATAACAACTATTTTATCAATTACTTCTTCGGAATGCTAAAAAAAAAAAAGATTACTTGATTTATTTTTAATATGATACCGGGATTGGTCTTGAAAATAATCAGAAATCTATAAATTGGAATCGGAAGAATAAGAGTTGCCTTTTGATTATTTCAGATTGATTGGAACTCATACAAATCAAATAGATAAAACAAAGAAAAAAATTGGGACGCTATGCTATATACATTACCTATTTGTAATTGATATTCTATATATATGAATAGGAAGATATATATGAAGATACATGTTGTAGATTGATCCATATTAAACCTCTATTTTTATAGAGTAAAACTTTCTACACTACAATAATAGATAGATAGTATGGTAGAAAGAAATAGATTTGATTTCTTTCTACCATACTATCAGATTTCATAGAGTTCCGCTGATCCTAGTCCGATCATTTCATTTAAGACTAAGACACAAAATGGAAATCCTTTTTCATTTTTTTATTCAATCATTGCATTGATAAGAATTAAGAAGTCATGTTTAAGTAAAATTAGTCACTTTGACTTACCGTTTTTACGTAAATTATAAGTAAAAAGGCAGTAGGAACTAGAATGAACAGTGCAGTAGCAATAAATGCGAGAATGTTTACTTCCATAATCTCTATGTTTTATTTCTCTTTAATTTCCAATAAATAACCCAATAAATAACTCGGGATTTAATCCCATAGAGATAATAAATCTTTCGTCGGCAAATTCAATGGTATAAATAAATTACATCTTGATGATATCAAATCGGATCAATATCATGAATAACAATATCTGAGCTATCAAATCGATTCATCGTCGAGAATTGAATAGTATAACATAGGAAGATCTTTTATCCATACCAAATTCCAAATTTTTATTTCTGATGCAATCAATAATATAATTCCTTTTCGTTTTTATTTAAAAAGTTTTTTTCTTTCTTCGTCGGAACCTTTACCTTAAACTAAAAAAAAAAAGAGGGATCCCTGTTAGGAATGAGATTATGTTTGTTATTTTTATTCCCTTTGACATAGGAAATAAATTGATGTCTTTTTTTATTGGATTTGTATCCATCGGGACTGACGGGGCTCGAACCCGCAGCTTCCGCCTTGACAGGGCGGTGCTCTGACCAATTGAACTACAATCCCAGGGAAAAAAGCGTACAGGATACATATTCTTACGATTTCATTCAAACCCTTTCTATTTCGATTTTAGATTTGAATCATCGTGCTGTAACTGACAGAGGTGCGACTTATTTATATATTGATATCTATATGGATATACACTTTAGCGAGATCGACACGGATTACGAGTAATCCGTTCGTTATTGCCAAATCGATTGAAAAATGAATCAATGAAAATAAAAAAGAGTCTTTATTTTTTTTATTTACTTTAATCCTTTCCTTAGACTTTATACTTACAGATCCTGATATGAATCTAGATCATTAGCAAGATCCGAATTTGTGGAAAAAATACGTAATACAGAAAAAAATAAATAGCGCCAGGGATGTATCATATTTTTTTCTTCCGTATCAGAACGCATCGGTCATTTCCGGAGAACAACAAATGGGTTGTATCATTTCATGGTGGATCGGCAAATTATTGGGCCGAGCTGGATTTGAACCAGCGTAGACATATTGCCAACGAATTTACAGTCCGTCCCCATTAACCGCTCGGGCATCGACCCAGGAAGAATCAATTTCAGTCTTTATTGATAATCCATGATCAACTTCCTTTCGTAGTACCCTACCCCCAGGGGAAGTCGAATCCCCGCTGCCTCCTTGAAAGAGAGATGTCCTGAACCACTAGACGATGGGGGCATACTTGCCCAACCGCCATTATACTATGTTCATAGTATGAACAGTTTTTTGAAATTGTCAATATAATGGAATGATATGATTCGATTAGAAGGATCTTTCCGTCTTTCATAATTCCATAGAATTTTTTGATTCATCACTTAGATTTCGAAATTGTTCATTCCAATCGCCACCCTCTAATTCTAAAAAAAAAAATAAGTAATACGAAAGAAAGCGAAAAAAAAAAGATAGGATCTTTTCGGTTTGCTGGAAAAGGCGAGGGGTTTAAACTGCATTTCTTTCACTTTCATTCATTGTTAAGATTCGGTAGGTATATTTCTATCTCACACTAAGCCGGGAAATAAAAAAACGATAATCAATCTGTAAATCGGGTAAGAAGGATAAGGATCAACCAGTTATTGAAAATGGTTTTTTCAATAAAAATTTGGTTGAGGGACAGGACAAATTGAATCCCTTTATCAATGATTCGGATTCGACGAAATATTTGAATTAGTGGATACATGTATCATTGAAATGAATTTCGTTATGCTGAGGATCACTTCAATTCGAATAGTTTTTGAAATAATTCATTACATATCAAATCCAATATCAATAAACCATTTTATTAACTATACTCTATTCACTAGGTAAATCTAATTTTTTGTTCCTTAAATGAGCCGCTAGGCGGATAAAATATATCTATGTACATATATTCTAATCTTATCTATCTCTATAAAAAGTATATGCAGTAACAAATATATGTACTAGACTCATAGTGGCTAGTTCCTTATTCAGGAATTGAATCAAACGGGGCCCTTTTAACTCAGTGGTAGAGTAACGCCATGGTAAGGCGTAAGTCATCGGTTCAAATCCGATAAGGGGCTTTTTACTTTTTTTCATAAAACTCTAGCAGTAGTATTCATATTTGAAGGAAGAATAGATATATCTTGTAATAAAAAAACTAAGGAATCTAGAATTTCATTAGAAAATCGAATTATGAATTCGAATAAGTTCTCCTTATCATTCTAATGAATTCGAATATAGTAATTCTAGTTAGAAAGTGGAACATTTTTATTATTATTTTTTTTTTTTATAATGAATAATAATAAATCATCTCCTTTAATTGCCAGATATTCCTATTTTCTATTATTCCAATCCAAATCAATTGGAAAGATTATAAAAAAAAAAAAAAAAAGTAAGTGGACCTAACCCATTGAATCATAACTATATCTACTATTCTGATATTCAAATTCGATGGATATGAAATTCGAACAGTGGATCTTTCTTTTTTATTTTGTTTTTCATACTTCCTTGGTTTGGATTGCGTAAGAATCTGTTGATATTTCCAATTAAATCTTCTTGTTCCTAGAGGTTCTATAGGAATAAATTGCTATTCCCTTCCTCCACGCAGAAGGGCTTATTCCAAGTTCCAACATACAAGTCATTTTCTTTTTAAATATCTTTTTTTTTTATTTTTTTTTTCTGAATACAAGAAAAGATCAATTTCCATTTCTATTATTTCTATAGGATATGATATATCTATAGAAAAAAAATACACCAAATCATGACTTCGCGTATCAAATATTTTCTTTTCATAGCGATGCATACGATATTTTTCCGGCAATTAATGAATGCGAGAAAGAGACTTTCACTTACAGTCTCTTATTATTAAATAAATTCAATACAATATTAAATAATCTGACAGATAGATAAAAAAAAGTAAATAGAAAAAATACTCGAAGTATATTTCTTACCTCGATCTGCAAAAAAGTATACTTTGGAATTTTTTCTTTATTAATCTGAAAGAAGGGAAAATAGAACAAAGAAAAGAAGACAATAAAAGAAAAAAAATGTAAAATAGAAAGTAATAAAATATATGATACTGTAGTAGTTTCCTAGACATAGAAATTAGAAGAATATAGAAAACTATTTATTTTTATCCATTTCAATTTCACGAACAAGATTCAAGAATAAGATTATTTGATGAAAGGGGAGGAATATGTATGGGGATCCACTGGTAGCGAGAGCGAGAAAAGGGATCATTTGTTTCTTGAACAGTTCTTTAAAAAATTTATCTATCGGATTTATGAGTCATAAGCCAATTCATGGCTTAGGGGTTTTTTAGAATAGAAAGGAATAACCGAATTGAGTTCATGGATTTGATCTAGGTATCACTAGACCAATAAATTATTTTGATATTCGAAACCCATTAGAAAAGAAGGGACAGTCTAGGAGAAATCAAATCATATCAAATCATATATAAATGATAAAAGCCTCGAAGGTCCCATCCCCATCCCTGAAAATGCTATGAGGTGTTCGGAAATGGTTGAAGTAGTTGAATAGGAGGATCACTATGACTATAGCTCTTGGTAAATTTACCAAAGATGAAAATGATTTATTTGATATTATGGATGACTGGTTACGGAGGGACCGTTTCGTTTTTGTGGGTTGGTCCGGTCTATTGCTCTTTCCTTGCGCCTATTTCGCCTTGGGGGGTTGGTTTACAGGTACAACCTTTGTAACTTCATGGTATACTCATGGATTGGCAAGTTCCTATTTGGAAGGCTGCAACTTCTTAACCGCTGCAGTCTCTACTCCTGCTAATAGTTTAGCACACTCGTTGTTGTTACTATGGGGTCCTGAAGCACAAGGAGATTTTACTCGTTGGTGTCAATTAGGTGGTCTGTGGACTTTTGTTGCTCTCCACGGTGCTTTCGGATTAATAGGTTTCATGTTACGTCAATTTGAACTTGCTCGATCTGTTCAATTGCGGCCTTATAATGCAATCGCATTCTCTGGTCCAATTGCTGTTTTTGTTTCTGTATTCCTGATTTATCCACTGGGTCAGTCTGGTTGGTTCTTTGCGCCTAGTTTTGGTGTAGCAGCTATATTTCGATTTATCCTCTTTTTCCAAGGGTTTCATAATTGGACATTGAACCCATTTCATATGATGGGAGTTGCTGGTGTATTGGGCGCTGCCCTACTATGCGCTATTCATGGTGCTACCGTGGAAAATACTTTATTTGAAGATGGTGATGGCGCAAATACATTCCGTGCTTTTAACCCAACCCAAGCTGAAGAAACTTATTCAATGGTCACCGCTAACCGCTTTTGGTCCCAAATCTTTGGGGTTGCTTTTTCCAATAAACGTTGGTTACATTTCTTTATGTTATTTGTACCAGTAACTGGTTTATGGATGAGTGCTCTTGGAGTAGTCGGTCTGGCCCTGAACCTACGTGCCTATGACTTCGTTTCTCAAGAAATCCGCGCAGCAGAAGATCCGGAATTTGAGACTTTCTACACCAAAAATATTCTCTTAAACGAAGGTATTCGTGCGTGGATGGCGGCTCAAGATCAGCCTCATGAAAACCTTATATTCCCTGAGGAGGTTCTACCACGTGGAAACGCTCTTTAATGGAACTTTAGCTTTAACTGGTCGTGACCAAGAAACTACCGGTTTCGCTTGGTGGGCCGGGAATGCCCGACTTATCAATTTATCCGGTAAACTACTGGGGGCTCATGTAGCCCATGCCGGATTAATAGTATTCTGGGCCGGAGCAATGAACCTATTTGAAGTGGCTCATTTCGTACCAGAAAAGCCCATGTATGAACAAGGCTTAATTTTACTTCCCCATCTAGCTACTCTAGGTTGGGGGGTAGGTCCTGGTGGGGAAGTTATAGACACCTTTCCATACTTTGTGTCTGGAGTACTTCACTTAATTTCCTCTGCAGTATTGGGCTTTGGCGGTATTTATCATGCACTTCTGGGACCTGAGACTCTTGAAGAATCTTTTCCATTCTTCGGTTATGTATGGAAAGATAGAAATAAAATGACTACCATTTTGGGTATTCACTTAATCTTGTTAGGTATAGGTGCTTTTCTTTTAGTATTCAAGGCTCTTTATTTTGGGGGTATATATGATACCTGGGCTCCGGGGGGGGGAGATGTAAGAAAAATTACCAACTTGACCCTTAGTCCAAGTATTATATTCGGTTATTTACTAAAATCACCTTTTGGAGGAGAAGGGTGGATTGTTAGTGTGGACGATTTGGAAGATATAATTGGAGGGCATGTATGGTTGGGTTCCATTTGTATACTTGGTGGAATCTGGCATATCTTAACCAAACCTTTTGCATGGGCTCGGCGTGCACTTGTATGGTCTGGAGAAGCTTACTTGTCTTATAGTTTAGGTGCTTTATCTGTTTTTGGTTTTATTGCTTGTTGCTTTGTCTGGTTTAATAATACCGCTTATCCTAGTGAGTTTTACGGGCCCACTGGACCAGAAGCTTCTCAAGCTCAAGCATTTACTTTTCTAGTTAGAGACCAACGTCTTGGGGCTAACGTAGGATCTGCTCAGGGACCTACCGGTTTAGGTAAATATCTAATGCGTTCCCCGACCGGAGAAGTTATTTTTGGGGGAGAAACTATGCGTTTTTGGGATCTGCGTGCTCCCTGGTTAGAACCTTTAAGGGGTCCCAATGGTTTGGACTTGAGTAGACTGAAAAAAGACATACAGCCTTGGCAAGAACGTCGCTCTGCGGAATATATGACTCATGCTCCTTTAGGTTCTTTAAATTCTGTGGGTGGCGTAGCTACAGAGATCAATGCAGTCAATTATGTCTCTCCTAGAAGTTGGTTAGCTACTTCTCATTTTGTTCTAGGATTCTTCCTATTCGTAGGCCATTTATGGCACGCGGGAAGAGCTCGCGCAGCTGCCGCAGGATTTGAAAAAGGAATTGATCGGGATTTTGAACCTGTTCTTTCGATGACTCCTCTTAATTGAGACATGAGATCCAATGCTTGAAGTAGGAATCACTTTGATTTCACCATACATATTGGGTTGAGTCGAGCAGGTCATATTCAAAAAGTATTTCCTTTTCCTTTCTTTTCAACTCATTTATATCTAATCTTTTTTTCGGGCTCGGCTAAGTGGTGGTATAGCCGAGCCAATCAAAACCAATAAAATAAACAAATCCATTCGCCGAGCAAAAGGAGAGAGAGGGATTCGAACCCTCGATAGTTCTTTGTTTCGAACTATACCGGTTTTCAAGACCGGAGCTATCAACCACTCAGCCATCTCTCCAAAAGCCAATTTCTATTTTATCTTTATTCCACTGAATAGAACATGACCATATGAGTTGATACCTTTATTATCTATCTATGGTAAAGATATCCGGTGTGAACCTATTGGTCTATTTTTCTATCTGTATATATATATATATGCATGATCCAGCATGCCCTTTTGTGAAGTAAAAAAAAAACAACCCTCGATCCATGCCTCAATAAGGGGTGGTAATAAATCATATAAAATCAATTGATTCATGATCAAACCCTCCATGATGCGTTTTTTTATTACAAATTTTTTGTCAATACAATAAAAGGGTTTGATAAGGGGATCAAATGGTATAGTTCTTTTGTTGGTAAATTGGAGGATTAGAAACATGACTATTGCTTTCCAATTGGCTGTTTTTGCATTAATTGCTACTTCATCAATTTTATTGATTAGTGTACCTGTTGTATTTGCTTCTCCTGATGGTTGGTCAAGTAACAAAAATGTTGTATTTTCCGGTACATCATTATGGATTGGATTAGTCTTTCTAGTGGGTATTCTTAATTCTCTCATCTCTTGAAGCTATTTGTTCTAGATCGAAAAATGAAATGACCCCCCCGAATTCTTCCGGATTGTGAGGTACATTAAAATGGAATATAAGCCCCAAAAAATAAAAAACTAAAACATTATATTATAGGGAGGGGTCAAACTTCTTCTATTGGAAAAATCTTATATCTTATACGTATGTGGTATATTGTAAAACTAAAAAAAAACAATATCAATACAATAATAGAATAAAATAAAAAAAAAATAATAAAAATAAATAGTTGAATATTCAATTTGAATATTCTATTCATATCATTTATTTAGATTAATATATATGATATATTCGATATATTAAATATTAATATATATATTAATTAATATATATATTAGATATATTTGAATATTCCATAAATATTCTC--------------------------------TATTAATAGAAATTAATAGAAAATAGAAAGAATATATAATGAATTTAAATATTATATAAAATATTCTATAGAATCGTAATAAATTAATAAATAATAGAAATTAATAGAAATAAATAATAAATAAATAATAAATATAATAATAAATAAT---AAAAAAAATTATATATATAAGAAATATGGAATTAATAAATATATAAAAATACATAATATATAAATATAAAATAATAATATAGAATAATCTAAAAATTATTAATAGATAATCGAAATTTATATTAACATAAAATATTCTATTTAGAATAGATATATTTTATTTATTTTATTTTGAATTACCCCTAACCGAGTATCAGACCTAGCTCTGCACAAATAGAACCCATATATTACTAGAATCGATATATTACGTATAAAGTACGATAAAAAAATGCGGATATAGTCGAATGGTAAAATTTCTCTTTGCCAAGGAGAAGACGCGGGTTCGATTCCCGCTATCCGCCCCCCCTTTTTTTTTTATTTTTTGT-ATTTATTTTATGTATTTTATACTAATATTATTAAACTATCAAAATGGAATAGTATTAGTATAAAGTATAAAAGATTATATAGAGTTGACTGTGATAGTAT-CCCCCCCCTTCTTCTTGAACCCAAGTTTTTGTCAAAAAATGTTGCGGAGACGGGATTTGAACCCGTGACCTCAAGGTTATGAGCCTTGCGAGCTACCAAGCTGCTCTACCCCGCGATAAAGAGAAGAATTGACAACTAATGGATAAACAAAGATTGAATGCGCCCCTCCACCATATCTGTACAAATAGAATAAACCATTTATACAGAATGGTAAAGGGACCCTCCTATGATCGCTGATCATAGAAATGAATAAAAAAATGAAGAGAATTTTTCATCCTTACCAACTTGATCTTGTTGCACCAGGCAACAAACATGCATGAACCATTTCACGAAGTATGTGTCCAGATAACCCAAAGTCTCGATAATTAGCTCTCGGTCTTCCGGTCGAAAAACAACGTCGATGAAAACGTGTAGGTGCACTATTGCGCGGTAGTGATTGTAACTTTCCATGAATTTCCCATTTATCACTTAACGACGGAACTTTGCTTATTTCTTTTTTTGAGGATCGGCGAATCAAATGATATTTTTGTTCCAACTTTTGCCTCTTCTTCTCCCTCTGAATCAAACTTTTTCTTGCCATAATGGTTCATTTCCTATTAGTATCAATGATACAAGTCGGATCCTAGATGTAGAAATAGAATAAGGCGGTCCCTCTTCTCCATAGAAAGAAATGAAATGAGATTTTCGCGAATACGATAAAGAATTAAATTAACCAAATTTGCCCGATGTAGAGGCAATCAAGAAAGCTGCATAAGTAAATATATAACCTACAGAAAAGTGGGCTAATCCAACCAATCTTGCTTGCACAATAGAAAGAGCCACTGGTTTATCTCTCCATCGAATCAAATTAGCCAAAGGTGTGCGTTCATGAGCCCATGCTAAAGTTTCAATCAATTCCTGCCAATATCCGCGCCAGGAGATTAAGAACATAAATCCAGTAGCCCAAACAAGATGTCCAAATAAAAACATCCACGCCCAGACTGATAAACTATTCATACCAAAGGGGTTATATCCATTGATAAGTTGTGAAGAGTTTAACCATAGATAATCTCTTAACCATCCCATCAAATAGGTAGAAGATTCATTAAACTGTGAAACGTTACCCTGCCATAATGTAATGTGCTTCCAATGCCAATAAAAAGTAACCCATCCAATGGTATTTAACATCCAGAAAACTGCCAAATAAAATGCATCCCAAGCCGAAATATCACAAGTACCACCTCGTCCCGGACCATCGCAAGGAAAACTATAACCAAAATCCTTTTTATCTGGCATTAACTTGGAACCACGTGCATCCAAAGCACCTTTTACTAGGATCAATGTAGTTGTATGTAAACCTAGAGCAATAGCATGATGAACCAAGAAGTCTCCAGGCCCTATTGTTAAGAATAGAGAATTACTATTCTCATTAACAGCATTTAACCAACCAGGCAACCATATGCTTCGCCCCGCATTGAACGCCGGACTATTCGTTGAAGATAAAAGTACATCGAACCCATATGAAGTTTTCCCATGAGCAGATTGTATCCATTGGGCAAATATGGGTTCGATCAAGATTTGTTTCTCCGGAGTGCCAAAAGCAAGCATGACATCATTATGGACATAAAGTCCCAAAGTATGGAACCCCAGAAATAGGCTGGCCCAACTTAAATGGGATATGATAGCTTCTTTATGGTCTAACATTCTTGCCAATACATTATCCTCATTCTGTTCTGGATTGTAATCTCTAATAAAAAATATAGCCCCATGAGCAAAAGCTCCTGTCATGATGAATCCTGCGATGTATTGATGATGAGTATATAAAGCAGCTTGGGTAGTAAAATCTTGCGCTATAAACGCATAAGCAGGTAAAGAATACATGTGTTGAGCTACCAAGGAAGTAATAACCCCTAAAGAGGCTAGAGCAAGGCCTAATTGAAAATGAATTGAATTATTGATTGTGTCATAAAGACCCTTATGTCCACGCCCCAATCTACCCCCCGGAGGAATATGTGTTTCTAAAAGATCTTTTATACTGTGCCCAATCCCGAAGTTAGTTCTATACATATGACCAGCAACGAGAAAAAGAAATGCAATAGCTAAATGATGATGGGCAATATCAGTCAGCCATAAACTTTGCGTTTGCGGATGGAATCCCCCGAGAAGTGTTAGAATGGCAGTTCCTGCCCCTTGGGGGGTACCAAATAAATGACTACTGGAATCGGGGTTTTGAGCATAAAGATTCCACTGACCTGTAAAAAGTGGACCTAATCCTTGGGGGTGTGGCAATACACCTAAGAAATTATTCCATCGAACGCATTCTCCCCTGGATCCAGGAATAGCGACATGGACTAAATGTCCTGTCCAAGCCAAGGAACTGACTCCGAATAGTCCTGACAAATGATGATTGAGGCGGGATTCGGCATTTTTAAACCACGAAACGCTCGGTTTCCATTTCGGTTGTAGGTGTAACCAGCCCGCTATTAAAGATATGGCAGAAAGAAATAATAGAAAAAGAGCTCCAGTATAAAGATCCCCATTAGTACGTAAACCAATTGTATACCACCACTGATAAACACCGGAATAAGCGATATTCACTGGGCCAAGAGCACCCCCTCGAGTAAAAGCTTCTACAGCCGGTTGACCAAAATGAGGATCCCAAATTGCATGAGCAATAGGTCTTACATGTAAAGGATCCTGTACCCATGCCTCAAAATTTCCTTGCCAAGCTACATGAAACAGATTCCCGGAAGTCCACAGAAAAATTATTGCTAATTGCCCGAAATGAGAAGCAAAAATATTCTGATAAAGACGTTCCTCAGTAATATCATCATGACTCTCGAAGTCATGTGCGGTAGCAATACCAAACCAAATACGACGAGTAGTGGGGTCCTGAGCTAAGCCTTGGCTAAACCTTGGAAATCTTAATGCCATAATGCTTTTCAAATCCTCCTAGCCATTATCCTACTGCAATAATTCTTGCTAAGAAGAATGCCCATGTTGTGGCAATTCCACCCAGAAGGTAATGGGTTACTCCTACAGCACGTCCTTGTACAATGCTCAAGGCTCTAGGCTGAGTAGCAGGAGCAACTTTTAATTTATTATGAGCCCAAACGATGGATTCAATAAGTTCTTGCCAATAACCACGCCCGCTGAATAGAAACATTAAACTAAAAGCCCATACAAAATGGGCACCCAGGAAAAAAAGGCCATATGCAGATAATGAAGAACCATAAGACTGAATTACCTGGGATGCCTGTGCCCATAAGAAATCGCGGAGCCACCCATTAATGGTAATGGAACTCTGCGCAAAGTTTCCTCCTGTGATATGCGTTACTACCCCTTGATCACTTATACTACCCCAAACATCTGACTGCATTTTCCAACTGAAATGGAATATTACTACCGAAATTGCATTGTACATCCAGAATAGCCCTAAGAAAACATGATCCCAAGCGGATACTTGGCATGTCCCCCCCCTTCCAGGTCCATCACAAGGGAAACGAAAACCAAGATTTGCTTTATCCGGTATCAATCGTGAGCTACGAGCAAATAGAACACCTTTTAGGAGTATCAATACCGTCACATGAATTGTAAATGCATGAATATGATGGACCAAAAAATCCGCAGTTCCTAATGGAATAGGTAACAAAGCAACTTTGCCGCCCACTGCCACTAAATCACCACCCCCCCAAGTCAAACTGGTGCTTGTTGTTGCACCGGGGGCCGTTGCGCCTGGTGCTAAAGCGTGGGTATTTTGTATCCATTGAGCAAAGACGGGTTGTAATTGTATAGCGGTATCTGAAAACATATCTTGGGGGCGCCCTAAAGCGCTCATGGTATCATTATGAATATACAAACCAAAACTGTGAAAGCCTAAAAATATACATACCCAGTTGAGATGTGATATGATTGCATCGCGATGCCTAAGGACACGATCTAATAGATCGTTGTATCGAGTAGTTGGATCATAGTCTCTTACCATAAAAATGGCTGCATGCGCAGCAGCACCAACTATCAGAAATCCACCAATCCACATGTGATGTGTGAACAAGGACAGTTGTGTACCATAGTCAGTAGCTAGGTATGGATAAGGAGGCATAGAATACATATGGTGAGCTACAACAATGGTTAAAGAGCCTAACATAGCTAGGTTAATAGATAATTGAGCATGCCATGACGTTGTTAAGATTTCATATAGACCTTTATGACCCTGGCCAGTAAATGGACCTTTATGGGCCTCTAAAATATCTTTTATACCATGACCAATACCCCAGTTGGTCCTATACATGTGACCCGCTATCAGGAAAAGAATTGCAATAGCTAAATGGTGGTGTGCAATATCGGTCAACCATAGACCGCCAGTTACTGGATCTAATCCTCCACGAAAAGTAAGAAATTCCGCGTATTTTGACCAATTCAAGGTGAAAAATGGGGTTGCTCCCTCAGCAAAACTGGGATAAAGTTGAGCCAAAAGATCCCGATTCAAGATAAATTCATGAGGAAGTGGGATCTCTTTGGGATCTACTCCAGCATTTAGAAATTGGTTAATCGGTAAAGATACATGTACTTGATGCCCCGCCCAAGAAAGAGACCCAAGTCCTAGTAGCCCTGCCAAATGGTGATTTAACATAGATTCTACATCTTGGAACCAAGCCAATTTTGGAGCAGCTTTGTGATAATGAAACCAACCAGCAAAAAGCATTAAGGCTGCAAAGACCAATGCACCAATTGCGGTACAATAGAGTTGTAATTCATTAGTTATTCCAGATGCTCGCCAAATCTGAAAAAAACCAGAGGTTATTTGTATTCCTCGGAAACCTCCGCCTACATCACCATTCAATATCTCTTGGCCCACTATTGGCCAAACCACCTGGGCACTAGGTTCAATGTGAGTAGGATCACTTAGCCATGCTTCATAATTGGAAAAACGAGCACCATGGAAATACATGCCACTCAGCCAAAGAAAGATGATGGAGAGTTGACCGAAATGGGCACTAAATACTTTTCGGGAAATCTCCTCCAAATCACTAGTATGACTATCGAAATCATGAGCATCAGCATGTAGATTCCAGATCCAAGTAGTAGTATCAGGTCCCTTAGCTATTGTTCTTGAGAAATGACCGGGTTTGGCCCATTCCTCGAAAGAAGTTTTTATGGGATCCCTATCTACCAAAATTTTTACTTCTGGTTCCGGCGAACGAATAATCATTGAGTCCTCCTCTTTCCGGACAACACATACAAAGAGACCTGCCAACATAAAACCTAATTAGTGAGCTTATGAGAGATGTTTATATTGAGTTTCTTTCTCTTCTATTTCCCATCTATCTATTCTATATCTTCTTTAATCTATTTTCTTTAGTTTTTCACTAGAACAATTATGATCTGAAAGTCAATCCGGGGCAAGTGTTCGGATCTATTATGACATAGCAGTGAGGCGCTCAACGGACCTTTTTAAATCTTATAAAACCTTTTCTGGACTTTGAATTGAAATAAAATAATCTTTTTGTGCAACCTAGTGTATTCATATTTCAATTAGAAGTTCCTAGATGGAACTAATTTAGCTTTCCGTCTTACATAGAAGATATTACTATGTACTCTATTTCAAATCACGTGAGCAGTCATTAGCATTACTGTGGAGGACATACCGGTATCTCTATTTAGTTATTCGAAGGTCTCTTTTATTAGTTTGAATAACAG--AAAAAAAAGAATTCTCTACTGTATCCGCGTATCGTTTATCTCTACAAAATACCAGACGAAATAGAATGATCTTAGAAGGGATATAATGAAATTCTTTGATTGGTTGTTCCTATAGAAATGATATGTTTTATTTGACTGATGGGGGCAACAAACAAATAATTATAACAAATATAAAAATATAAAAAAGTAGAAAAAGTATAATATATATATAAATATATATAATTAGAATAAAAAAATATAAATAATATATATGAAAGAAATAAAAAAAAAAAAAAATAATAAACAGAGTGTTCTTATTCAAAACGCCCTGTGATCTTCAACCAATTCTGTGCTTCAATATAATTACCGGGGGTAAGGGCTATAGCTTGTTTCCAATATTCAGCGGCTTGATCAAACCAAGCCTCCGCAATTTCAGAATCTCCCTGTCGAATGGCCTGTTCTCCGCGGTCGGAATAGGTGAGTAAATTCCTTCCCTTAGAACCGTACTTGAGAGTTTCCCGCCTCATACGGCTCAGCAGTCAATTCTTTTGGTGTTCCA--TTTTTTTTTTTTCTGGAGTTAACCAAAAGAAAAGAGGTTAATTACATGAGTTTCAAACTTGAATTTTGATTAATAAAGAATTTAATCCTTTTTATAGTTTTATCTTTTCTCCTACCTTCAGAAGAATAACGCATCGGCATTTACACTCTCATTATAATTTTCTGAAAGGTAACTATCTCGGTTTCATATATCATATACCTTCATATATGATATATCAATTTCTATAGAATCTTTGAAAAAGACTTTTCTTCATAAGAAAGAAAAGACTTACTATCTTTTGGATCTGATACTACACCGCTGCTCAAAACCTTAGGCTTAGGGGATCGACTTTATTACATAAGTGGATTCCTAACTTTTCTATCATGATATAAGTAAGCAGTTCTTATTGTATTGGCCCAAAACCTTGCTAATTGATCTTTACGGTGCTTCCTCTATCAATTAGATCTTTTATCCATAGAAAAAAGTATCTAGGCATATCTTTTTCTTCATATTTTGACTTCTATGAAGTTTCTTTCTTTGCTACAGCTGATAAAAATCGTTGTTTTGGACGATATATATGTAGAAAGCCTATTTTTTTTTTTTCTAGTAGTATTTATTAGCGGATTTCCTCGTTCTTTTCTTTTTTCTTTCTATAGTGGAGATAGTCGCACGTAATGACAGATCACGGCCATATTATTAAAAGCTTGGGGTAAGAACGGGTTTCGTTCTAGTGCCCGAAAATAATATTCCAAAGCTTTCGTATGTTCTCCGTTACTTGTGTGGATAAGGCCTATGTTATAAAGTATATAACTTCGATCATAGGGATCAATTTCCAGTCGCATAGCCTCATAATAATTCTGTAAAGCTTCCGCATAATTTCCTTCAGATTGAGCCGACATCCGTTACGGTCGTCATTCGGTTCAAAGAATCTCCGTTCCAGAACCGTACGTGAGATTTTCATCTCATACGGCTCCTCCTTTATGTGTATAATGATAAAAATACATAGAATCAAAAAAGATTGCAGTATTCTCATTATCAACTGAGCAGGGCTAGTGTTTTTACAAGAAATCTCTAGCCAACCTTCCTGTAAAAGATCTTTTCTTAACATCAAGTATGTTGGTACTGGATAAAAAATGGTAATTCCAACAATTTCTTTGTCCTCAACGCCGCTTAATTTCCTGGAATTAGGCACTTCAACAGTCTTCGATGGTTATACGGGTATCCAAAATACGAACGAGATGGATGTTTGTTGTCCCAACCATTCTTGTTAGTTCCGATCCCGATAAGAAAGGAAGGATATTTCTTTTTTTTTACAAAGTTTTCGTGTTGTTGATTCCTAAGCGTAGTGCTTCTTCCCCCATGCCGCCTATTGGTACTAGTGGAGTAGGGTTGACCTAACTCATAGGTATAGGTATAACCTTTCGCTTAATACTATAAATCTAAAATTGAAGCATATGAGGCTGCATTAATCGGGGATACACGACAGAAGGAATTAATTGTTTTATTTACAAACTTCACCTTCAGCAAGCGTAGGTTTTTTTTTTTTCAATTTTATTTTCTTTCTCTCCGAAGAATGTGCCTTTCTCCTAAGACTGAGATCGGTAAATAAAAAAAGATAATCAAATCGCACCATCTCTGTAATAGGTGAATGCCTCTTTTTCTCCTGAAGTTGTCGGAATTATTCGTAATAAGATATTGGCTACAATTGAAAAGGTCTTATCAATAAAATTTCCATTTATCCGAGATCTAGGCATAGGTAGTAATCCATTCTATAATTTAATTATTTATCGCGTGAGAAAAGAAAAAAATCCCACAAACAAAGGAATTATACAATACAGTACGAAATAACGTAAAAACAGACTCATTAATGAAATTGGTTTATCCCCCGGCCTCGAAGGAAGGTTTTTTTTGATAAAAACTTTTTCTATTTTTATAGTTCGAATTGATTGTATGCACCTATCAAAAAAAATGAAATATGAATGACTCACTATTCACTCGATTTCTGGGCCATAATCATTATGTAGGAGAGATGGCCGAGTGGTTCAAGGCGTAGCATTGGAACTGCTATGTAGGCTTTTTGTTTACCGAGGGTTCGAATCCCTCTCTTTCCGCATCTTTACCTAATTCATCAATGTTACTGACCGCAATGTTTCCAATAACAATGGAGACCATTATTCCGACTTTCTTTGATACCGCCCTTTTTTTGTTTTGTTGGTCCCCTTACTTAGGCGCGAAAAGGGTCAAAGTTGTCCGAACTCTTGTTATTTTAGTTAGGTTTAAGTCTGACGAGAATAATATTCTACAACCAGCAATTCATTTATTTTCAAACCAACCCATTTACTATCTATTATTTGATTGACTAATCCTTTATATTGGAATGGGTGAAGAGTCAAATGGTTTGGCAATTCCTCACGGGGGGCTGAATCAAGATAATTTTGAATCAGAGCTCTAGATTTTTGTTCATCCTTCGCTGTAATAATATCTTGAGGTTTGCAGCGATAACTTGGTATATTTACTATACGACCATTAACTAAAACATGTCTATGGTTAACTAATTGGCGGGCTTGAGGAATAGTCGAAGCCATACCCAATCGAAAAAGTATGTTATCCAAACGCATTTCAAGTAATTGTAGTAAAATCTGACCGGTTGACCCTTTAGCTTTTCCGGCGATACGAACGTATTTAAGCAATTGTCGTTCTGTAAGACCATAATGAAAACGCAATTTTTGTTTTTCTTCTAAACGAATACGATATTGAGATTTTTTACTGGAACGCGATTGGTTTCTAAGTTCGCTTCTGACTGTAGGCCTTTTACTAGTTAGTCCTGGTAAAGCCCCCAGACGGCGTATTTTTTTGAAACGAGGCCCTCTGTAACGTGACATAAAGACTCCTTTAACAAATTTTAAATTTCATAAATCGAAATTAAAACTAAACTAAATGACAAATATGATAAATTAAATGAAGAGAATAAAGTATTGTACTACAAAGAAGAATTAGATGAATTCTATCAATATCCGAACCTTATTCTATTGTATATAGAAAATAAAAAAAAGGGAGGTTCTTTTCTTGATTTGTTCTACAGAGATCGAACTCTCCCAATTTTTTTTATTCATAATTGGAAGTTACTACGACATAATAGATCGTTGACTCTTGGAAAAAGAAAGGAGAAAAAAGCCTTTTTCAATATTCTTTTATTTCAAAATTATCAATTATATAAATATATATATAAAATCAAAACAAATAGCGAAAAGCCGGCTATCGGAATCGAACCGATGACCATCGCATTACAAATGCGATGCTCTAACCTCTGAGCTAAGCAGGCTCACATAACAGAAATTGCGCATGCATAGGAATTTAATAAACTACTGGGATTTTAGTTATTAACTCTTTATTATTAGCTATTCATAACATAATTAATATGTCATAAGATATTTAAATTAATACGAACATATAAAAGAATATAGAATATAAAATATTTCATATTTATTTGATATGTCTAGGACATAACATAAAGAACATAACAATTTGCCGATAACGATTAATTAAACGATTAATTAATAGTTAGTAGAATATATTTCTATCTATTTCTCATATACTTTATCAATAAAACATATATCTTCATCTTAATTAGTATAGTAAGAAAAAATATATTTAATATATTTATTATATTTTATATTGTTAATTCTATATAATTTATATATATATAATTTATATAATTGTTAATGTTAATTATATATATATA-TTTTCTATTCTTTTTCTTTTTATTATTCTTTTTATATATTAATTATTATATTTTAATTATTCTATTTCTAATTTTTTTTTTATTTTTTTT-ATATAGAAAATCTTATATTCGAATAATCTTATATTCGAATAATTCGAATTGATATTCTAATTTATTAGAATTTATAATAATGAATAATTAGATTCCAGTAAATTCCAGTAAACAGTAATTTCTATTACAATATTCTTAATACATTAAGATGAAATATGTATAATGTATAGATTTATACATTAGAATTCTAAAAATTCTATTTTCTTAGATTTTCAAAGTGAATTTTATAAGTAATTAGGAATTCAATATTTCTATCGAATTTCTATTTCATTAGATAGAATCAAAAAATTCGAATTCCTAAATGAATGCCTAATTCTAAATTGATAGAAGGATTATTTATAGCCATTGTTTTCATTCGGAAAGGTAAAAACTAAGACGAAAAAAAAAAAGAATCGACCGTTCGAGTATTCCAAATTGCATGAAAAAATGATAGAAGGAGGGGCATATAAAAAAA--TATATATATGTGGTATCTATCTATGTATATTGAATTGCGAATACAGAAATAATAGAATCATTTCTGATTGGACCAAATATAGTGGGTATCCGATTAAAATAAAAAAAAAAAAAAATAAATAAA----ATAGAAGGAAACATTTTTCAATATAGGAATCGGTATCTAATGAATTCAACAGTTCCGGCATAATTCTCATAATTGAAATGAAAAAAGGATCCTAATGAGATCCTAATCTCAAAGAAAAAAGGGGGGATATGGCGAAATTGGTAGACGCTACGGACTTAATTGGATTGAGCCTTGGTATCGAAACCTACCAAGTGAGAACTTTCAAATTCAGAGAAACCCTGGAATTAACAATGGGCAATCCTGAGCCAAATCCTGTTTTCCGAAAACAAAGAAGAGTTCAGAAAGCGAGAATAAAAAAAAGGATAGGTGCAGAGACTCAATGGAAGCTGTTCTAACAAATGGAGTTGACGACATTTCCTTTCGCGTTAGGAAAGGAATCCTTCCATCAAAATTCCAGAAAGGAAAGGATCAAAGATAAACATATATATACGTATATGTACTGAAATACTATTTCAGTTGATTAATGAAAACTCCAAATCTCTATTTTTGAATATTTCTATCACAAATGAAAGATTTGAATCAAATCAATTCCAAGTTGAAGAAAGAATCGAATATTCATTGATCAAATCATTCACTCCATCATAGTCTGATAGATCTTTTGAAGAACTGATTAATCGGACGAGAATAAAGATAGAGTCCCATTCTACATGTCAATACCGACAACAATGAAATTTATCGTAAGAGGAAAATCCGTCGACTTTAGAAATCGTGAGGGTTCAAGTCCCTCTATCCCCAACCCAAAGGGCCCGTTTAACTCTTTAATTATTTATCCTATATCATATCCTCTTTTTTATTTGAAATTCGTTATGTGTCTTATTCAGTCTATTCTTTCGCAAATGGATCTGAGCGGAATTTTTCTTTTTCTTATCACAATCACAAGTCTTGGAATATGTGGAATATGTTTGGAATATGTAATTGAATATATATGATACACGTACAAGTTTCTTTCTATATGATAAACGTACAAATGAACATCTTATCTTTGAGCAAGGAATCCTCATATGAATAATTAACAATACATATCATTACTACTACTGAAACTTACAAAGTCTTTTTTTTTTTTTTAGTTGACATAGACTCATTGACATATACTCAAGTAATCTCTTAAAATGAGGCTGATGCGTCAAGAATGGTCGGGATAGCTCAGCTGGTAGAGCAGAGGACTGAAAATCCTCGTGTCACCAGTTCAAATCTGGTTCCTGGCACATGATTCATTTGTATGAGTATTGTATGAGTATCTATTCCCAAAATTAATTAAAATGAATATGGGGTCAACATACATATTTATTAGTGGTCTAGATCATCATACATATTTATCCATCTAGGTGTCTGGAGATATACTCTTTCTAGATGAGTAAAGAATAGATGTATGTTCTAGGTATATTCTATGTATATAAATAAAGTATGTAAAAAAAATGAATTATTCGATTTTGTTTCCTTTTTTTTATTTCTGTGCTCCCCAAAAGAATTAGAATACTTCAATAACATTCGAATGGTTAAATTAGTTGGTTAAAAGACCCAAAAGTCTAGTCTAGGAAAGTTCAGGGGTGGGAATAGTCAAAATTCATCTCAGATACATTACAAATAGAATCCGACCCATTTCTTTGTATTTTCTTTGATATTTCTATTTTCTTCATCTCTTTTGATGTTACTTTTTCTTTTTAGCGGCCATATAATTGATGTTGATGTGCACGTTACATAGTTCATGATGCAGAACTTTTTCAGTTCACATCCTATTGGCTTGGCTCATCCGAAATAAGTATCTTTCAATTTTTAGAATCTCAATGAATCCCTACATTATTGTCTTATTTATGAATTTTGTTATTTATCCCATCCATAATAATATGAATGAGACCTCAATTATTCTGTCTGATTTAACTTCAATTACTTTATCTGATCTATAAGAGAATGTACAGATATTCCTTGAATATCTAGGGTTGTAGAAGTGCGGATTCGTTTTTTATTTTTATCATTTAGTGAGCATCTTGTATTTCATAAAAATTGGGGGCGATATAATCTTTACGCAAAGGCCATCCTATCCAACTTTCGGGCATTAAAATACGTTTCAGACGTGGATGATTATCATAAGAGATTCCCAACATATCATAAGATTCCCTTTCTTGAAAATCCGCACTTTTCCAAACCCAGAAAATAGAAGGAATTCTAGGATTTTTCCTTGGGACAAATACTTTTATGCATACCTCTTCTGGTTGATCTATACCGTACTCTATTCTCGTAAGATGATACACACTAGCTAACAGTCCTCCTGGTGCTACATCATAAGCACATTGGGAACGTAGATAATTGTAACCATATACATATAAAATGACAGCAATGGAATGCCAATCCTCGGGCTTTATTTGTAAAGTCTCTATTCCTTGGTAATCAAAACCCAAAGATCTATGAACTAGTCCATGTTTGACTAGCCAAGCAGACAAACGACCCTGCATTTTTTTTATTTCTCCTGCATTTGCATTTTTATTTGTATAAGTTTTGGATAAGTATTTCACATTTCCATTACGATGAAATTTTTGAAGATTGACTTGCTATTTTATTTATTTTATTATTTTTTTGTACAAAAAGATACTGCCTAATTCACTACTTCATGGGAGGATACTGGACTCTTTTATATTTGAAAAATGTGTCAGAAGGTATCTCTGAAGTAGATGGTGGTTGATAGAATAATCCTTGATCATAATTGCCGGTATGAGTACTGCGTCCAACATGAAACTTGTGGTTGGTAGTAAAACACCTATTCTCTCGTTGAGACCTAATTTGATCTTCATAGATTTCTCGAGATATTTTCTTACGAAGTTTTGTTATAGCATCTATAACAGCCTCCGGTTTAGGTGGACAGCCCGGCAAATAGACATCCACAGGAATTAGCTTATCCACGCCTCGAACAGTACTATAAGAATCGGTACTGAACATCCCCCCTGTAATTGTACAGGCTCCCATAGCAATAACATATTTTGGTTCGGGCATTTGTTCATATAATCGAACTAAAGAAGGAGCCATTTTCATAGTTACTGTGCCCGCTGTTAAAATTAGGTCCGCCTGCCTAGGACTAGATCGTGGTACCAGTCCATAACGATCAAAGTCGAATCGTGATCCTATTAATGAAGCAAATTCAATGAAGCAACAACTGGTACCATAGAGAAGCGGCCATAAACTGGATAGTCTTGACCAATTTGAAAGATCATTTAATGTAGTTGAAATAACTGAATTTTTGGTTGTTCGATCAAGTAAAGGAAACTCAATGGAATTCATAACTGTCTCAATGTTTTTTTATTATTGTCTAAATATTCAAGAATTAAGACCACTCTAATGCCCCTTTTCGCCATGCATAAACTGAACCAACAATTAGGATAAGCACGAAGATTAAAGCTTCTATAAATACCGATATCCCCAATACATCGAAACTCATTGCCCATGGATAAAGAAAAACCGTTTCAACATCAAAAACAACAAAAACTAGAGCAAACATATAATAACGGATTCGAAATTGTAACCAAGCATCGCCCATTGGTTCTATTCCTGATTCATAACTAGAAAGTTTCTCTGGCCCTTTGCTAATCGGGGCTAAAATTCCAGAAATTAGAAATGCCAAAATAGGAATAAGGCTCGATATTATTAGAAATGCCCAAAAAATATCATATTCGTAAAGCAAAAACATAAAAGTACTCCTATGAATGTGGAAAATATACCGGATTAGTATTAGTTATTAGTTGATTTGAATTGGAATTCATTAGAAAAGAAATTCGAAAAGAAATTGAAATTAATAAATATTAATAA----------------------ATAAATAATAAATAAAAGAATTAATAATTAATATAATGATATAATGTTATAATTATTCTATATATATATTCGTTTCGTTCTATATATTAATTCTATATTAATATATATATATGATATTAATTAGAATAGAAAATGAATTCTAATATAAATAGAAATCAAATTAATTAGAATTTAGAATAATTAATATCAAATTAT-ATATTCATTTATTCATTTTTAATTAGATATTAATAATTATTCTTATTATATTCATTCTATATAAAAAAGATATAGATTCTATATAATATTAATAGAAATTATATAGAATATTCTAATTTCTATTAAAAATTTATAGTAAATTAAATCATTTATAAAAAATTTAGACTACTATCCTAGTATAGTAATATTACCTAGTATACTAATACTAATATTCCTATTTATTAATAGTATCTTATTATATTAATAAGTATTCTAGTTAATAATAATATAGAATAATAGAAATTTAGAAATGATTTCGACTACTAATAGAATCTCTTACTAATATAATTTATACTAGTACTAATAGAGTTCTATATTACTAAATATTAGTAGTAATGAGAAATATTAGATACTAAATATTATTAGTATTTGTAGGAATATTAGGGCTATACGGACTCGAACCGTAGACCTTCTCGGTAAAACAGATCAAACTGATTATTATCCAAATGATTTGAATTGTTTTAAAGACCCAACGTGCATTTTTTTTGCATTGGGCTTTTTCATTAACTGATAGAAATATCAGTTAGTCTACCATCTTTTTTCTTGACAGAAAGAATAAGGAGATGACTCCCTGTGCTCTGATTTTATATTTGGATTCCAATCTAAGAGCACTACCAAAGTGTTTCAAAGAAGGGTTATCCTGACGTAGGTCTGCTTCTGGCCTGGATCAACTTAAGTTAAATGGACTCTCTATCGACATTCTTAAATTAAAGAATCAAATAGGAAATGAAACTTCATACACCTTAAAGTTCATAAGATAGGACGAAAAGAGAATCTTTTTGAGGTCCCTATACTCATTATGCCTAGCATTGAATAAACTGGGTATTCACCTTATCAATATCTCAAATCAATGATGGATTCTATTTGACGTGACGTCTAAACCCTTTGTCAGGCTATTGTTCTCTTGTTTTGTTCCCTAAAATGAATGGAGTAAGACATCGATTTATCAATAAGATCAACTCTTTTGATTACATGATGGACTCCTCTGAAAAAACATTGGCGCGCGTGTAAACGAGGTGCTCTACCTAACTGAGCTATAGCCCTTGTGCTTTTGATACATATTTTATCATATTATGTAGATAATTTCTTGTCAAGATGAATATTACATGATCTAATCTCTTTGATTGATATTGCGTTAGTATTGCTTATAAGTAATATTCCATTTATAATCCATTGATCTGATAGATAGGTGCTA--TTTTTTTTTTCTATTTGGGATGATAAATGACCTACTTAACTCAGTGGTTAGAGTATTGCTTTCATACGGCGGGAGTCATTGGTTCAAATCCAATAGTAGGTAAGATATAGGTAGAACTTATTAGATACCAGAGTCAATGGTATCTAATAAGTTTTTCTACTCACCTTTTTCTTTCATTTATTTTTATTGATTTTCTATCTTTTATTACTCTTCTATATTTATATTCATTTTTGTTCATTTTTTTTTTTTTTTGAATTTCCAATTTTTAATTATTCGGACGCACCAACTTGTTACGAAATCATATTGATAGCCTCTACTCGTGTCCTAGCTCGTCTGAGAGCTAGATTTGCCTCAATTGTTTGTCTCTTGCCTTCAGCCTTACTCAAGTTAGCTTCTGCTATTTCAAGAGTTTGCTGAGCTTCTTGTGGATCAATGTCACTACCCTTCTCCGCATCATTTACTAAAACAGTGATCTCATTATTGCCTATTCTAGCAAAACCTCCCATCAGAGCCATCGTTAACCATTGGTCGTTAAGGCGTATTCTCAAAATACCTATATCTACAGCTGTGGCAATAGGCGCATGATTTGGTAATACTCCAATTTGTCCACTATTAGTAGATAAAATAATTTCCTTCACTTCTGAATCCCAAACAATTCGATTTGGGGTCAGTACACAAAGATTTAAGGTCATTTCTTCAATTTGCTCTCCATTTCTAAGTTCGTAGCCTTCGCAGTAGCTTCATCGATATTACCTACCAAATAAAAGGCTTGTTCGGGAAGACCATCTAATTCTCCAGAAAGAATCAATTTAAACCCTCTAATTGTTTCTGCTAGACCAACATATTTCCCCGGCGAACCGGTAAATACTTCTGCTACGAAAAAAGGCTGTGATAAGAAACGCTCAATTTTTCGCGCTCTTGCTACGGTTAAGCGATCCTCTTCGGATAATTCGTCCAACCCAAGGATAGCTATAATGTCCTGAAGTTCTTTGTAACGTTGTAAAGTTTGTTTAACTCTTTGCGCAGTTTCATAATGTTCTTCACCAACGATCCGAGGTTGGAGCATAGTTGACGTTGAATCTAAAGGATCTACTGCTGGATAGATACCTTTGGCAGCTAATCCTCTTGATAGTACGGTAGTAGCATCTAAATGTGCAAATGTCGTGGCAGGAGCAGGATCGGTCAAATCGTCTGCAGGTACATAAACTGCTTGAATAGAAGTTATGGACCCTTCTTTTGTAGAAGTAATTCTTTCTTGTAAAGAACCCATTTCGGTACTAAGGGTGGGTTGATAACCCACAGCGGAAGGCATTCGACCCAATAAGGCAGATACTTCGGATCCTGCTTGGACGAAGCGGAAGATATTGTCGATAAATAGAAGTACGTCTTGCTCATTGACATCTCGGAAATATTCCGCCATAGTTAGGGCAGTTAAACCAACTCTCATACGAGCTCCGGGCGGTTCATTCATCTGACCGTAGACTAGAGCCACTTTTGATTCTGCAATATTTTTTTCATTAATTACCCCAGATTCTTTCATTTCCATGTAAAGATCATTTCCCTCACGAGTACGTTCACCTACTCCGCCAAATACAGATACACCTCCATGAGCTTTGGCAATGTTATTGATCAATTCCATAATGAGTACTGTTTTACCCACTCCAGCTCCGCCGAAAAGTCCTATTTTTCCTCCACGGCGATAAGGAGCTAAAAGATCTACTACTTTAATTCCTGTTTCAAAAATGGATAATTTTGTATCTAACTGTATAAAGGCAGGCGCGGATCTATGAATAGGAGATGTTGTGCGAGTATCTACAGGACCTAAATTATCAATAGGCTCTCCAAGCACGTTGAAAATTCGTCCTAGAGTTGCTCCGCCGACTGGAACACTTAGAGGAGCTCCCGTGTCAATCACTTCCATTCCTCTCGTTAGACCATCTGTAGCACTCATAGCTACAGCTCTAACTCGATTATTTCCTAATAATTGCTGTACTTCACAAGTCACGTTAATTTGTTGGCCAACAGTATCTCGACCCTTAACTACCAGAGCGTTGTAAATATTAGGCATCTTCCCTGGGGGAAAAGCTACATCCAGTACCGGACCAATTATTTGAGCGATACGTCCCAGGTTTTTTTTTTCAAGCGCAGAAACCTCCGGACCAGAAGTGGTAGGATTTATTCTCATACTAAAATATATCAATTTTTTTTTTTTTCGAAAATTTTTGAAATCAAAAAAGAAATGTTCGATAACAAAGCAAGTTGATCGGTTAATTCAATAATAAATAAGAAATGGGAGTTAGTACTCCATTTTCTTGGTACCATCCAACCAATCCAATTCAATTGTTTACTTAGTTAATTTCAATGATTGAATTTTCAAGTTCAACCAACTCATTTTGAAAATATCAATTGGATGAAATCTTTCGAAAGTCTTTCATTTGTCTATCATTATAGACAATACCCTCTATATTATCTATGGAATTCGAACCTGAACTTTATTTACGATTTCGTTTTTCTATCTCATTGGACCTTATTTCCTATTTCATCAGCATACGATTTCTACCTAGCATATTTTTTTTTACCTATTTCTTTTCGTGGGTGAATTCTGCCTATTTTCACATCTAGGATTTACATATACAACATATATCACTGTCAAGGTCAAGAATGAATTTATTATTATTTAGATTAGATATTTCGATTCAAAAATAA-AAAAAAAAGGATAAGAGATTCGAAATTTGAAAAAAAAAAAACAAAGATTGGGTTGCGCTATACATATGAAAGAGTATACAATAATGATGTATTTGGCAAATCAAATACCATGGTTTAATAACAAACCATTCGGATTAATTGATAATATTAGTTTATCATTTTGTGAAAGATTCCTGTGAAGTGAAAGGTTTCATTAACTCCTAAGTCATGTCGAGTAGACCTTGTTGTTGCGAGAATTCTTAATTCATGAGTTGTAGGGAGGGATTTATGTCACCACAAACAGAGACTAAAGCAAGTGTTGGGTTCAAAGCTGGTGTTAAACAATATAAATTGACTTATTATACTCCTGACTATCAAACCAAGGATACTGATATCTTGGCAGCATTCCGAGTAACTCCTCAACCTGGAGTTCCGCCTGAAGAAGCAGGTGCCGCGGTAGCTGCTGAATCTTCTACTGGTACATGGACAGCTGTGTGGACCGATGGGCTTACCAGTCTTGATCGTTACAAAGGACGATGCTACCACATCGAGCCCGTTGCTGGAGAAGAAAATCAATATATTGCTTATGTAGCTTATCCCTTAGACCTTTTTGAAGAAGGTTCTGTTACTAATATGTTTACTTCCATTGTGGGTAATGTATTTGGGTTCAAGGCCCTGCGCGCTCTACGTTTGGAGGATTTGCGAATCCCTACTGCTTATATTAAAACTTTCCAAGGTCCGCCTCACGGCATCCAAGTTGAGAGAGATAAATTGAACAAGTATGGCCGTCCCCTATTGGGATGTACTATTAAACCTAAATTGGGATTATCCGCTAAGAATTACGGTAGAGCAGTTTATGAATGTCTCCGCGGTGGACTTGATTTTACCAAAGATGATGAAAATGTGAATTCCCAACCATTTATGCGTTGGAGAGACCGTTTCTTATTTTGTGCCGAAGCCCTTTTTAAAGCACAGGCCGAAACAGGTGAAATCAAAGGGCATTACTTGAATGCTACTGCAGGTACATGCGAAGAAATGATGAAAAGAGCTGTATTTGCCAGAGAATTGGGCGCTCCTATCGTAATGCATGACTACTTAACAGGGGGATTCACTGCAAATACTAGCTTGGCTCATTATTGCCGGGATAATGGTCTACTTCTTCATATCCATCGTGCAATGCATGCAGTTATCGATAGACAGAAGAATCATGGTATGCATTTTCGTGTACTAGCTAAAGGGTTACGTTTGTCTGGTGGAGATCATATTCACGCTGGTACCGTAGTAGGTAAACTTGAAGGGGAAAGGGAGATCACTTTAGGTTTTGTTGATTTACTACGTGATGATTTTATTGAAAAAGATCGAAGCCGCGGTATTTATTTCACTCAGGATTGGGTTTCTCTACCAGGTGTTATACCCGTTGCTTCGGGGGGTATTCACGTTTGGCATATGCCTGCTCTTACCGAGATCTTTGGAGATGATTCCGTACTCCAATTCGGTGGAGGAACTTTAGGGCACCCTTGGGGAAATGCACCCGGTGCCGTAGCTAATCGAGTAGCTCTCGAAGCATGTGTACAAGCTCGGAATGAGGGACGTGATCTTGCTCGTGAGGGTAATGAAATTATCCGTGAGGCTAGCAAATGGAGTCCTGAATTAGCTGCTGCTTGTGAAGTATGGAAAGAGATCAAATTTGAATTCCAAGCAATGGATACTTTGTAATCCAGTAATTCCCGTTCATTCTATTAATTGCAATTAAACTCGGCCCAATCTTTTACTAAAAGGATTGAGCCGAATACAATACAAAGATACTTATTGTATATATATATTTTAATCTATCTATTTTATATATTTCTTTCTTTTTTTTTTT-TATTAATCTTTTATAAATATTTCTATTTTTGATTTGAAATTTCATTTTTTTTATTATAAAATAGATAAATAGTTATCTAGATATACCAGACCTTAAATACAAAATAGAAGACAAAACAACTTAAACGTTTCTATTCTTGGGTTGTATCCATAATTAATCCTATGGATCTTTAGGATTGGTGTATTCTTTTCTAGTGTGCAGTTTCGGATCATGGATCGAGCTAAATATCATAACTTTTGTTACCCATCCTGTATATTGCCCTTTTTCTTTTCGTTTCGTGTTGGAATAGAAACTCATTAATATTAAGCAGACGAGATTTTACGAAAAAAGTTCTTCCGATTCATAAGGGAGAACAACTATTTCGTTTTTCGATGTGAATTTCACACAACAGGGGGGAACTACTAAATTCTTTTTTTATTTC-------TATTTTTTATATTCTATTTCTAAATTTTGTATTTTCTTATTCTATTATTTATTCATTTAGAATATTATTAATTATTCTATTATTTTATTTGAATTTATATATTGAATATATATTATTCTATTAATTTTATATTAATTTTATTAATATCTATATATTAATATGTATAGAATAGAAATAGAATATATAGAATAACTATATATATAATATAGAATCTTTTTCGAATTTGATAATAATAATAAATAGAATATATAGTTATTTTATTATTGTTATATATATATTATTAGTATATTTGTTATATATATATTATTAGTATATTTTATATTCTATTGTATGTTATATTAGAATCTTTTTTCTATAATAAAATAAATAAAAATAGATAGAAAATCGAATCTAATATAGAATAATAAAATAGAATATTAATATATAATTGAATAATAACAATAATATATTCTATGAATAATAATAATATATTCTATTCTAATAATATATTATATTCTAAGAATATTAAATAAATTAAATAATACAAAATTTAGAAATAAGATAAATATATAAATAGAAATAAGTAAAAAAAAATAATAGAATTGAAAAAGGAGTTCCAGCACATATAGTGACATATATAGTGAAATAATCCTCTGGGTTCTCACCAAAAAGAATCCTCTTTTTTAATACCCACTCACTCGTTATTATTATTAGTTACTAATCCTAGTGATTGGATTTATATACTTATTTTTTTTTGGTAGTAAATAAATGAGATAGAATATTTAAAAGAAAATATTGAAATGATTTTTCATCGAATGACTATTCATCTATTGTATTCTCATGGAAAGAAAGCTCTATGGAAAAATGGTGGTTCAATTCTATGTTGTTTAACAGGGAGTTAGAATACAGGTGTGGGTTAAGTAAATCAATGGATAGTTTTGGTCCTATTGAAAATACCAGTGTAAGCGAAGACCCGATTATAACGGATATGGATAAAAACATTCATAGTTGGAGTGATAGTGACAATTCTAGTTACAATAATGTTGATTATTTAGTCGGCGTCAGGAACATCCGGAATTTCCTATCTGATAAAAGTTTTTTAGTTAGGGATAGTAACAGGAACAGTTATTCCATATATTTTGATATTGAAAATCAAATTTTGGAGATTGACAATGATCATTCTTTTCTAAGTGAACCAGAAAGTTTTTTTTATCGTTATAGGAATTCTAGCTATCTGAATAATGTCTCTAAGAGTGATGATCCCCATTATGATTATTACATCTATGATACTAAATCCAGTTGGAATAATAACATTAATAGTTGCATTGACAGTTATCTTCGTTCTCAAATCTGTATTGATAGTCACTTTTTAGGTGATAGTGACAAATACAATGACAGTTACTTTTATAGTTACATTTGTGGTATGGGCAGAAATAGTAGTGAAAGCGAGAGTTCCGGTAGAATAACTAGCACAAATGATAGTGATTTAACTAGAAGACAAAGTTCTAATGATCTCGATGAAACTCAAAAATACAAGCATTTGTGGATTGAATGCGAAAATTGTTATGGATTAAATTATAAGAAATTTTTTAAATCAAAAATGAATATTTGTGAACACTGTAGATATCATTTGAAAATGAGCAGTTCAGATAGAATCGAACTTTCGATTGATCCAGGTACTTGGAATCCTATGGATGAAGACATGGTCTCTCTGGATCTCATTGAAATTCATTCGGAAGAAGAACCTTATAAAGATCGTATTGATTCTTATCAAAGAAAGACAGGATTAACTGAGGCTGTTCAAACGGGCACAGGTCAACTAAACGGTATTCCTGTAGCAATTGGGGTTATGGATTTTCAGTTTATGGGGGGTAGTATGGGATCCGTGGTAGGTGAGAAAATCACCCGTTTGGTCGAATATGCTACCAATCAATTTTTACCTCTTATTCTAGTATGTGCTTCCGGAGGAGCACGTATGCAAGAAGGAAGTTTGAGCTTGATGCAAATGGCTAAAATATCTTCTGCTTTATATGATTATCAAAAAAATAAAAAGTTATTCTATGTATCGATCCTTACATCTCCTACTACTGGTGGGGTAACAGCTAGTTTTGGTATGTTGGGGGATATCATTATTGCCGAACCCAATGCTTACATTGCATTTGCGGGTAAAAGAGTAATTGAACAAACGTTGAATAAGACAATACCCGAAGATTCACAAGCGGCTGAATATTTATTCCATAAAGGCTTATTTGATTCAATCGTACCGCGTAATCCTTTAAAGAGGGTTCTGAGTGAGTTATTTCAGCTCCATGCTTTCTTTCCTTTGACTCAAAATTTAAATAAAAAATAAAGCAGATAAAAAAAAAAAAAGAATTTTTTAATTATTTTATTTGTGTTGTGTCGAGTGAGTAGTTATTTAGTTTCTAGGAATCAAAAGAAAATTCATTCTTTTCTTTGGAAACATAAGATTTAACTACAGAAAGAAGACAAGAGTCTTGCATTTTTCTATATCTCCCCCCTCCCCGAGAATCCCTACTTTTT-TTTTTCTAAGAATCCTTGTTATTGACTCATATAGAATTTTTCAAGAATTTGTAAGAAAAAACTCTTTTTTTTTTAACTTCAAAAAAAAAAAATAAATTATGAGACAAAAATCAAATTAGAAGACACAAGAGTAAGGTAATAAGATAATAATAGAAGAATAGTAAGAATAATAAAAAGGTATATTATCATACATATCTTTCTTGTAGAAAAAGAAGGCGAAATCAATCCATTTATTTAGTTCTAGATTTCTTATAATTTTAGATTCTATTTTTGTTTGTACTTTTTATTATTATTATATTATTTATATTTATTAATTATATTATTTATTAATATTCTTTATTATATCTTTATTCTATACTCAATATATATTAGTATATATTATCTATATTCATTATTATATATATATTCACTTAGCTATACTTAGTATAATTTTAAAA-ATATACTTAGTATAAGTATATATGAATTCTAGTGATTATAGACTATCTTTATAACAATATAAGAATAACAAAAATATTAATATAACAATAAAAAAA-AATAACAGGTACAAATAATAAATCGAGGTACCCATTCTATGACAACTCTCAGCAACTTACCCTCCATTTTTGTGCCTTTAGTGGGCCTAGTATTTCCGGCAATTGCAATGGCTTCTTTATTTCTTCATGTTCAAAAAAACAAGATTTTTTAGATACGGGCAGTAGGGACAAATCTCATATATTTTTTTTTAGATCTGGAAGGAATTCGATGAATTACTCCTAAAGGTTTCCATCAAAATAAAATAGCGCTAGTTGATGAAAGTTATTTCGGAAACAAAGAAAAGTAAAGTCAAATTCATTTGGTTGGGTTATTTATTCTCCCAATTCCAAAAAAATAGAACTGGATCTAATATGAGTTGGCGATCAGAACGTATATGGATAGAACTTATAACGGGGTCTCGAAAAACAAGTAATTTCTGCTGGGCCTTTCTCCTTTTTTTAGGTTCATTAGGGTTCTTATTGGTTGGAACTTCCAGTTATCTTGGTAGGAATTTGTTATCTTTATTTCCGTCTCAGCAAATTCTTTTTTTTCCACAAGGGATCGTGATGTCTTTCTATGGAATCGCGGGTCTCTTTATTAGTTCCTATTTGTGGTGTACAATTTCGTGGAATGTAGGTAGTGGTTATGATCGATTCGATAGAAAAGAGGGAATAGTGTGTATTTTTCGTTGGGGATTTCCTGGAAAAAATCGTCGTATTTTTCTCCGATTCCTTATGAAAGACATTCAGTCCATCAGAATAGAAGTTAAAGAGGGTATTTATACTCGTCGTGTCCTTTATATGGAAATCATAGGACAGGGGGCCGTTCCCTTGACTCGTACTGACGAGAATTTGACTCCACGAGAAATTGAACAAAAAGCTGCAGAATTGGCCTATTTCTTGCGTGTACCAATTGAAGTATTTTGAAAAAAAAAAAAAGAATTTATTTTCCCAAAGAAAGCATTCATTTTTTAGTTCATTTTTTTTTTTTGATATTTTGATAGAAAGGGCGTTCTTTGGTTTCAAAATCCGACTAATATTCATTACGCGAAGTGCTCTTTCGTGCATTCATCAAAAAGAGTAATTGCTTCGAATCTTAGCAATTGATATCTTTGGAAACAATATTTTTTTCTTCATTCCGAATTGGCAGTAGACTCTTTCGCTTTCTTATTCTATTTCTGTATTCTTTCGAAATTCAAGGACTAACTCCCGAATTGCAAAAAAACGCGGGAATAGATTATCGATTTTTCTATAGGCTCTATGACTTGTAATACAACTTATGCTTGATATAAATATAATTATCATATAGAGTTGACGAATGAGGTGAAGCTGATTTCATTAAAGATGAAAAATGGCAAAAAAGAAAGCATTCATTCCCCTTCTATATCTTACATCTATAGTCTTTTTGCCCTGGTGGATCTCTTTCGTATTTAAGAAAAGTCTGGAATCTTGGGTTACTAATTGGTGGAATACTAGGCAATCCGAAATTTTCTTGAATGATATTCAAGAAAAGAGTATTCTAAAAAAATTCATAGAATTCGAGGAACTGTTCCTCTTGGATGAAATGCTAAAGGAATACCCGGAAACACGTTTACAAAACCTTCGTACCGGAATCTACAAAGAAACCATCCAATTGATCAAGACACACAACGAAGATCGTATCCATACGATTTTGCATTTCTCGACAAATATAATCTGTTTCGTTATTCTAAGTGGTTATTCTATTCTAGGTAATCAAGAACTTATTATTCTTAACTCTTGGGTTCAAGAAGTCCTATATAACTTAAGTGACACAATAAAAGTTTTTTCTATTCTTTTAGTAACTGATTTATGTATAGGATTTCATTCGACCCATGGTTGGGAACTAATGATTGGTTCTGTCTATAAAGATTTTGGATTTGCTCAGAATGAGCAAATTATATCCGGTCTTGTTTCCACTTTTCCAGTCATTTTAGATACAATTTTTAAATATTGGATTTTCCGTTATTTAAATCGCGTATCTCCGTCACTTGTAGTGATTTATCATTCAATGAATGACTGAAAAAAGGATCCACTGATCCAATTCGAAAGTTTGTTATTTTGTACAAAAGCTAAACATTCAAAAATTTACTTATTCTTTTCTTTTTCTTTTTACCCACCCAGGGGATTCTTCCTATATTCCAGGAAAATTATTTCAGTAAATAGCAGAATCATGGATAGGTAACTATACCAGTGACCTACCTAATTTTATTGTAGAAATTTTGAGGATCAATGATTGGACCATGCAAACTAGAAATGCCTTTTCTTGGATAAAGGAAGAGATTACTCGATCCATTTCCGTATCGCTCATGATATATATAATAACTCGAGCACCCATTTCCAATGCATATCCCATTTTTGCACAACAGGGTTATGAAAATCCGCGAGAAGCAACTGGCCGTATTGTATGTGCCAATTGCCATTTAGCTAATAAGCCCGTGGATATCGAGGTTCCACAAGCGGTACTTCCTGATACTGTATTTGAAGCAGTTGTTCGAATTCCTTATGATATGCAAGTGAAACAAGTTCTTGCTAATGGTAAAAAGGGGGCTTTGAATGTGGGGGCTGTTCTTATTTTACCGGAGGGTTTTGAATTGGCTCCCCCCGATCGTATTTCGCCTGAGATTAAAGAAAAGATAGGTAATCTGTCTTTTCAAAGCTATCGTCCCACAAAAAAAAATATCCTTGTGGTAGGCCCTGTTCCTGGTCAGAAATATAGTGAAATCACCTTTCCTGTTCTTTCCCCAGATCCTACTACTAAGAGAGATGTTAACTTCTTAAAATATCCTATATACGTAGGCGGGAACAGGGGAAGGGGTCAGATTTATCCCGACGGGAGCAAGAGTAATAATAATGTTTATAATGCTACAGCAGCAGGTATAGTAAACAAAATCATACGAAAAGAAAAGGGGGGATACGAAATAACTATAGTGGATGCATCGGATGGACGTGAAGTGATTGATATTATACCTCCAGGACCAGAACTTCTTGTTTCAGAGGGTGAATCTATCAAATTTGATCAACCATTAACGAGTAATCCTAATGTGGGTGGATTTGGTCAGGGGGATGCGGAAATAGTACTTCAAGATCCGTTACGTGTCCAAGGTCTCTTGTTCTTCTTCGCATCTATTATTTTGGCACAAATCTTTTTGGTTCTTAAAAAGAAACAATTTGAGAAGGTTCAATTGTCCGAAATGAATTTCTAGGTCCGCGGATTTATCAACATATTAAGCTCGTAAAAAGAACTCCATTTTTGTTGATAAATTATGTAATCCTATTCTGTATAATAAAAAAATTATGAAAAGACCTTTGCTTGTTTCTATTCTTTTTCTACCATATTTAGAGAATTTCTTGTACCGCAGTACTAGTCAGTCATAGTATGTATATTGTGAAGAAGACTATTTTACTTTGTTTTTTTTTTTTTTTCAACCCTAATAAATTAGAGCGGTATGATTATGTCACTGTTTTCAGATTTCAATGTCCTAGAATAGAAATATATTAATATAGAATAGTTTTCTATTTTAATATAAGAAAATTCGACTCGATACTAAACAAAAAAGAAATAAGAATATTAAGCACAGTAGAAATAGAAATGGGGAAAACGGGATTCTAGGAGGGATTATTTGTCTTTTCCTAGAGTCCGATTCCTTCTTGCTTGTGTCAAAATAGAAATATTCTAGAAATACAAAATATTAATATAATAATACTTCTTGATCTCCTTCTTGAAAGAATCCTATTCTTAGCTTAGTTTCGATTTTTTTCCGAGTTAGAACCATTATGACATAAAGTAGTATAATATAGAAAAGGTTCGGTTCACATGATATTTGATCGATAGAAAAAATATAGAATAGAATTAAGAATATATTACAATAGAATTATTACAATATAATACAAAATCGAATTCATTATATTTATATTGTGCCGCCCAGAAGAAGTAAGTCAAGTAGTGATTTCTTTGATTCCTTCTTTCTTTTACTTTTCTTTCAACTTCAACTTCAAATAAAAAGTATCAACAGATATTATCCAGGAAAAGATGTTTTGAATCAATTAATGAAGTTCATTTTTCAAAAACATCATCAGAAAAAAAATGAAATGGAGTTTTTTGAAACATCGGAAAAAGTTATCCATTAAGTCATTTATATGAATAAAAAATATTATGATTATTAAGAACTCAACGGGACCCCCTCGAATTCGTCAAAGAAAGAGTGGATCCCTGTTGAGTTCTTACGCTTTCATTTCGAAAACTCAATTCATCCGATTACTACAGGGATGAGCCCAATCCGGAATATGAACCATAAAAGAAAATACCAATTAAACCGATCACAGGAATACCAGTTACAGTACCTATTATCCAAAGAGGAATCCTTCCAGTAGTATCGGCCATTTATCCCACTTTCCTCCCCATTTGATCAAGTAGTCATGCTAGAGACATAAACAGTCATAGATAATTATGAAATGATATCCTTCCGAATGGGATAAGAGAATTCTTAATATTTATTTACTATTCCCTTTTCTTCTATTAATTGAAGAAATAATTGGAAAATAAAACAGCAAGTACAAAAATGAGTAATAACCCCCAGTAGAGACTGGTACGATTCAATTCAACATTTTGTTCGTTTGGATTTGATTGTGTCGTAGCTCTATAATTCAGATTAGGTTTATCGTTGGATGAACTGCATTGCTGATATTGATCCCAAAAAAGAAACGGTGGGTACCGCTAGTCCGTGAACAGCCAACCATCGTACTGTAAAAATTGGATAGGTTCTATCTATGGTCATTGGAGCCTCCTAAAAAGATCTACTAAATTCATCGAGTTGTTCCAAAGGATCAAAACGGCCAGTTATTAATGGAATTCCTTGTCGGCTCTCTGTAAAATACTCGTTTGGGCGGGGGCTTCCAAATACATCGTAAGCTAAACCCGTGCTGACAAATAACCAACCCGCAATGAATAGAGAGGGTATAGTAATGCTATGAATAATCCAGTATCGAATACTGGTAATAATATCAGCAAAAGAACGTTCTCCTGTGCTTCCAGACATGTTGAGCTCCGCATATTCTTGTACAGTCAAAGGGGGATCGATTCCATAAAAGATGAGATCAGTAAGTAGAAATTTACTGAAAAGGGATCTTTGTTAGATCGTCAATATTGTACCGAGGGTGTCTTTTGAGTATACCGAATCAGTATAGCTACCCTTCTTCTGACACAGCAACGAAATTTCACAATCAGTGGCGAGATCAAGTACTAGATAATTTCTTTCTTCTTTTCTTGTTGGTTGTCTCGATGTACTCAATAGAAAATTCCTCAAAGTTTGAGAGTCTAAAAAATCTTTATCGTAAAAGATGAGGGTTCTCCACATTATTAGCTTCGGACTAGAAACTGAGGATCAAGTAAAATGTGAATCCGACGGATTGGTTTCGAATAATTCATGAGGGAGATTATCATATTTCTACAATTCAATTAGATGCGAAATCTAGAAATATACTTTTTGTGGTTGTCGAAGAGGTTCTTTGTTGGAACCTCCTCTTTTTTCATTTTTTTTTTCATTTTAAAGAATTGAATTGGTTAGTGGTCCAGTAACAAGTAACAATAATAGCAATAATCGATAATATTTGATGACAGAAAAAGAACAACTAAAAAAAAAAAAATTATTAGTTGTTCTTGTATTAGATACAAAAAAGGCTCTTTCTTGGCTTAATTACAAGGATAGAGCTTTATATTAAAATATGGAAAGACAAAAATTCGAGTGATCTCATATCTTTTTTCTTCTCGTTGTAGATATTAGGAGAATGAAACCCACTACTAAATCTAATGAGTTAAAATGAAAGTCAAAAAAGAAAGGGTATTATAAGGTCACTCTTCTTTCTTTTGTTCTAAAATAAAAAAAAAAAATATTCTAAATTAAATAATATAAATAATCAAAATGAAAATATTTTAATTAGATTAGTTTACTCAACTCACAAGTTGCTCAAAAAATCTGTTGATTTGGAATCACAGGATGGGTAGATGTCACAGATGATGAATGGATTTTGTACCTATGTCACTATATTTTTGTTCGTCTGTAATGATTGATTGATGAATCAAAAATTTTCAATTGTATCTTTCAAGTGGTATTTTTTTTTTTATCTTCCTATCTTTCTCTCAAAAATGGAAACTTAGGGAAGTGCTTTATAAACATATGTATAAAAAGAACATATTTCATTTAGCTTCTTTATGCCCACTATAACTAGTTATTTCGGTTTTTTACTAGCGGCTTTAACTATAACCTCAGCTCTATTTATCGGTCTGAGTAAGATACGACTTATTTGATTTGAAATTATGAAATTAATTGGAAATTATGCAATGTTCTATATATTCTATAGTTCCTTAAGTTCCTTACCGTGTCAATTTCCAATTCTTGGTCATTGAGATTCATGGTCAATACAGATTAATATTTAAGGATAGATATTACCTCCCCCTTTCACTTTCCCCTTTCAAACAAATTAAAATGATTGAAGTTTTTCTATTTGGAATCGTGTTAGGTCTAATTCCTATTACTTTGGCTGGATTATTCGTAACTGCATATTTACAATACCGACGTGGTGATCAGTTGGACCTTTGATTAATTAACATCTCTTTTGTTTATTGACCTCCTATTTCTTTGTTTTAATCCTAATCCACAGGAGGTCAAATTCAGACTTTAGACTGCTGTTCAATTATTTCAGTATCATTCTCGATCTAACAAGAATGAAATCACGCTCTGTAGGATTTGAACCTACGACATCGGGTTTTGGAGACCCGCGTTCTACCGAACTGAACTAAGAGCGCTTTATTTTCATAAAAAATGTTATGTGACCCCAATACATCTTGCATGCATATACTATGATAATATATATATATTGATATATTGAGATTGAGTATATATGTCCAATTGAATCGGTCTCAATTGATCCCTTGTTACCACTCATAAGATAAGTAATAGTTAGGGATAGGGATGACAGGATTTGAACCTGTGACATTTTGTACCCAAAACAAACGCGCTACCAAGCTGCGCTACATCCCTTTCAATTGGTTTCCAGTGTCATTGTAAAGAATCTTTGTCTTGTTTTCCACATTTTTATTTTCTCCGTTGATATGTATATCAATTATCCTGTCATTTTTTTCTTTTTAGTTTTATATCGTATAATACAGAATAAGAATAAAATAAGAATATTTAATTAAAATAAATAAGAATAAATAAAAAAAGATATAAGAATAATAAAATAAAAGAATTCTAATAATAATAATTAGAATAATCAAAGACTTATTATGAAATAAAAAAAAATAGGAAATTCCCCTAAAACAGAAAAATATTTTTAGGGAATGCTCGGGCAAAAATAGACCTCTTTTTTTTTTGTTAAAAAAAAAATATCTAATCAATCGTTGTACATTTCAATTGGAATTCGGAATTCTGCCAACAAATACAAGCGGTTATTAACTAAATAACCATCTGATCATATTCCTATATGTAATTATGTATTACAAATTACATTACAATAAAGAATAAAAAGAAGGAGGATTTAATTTAAAATGCGAGATCTAAAAACATATCTCTCCGTGGCACCAGTGATAAGTACTCTATGGTTCGGGGCTTTAGCGGGTCTCTTGATAGAGATCAATCGTTTATTCCCGGATGCATTGATATTCCCCTTTTTTTCATTCTAGTTATTGGTACGTGAGGGAAGGGGTGAAGAAGATTAGAGATCCAATCAAATATCTGTGATTAATCCCCTCTTCTTTTTTTTTTTAGAATTAGAATAAGTTAAAAAGTAAAAAAAAAAAGAGAAAGAATAAAGGTGGATTCGGCCTCAGTGAAACTCGGAATCTGGCCCAGGCTTCAATTCAATTGAATTAGTAATTCAATTTCGATTAATAATAGAGTGAGACCAGAAATGGAAATGTAATGGCTAGGGCGGGGGCAACAATATCATACAAGATACTTAAATGAAAACTTAAATACTGTGTGTGATTCGAAATATAGTTCGAAATCATTGTATTACTTAATTATTACTATACTATATTAATTGGAATGAAATCTTTCATAATTGGATTTTGAATTATCAACTTCTACTTTTTTGCTGTTCCTTTCTTTTTCTTCGCTTCGAATCCAAAAATAGAAGAGTTAAGTGAATCAAAAACCCAAAGGAGGTTCATGGCCAAGGGTAAAGATATCCGAGTAACGGTTATTTTGGAATGTACCAGTTGTGCTCAAAACAGTGTTAATAAGGAATCAACGGGTATTTCCAGATATATTACTCAAAAGAATCGACACAATACGCCTAGTCGATTGGAATTGCGAAAATTCTGTCCCTGCTGTTGCAAACATAAGATTCACGCAGAGATAAAGAAATAGATAAAATTTATCGCTTGTGTGTCAACCTTCCAAGGAACATGAAAAATGATATATTTTTCATATATAAAATTATATAACAACATATATTAATATTAAATTAATATTAATATTAAATTAAATAATATTAAAAAAAAAAAAAATAAATAAAAAGTTAAAATATAAATAAAACAAATCCTTTTTTGTAAGAAATAGGATTTTCGGGATAGGAATAAACAAACCATGGATAAATCTAAGCGACTCTTTCTTAAATCCAAGCGATCTTTTCGTAGGCGTTTGCCCCCGATCCAATCGGGGGATCGAATTGATTATAAAAACATGAGTTTAATTAGTCGATTTATTAGTGAACAAGGAAAAATATTATCTAGACGGGTGAATAGATTGACCTTAAAACAACAACGATTAATTACGATTGCTATAAAGCAAGCTCGTATTTTATCTTCGTTACCTTTTCTTAATAATGAAAAACAATTTGAAAAAAGCGAGTCGATCGCTAGAACTACTACTACTGGTCTTAAAACCAAAAAAAAATAGAGTTACTCTTCAATTGAATTCAAATTGGAATCGAAACTCAAATCAAATGTGCATTGATGTTTTGTTCGAAAACTACGAAAATCCAATTTCGATTGTTGTGTTGCAAGAAAAAAGATAATCGGTGAAGAAGAATAAATC-TTTTTTTTTTGAGCGTGGTTGTTCCATTTTGACGACTTTATCATATGGATTCTATTTTATCATAAAAATTTCTACTCTACCACCTTCCCGGAGTTCAGTCTCCGGGGAATTTTTATTTTATGATCTCATTGGCAATCATAGAAAGACAATTCCTATTTAATATAGCTATTTGTGCAAGTATTTTTCGATTAAGAAGCAATTGCCTCTTGTATAGATTAGACATGAATCTACTATAATTATAGTATACTTTTTTTGGATTCTCACCAATTACTGCATTTATTCGACCGATCCACAAACGGCGAAAATCTATTTTTTTCCTATCTCTATCCCGATACGCCGAAATCAAAGCTTTTATTTTCTGTTGAGTAATAGTTCGAGTAAGTCTTGAATGAGCCCCGTGAAAGCTTGATGTAAATAAACGGATTTTTGTCCTCCGTTTCCGAGCTATATATCCTCGTTTAATTCTGGTCATTGAATAAATGAAACTTTGATGAATAACTATTTGATTTCTTTTCTTTCAGTTATTCTTTTCCCTTTCCTAGTCTATTAATAACAAAAACGGATTCTTCCAATGTATAAAATAAAAATTCCAATGGCTTTTGCTACTATAACCTTCCCAACCACGATTTTTTTATTTCTAAGCATTTAACCTCGAAATAATAAATTGTATTGATACTAGGTATCAAAAAAACATAGTAAATTAAAACAAAATGGATGAAGAAATAGTGGGTTCCATCGTTTCTATGATTACTTTTTAAACGGCGAGGTCCTCTCTATACACCGGAGCCCTTTCCTTCATTTAATCAATGCTATTGTTAACTTGTACAGTTCACACTCTTTGGCTCTACCCATGAAATATCTAGTAATAGGTCTTTCACAACGAAATCTAGTTATACAGTAACGGTATTTAAGTATGAAGATTAGCTGGGTAGCTGACCCTCTTAGTCCGTTCTTGCAAGAATAAGGGCATAATTTTTCCGCTTTTTAATTGAAATAGGATTTCCCCCGCTTAATGGGTAACCATTTGCTACCAATGGGTAAGTCTTTCTTATCTTAAATTGCAAATTGAGGTGATTGGGTTTGCACCAATCGAAAGCATAAATTTGATAAACAATAGAAGGATATATATTATTAATAGATTTCTTTTTAAGTTAAGATAGTGAATGGGGTTCTTCCATTCTATTCTAACCGATCACTGATACTGGAATAATTTGTTTCCTTTCTTTTGTCTTAGTCTATGATCTGAACGAGTCGCACATACACCCTAGTACATGTTCCTCGGCGCTGAGGGCATCCCCGAAGAGCGGGGGATTTCGTGACATTTCGGATTGGCTGTCTTGTGTTTCTAATAAGTTGTTTAATAGTTGGCATGTTGAGTCGTATACATAATGAGTTGGTTTAGATCAATCCTAACCCGATGATTATGAATTACTTATATTCTATAAAATCCGGTAACAAGATTAAGAAGATAAAATCTCAAATCGTGTATTTGCGCGGAATCCCTGCTGCTAATTTTTTATTCAACCGCTACAAGATCAACAATTCCGTGGGCTTGGGCTTCTGCTGCTGACATAAAAACATCTCTTTCCATGTCTTCGGATACAAGCCATAAAGGTTTGCCCGTTCTTTGTACATAAACCCTTGTGATAGTTTCGCGAAGTTTCAGTAGTTCTTCCGCTTCCAGGATAAATTCTCCCGTTTGTGCCTCATAAAAAGAACTAGCGGGTTGATGGATCATTACCCTGATGATATAACATAATAAAGATTTCCTGCGATAAGGCGAGAGAGATAAAGAATAATAAAAAAAACAAAGAAAGATAGAATTGAACAACCGTACAGGCATCTTTTGCGTATTGCATACGGCTCTACTATGGAATTTCTTTTTACCTTCTATCGAAGAAATGAAAAATATACAGGGTCTATCAGACCCAGATCAGTAAATGATCCAATAACCATCTTTCCTTTTTTTGGAGTAGTTAAAAAATACTATGATGGTTCCGTTGCTTTATTATTTCGTCTGTTATTCAGCAATCCCAAAGTTTCTTTTTTTTTTTTTTTCAAACTGAAAAAAAAAAGTTTGTGACACCGAAATAGGCTCCTGATAGATCAGATAAAATCGGAAATACCCCCTTTCTCATACTACTCTTTCGATACATAATCGAATGGTTTTTG--AAAAAAAAAACACAAAAATTTCGCATATCGAATTCGAAGTGCCATGCTATTATTACTTAATATTCATATGTCGAAGGCATCGTCTTCTTTTTTTTTTTTCTCAAATAAAAGACTCATTGGCGCCAAGCGTGAGGGAATGCTAGACGTTTGGTAATTTCTCCTCCTGCCAGAATAAAAGATCCCATTGAAGCGGCTAATCCCATGCATACTGTCTGTACATCTGGTTGCACAAATTGCATAGTATCATAAATAGCTATTCCGGGTATTACCCATCCGCCTGGAGAATTTATAAACAAATACAAGTCTTTGTTATCGTCCTCTATACTGAGATATACCATAAGGCCAATAAGTTGATTCGATATCTCACCATCAATCTCTTGGCCTAAAAAAAGTAGTCTTTCTCGATAAAGTCGGTTGATTAGGATAAAATTTTATCCCTTAAGAGCCGTACATGCACCTTTTGATGCATACGGTTCATCAAAAATCGCGAAAAGGAATCAATGTGTAGATTTCAACCTCTTTCCTTTTTCATAATGACTTTTTCGAACTTCTAACGAAAGGTCTTTTTCTTACATTTTTCAAGAAAGACGACTTTTGACCCGTTTATCTATATTATATCTATATTAATCTATATTCTATTATAATATAAGAAAAAATATAATGTATTAAACTTATTGAACTAACTTCTCATTGATGTATTGTTTTCATCGAGATCGAATCCAAATCGCGATGTAATTTTCTTGTTTCTGAATGGGCTTCTTCAATTCTTTTAGGTTTCTGTTCTACTCTGAGTAAAGATCTGCCCGATTTGGATTTGCACATATAGGACAAATACTCCAATACCACGTCTTTTTGCTACGACTTCCCCCTTTTTCCTGAATTTCTTATTTCATGTTTTCTGCCAAATATATGACATGATAGAAGTAGTAATCGTAGATATATTACCAATTGGGTTTTTTTCTAAACAGAGCCTGGATGTTTCATTTTATTGGTCCAACCAAGCCAACCATAAATTATTCTAAATTTCTAATAGTAATCTGGATACCTCCCCAAAAAATCGATCTAATTGCACTTCATTACACTTCACGCTCCAAATTTTTGATGATTCAATCAATCTTTTTGGGGGTGAAAGAGAGGATATCTCGATCGGGGGAGAGAACGGGAAAATCCCATATGATCCAATATATCTGACAAGTCGCACTATATGTCAACCCAAGATGCATCTTCCTCTCCAGGACTTCGAAAGGGTACTTTTGGAACACCAATAGGCATTAAATGAAAAAAAGAAAAAAGAAATTTAAATTAAAAAAATGAAATTAAGTAGTATATCTCACTTTGATGTGGAAACGTAACAATGGGTTTATTGTGTTAAAAATGATTTGTCTTTATCATATTGTATTTCTAAATCATAAAGAAAAAAGGAAGACCAAATGAATAAGGGAAAGTTCTTACGAATAGGTCCTTTGAGTGATAAACAAATATGTTTGCATTCACTGATATAAACACTCCTATAAAATATAAAATAGGGTATAAAATATAAAATAGGGTCAACCCCCCACCATTGCGTATTGTTACTTATCGGGTATAGAATAGATCTGCTTCTTTTTGTTCCTACGAATAGAATTGTTCCATTATTACTAAAAAACTAGAACAAATATTAATTCTTTACCCGAGATAATCGACTGAAAGGGAAGGGTCCATAGTATTTTTTTCCATAGTATAGTTTTTTCCAGTGCAATAAAGTTAGATAGTGTCTATTTTTTTTTGATAGAAGAGGTATTTTCATGGGCTTACCTTGGTATCGTGTTCATACCGTTGTATTAAATGATCCCGGCCGTTTGCTTTCTGTCCATATAATGCATACAGCTCTGGTTGCTGGTTGGGCCGGTTCGATGGCTCTATATGAATTAGCAGTTTTTGATCCCTCTGACCCTGTTCTTGACCCAATGTGGAGACAGGGTATGTTCGTTATACCCTTCATGACTCGTTTAGGAATAACAAATTCGTGGGGCGGTTGGAGTATCACAGGGGGGACTATAACGAATCCGGGTATTTGGAGTTACGAAGGTGTGGCCGGGGCACATATTGTGTTTTCGGGCTTGTGCTTTTTGGCGGCTATCTGGCATTGGGTCTATTGGGATCTAGAAATATTTTGTGATGAACGTACAGGAAAACCTTCTTTGGATTTGCCAAAAATTTTTGGAATTCATTTATTTCTTGCAGGGGTGGCTTGTTTTGGTTTTGGCGCATTTCATGTAACAGGATTGTATGGTCCTGGAATATGGGTGTCCGATCCTTATGGACTAACCGGAAGGGTACAATCCGTAAATCCCGCATGGGGTGTGGAAGGTTTTGATCCTTTTGTTCCGGGGGGAATAGCCTCTCATCATATTGCAGCAGGGACATTGGGCATATTAGCGGGTCTTTTCCATCTTAGTGTCCGTCCACCCCAACGTCTATACAAAGGATTGCGTATGGGAAATATTGAAACCGTCCTTTCCAGTAGTATCGCTGCTGTCTTTTTTGCAGCTTTTGTTGTTGCCGGAACTATGTGGTATGGTTCAGCAACTACCCCGATTGAATTATTTGGTCCCACTCGTTATCAATGGGATCAGGGATACTTCCAGCAAGAAATATATCGAAGAGTTGGTGCTGGGCTAGCCGAAAATCAAAGTTTATCAGAAGCTTGGTCTAAAATTCCCGAAAAATTAGCTTTTTATGATTACATCGGTAATAATCCGGCAAAAGGGGGATTGTTTCGAGCGGGCTCAATGGACAATGGGGATGGAATAGCCGTTGGTTGGTTAGGACATCCTATCTTTAGAGATAAAGAGGGGCGTGAACTTTTTGTACGTCGTATGCCTACTTTTTTTGAAACATTTCCGGTTGTTTTGGTAGACGGAGACGGAATTGTTAGAGCCGATGTTCCTTTTCGAAGGGCGGAATCGAAGTATAGTGTCGAACAAGTAGGTGTAACTGTTGAGTTCTATGGTGGCGAACTCAATGGAGTCAGTTATAGTGATCCTGCTACTGTGAAAAAATATGCTAGACGTGCTCAATTGGGTGAAATTTTTGAATTAGATCGTGCTACTTTGAAATCGGATGGTGTTTTTCGTAGCAGTCCAAGGGGTTGGTTTACTTTTGGACATGCTTCGTTTGCTCTGCTCTTCTTTTTCGGGCACATTTGGCATGGTGCTAGAACCTTGTTCAGAGATGTTTTTGCTGGTATCGACCCAGATTTGGATGCTCAAGTAGAATTTGGAGCATTCCAAAAAATTGGAGATCCAACTACAAGAAGACAAGTAGTCTGATAGAACATTTTTATGTTTCTTTTCTACTTTATTTTATTTTGTTATTCTCTTTTTGTTTTTGTTGTGATTTGAATTTTACATAGGGAACCGGATAAATCTTGATTTGAATCATTGCATTTTCTTTTACTCTTGTTCTTTCTTTTTCTTTATCCGGGAGATGATTCAAAATAAACAGGTATGAAAGCTATAATTGTAAATTGTAAACCACGATCAAATCTATGGAAGCATTGGTTTATACATTCCTCTTAGTCTCGACTTTAGGAATCATTTTTTTCGCTATCTTTTTTAGAGAACCCCCTAAAGTTCCAACTAAAAAGATGAAATGATTTTTCATTATCTCAATTGAAGTAATGAGCC--------TCCCAATATCGGGGGCTCATTATTTCAACTAGTCCCCATGTTCTTCGAACGGATCTCTTAGTTGTTGAGAGGGTTGCCCAAAAGCAGTATATAAGGCATACCCAGTAAAACTTACAAGTAAACCAGATATAGAGATGGCAACTAGGGTTGCTGTTTCCATTATTATAAAATCTCAAGACCACAATGGATCTAGGATAAGATCCTTTATTTACAGCGGAATGGTATACAAAGTCAACAGATCTCAATGAATAAAAAAATAGGATTTATGGCTACACAAACTGTTGAGGGTAGTTCTAGATCTGGTCCAAGACGAACTGTTGTAGGGGATTTATTGAAACCATTGAATTCAGAATATGGTAAAGTAGCTCCGGGGTGGGGAACTACTCCTTTGATGGGTGTTGCAATGGCTCTATTTGCAATATTTCTATCTATTATTTTGGAGATTTATAATTCGTCCATTTTACTGGACGGAATTTCTATGAATTAGATTCACAAGAACCGACTAACTGGCTTTTCAATAGAAAGTAAAATTAAGCATTTTGGTCTTTTATTTTTAGCCCATTTCATTTTTATTTGGTAGTTCGACCGTGGAATTTCTTTGTTTCTGTATTTCCGGAATATGAGTGTGTGACTTGTTATAATTGATCCTATTGATAGTACAGAACAGAGAATGGATCTGTCATCTTGATAGAGATGGTTTTACCCCGTCAGATATTTATTCTAGTATCTGAAGCACGGAATATATATAATAGATTCTAAAGTATTAGAACTATGATTCATACTAAATATTTAGACCTCGCAACCGGACTTCCAATTTTTTTTTTTTCAAAGAGTTAGAAGTTAAGTTATAATAAATCGAAAGATTTTGATTCTTTCAAACTGCCGCCGCTTATCTTTATTTTGATCAAAGGACAAACGCTTCTTTAGGATTTTTTTTATTATATCTATTCATTGAATAAGTGATGATCCAGCAGTTCTTACTCAGGGAATTTTTGGACTTAGAGTAAAGGTTTTTTTGAATCATCGTGGTTCTGGTATGAATCTTAGGTTTTTTTAATCGATTCATAGGGTCTTAACAAGAGAATTCCTATCACTAATAATAATAAAGAAGACAGCAGTAAAGTCGCATTATACACACAAATAAAAAAAAAATTAAGTAAATAGAATATTCAAGAGGCCTGTAACGATCAAGATAAAGACGAGTGAGCCGACTTGAGATTTTGGCATTATAACCACAAAGAATAGCTTTCGGATTTCTCTTTTTTCTTATCTTCAGAGAAGATTGGAATCCTAGGATTAAGTTAAGAGGTTTCAAACTTTCTATTACACATATCCATTTCCGTTACAACCAGTATTTGGGTATTTCTGTTTGAGCCGTACGAGATGAAATTCTCATATACGGTTCTCGGAGGGGGAGTTCCCTTGGTTTACCTATCTCAATAAAGTCTATGATTGGTTCGAAGAACGTCTTGAGATTCAGGCGATTGCCGATGATATAACTAGTAAATACGTTCCTCCTCATGTCAACATATTTTATTGTTTAGGAGGAATTACACTTACTTGTTTTTTAGTCCAAGTAGCAACGGGGTTTGCTATGACTTTTTACTATCGCCCGACCGTTACTGAGGCTTTTGCTTCTGTTCAGTATATAATGACTGAGGCTAACTTTGGTTGGTTAATCCGATCAGTTCATCGATGGTCGGCAAGTATGATGGTCTTAATGATGATCCTGCACGTATTTCGTGTGTATCTCACCGGTGGTTTTAAAAAACCTCGCGAATTGACTTGGGTTACAGGTGTAGTTTTGGCTGTATTGACCGCATCTTTTGGTGTAACTGGTTATTCCTTACCTTGGGACCAAATTGGTTATTGGGCAGTAAAAATTGTAACAGGCGTGCCTGAAGCTATTCCTGTAATAGGATCGTCTTTGGTAGAGTTATTACGCGGAAGTGCTAGTGTGGGACAATCTACCTTGACTCGTTTTTATAGTTTACATACTTTTGTATTACCTCTTCTTACTGCCGTATTTATGTTAATGCACTTTCCAATGATACGTAAGCAAGGCATTTCCGGTCCTTTATAGAGAATATGGATCATAGATATTTGTAATCAATCATTTATCATTTTGGGGAGGAACAATAGTATTTCATTGCTACAAATATGGATTATTTCAAAGAATAAGACATGTATTTGGATATTTCCCTTCAACTTAACAAAATTGGATTATTTATTTTCTTTGACATACACGAATAGTTGAAGGGAATTCTCCGAAGAAAAAATGGATTATGGGAGTGTGTGACTTGAACTATTGATTGGGCCGCGCAGATATATGACTTTATCTTATCTGCCACATTTGAATTTACAATTAAATGTGTCTTTGTTCCAACCACCGCGTAAGCCCCCTACATAGGATAGGCCGGTTCGCTTGAAGAGAATCTTTTCTATGATCAGACTCGATCATGTCCTGCATGAACAGGCTCCGTAAGATCCAGTAAAATAAGTGATGTGATATAATCCGGATTATGTCTTATCTATTCCACTTAACTTAATAGTATGGAAATGCATTCATTTCCTTTGCATTGACTCGATTTATGATACTATCGGAGTGAAACAAGTAGATCTAAAGAAGAACAGGGGCTAGATTCTATTAGTAACAAGTAAATCCTTTGTATGTGTATGTAAAAACTCCCGAGATTTTTTTTTGGGGGGGGATAAAGGTCAATCGCAAGGTCTGAGATGACCCAGAAAGCACTATCAACTTTGAAAGCCTACTTGGGTATTGAGCATTTACTTAATAAGAACTGAATTTTTTGCAATGGATAGTTGTAACTCCGGAAAAGAGAATCTGGTTAATTTTCTTACATAGAATCCTCATATATGTGTGGATAACATATAAATTTTTTATATAGATACATTCGGTTCGTTTGATTCGTGCTCGAGCCGGATGATGAAAAATTATCATGTCCGGTTCTTTCGGAGGATGGATCTATAAGAATTCACCTATCCCAATAACAAAAAAACCTGACTTGAATGATCCTGTATTAAGAGCTAAATTGGCTAAAGGAATGGGTCATAATTATTATGGAGAACCCGCATGGCCCAATGATCTTTTATATATTTTTCCCGTAGTAATTTTAGGTACTATTGCCTGTACTGTAGGCTTAGCGGTTCTAGAACCATCAATGATTGGGGAACCCGCGGATCCATTTGCAACTCCTTTAGAAATATTGCCTGAATGGTATTTCTTTCCCGTATTTCAAATACTTCGTACAGTGCCCAATAAGTTATTGGGTGTTCTTTTAATGGTTTCGGTACCTGTGGGATTATTAACAGTACCCTTTTTGGAGAATGTAAATAAATTCCAAAACCCATTTCGTCGTCCAGTAGCAACAACCGTCTTTTTGATTGGTACCGCAGTGGCCCTTTGGTTGGGTATTGGAGCAACATTACCTATTGAGAAATCCCTAACTTTAGGCCTTTTTTAAATTGATTCAATTGTGAAAGAAAATATCATGCCGTGTGTATTGTGTATCTAGGGAGAATTTACTTTGAAAGGACTAATCCCTAGATACATCTATTCCATTTTGGACCTATTCCGATTATATGGATTTGTGCTAAAGATTCAAACTCCATATTTTCATCTTTATTTTTTTTTAGAAAAAATAAAGATGAAAAAAAATCAAATCCAATGGATTTCAAATTTATGCAAAATGCTTTTCTATTTCTAAAATGTCCAATATACGTTTTACATCTTCTACGCGAAAATGTTCAATTTTCATAAGGTCTTCTTGACTGTTATTCAAAAGTTCCAATAATGTATGTATATTGGACCTTTTAAGACAATTATAGATCCTGGAAGGCAATTCTAATTGGTCAATAAAAATGGATTTCAATGCTATTTCTTTTTTATTTTTCCTTAGTTTAGCCAATATATCATGAAAAGTAAAAAGGGGTAAAGTAACTTTGTGTTGATTGTTTTCTAAATTTAAATTTAAGTTTTCTTCTTCCGCATGTAAAAAAGGAATAAATAAATCAATCAAATTCCGGGAGGCTTCATAAAGCGCTTCTTTAGGAGTTAAACTTCCGTTTGTCCATATTTCGAGAAAAAGTATCTCTTGTTTTTCATTCCCATTCACATAAGAATGAATACTATGATTTGCATTTCGAACAGGCATAAATACTGCATCTATAGGATAACTTCCGTCTTGAAAGTTATTTAGTGTTTTTATACGATATCCGCGATTCCTCTCGATTTGTAATCCAATACACAAATTAATAGGTTCTGTTAGGTTAGCTATATGTTGTGTATTATCAACGATTTCCACAGAAGATGGTAAAATGATGTCTTGAGCAGTTACATATCCAGGACCTTTGACACAAATAGACGCGTCCCGAGTTCCATACAGATTACTTCTCAATACAATTTCTTTCAAATTCATTAAGATTTCATGTACTGATTCTTGAATACCTACTATGGTAGAATATTCATGTGGTATTTTCTCAGATTTTGCGCGTGTTATACATGTTCCCTCTATTTCTCCGAGCAAAGCTCTTCGCATCGCAATGCCTATTGTATCGGCTTGGCCTTTCATAAGTGGAGACAGAATAAAGCGTCCATAATAAAGACGCTTACTGTCTACTCTTGATTCAACACACTTCCACTGTAGTGTCCGAGTAGATACTCTTACTTTCTCTGGAACCATAGTAATATATTTTATTTTGATCAAATCCTTGAATTATTTATTTTTCTCTTGAAATCTCTTCAATCTTTGTTTTTAGTTTTACACACGTCTTTTTTTAGGGGACCTACATCCATTATGTGGCATAGGGGTTACATCCCGTATATAATTTAATAGTATACCACTTCTACGAATAGCTCTTAATGCCGCATCTCTTCCGAGACCGGGACCTTTTATCATGACTTCTGCTCGTTGCATACCTTGATCCGCTACTGTCCGAATAACATTTCCTGCTGCGGTTTGAGCGGCAAATGGTGTCCCTCTTCGTGTACCCTTGAATCCACAAGTGCCGGCGGAGGACCAAGAAATCACCCGACCCCGTACATCTGTAACAGTCACAATGGTATTGTTGAAACTTGCTTGAACATGAATAACCCCCTTTGGTATTTTACGAGCATGTTTACGCGAACCAATACGTCCATTTTTGCGTGAACCCATTTTTGGTATAGGTTTTGCCATATTTTTCTTATTATTCTTATTTTTAT--TTCATAAATATAAGTGTGAGATATATGGATATATCCATTTCATCTCAAAAACAGATCCTTTTTTCTTTTCTAACTATAATTAATATTATAATTAATTAATATTCTATTAACTATATTCTATTACTATATTAATAATTAATAGAAAATTCTATTCATATAGAAATAATAATAGAAATTCTATTCATATAGAAATAATAATATAGAATATAAATGCAATTCAAAATTCTTATTAAAATCATTTAGGAATTAATATTAAAATCATTTAGGAATTAATATAATAATTAATTAATATTTAATTTTATATAATAATAATATAATTTATATAATTATATATTTCTATAATTATTATTTATTATTAATTATTATTTGATTTAATATTGAATTTCATATTCATATTAATAGAATTTTTAATAGAATTTTTTTGCTTTAATATACATTTATTTGATTTGTGCACCCGGTCCTTTAGAATGGAAAGCTCTCTTTTTTTGTGGAAATATTATCCTTGTCTTTGTTTATGTCTTGGATTGGAACAAATTACTATAATTCGCCCCCGCCTACGGATCAATCGACATTTTTCACAAATTTTACGAACAGAGGCCCTTATTTTCATATTTGTCATTCCTTAACTTAATCCCGAATTTGTTTATTGGAAGAAAATATGGTTTCCTTTAATTTGTAACTTCTAATTGTACCCCCCAAAAACAAAAAAAAAAAGAATGTTGAAGTTGAAAAACAGTCTAATTATTCGAATCTTTGTTCCGAGGTCTATAAATTATACGCCCTTCGGTTGAATAAAAATGACTTATACTTTCATTTTTACTCCCCCGGTTGTATACATATAAAATAAGAGTACATCGAATCCTTTCGGAAACATAGCCTAGAATCATATTTTAATTATATAAAGGAACCTGGAACATACCCTTGGGAAGTGATCCAGTAATTAAACCATCATCAATCCGTTTTTTCTTTTATCCCTATTCCAGTTAAACTCTCTTCACGCATTCACTAATGTATGAGGAGTTATATTAGAAACCTGTGTTTTCTCTCTTTTTTTTTCACAAAAATATATAGAAGTTTCTCATATAACATAGAATATAATTCGGATATCAGAAAGATTACCATATAGAACATAAAACTTCTCCGCCGATTCTTTCTAATCGAGCCTCTCGATCTGTCATTATACCTCTAGAAGTAGAAAGAATTACAATCCCCATCCCTCCTAAAATTTTAGGAATTCGTTGATAATTAGAAAAGATTCGTAGACCAGGTCTACTGATCCGTTTTAAATTTAAAATCGTTTTATATGATCCTTTCCTATTTCTTCTATACCGTAGAGTTAAAACTAAAAAATATTTGTCGGTTTCCCTACGTTTCTTCACGTTTTCAATAAAACCCTCTCGTAAAAGTATTTTAACAAAGTTTTCGGTGATGTTAGTAGATGGTATTCGAACCGTTCCTTTTCTATTCATGTCAGCGTTTCGTATCGAGGTTATTATGTCAGCGATGGTGTCCTTACCCATGATAAACGAAAAGAATTGTTGCCCCTGACTTTCGATATAATCAACATGCTCTTTTTTCTATTCTTTATTTAATAAGATTTTCTATTTTTTATTCGTTTTTATTCAATAAATCAATAAAAAAAATATCTAAAAATATCGAATAAATATCTAATATTGATATTTTAATATATTAATATGTAATTAATTATGATTTCTATTTAATATCTATTTTCTTAATATCTATTTTCTATTATTATACTATTATTAATTATAAATATATTTCTATATTCTATATATTTATCTATTTATTATATATTTCTATTTTTTTTTTCTATTTCTTCTTTCTTCTATTATTTCATTTTTTATATTTATTTAGGTTATGAAATATTAAATATTTATATATATTTAATTATATATATTTAACTATTTATTTTATATATTTAACTATTTATTTTATTAAATATTTAACTATTTTATTTATATATTTTATTAAATATATATATATATAATAACAATAAGGTATATGTATGATACATAATCTATTAATTAATCTATTTCATTCACAAATATATCTATATCATGGTTTCGTCTTATAATACCTCGGGTGCTAATGAAACTATTTTAGTGAAATTTAACTGTCTCAATTCCCGGGCGATTGCGCCAAAAATTCGAGTTCCTTTTGGATTTCCTTCTTGATCAATCACAACCGCAGCATTATCATCATACTGTATTATCATACCGTTGTTACGTTTGAGTTCTTTACAAGTACGTACAATTACAGCTCTGATCACTTCTGATCTTTCTAAAGGCATATTGGGTACTGCTTCCTTGATTACAGCAACAACAATGTCACCAATATAAGCATATCGTCGATTACTAGCTCCTATGATTCGAATACACAATAATTCGCGAGCCCCGCTGTTATCGGCTACATTCAAATGGGTTTGAGGTTGAATCATATCATTTTTTTTATCTGTTCTTTCAGTCCAAAGGTTGAAATAAAAAAAAAATATTTTGTGTTCAAAAAAAAAAAAGAAACCTACAATGAAAAATTGCAATTGTGTTTTTTTTTTTTTATCCTAAAGACCCCTTTCCTTTGGTTCTAATTATTATCCTGAAATAATGAATTGAGTTCGTATAGGCATTTTTGATGCTGCTATTGAAATAGCCGTTCTGGCTATATTTTCTGCGACTCCGCTGATTTCATAAAGTATTCTACCTGGTTTAACGACAGCTACCCAATATTCGGGAGATCCTTTTCCCGAACCCATACGCGTTTCGGTAGGTCTTACTGTAACTGGTTTGTCTGGAAATATGCGTACCCATATTTTCCCACCCCGGCGGACATTTCGTGACATTGCCCGCCGCCCTGCTTCTATTTGTCTCGATGTGATCCAAGCGGGCTCAAGTGCCTGAAGAGCGTATCTTCCGAAGCAAATATGATTACCTCGATAGGATATTCCTTTCATTCTTCCTCTATGTTGTTTACGGAATCTGGTTCTTTTGGGGTTATAGTTGATGGTTGTTTCTCAATTCCATCTCTACTACAGAACCGTACATGAGATTTTCACCTCATACGGCTCCTCGCGAATGAAGCGATTCAAAAAAATGGATTTAACGGATAAAATAATATACAATAATATACATATGTTTCTAATATAATAGAATAGAATCGCGGGATTTTTTGAGATTTCATAGAATCTATTGGTCTATTGGAAATTTGTATATCTTGTTTTGATATATAACTAAACGTGTATTCTATTACTATTATAGATATAGACAATTTTTCCTATCCATATAGAACTAGTATAACTAGAATAACTAGTATAACTAGATAATGTTGTTATGTTAGAAGGTTCTAACGAATCTTTATTTTGCTTTTCTTTTTATTATCATATAGGATTGTCCCAAATTTAGAAATTCAATAAAATCCAAATTTTCGCGGGCGAATATTTACTCTTTTATTATTAATTTCAGATGTAATGGAGGGTTAGTCCATGACTCCTCAGAAAAAATGGATTAGTTCTTGGTTCATTCCGCCATCCTACCCAATGAATCATTAAGATTTTTTTTAATAAAATCTTAGGTATTCACAGGTTCCGTCGTTCCCATCGCTTCTCGATTAATGGTTAGGTCTGAATTCTACAATGGAGCCTCTCTAATAAGATTTTAAGATTTTCTTTTTTCTTGAATCAACCTTCTCAGTTTTTATTGACTCGGGGCTCTTGATTTGTTTGTTCTAGGAATATATTCACTAGGAATATATTCATCTAATTATGGATTAATTAATATTGATGCTTTATTACACTACCTTTTATGAGATGACTCATAGACCTTACATATTCAAATTCTATATCATTGATATTCTTTTTCTCTCTTTCTTTCACCCTTTCATTTATCCGTATATTCTTATTGCTTTCCAACTCATAATCAGATTCGTTTTTCTTTCTTTTTTATGCAATATTTCAGTTGCTATAATGATATCACCAATATATCATATCTTTATTTCTATTTTGACTAATTCTTTAAATCCAGATAATGCGAAGCGATGAGTTGGTTATTAGTTCTATAGTTATTAATTAATTCATACTACGAGTCGGTTTATTTTTTTGTTGAATTCGAACCACTCTAAAAAATCAAATAAATAAAAAAAACCAACGAGTCGCACACTAAGCATAGCAATTATATCAATATCAAATGATTAATTGAATTTTATTATTCAATCTTATAAAATTGTAAAATTGCTCATTTTTTGTTTTGATTTAACAGAATAAGAATGGAAAATTTTTCATTTTCTGTTTTATCAAAACATGGAACCTTAAAGATAAGGAAAAGCTTATTATTCTTCGTTTACAAATATCCAAACTTTGATGCCTAATACCCCATAAATAGTTCGAACTGTATAGGAACAATAATCAATTTTAGCTCGAATGGTTTGTAGAGGAACCCTACCTTCTCTGATCCATTCGACACGTGCAATTTCTTTTCCGTCGATACGTCCCGCAATTTGTACTTGAACTCCTTTTGGACCCGCCTGTTCAGTTAATTCAATAGCTTTTTTCATTGCTTTACGAAACGAAACTCTATTTTTTAATTGTCCGGCTATAAATTCTGCAAGAATAGTAGGGTCTCTATAAGCATTTGCAATTCTTGTAATAGAAATGTTGAGTTTTCGATTCACACAATTCAGTTTTTTTTGAACATTCATCTGTAATTCTTCGATTCTTCGGGGCTTACCTTCTATTAAAAACTTTGGAAATCCCATATAGATTATGACTTGAATCAGATCGATTCTTTTTTGAATCTTTATCCGTCCAATTCCCTCGACACCAGAAGATATTCTCATATTTTTTTGTATATAATTCTTGATACAATCTCGTATTTTTTTATCTTCTTGTAGACTCTCGGAATAATTATTTTGTTTTGCAAACCAAAGAGAATGATGACTTTGAGTTGTACCAAGTCTGAAACCAAGCGGATTTATTTTTTGTCCCATAATCCCCCACTACTATACATAAAATGATACGTCTTATTTTATACATAAAATGATACGTCTTATTTGTTTTGTGTACTTTCTTTTTTTTTTATCTTTATCCATCAGGTTTTTTATTAAGCATAATATGGCACGCCTTTCATACTTTTTTGAATCTACAAATATATCTTTATGACTCATTTAACTTAGTTCGTTGAAATCTATGTTGTGAGTAGCATTTGCTGCTGCAGAATAAAACAATTCAAAAAGAAATGGAATAAGATACTCAATTCAATAAAGCATAAATTCTAGTATCATAACCCTTTCTCCATAAATCTCATCAATTACTATTCGTGCTTTGTGTTGTGAACAGATATGCATATATGTTGACCTAAAGGTTCTATTTCTGTATATTGGTTCTTCTTTATCATAAAGTTCTATTTTCACTAATAAATGAATAAAGATTTATATTGATAATCTCTATTTTTGTTTTATTAATTTATTGATTAATTATTATTAATCATCTTCATTTAATTTAATAATAA-TTTTTTTTTTTAATTTTTT-ATATTTATAAGAGATTTTTTTTGAGTAATTTATTAATTACTATTACTAAATTAACGTTAACGACCAGATCTATTATCATTTTTCGCATGTCCTCGGAAGTTTAGAGTAGGTGAAAATTCTCCCAATTTATGGCCTACCATACGATCTGTTATATAAATAGGTAAATGTTCTTTTCCATTATGGATAGCAATGGTATGGCCAATCATTGTGGGTATAATGGTAGATGTTCGGGACCACGTTGTTATTATTTCTTTTTCTGCTTTTATGTTAAGCTTATTTATTTTTCTTAATAAATGATTCGCTACAAAAGGATTTTTTTTTAGTGAACGTGTCATGTCACAGCTAATTACTCCTATTTTTTTTTGTAAAGACGAAGAAACAAATTCGATTTTCTCTACTCTACTATTTACTACGGCGACGAAGAATCAAATTATCACTATATTTATTCCTTTTTCTACTTCTTCTTCCAAGTGCAGGATAACCCCAAGGAGTTGCGGGTTTTTTTCTACCAATTGGGGCCCTCCCTTCACCACCCCCATGGGGATGGTCTACAGGGTTCATAACTACTCCTCTTACTACAGGACGCTTACCGAGCCAACATTTCGATCCGGCTCTACCCAAACTTTTCTGGTTTACCCCAACATTCCCCACTTGTCCGACTGTTGCTGAGCAGTTTTTGGATATCAAACGGACCTCCCCAGAAGGTAATTTTAATGTGGCCGATTTCCCCTCTTTTGCAATCAGTTTCGCTACAGCACCTGCTGCTCTAGCTAATTGTCCACCCTTTCCGAGTGTGATTTCTATGTTATGTATAGCCGTGCCTAAGGGCATATCGGTTGAAGTAGATTCTTCTTTTTGATCAATCAAAACCCCTTCCCAAACTGTACAAGCTTCTTCCAAAGCATACGGCTTTCTGGATGTAGATGATGATATCTATACAGATGGATCTTATATATATCGTAGAATTCTTATATATATCGCACAATGAAGTACCGCATGAGTGGATATATAGGAATCCAAATCTGCCGAATCACTCATGTTATGATCTTCTACATCCTAGGTCTTCCCGTTCCTTCATCTGGCTTATGTTCTTCATGTAGCATTCAGACCGAATGACTCTATGAAATTACGTCGCTACTTCCACATATTACGGGTAACGTAGGAGACATCTCTATTTTTCCCCCGGGGAATCCTTAGAATTACCACTGCTTAGCTTTCAATTCGCCTCTGACCATCAAATGAAATGTGAATAACCCGTCCTCCCCTCTTTGAAACAAGGGGCGCTTCTGGTTCTGTCGGTGCTTGAAACAATTTTGTCTTCTCCATATTACTATATCTCTAGAGTCAATAATTTTATATGAGGAACTACTGAACTCAATCACTTGCTGCCGTTACTCTTCAGTTTTCTGTTGAGGTCTATCCTGTAGAGGTACTCAAATTGGATCAGTGATCGATTTCTAGGTTTCGCCGTAAACCTAATTGGTTACTTCCAATTACGTAAATCAATAGTTCAAACCGCACTCAAAGGTAGGGCATTTCCCATTTTTATAGGAACTTCTGTACCAGAAACAATGGTATCTCCAATTATAGCCCCTCTGGGATGTAAAATATATCTTTTCTCACCATCCCCATAGTGTATGAGACAAATGTATGCATTTCGATTAGGGTCGTATTCTATGGTTACGATTCTACCATATATGTCTTTTTCATTCCGTCGAAAATCGATTTTACGGTATAGACGCTTATGACCTCCCCCTCTATGCCCTGCGGTAATGATTCCTCTGGCATTACGGCCTTTACCACAACGATGCTGTCCATAGATCAAATTATTTCGTGGATTGGATTTCACTTGACTGTCTACGGCTCCATTGCGTGTGCTCGGGGTAGAAGTTTTGTATAAATGTATCGCCATGCTATTAAGTATTTTGATTTAAGTTCTTTTCTTTCTAAGAGGTGGAATAGAATAACCCGGTTGAAGCGTAATGATCATACGTCTGTAATGCATTGTATGTCCCATAATAGGTCCCATTCTTCTACCCTTTACCGGGAGTCGATGACTATTCATAGCTATTACCTTGACACCAAAGAAGAGTTCGACCCAATGCTTTATTTCTGTCCTAGTTGATCCTGATTCGACATTAGAAGTATATTGATTTTTCCCCAATAACCGAATACTTTTGTCTGTAAATACTGCATATTTGATTCCATCCATAAATCTATTTTCTTCCCTATGAGTTCTAGTCTCAATAAGAATGCTAGTTCTTACTGTTCATATGTTATGATATGAATATACCACACCAATTCGTTATGTATGGATGATGAGATTCCATTGATACAGAGCCAATTCCAATAGACGGTCCCATTGGCGTGCATCCAGTAGGAATTGAACCTACGAATTCGCCAATTATGAGTTGGGCGCTTTAACCATTCAGCCATGGATGCTTAGCGGGGATCCTCGTACATGGTGAATAACCAAATTCCAATTGAAATGAAATCTTTAGGATAAATCAATGCAATTTAGGAGGATTCAATGAAAGGACATCAATTCAAATCCTGGATTTTCGAATTGAGAGAGATATTGAGAGAGATCAAGAATTCTCACTATTTCTTAGATTCATGGACCCAATTCAATTCAGTGGGATCTTTCATTCACATTTTTTTCCATCAAGAGCGTTTTATAAAACTCTTGGACTCCCGAGTTTGGAGTATCCTACTTTCACGCAATTCACAGGGTTCAACAAGCAATCGATATTTCACGATCAAGGGTGTAGTACTCTTTGTAGTAGCGGTCCTTATATATCGTATTAACAATCGAAAGATGGTCGAAAGAAAAAATCTCTATTTGACAGGGCTTCTTCCTATACCTATGAATTCCATTGGACCCAGAAATGATACATTGGAAGAATCTTTTGAGTCTTCCAATATCAATAGGTTGATTGTTTCGCTCCTGTATCTTCCAAAAGGAAAAAAGATCTCTGAGAGCTCTTTCCTGGATCCGAAAGAGAGTACTTGGGTTCTCCCAATAACTAAAAAGTGTATCATGCCTGAATCTAACTGGGGTTCGCGGTGGTGGAGGAACTGGATCGGAAAAAAGAGGGATTCTAGTTGTAAGATATCTAATGAAACCGTCGCTGGAATTGAGATCTCATTCAAAGAGAAAGATATCAAATATCTGGAGTTTCTTTTTGTATATTATATGGATGATCCGATCCGCAAGGACCATGATTGGGAATTGTTTGATCGTCTTTCTCCGAGGAAGAGGCGAAACATAATCAACTTGAATTCGGGACAGCTATTCGAAATCTTAGTGAAAGACTGGATTTATTATCTCATGTTTGCTTTTCGTGAAAAAATACCAATTGAAGTGGAGGGTTTCTTCAAACAACAAGGGGCTGGGTCAACTATTCAATCAAATGATATTGAGCATGTTTCCCATCTCTTCTTGAGAAACAAGCGGGCTATTTCTTTGCAAAATTGTGCTCAATTTCATATGTGGCAATTCCGCCAAGATCTCTTCGTTAGTTGGGGGAAGAGTCCGCACGAATCGGATTTTTTGAGGAACACATCGAGAGAGAATTGGATTTGGTTAGACAATGTGTGGTTGGTAAACAAGGATCGGTTTTTTAGCAAGGTACGGAATGTATCGTCAAATATTCAATATGATTCCACAAGATCTAGTTTCATTCAAGTAACGGATTCTAGCCAATTGAAAGGATCTTCTGATCAATCCAGAGATCATTTCGATTCCATTAGGAATGAGGATTCGGAATATCACACATTGATCAATCAAAGAGAGATTCAACAACTAAAAGAAAGATCGATTCTTTGTTGGGATCCTTCCTTTCTTCAAACGGAACGAACAGAGATAGAATCAGAGCGATTCCCTAAATGCCTTTCTGGATATTCCTCAATGTCCCGGCTATTCACGGAACGTGAGAAGCAGATGAATAATCATCTGCTTCCGGAAGAAATCGAAGAATTTCTTGGGAATCCTACAAGATCCATTCGTTCTTTTTTCTCTGACAGATGGTCAGAACTTCATCTGGGTTCGAATCCTACTGAGAGGTCCACTAGAGATCAGAAATTGTTGAAGAAAGAACAAGATGTTTCTTTTGTTCTTTCCAGGCGATCGGAAAATAAAGAAATAGTTAATATATTCAAGATAATTATGTATTTACAAAATACCGTCTCAATTCATCCTATTTCATCAGATCCGGGATGTGATATGGTTCCGAAGGATGAACTGGACAGTTCCAATAAGATTTCATTCTTGAACAAAAATCCATTTTTTGGTTTATTTCATCTATTCCATGACCGGAACAGGGGGGGATACACGTTACACCACGATTTTGAATCAGAAGAGAGATTTCAAGAAATGGCAGATCTATTCACTCTATCAATAACCGAGCCGGATCTGGTGTATCATAAGGGATTTGCCTTTTCTATGGATTCCTCCGGATTGGATCAAAAACAATTCTTGAATGAGGTATTCAACTCCAGGGATGAATCGAAAAAGAGATCTTTATTGGTTCTACCTCCTCTTTTTTATGAAGAGAATGAATCTTTTTATCGAAGGATCATAAAAAAATGGGTCCGGACCTCTTGCGGGAATGATTTGGAAGATCCAAAACCAAAAATAGTGGTATTTGCTAGCAACAACATAATGGAGGCAGTCAATCAATATAGATTGATCCGAAATCTGATTCAAATCCAATATAGCACCTATGGGTACATAAGAAATGTATTGAATCGATTCTTTTTAATGAATCGATCTGATCGCAACTTCGAATATGGAATTCAAAGGTATCAAATAGGAAATGATACTCTGAATCATAGAACTATAATGAAATACACGATCAACCAACATTTATCAAATTTGAAAAAGAGTCAGAAGAAATGGTTCGATCCTCTTATTTTTATTTCTCGAACCGAGAAATCCATGAATCGGGATCCTAATGCATATAGATACAAATGGTCCAATGGGAGCAAGAATTTCCAGGAACATCTCATTTCTGAGCAGAATAGCCGTTTTCAAGTAGTGTTCGATCGATTACGTATTAATCAATATTCGATTGATTGGTCTGAGGTTATCGACAAAAAAGATTTGTCTAAGTCACTTTCTTTCTTTTTGTCCAAGTTACTTCTTTTTTTGTCCAAGTTTCTTCTCTTTTTGTCTAACTCACTTCCTTTTTTCTTTGTGAGTTTCGGGAGTATCCCCATTCATAGGTCCGAGATCCACATCTATGAATTGAAAGGTCCGAATGATCCACTCTGTAATCAGTTGTTAGAATCAATAGGTCTTCAAATCGTTCATTTGAAAAAATTGAAACCCTTCTTATTGGATGACCATGATACTTCCCAAAAATCGAAATTCTTGATCAATGGAGGAACAATATCACCATTTTTGTTCAATAAGATACCAAAGTGGATGATTGACTCATTCCATACTAGAAAGAATCGCAGGAAATCTTTTGATAACACGGATTCCTATTTCTCAATGATATCCCACGATCAAGACAATTGGCTGAATCCCGTGAAACCATTTCATAGAAGTTCATTGATATCCTCTTTTTATAAAGCAAATCGACTTCGATTCTTGAATAATCGATATCACTTCTGCTTCTATTGTAACAAAAGATTCCCTTTTTATGTGGAAAAGGCCTGTATCAATAATTATGATTTTATGTATGGACAATTCCTCAATATCTTGTTCATTCGCAACAAAATATTTTCTTTGTGCGGCGGTAAAAAAAAACATGCTTTTTTGGAGAGAGATACTATTTCACCAATCGAGTCACAGGTATCTAACATATTGATACCTAACGATTTTCCGCAAAGTGGTGACGAAGGGTATAATTTGTACAAATCTTTCCATTTTCCAATTCGATCCGATCCATTCGTTCGTAGAGCTATTTACTCGATCGCAGATATTTCTGGAACACCTCTAACAGAGGGACAAATAGTCAATTTTGAAAGAACTTATTGTCAACCTCTTTCAGATATGAATCTACCTGATTCAGAAGGGAAGAACTTGCATCAGTATCTCAATTTCAATTCAAACATGGGTTTGATTCACACTCCATGTTCTGAGAAATATTTACCATCCGAAAAGAGGAAAAAACGGAGTCCTTGTCTAAAAAAATGCCTTGAGAAAGGGCAGATGTATAGAACCTTTCAACGAGATAGTGCTTTTTCAACTCTCTCAAAATGGAATCTATTCAAAACATATATACCATGGTTCCTTACTTCGACAGGGTACAAATATCTAAATTTGATATTTTTAGATACTTTTTCAGACCTATTGCCGATACTAAGTAGCAGCCAAAAATTTGTATCCATTTTTCATGATATTATGCATGGATCAGATATATCATGGCGAATTCTTCAGAAAAAATGGTGTCTTCCACAATGGAATCTGATAAGTGAGATTTCGAGTCTGATAAGTGAGATTTCGAGTAAGTGTTTACATAATCTTCTTCTGTCCGAAGAAATTATTCATCGAAATAATGAGTCACCATTGATATCGACACATCTGAGATCGCTAAATGTTCGGGAGTTCCTCTATTCAATCCTTTTCCTTCTTCTTGTTGCTGGATATCTCGTTCGTACACATCTTCTCTTTGTTTCTCGAGCCTATAGTGAGTTACAGACAGAGTTCGAAAAGGTCAAATCTTTGATGATTCCATCATACATGATTGAGTTGCGAAAACTTCTGGATAGGTATCCTACATCTGAACTGAATTCTTTCTGGTTAAAGAACCTCTTTCTAGTTGCTCTGGAACAATTAGGAGATTCTCTAGAAGAAATACGGGGTTCTGCTTCTGGCGGCAACATGCTATGGGGTGGTGGTCCCGCTTATGGGGTCAAATCAATACGTTCTAAGAAGAAATATTTGAATCTCATCGATCTCATAAGTATCATACCAAATCCCATCAATCGAATCGCTTTTTCGAGAAATACGAGACATCTAAGTCATACAAGTAAAGCGATCTATTCCTTGATAAGAAAAAGAAAAAACGTGAATGGTGATTGGATTGATGATAAAATAGAATCCTGGGTCTCGAACAGTGATTCGATTGATGATAAAGAAAGAGAATTCTTGGTTCAGTTCTCTACCTTAACGACAGAAAAAAGGATTGATCAAATTCTATTGAGTCTGACTCATAGTGATTATTTATCAAAGAATAACTCTGGTTATCAAATGATTGAACAACCGGGAGCAATTTACTTACGATACTTAGTTGACATTCATAAAAAGTATCTAATGAATTATGAGTTCAATACATCCTGTTTAGCAGAAAGACGGATATTCCTTGCTCATTATCAGACAATCACTTATTCACAAACCCCGTGTGGGGCTAATAGTTTTCATTTCCCATCTCATAGGAAACCTTTTTCGCTCCGCTTAGCCCTATCCCCCCCTAGGGGTATTTTAGTGATAGGTTCTATAGGAACTGGACGATCCTATTTGGTCAAATACCTAGCGACAAACTCCTATGTTCCTTTCATTACAGTATTTCTGAACAAGTTCCTGGATAACAAGCCTAAGGGTTTTCTTATTGATGATAGTGACGATAGTGACGATATTGATGATAGTGACGATATCGACCGTGACCTTGATACGGAGCTGGAGCTTCTAACTATGATGAATGCGCTAACTATGGATATGATGCCGGAAATAGACCGATTTTATATCACCCTTCAATTCGAATTAGCAAAAGCAATGTCTCCTTGCATAATATGGATTCCAAACATTCATGATCTGGATGTGAATGAGTCGAATTACTTATCCCTCGGTCTATTAGTGAACTATCTCTCCAGGGATTGTGAAAGATGTTCCACTAGAAATATTCTTGTTATTGCTTCGACTCATATTCCCCAAAAAGTGGATCCCGCTCTAATAGCTCCGAATAAATTAAATACATGCATTAAGATACGAAGGCTTCTTATTCCACAACAACGAAAGCACTTTTTCACTCTTTCATATACTAGGGGATTTCACTTGGAAAAGAAAATGTTCCATACTAATGGATTCGGGTCCATAACTATGGGTTCCAATGTACGAGATCTTGTAGCACTTACCAATGAGGCCCTATCGATTAGTATTATACAAAATAAATCCATTATAGACACTAATATAATTAGATCTGCTCTTCATAGACAAACTTGGGATTTGCGATCCCAGGTAAGATCGGTTCAGGATCATGGGATCCTTTTCTATCAGATAGGAAGGGCTGTTTCACAAAATGTACTTCTAAGTAATTGCTCCATAGATCCTATATCTATCTATATGAAGAAGAAATCATGTAACGAGGGGGATTCTTATTTGTACAAATGGTACTTCGAACTTGGAACGAGCATGAAGAAATTCACGATACTTCTTTATCTTTTGAGTTGTTCTGCCGGATCGGTCGCTCAAGACCTTTGGTCTCTACCCGGACCTGATGAAAAAAAAGGGATCACTTCTTATGGATTCGTTGAGAATGATTCGGATCTAGTTCATGGCCTATTAGAAGTAGAAGGCGCTCTGGTGGGATCCTCACGGACAGAAAAAGATTGCAGTCAGTTTGATAATGATCGAGTGACATTGCTTCTTCGGCCCGAACCAAGGAATCCCTTAAATATGATTCAAAATGGATCTTGTTCTATCGTTGATCAGAGATTTCTCTATGAAAAATATGAATCGGAGTTTGAAGAAGGGGAAGGAGTCCTCGACCCGCAACAGATAGAGGAGGATTTATTCAATCACATAGTTTGGGCTCCTAGAATATGGCGCCCTTGGGGCTTTCTATTTGATTGTATCGAAAGGCCCAATGAATTGGGATTTCCCTATTGGGCCAGGTCATTTCGGGGCAAGCGGATCATTTATGATGAAGAGGATGAGCTTCAAGAGAATGATTCGGAGTTCTTGCAGAGTGGAACCATGCAGTACCAGACACGAGATAGATCTTCCAAAGAACAAGGCTTTTTTCGAATAAGCCAATTCATTTGGGACCCTGCGGATCCACTCTTTTTCCTATTCAAAGATCAGCCTTTTGTCTCTGTGTTTTCACATCGAGAATTCTTTGCAGATGAAGAGATGTCAAGGGGGCTTCTTACTTCCCAAACAGATCTTCCTACATCTATATATAAACGCTGGTTTATCAAGAATACGCAAGAAAAGCATTTCGAGTTGTTGATTCATCGCCAGAGATGGCTTAGAACCAATAGTTCATTATCTAATGGATTTTTCCGTTCTAATACTCTATCCGAGAGTTATCAATATTTATCAAATCTGTTCCTATCTAATGGAACGCTATTGGATCAAATGACAAAGACATTGTTGAGAAAAAGATGGCTTTTCCCGGATGAAATGGTTGTTGCTATCTGCTCCAATAACAAATCATTGGTTTAACTGAATAACTAAATAAAATAGATAGAACCTTTCTTTCTCTTCGTCTCAGGTCGATGGATCTTCTCAATTGAAAGATCCCCTATATGGATAATACACATTCCAGTTGACCGAGCCTAATTCTAATTGTTTTGTTCCGAAGCAAAGATATCCACGGGGCGGTTTGTCCTATTCAGATATTCACGACCAAGAAGTACTGAATTCTCTTTCCTTTCGGATAAGCCCCAAAAGGAGAAGGAAGGCTGGAATGCCAACAGGCGTCTATTATTGAATTCACCCGACCCGAGAGTACAGTACCCATTTTGGGAACGTCCGGTGCCAAAGTCATTGAATGGGTAAGTCGCCAATCCCTAAAACGGACTATGTAATGTACTTTATCCGCTGGGTTACGGGTGGGCATTTTACCAGAGGTTTCTATTGTATCAATCTACCCCCGTGTGATTCCTGTTGAAGCATATACTCGGGGGGTGGGTGCAGGGCGGACGATTTCAAAACGGACTCCCCATTCATTAGATAGAGAGGATCACCAAGATTTCGTGATCCGCTGCCGAACTTATTCCAATTCAATAAGAGATCTCAATATTATGCCTTGAAGAGGACTCGAACCTCCACGCTCTTTAGCACGAGATTTTGAGTCTCGCGTGTCTACCATTTCACCACCAAGGCATCTTGAAAGTGAATCGTATTCCATGAATATGATATCTATCTAGTGTGATGTATGGAATATATGACAAGGGTGGAGTGTTAGAGTATTTTTATTGATCGGTCATGTCATATAGGCCCGAGTCGGACATCCAATTGGTTCGATTTGAATTATCCGGAGGATACCTTATATATATTCTATCAAAAAGATGGACAATCAAACCTATTTCTCGATTCAATAGAAAAGCCCAAAGAGGTGAATAGGGTCCCAAATAATGAGAGATATGTAAAAAGCAGGTCCGATTACGCCTATTCCTAATCCTAAATGGAATGGAACGACGCAGGGATCTATATGTAAACATAGTATCTATTTAGATACGCTCGAATGACCCCTTCTCATAATGAGAATGTATATAACCCTATTCCGGTCTGGTCCGGTATGGAATGAACTTATAATCATGGAATCGACTCGATCATCAGATTATAGATTATAAGTTCATAACCCTAGCCCATTCCCATTTTGGGCGGAACAGATCTACTAATTCTTTGATTCCAGTTAGTAAGATAAGAGGGATCTTGAACTAAGAAATAGATTCTAGAAGCTAAAAAAGGGTATCCTGAGCAATTTCAATAATCGGGTTCATTGATATTCCTGGTATAGTAGATGCTATCACACATACAATCATACTCAATTCGATGGAATTGTTTGATCTTAAAGGGGACCTTCTATAATTTCGCACGTGAGGAGTTATTTCTTGGTTTCGTCCAGTCATTAATAACTTGATTATTTTTAGATAATAGTAGATAGAAACAACGCTCGTAAGGAGTCCTATTGAAACCAAGAAATATAGGCCTGCCTTCCATCCACACCAGAATAAATGAAGTTTTCCGAAAAAACCTGCTAGTGGAGGAAGACCTCCTAAGGATAAGAGACATAGGGCTAAAGAGAGAGCCAAAAAAGGATCTTTCGTGTATAATCCTGCATAATCTCGAATGTTATCAGTTCCGGTCCGTAGACCAAATGATACAATGCAAGCAAAAGTTCCTAGATTCATGGAGATATAGAACAGCATATAAGTTATCATGCTTGCATATCCACCATTTGAGTCTCCAACAATTATTCCAATAATTACATATCCGATTTGACCTATGGACGAATACGCAAGCATACGTTTCATGCTTGTTTGGGTAATAGCAATGAGATTCCCCAATATCATGCTAAGAATAGCTAGGATTTCCAGAAGAAGATGCCATTCGTTTGATGAGAAATAAAAAGGAATATCGAAAATTCGAGTGGCTGAAGCTGAAGCAGCTACTTTCGAAGTAACAGAAAGAAAAGCAACGACTGGAGTGGGAGAGTCAGAGTCGAAAAGAGGATTCCTCACTTCTTTCTCTCATTCAAAACCGTGCATGAGACTTTCATCTCGCACGGCTCCTAAGTGATAAAAGAAAGAAGATGAGTTCTTCTTTCTTTTTTGATTACCTTCCTCGCGTATGTATAAGACCGAATCCATTCGATTTTGAATTTTCAAAAGGATTACTAATCCTTAACTTTTCGAGGAATCCTTCATCAGTGGTTGTGAATGACCGATTTTTCTCAATCTTTATGACTTGCTCCTACGGAACCGAGGTCGAAAAGATTGAGAAATAGAACCATCTGATTTGATTCGTTCTCAATAGCCACGAGATGATCATCTTAGGGTGATCCTTTTGTCGACGGATGCTCCTATTATACTCGTAGTCTCTGAAGGATGAGAACCAACTATGTAGCATCTACATCGAGAATTCAAGTATTGTATACGTCATTAGTCCGATCCTTTGTAGGAACTACCCGTAATAACGAACTTGCAAAATGAATCTGTTTATCATAAAGGGATTCGTTGTTCCTGACTCTGCTTCACCTTAATTGTTATTTGAACAAGTAAAGTTATGTCTTGGTCCGAGTGGGAATAGCATTTCTCTTCTGCATGTCCATGGAGTTTTGAAAAATCCAAACATCTCAGAAATAGATAGAGAGGTAGGAATTTATCGAACGAACCGCACTCCTTCGTATACGTCAGGAGTCCATTGATGAGAAGGGGCTAGGGAAAGCTTGAACCCAATTCCTACAGTGATGAATATAAGCGCAATTGAAATTCCTGGGGAGTTATACATTTGTGTATTGATAAGACCATTCACTATTTCTTGAAGCTCGATCTCTCCCCCGGATGAACCATATAGCCAAGAGAAACCATGAACCAGAATAGAAGAGCTTGCCCCACCCATGAGTAAATATTTCGTAGTAGCCTCATTAGACCGTACATCTTTCTTGGTATATCCAGATAGTAGATAGGAGCATAAACTGAAACATTCTGGAGCTACAAAGATAGTTATTAAATCGTTAGCGCCGCATAAAAACATTCCTCCTAGAGTAGCTGTTAATACGAATAACAGAAACTCTGTTATAGCCATTTCTGTACATTCAATGTACTCTACGGATAGAGGAATACATAGAGTTGAACATAGTAAAATAAGAAATTGAAAGATTTCGTTGAAATTGTTCGTTTGGAAATTTCCTGAAAAGCTAATCATAGGTTCTTCTCTCCATCGGAACAATAGGGCCGTTATGCTCATTACTAAACTTGTTGAAGAGATAAAATAGAACCAAGGTATATCTTTTTGATCAGAGGTTGAATCGATCATCAGAAGAAGAATTAGGCCAAAAATTAGGATACATTCTGGGAAAATAAAACTTCCATCGAAGAGAAGCAAATGAAAGGCTTTCATAAAAATTCTCGTAGAATCGAGAATGAAGTTTTCATTCTGTACATGCCAGATCATGAATTAGTAACTGCATCCAATCTCCAAAAAAATCCCAATTGTTTCGAATTTTCTCTTTTTGGAATGGAATATTTACAGAATCCCCATGAATAGGACCAAACCTTATTCCATGGTATTTACATAAGATTCCTCTTTCTTATTCTTAAGCAAGTCCCCGAGAGGGCTTAGTTGATCCATGATTTATGTTTCGTCTTTCGTTTCCTTTTCGTTTGTTTCGAGAGATATATCGATCAATTCCGATTCTTTTTCTATTGATTCTTTTCCGATCGAGATGTATGGATCCATGGGTCTATGTGTCTATATAGATCCTGTTCATGGATTAACGAAAATGTGCAAAAGCTCTATTTGCCTCTGCCATTCTATGAGTCTCTTCCTTTTTGCGTATGGCATCGCCACTCCCTTTGGCAGCATCCACTAATTCGGAACTTAATTTGAAAGCCATATTTCGACCCGGACGTTTTCGGGATGCCCCTAATAACCAACGAATGGCAAGTGCTTTTCCTTGTGTGGATCCTATTTCAATGGGAACTTGATGAGTCGATCCGCCTACACGTCTTGCTTTTACTGCTATATCGGGAGTTACTCCACGTATTGCTTGACGTAAAACAGATAGTGGATTTGTTTCTGTCTTTTGTTGAATCTTTTTCATGGCTCGATAGATAATTTGATAAGCCAATGATTTTTTTCCGTGTTTCAGAATACGGTTAACCAACATGTTAACTAATCGATTACGATAAATTGGATCGGATTTTGCGGTTTTTTCTTCTGCAGTACCTCGACGTGACATGAGCGTGAAAGGGGGAATCCGTTTTTTTTTATTTTCTAAGGGCTAAAATCATTTATTTTGGCTTTTTGACCCCATATTGTAGGGTGGATCTCGAAAGATATGAAAGATCTCCCTCCAAGCCGTACATACGACTTTCATCGAATACGGCTTTCCACAGAATTCTATATGTATCTATGAGATCGAGTATGGAATTCTGTTTACTCACTTGAGATTGAGTATCCGTTTCCCTCCTTTTCCTGCTAGGATTGGAAATCCTGTATTTTACATATCCATACGATTGAGTCCTTGGGTTTCCGAAATAGTGTAAAAAGAAGTGCTTCGAATCATTGCTATTTGACTCGGACTTGTTCTAAAAAAGTCGAGGCATTTCGAATTGTTTGTTGACACGGACAAAGTCAAGGAAAACCTCTGAAATTATTTCAATATTGGACCTTGGACATATCATAGTTCCGAATCGAATCTCTTTAGAAAGAAGATCTTTTGTCTCATGGTAGCCTGCTCCAGTTCCCTTACGAAACTTTCGTTATTGGGTTAGCCATACACTTCACATGTTTCTAGCCATTCACATGGCATCATCAAATGATACAAGTCTTGGATAAGAATCTACAACGCACTAGAACGCCCTTGTTGACGATCCTTTACTCCGACAGCATCTAGGGTTCCTCGAACAATGTGATATCTCACACCGGGTAAATCCTTAACCCTTCCCCCTCTTACTAAGACTACAGAATGTTCTTGTAAATTATGGCCAATACCGGGTATATAAGCAGTGATTTCAAATCCAGAGGTTAAGCGTACTCTGGCAACTTTACGTAAGGCAGAGTTTGGTTTTTTGGGGGTGATAGTGGAAAAGTTGACAGATAAGTCACCCTTACTGCCACTCTACAGAACCGTACATGAGATTTTCACCTCATACGGCTCCTCGTTCAATTCTTTCGAAGTCATTGGATCCTTTTCCTCGTTCGAGAATCTCCCCCCTTCTTCCACTCCGTCCCGAAGAGTAACTAGGACCAACTCAGTCACGTTTTCATGTTCCAATTGAACACTTTCCTTTTTTGATTATTCTCAAAGGAGAAGATTATTCTTTTTACCAAACATATGTGGATCCAATCACGATCTTATAATAAGAACAAGAAATCTTTCTCGATCAATCCTTTTGCCCCTCATTCTTCGAGAATCAGAAAGATCCTTTTCAATCAAGTTTGAATTTGTTCGTTTGGAATCTGGACTCTTCTACTGCATTTTATTTACTTATTTTTTTTTTTTTTATTTCTTTTTTATTTTCTTCCATCATTCCTTAAGTCCCACAGGTTTGATCCTGTAGAATCTGACCCATTTTCTCATTGAACGAAAGGTACGAAATAAATCAGATTGATTTTTCGATCAAAAGTACTATGTGAAATCTTCGGTTTTTTCCTCTTTCTCTATCCCTATCTCGTAGGTATAGCGTTTGAATCAATAGAGAACCCTTTCTTCTGTATCTGTATGAATCGATATTATTACATTCCAATTCCTTCCCGATACCTCCCAAGGAAAATCCCGAATTGGATCCCAAATTGACGGGTTAGTGTGAGCTTATCCATGCGGTTATGCACTCTTCGAATAGGAATCCATTTTCTGAAAGATCCCGGCTTTCGTGCTTTGGTGGGTCTTCGAGATCCTTTCGATGACCTATGTTGTGTTGAAGGGATATCTATATGATCCGATCGATTGCGTAAAGCCCGCGGTAGCAACGGAACCGGGGAGAGTATACAGAAAAGACAGTTCTATTTCTATTCTATTAGTATTTTCTATTAGTATTAGATTAGTATTAGTTAGTGATCTCGGCTCAGTGAGTCCTTTCTTTCGTGATGAACTGTTGGCACCAGTCCTACATTTTGTCTCTGTGGACCGAGGAGAAAGGGAGCTCAGCGGCAAGAGGATTGTAACATGAGAGAAGCAAGGAGGTCAACCTCTTTCAAATATACAACATGGGTTCTGGCAATGCAATGTGGTTGGACTCTCATGTCGATCCGAATGAATCATCCTTTCCACGGAGGTAAATCTTTGCCTGCTAGGCAAGAGGATAGCAAGTTACAAATTCTGTCTTGGTAGGACATGTATTTCTATTACTATGAAATTCATAAATGAAGTAGTTAACGGTGGGGTTACCATTATCCTTTTTGTGGTGACGAATCTTGTATGTGTTCCTAAGAAAAGGAATTTGTCCATTTTTCGGGGTCTCGAAGGGGCGTGGAAACACATAAGAACTCTTGAATTGAAATGGAAAAATAGATGTAACTCCAGTTACTTCGGAAATGGTAAGATCTTTGGCGCAAGAACGCAAGAAGAGGGGTTGATCCGTATCATCTTGACTTGGTTCTTATTTCTCTATTTTTTTAAGAATACCGAGTCGGGTTCTTCTCCTACCCGTATCGAATAGAACATGCTGAGCCAAATCTTCTTCATGTAAAACCTGCTTTATTTAGATCGGGAAAATCGTACGGTTTTATGAAATCATGTGCTATTGCTCGAATCCGTAGTCAATCCTATTTCCGATAGGAGCAGTTGACAATTGAATCCAATTTTTCCCATTATTTTCGTATCCGTAATAGTGTGAAAAGAAAAGAAGGCCCGACTCCAAGTTGTTCAAGAATAGTGGCGTTGAGTTTCTCGACCCTTTGCCTTAGGATTAGTCAGTTCTATTTCTCGATGGGGGCAAGGGAAGGGGTATAACTCAGCGGTAGAGTGTCACCTTGACGTGGTGGAAGTCATCAGTTCGAGCCTGATTATCCCTAAACCCAATGTGAGTTTTTCTATTTTGATGCCGTGATCGAATGAGAATGGATAAGAGGCTCGTGGGATTGACGTGAGGGGGTAGGGAGGGCTATATTTCTGGGAGCGAACTCCAGGCGAATATGAAGCGCATGGATACAAGTTATGCCTTGGAATGAAAGAGAATTCCGAATCAGCTTTGTCTACGAACAAGGAAGCTATAAGTAATGCAACTAGGAATCTCATGGAGAGTTCGATCCTGGCTCAGGATGAACGCTGGCGGCATGCTTTACACATGCAAGTCGGACGGGAAGTGGTGTTTCCAGTGGCGGACGGGTGAGTAACGCGTAAGAACCTGCCCTTGGGAGGGGAACAACAGCTGGAAACGGCTGCTAATACCCCGTAGGCTGAGGAGCAAAAGGAGGAATCCGCCCGAGGAGGGGCTCGCGTCTGATTAGCTAGTTGGTGAGGCAATAGCTTACCAAGGCGATGATCAGTAGCTGGTCCGAGAGGATGATCAGCCACACTGGGACTGAGACACGGCCCAGACTCCTACGGGAGGCAGCAGTGGGGAATTTTCCGCAATGGGCGAAAGCCTGACGGAGCAATGCCGCGTGGAGGTAGAAGGCCTACGGGTCGTGAACTTCTTTTCCCGGAGAAGAAGCAATGACGGTATCCGGGGAATAAGCATCGGCTAACTCTGTGCCAGCAGCCGCGGTAAGACAGAGGATGCAAGCGTTATCCGGAATGATTGGGCGTAAAGCGTCTGTAGGTGGCTTTTTAAGTTCGCCGTCAAATCCCAGGGCTCAACCCTGGACAGGCGGTGGAAACTACCAAGCTGGAGTACGGTAGGGGCAGAGGGAATTTCCGGTGGAGCGGTGAAATGCGTAGAGATCGGAAAGAACACCAACGGCGAAAGCACTCTGCTGGGCCGACACTGACACTGAGAGACGAAAGCTAGGGGAGCGAATGGGATTAGATACCCCAGTAGTCCTAGCCGTAAACGATGGATACTAGGCGCTGTGCGTATCGACCCGTGCAGTGCTGTAGCTAACGCGTTAAGTATCCCGCCTGGGGAGTACGTTCGCAAGAATGAAACTCAAAGGAATTGACGGGGGCCCGCACAAGCGGTGGAGCATGTGGTTTAATTCGATGCAAAGCGAAGAACCTTACCAGGGCTTGACATGCCGCGAATCCTCTTGAAAGAGAGGGGTGCCTTCGGGAACGCGGACACAGGTGGTGCATGGCTGTCGTCAGCTCGTGCCGTAAGGTGTTGGGTTAAGTCCCGCAACGAGCGCAACCCTCGTGTTTAGTTGCCAACGTTGAGTTTGGAACCCTGAGCAGACTGCCGGTGATAAGCCGGAGGAAGGTGAGGATGACGTCAAGTCATCATGCCCCTTATGCCCTGGGCGACACACGTGCTACAATGGCCGGGACAAAGGATCGCCATCCCGCGAGGGTGAGCTAACTCCAAAAACCCGTCCTCAGTTCGGATTGTAGGCTGCAACTCGCTTGCATGAAGCCGGAATCGCTAGTAATCGCCGGTCAGCCATACGGCGGTGAATTCGTTCCCGGGCCTTGTACACACCGCCCGTCACACTATGGGAGCTGGCCATGCCCGAAGTCGTTACCTTAACCGTAAGGAGGGGGATGCCGAAGGCAGGGCTAGTGACTGGAGTGAAGTCGTAACAAGGTAGCCGTACTGGAAGGTGCGGCTGGATCACCTCCTTTTCGGGGAGAGCTAATGCTTGTTGGGTAGTTTGGTTTGACACTGCTTCACACCCAAAAAGAAGCGAGCTACGTCTGAGTTAAATTTGGAGATGGAAGTCTTCTTTCGTTTCTCGACGGTGAAGTAAGACTAAGCTCATGAGCTTATTATCCTAGGTCGGAACAAGTTGATAGGAGCCCCTTTTTTACGTCCCCATGTCGCCCCCGTGTGGCGACATGGGGGCGAAAAAAGGGAAAGAGAGGGATGGGGTTTTTCTCGCTTTTGGCATAGCGGGCCCCAGCGGGAGGCCCGCACGACGGGCTATTAGCTCAGTGGTAGAGCGCGCCCCTGATAATTGCGTCGTTGTGCCTGGACTGTGAGGGCTCTCAGCCACATGGATAGTTCAATGTGCTCATCGGCGCCTGACCCTGAGATGTGGATCATCCAAGGCACATTAGCATGGCGTACTTCTCCTGTTCGAACCGGGGTTTGAAACCAAACTTCTCCTCAGGAGGATAGATGGGGCGATTCAGGTGAGATCCAATGTAGATCCAACTTTCTATTCACTCGTGGGATCCGGGCGGTCCGGGGGGGACCACCACGGCTCCTCTCTTCTCGAGAATTCATACATCCCTTATCAGTATATGGACAGCTATCTCTCGAGCACAGGTTTAGGTTCGGCCTCAATGGAAAAATAAAAACGGAGCACCTAACAACGTATCTTCACAGACCAAGAACTACGAGATCGCCCCTTTCATTCTGGGGTGACGGCGGGATCGTACCATTCGAGCCTTTTTTTCATGCTTTTCCGGGGGGTCTGGAGAAAATTGCAATCAATAGGATTTTCCTAATCCTCCCTTCCCGAAAGGAAGAACGTGAAATTCTTTTTCCTTTCCGCAGGGACCAGGAGATTGGATCTAGCCATAAGAAGAATAGAATGCTTGGCTGATAAATAACTCACTTCTTGGTCTTCGACCCCCTCAGTCACTACGAACGCCCCCGATCAGTGCAATGGGATGTGTCTATTTATCTATCTCTTGACTCGAAATGGGAGCAGGTTTGAAAAAGGATCTTAGAGTGTCTAGGGTTGGGCCAGGAGGGTCTCTTAACGCCTTCTTTTTTCTTTTCATCGGAGTTATTTCACAAAGACTTGCCATGGTAAGGAAGAAGGGGGAACAAGCACACTTGGAGAGCGCAGTACAACGGATAGTTGTATGCTGCGTTCGGGAAGGATGAATCGCTCCCGAAAAGGAATCTATTGATTCTCTCCCAATTGGTTGGACCGTAGGTGCGATGATTTACTTCACGGGCGAGGTCTCTGGTTCAAGTCCAGGATGGCCCAGCTGCGCCAAGGAAAAGAATAGAAGACTGACTCCTTCATGCATGCTCCACTTGGCTCGGGGGGATATAGCTCAGTTGGTAGAGCTCCGCTCTTGCAATTGGGTCGTTGCGATTACGGGTTGGATGTCTAATTGTCCAGGAGGTAATGATAGTATCTTGTACCTGAACCGGTGGCTCACTTTTTCTAAGTAATGGGAAAGAGGACCGAAACATGCCACTGAAAGACTCTACTGAGACAAAGATGGGCTGTCAAGAACGTAGAGGAGGTAGGATGGGCAGTTGGTCAGATCTAGTATGGATCGTACATGGACGGTAGTTGGAGTCGGTGGCTCTCCTAGGGTTTCCTCATCTGGGATCCTGGGGAAGAGGATCAAGTTGGCCCTTGCGAACAGCTTGATGCACTATCTCCCTTCAACCCTTTGAGCGAAATGCGGCAAAAGGAAAGAAAATCCATGGACCAACCCCATCGTCTCCACCCCGTAGGAACTACGAGATCACCCCAAGGACGCCTTCGGCATCCAGGGGTCGCGGACCGACCATAGAACCCTGTTCAAAAAGCGGAACGCATTAGCTATCCGCTCTCAGGTTGGACAGTAAGGGTCGGAGAAGGGCAATCACTCATTCTTAAAACCAGCATTCTTAAGACCAAAGAGTCGGGCGGAAAGGGGGGGGGAAAGCTCTCCGTTCCCGGTTCTCCTGTAGCTGGATCCTCCGGAACCACAAGAATCCTTAGTTAGAATGGGATTCCAACTCAGCACCTTTTGAGATTTTGAGAAGAGTTGCTCTTTGGAGAGCACAGTACGATGAAAGTTGTAAGCTGTGTTCGGGGGGGAGTTATTGTCTATCGTTGGCCTCTATGGTAGAATCAGTCGGGGCCTGAGAGGCGGTGGTTTACCCTGTGGCGGATGTCAGCGGTTCGAGTCCGCTTATCTCCAACTCGTGAACTTAGCCGATACAAAGCTATATGATAGCACCCAATTTTTCCGATTCGGCAGTTTGATCTATGCTATGATTTATCATTCATGGACGTTGATAAGATCCTTCCATCTAGCAGCACCTTAGGATGGCATAGCCTTAAAGTTAAGGGCGAGGTTCAAACGAGGAAAGGCTTATGGTGGATACCTAGGCACCCAGAGACGAGGAGGGGCGTAGTAAGCGACGAAATGCTTCGGGGAGTTGAAAATAAGCGCAGATCCGGAGATTCCCGAATAGATCAACCTTTCGAACTGCTGCTGAATCCATGGGCAGGCAAGAGACAACCTGGCGAACTGAAACATCTTAGTAGCCAGAGGAAAAGAAAGCAAAAGCGATTCCCGTAGTAGCGGCGAGCGAAATGGGAGCAGCCTAAACCGTGAAAACGGGGTTGTGGGAGAGCTATACAAGCGTCGTGCTGCTAGGCGAAGCGGTGGAGTGCTGCACCCTAGATGGCGAGAGTCCAGTAGCCGAAAGCATCACTAGCTTACGCTCTGACCCGAGTAGCATGGGGCACGTGGAATCCCGTGTGAATCAGCAAGGACCACCTTGCAAGGCTAAATACTCCTGGGTGACCAATAGTGAAGTAGTACCGTGAGGGAAGGGTGAAAAGAACCCCCATCGGGGAGTGAAATAGAACATGAAACCGTAAGTTCCCAAGCAGTGGGAGGAGCCGGGGGCTCTGACCGCGTGCCTGTTGAAGAATGAGCCGGCGACTCATAGGCAGTGGCTTGGTTAAGGGAAACCACCGGAGCCGTAGCGAAAGCGAGTCTTCATAGGGCAATTGTCACTGCTTATGGACCCGAACCTGGGTGATCTATCCATGACCAGGATGAAGCTTGGGTGAAACTAAGTGGAGGTCCGAACCGACTGATGTTGAAGAATCAGCGGATGAGTTGTGGTTAGGGGTGAAATGCCACTCGAACCCAGAGCTAGCTGGTTCTCCCCGAAATGCGTTGAGGCGCAGCAGTTGACTGGACATCTAGGGGTAAAGCACTGTTTCGGTGCGGGCCGCGAGAGCGGTACCAAATCGAGGCAAACTCTGAATACTAGATATGACCTCAAAATAACAAGGGTCAAGGTCGGCCAGTGAGACGATGGGGGATAAGCTTCATCGTCGAGAGGGAAACAGCCCGGATCACCAGCTAAGGCCCCTAAATGACCGCTCAGTGATAAAGGAGGTAGGGGTGCAGAGACAGCCAGGAGGTTTGCCTAGAAGCAGCCACCCTTGAAAGAGTGCGTAATAGCTCACTGATCGAGCGCTCTTGCGCCGAAGATGAACGGGGCTAAGCGATCTGCCGAAGCTGTGGGATGTAAAAATTCATCGGTAGGGGAGCGTTCCGCCTTAGAGGGAAGGATCCGCGCGAGCAGTGGTGGACGAAGCGGAAGCGAGAATGTCGGCTTGAGTAACGCAAACATTGGTGAGAATCCAATGCCCCGAAAACCTAAGGGTTCCTCCGCAAGGTTCGTCCACGGAGGGTGAGTCAGGGCCTAAGATCAGGCCGAAAGGCGTAGTCGATGGACAACAGGTGAATATTCCTGTACTACCCCTTGTTGGTCCCGAGGGACGGAGGAGGCTAGGTTAGCCGAAAGATGGTTATCGGTTCAAGGACGCAAGGTGCCCCTGCTTTTTCAGGGTAAGAAGGGGTAGAGAAAATGCCTCGAGCCAATGTTCGAGTACCGGGCGCTACGGCGCTGAAGTAACCCATGCCATACTCCCAGGAAAAGCTCGAACGACCTTCAACAAAAGGGTACCTGTACCCGAAACCGACACAGGTGGGTAGGTAGAGAATACCTAGGGGCGCGAGACAACTCTCTCTAAGGAACTCGGCAAAATAGCCCCGTAACTTCGGGAGAAGGGGTGCCTCCTCACAAAGGGGGTCGCAGTGACCAGGCCCGGGCGACTGTTTACCAAAAACACAGGTCTCCGCAAAGTCGTAAGACCATGTATGGGGGCTGACGCCTGCCCAGTGCCGGAAGGTCAAGGAAGTTGGTGACCTGATGACAGGGGAGCCGGCGACCGAAGCCCCGGTGAACGGCGGCCGTAACTATAACGGTCCTAAGGTAGCGAAATTCCTTGTCGGGTAAGTTCCGACCCGCACGAAAGGCGTAACGATCTGGGCACTGTCTCGGAGAGAGGCTCGGTGAAATAGACATGTCTGTGAAGATGCGGACTACCTGCACCTGGACAGAAAGACCCTATGAAGCTTCACTGTTCCCTGGGATTGGCTTTGGGCTTTTCCTGCGCAGCTTAGGTGGAGGGCGAAGAAGGCCTCCTTCCGGGGGGGCCCGAGCCATCAGTGAGATACCACTCTGGAAGAGCTAGAATTCTAACCTTGTGCCAGGACCTACGGGCCAAGGGACAGTCTCAGGTAGACAGTTTCTATGGGGCGTAGGCCTCCCAAAAGGTAACGGAGGCGTGCAAAGGTTTCCTCGGGCCAGACGGAGATTGGCCCTCGAGTGCAAAGGCAGAAGGGAGCTTGACTGCAAGACCCGCCCGTCGAGCAGGGACGAAAGTCGGCCTTAGTGATCCGACGGTGCCGAGTGGAAGGGCCGTCGCTCAACGGATAAAAGTTACTCTAGGGATAACAGGCTGATCTTCCCCAAGAGCTCACATCGACGGGAAGGTTTGGCACCTCGATGTCGGCTCTTCGCCACCTGGGGCTGTAGTATGTTCCAAGGGTTGGGCTGTTCGCCCATTAAAGCGGTACGTGAGCTGGGTTCAGAACGTCGTGAGACAGTTCGGTCCATATCCGGTGTGGGCATTAGAGCATTGAGAGGACCTTTCCCTAGTACGAGAGGACCGGGAAGGACGCACCTCTGGTGTGCCAGTTATCGTGCCCACGGTAAACGCTGGGTAGCCAAGTGCGGAGCGGATAACTGCTGAAAGCATCTAAGTAGTAAGCCCACCCCAAGATGAGTGCTCTCCTATTCCGACTTCCCCAGAGCCTCCGGTAGCACAGCCGAGACAGCGATGGGTTCTCTGCCCCTGCGGGGATGGAGCGAAAGAAGTTTTGAGAATTCAAGAGAAGGTCACGGCGAGACGAGCCGTTTATCATTAACGATAGGTGTCAAGTGGAAGTGCAGTGATGTATGCAGCTGAGGCATCCTAACAGACCGGTAGACTTGAACCTTGTTCCTACATGTGCCGATAAATTCGATCAGGCACTCGCCATCTATTTTCATTGTTCAACTCTTTGACAACATGAAAAAACCAAAAGCTCTGCCCTCCCTCTCTATCTATCCAAGGGATGGAAGGGCAGAGGCCTTTGGTGTCCCCTCCAGTCAAGAATTAGGGCCTCACAATGAATAGCCAATATGCTTTTATCTCATGCCTTTCTTCGTTCATGGTTCGATATTCTGGTGTCCTAGGCGTAGAGGAACCACACCAATCCATCCCGAACTTGGTGGTTAAACTCTACTGCGGTGACGATACTGTAGGGGAGGTCCTGCGGAAAAATAGCTCGGCGCCAGGATGATAAAAAGCTTAGCACCTCTTCAAAACCCCAATTATGAAATCCCTTCTCTCCCACTTCACACCTCGGAACGCACCGTTCTTATAGAGAGAGAGGCGCTTTCACATCTTCTTAAGCCGAAATGGCTGGGGAGAGGAAAGGTTCCCTTTTTTTAGGGTACTCCGGGGAACAGATCCAGTGGAGACGGGGTGGGGCCTGTAGCTCAGAGGATTAGAGCACGTGGCTACGAACCACGGTGTCGGGGGTTCGAATCCCTCCTCGCCCACAACCGGCCAAAAAGGGAAGGACCTTTCCCTCTGGGGGTAGGAAAATCATGATCGGGCTAGCGGACCCAAAGCTATGGAACTTGGGTGTGGGTATTTTGTCGAAATGGAATGGCCTTACCTTACTGTTTTCTTTTTATTTAAAAAAGAGAACATAAAAATTTTCGTAAATGGTGGATGTTTTTTAATAAATATAGTATGCCCCAATCTTCGCATATTTTTTTGTTTTACGCCTCGTAATTCTTCCTCAGCCAGGCTTGGGCAGAATAGCAGAGCAAGTAAAGTATTAGTAGCATAGCAAAAATGCCTTCCTCGTCATTAATATGTTTGCTCGCGGTAATTGTGGCCTCTCGGGAGAATTGATGACTGCATCAAAGATGCACTTGCTATTGCTAGTACTAGTACATCTGAGAATTCTTAATTGGTTAGTTTAAATAGCCCCGGACTGTGGAACAAAAGAGTATCCCGAACCTACACCGAAGTATTGACGGCGATTCTCAAATATCGCAGAACAGAATGGGATACGATGAGATAGAATGCAATAGAAACAAAGACAGGGGGAACGGGTTACCTATAACGGTCAAAGCGAACCCTTTCATTCCGAATTAAAGAATTCGGAATGAATCAAATCTCCCCAAGTAGGATTCGAACCTACGACCAGTCAGTTAACAGCCGACCGCTCTACCACTGAGCTACTGAGGAACAACGGGAAATTCGATCTCATAGAGTTCAATTCCCGTTCTCAACCCACGACCAATATGAGCTCGAAGTTTCCTTCGTAACTCGTGGAACTTCTTCGCAGTGGCTCCGTTCCATGCCTCATTTCATAGGGAACCTCAAAGTGGCTCTATTTCATTATATTCCATCCATATACTAATTCCATTCATTTAATATCCCTTTCTTTGGTGTCATTGAGATAAGAGATGTCGTTTCTAGTCTATCTGTTTCTATTTCTATATATATTATATGGAAAGTTGAAAAATCCCTAGATGATTATATAATAATTCAGAAATTATATAATCATCCAGAAGTTGCAATCGAAAAGAAGAGGGGAAGTTTGTGATGATTCTTCAATCTTTTATACTAGATAATCTAGTATCCTTATGCATGAAGATAATTAATTCGATCGTTGTGGTCGGACTCTATTATGGATTTCTGACCACATTCTCCATGGGGCCTTCTTATCTCTTCCTTCTCCGAGCTCAAGGGACCCAAAAGAAAGTATCAGCAAAAACTGGGTTTATTACAGGACAGCTCATGATGTTCATATCGATCTATTATGCGCCTTTGCATCTAGCATTGGGTAAACCTCATACAATAACTGTCATAGCTCTACCCTATCTTTTATTTCTTTTCTTATGCAATAATCACAAACACTTTTTGAATTATGGATACAAGAATCCAAATTCAATACGTAATTGTAGCATTCAAAGAATTTTCTTTAAGAACCTTTTTTTTCAATTATTAAA-----------------------------------------------------------------------------------------------------------------------------------------------------------------------------------------------------------------------------------------------------------------------------------------------------------------ATATATTTAATTATATAAATTTAATAATAAAATAAAAAATAAAATAGCACTAAAAAGATTAATACAAAAAATAAATAAAATAAAATATACGAAGAAATTCGTCCACCCCCCGGATATTTTATAACCTCTCCCATAAAAAAATTTGTAATACCAACTCCATTTGGAATTCCATCAATTACTTGTCTATCAAAAAAATAATTTAGTTTAGCTAATTTTCGTACACTCGCAATTAAAGATATTTCATAAAAAGCATCTATGTAACCACGATTATATGACCAATCATATATGACATTTATTATTTTATCTGCAACAATTTTTTTAGGAACATTTTTTTCAAATAAATTTAGTAAATTAAAATTTTGTAAAGGCGAATAAACAGGCTTATAGAAAAAAGACGCTATAAATATTCCGAAAAAAGCTAGACTCACCGAAAAAGTTGCATTTGTCAAAAATTGATACCAATCCACAGAATTATTTGAATTTTGATGTAAAAGGTCTATAGACGGAATTAACAATTTTGATAATATATCAGAATCTATTCCTTCTTGACCGAAAGAAATTCCTATGGCCCCAACGAACAAAGTAAATAGTACTAATACAAGCATAGAAAATAGCATAGTATTGTCCGATTCATGAGGATAGAAAGAAGCAGTCTTTTTAGTACCAAAATAGGTAATATCAATAAAAAGACGTGTTATTTTTTTTGCATTTCTATTAATTCGATGTGGATGTGTCTTCTTCCAAAAAAAAGAAGTCCTTTCATTATTATTCATTGTTAATAAAGCTAATAAATGCATTTTTTTTTTTAAACAATTTTTTCCTTCTTTACCCCACAAAGATATTGAATAGAATGAACTATTTTTTTTTCCATTGTAATTTTGAAAATGAACATTGAAATATCCTTCAAAAACAAGTAAATAGATCCGAAACATATAAAATGCAGTTAATCCTGCTGTGGAACAAGCTATTATTGCGAAAATTGGTGAATACAACCAACTATCATTAAGAATTTCATCTTTGGACCAAAAACAGGCAAAGGGGGGAATACCACAAAGAGAAAGTGTACCCACTAAAAAAGCAGTTTTTGTAATTGGCGCATGTTTTGTTAAACCGCCCATAAGAACCATATTTTGACTTTTATCTGGAGAATATCCAACAATAGCTTCCATTGAATGAATAATGGATCCGGATCCTAAAAACAACAATGCTTTTGAATAAGCATGAGTAATCAAATGAAATAAAGCGGCTCGATAAGAGCCCATCCCTAGAGCTAACATCATATAACCCAATTGAGACATTGTAGAATAGGCCAAATTTCTTTTAATATCTTTTTGAGCAAGAGCTAAAGTAGCTCCTAATACTACTGTTATTATACCTATCAAAGCTATTCCATTCATTATGGAGGGTAGAACTATGAAAAGAGGAAGAAGTCGAGCTACAAGAAAAATTCCCGCTGCTACCATAGTAGCAGCGTGTATAAGAGCGGAAATAGGAGTAGGCCCTTCCATAGCATCTGGTAACCATACATGAAGGGGGAATTGGGCAGATTTAGCAACTGAACCGCCAAATAACAGGAGGGCACACAAAGTAACAAATAAAATATTAACCTCATTATTATAAATCAAGTTATTGAATATTTGAAACAAATCCCGAAATTCCAAACTACCCGTTATCCAATAAAGACCTAAAATTCCTAATAATAAACCAAAATCCCCTACACGATTAGTTACAAACGCTTTTTGACAAGCATTTGCCGCAATAGGACGTGTGAACCAAAAACCTATTAATAGATAAGAACACATTCCAACCAATTCCCAAAAAATATAAATTTGTATCAAATTAGAACTAGTAACTAATCCCAACATTGAAGTATTAAAAAAACTCATATAAGCAAAAAATCTCAAATATCCTTGATCATGAGACATATAATTATCACTATAAATAAGAACCAGAATGCCAACAGTAGTGATTAATATTGACATAATAGAGGTAAGTGAATCGATCAAGTAGCCAAACTCTAAAGAAAGATCATTATTTATAGTCCAAGACCATACATATTGATAAATAGAACTGTTATTGATTTGATGAATAGACAGATCGACCGAAAAAATCATAACTATACTTAACAATAAAATACTAGGAAAAGCCCACATACGGCGAAGATTTTTTGTTGCCGTGGGAAAAAGTATAAGTCCCGCCCCTATTAATATAGGAACTGGAAGTGGAATGAAAGGTATGATCCATGAAGATTGATGTGTATATTCCATAAAAAAAAAAATAAAGAATAAAAAATATTTTGATTCTTAATAAGTTTTGTTTCTTATTCGCCAGTTTTATCTCTTTTGAAAGCGTTCAGTTAATAAAAAAAAAGTGAACATATAAATAGAATTCTCTATTATTAATTATTCTAAATCTTTGCACAATACTTCCAATATTGCAAAGTACAAAGTAAAAATAAGCCAATAACTAAATTCCTAGTG-AAAAAAAAAAAAAGAAACTTTTTTTAGTAATATTTATTACTATTAATAAAGAATAAAATATTAAAAAAATCAAAATTTGAATTTTTTTATACAATTATACAAAAATGGATATTTATAGAGTGAGTATAAATAATTACAACAAAATTAAGAACATTAGTTTATTTTGATATGAATCATAAAAAAAAAAAAATAATTTTTTTTTTTGAGTTTGTTTATTCAGAAACATTAGTTCATTTTTGAACTAATTGATTATTTTCCATTACAATAAAAAGATATCTATGTTTGGAAAAGTTTGGAAAAAGGGTTATGATATTCAAGTTTTACTTTAGATCGAAAACATAGAAAAAGGGGAATTAAGATAGGTGAAAAATCTTCTATCCTTTAATAGATTAGATTAACGACCAATTAAACAGGATAAAGGTTTTAGGTTCGTAAACTTTTTAGATGTATTTTATTCTATATTATAGTCTAAATAGAAATGGAATATGAGGAAAATAGACAGAGATATAAACGGATCGGATAGTGTTCTTTTTTTTTTTTTGTAAGAGTTACATAAAAGATTACTAGGAACAAAAAAGAAAAAGATTATGCGATTTTTACATATCCACATTTTTCTTATTTTAGGGGGTATTAATTAAGATATATTCTATATAGATAGATAAGATAGATAAGATATATAGCTAATTATAGAAGAATTCGTTTTTATTTATAGAATAAATTTATAGAATAAATGTCTTTCACATCCAACTATAGCAATGAAAAAAAACTAGTATAATTTTTGAATGGCAGTTCCAAAAAAGCGCACTTCTATATCCAAAAAAAGCATTCGGAAAACTTTTTGGAAAAAGAAGGGATATTGGGCAACATTGAAAGCTTTTTCATTAGCGCAATCTCTTTCTACGGGGAACTCACAAAGTTTTTTTGTGCAACAAATACAAACGTTGGAATAATCTGAATTAGCTGGACTCAAAGAATATTCTAACGTCTTTCGTTTATTATTTTTTTCCCTTTTTTTTAATATTATTATACATATATGTTAATTATTAATTATACATATATTTTAA-------TATATATTAATATATATTAATAT-CATTTTTTTTATTATTCATATTATTCTAATTAAATATTAATTAAATATTAAATTAATTAAATATTAAATAATATTCGAAATTCTAATTAAATTAAATCTATACTAATTCAATATATACTAATTCAATATATAATTAAATTTCAATATATAATTAAATAAATTCATTAAATAAAAAAGAAATCCTTTGAATATAGTGCTCAATTTTTGATCCATAAATTGACTATTTTTCTTTCATTG-AAAAAAAAAAATATAAATCCATTTCTTTCGATTCAAAAAATGAAATAAATAAAAAAAAAATGAGTCATTAAAAACTACAAAAGAACATTCTTTTGTTCCATTCCTGGATTGAAGTCAGAACTATCTAGTTTTAACGGTGCTGTTTTGAAAGAGCATAAACTATGCTATGAAAAACCCATTCCCCGTTGTTAAAACTGATTGATACTCGAAACGAAAAAAGAACGAGAATAAGAATTC--AAAAAAAAATCTTTTATTATTATATTATAAATTTATTATTAATTATTATTATAAACATAAAGAATTTAATAATAAATTTATAATAATAATTCTAATATTCTTCTTTAAATTATTTAATGTTTACTAAATAAATAGTACATTTGAATTGACTCTTTCAATCTCGACGATTGACTAAAAATCGGTTATTATGATTTCGAGTAAGCCGCTATGGTGAAATTGGTAGACACGCTGCTCTTAGGAAGCAGTGCTAGAGCATCTCGGTTCGAGTCCGAGTAGCGGCATGGCATCTTATCTTCGAAAAGAGTAAGTCCTATAATGAATTAAATTCCCGATTTCTATTTCCAGTATTCAGACCC-TTTTTTTTTATTTTATTTTTTTATATGTATATGACATTTTCAACTTTAGAGCATATATTAACTCATATATCGTTTTCGGTCGTATCAATTGTAATTTCAATTCATTTGATAACCTTATTAGTCAATGAAATCGTAGGATTATATAATTCGTCCGAAAAAGGCATGATAATAACTTTTTTCTGTATAACAGGATTGTTAGTTACTCGTTGGATTTTTTCGGGCCATTTACCATTTAGTGATTTATATGAATCATTAATCTTTCTTTCATGGGGTTTTTCCTTTTTTCATATGGTTCCGTGTTTTAAAAAGCATAAAAACCATTTTTTAAGTACAATAATCGCACCAAGTGTTATTTTTACCCAAGGCTTTGCTACTTCGGGTCTTTTAACCGAAATGCACCAATCCGCGATATTAGTACCCGCTCTACAATCCCATTGGTTAATGATGCACGTAAGTATGATGATATTTGGCTATGCAGCTCTTTTATGTGGATCATTATTATCAGTAGCTATTTTAGTCATTACATTTCGAGAAGTCATAAGGATTATTAGTAAAAGCAATAATTTGTATTTTTTAAATGAATCATTTTCTTTTGCTGAGATCAAATACATGAATGAAAGAAACAATGTTTTACGAAAAACTTCTTTTTTTTCTTCTAGAAATTATTACAGATCTCAATTTATTCAACAATTGGATCGTTGGAGTTATCGTATTATTAGTCTAGGTTTTATCTTTTTAACGATAGGTATTCTTTCGGGAGCAGTATGGGCTAATGAGGCATGGGGATCATATTGGAACTGGGATCCAAAGGAAACTTGGGCGTTTATTACTTGGACCATATTCGCGATTTATTTACATACTAGAAAAAATAAAAAATTGGAAGGTGTAAATTCTTCAATAGTGGCCTCTATGGGCTTTCTTATAATTTGGATATGCTATTTTGGAATCAATCTATTAGGAATAGGACTACATAGTTATGGTTCATTTACATCTAATTGAATTAAAGTGAATAAAGGACCTGACAAATACAAATATAGTAAGCATATCTATATCTTATATATAGATATAAGAAATTAGAAATTCTATTTTATATTATAAGTATAAGAATAAGAGAAAACTTCTCATAAACCGTCGAGAACCCTTTAAATCAAGTAATGTAGTGATTCAAGGGGTTCTCACAAACAACAAATATATTTGATTACAATTCAAATTCATTTTTTTTTTAAGTTAGTCCAACGGAAAAATATTTTCTTTTTTCATTGTACAGAGGGTTTATTGCTCTTTTTTATTTTTTGGTTTTATTTCTTTATTCATGAAAACTATCTATAAAAAATTAGATAGAATAGCTTCAACCTTGTCAACTGAGAATGAGAAAATGAAATCTGGATAAATACCAATACCTATTACAGGTATAAGGATAGAAATCGAAATAAATAACTCGCGCGGACCAGAATCAAAAAAATAAGAGTTTGGTGTATTAAAAAACTTGTATCCATAGAACATCTGCCGTAACATAGATAATGAATAAATAGGAGTTAATATCATTCCAATTGCTGTTACAAAAGTAATTAGTATTTTTGTCATTAAAAGATATTTTTGGCTGGTAATTATTCCAAAAAAGACTATCAATTCTGCAACAAAACCGCTCATGCTCGGCAATGCAAGAGAAGCCATCGATAAGATACTGAAAACCGTGAATATTTTTGGCATTGGGATAGCCATTCCGCCCATTTTGTCGAGATAAAGAAGACGTAGTCTATCATAACTAGTTCCCGCCAAGAAAAAAAGCGCAGCGCCAATAAATCCATGAGAGATGATTTGTAAAATGGCCCCATTGAGCCCCGTATCGCTTATAGAACCAATTCCGATAATTATGAAACCCATATGAGATACCGAGGAATAAGCTATTCTTTTTTTTAAATTACGTTGACCAAGAGATGTTGAAGCTGCATAGATTATTTGAATTGAACCTAATATCATTAACCAGGGGGAAAATATAGAATGAGCATGGGGTAATAATTCCATATTAATTCGAACCAATCCATACGCTCCCATTTTTAATAAGATTCCAGCTAAAAGCATACAAGTGCTATAATGTGCCTCTCCGTGGGTGTCTGGTAACCATGTATGTAAGGGTATAATCGGCGATTTGACAGCAAAAGCAATAAGAAATCCCATATAGAATATTATTTCCAGCGCCACAGGATACGATTGATTAGTTAATGTTTCAAAATTTAATGTTGGTTCATTAGAACCATATAAACCGATACCTAGAATTCCCATTAATAAAAAAACAGAACTTCCCGCAGTGTACAAAATAAACTTTGTAGCTGAATACAAACGTTTCTTTCCCCCCCACATGGATAAAAGTAGATAAACGGGAATTAGTTCTAATTCCCACATGATGAAAAAAAGTAAAATGTCTTGAGAAGAAAATGGTCCTATTTGACCGCTATACATTGCTAACATCAGGAAATGAAATAATCGGGATTCTCGAGTAACCGGCTGAGCCGCTAAAGTAGCTAAAGTGGTGATAAATCCCGTCAGTAAAATAGGTCCTATAGAGAGTCCATCTATTCCGAATCTCCAGTAAAAATCAAAAAATTTGATCCATTTATAATTCTCCGTCAGTTGGATTAATGGATCATCCAATTGGAAATTATAACAAAATGCATAGGTTGTTAGAAGCAGATCCATTAAACATATACATATAGTATACCACCTAATCACCTTATTTCCTCTATGAGGAAATAAGAACATTAAGGACCCCCCGGCTATTGGTAAAGCTACAACTATGGTTAACCAAGGAAAATAATTCATGATAAAAATAAGATACACTTGGGCCAGAAAAACCCGCGCTCAAAATAG-AAAAAAAAAAAAAATTTTCTATTTTGAGCGCGGGTTTTTGCCAGTAAAAAAAATGTCTTCGTGCGGTGTTTTTTGAAACGTATCAATAAGCTAGACCCATGCTTCGAGTTGTTTCATGCCATAAATAAACTCGAACACTTAAGAAATCCGTCGGACAAGCGGATTCACACCTCTTACAACCAACACAGTCCTCCGTTCTTGGGGCAGAAGCAATTTGCTTAGCTTTACACCCGTCCCAAGGTATCATTTCTAATACATCTGTGGGGCAGGCTCGGACACATTGAGTACATCCTATACATGTATCATAAATCTTTACTGAATGTGACATTGGATCTATAGTAATTTTTGAACATCAGAAATTAAAAATTTTCGATCTAGTAAACTCGTAAATGAATCATAAATTTAGACACCAGATGAATCAATGATTTACCAGAATTTTGCTAATAAAAATGGACTTCTGGATCAATTCATAAGAAGAGGGCCAAGATACTTTGATTTCTTACGTTTTTGCAAACATGATCATAAGTTGTGTAGCATACATGCTAATTGGAATTGATGAATATTACAATATTCATCAATTCCAATTTTTATGATTAATACTATTTATTCAACAAATTCGATTGATTGATACGAGTTGATTTTCTGTTACGATAAATTGAGGAAACAATGGCCGGTCCGATAGCTGCTTCAGCGGCTGCAATAGCTATAACAAAAATTGAAAAAATATTTCCTTTTAATTGGCGACTATCAAAAAAATCAGAAAAGGTTACGAGATTTATATTAACTGCATTCAATATAAGTTCAAGACACATAAGGGCTCTAACCATATTTCTGCTAGTGATCAATCCATAGATACCGATAGAAAATAAATAGGCACTCAAAACAAGTACATGTTCGAGCATCATTGACTAACTCCTTATCAATTTCGATTCATTTCAATATGAACAAGAATTCGACGGATTCCATTGACTAAAGAATATAACAAGTTTGGACAAAAAGAATATATTGGCAAGAAATCACAAAAAAGATTTCTATAGAAACACTCTTTCACTTTCACATAGGATTCAAGGGAAATAAATGTGATAAAATAGAACAAAATGGAATTTGGATTTATATTGGTAGTTCGAAAGATTTCTTACTGGCGAGCCACGACAATTGCACCTATCAAAGCAGCTAAAAGAATTATTGAAATGAGTTCAAATGGAAGAAAAAAATCTGTTGATAAATGAATTCCAATTTGTTGACTATTACTTATCAAATCTTGCTCTAGAATCTGATTTGGTCTTGTAGTCCAAATAATCCCGTACCATGATGTATCTGGAATAGTAGTTATTAGTGAAACAAAAATACTTGTACAAACCATCAAAGTAATTCCATCCCCAACGGTCCAAAGATGAAAATCTTGGTAATATTCTGAACCATTCATGAACATCACAGCAAATATGATTAAAACGTTTATAGCTCCCACGTAAATAAGTAGCTGCGCTGCAGCTACAAAATGGGAGTTTGATAAAATATAGAATAAAGATATACAAACAAGAACCAGTCCCAACGAAAAGGCAGAAAAAATTGGGTTAGTAAGTAATACTACTCCTAGACTTCCTAATACAAGACCTGATCCCAGAAAGACTAAAAGAAAATCATGTAGCGGTTCGGGCAAATCCATTATATGTAAAATAAGAGATAAATAAATCGAAATCTCATGACCTTATTGATACGACCAGGAAAAAATTTTATATACTCGATTTCTCTCCGCATTGAATTAAATCAAATCCTAAGGAGTGTGAATTGATATAGGTACAGTTATAGGACCAATGTCATTCCATTCTTTATACGAAAGAGTAGTTCGAAATTATACTAAAACTATACTATAAAATTATACTAAAACTATACTATAATATATATATATTTAAATATATATATATTTAATTATATATTATATTATTCTATTTTTATTATATATATATTAGTTATATATATACTATTTTTATATATACTATTTTAATATAGATACTATATATTTTATACTATATATTTAATATTTATATATATAGAATATGATAGTATATACTATATACATAATATGATATACAATATATAGAATATGATTTGATTTATATGATTTTCTTTTTGATTTTTTTTTTATTTCTATTTATTTATAATAATTAATAATAAATTAATAATAATAATCTTTTTTATAATTCTAAATAAGAATTATAAAAAAGAATTTTTTTTTATTTGAATTGTTCGAATTGTATAATCATCAATTACTGACATTGGTAAACGTCCCAAAGCAATTTGATTATAATTCAATTCGTGACGATCATAAGTCGAAAGTTCATATTCTTCAGTCATTGATAAACAATTTGTTGGACAATACTCAACACAGTTACCACAAAATATACAGATTCCAAAATCAATACTGTAATTAAGTAATCGTTTCTTTCGAATATCAGTTTCCAGTTTCCAATCAACAACGGGTAGATCTATAGGACATACACGAACACATACTTCACAAGCAATGCATTTATCAAATTCAAAATGGATTCGACCGCGGAAACGTTCCGATGTGATTAATTTTTCATAAGGATATTGAATAGTTACAGGTAAACGATTTGCGTGCGATAAGGTAATCATGAAACTTTGACCAATGTACCTTGCAGCTCGGACTGTTTGTTGACCATAATTCATGAACCCAGTTACCATAAGGAACATATCGTGAATATCTATGAGTATTTTTGTTTTGTTTCTTTCTCTTGTTTGAGACAAGTTATGAATATAGAAGATCAACCTTTTACAGTGAAAACAGTTGAGATGAAGTTGTTAATAATAGATTGCCGAGAGAAATAGGTAAAAGAAACTTCCATCCAAGATTTAATAATTGGTCCATTCTTAGCCTAGGCAAAGTCCATCTTGTTGTGATAGAAACGAACAAGAAAAAATAAGTTTTAGCTAGTGTAATAAAGATACCAATTGTAGTTCCAAAAACTCCATATATTTTATTTATTTCAAAAAGCTCAGAAACGAATATGTACGGAATAGAGATATTCCAACCGCCCAAGTAAAGAACTGTTACAAATAATGACGAAATTAATAGGTTTAAATAGGAAGCAATGTAAAATAAACCAAATTTTATACCCGAATATTCGGTTTGATAACCTGCTACTAATTCTTCTTCCGCTTCTGGTAAATCAAAAGGTAATCTTTCACATTCGGCTAGGGAAGAAATTAGAAAAACGATGAAACCTATAGGTTGACGCCACAAATTCCATCCCCAAAAACCATATTTTGATTGCGCATCAACTATATCAACTGTACTTAAACTGTTAGATAATCCTAGTCGGTGATAACATTACTGTT--CCCATCGCTATTCCAGAACCGTACATGAGATTTTCACCTCATACGGCTCCTCGAAAGTCTTAAATAAATCTAAAGACCGTGCCGATTCTTTATCTCTTGATATATCCCTAAGATAGATAAGATTAAAATCTATCGGACGATGCTGAAATTAGACCAATTGAATTCTGTCTGTTCTAATAAATAATTAAATAATAAAGAGAAATCCATTTTTCATTTTTATATTAATAAAAGATACAAAAGGTACTTCTGAATTGATCTCATCCCTTAAAAATAAAAATTTGTTGAGTAATAACTTAATTCTTCAATAAAATACTCTTTTCTAATTATCAATAACCCCCATCGTTTTCGACTACGAAAAAGAATTAGACATTCGTTTCTGAATTATGACATGAATTCTATCTCCATGAATATGGATATAAGAAAGAAAAAAGGGGATCGCTCTTTCGTTTTTTATTGTTTTTTTTTTTCTTTCTATTTTTTTTTCGTTCCTATTCTTCTTTTTTTGTGCAAGTAAAATAAAAGGGGACTCAAACAAAAAATTAAAGGATTATTTCGTTCCTGATAGTCATTTATTTAATCAGTGGATAGGAGCATACTCTGGATCGGAATTGTGGGGAGTATTGCCTGATTTTTTCTACCAACTTAAAGCCCCAATTAGTATTCTTTTTCTATTATGCGGAAATGCTCTTTTGGATAATTTACATAATCTGCTTTACTAATCCTTTGTGTATCTTGGTGTTTCTAACCATCCACTCATTTTTTATTAACCCCTTATTTCATTTATGTTTTAATTTATGTTAATTATGTGTATGATAATTCATACAAACGGTAGCGAAAACTCAATAAGGTTGGTCTTTTGAGCCCGCTTCAAGACAGGATGACTAATCACCCAATCTTGGGGTAAACGGACTTTTCTGCTTATAATTTTTATTATTA----TTTTTTTTTTCACTTAATTCTTATACATAGAAAATGAGACTCAATATTTTTACTGCAAATTCAAATCATCATACTATATATCATACTATATATATTAAATATGGTATTAATAAATTATATTCAAAATAAATAATAAATAATTAATTTAATATTTATTTTGAAATATAAATTCAATAGAAGCTGTTTTATTTCACTCATATAACTATCTGATTTAGTTCTTCAATTCAAATTGCGAATAATAATAATGAAAATGAGGATATTTAGTCAATTTATTCTACCCCTT---------------------TCCTATAAAGAAAAGAACATAGCATGGAAAAGTTTCTGTCTCAACGAATCGCACGTAGAGATATTGATAACACACATAGAGTTAATGGTATTTCATAACTAATCGATTGAGCAGCGGCTCGTAGACCACCCAAAAAGGAATATTTATTATTTGACCCATATCCTGACATAAGAAGTCCAATCGGAGCAATACTCGAAATAGCAATCCATAAAAAAACACCAATATTGAGATCAGCTAAAACAAAATTATAGCCAAAAGGAATCACTGAATAGCTTATTAGAATTGATATAACTGATATGGATGGTCCGATACTGAATAAACGAATATTTCCCCTAGATGGAATAAGATTCTCTTTGAAAAGTAGTTTTGTTCCATCTGCTAGAGCTTGAAGAACTCCCAAAGGACCAGCGTATTCGGGTCCAATACGCTGTTGTATCCCTGCGGATATTTCTCTTTCTAACCATACAATTGCTAGTACACTTATTGTGATTCCCAATACAAGAGTCAAAATAGGGGCAAGTACCCATAGAATTCCATAGACCTCTTTTAAAGATTCCAATCTGGAAAAAGAATTGATATCTTGTACTTCTGTTGTATCAATTATCATTTCAACGATCAACTTCTCCCATAATGATATCTATGCTACCTAGTATTGTCATAATATCGGCCAATTTCATTCTTTTAACTAATTGAGGAAGAATTTGCAAATTGATAAAACCCGGTGGACGAATTTTCCATCTCCAAGGAAAACCACTCTGATCCCCTATTAGAAAAATTCCTAATTCTCCTTTTGGAGCTTCAACTCTTATATAAAGTTCTTGTTTTGGCAATTCAAAAGTCGGAGACGGTTTTTTACTAATGAATCGATATTCAAAATCATTCCATTCTGGCTCCTTTTCTCTATCAAAGCAGCGGATTTCTAAATTTTCATATGGCCCGCCCGGAATTCCTTCCAGAGCCTGTTGAATAATTTTTATGGATTCCACCATTTCACCAATTCGAACTAAATAACGAGCTAATGAATCTCCTTCTTTTTGCCATTGAACTTCCCAATCAAATTCCTCGTAACACTCATAATTATCAACTTTACGTAGATCCCATTGTATTCCGGAAGCCCGAAGCATTGGTCCTGATAAACCCCAATTTATTACTTCCTCTCCACCAATAATGCCTACTCCCTCAGCTCGTTCTAAAAAAATAGGATTTCGCGTAATAAGTTTTTGATATTCAACAACCCCTGTTAAAAAATAATCGCAGAAATCCAAACATTTATCTATCCACCCATGAGGTAGATCAGCCGCTACTCCTCCGATACGAAAAAAATTATGCATCATTCTCATACCTGTTGCAGCTTCGAATAGATCATATATTAATTCTCTTTCTCTGAAAATATAGAAGAAAGGAGTTTGTGCACCAATATCTGCCATAAAAGGTCCCAGCCATAGTAGGTGAGAAGCTATACGACTCAACTCCAACATAATTACTCGGATATAGCTGGCTCTTTTAGGTACTTGAATATTTCCCAACTGTTCCGGTCCGTTTACGGTTATTGCTTCTGTAAACATAGTAGCTAAATAATCCCAACGTGTTACATAAGGCAGATATTGTATAATTGTTCGGTTTTCCGCAATTTTTTCCATCCCTCTATGTAAATAACCTAATATTGGTTCACAATCAATAACATCCTCACCATCCAGAGTAACAATAAGTCGAAGAACACCATGCATTGATGGGTGGTGAGGGCCCATATTGACTATCATGAGGTCTTTTCTTGTAGCTGGTACATTCATAGGTTTTTCCTCGATTCATTCTTCCATGAATTGCTTAACACAAAAAAAATAAGTTCATCCAAATTCAAGATCTAATAAATCGAATAATTCAAAATGACTCTTCAAATTAACGAATTTGTGAATCTCGAATATCCAACTGATTTATTAATTTTTTATAACGTATTACATTTTTCTTTGACAAATAAGATAGTAGTCGTTGCCGTTTTCCTAAAATTTTACGTAAACCTCTTTGAGATAAATAGTCTTTTCGGTGCAATTCCAAATGTGAAGTAAGTCTTCGTATCTTATTGGTGAAATTGAATACTTGAAATTCAACCGATCCCCGGTTTTCTTCTTTTTTTTCTTGTGAAATAACTGATATAAATGAATTTTTTACCATAAAATGAAAGCTTTCCTCCCCCCACTTTTTTCTAGATATTTTGATTGATCAGTAATAGTAATGATACTTCTTTTTAATTTTGTATATACAATAATCTGAATTTCCTTAAGAATTCCTGTGATTTTTTTTTTTTTCAAATCAAATTAATTATTATTAATCAATCTAATTCAAATAGGTAAAAATACTATATTTATGCATTCAAAAAAAAAATTGTAGACTTAAAATTTAAATAAGACGATTTTGTTGATTCATTTGTCGATCTAATGGATACATCATTGAATTAGTATCATGCCTAAGAATAGAAGTTAACACAATGCGTGTGTGCATCTATGTGTGTATCCATTTGTCTTCGCATACCAGATATGTTACGGTAATATAGAAGAAATAAAAATGTAGATTAACGAACTTTCAATCGCGGATACATATGTATCCTTACTATACTGAAACGGCTTCCATTATTGGTATCAAACCAATAGCGATTCATACAAGCTAAATCTTCTAATCGATAATTTGGCCAAAGAAAGAATTTTAAATTAATTAGTTTTTTTTTATCTCTATCAAGATCCTTATTTTTAGCCAAAACTTGACAGCAATTATTCACTTTATTCTCATTATAAGATGTTGTCTTTCTATGCACATTATTTCTATTCCTAGGATTGAAACAAATTAGAATTCTCCATTCTCTACGACGAAAAGCGGATAAAATTTTTTCAGGAACAAGCAAATCGTAATGATTTTTTTCTTTATTTTCAGTCATCTTTTGATCTCTTGTTCTTGTAATGGAGTTCTCAAAATTCTTCTTATCAAGACGGCTTTTTTCTTGGTATCTTTGATTAATTTGGTGCTTACTCTTATGAATCAACGAAAGGCCTATGGTTTGATACATAATAAATTGTTCATCGTTTTTTATAGACAGACGAACCGGTTCGATAATCAATATTCCCTTTTTGATCAATTCTGTATTTTTCCTCAATTCTGTAAGAGTTAAATCCTTCTGATTCTGAATCATCATAATATCTAGATTTAGTTCTCCTCTTTGAATAGAGGCTATAGCAATTTCTTTTAGATTTATCAGTCTAATCAGGAGACAATATACTTTGATATTATTCATTATTATTTGATTTAAAGAATCATGCCAGTTCAATTGAAAACAAAAATACTTTCTTTGGAAGAAATTCAGTTCTGCTTCTATTTTGTTCTTGTGTTTCTTTTTCTTGTCCGATCCTGCATAATCTTGTTCAACATCCTTTTCTTGGTTTGAAAGAGATGATTTAAGATCTACTCGACCCGCGTATTCTCCTTTTTTTGCTTGATTTCGAGTCTTTAACTCTAATTCCAGAGATTTTTTTTTTTTCGATGGTCTAAAAATATCTATTATTTTTTTCTTTCCAGTAATGTTTTTATTTTCATTAACATTTTTATTTCCATTAAAATGGAAAAAAAGTGATTTGATTGGTATGATCCACGGGTTACTCGTATATGCATTATAAAATATCATAAATTTTGAAAAGAACCAAAATTCCGGATTCGATATGGAACGATTTAGTATTTCTACATTCATTCCCATCCAATCAAAAAAGGTTTTGTTTTGATTGGATGGGTTGATTTCTTTATGAATCCTAAAATAATAATCGGTATCGATCCAGGCCTCAAAATCAACCTTATTTCTAATACAAAACTTCAGAATTCTCCAATCAAAATACTTTCTATCCAGATTTTTTTCCATATCTATAATATCATCTTCTACTATATAATTCTTGATAGAGATATCCCCGGTCATGTCGACAAATTTTTGTTTATGTGCGTTGTAATTATAAAAAATTTCTTGCTTTTTATTTGTTTGGAATAGCGATCTATATCCATAAATATATGAGTCCTTCTTATCTACATAATTAATAGATTTATATGCTAAAAGATCATATCTATATTGTTTTTTAAATTTCTTTTTTTTATTTGTTAATGAGTCTACTTCTTGTTTTTTGTAAAGAATTAATCGGGTTTTTTCATATGAATCACATTTGGTTAAATCTTTATTTTGAGCCACACGACGTTTATTAATTTTATTTCTCCATTTTTGTGGTACTAATCTAGACCATCTGCTCTGAGATAAATCATATTGATAATGACCCTTTAACCAATTTGTCCATTGATTCATTACAGAATTGGGAGTAGGGTGAGTCAGTACAAAATTGGGAGGGTTCTGATGTCTTAATTTGGAATGAAATATTCCTTGGACTCCAAAAAAATAATCCTTTATTTCATTCTTAAGAAAAAAAGATCTTCCATGATATTCAAAAACAGATCTTAACTTATACTTATATACGTTAAAAACTTGGGTTTGTGATAATTTATAAAATACATATGCCTGTGACAAAGAGGATACGTCACAAGAATTGTGTGAATTCGTATTCCTAATATTAGAAATTGATTTATTTATAGTCGAAATAAAGTGAATTATACTTTGATTTGTTTTATCAGTTCTTTCCGGGTTTGCTTCATTATTGTAAATGGATTTATTTTTAATTTTTTTTGTTGATTCAAGAAAAAGTTGTACATTGATCCTAGGAATACTAATGATATATAGAAAGATATCTATGTATACTCTTTCCATGAAAATTTTAAAAAAAGAATGTGATTTGCGGGCTAATCGAACATTTCTTCTTTGTAATATCTGCCAATTTTTTTTTTTGAATTCTTGTCTTTTAACATCGTAAGTTGTTTTCTTCGAACTAATATTTATCTCTGAAGTTATAAACCCCCTTTTCTTTTCTTTTGTCGTTTTTTCTATTTTCTTTATGATTGTCTTTGTTTTAGCATTCAGATCTTTTATTTTTTTTTCTGTCAATGAACAATTTGTCCAATTAATAGATTGAATTGGAATGGATGATTCGTAAATTAGTGGATTATTGTTACTGATTGTTGAATCTTTTTGGCTTTTACTCAATTCATATATATTTTTGAATCCAAATAGAAAAAATAACGTATTGGGGAGTTGTTTTATTTTTTCTTTTAGAAATAGAATACTTTTGATGATCCATTTTGCTGTTTCTTTTGAGACATTTAGAAAAAATTTTGTTCTTTCATTTAAAACTTTTAGAACTAGAAAAAAATTCTTTTTCCATTTTTTCATTTTTTTTTTGAATTCTTTAAAAATGGGATCAAAAAATGAAAGTCGATTTCGGGGAGAAGAAGAAAAGGGAAATTCGACTTCCGTTCCCAAAATTGTTAAAAAGCAAAAATCCATTTTTTTCGTTTTTTTTTTTTTTTTCATTGGATCCTTTTCCTTTTCAGTGGATCGTAGTTTAGATCTGTGCCAAGGTTTCAGACGAAAAGGAAATAGAATCTTTATCTGAATACCGTCTGTTAGCCAGTTTTTTGGAAATTCTGTTTCGGATAATTGAACACCATTATAGGTACATTTAATATACATTTCTCTATTCCAATCCCTCAAATCCTCTGACCATTCGGGAATTTGAAATAATAGTGTACGAACGATATTTTTCGTTATTATTAATGAAGGTAATATAATATATTTTCTAAGAATCGATTGGGTTACTAATAAAAGACCTCTTATTACTTGAGCAAATATAATGCTATCCCAGGCTTCTGCTATTTCTATACGTGTGTTTTTCTCTTTGTCGTCTTTTTTTCTTTTGTCCTTCTCTTTTTTCTCACTTTCTTTTTTCTTTTCCTCTGTATAATTCGAAATTCGAAATTCTGTCGTTTTCCGCATCCTATTTTTAAAAAATATTTTCATTGGCTCGAAAATCTCAAAAGAAAAGAACGAGGCTTTCTCAATTTTGTCCAAAAAAAGAGGCGAATGGACATTTACTTCAAAGAGTTTCCAAGTAACTGTTTTACGCCTTTGAGCGCGTATAGATCCTTTGATTATGTTTCGCCGAAAATCTGATTGTTGTGAATAACGTATTAAAGCCAATTCTTTTTTTTGATCAGGATTATCAGTATCCATAGTATCAGTATAAGTATCGTCATTCTGTAAGTTAGCAGTCAAAATCACTACACGTTTGGCTTTTCTGGAACGAATCTCATGATCTTCTGCTTTACTTTTTTTCTTCAGTTGTTTCAATTCATCGATTAATTTGTATGACCATCGAGGAACTTTTTTACTGATTTCTTTTATTCCAATACATTTTTTTTTATTTACAATTTTTTTAGAATTCAGATTAGTTCTAATTGCGTCGAATAAGAATTTGATTTTTATTTTTTTTTCTTCTGAATCCATTTTTACCTGGTCATGTTCTGGAAATAAATAAAGTGCTTCAAAATTCAAACTTGGTACTGATTTTTCAGAAAATTTATTGATAAAGTTCAAAAAATAACAAATTTCGCTTAATAATGATTTTTTATCAAATGTATCTATTTTCTGGTCAAATTCTGGATAATTACTATTAATATTAAGAAGGATACCATGAATCTTATTTATCCAAATGTAATTTTTTTCATTTTTGATTGAGGGTGAAAAACATTTTTTGATTCGTCCACGATAGGGTCCGTTCAAGAAAGGATCATATATTTTAGGTAAGTATTTTATTTTAGTCTCATCATTACACAACCTAATTCGTTTTTCGAGTATATCCAGAGGAATAAATTCCTTATCTAGAACTTTTGCCCTATTTTGAAATTCATTGCTTATTTTCTTTCTTTTTTCTTCATTAATAGAGCCCCAAGAATTAGACAATTCATCATAGGAGATTTTTTCTGTTGTGAAGAGAGACATTTTTGTTTGCATCATTTCAAGAAAAGTTGACAAACTGGGGGGATACGTAAAAGATATTCTTTCTTTTCCATCACTTTGACATGTCTGAAAAAAAAATTGTGAAACTTCATTTCTTACAAAATTTTCAAATCGGGCATTTTTTATATATCGCAATGGACGATTCCATCGTTTATAATCGAAAAAGATGGTTCCAAGAGGTTTTTCAAATCCGAAGATATCTTTATCCTCTGTTTCATCGATTTTGTACAAATTCTTTTCTTTTTCCGAAAAAAGATAACGAGAAAGATCTTCTTCGGTCGATCTCTTTTGTTCTTGTTTAGTTCCTGGCGTTTCCGAAGTGCTTTCTACATCGATTTTTATTTTTTTATCAATCTTACTCCGCTCTTGAATTTCTAATAATTTCTTAGTCTTAATAAAAGACAATTTCTTAGTAAAAATAGGCGACGGTGCTCTGCCTAAATAGTATAAACACGTAATAAATAAAAAAACAATAAAGATTTGAGACGTAGAATTTAAAAATTCTGACATAATGTACTTATTAGGTCGAATAGGTGCACTAGATTTTCGAGAATTATTTTGCTGCAACCAGACTAATATCAATCCAATCCATTTCATCAAAAAAATGTGACCAATTAACCAACCAACAAAACTACTTGTTAGAAATAACAATTTGTTATTGCATCGAAACATATAAACGTTCACTAATCTGACTAACATTGAACTTGGTAAAAAAATCAAAGGGTTTAATAATTGAAAAAAAAGGTTCTTAAAGAAAATTCTTTGAATGCTACAATTACGTATTGAATTTGGATTCTTGTATCCATAATTCAAAAAGTGTTTGTGATTATTGCATAAGAAAAGAAATAAAAGATAGGGTAGAGCTATGACAGTTATTGTATGAGGTTTACCCAATGCTAGATGCAAAGGCGCATAATAGATCGATATGAACATCATGAGCTGTCCTGTAATAAACCCAGTTTTTGCTGATACTTTCTTTTGGGTCCCTTGAGCTCGGAGAAGGAAGAGATAAGAAGGCCCCATGGAGAATGTGGTCAGAAATCCATAATAGAGTCCGACCACAACGATCGAATTAATTATCTTCATGCATAAGGATACTAGATTATCTAGTATAAAAGATTGAAGAATCATCACAAACTTCCCCTCTTCTTTTCGATTGCAACTTCTGGATGATTATATAATTTCTGAATTATTATATAATCATCTAGGGATTTTTCAACTTTCCATATAATATATATAGAAATAGAAACAGATAGACTAGAAACGACATCTCTTATCTCAATGACACCAAAGAAAGGGATATTAAATGAATGGAATTAGTATATGGATGGAATATAATGAAATAGAGCCACTTTGAGGTTCCCTATGAAATGAGGCATGGAACGGAGCCACTGCGAAGAAGTTCCACGAGTTACGAAGGAAACTTCGAGCTCATATTGGTCGTGGGTTGAGAACGGGAATTGAACTCTATGAGATCGAATTTCCCGTTGTTCCTCAGTAGCTCAGTGGTAGAGCGGTCGGCTGTTAACTGACTGGTCGTAGGTTCGAATCCTACTTGGGGAGATTTGATTCATTCCGAATTCTTTAATTCGGAATGAAAGGGTTCGCTTTGACCGTTATAGGTAACCCGTTCCCCCTGTCTTTGTTTCTATTGCATTCTATCTCATCGTATCCCATTCTGTTCTGCGATATTTGAGAATCGCCGTCAATACTTCGGTGTAGGTTCGGGATACTCTTTTGTTCCACAGTCCGGGGCTATTTAAACTAACCAATTAAGAATTCTCAGATGTACTAGTACTAGCAATAGCAAGTGCATCTTTGATGCAGTCATCAATTCTCCCGAGAGGCCACAATTACCGCGAGCAAACATATTAATGACGAGGAAGGCATTTTTGCTATGCTACTAATACTTTACTTGCTCTGCTATTCTGCCCAAGCCTGGCTGAGGAAGAATTACGAGGCGTAAAACAAAAAAATATGCGAAGATTGGGGCATACTATATTTATTAAAAAACATCCACCATTTACGAAAATTTTTATGTTCTCTTTTTTAAATAAAAAGAAAACAGTAAGGTAAGGCCATTCCATTTCGACAAAATACCCACACCCAAGTTCCATAGCTTTGGGTCCGCTAGCCCGATCATGATTTTCCTACCCCCAGAGGGAAAGGTCCTTCCCTTTTTGGCCGGTTGTGGGCGAGGAGGGATTCGAACCCCCGACACCGTGGTTCGTAGCCACGTGCTCTAATCCTCTGAGCTACAGGCCCCACCCCGTCTCCACTGGATCTGTTCCCCGGAGTACCCTAAAAAAAGGGAACCTTTCCTCTCCCCAGCCATTTCGGCTTAAGAAGATGTGAAAGCGCCTCTCTCTCTATAAGAACGGTGCGTTCCGAGGTGTGAAGTGGGAGAGAAGGGATTTCATAATTGGGGTTTTGAAGAGGTGCTAAGCTTTTTATCATCCTGGCGCCGAGCTATTTTTCCGCAGGACCTCCCCTACAGTATCGTCACCGCAGTAGAGTTTAACCACCAAGTTCGGGATGGATTGGTGTGGTTCCTCTACGCCTAGGACACCAGAATATCGAACCATGAACGAAGAAAGGCATGAGATAAAAGCATATTGGCTATTCATTGTGAGGCCCTAATTCTTGACTGGAGGGGACACCAAAGGCCTCTGCCCTTCCATCCCTTGGATAGATAGAGAGGGAGGGCAGAGCTTTTGGTTTTTTCATGTTGTCAAAGAGTTGAACAATGAAAATAGATGGCGAGTGCCTGATCGAATTTATCGGCACATGTAGGAACAAGGTTCAAGTCTACCGGTCTGTTAGGATGCCTCAGCTGCATACATCACTGCACTTCCACTTGACACCTATCGTTAATGATAAACGGCTCGTCTCGCCGTGACCTTCTCTTGAATTCTCAAAACTTCTTTCGCTCCATCCCCGCAGGGGCAGAGAACCCATCGCTGTCTCGGCTGTGCTACCGGAGGCTCTGGGGAAGTCGGAATAGGAGAGCACTCATCTTGGGGTGGGCTTACTACTTAGATGCTTTCAGCAGTTATCCGCTCCGCACTTGGCTACCCAGCGTTTACCGTGGGCACGATAACTGGCACACCAGAGGTGCGTCCTTCCCGGTCCTCTCGTACTAGGGAAAGGTCCTCTCAATGCTCTAATGCCCACACCGGATATGGACCGAACTGTCTCACGACGTTCTGAACCCAGCTCACGTACCGCTTTAATGGGCGAACAGCCCAACCCTTGGAACATACTACAGCCCCAGGTGGCGAAGAGCCGACATCGAGGTGCCAAACCTTCCCGTCGATGTGAGCTCTTGGGGAAGATCAGCCTGTTATCCCTAGAGTAACTTTTATCCGTTGAGCGACGGCCCTTCCACTCGGCACCGTCGGATCACTAAGGCCGACTTTCGTCCCTGCTCGACGGGCGGGTCTTGCAGTCAAGCTCCCTTCTGCCTTTGCACTCGAGGGCCAATCTCCGTCTGGCCCGAGGAAACCTTTGCACGCCTCCGTTACCTTTTGGGAGGCCTACGCCCCATAGAAACTGTCTACCTGAGACTGTCCCTTGGCCCGTAGGTCCTGGCACAAGGTTAGAATTCTAGCTCTTCCAGAGTGGTATCTCACTGATGGCTCGGGCCCCCCCGGAAGGAGGCCTTCTTCGCCCTCCACCTAAGCTGCGCAGGAAAAGCCCAAAGCCAATCCCAGGGAACAGTGAAGCTTCATAGGGTCTTTCTGTCCAGGTGCAGGTAGTCCGCATCTTCACAGACATGTCTATTTCACCGAGCCTCTCTCCGAGACAGTGCCCAGATCGTTACGCCTTTCGTGCGGGTCGGAACTTACCCGACAAGGAATTTCGCTACCTTAGGACCGTTATAGTTACGGCCGCCGTTCACCGGGGCTTCGGTCGCCGGCTCCCCTGTCATCAGGTCACCAACTTCCTTGACCTTCCGGCACTGGGCAGGCGTCAGCCCCCATACATGGTCTTACGACTTTGCGGAGACCTGTGTTTTTGGTAAACAGTCGCCCGGGCCTGGTCACTGCGACCCCCTTTGTGAGGAGGCACCCCTTCTCCCGAAGTTACGGGGCTATTTTGCCGAGTTCCTTAGAGAGAGTTGTCTCGCGCCCCTAGGTATTCTCTACCTACCCACCTGTGTCGGTTTCGGGTACAGGTACCCTTTTGTTGAAGGTCGTTCGAGCTTTTCCTGGGAGTATGGCATGGGTTACTTCAGCGCCGTAGCGCCCGGTACTCGAACATTGGCTCGAGGCATTTTCTCTACCCCTTCTTACCCTGAAAAAGCAGGGGCACCTTGCGTCCTTGAACCGATAACCATCTTTCGGCTAACCTAGCCTCCTCCGTCCCTCGGGACCAACAAGGGGTAGTACAGGAATATTCACCTGTTGTCCATCGACTACGCCTTTCGGCCTGATCTTAGGCCCTGACTCACCCTCCGTGGACGAACCTTGCGGAGGAACCCTTAGGTTTTCGGGGCATTGGATTCTCACCAATGTTTGCGTTACTCAAGCCGACATTCTCGCTTCCGCTTCGTCCACCACTGCTCGCGCGGATCCTTCCCTCTAAGGCGGAACGCTCCCCTACCGATGAATTTTTACATCCCACAGCTTCGGCAGATCGCTTAGCCCCGTTCATCTTCGGCGCAAGAGCGCTCGATCAGTGAGCTATTACGCACTCTTTCAAGGGTGGCTGCTTCTAGGCAAACCTCCTGGCTGTCTCTGCACCCCTACCTCCTTTATCACTGAGCGGTCATTTAGGGGCCTTAGCTGGTGATCCGGGCTGTTTCCCTCTCGACGATGAAGCTTATCCCCCATCGTCTCACTGGCCGACCTTGACCCTTGTTATTTTGAGGTCATATCTAGTATTCAGAGTTTGCCTCGATTTGGTACCGCTCTCGCGGCCCGCACCGAAACAGTGCTTTACCCCTAGATGTCCAGTCAACTGCTGCGCCTCAACGCATTTCGGGGAGAACCAGCTAGCTCTGGGTTCGAGTGGCATTTCACCCCTAACCACAACTCATCCGCTGATTCTTCAACATCAGTCGGTTCGGACCTCCACTTAGTTTCACCCAAGCTTCATCCTGGTCATGGATAGATCACCCAGGTTCGGGTCCATAAGCAGTGACAATTGCCCTATGAAGACTCGCTTTCGCTACGGCTCCGGTGGTTTCCCTTAACCAAGCCACTGCCTATGAGTCGCCGGCTCATTCTTCAACAGGCACGCGGTCAGAGCCCCCGGCTCCTCCCACTGCTTGGGAACTTACGGTTTCATGTTCTATTTCACTCCCCGATGGGGGTTCTTTTCACCCTTCCCTCACGGTACTACTTCACTATTGGTCACCCAGGAGTATTTAGCCTTGCAAGGTGGTCCTTGCTGATTCACACGGGATTCCACGTGCCCCATGCTACTCGGGTCAGAGCGTAAGCTAGTGATGCTTTCGGCTACTGGACTCTCGCCATCTAGGGTGCAGCACTCCACCGCTTCGCCTAGCAGCACGACGCTTGTATAGCTCTCCCACAACCCCGTTTTCACGGTTTAGGCTGCTCCCATTTCGCTCGCCGCTACTACGGGAATCGCTTTTGCTTTCTTTTCCTCTGGCTACTAAGATGTTTCAGTTCGCCAGGTTGTCTCTTGCCTGCCCATGGATTCAGCAGCAGTTCGAAAGGTTGATCTATTCGGGAATCTCCGGATCTGCGCTTATTTTCAACTCCCCGAAGCATTTCGTCGCTTACTACGCCCCTCCTCGTCTCTGGGTGCCTAGGTATCCACCATAAGCCTTTCCTCGTTTGAACCTCGCCCTTAACTTTAAGGCTATGCCATCCTAAGGTGCTGCTAGATGGAAGGATCTTATCAACGTCCATGAATGATAAATCATAGCATAGATCAAACTGCCGAATCGGAAAAATTGGGTGCTATCATATAGCTTTGTATCGGCTAAGTTCACGAGTTGGAGATAAGCGGACTCGAACCGCTGACATCCGCCACAGGGTAAACCACCGCCTCTCAGGCCCCGACTGATTCTACCATAGAGGCCAACGATAGACAATAACTCCCCCCCGAACACAGCTTACAACTTTCATCGTACTGTGCTCTCCAAAGAGCAACTCTTCTCAAAATCTCAAAAGGTGCTGAGTTGGAATCCCATTCTAACTAAGGATTCTTGTGGTTCCGGAGGATCCAGCTACAGGAGAACCGGGAACGGAGAGCTTTCCCCCCCCCTTTCCGCCCGACTCTTTGGTCTTAAGAATGCTGGTTTTAAGAATGAGTGATTGCCCTTCTCCGACCCTTACTGTCCAACCTGAGAGCGGATAGCTAATGCGTTCCGCTTTTTGAACAGGGTTCTATGGTCGGTCCGCGACCCCTGGATGCCGAAGGCGTCCTTGGGGTGATCTCGTAGTTCCTACGGGGTGGAGACGATGGGGTTGGTCCATGGATTTTCTTTCCTTTTGCCGCATTTCGCTCAAAGGGTTGAAGGGAGATAGTGCATCAAGCTGTTCGCAAGGGCCAACTTGATCCTCTTCCCCAGGATCCCAGATGAGGAAACCCTAGGAGAGCCACCGACTCCAACTACCGTCCATGTACGATCCATACTAGATCTGACCAACTGCCCATCCTACCTCCTCTACGTTCTTGACAGCCCATCTTTGTCTCAGTAGAGTCTTTCAGTGGCATGTTTCGGTCCTCTTTCCCATTACTTAGAAAAAGTGAGCCACCGGTTCAGGTACAAGATACTATCATTACCTCCTGGACAATTAGACATCCAACCCGTAATCGCAACGACCCAATTGCAAGAGCGGAGCTCTACCAACTGAGCTATATCCCCCCGAGCCAAGTGGAGCATGCATGAAGGAGTCAGTCTTCTATTCTTTTCCTTGGCGCAGCTGGGCCATCCTGGACTTGAACCAGAGACCTCGCCCGTGAAGTAAATCATCGCACCTACGGTCCAACCAATTGGGAGAGAATCAATAGATTCCTTTTCGGGAGCGATTCATCCTTCCCGAACGCAGCATACAACTATCCGTTGTACTGCGCTCTCCAAGTGTGCTTGTTCCCCCTTCTTCCTTACCATGGCAAGTCTTTGTGAAATAACTCCGATGAAAAGAAAAAAGAAGGCGTTAAGAGACCCTCCTGGCCCAACCCTAGACACTCTAAGATCCTTTTTCAAACCTGCTCCCATTTCGAGTCAAGAGATAGATAAATAGACACATCCCATTGCACTGATCGGGGGCGTTCGTAGTGACTGAGGGGGTCGAAGACCAAGAAGTGAGTTATTTATCAGCCAAGCATTCTATTCTTCTTATGGCTAGATCCAATCTCCTGGTCCCTGCGGAAAGGAAAAAGAATTTCACGTTCTTCCTTTCGGGAAGGGAGGATTAGGAAAATCCTATTGATTGCAATTTTCTCCAGACCCCCCGGAAAAGCATGAAAAAAAGGCTCGAATGGTACGATCCCGCCGTCACCCCAGAATGAAAGGGGCGATCTCGTAGTTCTTGGTCTGTGAAGATACGTTGTTAGGTGCTCCGTTTTTATTTTTCCATTGAGGCCGAACCTAAACCTGTGCTCGAGAGATAGCTGTCCATATACTGATAAGGGATGTATGAATTCTCGAGAAGAGAGGAGCCGTGGTGGTCCCCCCCGGACCGCCCGGATCCCACGAGTGAATAGAAAGTTGGATCTACATTGGATCTCACCTGAATCGCCCCATCTATCCTCCTGAGGAGAAGTTTGGTTTCAAACCCCGGTTCGAACAGGAGAAGTACGCCATGCTAATGTGCCTTGGATGATCCACATCTCAGGGTCAGGCGCCGATGAGCACATTGAACTATCCATGTGGCTGAGAGCCCTCACAGTCCAGGCACAACGACGCAATTATCAGGGGCGCGCTCTACCACTGAGCTAATAGCCCGTCGTGCGGGCCTCCCGCTGGGGCCCGCTATGCCAAAAGCGAGAAAAACCCCATCCCTCTCTTTCCCTTTTTTCGCCCCCATGTCGCCACACGGGGGCGACATGGGGACGTAAAAAAGGGGCTCCTATCAACTTGTTCCGACCTAGGATAATAAGCTCATGAGCTTAGTCTTACTTCACCGTCGAGAAACGAAAGAAGACTTCCATCTCCAAATTTAACTCAGACGTAGCTCGCTTCTTTTTGGGTGTGAAGCAGTGTCAAACCAAACTACCCAACAAGCATTAGCTCTCCCCGAAAAGGAGGTGATCCAGCCGCACCTTCCAGTACGGCTACCTTGTTACGACTTCACTCCAGTCACTAGCCCTGCCTTCGGCATCCCCCTCCTTACGGTTAAGGTAACGACTTCGGGCATGGCCAGCTCCCATAGTGTGACGGGCGGTGTGTACAAGGCCCGGGAACGAATTCACCGCCGTATGGCTGACCGGCGATTACTAGCGATTCCGGCTTCATGCAAGCGAGTTGCAGCCTACAATCCGAACTGAGGACGGGTTTTTGGAGTTAGCTCACCCTCGCGGGATGGCGATCCTTTGTCCCGGCCATTGTAGCACGTGTGTCGCCCAGGGCATAAGGGGCATGATGACTTGACGTCATCCTCACCTTCCTCCGGCTTATCACCGGCAGTCTGCTCAGGGTTCCAAACTCAACGTTGGCAACTAAACACGAGGGTTGCGCTCGTTGCGGGACTTAACCCAACACCTTACGGCACGAGCTGACGACAGCCATGCACCACCTGTGTCCGCGTTCCCGAAGGCACCCCTCTCTTTCAAGAGGATTCGCGGCATGTCAAGCCCTGGTAAGGTTCTTCGCTTTGCATCGAATTAAACCACATGCTCCACCGCTTGTGCGGGCCCCCGTCAATTCCTTTGAGTTTCATTCTTGCGAACGTACTCCCCAGGCGGGATACTTAACGCGTTAGCTACAGCACTGCACGGGTCGATACGCACAGCGCCTAGTATCCATCGTTTACGGCTAGGACTACTGGGGTATCTAATCCCATTCGCTCCCCTAGCTTTCGTCTCTCAGTGTCAGTGTCGGCCCAGCAGAGTGCTTTCGCCGTTGGTGTTCTTTCCGATCTCTACGCATTTCACCGCTCCACCGGAAATTCCCTCTGCCCCTACCGTACTCCAGCTTGGTAGTTTCCACCGCCTGTCCAGGGTTGAGCCCTGGGATTTGACGGCGAACTTAAAAAGCCACCTACAGACGCTTTACGCCCAATCATTCCGGATAACGCTTGCATCCTCTGTCTTACCGCGGCTGCTGGCACAGAGTTAGCCGATGCTTATTCCCCGGATACCGTCATTGCTTCTTCTCCGGGAAAAGAAGTTCACGACCCGTAGGCCTTCTACCTCCACGCGGCATTGCTCCGTCAGGCTTTCGCCCATTGCGGAAAATTCCCCACTGCTGCCTCCCGTAGGAGTCTGGGCCGTGTCTCAGTCCCAGTGTGGCTGATCATCCTCTCGGACCAGCTACTGATCATCGCCTTGGTAAGCTATTGCCTCACCAACTAGCTAATCAGACGCGAGCCCCTCCTCGGGCGGATTCCTCCTTTTGCTCCTCAGCCTACGGGGTATTAGCAGCCGTTTCCAGCTGTTGTTCCCCTCCCAAGGGCAGGTTCTTACGCGTTACTCACCCGTCCGCCACTGGAAACACCACTTCCCGTCCGACTTGCATGTGTAAAGCATGCCGCCAGCGTTCATCCTGAGCCAGGATCGAACTCTCCATGAGATTCCTAGTTGCATTACTTATAGCTTCCTTGTTCGTAGACAAAGCTGATTCGGAATTCTCTTTCATTCCAAGGCATAACTTGTATCCATGCGCTTCATATTCGCCTGGAGTTCGCTCCCAGAAATATAGCCCTCCCTACCCCCTCACGTCAATCCCACGAGCCTCTTATCCATTCTCATTCGATCACGGCATCAAAATAGAAAAACTCACATTGGGTTTAGGGATAATCAGGCTCGAACTGATGACTTCCACCACGTCAAGGTGACACTCTACCGCTGAGTTATACCCCTTCCCTTGCCCCCATCGAGAAATAGAACTGACTAATCCTAAGGCAAAGGGTCGAGAAACTCAACGCCACTATTCTTGAACAACTTGGAGTCGGGCCTTCTTTTCTTTTCACACTATTACGGATACGAAAATAATGGGAAAAATTGGATTCAATTGTCAACTGCTCCTATCGGAAATAGGATTGACTACGGATTCGAGCAATAGCACATGATTTCATAAAACCGTACGATTTTCCCGATCTAAATAAAGCAGGTTTTACATGAAGAAGATTTGGCTCAGCATGTTCTATTCGATACGGGTAGGAGAAGAACCCGACTCGGTATTCTTAAAAAAATAGAGAAATAAGAACCAAGTCAAGATGATACGGATCAACCCCTCTTCTTGCGTTCTTGCGCCAAAGATCTTACCATTTCCGAAGTAACTGGAGTTACATCTATTTTTCCATTTCAATTCAAGAGTTCTTATGTGTTTCCACGCCCCTTCGAGACCCCGAAAAATGGACAAATTCCTTTTCTTAGGAACACATACAAGATTCGTCACCACAAAAAGGATAATGGTAACCCCACCGTTAACTACTTCATTTATGAATTTCATAGTAATAGAAATACATGTCCTACCAAGACAGAATTTGTAACTTGCTATCCTCTTGCCTAGCAGGCAAAGATTTACCTCCGTGGAAAGGATGATTCATTCGGATCGACATGAGAGTCCAACCACATTGCATTGCCAGAACCCATGTTGTATATTTGAAAGAGGTTGACCTCCTTGCTTCTCTCATGTTACAATCCTCTTGCCGCTGAGCTCCCTTTCTCCTCGGTCCACAGAGACAAAATGTAGGACTGGTGCCAACAGTTCATCACGAAAGAAAGGACTCACTGAGCCGAGATCACTAACTAATACTAATCTAATACTAATAGAAAATACTAATAGAATAGAAATAGAACTGTCTTTTCTGTATACTCTCCCCGGTTCCGTTGCTACCGCGGGCTTTACGCAATCGATCGGATCATATAGATATCCCTTCAACACAACATAGGTCATCGAAAGGATCTCGAAGACCCACCAAAGCACGAAAGCCGGGATCTTTCAGAAAATGGATTCCTATTCGAAGAGTGCATAACCGCATGGATAAGCTCACACTAACCCGTCAATTTGGGATCCAATTCGGGATTTTCCTTGGGAGGTATCGGGAAGGAATTGGAATGTAATAATATCGATTCATACAGATACAGAAGAAAGGGTTCTCTATTGATTCAAACGCTATACCTACGAGATAGGGATAGAGAAAGAGGAAAAAACCGAAGATTTCACATAGTACTTTTGATCGAAAAATCAATCTGATTTATTTCGTACCTTTCGTTCAATGAGAAAATGGGTCAGATTCTACAGGATCAAACCTGTGGGACTTAAGGAATGATGGAAGAAAATAAAAAAGAAATAAAAAAAAAAAAAATAAGTAAATAAAATGCAGTAGAAGAGTCCAGATTCCAAACGAACAAATTCAAACTTGATTGAAAAGGATCTTTCTGATTCTCGAAGAATGAGGGGCAAAAGGATTGATCGAGAAAGATTTCTTGTTCTTATTATAAGATCGTGATTGGATCCACATATGTTTGGTAAAAAGAATAATCTTCTCCTTTGAGAATAATCAAAAAAGGAAAGTGTTCAATTGGAACATGAAAACGTGACTGAGTTGGTCCTAGTTACTCTTCGGGACGGAGTGGAAGAAGGGGGGAGATTCTCGAACGAGGAAAAGGATCCAATGACTTCGAAAGAATTGAACGAGGAGCCGTATGAGGTGAAAATCTCATGTACGGTTCTGTAGAGTGGCAGTAAGGGTGACTTATCTGTCAACTTTTCCACTATCACCCCCAAAAAACCAAACTCTGCCTTACGTAAAGTTGCCAGAGTACGCTTAACCTCTGGATTTGAAATCACTGCTTATATACCCGGTATTGGCCATAATTTACAAGAACATTCTGTAGTCTTAGTAAGAGGGGGAAGGGTTAAGGATTTACCCGGTGTGAGATATCACATTGTTCGAGGAACCCTAGATGCTGTCGGAGTAAAGGATCGTCAACAAGGGCGTTCTAGTGCGTTGTAGATTCTTATCCAAGACTTGTATCATTTGATGATGCCATGTGAATGGCTAGAAACATGTGAAGTGTATGGCTAACCCAATAACGAAAGTTTCGTAAGGGAACTGGAGCAGGCTACCATGAGACAAAAGATCTTCTTTCTAAAGAGATTCGATTCGGAACTATGATATGTCCAAGGTCCAATATTGAAATAATTTCAGAGGTTTTCCTTGACTTTGTCCGTGTCAACAAACAATTCGAAATGCCTCGACTTTTTTAGAACAAGTCCGAGTCAAATAGCAATGATTCGAAGCACTTCTTTTTACACTATTTCGGAAACCCAAGGACTCAATCGTATGGATATGTAAAATACAGGATTTCCAATCCTAGCAGGAAAAGGAGGGAAACGGATACTCAATCTCAAGTGAGTAAACAGAATTCCATACTCGATCTCATAGATACATATAGAATTCTGTGGAAAGCCGTATTCGATGAAAGTCGTATGTACGGCTTGGAGGGAGATCTTTCATATCTTTCGAGATCCACCCTACAATATGGGGTCAAAAAGCCAAAATAAATGATTTTAGCCCTTAGAAAATAAAAAAAAACGGATTCCCCCTTTCACGCTCATGTCACGTCGAGGTACTGCAGAAGAAAAAACCGCAAAATCCGATCCAATTTATCGTAATCGATTAGTTAACATGTTGGTTAACCGTATTCTGAAACACGGAAAAAAATCATTGGCTTATCAAATTATCTATCGAGCCATGAAAAAGATTCAACAAAAGACAGAAACAAATCCACTATCTGTTTTACGTCAAGCAATACGTGGAGTAACTCCCGATATAGCAGTAAAAGCAAGACGTGTAGGCGGATCGACTCATCAAGTTCCCATTGAAATAGGATCCACACAAGGAAAAGCACTTGCCATTCGTTGGTTATTAGGGGCATCCCGAAAACGTCCGGGTCGAAATATGGCTTTCAAATTAAGTTCCGAATTAGTGGATGCTGCCAAAGGGAGTGGCGATGCCATACGCAAAAAGGAAGAGACTCATAGAATGGCAGAGGCAAATAGAGCTTTTGCACATTTTCGTTAATCCATGAACAGGATCTATATAGACACATAGACCCATGGATCCATACATCTCGATCGGAAAAGAATCAATAGAAAAAGAATCGGAATTGATCGATATATCTCTCGAAACAAACGAAAAGGAAACGAAAGACGAAACATAAATCATGGATCAACTAAGCCCTCTCGGGGACTTGCTTAAGAATAAGAAAGAGGAATCTTATGTAAATACCATGGAATAAGGTTTGGTCCTATTCATGGGGATTCTGTAAATATTCCATTCCAAAAAGAGAAAATTCGAAACAATTGGGATTTTTTTGGAGATTGGATGCAGTTACTAATTCATGATCTGGCATGTACAGAATGAAAACTTCATTCTCGATTCTACGAGAATTTTTATGAAAGCCTTTCATTTGCTTCTCTTCGATGGAAGTTTTATTTTCCCAGAATGTATCCTAATTTTTGGCCTAATTCTTCTTCTGATGATCGATTCAACCTCTGATCAAAAAGATATACCTTGGTTCTATTTTATCTCTTCAACAAGTTTAGTAATGAGCATAACGGCCCTATTGTTCCGATGGAGAGAAGAACCTATGATTAGCTTTTCAGGAAATTTCCAAACGAACAATTTCAACGAAATCTTTCAATTTCTTATTTTACTATGTTCAACTCTATGTATTCCTCTATCCGTAGAGTACATTGAATGTACAGAAATGGCTATAACAGAGTTTCTGTTATTCGTATTAACAGCTACTCTAGGAGGAATGTTTTTATGCGGCGCTAACGATTTAATAACTATCTTTGTAGCTCCAGAATGTTTCAGTTTATGCTCCTATCTACTATCTGGATATACCAAGAAAGATGTACGGTCTAATGAGGCTACTACGAAATATTTACTCATGGGTGGGGCAAGCTCTTCTATTCTGGTTCATGGTTTCTCTTGGCTATATGGTTCATCCGGGGGAGAGATCGAGCTTCAAGAAATAGTGAATGGTCTTATCAATACACAAATGTATAACTCCCCAGGAATTTCAATTGCGCTTATATTCATCACTGTAGGAATTGGGTTCAAGCTTTCCCTAGCCCCTTCTCATCAATGGACTCCTGACGTATACGAAGGAGTGCGGTTCGTTCGATAAATTCCTACCTCTCTATCTATTTCTGAGATGTTTGGATTTTTCAAAACTCCATGGACATGCAGAAGAGAAATGCTATTCCCACTCGGACCAAGACATAACTTTACTTGTTCAAATAACAATTAAGGTGAAGCAGAGTCAGGAACAACGAATCCCTTTATGATAAACAGATTCATTTTGCAAGTTCGTTATTACGGGTAGTTCCTACAAAGGATCGGACTAATGACGTATACAATACTTGAATTCTCGATGTAGATGCTACATAGTTGGTTCTCATCCTTCAGAGACTACGAGTATAATAGGAGCATCCGTCGACAAAAGGATCACCCTAAGATGATCATCTCGTGGCTATTGAGAACGAATCAAATCAGATGGTTCTATTTCTCAATCTTTTCGACCTCGGTTCCGTAGGAGCAAGTCATAAAGATTGAGAAAAATCGGTCATTCACAACCACTGATGAAGGATTCCTCGAAAAGTTAAGGATTAGTAATCCTTTTGAAAATTCAAAATCGAATGGATTCGGTCTTATACATACGCGAGGAAGGTAATCAAAAAAGAAAGAAGAACTCATCTTCTTTCTTTTATCACTTAGGAGCCGTGCGAGATGAAAGTCTCATGCACGGTTTTGAATGAGAGAAAGAAGTGAGGAATCCTCTTTTCGACTCTGACTCTCCCACTCCAGTCGTTGCTTTTCTTTCTGTTACTTCGAAAGTAGCTGCTTCAGCTTCAGCCACTCGAATTTTCGATATTCCTTTTTATTTCTCATCAAACGAATGGCATCTTCTTCTGGAAATCCTAGCTATTCTTAGCATGATATTGGGGAATCTCATTGCTATTACCCAAACAAGCATGAAACGTATGCTTGCGTATTCGTCCATAGGTCAAATCGGATATGTAATTATTGGAATAATTGTTGGAGACTCAAATGGTGGATATGCAAGCATGATAACTTATATGCTGTTCTATATCTCCATGAATCTAGGAACTTTTGCTTGCATTGTATCATTTGGTCTACGGACCGGAACTGATAACATTCGAGATTATGCAGGATTATACACGAAAGATCCTTTTTTGGCTCTCTCTTTAGCCCTATGTCTCTTATCCTTAGGAGGTCTTCCTCCACTAGCAGGTTTTTTCGGAAAACTTCATTTATTCTGGTGTGGATGGAAGGCAGGCCTATATTTCTTGGTTTCAATAGGACTCCTTACGAGCGTTGTTTCTATCTACTATTATCTAAAAATAATCAAGTTATTAATGACTGGACGAAACCAAGAAATAACTCCTCACGTGCGAAATTATAGAAGGTCCCCTTTAAGATCAAACAATTCCATCGAATTGAGTATGATTGTATGTGTGATAGCATCTACTATACCAGGAATATCAATGAACCCGATTATTGAAATTGCTCAGGATACCCTTTTTTAGCTTCTAGAATCTATTTCTTAGTTCAAGATCCCTCTTATCTTACTAACTGGAATCAAAGAATTAGTAGATCTGTTCCGCCCAAAATGGGAATGGGCTAGGGTTATGAACTTATAATCTATAATCTGATGATCGAGTCGATTCCATGATTATAAGTTCATTCCATACCGGACCAGACCGGAATAGGGTTATATACATTCTCATTATGAGAAGGGGTCATTCGAGCGTATCTAAATAGATACTATGTTTACATATAGATCCCTGCGTCGTTCCATTCCATTTAGGATTAGGAATAGGCGTAATCGGACCTGCTTTTTACATATCTCTCATTATTTGGGACCCTATTCACCTCTTTGGGCTTTTCTATTGAATCGAGAAATAGGTTTGATTGTCCATCTTTTTGATAGAATATATATAAGGTATCCTCCGGATAATTCAAATCGAACCAATTGGATGTCCGACTCGGGCCTATATGACATGACCGATCAATAAAAATACTCTAACACTCCACCCTTGTCATATATTCCATACATCACACTAGATAGATATCATATTCATGGAATACGATTCACTTTCAAGATGCCTTGGTGGTGAAATGGTAGACACGCGAGACTCAAAATCTCGTGCTAAAGAGCGTGGAGGTTCGAGTCCTCTTCAAGGCATAATATTGAGATCTCTTATTGAATTGGAATAAGTTCGGCAGCGGATCACGAAATCTTGGTGATCCTCTCTATCTAATGAATGGGGAGTCCGTTTTGAAATCGTCCGCCCTGCACCCACCCCCCGAGTATATGCTTCAACAGGAATCACACGGGGGTAGATTGATACAATAGAAACCTCTGGTAAAATGCCCACCCGTAACCCAGCGGATAAAGTACATTACATAGTCCGTTTTAGGGATTGGCGACTTACCCATTCAATGACTTTGGCACCGGACGTTCCCAAAATGGGTACTGTACTCTCGGGTCGGGTGAATTCAATAATAGACGCCTGTTGGCATTCCAGCCTTCCTTCTCCTTTTGGGGCTTATCCGAAAGGAAAGAGAATTCAGTACTTCTTGGTCGTGAATATCTGAATAGGACAAACCGCCCCGTGGATATCTTTGCTTCGGAACAAAACAATTAGAATTAGGCTCGGTCAACTGGAATGTGTATTATCCATATAGGGGATCTTTCAATTGAGAAGATCCATCGACCTGAGACGAAGAGAAAGAAAGGTTCTATCTATTTTATTTAGTTATTCAGTTAAACCAATGATTTGTTATTGGAGCAGATAGCAACAACCATTTCATCCGGGAAAAGCCATCTTTTTCTCAACAATGTCTTTGTCATTTGATCCAATAGCGTTCCATTAGATAGGAACAGATTTGATAAATATTGATAACTCTCGGATAGAGTATTAGAACGGAAAAATCCATTAGATAATGAACTATTGGTTCTAAGCCATCTCTGGCGATGAATCAACAACTCGAAATGCTTTTCTTGCGTATTCTTGATAAACCAGCGTTTATATATAGATGTAGGAAGATCTGTTTGGGAAGTAAGAAGCCCCCTTGACATCTCTTCATCTGCAAAGAATTCTCGATGTGAAAACACAGAGACAAAAGGCTGATCTTTGAATAGGAAAAAGAGTGGATCCGCAGGGTCCCAAATGAATTGGCTTATTCGAAAAAAGCCTTGTTCTTTGGAAGATCTATCTCGTGTCTGGTACTGCATGGTTCCACTCTGCAAGAACTCCGAATCATTCTCTTGAAGCTCATCCTCTTCATCATAAATGATCCGCTTGCCCCGAAATGACCTGGCCCAATAGGGAAATCCCAATTCATTGGGCCTTTCGATACAATCAAATAGAAAGCCCCAAGGGCGCCATATTCTAGGAGCCCAAACTATGTGATTGAATAAATCCTCCTCTATCTGTTGCGGGTCGAGGACTCCTTCCCCTTCTTCAAACTCCGATTCATATTTTTCATAGAGAAATCTCTGATCAACGATAGAACAAGATCCATTTTGAATCATATTTAAGGGATTCCTTGGTTCGGGCCGAAGAAGCAATGTCACTCGATCATTATCAAACTGACTGCAATCTTTTTCTGTCCGTGAGGATCCCACCAGAGCGCCTTCTACTTCTAATAGGCCATGAACTAGATCCGAATCATTCTCAACGAATCCATAAGAAGTGATCCCTTTTTTTTCATCAGGTCCGGGTAGAGACCAAAGGTCTTGAGCGACCGATCCGGCAGAACAACTCAAAAGATAAAGAAGTATCGTGAATTTCTTCATGCTCGTTCCAAGTTCGAAGTACCATTTGTACAAATAAGAATCCCCCTCGTTACATGATTTCTTCTTCATATAGATAGATATAGGATCTATGGAGCAATTACTTAGAAGTACATTTTGTGAAACAGCCCTTCCTATCTGATAGAAAAGGATCCCATGATCCTGAACCGATCTTACCTGGGATCGCAAATCCCAAGTTTGTCTATGAAGAGCAGATCTAATTATATTAGTGTCTATAATGGATTTATTTTGTATAATACTAATCGATAGGGCCTCATTGGTAAGTGCTACAAGATCTCGTACATTGGAACCCATAGTTATGGACCCGAATCCATTAGTATGGAACATTTTCTTTTCCAAGTGAAATCCCCTAGTATATGAAAGAGTGAAAAAGTGCTTTCGTTGTTGTGGAATAAGAAGCCTTCGTATCTTAATGCATGTATTTAATTTATTCGGAGCTATTAGAGCGGGATCCACTTTTTGGGGAATATGAGTCGAAGCAATAACAAGAATATTTCTAGTGGAACATCTTTCACAATCCCTGGAGAGATAGTTCACTAATAGACCGAGGGATAAGTAATTCGACTCATTCACATCCAGATCATGAATGTTTGGAATCCATATTATGCAAGGAGACATTGCTTTTGCTAATTCGAATTGAAGGGTGATATAAAATCGGTCTATTTCCGGCATCATATCCATAGTTAGCGCATTCATCATAGTTAGAAGCTCCAGCTCCGTATCAAGGTCACGGTCGATATCGTCACTATCATCAATATCGTCACTATCGTCACTATCATCAATAAGAAAACCCTTAGGCTTGTTATCCAGGAACTTGTTCAGAAATACTGTAATGAAAGGAACATAGGAGTTTGTCGCTAGGTATTTGACCAAATAGGATCGTCCAGTTCCTATAGAACCTATCACTAAAATACCCCTAGGGGGGGATAGGGCTAAGCGGAGCGAAAAAGGTTTCCTATGAGATGGGAAATGAAAACTATTAGCCCCACACGGGGTTTGTGAATAAGTGATTGTCTGATAATGAGCAAGGAATATCCGTCTTTCTGCTAAACAGGATGTATTGAACTCATAATTCATTAGATACTTTTTATGAATGTCAACTAAGTATCGTAAGTAAATTGCTCCCGGTTGTTCAATCATTTGATAACCAGAGTTATTCTTTGATAAATAATCACTATGAGTCAGACTCAATAGAATTTGATCAATCCTTTTTTCTGTCGTTAAGGTAGAGAACTGAACCAAGAATTCTCTTTCTTTATCATCAATCGAATCACTGTTCGAGACCCAGGATTCTATTTTATCATCAATCCAATCACCATTCACGTTTTTTCTTTTTCTTATCAAGGAATAGATCGCTTTACTTGTATGACTTAGATGTCTCGTATTTCTCGAAAAAGCGATTCGATTGATGGGATTTGGTATGATACTTATGAGATCGATGAGATTCAAATATTTCTTCTTAGAACGTATTGATTTGACCCCATAAGCGGGACCACCACCCCATAGCATGTTGCCGCCAGAAGCAGAACCCCGTATTTCTTCTAGAGAATCTCCTAATTGTTCCAGAGCAACTAGAAAGAGGTTCTTTAACCAGAAAGAATTCAGTTCAGATGTAGGATACCTATCCAGAAGTTTTCGCAACTCAATCATGTATGATGGAATCATCAAAGATTTGACCTTTTCGAACTCTGTCTGTAACTCACTATAGGCTCGAGAAACAAAGAGAAGATGTGTACGAACGAGATATCCAGCAACAAGAAGAAGGAAAAGGATTGAATAGAGGAACTCCCGAACATTTAGCGATCTCAGATGTGTCGATATCAATGGTGACTCATTATTTCGATGAATAATTTCTTCGGACAGAAGAAGATTATGTAAACACTTACTCGAAATCTCACTTATCAGACTCGAAATCTCACTTATCAGATTCCATTGTGGAAGACACCATTTTTTCTGAAGAATTCGCCATGATATATCTGATCCATGCATAATATCATGAAAAATGGATACAAATTTTTGGCTGCTACTTAGTATCGGCAATAGGTCTGAAAAAGTATCTAAAAATATCAAATTTAGATATTTGTACCCTGTCGAAGTAAGGAACCATGGTATATATGTTTTGAATAGATTCCATTTTGAGAGAGTTGAAAAAGCACTATCTCGTTGAAAGGTTCTATACATCTGCCCTTTCTCAAGGCATTTTTTTAGACAAGGACTCCGTTTTTTCCTCTTTTCGGATGGTAAATATTTCTCAGAACATGGAGTGTGAATCAAACCCATGTTTGAATTGAAATTGAGATACTGATGCAAGTTCTTCCCTTCTGAATCAGGTAGATTCATATCTGAAAGAGGTTGACAATAAGTTCTTTCAAAATTGACTATTTGTCCCTCTGTTAGAGGTGTTCCAGAAATATCTGCGATCGAGTAAATAGCTCTACGAACGAATGGATCGGATCGAATTGGAAAATGGAAAGATTTGTACAAATTATACCCTTCGTCACCACTTTGCGGAAAATCGTTAGGTATCAATATGTTAGATACCTGTGACTCGATTGGTGAAATAGTATCTCTCTCCAAAAAAGCATGTTTTTTTTTACCGCCGCACAAAGAAAATATTTTGTTGCGAATGAACAAGATATTGAGGAATTGTCCATACATAAAATCATAATTATTGATACAGGCCTTTTCCACATAAAAAGGGAATCTTTTGTTACAATAGAAGCAGAAGTGATATCGATTATTCAAGAATCGAAGTCGATTTGCTTTATAAAAAGAGGATATCAATGAACTTCTATGAAATGGTTTCACGGGATTCAGCCAATTGTCTTGATCGTGGGATATCATTGAGAAATAGGAATCCGTGTTATCAAAAGATTTCCTGCGATTCTTTCTAGTATGGAATGAGTCAATCATCCACTTTGGTATCTTATTGAACAAAAATGGTGATATTGTTCCTCCATTGATCAAGAATTTCGATTTTTGGGAAGTATCATGGTCATCCAATAAGAAGGGTTTCAATTTTTTCAAATGAACGATTTGAAGACCTATTGATTCTAACAACTGATTACAGAGTGGATCATTCGGACCTTTCAATTCATAGATGTGGATCTCGGACCTATGAATGGGGATACTCCCGAAACTCACAAAGAAAAAAGGAAGTGAGTTAGACAAAAAGAGAAGAAACTTGGACAAAAAAAGAAGTAACTTGGACAAAAAGAAAGAAAGTGACTTAGACAAATCTTTTTTGTCGATAACCTCAGACCAATCAATCGAATATTGATTAATACGTAATCGATCGAACACTACTTGAAAACGGCTATTCTGCTCAGAAATGAGATGTTCCTGGAAATTCTTGCTCCCATTGGACCATTTGTATCTATATGCATTAGGATCCCGATTCATGGATTTCTCGGTTCGAGAAATAAAAATAAGAGGATCGAACCATTTCTTCTGACTCTTTTTCAAATTTGATAAATGTTGGTTGATCGTGTATTTCATTATAGTTCTATGATTCAGAGTATCATTTCCTATTTGATACCTTTGAATTCCATATTCGAAGTTGCGATCAGATCGATTCATTAAAAAGAATCGATTCAATACATTTCTTATGTACCCATAGGTGCTATATTGGATTTGAATCAGATTTCGGATCAATCTATATTGATTGACTGCCTCCATTATGTTGTTGCTAGCAAATACCACTATTTTTGGTTTTGGATCTTCCAAATCATTCCCGCAAGAGGTCCGGACCCATTTTTTTATGATCCTTCGATAAAAAGATTCATTCTCTTCATAAAAAAGAGGAGGTAGAACCAATAAAGATCTCTTTTTCGATTCATCCCTGGAGTTGAATACCTCATTCAAGAATTGTTTTTGATCCAATCCGGAGGAATCCATAGAAAAGGCAAATCCCTTATGATACACCAGATCCGGCTCGGTTATTGATAGAGTGAATAGATCTGCCATTTCTTGAAATCTCTCTTCTGATTCAAAATCGTGGTGTAACGTGTATCCCCCCCTGTTCCGGTCATGGAATAGATGAAATAAACCAAAAAATGGATTTTTGTTCAAGAATGAAATCTTATTGGAACTGTCCAGTTCATCCTTCGGAACCATATCACATCCCGGATCTGATGAAATAGGATGAATTGAGACGGTATTTTGTAAATACATAATTATCTTGAATATATTAACTATTTCTTTATTTTCCGATCGCCTGGAAAGAACAAAAGAAACATCTTGTTCTTTCTTCAACAATTTCTGATCTCTAGTGGACCTCTCAGTAGGATTCGAACCCAGATGAAGTTCTGACCATCTGTCAGAGAAAAAAGAACGAATGGATCTTGTAGGATTCCCAAGAAATTCTTCGATTTCTTCCGGAAGCAGATGATTATTCATCTGCTTCTCACGTTCCGTGAATAGCCGGGACATTGAGGAATATCCAGAAAGGCATTTAGGGAATCGCTCTGATTCTATCTCTGTTCGTTCCGTTTGAAGAAAGGAAGGATCCCAACAAAGAATCGATCTTTCTTTTAGTTGTTGAATCTCTCTTTGATTGATCAATGTGTGATATTCCGAATCCTCATTCCTAATGGAATCGAAATGATCTCTGGATTGATCAGAAGATCCTTTCAATTGGCTAGAATCCGTTACTTGAATGAAACTAGATCTTGTGGAATCATATTGAATATTTGACGATACATTCCGTACCTTGCTAAAAAACCGATCCTTGTTTACCAACCACACATTGTCTAACCAAATCCAATTCTCTCTCGATGTGTTCCTCAAAAAATCCGATTCGTGCGGACTCTTCCCCCAACTAACGAAGAGATCTTGGCGGAATTGCCACATATGAAATTGAGCACAATTTTGCAAAGAAATAGCCCGCTTGTTTCTCAAGAAGAGATGGGAAACATGCTCAATATCATTTGATTGAATAGTTGACCCAGCCCCTTGTTGTTTGAAGAAACCCTCCACTTCAATTGGTATTTTTTCACGAAAAGCAAACATGAGATAATAAATCCAGTCTTTCACTAAGATTTCGAATAGCTGTCCCGAATTCAAGTTGATTATGTTTCGCCTCTTCCTCGGAGAAAGACGATCAAACAATTCCCAATCATGGTCCTTGCGGATCGGATCATCCATATAATATACAAAAAGAAACTCCAGATATTTGATATCTTTCTCTTTGAATGAGATCTCAATTCCAGCGACGGTTTCATTAGATATCTTACAACTAGAATCCCTCTTTTTTCCGATCCAGTTCCTCCACCACCGCGAACCCCAGTTAGATTCAGGCATGATACACTTTTTAGTTATTGGGAGAACCCAAGTACTCTCTTTCGGATCCAGGAAAGAGCTCTCAGAGATCTTTTTTCCTTTTGGAAGATACAGGAGCGAAACAATCAACCTATTGATATTGGAAGACTCAAAAGATTCTTCCAATGTATCATTTCTGGGTCCAATGGAATTCATAGGTATAGGAAGAAGCCCTGTCAAATAGAGATTTTTTCTTTCGACCATCTTTCGATTGTTAATACGATATATAAGGACCGCTACTACAAAGAGTACTACACCCTTGATCGTGAAATATCGATTGCTTGTTGAACCCTGTGAATTGCGTGAAAGTAGGATACTCCAAACTCGGGAGTCCAAGAGTTTTATAAAACGCTCTTGATGGAAAAAAATGTGAATGAAAGATCCCACTGAATTGAATTGGGTCCATGAATCTAAGAAATAGTGAGAATTCTTGATCTCTCTCAATATCTCTCTCAATTCGAAAATCCAGGATTTGAATTGATGTCCTTTCATTGAATCCTCCTAAATTGCATTGATTTATCCTAAAGATTTCATTTCAATTGGAATTTGGTTATTCACCATGTACGAGGATCCCCGCTAAGCATCCATGGCTGAATGGTTAAAGCGCCCAACTCATAATTGGCGAATTCGTAGGTTCAATTCCTACTGGATGCACGCCAATGGGACCGTCTATTGGAATTGGCTCTGTATCAATGGAATCTCATCATCCATACATAACGAATTGGTGTGGTATATTCATATCATAACATATGAACAGTAAGAACTAGCATTCTTATTGAGACTAGAACTCATAGGGAAGAAAATAGATTTATGGATGGAATCAAATATGCAGTATTTACAGACAAAAGTATTCGGTTATTGGGGAAAAATCAATATACTTCTAATGTCGAATCAGGATCAACTAGGACAGAAATAAAGCATTGGGTCGAACTCTTCTTTGGTGTCAAGGTAATAGCTATGAATAGTCATCGACTCCCGGTAAAGGGTAGAAGAATGGGACCTATTATGGGACATACAATGCATTACAGACGTATGATCATTACGCTTCAACCGGGTTATTCTATTCCACCTCTTAGAAAGAAAAGAACTTAAATCAAAATACTTAATAGCATGGCGATACATTTATACAAAACTTCTACCCCGAGCACACGCAATGGAGCCGTAGACAGTCAAGTGAAATCCAATCCACGAAATAATTTGATCTATGGACAGCATCGTTGTGGTAAAGGCCGTAATGCCAGAGGAATCATTACCGCAGGGCATAGAGGGGGAGGTCATAAGCGTCTATACCGTAAAATCGATTTTCGACGGAATGAAAAAGACATATATGGTAGAATCGTAACCATAGAATACGACCCTAATCGAAATGCATACATTTGTCTCATACACTATGGGGATGGTGAGAAAAGATATATTTTACATCCCAGAGGGGCTATAATTGGAGATACCATTGTTTCTGGTACAGAAGTTCCTATAAAAATGGGAAATGCCCTACCTTTGAGTGCGGTTTGAACTATTGATTTACGTAATTGGAAGTAACCAATTAGGTTTACGGCGAAACCTAGAAATCGATCACTGATCCAATTTGAGTACCTCTACAGGATAGACCTCAACAGAAAACTGAAGAGTAACGGCAGCAAGTGATTGAGTTCAGTAGTTCCTCATATAAAATTATTGACTCTAGAGATATAGTAATATGGAGAAGACAAAATTGTTTCAAGCACCGACAGAACCAGAAGCGCCCCTTGTTTCAAAGAGGGGAGGACGGGTTATTCACATTTCATTTGATGGTCAGAGGCGAATTGAAAGCTAAGCAGTGGTAATTCTAAGGATTCCCCGGGGGAAAAATAGAGATGTCTCCTACGTTACCCGTAATATGTGGAAGTAGCGACGTAATTTCATAGAGTCATTCGGTCTGAATGCTACATGAAGAACATAAGCCAGATGAAGGAACGGGAAGACCTAGGATGTAGAAGATCATAACATGAGTGATTCGGCAGATTTGGATTCCTATATATCCACTCATGCGGTACTTCATTGTGCGATATATATAAGAATTCTACGATATATATAAGATCCATCTGTATAGATATCATCATCTACATCCAGAAAGCCGTATGCTTTGGAAGAAGCTTGTACAGTTTGGGAAGGGGTTTTGATTGATCAAAAAGAAGAATCTACTTCAACCGATATGCCCTTAGGCACGGCTATACATAACATAGAAATCACACTCGGAAAGGGTGGACAATTAGCTAGAGCAGCAGGTGCTGTAGCGAAACTGATTGCAAAAGAGGGGAAATCGGCCACATTAAAATTACCTTCTGGGGAGGTCCGTTTGATATCCAAAAACTGCTCAGCAACAGTCGGACAAGTGGGGAATGTTGGGGTAAACCAGAAAAGTTTGGGTAGAGCCGGATCGAAATGTTGGCTCGGTAAGCGTCCTGTAGTAAGAGGAGTAGTTATGAACCCTGTAGACCATCCCCATGGGGGTGGTGAAGGGAGGGCCCCAATTGGTAGAAAAAAACCCGCAACTCCTTGGGGTTATCCTGCACTTGGAAGAAGAAGTAGAAAAAGGAATAAATATAGTGATAATTTGATTCTTCGTCGCCGTAGTAAATAGTAGAGTAGAGAAAATCGAATTTGTTTCTTCGTCTTTACAAAAAAAAATAGGAGTAATTAGCTGTGA
>Bobgunnia madagascariensis voucher Meerts & Hasson 28 chloroplast, complete genome
TTAGAATTAGCTGATTGATTGTATTGTGTTATTTTTTTTATTCATTTCGATTTCTGGGCGAACGACGGGAATTGAACCCGCGCATGGTGGATTCACAATCCACTGCCTTGATCCACTTGGCTACATCCGCCCCTATATTAATTATGTAAAAATTATCTAGACTTCCATTTCTACTCTTTCCTTATCATTCTTTTTTATTCTAAGTTTTTACTGATCTTCTAAGATAGGATACAATAAGA----------------------------------------------------------------------------AAAAAAAAAAAGAAATTGATGAAAAAAACACATAAATTAAAAACTAGTAAATAACAAACAAAAATATGAAACTAAAATATTTTTTTTTTTTTTCTTATATAAATCTTATATTATATAAATCTTATATAAAGAATGTTCAAATAAATAAAAATCTTAGGTAAAAAGACTACTC-AAAAAAAAGTAAATAAAGTAAAAGTAAAGGAGCAATATCAACAGAGTTTCTATTGCTCCTTTACTTTCAAAAACTCGTATACTTTAAGACAAAAATCTTATCCATTTATAGATGGAGCCTCGACGGCAGCTAGGTCTAGAGGGAAGTTATGAGCATTACGTTCATGCATAACTTCCATACCAAGGTTAGCCCGGTTAATAATATCAGCCCAAGTATTAATTACACGACCTTGACTATCAACTACAGATTGGTTGAAATTGAAACCATTTAAATTGAAAGCCATAGTGCTGATACCTAACGCGGTAAACCAGATACCTACTACAGGCCAAGCAGCTAGGAAGAAATGTAAAGAACGAGAGTTGTTGAAACTAGCATATTGGAAGATCAATCGGCCAAAATAACCATGAGCAGCTACAATATTATAGGTTTCTTCCTCTTGACCGAATCTGTAACCCTCATTAGCAGATTCATTTTCTGTGGTTTCCCTGATCAAACTAGAAGTTACCAAGGAACCGTGCATAGCACTGAATAGGGAGCCGCCGAATACACCAGCTACGCCTAACATGTGAAATGGATGCATAAGAATATTGTGCTCAGCCTGAAATACAATCATAAAGTTGAAAGTACCAGAGATTCCTAGAGGCATACCATCAGAAAAGCTTCCTTGACCAATTGGATAGATCAAGAAAACAGCAGTAGCAGCTGCAACAGGAGCTGAATATGCAACAGCAATCCAAGGGCGCATACCCAGACGAAAACTAAGTTCCCACTCACGACCCATGTAACAAGCTACACCAAGTAAGAAGTGTAGAACAATTAGTTCATAAGGACCGCCATTGTATAACCATTCATCAACAGATGCCGCTTCCCATATCGGGTAAAAGTGCAAACCTATAGCCGCAGAAGTAGGAATAATGGCACCAGAAATAATATTGTTTCCATAAAGTAGAGATCCAGAAACAGGCTCACGAATACCATCAATATCTACTGGAGGGGCAGCAATGAAAGCGATAATAAATACAGAAGTTGCGGTCAATAAGGTAGGGATCATCAAAACACCAAACCATCCAATGTAAAGACGGTTTTCAGTGCTGGTTATCCAGTTACAGAAGCGACCCCATAGGCTTTCGCTCTCGCGTCTCTCTAAAATTGCAGTCATGGTAAAATCTTGGTTTATTTAATCATCAGGGACTCCCAAGCACATGAATTCTCTATAACTAGATAATTGAGGGCTTGTTATTCAACAGTATAACATGACTTATATACCGGTGTCAACCAATACCAATATTCATAGTATGCCCTTATTCATCTAGATTCATCCGAATTCGCTTTTGATTTTACCCCATTTCATTCATTCAAAAGAGAAGATAAAAAAATTCGGATTTCTATACATATGACTTCGCTATGGTATGTACATATAACTTCGATATATTAATTCTAATGGGTTGCCCGGGACTCGAACCCGGAACTAGTCGGATGGAGTAGATAATTTATTTATTAATCAAATTAAACAACAAAACAAGAAAAAATCCCTCCCCAAGCCGTGCTTGCATTTTTCATTGCACACGGCTTTCCCTATGTATACATCTAAACCTCAGTTACTTCCCCAGAACAAGACTCTAAGAAAGTTAAATACTCGGTTGATCAATCCCTACTCTTACTACATGAACATTTCATAATCCTATAGAATACTAATAGAAATGAATGAATTTTTTTAAGGAGAATTTCCATTTACAAAGTATCATAACCAATCATTCATGATTGATCAGATCGTTGATGAAAATAATATCCAAATACCAAATCCGACTTCTATATAACCTCTGCAAAGTAGAAGAAGCTCTTGGAAAGATCAAAGAAAGAACCTCTTCTTCCTCTGTAAAGAATTCTTCCAATAATTCTTCTGAACCTAATCTTTTCAAAAAAGCGCGTACAGTACTTTTGTGTTTACGAGCCAAAGTTTTAATACAAGAAAGCCGAAGTATATATTTTATTCGATACAAACTCTTTTTTTTTGAGGATCCATTGTAATAATGAGAAAGGTTTCTGCATATCCGCAAAAATCGGTCAATAATATCAAAATCGGAAGAATCGGCCCAGACCGGCTTACTAATGGGATGCCCTAATACATTACAAAATTTCGCTTTAGCCAATGATCTAATTAGAGGAATAATTGGAAGTATTGTATCAAGCTTTTTCATAACAATTTCGATTATAAATGAATTTTCCAACATTTGACTCCGTACCACTGAAAGATTTAGCCGCACATTTGAAAAATAGCCCAAAAAGTCAAATGAATACTCGGATAATTGGTTTATATGGATCGTTTCTGGTTGGGACCAAACATAAAAATGACATTGCCATAAATGGATAAGATAGTATTTCCATTTATTCATCAAAAGAGGCGCATTCTTTGAAGCCAGAATGGATTTTCCTTGATATCTAACATAATGAATGAAAGGATCCCTGAAGAATGATAAGGTAGACGAAAAATTCTTAGCAAAGACTTCTACAAGATGTTCTATTTTTGCATAGAAATAGCTTCGCTCAAAAAGAACGCTAAAAGATGTTAATCGTAAATGAGAGGATTTGTTACGTAAAAAAAGGAAGATAGATTCGTATTCACATACATAAAAATTATATAGGAACAAGAAGAATCTTGGATTACTTTTTGAAAAAGTAGAAATCGATTTTTTTGGAGTAATAAGACTATTCCAATTACAATACTCATAAAGAAACAACCTTAATAAATGAAAGAAAGGGGCATCTTTCACCCAGTATCGAAGGATTTGAACCAAGATTTCCAGATGGATAGGATAGGGTATTCGTACATCTGACACATAATTTAAATATGTAACTTTATCCTCGAAAAAAGGAAAAATGGAATGAATTGATCGCAAATTATTATAAGATTTTACGATTTCTGTCTCCTCTAAGAAAGAGCTTAATTGTAGGGAAAATGGAATTTCCACGACGACGGCAAAAACCTCTGATATTATTTGAGAATACAAATTCTTGTTATACCCCCAAAATGGATTTTTGTTAGAATCATTAGCAGAAATAATTAAATGATTCTGTTGATACATTCGAGTAATTAAACGTTTTACAATTAATAAACTAGATTTATTGTCATAACCTACATTTTCCACCAAAATTGGGCTATTTAAATCATGACCATAAGCGAGTCCATAAATATACTCCCGAAAAATAAGTGGGTATAGGAAGTCCTGTTGGCGAGATCTATCTAGTTCTAAATATACTTGATATTCCTCCATTTTTGAAATTCGATTTGGTCAAAGGATCAGGGGTTTTTTGGGTTTGGGTTATCAAATGATACATAGTGCGATACAGTCAAAACAGGGTATTCTATTATAATTAGAATAAAAAATGAATAGATACCTAGAAAACAAGTAAAACTCATCAACGGACTCTCTTTCCTCGCTTTTTCCAGCTAATTGTTCTAGGATAATAAGCCAGTTAGAAATCCTTTATTTTCTCAACCCAATCGCTCTTTTGATTTTGGAAAAAAAAAAAATATCTTTATCAATATACTCTTTCTTCTACACATTTATCGCCTCCCCATAATGGAGAATAGCTAATAGTTAGGACTCATAACAAAAATAAATAATCCATTCGTGGGAAAAGCTTTTCCCACATCAAGCACTAATCTATTTTTAACGTACAATTAGATGGGGTAATCATTCAAATTAAAAATGAAAGCTCGTTGCTTTTTGTTTCCCTATAATTGGAGCTGCCAAGCTCTATCCCTTTATTAATTCAACCCAACTGAATTTTTTTGTTCCGAACCAAAAATTCAAACAAAGATTTGGGCCGGATCCAATAAGAATGAACTATTTTTAGAATTCGCCATTGATACGACATGCTGCTTTTTCCATTCATTCCTTTCTGGATCAGTCGCGGTCTTACAAACTCTACTGATGGTATAGACGAATCAATTACTTCATAGAAATGTGTAAAAAATGGAGTCGCGCTTAAAAGCCGAGTACTCTACCATTGAGTTAGCAACCCTAACCTAAAAAAAATAGGATGTGTAGATACAATTGCAAT-------AAAAAAAGCCTAAAACCTATGGAACATGAATAAATAGATCCATTTATTCACGATCGGATTATATTTGTTTGATACACTGTTGTCAATATTAATGTTGAAAAAAGAATACAATCGAGAAAACAAACGAATTCTAAAAGAATTCTAATTTAATTATTTAAATTATTGATTTAATATATATTAACTATATTCTATTTTTTTATATTAATTAATTCTAAATTTATTAATTAATTCTATTTATTATTTATATATT------------TCTTA-TTTATATATTATATAATTCTTATTTAATATAATTATTATTTATATAAATTAAATTATATAAAAATATTTATATAAATATCAAATTAAATATTCTAA------------------TCTAAATCTATTTAATATT-AAATATTAAATAGATTTAGAATCTATT--AATATTCTAT--TAAATATATAATATATATAAATATTCATATTCTAATTTTGAATTTTAGAATT-------CGAATTAGAAAAATTTAA----------TTAGTAATTTTAATTAGTAATATTCTAAAATAATATATATTTTCTAAAA-TTATAGAAATATGAAATTAAATAAATAGAATTAAATAGTAAATAGAAATACAAAATTAGGTATGAATAGAGCAAGAGAGTGGGGGGATAAAAGAGAAAAGAGTTCTATAAATCTATATACAAGTCATCCACACCC-TTTTTTTTTTGATTTATTTCATTAATTGAATTTCGTTTGTTGATTAGGGGAAAGTTCCATAAAAACACCTGCCTTTTTTGAAATATCCTGAACAGTTCCTGTAGGTTGAGCGCCTTGTTCGAGGAAATATAGAATAACGGGAATATTTAAATAGGTTTGATTCTTTATCGGATCATAAAAACCCACTTTCCGAAGATCTCTTCCCTCTCTTCGAGATCGAACATCAATTGCAACGATTCGATAAACGGCTCATTGGGATAGATATAGATGAACAATACACCCCCCCTAGAAACGTATAAGAAGTTTTCTCCTCGTACGGCTCGAGAGAAAATTTGAAATTATGTCTATGTATAAAATTATGGTGTCAAATAGATCCATAAAATCATCAAATCAATTAGACTATGATTTAAGTACTTTTTTTCTTACTG-AAAAAAAAAGATAACTCCTCGTATTCGCAACCTCATAACTCAAATTGGATAACTCTCAAATAACTCAAAGGAAAACAAAACCTTTAGGTATTTCATTTATTGAGCAGTCTCTACCCCCTTTTCTTGCCTGTCTTCTTTAGAATCTATTTTTATTCTTCATTCTAATAGAGTTGTTATTCTAATAGAATTGTTGAGACAATTTGAAAATGGTATTTACTTGTTCCAGGATCCTTTAGCTTTTCCTTGAATCATTGGGTTTAGACATTACTTCGGGGATCTTTAATCGTTTCAAAAATGGCAGCAACATACCATTTTTTTCTTTCTCTCAAATCAAAGAATCATACAAATAGAGGGTTGATTCCCGCAGATACACTTTGGATCAGAATAGTTTTCCCAATTCCAACAAATTTTCGTTTTTTTTTTTTTTAAACGTGCTCGAATTGGATCCTTTCGATTTCTCTATCAAAAATATACTTACGAAGTTGTTCTAACTTATTAATTTTGACTAACCCTAGATACTTACCCCTGAAAAATGAATCAACTCGAGCTCCATCATGTACTATTTACACCATCAATCCCTTTCCCGTCTCCCAAACAATGAGTTCGAGTGGAAGAGAACAAACGATGTCGAGCCAAGAGCGCCCCGATTTCTATATACTAAAAAAATGGTGGATGTAAAAATCCACAGCTAATCTAATCATGTCTTTCAAGTCACACGTTGCTTTTTACCACATCGTTTCAAACGAAGTTTTACCATAACATTCCTCTAGTTTGGATACGGTATGTAATTGATTTGATTCAATTATGAAATCATGAATAGTCATTGATTCAATCGATACACAATAATCTATACTTTTTACTTCGAAGTTTTTCCTTCAATATGAGTGGACAATTTCTAAAGTAACGAAGTATAAAAAAAATTCAAATTAACTCGATATTGTAGGAATATATTTTCTATTCGATTTTTATAGTTTGTAAAATAGAAAAATAATCAAAAAATCGAAATAAATATGAAAAAATGATCAAAAATTCTAAAATAAATAAAAAAATAAATAGAAATAAATTCTAATTAATATTGAATTCTTAATATATATATTTTCTATTTTGATTTTCTAATATA----TTAATAAATATATTAGAAAATCAAAATAATCTTAGAAATTTGTATTATATAGAAAATTG-----------------------------------------------------------TATTATACATAAAATATATATAATAACATAAAAATAAAATATATAGAATATACTTTTATTCTATTTATATATATATACAATTATCCACAATGATTACAATAAAAACAATAACACAAAAAAAAAGAAATAAAAAATTCCTTTTTTTGAATCTCCATCTTCAAAAGCGACTCGATTTAGATTAGAGACGAATCATTAAAAATAAGAAAAAAGAATTCTACTCTACTCAATATTTTATATTCTTAAACTTAATAAGAGGGTTTTCAAAAAAGGAGCAATCTTTACTCTGATATACGGTTTGTATTCAAATATGATATATATCATGAATGGATATGCTCTGGGACGGAAGGATTCGAACCTCCGAATAGCGGGACCAAAACCCGTTGCCTTACCGCTTGGCCACGCCCCATTTCTATTTCGATTTGACACTAATAAACACTATTATAGGTATTGGTTGTTCGTCAATTCCAGTTCAAAAATATCTATAAAAATATCTATAGAATAAATTGTTGCTAGGATTTTGATATGTCTAGATATAGAATTAAACTGAAATTATTGATCATTACATATAATTCAATTAAGATATTGTATGAAAGTAGGATTTCTTCTATTTTTTATTTCAGAATGAAAAGATTTTGAACTGGATAAGTTCAAATCAAAGAAGGGTTTTTGAGGGTCTGATCTTATTTGTTTGATTCATTTTTTTTAGTTTTACTAAGTTAATTTTTTAATTAATATCTATAATAATTAATATCTATAATTAATTCTAATTAATAAATAGAAATATTAATTCTAATTAATAGATATAGAATTAATAGATATAGATAGTATAAATCATAAATTAAATAAATAACCAAATTTTTATTAATAATATAAATGAAATATTATAAATATTAATATTATGCTTAATATCTTTAGTTTGGTCTGTATTTGTATTCACTCTACCCTTTATTCAAGTAGTTTTTTCTTGGCGAAATTACCTGAAGCCTACGCTTTTTTGAATCCAATTGTAGATATTATGCCAGTAATACCAGTACTCTTTTTTCTCTTAGCTTTTGTTTGGCAAGCTGCTGTAAGTTTTCGATGAGATCTTTAATTGGAATAATGTCCTAAAAAAATTCAGAATTTATTCGAAAACAAAAATTCGAACATTTTAACAATTTATAAGATCAGATAAGTCTTACAGGGTGAATCCTTGATTCAAATATTGAAATTTTTTGATAGACAAGAAAGATCTGGACCATCTCATCATTTCCTCATTGTTACATTTTTTCCATTGAGAAATCCTAATTAATCCTATTAGATTTGAGTCCACCAACAATACCTAATTGTGGATATGAAAGAAGATTTTTGATAAATTTTTGGTATTTGGGAATAGTAATATTGGGAATAGTAAAAAAGGGCTCGACTCTTATTACAAATAAATTTTTGTTCTACTTCCTCGAAATCACTTCATTTCTTAGAAACTTAGTATCAAAAAAAAAACATAATGTCTAATATAAGAGAATCTATTCTCTTTCTCTATCGTTTTTTTTTTTTAATTATCTTGGAGATTTTATAATGCTTACTCTAAAACTATTTGTTTACACGGTAGTGATATTCTTTGTTTCTCTTTTCATCTTCGGATTCCTATCTAACGATCCAGGACGTAATCCAGGACGTGAAGAATAAAAAAAAAGATTTTTTCTTTTCTGTGTCTTCCTTGTTTGTGCTGAATTTTGAAATATTTTTCGGATTTTATCTATTTTACATCTTTAACTAGTAAATATAAATAACTAGTAAATAAAAAAAAAATCAAACAAGGAAAACAAACAAAAGAAGCTCCATAAGTTCAAAAGAAAAAATACCAAATCATCAACAGAAACGGAAAGAGAGGGATTCGAACCCTCGGTACAAAAATTCGTACAACGGATTAGCAATCCGACGCTTTAGTCCACTCAGCCATCTCTCCCCAATTGAAAAAATAGAATTACTATGTTTATGTTACATCACATAAACAAAAAGAACAAAAAGAAAGTAGGGCTTGAAAAAAGCCTTCTTTCTATTCTCTCTTTGACTTATTTTTACTTATTTTAGACTTATTTTATTATATTTCTATTTGATTTCTATTTCGAATAGATTTCTATTCATTATTATATATTATTCTATATTATTATAGATATATATTATTTTCGATTATTCTTTATAATTTTTTATAAT-------TAT-------AATATATATAATTAAATATATAATAATAAATAATATATAATAAATTAAATAATAAATAAATTTCATAACAATAAGATATTCAAATAAGATTAAAATAAGATATTCAAATATTCAATTGAAATAAAAAATAAATATTGAAATACTATAAAAATTTTAAATTGAAAAAAAAAAAAAGATATCTAACTAAAAAAGAAATATAAAATAGAAATTAA--ATATATATAAATTAAATCCATTCCATTTTTTAGTTTCTCTTTATACAGCCAGAGCCCGGCCAGGCCAGTACCTAGCCGGGCTTTTTTGTTCCCATGAATCCTGGATAACAATGATTTATTTGAATGTATTTGATTTGAAAAAAAAAAAATACTTGTCTTGTTATTTAAACACGATCAAACATAAATCAATAAAAAAAGACTTTTTGATTCCTATGATATAGAACCAAAATAATATAAAAATGTCATTTTTTTTTACTTTTTCTTTCTTTTTTCTGGTAAAGTATCTAAAAAAAAAAAGAATCGAACTATGGATTTTTGCATAATGCATTTTTATGTTATGGATTAAGTAGTTTTATCGATATATGTATATATTTGTCAAAACAAAACACCTTCAGCAAAAACAAAATCAAAAAAATTTAATTAACCCCCTTATTCTGAATTTCATTGGGTCCCCTTACGAAACATGTCAACACTAGAATTTTCATGATTCTTTTATGATTCTATTTCCTGATTACGACTGATTCCCCTGTTCGACAAAAGGTCCATTTATATACAATAATTGCATTGTAGCGGGTATAGTTTAGTGGTAAAAGTGCGATTCGTTCTATGGACTCCTTAATAGTTAAGGGATCCCTCGTTTGATTCATATCCCGATCAAAAACTTTATTTCTTACTTAAAAGGGTTTAATCCTTGAATAATATACATTATCGTAATTTGTATCCAAGAAGAATCAATTATAAATTGACAAATTGAATTATAAAATTATGAAACATAAGTTTTTGGAATTGGATCAATACTCCCAATTTTTTGAGTATGAGTAAAGGATCCATGGCGAAAGATATAGAAAGTTTATTTCTAATCGTAACTAAATCTTCAATTTTTTTTTTATTTGTATAGGAGAGATTGAAGCAAAATAGCTATTAAACGATTACTTTAGTTTACTAGAGACATCGACATATTTTTTTTTTCTATTTTAGCTCGATGGAAATAAAATTCTTTTCCTAAGGATTCTCTCAAATAGAAATAGAGAACGAAGTAACTAGAAAAAAAACAGGTTGTTATAATCCTCCTCTTCTATAGGGATCATCTAAAAAGCGAGGTGTTTTAAAAGCATTCATACGGAAAGGCTGACATAGATGTTATGGGTCAATTTTTTTTTGTTCATGTCTTCCACCTTTTAATTTCTTCCATAAAGGAGCCGAATGAAATCAAAGTTTCACGTTCGGTTTTGAATTAGAGACGTTCAAAATGATGAATCAACGTCGACTATAACCCCTAGCCTTCCAAGCTAACGATGCGGGTTCGATTCCCGCTACCCGCTTATATCCTATCTCTATATTTATTCTATTGGAATCTATCTTTTTGTATTATAGAATTAATTCATTTTAATTAATTAGTAAATTGGTAAAATTAGTAATTAGTTAATTATTCATTTGAATTTCTTAATTTCGTTTTAGTTATTAATATTATATATATAATATTCTATATTAATTTCATTTTATTATTTAATTTCTATTCTTTTTTTGATTTATATTCTATACTATATATTAC--ATATATATATTACTATATATATATTTTTTATTCTTTATTAATTCTATTTCTATTATTATATAGAATTATATATTCTAATCTAATTTTTATATTTTATATTTAACTATATAATATATAAAAAACATAAAAAACTAAATTAATTACTAATTTA-----------------------GTTAATTAGTAATTAATTTAGTTAAAGAACAAAAGAAAAGCGTCCATTGTCTAATGGATAGGACAGAGGTCTTCTAAACCTTTGGTATAGGTTCAAATCCTATTGGACGCAAATTTTTTGCATATATATTTAATTGAATTTCTCTATTTCTAAAAATATTTTGAATGATTTGAATTGAACAAAAGCCACTTAGACTTTTAGAGTAATAACTTATCTTATATATAAGTTATACACAATTTAACTCTTGCCCCTCTATTTTTTAATTTTTTATAGAATCTTAAAAAATCGTGAATTTCTTATATTTTTTATTTTCTATTAGATATTAATTCTATTAGATATTAGAATTGAATATTATTATTAATTATTATTAG------TAATATTCTTAGTAATAATTTACTATTATTAATATTAATTAATCTTATTACTTAGTAATGTAATATTCTTATTTCTTAGTAATATTCTTAATTTTATTAATTAATAATATTTTATTAATTAATAAAATAATTATTAAATTAGAAAGTTATTCAATTTTTAATCAATTTTTTTCTACTTGTTCCTGGAGTAAAAAGAGTTCCATCTGTTCCTGAATAGCTTCTTTCAAAAGGATTTCTGCTTCCCCAGTGAATGTTTTGGTAGAAGATATGATTTCTTGGAATTGAGGTTTATTCGTTTTTAAGTAAGCACGTAACTCAACGAGAAATTTCCTTACCTGTCCAATTTCTAATGAATCAAGATAACCATTCGTTCCGGTATAAATAGTCATTATCTGTTCTTCCACAGTGAGAGGGGCTGATTGGGATTGTTTGAGCAACTCGCGCAATCGTTGACCTCTTGCCAATTGATTTTGAGTAGCTTTATCGAGATCAGAAGCGAATTGTGCAAAAGCTTCTAATTCTGCGAATTGTGCCAATTCCAATTTTAATTTACCAGCTACTTGTTTCATGGCTTTAATTTGAGCCGCAGATCCAACTCTGGAAACGGAAATACCCACATTAATCGCAGGTCTGATTCCAGCATTGAATAGATCGGCAGATAAGAATATTTGGCCATCTGTAATGGAAATTACATTAGTAGGAATATAAGCTGAAACATCTCCCGATTGGGTCTCAACTATTGGTAAAGCAGTCATACTTCCTTCACCTAACTGAGAACTTGATTTAGCGGCTCTTTCCAAAAGACGTGAATGCAAATAAAAAACATCTCCCGGATAAGCTTCGCGGCCCGGCGGTCTTCGTAATAGAAGAGACATTTGGCGATAAGCCTGTGCTTGTTTGGAGGGATCGTCATAAATGATTAAAGTGTGGCGTTCACGGTACATAAAATATTCAGCCAGAGCTGCTCCTGTATAAGGAGCGAGGTATTGTAATGTAGCTGGAGAATCCGCTGTTTCAGCTACTACAATAGTGTATTCCATTGCTCCCCTTTCTTGTAAAGTAGTCACCACTTGAGCCACAGAAGATGCTTTTTGACCAATAGCTACATAAACACATATTACATTTTGTCCTTGTTGATTGAGAATCGTATCTGTAGCTACTGCTGTTTTACCCGTTTGTCTGTCCCCAATAATTAATTCTCGCTGACCACGCCCTATAGGGATCATCGAATCAATAGCAATAAGTCCTGTTTGAAGAGGCTCATATACGGAACGTCTCGAAATAATACCGGGAGCAGGAGATTCGATTAACCGAGATTCCGAAGCTGAAATTTCTCCTCGACCGTCAATAGGTTTAGCCAGGGCATTTATAACACGACCCAAATAAGCCTCACTTACTGGTATCTGAGCAATTCTTCCTGTTGCTTTTACCGAACTTCCCTCTTGTATCATCAAACCATCACCCATTAATACAACACCAACATTATTTGATTCCAAATTCAAAGCAATGCCTATTGTACCCTCTTCAAATTCCACTAATTCACCCGCCATTACTTCATCAAGACCATAAATACGAGCAATGCCGTCGCCTACTTGAAGTACGGTCCCAGTATTTACAATCTTTACTTCGGTATTATATTGCTCAATACGTTCACGGATAATTTTACTAATTTCATCTGCACGAATGGTTACCATGAGTATCTCTTAATTCTTTTTTAGAAGAAAAAAATAATGCCTACCTATAATATAAGTAGAAGGACTAATCAGTTATTTTGATTTCTTTCATCGCCCCAAACATGCTAATATTAGCACTGATGGTACGTAAATGTAACTCGGTGTTCAAGCAACTATTCAGAGTTCCTAGAGCTCCCCGTAAGGCTTGTTGGAAAACCCGCTGTCGGACTTGATTAATCGCCCTTTGTTGTTCAAAATGAATGGTTTCATTTTTGTAATTTTCTAATTGTTCCAAAGTCGTATAAATTGAATTAATAAAATTCAATTTTTCTCGTTCTATCTCAGAATAGCCATTCACTCGAAACCGATCTGCTTCCATTTCGACTTTCCTTAAGCGGGCCCGGGCTTTTTCCAGCTGTTCAATGGCCCCTTCCCGTAGTTCTTCTGAATTTCGAATAGTCTTCAAAATTCTCTGTTTTCGATTATCTAATAAATCACTTAATGAAAGTAGATTCTCTTTCCATTCATTTCAAAACGTCTATGATCTCTTCCCGAACCAAACATGAATCTTTCGATTCATTTGGCTCTCCCACTCAATTACTTATGGGAGATTTCCCTATCTTTTTTTATGTAATGAGCCTATCCTCTCTTCTCTATTCATATTCCAAAAAATATTGAAATTGATTACTAATACAAGACCAGAATATTCGGAGGACTCTTCTGACCAAACAAATAATTGTCAGCAAAGTTGTTTTTTTTTTCTTCAAATCCAAAGAATTCTTATTAATTTATACATAGGTCATCGATTCCGCATTGTATAAAAAGAAAAAGGGGGGTGAAATTAAATACCCATTTTTCCAATTTTTCACCGTAAAGAGGATTCCGGCTATTTTATCGACATGAGTGTTCTATATCGAAAAAAATTTCAACTATTTTTTTTTTTTGAAACCATCTCCGTATTCACATAGTGGTAGAAAGAGTACTACACTGCGTCTAGACTTCAAACTGCTTAGCTTTAACCATGGTAATGGTCCAAAATAAAATTATTGGTTGATAGAGAATCAAAGTCGATTTACCAATGAATCACGAAATGCTATGGTTCTTAAATATTATTTCTTATTATTTCTTAATTTATTCATAATCTTATTCAGAAGTAATTCGCGGGATCATGCACCTTTCCTAGTTATAACGAAAAAAAAGTGCAGTTGGTTGGATCCAACCTATTCTTGAAATAAACAACTCGCACACACTCCCTTTCCAAAAAAAATCAATACACCAACCACTACACTTAGATTTATTGGATTTGTTGCTAAAATATCGGTATTAAATCCGAAACTCCCGGCGGATGGCCAGTAACCCAAGCAAAGGAAAGAATCGGTTATATTTTTCATATGATCTCATCTCCTCTTATGGATAGACTAATTATCTTTCTATGATTCCTATTTTTTATTCCTATTTTTAGTTTTAGATTCTTTTCTTAATTATTTCTATATTTCTATTTTGATTCTATATACTATATACTCAAATTCCTATTCGTTAATTTTAATATTATTTATTTATTAATATCATTTTTATTAATATTATTTAGAATTTAAGAATTTTTTATTTAAAATAAATTTAATATTATATTTTAATATTATATATTATATAT---ATTTTAT--TTATATATTTTTTAATTAGATTTTATTAATTATATTTTCTAATTAATTAGATTT--TATATATATATATTTTATATTGGTCGGTCAATTGGAAGATTCCCCATAAGAATGATACTTATTAGATTAGAATTAGATACCAGTTCTTATGTCAATTACAAAATCTTTAGTTGTTTTCAACACTTTCTAAAAACTTTCTAAAAAATAAAGGGGGGGTTCGTTGGACTAAAAAAGGGAAGGAAGAAGGCGAATCAGTATGGTAATTCCTCGCCCTTAAATCAGTCCTTCCCCTGTGTTCTTGTCCGAACGAATAAATAATTGTAGGAGTGAAATCTTAATATAATTCGAAAAAGCAAGATCAGCAAAGCAAGTCCACGAAAAAAAGAATATGTATTTATATTTTTCTATTTTTAGGATTAAACAAAAGGATTCGCAAATAAAAGCGCTAATGCTACAACCAGCCCATAAATTGTTAAAGCTTCCATAAAAGCCAGACTTAGCAATAAAGTACCCCGTATTTTTCCCTCTGCCTCGGGTTGTCGCGCGATCCCTTCGACAGCTTGCCCTGCAGCAGTACCTTGACCAACCCCAGGTCCAATAGAAGCAAGTCCTACGGCCAACCCAGCAGCAATAACGGAAGCGGCAGAAATCAGTGGATTCATGATAAGTTCCTCGCACCCAAAATAAAATAAAGAAAAGAAATAGTTAATGATACAATTAACCAACAAATTATGACTTAATTATTCCATCACTAAGATTTATCCAGTCAAAGTAATTAAGAATTCCGAATTGAAATAATAATATTTATTGAACTATCCGAACTACCTCGATTTTTTTTTTCGTTTCTATCCACGTAGTTTTTGTGAATCCATACAACTTTTGTTCTTATCTTACCTTATATTTCCGAACCATTCTTTGAATTCTTCGTTCTTTTTCTTGATTTAATCTCTTTAGTCATTCAATATTCAATTCACAATTACAGATGAAACAGAAGGGCTTCTTTTTTTGAATCCCTATCTAAATTTACAGTAGCAGGGCAAATTTAGATATATAGTTAGCTCATATATAACTAGTTAATATCTATAATATCACATATACATGTGTTTCTTTCATACCGTAAACCAATTATTCATGTCTTAGATTCAATATTTGAGTGATCTAAGTTCATGTAATTTTCTTTTTTATTTATGAAAATTCTCTTTTGGTCAATTGTTGAATTGAATGTGAATGAATGAAACGGGAATCTGTTCTATATAACATCTTTTTTTTAATCACCCGTCGTAAACGGAAATATCATACGAAATTTGGGCTCCTAATATCTAATATACTAATCTATTCTATCCTA--ATATATATAATATAGATCCTAATCTATATATAATCTAAATAAACTAATATAGAAAATATATAATAAAATATATATTAAATATCATAATAAATATTATAAATATTATAAATATTATTAATATGTTAATTAGAATAATATTTTATATAATTAAATATAATTATAATATAATCATAATAAAAATATTTAATATGTTATAGAAGAAAACAAAATACAACAATACAAAAC--AAAAAAAAAAGAATATTCATTGGAGGGAAATAAAAATTGATCAAACAAAGAGTATTTTTAGGAAAAATAGGAAAAAGATCTTTTAGATAGATCTCTTTCCTACTTTTTTTTTTTTGATAACCTAAAATTTTCAAAATTTCTTTCTATTTTCTATATTTCTATTCCCTAAGTAGATTATCTTGAGCCGCACATACATTGCGGCGGACTAAACTAAAAAAAAAAGACTATTTTGAAAACTAATCAATGATGGCCTTCCATGGATTCACCTATATAAGCCGCAGCTAAAGTAGCAAAAATAAGAGCTTGAATACCGCTTGTAAATAATCCAAGGAACATGACAGGTATAGGAACTACTAAAGGTACTAAAGAAACAAGAACAACAACTACTAATTCATCAGCTAATATATTTCCGAAAAGTCGAAAACTAAGCGATAAGGGTTTTGTGAAATCTTCTAAGATGTTAATCGGTAAAAGGATTGGAGTTGGTTGTATGTATTTACCAAAATAAGCTAATCCTTTTTTTGAAAGACCCGCATAGAAATATGCTACTGACGTAAGTAAAGCTAATGCAACAGTAGTATTTATATCATTTGTGGGTGCAGCTAACTCCCCATGAGGTAACTGTATGATTTTCCAAGGCAAAAGAGCCCCCGACCAATTAGAAACAAAAATAAATAGAAACATAGTTCCAATAAAGGGAACCCACGGACCATATTCTTCTCCAATCTGAGTTTTGCTCACATCTCGAATGAATTCAAGGACATATTCAAAGAAATTCTGACCGAAAGTAGGAATGGTTTGCGGATTTCGAACAACTAGAATGGCTGAAACTAATAAGATAGCAATTACAACCCAAGAAGTAATAAGTACTTGGGCATGCACTTGGAAACCCCCTATTTGCCAATAGAAATGTTGACCTACTTCCACAGCGGATATATCGTATAATCTTTTTAATGTGTTGATGGAACATAATAGAACATTCATATTGCCCTGCCCTCTAAAAGAAATAGAACTTGAAAAGGAATTATTTTGATTCGACCATATCTTATTTTTGACTTGTCTACTTAAATTTTATATTTTGAATACCGACTAATCACATCAAATTTCCGGTTTTTTTTTATCTTTTTGTTTTTTGTGCGATTCAGTAATAGTATAGTAACCGATTCCATAAATCGTTGGAATTCCCAAAACCAAATAATTTATTTATCTTATTAATTTATTTATCTTATTATTAATCAAGAATTTCGTATATAGCTAGAACGACCCTCACAAATTGCAAATACTAATTTGTTAAGAATTAATCGGATTGAAGCTATAGCATCATCATTAGCTGGAATCGAAATATCTGCGAGATCCGGGTCACAATTTGTATCGATTAAACAAATCGTTGGAATTCCCAAAGTGATACATTCTCGAAGAGCCGTATATTCTTCTTGCTGATCAACGATTATTACAATATCGGGTAACCCCGTCATATATTTAATGCCGCCCAGATATGTTTCCAAGTGAGATAATTGTCTCTTCAAGATAGCGGCATCTCTTTTTGGAAGACAGTTGAGTCTCCCCGTCTTTTGTTCCGTTCTCAAGTCCCTGAACTTATGAAGTCTCGTTTCTGTAGTATACCAATTCGTTAACATACCGCCGAGCCATTTTTTATTAACATAATGACACCGAGCTCTTATTGCAGCCCGCGCTACTGAATCAGCTGCTTTATTTTTGGTACCAACAATTAAGAATTGTTTTCCCCTACTTGCTGCATCAAAAACTAAATCACAAGCTTCTGATAAAAAACGAGCAGTTCTAGTAAGATTTGTAATATGAATACCCTTACGCTTTGCGGATATATAAGGTGCCATTCTAGGATTCCATTTCCTAGTACCGTGGCCAAAATGAACTCCTGCTTCCATCATCTCTTGCAAAGTTATGTTCCAATATCTTTTTGTCATTTATCCCCACACTTTTTTTTTTT-C-AAAAAAAAAAAAGAATTTGAAAAAAGAGATCAGGTATCCTGAAATAGAAATAAATAATTGTTCCGATGGAACCTTCTCGTCTACCGAAGATTGGCCGTTGATACGTGATCAGGCCATTCATTTTTTTCTATTTATTATTTTCTTTATTATCTTTATTACTATTATTTATTACTAATTACTATTACCAAATCAAATGACCGCG---------------------------TTCGTTTAAAGGGATGAATCCGCTCTTAGGAATCATTAAATCCTAGAAATGATTGTTCTGATGTATCACATAAATTCTTTGAAATGAAAAAATCAAATAATTTTCTGTGGTGGAACAAAATATCTCTCATTTCTCCCTTGAATAAATTATTTTTTTTTGTTTCCAAGGTAATCTTGTTATGTTGCTTTGGCCTTGAACGGTGCATTACTCTTTTGAATCCGGTACCAACGGGTATCATTCCCCCTAAAACAACGTTCTCTTTCAGACCTTTCAACCAATCGATACGACCCCGGAGAGCGGCTTTTGCTAAAACCCTAGCAGTTTCTTGAAAACTCGCTTCGGATATGAAACTTTGAGTATTCAGAGATGTTTTTGTTATTCCCAATAAAAGAGCTCGGTAACAGATCGCTTCTTCCAAAGCACGCCCCGTTCGTTCAGCTCGCAACAATCCAATTAGTTCGCCGGGTGAAAAAACATTAGACATTCCATCTTCTGAAACCAAGACTTTTGATGTTATTTGACGCACAATAATTTCTATATGTCTATTATGGATGTGCACTCCCTGGGATCGATAAACCTTTTGGATTTTATTAACCAAAGAAATACGACTTTGCACTATAGTTAGCTCAGCACCAATCAAGAATCCCCAGGGAATGCCAAGAATTCTTGTTATACGCTCGTTCCAAGCGTCAACTCTCTTTTCTAGGTTCATCGATATTGAATCAATCGAACGGACTTCTAATACCTGTTCCACTTTTGGAAGACCTTGTGTTATATCACCAGATCTCGATTTTTCATATATAAATGTAACCAATATATCTCCTTCATAAAGGATTTCCCCATAATGGCCATGAACAGTTGCTCCTGGAGTCGCCAAATAAGGGTTAGCCGATCTTATTACTACAGAATCAATTTGAACAATTAGAACTTGACCCGATTTTAGGTGTGGTCCATTTTTTGTTTTAGCTATACATACATTTTCACAAATAAATTGCCCAAGGCTAATTATTGTAAACGTTTTTTCACAATAATTATGATGATAATTATGATGGAGAAAATACCAATTAAAATGGAATGGATTTAAAACAATGTTACTGCATAGATCGGGCTTATAAATTCTCTCGTTTTCGTCCATTAAATAATATTTTAATACTTGAAAAGTTTCCTTTAATTTGTCAAGTTGCAACTTTTTAGTTATCGAGATCTGATTATGAGTTATTAAACGGTAAAATGAATAATAATTTGCAACTTGAAGAGCTATTCCTAAAGGGCCTAATGAATTCTTAATTGGAATTAGAGGATCCCTTTTCATTTTTTTAATTCCTTCTTTTATCCCATTGTGATATTTTACATCGTTGAATGGTCCCATTTGAAAACAATTAGATGATGACAAAATTATCAAAGATCGGCATTCCTTATTTCCATTCAACAACATACGAATAGTTCCGTGATTTTGGCTAAATGATTGTTGAATTTTTGCCTTGGAATAAATAGAAGAAAATGGATTGATATTGGTACGATCTGACTCATTATCCGAGATCAATCCTGAATCCGACGGATCGTTCCTTTTTCTGATATACGAAATATGGTATTTCACTAAGTCAATTCTTAGGAAATCTTCAATCAAACCATTTGTACTTACTTCAACAAAAGAAGCGCGGGCCTCTTCGATAGAAGAACCTTTTTTGTCTTGATCCCAATTCAAGACTAAACAAGTCCGAACTAATTGGATGCTTGTGTCAGAAATTCCCCGAATGGATTTTCCATTTCCATAAAGAATATAATTGAGAACTTTAAGTTCCAGCTTATCCTTTTCCTGCAACAGATCTTGGGGGAAAAGTTTTACTAAATTTATACTGTCCGCTATTTCATATAGAATTACGGGTCGAACCAAAACAAAATACTTTTTCTTGGTAGTTGTGATCCATTGGACATAGATCCAATTTTTAAATTTTTTTGATTCCTTAGAATTTTTTTTTTTTCCCGTTCCGGGTGGTATCAAGATGCCACTGTGTCGGGATATCTTATCTATCTCTCCAGGAAAATGGATATCCCCAGAAAAGATTTTTAATTCAATCCTTTTTTTTTTCTTCTCCACTCGGACCAATCCGCCTACTCGACTTCTTATATTTAAAGTGATTGGTGTATCTACTCCAATGATACTATTGTTCCGTACCATTATGGAAGAAGATTCGGGTAAAATATGCACTTCCTCGGGAATGAAAAAAAATCGATCTACTTTCATTTGGTATTTTGGCTTAAATTCTTTGACTCCTCGATACTCAATTAAATCCTCTTTTTTAAAAATGGAATGAATTCCTATAGTCCTATATTTAGTAATTCCCGAACTCTGTGTTCTGTATTGAGGATCATCAAAATAAGCAAGAATACTATTTCTACGAAAAATACCATTGATAGGTATTTCAATCGAGATACCGGAAGGGGGCATTAGTTCTTTGTCTCGTTCTTGAATCGATTGGAATGGAAATGGAATGATGAATCTATTTCTTCGCCTCTTTGCCAATAAATCCGAATTATCGTGGAAAATAGCAGGATATAAAAAATTATAATGATCCATACATGGGATTTGATTAAGCCCTGAATAATCAAGAATCCCGCTTTCTTTTTTACCAGAAAGATTGGAACTAAAGAATTTATGTCTTACTTGATCATTACTTACTAAAAGGTTAGAAATATATCTTTCTCCGGTAGAAAGAGAATAAATGTTCATTTGATCTTGATCTTTGCGCAGTGAAAAAGAGACTGCACCGGACCTGCACGACCTTCCTGATAATATCCATAAATGACTTGTTTTTGGTAAGATATGGACATTACTATATGTAAATTCGGGTGCATGGTACACATCGGTACTCCAATGCATTTCTCCCTCTGAGTCAGAATAAATATGTTTTCGAACCCTTTCTTTCAAATTCAAAGTGTATGTTCCCGCGCGAATCTCAGCAATCACTTGTTCTGATTCTACATATTGATCATTTTGAACTAATAGAAAACTTTTTGGTGGAATCGTCACGTTATATATAATATCGTCACTTTCAATAGTTACATACAAGTCTATATAACATAGAAAAGCAGGATGCCCATGACGTGTACGTGTAGGATGAACCAAATCCTCATTGAATTTGATTTTTCCATTAGAAGGGGCTCGCACATGTTCTGCAGTACCCCCTGTGAATACTCCACCGGTATGAAAAGTTCTTAATGTTAGTTGAGTGCCCGGTTCTCCAATAGATTGGCCCGCAATAATACCTACAGCTTCTCCCAATTCCACCAGGTCGCCATGAGTAGGACTCCGGCCATAACACAATCGGCAGATCCAAGATGTATTCCTACAAGTAAAGGGGGTTCGAATAGATATTGGTTGTGTTTGAAAAGTTATGAATCGATTGATAAGTCCAATCCCAATATCTTGATTTCGAATGGCAATGCATCGTGAACCTATATATATATCGTCTGCTAATACACGACCAATTAATGTTTGTATCAAAATTCTCTCCGGCATCATTCCATTCCGGGTATTCACAGAAATCCCTCGAATGGTACCGCAATCTGTTCTACGTACAACAATGTGTTGAACCACTTCAACAAGTCTGCGTGTAAGATATCCAGCATCTGATGTTCGTACAGCAGTATCCACAACCCCTTTACGGGCCCCGTAGCAAGAAATGATATATTCTGTTAAAGACAGTCCTTCGCGTAAATTGCTTTGAATGGGTAAATCAATCATTTGTCCTTGTGGATCCGACATTAATCCTCTCATACCTACTAATTGGTGTACTTGAGATGCATTTCCTCTAGCTCCCGAAAAAGACATTATATGGACTGGATTAAAAGGGTCAGTCATCCTAAAATTAGGATTCATTTCTTGTCGCAAATATTCACTTGTAGCATACCATATCTCAATGGATTGGCGTAATTTTTCTACCGCATGTACATTCCCATAATGATGGTGTTTTTCCAAAATAAAACTCTGTTGTTCAGCATCTTGAACTAGCCATCCCTTAGAAGGTATTGTTAAAAGATCATCAATTCCTAATGAAATGGATGTAGCAGTAGCTTGACGGAACCCCAGAGTCTTTACTTGATCCAGGATGTGTGATGTATATGCCATTCCGAAGTGATCTATTAATCTGCTAATAAGTCGTTTAATGGCAGTTCCACCTATCACTTTATTGTGAAAGACTAGATTGGACCGTTCTGCCATAAGTACCTCCATATTCCGTTCAGTGGGGTTCGGTTCAACAATGGGCTTGAGTCAATGATTGGAAAACTTCCTTTTCTTTATCTTGATTCGCGTAGAAATTTGAAAACTATGATCCTAGTTGAACCGTGAAGACCCGAATTCACACCGGTATCATAAATTTACTTAGCTTAGATGCCAACCATCTATATGATTAGATACCATATGAATAGGCCCGGCAAAAGCCTTGTATAGCTTCTTCGATTTCTCGATAAAAATAAATATGACCAACAGTGGTTCGAATGTATATACAAGGAATCTCTTTTTTTATACTTCTTACTACTAGATAGTGCCCATAAATCTCATGATAGGTACCCAAAGATTCGTAGTGAACTTCGATAGGAGCTTCTCTTGAAGAAATAACGCGTTGATCTAGTTGCCACCGGAGCCACAAAGGACTATCGAAATTGATTCTTTTCTGTCGATAAGCTCCAATTGCATCATAGGAATTACAAAAAAAAGGTTCTTTTTTTTTCGTATACTTATAGTTATTATCATGAATTCTTTCATTTTTATAATTTCTGCGATTACACGGATTATACCTATTTGCACAAATACCTCGACGATTCCCACTCGTTAATACGTAAAGCCCAATAAGCATATCTTGAGTTGGTACGGAAATGGGATCCCCAATAGCCGGAGACAAGAGGTTCATATGAGAAAACATAAGTAAACGAGCTTCTGCTTGAGCCTCCAAAGATAAAGGCACATGAACAGCCATTTGATCCCCATCAAAGTCTGCATTGAATCCCTTACAAACTAATGGATGTAAACAAATAGCACGCCCTTCTACTAAAATGGGTTGGAATGCCTGTATGCCTAATCTATGGAGAGTAGGCGCTCTATTCAGCAATACGGGATACCCCTGCATAATTTCTTGAAGTATTTCCCATACAATCGGTTCTTTTTCCCGAATTTTACTCTTAGCAACTCCTATGTTCGAAGCAAAATGTTTTCTAATTAGACCACGAATTACAAATGTCTGGAAAAGTTCTATTGCTATTTCGCGGGGCAATCCACATCGATGTAATGAAAGTGATGGACCCACGACAATGACAGAACGCCCCGAATAATCAACCCGTTTGCCAAGCAGAGTCTCGCGAAATCTTCCCTCTTTGCCCTCAATTATATCTGAAAACGACTTGTAAACCTTATTATGACCGTCCCTCATTGGTTGTCCGCGGATTCCATTATCAAGAAGTGTATCCACGGCTTCTTGTACCAATTTCTCCTGACACATTACTAATTCCCCTGGCGTAGATCTACTTGTTGTTAATAGATCGATAAGAGTATTGTTCCGATAGATAACTCTTCTATAGAGTTCATTAATATCCGAACTCATTAGTTTACCCCCATCTATTTGAATAATCGGTCGCAATTCGGGAGGAAGAACTGGTAAGAGACATAAAACCATCCATTCTGGTTCTATATTTGTTCGGATAAAATGCTTAGCTAATTCCATGCGTCGAACCAAAAAATTCTTTCTTCTTCCAACTTTTCGATCTTCCCATTCATTTTCATTGTCCGTGGATCCCTCTTCCCCTAATTCTTTCCATTCTACCAACGAAGAATCAATAAGAATTCTCAAATCCAGATCAGCTAATTGTTCTCGGATAGCACCTGCTCCACTAGAAACTTCTCGATTTCGAAATGTATCGAAACCTGGGGTAGTAAAAAAAAGTGGGATGCTGTATTTCCAGGATTGGATTTCATATTCGAATGAACCTCGTAATCGTAAGAAAGTGGGTTTTTTAACTACAGGCCTAGCAAACGAAAAATTTGGATAGGATCCAATCCAATAGGATCTCCCCCTTTCAAAATCGGACGTGAAAGTTTCCTCTCATCCGGCTCAAGTAGTTACATCAAATAAAGATAAAGAAAGGGTTTCCGCTTTCAAATTCTATAAAACCTCTAATCTAAAATAAAAAGGTCTACTCTTTACTCAAGTTCTCAATAAAGACCAAGCAACATCTCATTGATGCATTCTTCTTTTTATTTAGATTTTCTGAATTATTTATTCAATTCTCAATTACGACATAAAATAAATGAAATGTAAAATTCTTGAGTAGTCTACCCCCCTTCGAATAAGGAATCCCCTTAATTGAATTCTTAATTAAAGGAGTATCCTGGAATTCATAAGAGATTTCCTTGTCTATGTATCATTCCATTCGATCTTTTAGGTCCAGACTTCGCCTCGACGGTTATGCCACGATGTCCCCTTAAGCCTATATGCGATAGATAGACTTCTGCAACCCCGATATATTTGCTTATTTGAACATAATTTCAGTTCTTTCTAAAAGAAATAGAATAGTTAATTCGAAAAAAGGTATTTTTTTTTTATTTTACGAGGTACAACTATAAAATAAATATTTATTCGTTACTGAATCGACCATAGACCAATTCCCTTTTTATTTGGGAGTATTCAATACACCCATCATTCTGAGCTTCATGTTACTCACCCCAAGAGACATATCAGATCCAGGGCATCCCAATTCGATTGAATGGAATGACAGTTTCTCATTCGGAATCTGTACAATAAGAATTTTGATCAAATCACACATCGCAGTATACTAGACCTTCTAATTCTTTAAGAGGTTTATCTAAAAGATTCGCGATATAACTAGGAAGACGTTTCAAATACCACACATGGGTTACTGGGCATGCCAGTTTTATATAGCCCATTTGATATCTACGTATCCGAGAATCAACAAATTCTACTCCGCATTGTTCACAAAATTTTGGGTCGTCTTTTTTATCTCCGATTACTCGATAATTTCCACAAGCACAAATCCCACTTTTTATAGGCCCAAAAATTCTTTCACAAAATAATCCATCTTTTTCAGGCTTATTGGTTTTGTAATGAAAAGTATAGGGTTTTGTTACCTCCCCAACTATCTCTCCATTAGGTAGGATTTTATTGGCCCAAGCACTTATTTGTTGAGGAGAAACTGATCCAATTCGGAGTTGTTGATATTTATACCGATCAATCATAGAATCAAAATTATGATTCAGTCTGATTAAGCTTCCTTCCTATGAATCCGGAAATTCTTCTCAGATACAAGGAAATGATTCAGTTCCAGAGCCAAAGATCGTAGTTCTCGAACGAGCAATCGAAAAGATTCTGGAGCATCCGCAGGTTTAGGTATTGTTCCTCCAATGATCGTAGTCCCAAGTACTTCTTGGCGAGCTTTAATATGATCAGATTTATAAGTAAGCATCTCTTGTAAAATATGAGCAACACCAAATCCCTCGAGGGCCCAAACCTCCATTTCGCCTACCCGTTGTCCCCCTTGCTTGGCCCTTCCTCTAAGGGGTTGTTGCGTAACAAGTGCATAATGTCCACTGGAACGTCCATGTATTTTATCATCAACTTGATGAATTAATTTTAAGATATAAGGCTTTCCCATTATAACAGGCTGTTCAAAAGGATCCCCTGTTCTTCCATCAAATATTCTGCTTTTTCCTGGATACTCGGGTTCAAATATCCATGGATTCGATGTTTGTTTACTGGCTTCATATAATTCAGAAAGCACTAGTTTTCTCGAAGCCTCTTGTTCATATCTCTCATCAAAAGGTGCTATTCGATAATGTCTATCTAGGATACCCCCCGCTAATCCGAGTGAGCATTCAAATATCTGTCCTACATTCATTCGTGAAGGTACCCCTAATGGATTAAAGACCATATCAACGGGTCTTCCATCTTGCAAATAAGGCATATCCTGTCTAGACAAGATTTTTGAAACGATACCTTTATTTCCATGTCTCCCAGCCACTTTATCGCCTACTTTGATTTCACGTTTCTGTAAAATATATATACGAATCGTTTCTGGATTATAACTAGAACCCCCTTTTTTCTGGATCCATCTCACATCAATAACTCGACCCCTACCGCCTATAGGTAGTTTTAGACAAGTTTCCTTTGAGGTGGATACCTGAATGCCAAGTATAGCTCGTAATAATCTATCTTCCGGAGCATACGAGGATTCTTTCGCCATTTGAGGCGTTAATTTACCCACTAAAATATCGCCCGTCTCTACCCAAGATCCCAGGATCACAATTCCATTTTTGTCTAAATTTCGGAGTAAATGGGCTTCTAGGTGTGGTATTTCATTAGTGATTCTTTCAGGACCATGGCTTGTCACATGAGTCTGAATTTCATATTTCCGTATGTGAAAAGAAGTATAAATATCTTCATAGACCAAACGCTCACTAATGAGTACAGCATCTTCAGAATTGTAACCTTCCCATGGCATATAAGCTACTAATACGTTTTTTCCCAAAGCGAGTTCGCCGCCAACTGTAGCAGCACCGTCCGCTAAAATTTGTCCCTTTTTAATGCATTTACCTCGTTGAACTTGGGGTTTTTGATGTATACAAGTATTTTTGTTGGAACGTTGATACATAACTAATGGAATGCTTAGAGTATCCCCATTTCCCAATAAAATGATCTTGTCAGGATCGGTATAAATGATCTTTCCCTCGTGTTCGGCTATAGCGGGAACCCCCGAATCTAGGGCTACTTGGCGTTCCAATCCAGTTCCAACAATGCACTTTTCGGACCGAGAAAGCGGAACTGCTTGACGTTGCATATTAGAACTCATTAAAGCTCGATTCGCATCATTATGCTCAATAAAAGGAATGAGGGAAGCTCCAATAGAAAAATATTGGAAGGGAAAAATACTTCGAAGATGAACCTGTTCCCATGCAATAGTCAGAAATTCTTGACGGTATCGAGCTGGAACAATCTGTTCCTCCTGAATACCTTGATTCAGTGCCAAAGAATTTCCTGTCGATACCATATAGTATTCATCTCGACTTGGTGATAAATAAAGCATCCATATTCTTTTTGATCTCTCAGAGATTTCATAAAATGGACTTTCTATAGACCCCCAATGACCAATCCTCGCATGAATTGCTAGGGATCCAATAAGTCCAACATTGATTCCTTCAGACGTGTCAATTGGACAAATGCGTCCATAGTGACTAGGATGGATATCTCGTATCCGAAAACTAGCAGTTCGCCCCGTCAATCCTCCAGGGCCCAAATAACTCAATTTTCTCCCATGAACTATTTGGGTCAATGGATTGGTTCGATCCAAAACTTGAGATAATGGATGTAATCCAAAAAAGGATTCATAAGTGGTTGTTAATGGAGTTGAAGTCACCAAATTCTGAGGAGTCGGTATCAATTTATGCCTAATTGCTCCACATATAGTTCCTCTAACTATATTTTCTAAACGAACCAGAGCCAATCCAAATTGATCTTGTAAGAGATCTGCTACGGAACGAATACGTTTATTTTTCAAATGATTCATATCGTCAAGTGTACCCATTCCAAATTTCATTCCAATCAAATGATCCGCGGCTGTCAATATATCTCGCGGTAACAAAAATGTATTGTTCTGAGGTATATCAAGATTAAGTCTTCGGTTCATATTTCGTCGACCAATCTTTCCTAATTCACATCTTTGGTGAAAAAATTTTTTTTGTAATTCCTTACATAAAGATTCAGAAAATACTGGATCTCCGCCTACACAAGCAAATTGTCGATAAAACTCCAAAATGGCATTTTCTTTTGACCCGATTTTTTTTTTCTCCTTATCATTCAGGAAAGACAAGAAAATTTCGGGGTAGCAAACATTCTCTAGAATTTCGCTTAAATTCGAACCCATAGCTGATGATAGAACTAGAATAGAAATTTTCTGTTTTCTACTCACACGAGCCCATATCCTTGCTTTTCTATCAATTTCTAATTCTAATCTTCCTCCCCAATCTGATATTATGGTGCCAGTATAGACCGAAATTCCGTTATGGTCCAATTCTGACCGGTAATAGATACCAGGGCTTTGCAATATTTGATTGATCACAATTCTGTATATTCCATTTACTATAAAAGTTCCCAGGGAATTCATTAGAGGAATGTTTCCAATAAAAATAGTTTGTTCTTGGATATCCCTATTGCTTTTCCAAATTAATCCCGCGGATACATATAATTCAGAGGAATATGTAAGTGATTCATATACGGCAGCTTTTTCTTTTATCAAGGGTTCTACCAATTGATATGTTTCCACAAATAATTGAAATTCAATTTCTTGATCTGTATCTTCAATTTTTGGAAACTTATAAAGTTCTTCTGTTAAGCCCTGATCAATGAACCTACAAAACCCTTCAAATTGTATCTGATTCAACCCGGGTATTGTAGACATTCCCTCATTTCCACCCCCAAGCATTTTCAATTTCCCCATTTATAGAAAATATCCCACGATTTGCTGTCATTCTTCATCGAATCACATGAATAGATTTAGCAATAATGGGATTTCTATTCTTTTTACCGAATCACATGAAATTTTACCTAATTCCGTGTATGAAATACCTATTATGAAAAGAGGAATAAATAGAGAAAAGAGGAATAAATAGAATTTGATACTCAAATTGAAATTTGCAACAAAACAAACAGATAGAATCTAAATTCTAAATGGAAAGGAATAAAAAAATTCCACCTAGACTTCTGAAGTCTTTTAAAGAATATCAAAACAAAAAATTGATTCAATTTCTACCATTATTATGATATTACAAATTCCAACTCGATTGGATACCAGAAAAAGAAATAAATTCGGGATTTGCTCTGCTCGATGAGATAAAGACCTAATCTAATAATCAGAAACAATATAGAATTTATTTTTTTAGCATTTAACCTTTTCAATAACCTTTTCAATTGTTCAAAAAAGAATTCGAATTCGCAGAGAAGAGAGAGATTTTTACCTATTTTTGAATTTGAGAATACGATTGGAGTGTGGAATAAGGCTTGTATTTATTTATTATTGTTAAAATTAAACATGCACAGATCTAACTCCAGCTATAGCTATTTATATATGTCTCTTACTTTATTGCAGTCATATTAGTTCGGGACAGCACATGTCATGTTCAATTTTTATTTTCTATTCAATCTATTTAATGAAAAATTGTCAAAAAAAAAATTGAAGCACGAGAATTTCCTGAAAATTCCCTACAGGTATTATATTATATACGGATAAGATACCCGATTATATAATAGCTGGTGTAACTATTTTTATTTATGTTTTAGGGTTTACATATACTGATAGTTGCTGTTATAATTGAAATGGAGAAGGATTTTTTTATTG-AAAAAAAAATCAATATTGATTAATTATGTATCAATTTGGATTTTCTTATCTTATTAAGAAAAAACCAACCATTTTAGATTTAAAGAATCATTCGGGAATTTATAGTTAACGGTTCCGATTTGTCCTGAATTTTGACTTTTGTGACTGAAGGTGCACGCTTGTTTTTTCAATAGAAAAAAAAGGGAGAAGGGGCTCTTTGAAGAATCGGATTAAAGAAAAT-----AAAAAAATACAAACAAAACAAATAAATAAAAAAAAAAAGAGGTTTCCCCCTTTTTTTGGCTTTTTGGGGGGGTATTCTCATATATTTATTTTGTATCGTTTTGGCGGCATGGCCGAGCGGTAAGGCGGGGGACTGCAAATCCTTTTTCCCCAGTTCAAATCCGGGTGTCGCCTAACCGACAAGAGAATTGAAATAGTTTATTCCGTTTTGTTGATAGAAAACTTGACAATTTTTTATATTATATATTTATTTATATTTTTATTTTATATATATATTTTAGTTAAATAATTTTCGAATTTTATACATATTTATTTAAATACATATTTATTTAAATTCTTATTTTGAGATTTTTATTTTCTAAATTATTAGAAAATTCTTTTAATTTAAATTAGATGTTCTAATATTTTATTTGTGTTTTTTTTTTCGTAAATGGTGTTAGGCCAGAATCCCTTTTTGACTCTGTACCAGCGATTCCACTATATTATATAGTAGTATTCTTAATGAATAATACAAAAAAAAAATAAAATAATACAAGAAGAATTAGTGAACAATAATGAAATAATTCATTCATATTGATAGAGATAGGAGACAAAATTTACATGGATATAGTAAGTCTTGCTTGGGCTGCTTTAATGGTAGTTTTTACATTTTCCCTTTCACTCGTAGTATGGGGAAGAAGTGGACTCTAAGGGTACTACTAATTGAGTTAAGGGATCAAACTCAAATCAAACTGTATCAATTGTTTTATAGCTGGGTTCTGAAATTTTTTTAATTTAACTATGTTAGTTTTATTTGAATTTCACTAT-------ATACTAATTTTATTTAATTAATAATACTAATTAATTGAATTCATGAATTCAATATCTGCATTTCGCAATTCTATTGTATTCTAGTGGTGTAATGTATTCTATGGATAATATAGAAATAGAAAATACTCTTTCAATCAAACAAATATTTTAATTATTCCCATGTTCGTATTTTCAAAGTCAAGGGAATACAAAGAATGGAAAATGGACTCCTATTCCAACCGAATTCTTTCAAAAATCTCTATTTCGATGAAATGAATTGGCTCTTACAAAAGTCTTATATATGGACAATGAGGAACCGCGGAACCCCCCCACTCCGACTCTATTTTTTTTGTCCCCTCCTTTTTTGTTTATTTTACTTTTTTTTTTTTTCAAAGAGAAAAAAAAAAGTTCTGTTATTATATTAGTTATTAAGCGGATACACAATTTCTATAGGAAACAAAATAGACATAGGAGTTGTCTAACGAGATACTACACATAAAATAATAAGATATTGCCGTTGCCTTACTTAGGCGAGTACCCTATTACGTATTTACCGCTTATTTGATTATTTGTATTTTAGGTTCAAAATTGGATTTATGCTTTATTGAACTCATTTCATATCATGGTTCAAACGTTAAAAATCGGTTGGGTTTGACCACCAATCTTTTCAAAATACGAAAAAGTTTCTCATAGAACCCCCGGATCATCTGTCAACTATTTAATAACAACTATTTTATCAATTACTTCTTCGGAATGCTAAAAAAAAAAAAGATTACTTGATTTCTTTTTAATATGATACCGGGATTGGTCTTGAAAATAATCAGAAATCTATAAATTGGAATCGGAAGAATAAGAGTTGCCGTTTGATTATTTCAGATTGATTGGAACTCATACAAATCAAATAGATAAAACAAAGAAAAAAATTGGGACGCTATGCTATATACATTACCTATTTGTAATTGATATTCTATATATATGAATAGGAAGATATATATGAAGATACATGTTGTAGATTGATCCATATTAAACCTCTATTTTTATAGAGTAAAACTTTCTACACTACAATAATAGATAGATAGTATGGTAGAAAGAAATAGATTTGATTTCTTTCTACCATACTATCAGATTTCATAGAGTTCCGCTGATCCTAGTCCGATCATTTCATTTAAGACTAAGACACAAAATGGAAATCCTTTTTCATTTTTTTATTCAATCATTGCATTGATAAGAATTAAGAAGTCATGTTTAAGTAAAATTAGTCACTTTGACTTACCGTTTTTACGTAAATTATAAGTAAAAAGGCAGTAGGAACTAGAATGAACAGTGCAGTAGCAATAAATGCGAGAATGTTTACTTCCATAATCTCTATGTTTTATTTCTCTTTAATTTCCAATAAATAACCCAATAAATAACTCGGGATTTAATCCCATAGAGATAATAAATCTTTCGTCGGCAAATTCAATGGTATAAATAAATTACATCTTGATGATATCAAATCGGATCAATATCATGAATAACAATATCTGAGCTATCAAATCGATTCATCGTCGAGAATTGAATAGTATAACATAGGAAGATCTTTTATCCATACCAAATTCCAAATTTTTATTTCTGATGCAATCAATAATATAATTCCTTTTCGTTTTTATTTAAAAAGTTTTTTTCTTTCTTCGTCGGAACCTTTACCTTAAACTAAAAAAAAAAAGAGGGATCCCTGTTAGGAATGAGATTATGTTTGTTATTTTTATTCCCTTTGACATAGGAAATAAATTGATGTCTTTTTTTATTGGATTTGTATCCATCGGGACTGACGGGGCTCGAACCCGCAGCTTCCGCCTTGACAGGGCGGTGCTCTGACCAATTGAACTACAATCCCAGGGAAAAAAGCGTACAGGATACATATTCTTACGATTTCATTCAAACCCTTTCTATTTCGATTTTAGATTTGAATCATCGTGCTGTAACTGACAGAGGTGCGACTTATTTATATATTGATATCTATATGGATATACACTTTAGCGAGATCGACACGGATTACGAGTAATCCGTTCGTTATTGCCAAATCGATTGAAAAATGAATCAATGAAAATAAAAAAGAGTCTTTATTTTTTTTATTTACTTTAATCCTTTCCTTAGACTTTATACTTACAGATCCTGATATGAATCTAGATCATTAGCAAGATCCGAATTTGTGGAAAAAATACGTAATACAGAAAAAAATAAATAGCGCCAGGGATGTATCATATTTTTTTCTTCCGTATCAGAACGCATCGGTCATTTCCGGAGAACAACAAATGGGTTGTATCATTTCATGGTGGATCGGCAAATTATTGGGCCGAGCTGGATTTGAACCAGCGTAGACATATTGCCAACGAATTTACAGTCCGTCCCCATTAACCGCTCGGGCATCGACCCAGGAAGAATCAATTTCAGTCTTTATTGATAATCCATGATCAACTTCCTTTCGTAGTACCCTACCCCCAGGGGAAGTCGAATCCCCGCTGCCTCCTTGAAAGAGAGATGTCCTGAACCACTAGACGATGGGGGCATACTTGCCCAACCGCCATTATACTATGTTCATAGTATGAACAGTTTTTTGAAATTGTCAATATAATGGAATGATATGATTCGATTAGAAGGATCTTTCCGTCTTTCATAATTCCATAGAATTTTTTGATTCATCACTTAGATTTCGAAATTGTTCATTCCAATCGCCACCCTCTAATTCT-AAAAAAAAAATAAGTAATACGAAAGAAAGCGAAAAAAAAAAGATAGGATCTTTTCGGTTTGCTGGAAAAGGCGAGGGGTTTAAACTGCATTTCTTTCACTTTCATTCATTGTTAAGATTCGGTAGGTATATTTCTATCTCACACTAAGCCGGGAAATAAAAAAACGATAATCAATCTGTAAATCGGGTAAGAAGGATAAGGATCAACCAGTTATTGAAAATGGTTTTTTCAATAAAAATTTGGTTGAGGGACAGGACAAATTGAATCCCTTTATCAATGATTCGGATTCGACGAAATATTTGAATTAGTGGATACATGTATCATTGAAATGAATTTCGTTATGCTGAGGATCACTTCAATTCGAATAGTTTTTGAAATAATTCATTACATATCAAATCCAATATCAATAAACCATTTTATTAACTATACTCTATTCACTAGGTAAATCTAATTTTTTGTTCCTTAAATGAGCCGCTAGGCGGATAAAATATATCTATGTACATATATTCTAATCTTATCTATCTCTATAAAAAGTATATGCAGTAACAAATATATGTACTAGACTCATAGTGGCTAGTTCCTTATTCAGGAATTGAATCAAACGGGGCCCTTTTAACTCAGTGGTAGAGTAACGCCATGGTAAGGCGTAAGTCATCGGTTCAAATCCGATAAGGGGCTTTTTACTTTTTTTCATAAAACTCTAGCAGTAGTATTCATATTTGAAGGAAGAATAGATATATCTTGTAATAAAAAAACTAAGGAATCTAGAATTTCATTAGAAAATGGAATTATGAATTCGAATAAGTTCTCCTTATCATTCTAATGAATTCGAATATAGTAATTCTAGTTAGAAAGTGGAACATTTTTATTATTATTTTTTTTTTTTATAATGAATAATAATAAATCATCTCCTTTAATTGCCAGATATTCCTATTTTCTATTATTCCAATCCAAATCAATTGGAAAGATTAT----AAAAAAAAAAAAAGTAAGTGGACCTAACCCATTGAATCATAACTATATCTACTATTCTGATATTCAAATTCGATGGATATGAAATTCGAACAGTGGATCTTTCTTTTTTATTTTGTTTTTCATACTTCCTTGGTTTGGATTGCGTAAGAATCTGTTGATATTTCCAATTAAATCTTCTTGTTCCTAGAGGTTCTATAGGAATAAATTGCTATTCCCTTCCTCCACGCAGAAGGGCTTATTCCAAGTTCCAACATACAAGTCATTTTCTTTTTAAATATCTTTTTT-----TTTTTTTTTTCTGAATACAAGAAAAGATCAATTTCCATTTCTATTATTTCTATAGGATATGATATATCTATAGAAAAAAAATACACCAAATCATGACTTCGCGTATCAAATATTTTCTTTTCATAGCGATGCATACGATATTTTTCCGGCAATTAATGAATGCGAGAAAGAGACTTTCACTTACAGTCTCTTATTATAAAATAAATTCAATACAATATTAAATAATCTGACAGATAGATAAAAAAAAGTAAATAGAAAAAATACTCGAAGTATATTTCTTACCTCGATCTGCAAAAAAGTATACTTTGGAATTTTTTCTTTATTAATCTGAAAGAAGGGAAAATAGAACAAAGAAAAGAAGACAATAAAAGAAAAAAAATGTAAAATAGAAAGTAATAAAATATATGATACTGTAGTAGTTTCCTAGACATAGAAATTAGAAGAATATAGAAAACTATTTATTTTTATCCATTTCAATTTCACGAACAAGATTCAAGAATAAGATTATTTGATGAAAGGGGAGGAATATGTATGGGGATCCACTGGTAGCGAGAGCGAGAAAAGGGATCATTTGTTTCTTGAACAGTTCTTTAAAAAATTTATCTATCGGATTTATGAGTCATAAGCCAATTCATGGCTTAGGGGTTTTTTAGAATAGAAAGGAATAACCGAATTGAGTTCATGGATTTGATCTAGGTATCACTAGACCAATAAATTATTTTTATATTCGAAACCCATTAGAAAAGAAGGGACAGTCTAGGAGAAATCAAATCATATCAAATCATATATAAATGATAAAAGCCTCGAAGGTCCCATCCCCATCCCTGAAAATGCTATGAGGTGTTCGGAAATGGTTGAAGTAGTTGAATAGGAGGATCACTATGACTATAGCTCTTGGTAAATTTACCAAAGATGAAAATGATTTATTTGATATTATGGATGACTGGTTACGGAGGGACCGTTTCGTTTTTGTGGGTTGGTCCGGTCTATTGCTCTTTCCTTGCGCCTATTTCGCCGTGGGGGGTTGGTTTACAGGTACAACCTTTGTAACTTCATGGTATACTCATGGATTGGCAAGTTCCTATTTGGAAGGCTGCAACTTCTTAACCGCTGCAGTCTCTACTCCTGCTAATAGTTTAGCACACTCGTTGTTGTTACTATGGGGTCCTGAAGCACAAGGAGATTTTACTCGTTGGTGTCAATTAGGTGGTCTGTGGACTTTTGTTGCTCTCCACGGTGCTTTCGGATTAATAGGTTTCATGTTACGTCAATTTGAACTTGCTCGATCTGTTCAATTGCGGCCTTATAATGCAATCGCATTCTCTGGTCCAATTGCTGTTTTTGTTTCTGTATTCCTGATTTATCCACTGGGTCAGTCTGGTTGGTTCTTTGCGCCTAGTTTTGGTGTAGCAGCTATATTTCGATTTATCCTCTTTTTCCAAGGGTTTCATAATTGGACATTGAACCCATTTCATATGATGGGAGTTGCTGGTGTATTGGGCGCTGCCCTACTATGCGCTATTCATGGTGCTACCGTGGAAAATACTTTATTTGAAGATGGTGATGGCGCAAATACATTCCGTGCTTTTAACCCAACCCAAGCTGAAGAAACTTATTCAATGGTCACCGCTAACCGCTTTTGGTCCCAAATCTTTGGGGTTGCTTTTTCCAATAAACGTTGGTTACATTTCTTTATGTTATTTGTACCAGTAACTGGTTTATGGATGAGTGCTCTTGGAGTAGTCGGTCTGGCCCTGAACCTACGTGCCTATGACTTCGTTTCTCAAGAAATCCGCGCAGCAGAAGATCCGGAATTTGAGACTTTCTACACCAAAAATATTCTCTTAAACGAAGGTATTCGTGCGTGGATGGCGGCTCAAGATCAGCCTCATGAAAACCTTATATTCCCTGAGGAGGTTCTACCACGTGGAAACGCTCTTTAATGGAACTTTAGCTTTAACTGGTCGTGACCAAGAAACTACCGGTTTCGCTTGGTGGGCCGGGAATGCCCGACTTATCAATTTATCCGGTAAACTACTGGGGGCTCATGTAGCCCATGCCGGATTAATAGTATTCTGGGCCGGAGCAATGAACCTATTTGAAGTGGCTCATTTCGTACCAGAAAAGCCCATGTATGAACAAGGCTTAATTTTACTTCCCCATCTAGCTACTCTAGGTTGGGGGGTAGGTCCTGGTGGGGAAGTTATAGACACCTTTCCATACTTTGTGTCTGGAGTACTTCACTTAATTTCCTCTGCAGTATTGGGCTTTGGCGGTATTTATCATGCACTTCTGGGACCTGAGACTCTTGAAGAATCTTTTCCATTCTTCGGTTATGTATGGAAAGATAGAAATAAAATGACTACCATTTTGGGTATTCACTTAATCTTGTTAGGTATAGGTGCTTTTCTTTTAGTATTCAAGGCTCTTTATTTTGGGGGTATATATGATACCTGGGCTCCGGGGGGGGGAGATGTAAGAAAAATTACCAACTTGACCCTTAGTCCAAGTATTATATTCGGTTATTTACTAAAATCACCTTTTGGAGGAGAAGGGTGGATTGTTAGTGTGGACGATTTGGAAGATATAATTGGAGGGCATGTATGGTTGGGTTCCATTTGTATACTTGGTGGAATCTGGCATATCTTAACCAAACCTTTTGCATGGGCTCGGCGTGCACTTGTATGGTCTGGAGAAGCTTACTTGTCTTATAGTTTAGGTGCTTTATCTGTTTTTGGTTTTATTGCTTGTTGCTTTGTCTGGTTTAATAATACCGCTTATCCTAGTGAGTTTTACGGGCCCACTGGACCAGAAGCTTCTCAAGCTCAAGCATTTACTTTTCTAGTTAGAGACCAACGTCTTGGGGCTAACGTAGGATCTGCTCAGGGACCTACCGGTTTAGGTAAATATCTAATGCGTTCCCCGACCGGAGAAGTTATTTTTGGGGGAGAAACTATGCGTTTTTGGGATCTGCGTGCTCCCTGGTTAGAACCTTTAAGGGGTCCCAATGGTTTGGACTTGAGTAGACTGAAAAAAGACATACAGCCTTGGCAAGAACGTCGCTCTGCGGAATATATGACTCATGCTCCTTTAGGTTCTTTAAATTCTGTGGGTGGCGTAGCTACAGAGATCAATGCAGTCAATTATGTCTCTCCTAGAAGTTGGTTAGCTACTTCTCATTTTGTTCTAGGATTCTTCCTATTCGTAGGCCATTTATGGCACGCGGGAAGAGCTCGCGCAGCTGCCGCAGGATTTGAAAAAGGAATTGATCGGGATTTTGAACCTGTTCTTTCGATGACTCCTCTTAATTGAGACATGAGATCCAATGCTTGAAGTAGGAATCACTTTGATTTCACCATACATATTGGGTTGAGTCGAGCAGGTCATATTCAAAAAGTATTTCCTTTTCCTTTCTTTTCAACTCATTTATATCTAATCTTTTTTTCGGGCTCGGCTAAGTGGTGGTATAGCCGAGCCAATCAAAACCAATAAAATAAACAAATCCATTCGCCGAGCAAAAGGAGAGAGAGGGATTCGAACCCTCGATAGTTCTTTGTTTCGAACTATACCGGTTTTCAAGACCGGAGCTATCAACCACTCAGCCATCTCTCCAAAAGCCAATTTCTATTTTATCTTTATTCCACTGAATAGAACATGACCATATGAGTTGATACCTTTATTATCTATCTATGGTAAAGATATCCGGTGTGAACCTATTGGTCTATTTTTCTATCTG--TATATATATATATGCATGATCCAGCATGCCCTTTTGTGAAGTAAAAAAAAAACAACCCTCGATCCATGCCTCAATAAGGGGTGGTAATAAATCATATAAAATCAATTGATTCATGATCAAACCCTCCATGATGCGTTTTTTTATTACAAATTTTTTGTCAATACAATAAAAGGGTTTGATAAGGGGATCAAATGGTATAGTTCTTTTGTTGGTAAATTGGAGGATTAGAAACATGACTATTGCTTTCCAATTGGCTGTTTTTGCATTAATTGCTACTTCATCAATTTTATTGATTAGTGTACCTGTTGTATTTGCTTCTCCTGATGGTTGGTCAAGTAACAAAAATGTTGTATTTTCCGGTACATCATTATGGATTGGATTAGTCTTTCTAGTGGGTATTCTTAATTCTCTCATCTCTTGAAGCTATTTGTTCTAGATCGAAAAATGAAATGACCCCCCCGAATTCTTCCGGATTGTGAGGTACATTAAAATGGAATATAAGCCCCAAAAAATAAAAAACTAAAACATTATATTATAGGGAGGGGTCAAACTTCTTCTATTGGAAAAATCTTATATCTTATACGTATGTGGTATATTGTAAAACTAAAAAAAAACAATATCAATACAATAATAGAATAA---AAAAAAAAAATAATAAAAATAAATAGTTGAATATTCAATTTGAATATTCTATTCATATCATTTATTTAGATTAATATATATGATATATTCGATATATTAAATATTAATATATATATTAATTAATATATATATTAGATATATTTGAATATTCCATAAATATTCTCTATTAATAGATTAATGATTAATAACAAATTTTTATTAATAGAAATTAATAGAAAATAGAAAGAATATATAATGAATTTAAATATTATAGAAAATATTCTATAGAATCGTAATAAATTAATAAATAATAGAAATTAATAG-----------AAATAAATAATAAATATAATAATAAATAATAATAAAAA---TTATATATATAATAAATATGGAATTAATAAATATATAAAAATACATAATATATAAATATAAAATAATAATATAGAATAATCTAAAAATTATTAATAGATAATCGAAATTTATATTAACATAAAATATTCTATTTAGAATAGATATATTTTATTTATTTTATTTTGAATTACCCCTAACCGAGTATCAGACCTAGTTCTGCACAAATAGAACCCATATATTACTAGAATCGATATATTACGTATAAAGTACGATAAAAAAATGCGGATATAGTCGAATGGTAAAATTTCTCTTTGCCAAGGAGAAGACGCGGGTTCGATTCCCGCTATCCGCCCCCCCTTTTTTTTTTATTTTTT-TTATTTATTTTATGTATTTTATACTAATATTATTAAACTATCAAAATGGAATAGTATTAGTATAAAGTATAAAAGATTATATAGAGTTGACTGTGATAGTATCCCCCCCCCTTCTTCTTGAACCCAAGTTTTTGTCAAAAAATGTTGCGGAGACGGGATTTGAACCCGTGACCTCAAGGTTATGAGCCTTGCGAGCTACCAAGCTGCTCTACCCCGCGATAAAGAGAAGAATTGACAACTAATGGATAAACAAAGATTGAATGCGCCCCTCCACCATATCTGTACAAATAGAATAAACCATTTATACAGAATGGTAAAGGGACCCTCCTATGATCGCTGATCATAGAAATGAATAAAAAAATGAAGAGAATTTTTCATCCTTACCAACTTGATCTTGTTGCACCAGGCAACAAACATGCATGAACCATTTCACGAAGTATGTGTCCAGATAACCCAAAGTCTCGATAATTAGCTCTCGGTCTTCCGGTCGAAAAACAACGTCGATGAAAACGTGTAGGTGCACTATTGCGCGGTAGTGATTGTAACTTTCCATGAATTTCCCATTTATCACTTAACGACGGAACTTTGCTTATTTCTTTTTTTGAGGATCGGCGAATCAAATGATATTTTTGTTCCAACTTTTGCCTCTTCTTCTCCCTCTGAATCAAACTTTTTCTTGCCATAATGGTTCATTTCCTATTAGTATCAATGATACAAGTCGGATCCTAGATGTAGAAATAGAATAAGGCGGTCCCTCTTCTCCATAGAAAGAAATGAAATGAGATTTTCGCGAATACGATAAAGAATTAAATTAACCAAATTTGCCCGATGTAGAGGCAATCAAGAAAGCTGCATAAGTAAATATATAACCTACAGAAAAGTGGGCTAATCCAACCAATCTTGCTTGCACAATAGAAAGAGCCACTGGTTTATCTCTCCATCGAATCAAATTAGCCAAAGGTGTGCGTTCATGAGCCCATGCTAAAGTTTCAATCAATTCCTGCCAATATCCGCGCCAGGAGATTAAGAACATAAATCCAGTAGCCCAAACAAGATGTCCAAATAAAAACATCCACGCCCAGACTGATAAACTATTCATACCAAAGGGGTTATATCCATTGATAAGTTGTGAAGAGTTTAACCATAGATAATCTCTTAACCATCCCATCAAATAGGTAGAAGATTCATTAAACTGTGAAACGTTACCCTGCCATAATGTAATGTGCTTCCAATGCCAATAAAAAGTAACCCATCCAATGGTATTTAACATCCAGAAAACTGCCAAATAAAATGCATCCCAAGCCGAAATATCACAAGTACCACCTCGTCCCGGACCATCGCAAGGAAAACTATAACCAAAATCCTTTTTATCTGGCATTAACTTGGAACCACGTGCATCCAAAGCACCTTTTACTAGGATCAATGTAGTTGTATGTAAACCTAGAGCAATAGCATGATGAACCAAGAAGTCTCCAGGCCCTATTGTTAAGAATAGAGAATTACTATTCTCATTAACAGCATTTAACCAACCAGGCAACCATATGCTTCGCCCCGCATTGAACGCCGGACTATTCGTTGAAGATAAAAGTACATCGAACCCATATGAAGTTTTCCCATGAGCAGATTGTATCCATTGGGCAAATATGGGTTCGATCAAGATTTGTTTCTCCGGAGTGCCAAAAGCAAGCATGACATCATTATGGACATAAAGTCCCAAAGTATGGAACCCCAGAAATAGGCTGGCCCAACTTAAATGGGATATGATAGCTTCTTTATGGTCTAACATTCTTGCCAATACATTATCCTCATTCTGTTCTGGATTGTAATCTCTAATAAAAAATATAGCCCCATGAGCAAAAGCTCCTGTCATGATGAATCCTGCGATGTATTGATGATGAGTATATAAAGCAGCTTGGGTAGTAAAATCTTGCGCTATAAACGCATAAGCAGGTAAAGAATACATGTGTTGAGCTACCAAGGAAGTAATAACCCCTAAAGAGGCTAGAGCAAGGCCTAATTGAAAATGAATTGAATTATTGATTGTGTCATAAAGACCCTTATGTCCACGCCCCAATCTACCCCCCGGAGGAATATGTGTTTCTAAAAGATCTTTTATACTGTGCCCAATCCCGAAGTTAGTTCTATACATATGACCAGCAACGAGAAAAAGAAATGCAATAGCTAAATGATGATGGGCAATATCAGTCAGCCATAAACTTTGCGTTTGCGGATGGAATCCCCCGAGAAGTGTTAGAATGGCAGTTCCTGCCCCTTGGGGGGTACCAAATAAATGACTACTGGAATCGGGGTTTTGAGCATAAAGATTCCACTGACCTGTAAAAAGTGGACCTAATCCTTGGGGGTGTGGCAATACACCTAAGAAATTATTCCATCGAACGCATTCTCCCCTGGATCCAGGAATAGCGACATGGACTAAATGTCCTGTCCAAGCCAAGGAACTGACTCCGAATAGTCCTGACAAATGATGATTGAGGCGGGATTCGGCATTTTTAAACCACGAAACGCTCGGTTTCCATTTCGGTTGTAGGTGTAACCAGCCCGCTATTAAAGATATGGCAGAAAGAAATAATAGAAAAAGAGCTCCAGTATAAAGATCCCCATTAGTACGTAAACCAATTGTATACCACCACTGATAAACACCGGAATAAGCGATATTCACTGGGCCAAGAGCACCCCCTCGAGTAAAAGCTTCTACAGCCGGTTGACCAAAATGAGGATCCCAAATTGCATGAGCAATAGGTCTTACATGTAAAGGATCCTGTACCCATGCCTCAAAATTTCCTTGCCAAGCTACATGAAACAGATTCCCGGAAGTCCACAGAAAAATTATTGCTAATTGCCCGAAATGAGAAGCAAAAATATTCTGATAAAGACGTTCCTCAGTAATATCATCATGACTCTCGAAGTCATGTGCGGTAGCAATACCAAACCAAATACGACGAGTAGTGGGGTCCTGAGCTAAGCCTTGGCTAAACCTTGGAAATCTTAATGCCATAATGCTTTTCAAATCCTCCTAGCCATTATCCTACTGCAATAATTCTTGCTAAGAAGAATGCCCATGTTGTGGCAATTCCACCCAGAAGGTAATGGGTTACTCCTACAGCACGTCCTTGTACAATGCTCAAGGCTCTAGGCTGAGTAGCAGGAGCAACTTTTAATTTATTATGAGCCCAAACGATGGATTCAATAAGTTCTTGCCAATAACCACGCCCGCTGAATAGAAACATTAAACTAAAAGCCCATACAAAATGGGCACCCAGGAAAAAAAGGCCATATGCAGATAATGAAGAACCATAAGACTGAATTACCTGGGATGCCTGTGCCCATAAGAAATCGCGGAGCCACCCATTAATGGTAATGGAACTCTGCGCAAAGTTTCCTCCTGTGATATGCGTTACTACCCCTTGATCACTTATACTACCCCAAACATCTGACTGCATTTTCCAACTGAAATGGAATATTACTACCGAAATTGCATTGTACATCCAGAATAGCCCTAAGAAAACATGATCCCAAGCGGATACTTGGCATGTCCCCCCCCTTCCAGGTCCATCACAAGGGAAACGAAAACCAAGATTTGCTTTATCCGGTATCAATCGTGAGCTACGAGCAAATAGAACACCTTTTAGGAGTATCAATACCGTCACATGAATTGTAAATGCATGAATATGATGGACCAAAAAATCCGCAGTTCCTAATGGAATAGGTAACAAAGCAACTTTGCCGCCCACTGCCACTAAATCACCACCCCCCCAAGTCAAACTGGTGCTTGTTGTTGCACCGGGGGCCGTTGCGCTTGGTGCTAAAGCGTGGGTATTTTGTATCCATTGAGCAAAGACGGGTTGTAATTGTATAGCGGTATCTGAAAACATATCTTGGGGGCGCCCTAAAGCGCTCATGGTATCATTATGAATATACAAACCAAAACTGTGAAAGCCTAAAAATATACATACCCAGTTGAGATGTGATATGATTGCATCGCGATGCCTAAGGACACGATCTAATAGATCGTTGTATCGAGTAGTTGGATCATAGTCTCTTACCATAAAAATGGCTGCATGCGCAGCAGCACCAACTATCAGAAATCCACCAATCCACATGTGATGTGTGAACAAGGACAGTTGTGTACCATAGTCAGTAGCTAGGTATGGATAAGGAGGCATAGAATACATATGGTGAGCTACAACAATGGTTAAAGAGCCTAACATAGCTAGGTTAATAGATAATTGAGCATGCCATGACGTTGTTAAGATTTCATATAGACCTTTATGACCCTGGCCAGTAAATGGACCTTTATGGGCCTCTAAAATATCTTTTATACCATGACCAATACCCCAGTTGGTCCTATACATGTGACCCGCTATCAGGAAAAGAATTGCAATAGCTAAATGGTGGTGTGCAATATCGGTCAACCATAGACCGCCAGTTACTGGATCTAATCCTCCACGAAAAGTAAGAAATTCCGCGTATTTTGACCAATTCAAGGTGAAAAATGGGGTTGCTCCCTCAGCAAAACTGGGATAAAGTTGAGCCAAAAGATCCCGATTCAAGATAAATTCATGAGGAAGTGGGATCTCTTTGGGATCTACTCCAGCATTTAGAAATTGGTTAATCGGTAAAGATACATGTACTTGATGCCCCGCCCAAGAAAGAGACCCAAGTCCTAGTAGCCCTGCCAAATGGTGATTTAACATAGATTCTACATCTTGGAACCAAGCCAATTTTGGAGCAGCTTTGTGATAATGAAACCAACCAGCAAAAAGCATTAAGGCTGCAAAGACCAATGCACCAATTGCGGTACAATAGAGTTGTAATTCATTAGTTATTCCAGATGCTCGCCAAATCTGAAAAAAACCAGAGGTTATTTGTATTCCTCGGAAACCTCCGCCTACATCACCATTCAATATCTCTTGGCCCACTATTGGCCAAACCACCTGGGCACTAGGTTCAATGTGAGTAGGATCACTTAGCCATGCTTCATAATTGGAAAAACGAGCACCATGGAAATACATGCCACTCAGCCAAAGAAAGATGATGGAGAGTTGACCGAAATGGGCACTAAATACTTTTCGGGAAATCTCCTCCAAATCACTAGTATGACTATCGAAATCATGAGCATCAGCATGTAGATTCCAGATCCAAGTAGTAGTATCAGGTCCCTTAGCTATTGTTCTTGAGAAATGACCGGGTTTGGCCCATTCCTCGAAAGAAGTTTTTATGGGATCCCTATCTACCAAAATTTTTACTTCTGGTTCCGGCGAACGAATAATCATTGAGTCCTCCTCTTTCCGGACAACACATACAAAGAGACCTGCCAACATAAAACCTAATTAGTGAGCTTATGAGAGATGTTTATATTGAGTTTCTTTCTCTTCTATTTCCCATCTATCTATTCTATATCTTCTTTAATCTATTTTCTTTAGTTTTTCACTAGAACAATTATGATCTGAAAGTCAATCCGGGGCAAGTGTTCGGATCTATTATGACATAGCAGTGAGGCGCTCAACGGACCTTTTTAAATCTTATAAAACCTTTTCTGGACTTTGAATTGAAATAAAATAATCTTTTTGTGCAACCTAGTGTATTCATATTTCAATTAGAAGTTCCTAGATGGAACTAATTTAGCTTTCCGTCTTACATAGAAGATATTACTATGTACTCTATTTCAAATCACGTGAGCAGTCATTAGCATTACTGTGGAGGACATACCGGTATCTCTATTTAGTTATTCGAAGGTCTCTTTTATTAGTTTGAATAACAGAAAAAAAAAAGAATTCTCTACTGTATCCGCGTATCGTTTATCTCTACAAAATACCAGACGAAATAGAATGATCTTAGAAGGGATATAATGAAATTCTTTGATTGGTTGTTCCTATAGAAATGATATGTTTTATTTGACTGATGGGGGCAACAAACAAATAATTATAACAAATATAAAAATATAAAAAAGTAGAAAAAGTATAATATATATATAAATATATATAATTAGAATAAAAAAATATAAATAATATATATGAAAGAAATAAAAAAAAAAAAAAATAATAAACAGAGTGTTCTTATTCAAAACGCCCTGTGATCTTCAACCAATTCTGTGCTTCAATATAATTACCGGGGGTAAGGGCTATAGCTTGTTTCCAATATTCAGCGGCTTGATCAAACCAAGCCTCCGCAATCTCAGAATCTCCCTGTCGAATGGCCTGTTCTCCGCGGTCGGAATAGGTGAGTAAATTCCTTCCCTTAGAACCGTACTTGAGAGTTTCCCGCCTCATACGGCTCAGCAGTCAATTCTTTTGGTGTTCCATTTTTTTTTTTTTTCTGGAGTTAACCAAAAGAAAAGAGGTTAATTACATGAGTTTCAAACTTGAATTTTGATTAATAAAGAATTTAATCCTTTTTATAGTTTTATCTTTTCTCCTACCTTCAGAAGAATAACGCATCGGCATTTACACTCTCATTATAATTTTCTGAAAGGTAACTATCTCGGTTTCATATATCATATACCTTCATATATGATATATCAATTTCTATAGAATCTTTGAAAAAGACTTTTCTTCATAAGAAAGAAAAGACTTACTATCTTTTGGATCTGATACTACACCGCTGCTCAAAACCTTAGGCTTAGGGGATCGACTTTATTACATAAGTGGATTCCTAACTTTTCTATCATGATATAAGTAAGCAGTTCTTATTGTATTGGCCCAAAACCTTGCTAATTGATCTTTACGGTGCTTCCTCTATCAATTAGATCTTTTATCCATAGAAAAAAGTATCTAGGCATATCTTTTTCTTCATATTTTGACTTCTATGAAGTTTCTTTCTTTGCTACAGCTGATAAAAATCGTTGTTTTGGACGATATATATGTAGAAAGCCTA--TTTTTTTTTTCTAGTAGTATTTATTAGCGGATTTCCTCGTTCTTTTCTTTTTTCTTTCTATAGTGGAGATAGTCGCACGTAATGACAGATCACGGCCATATTATTAAAAGCTTGGGGTAAGAACGGGTTTCGTTCTAGTGCCCGAAAATAATATTCCAAAGCTTTCGTATGTTCTCCGTTACTTGTGTGGATAAGGCCTATGTTATAAAGTATATAACTTCGATCATAGGGATCAATTTCCAGTCGCATAGCCTCATAATAATTCTGTAAAGCTTCCGCATAATTTCCTTCAGATTGAGCCGACATCCGTTACGGTCGTCATTCGGTTCAAAGAATCTCCGTTCCAGAACCGTACGTGAGATTTTCATCTCATACGGCTCCTCCTTTATGTGTATAATGATAAAAATACATAGAATCAAAAAAGATTGCAGTATTCTCATTATCAACTGAGCAGGGCTAGTGTTTTTACAAGAAATCTCTAGCCAACCTTCCTGTAAAAGATCTTTTCTTAACATCAAGTATGTTGGTACTGGATAAAAAATGGTAATTCCAACAATTTCTTTGTCCTCAACGCCGCTTAATTTCCTGGAATTAGGCACTTCAACAGTCTTCGATGGTTATACGGGTATCCAAAATACGAACGAGATGGATGTTTGTTGTCCCAACCATTCTTGTTAGTTCCGATCCCGATAAGAAAGGAAGGATATTTCTTTTTTTTTACAAAGTTTTCGTGTTGTTGATTCCTAAGCGTAGTGCTTCTTCCCCCATGCCGCCTATTGGTACTAGTGGAGTAGGGTTGACCTAACTCATAGGTATAGGTATAACCTTTCGCTTAATACTATAAATCTAAAATTGAAGCATATGAGGCTGCATTAATCGGGGATACACGACAGAAGGAATTAATTGTTTTATTTACAAACTTCACCTTCAGCAAGCGTAGG-TTTTTTTTTTTCAATTTTATTTTCTTTCTCTCCGAAGAATGTGCCTTTCTCCTAAGACTGAGATCGGTAAATAAAAAAAGATAATCAAATCGCACCATCTCTGTAATAGGTGAATGCCTCTTTTTCTCCTGAAGTTGTCGGAATTATTCGTAATAAGATATTGGCTACAATTGAAAAGGTCTTATCAATAAAATTTCCATTTATCCGAGATCTAGGCATAGGTAGTAATCCATTCTATAATTTAATTATTTATCGCGTGAGAAAAGAAAAAAATCCCACAAACAAAGGAATTATACAATACAGTACGAAATAACGTAAAAACAGACTCATTAATGAAATTGGTTTATCCCCCGGCCTCGAAGGAAGGTTTTTTTTGATAAAAACTTTTTCTATTTTTATAGTTCGAATTGATTGTATGCACCTATCAAAAAAAATGAAATATGAATGACTCACTATTCACTCGATTTCTGGGCCATAATCATTATGTAGGAGAGATGGCCGAGTGGTTCAAGGCGTAGCATTGGAACTGCTATGTAGGCTTTTTGTTTACCGAGGGTTCGAATCCCTCTCTTTCCGCATCTTTACCTAATTCATCAATGTTACTGACCGCAATGTTTCCAATAACAATGGAGACCATTATTCCGACTTTCTTTGATACCGCCCTTTTTTTGTTTTGTTGGTCCCCTTACTTAGGCGCGAAAAGGGTCAAAGTTGTCCGAACTCTTGTTATTTTAGTTAGGTTTAAGTCTGACGAGAATAATATTCTACAACCAGCAATTCATTTATTTTCAAACCAACCCATTTACTATCTATTATTTGATTGACTAATCCTTTATATTGGAATGGGTGAAGAGTCAAATGGTTTGGCAATTCCTCACGGGGGGCTGAATCAAGATAATTTTGAATCAGAGCTCTAGATTTTTGTTCATCCTTCGCTGTAATAATATCTTGAGGTTTGCAGCGATAACTTGGTATATTTACTATACGACCATTAACTAAAACATGTCTATGGTTAACTAATTGGCGGGCTTGAGGAATAGTCGAAGCCATACCCAATCGAAAAAGTATGTTATCCAAACGCATTTCAAGTAATTGTAGTAAAATCTGACCGGTTGACCCTTTAGCTTTTCCGGCGATACGAACGTATTTAAGCAATTGTCGTTCTGTAAGACCATAATGAAAACGCAATTTTTGTTTTTCTTCTAAACGAATACGATATTGAGATTTTTTACTGGAACGCGATTGGTTTCTAAGTTCGCTTCTGACTGTAGGCCTTTTACTAGTTAGTCCTGGTAAAGCCCCCAGACGGCGTATTTTTTTGAAACGAGGCCCTCTGTAACGTGACATAAAGACTCCTTTAACAAATTTTAAATTTCATAAATCGAAATTAAAACTAAACTAAATGACAAATATGATAAATTAAATGAAGAGAATAAAGTATTGTACTACAAAGAAGAATTAGATGAATTCTATCAATATCCGAACCTTATTCTATTGTATATAGAAAATAAAAAAAAGGGAGGTTCTTTTCTTGATTTGTTCTACAGAGATCGAACTCTCCCAATTTTTTTTATTCATAATTGGAAGTTACTACGACATAATAGATCGTTGACTCTTGGAAAAAGAAAGGAGAAAAAAGCCTTTTTCAATATTCTTTTATTTCAAAATTATCAATTATATAAATATATATATAAAATCAAAACAAATAGCGAAAAGCCGGCTATCGGAATCGAACCGATGACCATCGCATTACAAATGCGATGCTCTAACCTCTGAGCTAAGCAGGCTCACATAACAGAAATTGCGCATGCATAGGAATTTAATAAACTACTGGGATTTTAGTTATTAACTCTTTAATATTAGCTATTCATAACATAATTAATATGTCATAAGATATTTAAATTAATACGAACATATAAAAGAATATAGAATATAAAATATTTCATATTTATTTGATATGTCTAGGACATAACATAAAGAACATAACAATTTGCCGATAACGATTAATTAAACGATTAATTAATAGTTAGTAGAATATATTTCTATCTATTTCTCATATACTTTATCAATAAAACATATATCTTCATCTTAATTAGTATAGTAAGAAAAAATATATTTAATATATTTATTATATTTTATATTGTTAATTCTATAT---------------AATTTATATAATTGTTAATGTTAATTATATATATA-AATTTTCTATTCTTTTTCTTTTTATTATTCTTTTTATATATTAATTATTCTATTTTAATTATTCTATTTCTAATTTTTTTT--ATTTTTTTTTATATAGAA----------------AATCTTATATTCGAATAATTCGAATTGATATTCTAATTTATTAGAATTTATAATAATGAATAATTAGATTCCAGTAAATTCCAGTAAACAGTAATTTCTATTACAATATTCTTAATACATTAAGATGAAATATGTATAATGTATAGATTTATACATTAGAATTCTAAAAATTCTATTTTCTTAGATTTTCAAAGTGAATTTTATAAGTAATTAGGAATTCAATATTTCTATCGAATTTCTATTTCATTAGATAGAATCAAAAAATTCGAATTCCTAAATGAATGCCTAATTCTAAATTGATAGAAGGATTATTTATAGCCATTGTTTTCATTCGGAAAGGTAAAAACTAAGACGAAAAAAAAAAAGAATCGACCGTTCGAGTATTCCAAATTGCATGAAAAAATGATAGAAGGAGGGGCATATAAAAAAAAATATATAT--GTGGTATCTATCTATGTATATTGAATTGCGAATACAGAAATAATAGAATCATTTCTGATTGGACCAAATATAGTAGGTATCCGATTAAAA-------AAAAAAAAATAAATAAATAAAATAGAAGGAAACATTTTTCAATATAGGAATCGGTATCTAATGAATTCAACAGTTCCGGCATAATTCTCATAATTGAAATTAAAAAAGGATCCTAATGAGATCCTAATCTCAAAGAAAAAAGGGGGGATATGGCGAAATTGGTAGACGCTACGGACTTAATTGGATTGAGCCTTGGTATCGAAACCTACCAAGTGAGAACTTTCAAATTCAGAGAAACCCTGGAATTAACAATGGGCAATCCTGAGCCAAATCCTGTTTTCCGAAAACAAAGAAGAGTTCAGAAAGCGAGAATAAAAAAAAGGATAGGTGCAGAGACTCAATGGAAGCTGTTCTAACAAATGGAGTTGACGACATTTCCTTTCGCGTTAGGAAAGGAATCCTTCCATCAAAATTCCAGAAAGGAAAGGATCAAAGATAAACATATATATACGTATATGTACTGAAATACTATTTCAGTTGATTAATGAAAACTCCAAATCTCTATTTTTGAATATTTCTATCACAAATGAAAGATTTG-----AATCAATTCCAAGTTGAAGAAAGAATCGAATATTCATTGATCAAATCATTCACTCCATCATAGTCTGATAGATCTTTTGAAGAACTGATTAATCGGACGAGAATAAAGATAGAGTCCCATTCTACATGTCAATACCGACAACAATGAAATTTATCGTAAGAGGAAAATCCGTCGACTTTAGAAATCGTGAGGGTTCAAGTCCCTCTATCCCCAACCCAAAGGGCCCGTTTAACTCTTTAATTATTTATCCTATATCATATCCTCTTTTTTATTTGAAATTCGTTATGTGTCTTATTCAGTCTATTCTTTCGCAAATGGATCTGAGCGGAATTTTTCTTTTTCTTATCACAATCACAAGTCTTGGAATATGTGGAATATGTTTGGAATATGTAATTGAATATATATGATACACGTACAAGTTTCTTTCTATATGATAAACGTACAAATGAACATCTTATCTTTGAGCAAGGAATCCTCATATGAATAATTAACAATACATACCATTACTACTACTGAAACTTACAAAGTCTTTTTTTTTTTTTTAGTTGACATAGACTCATTGACATATACTCAAGTAATCTCTTAAAATGAGGCTGATGCGTCAAGAATGGTCGGGATAGCTCAGCTGGTAGAGCAGAGGACTGAAAATCCTCGTGTCACCAGTTCAAATCTGGTTCCTGGCACATGATTCATTTGTATGAGTATTGTATGAGTATCTATTCCCAAAATTAATTAAAATGAATATGGGGTCAACATACATATTTATTAGTGGTCTAGATCATCATACATATTTATCCATCTAGGTGTCTGGAGATATACTCTTTCTAGATGAGTAAAGAATAGATGTATGTTCTAGGTATATTCTATGTATATAAATAAAGTATGTAAAAAAAATGAATTATTCGATTTTGTTTCCTTTTTTTTATTTCTGTGCTCCCCAAAAGAATTAGAATACTTCAATAACATTCGAATGGTTAAATTAGTTGGTTAAAAGACCCAAAAGTCTAGTCTAGGAAAGTTCAGGGGTGGGAATAGTCAAAATTCATCTCAGATACATTACAAATAGAATCCGACCCATTTCTTTGTATTTTCTTTGATATTTCTATTTTCTTCATCTCTTTTGATGTTACTTTTTCTTTTTAGCGGCCATATAATTGATGTTGATGTGCACGTTACATAGTTCATGATGCAGAACTTTTTCAGTTCACATCCTATTGGCTTGGCTCATCCGAAATAAGTATCTTTCAATTTTTAGAATCTCAATGAATCCCTACATTATTGTCTTATTTATGAATTTTGTTATTTATCCCATCCATAATAATATGAATGAGACCTCAATTATTCTGTCTGATTTAACTTCAATTACTTTATCTGATCTATAAGAGAATGTACAGATATTCCTTGAATATCTAGGGTTGTAGAAGTGCGGATTCGTTTTTTATTTTTATCATTTAGTGAGCATCTTGTATTTCATAAAAATTGGGGGCGATATAATCTTTACGCAAAGGCCATCCTATCCAACTTTCGGGCATTAAAATACGTTTCAGACGTGGATGATTATCATAAGAGATTCCCAACATATCATAAGATTCCCTTTCTTGAAAATCCGCACTTTTCCAAACCCAGAAAATAGAAGGAATTCTAGGATTTTTCCTTGGGACAAATACTTTTATGCATACCTCTTCTGGTTGATCTATACCGTACTCTATTCTCGTAAGATGATACACACTAGCTAACAGTCCTCCTGGTGCTACATCATAAGCACATTGGGAACGTAGATAATTGTAACCATATACATATAAAATGACAGCAATGGAATGCCAATCCTCGGGCTTTATTTGTAAAGTCTCTATTCCTTGGTAATCAAAACCCAAAGATCTATGAACTAGTCCATGTTTGACTAGCCAAGCAGACAAACGACCCTGCATTTTTTTTATTTCTCCTGCATTTGCATTTTTATTTGTATAAGTTTTGGATAAGTATTTCACATTTCCATTACGATGAAATTTTTGAAGATTGACTTGCTATTTTATTTATTTTATTATTTTTTTGTACAAAAAGATACTGCCTAATTCACTACTTCATGGGAGGATACTGGACTCTTTTATATTTGAAAAATGTGTCAGAAGGTATCTCTGAAGTAGATGGTGGTTGATAGAATAATCCTTGATCATAATTGCCGGTATGAGTACTGCGTCCAACATGAAACTTGTGGTTGGTAGTAAAACACCTATTCTCTCGTTGAGACCTAATTTGATCTTCATAGATTTCTCGAGATATTTTCTTACGAAGTTTTGTTATAGCATCTATAACAGCCTCCGGTTTAGGTGGACAGCCCGGCAAATAGACATCCACAGGAATTAGCTTATCCACGCCTCGAACAGTACTATAAGAATCGGTACTGAACATCCCCCCTGTAATTGTACAGGCTCCCATAGCAATAACATATTTTGGTTCGGGCATTTGTTCATATAATCGAACTAAAGAAGGAGCCATTTTCATAGTTACTGTGCCCGCTGTTAAAATTAGGTCCGCCTGCCTAGGACTAGATCGTGGTACCAGTCCATAACGATCAAAGTCGAATCGTGATCCTATTAATGAAGCAAATTCAATGAAGCAACAACTGGTACCATAGAGAAGCGGCCATAAACTGGATAGTCTTGACCAATTTGAAAGATCATTTAATGTAGTTGAAATAACTGAATTTTTGGTTGTTCGATCAAGTAAAGGAAACTCAATGGAATTCATAACTGTCTCAATGTTTTTTTATTATTGTCTAAATATTCAAGAATTAAGACCACTCTAATGCCCCTTTTCGCCATGCATAAACTGAACCAACAATTAGGATAAGCACGAAGATTAAAGCTTCTATAAATACTGATATCCCCAATACATCGAAACTCATTGCCCATGGATAAAGAAAAACCGTTTCAACATCAAAAACAACAAAAACTAGAGCAAACATATAATAACGGATTCGAAATTGTAACCAAGCATCGCCCATTGGTTCTATTCCTGATTCATAACTAGAAAGTTTCTCTGGCCCTTTGCTAATCGGGGCTAAAATTCCAGAAATTAGAAATGCCAAAATAGGAATAAGGCTCGATATTATTAGAAATGCCCAAAAAATATCATATTCGTAAAGCAAAAACATAAAAGTACTCCTATGAATGTGGAAAATATACCGGATTAGTATTAGTTATTAGTTGATTTGAATTGGAATTCATTAGAAAAGAAATTCGAAAAGAAATTGAAATTAATAAATATTAATAAATAAATAATAAATAAAAGAATTATAAATAATAAATAAAAGAATTAATAATTAATATAATGATATAATGTTATAATTATTCTATATATATATTCGTTTCGTTCTATATATTAATTCTATATTA----ATATATATGATATTAATTAGAATAGAAAATGAATTCTAATATAAATAGAAATCAAATTAATTAGAATTTAGAATAATTAATATCAAAT-ATTATATTCATTTATTCATTTTTAATTAGATATTAATAATTATTCTTATTATATTCATTCTATATAAAAAAGATATAGATTCTATATAATATTAATAGAAATTATATAGAATATTCTAATTTCTATTAAAAATTTATAGTAAATTAAATCATTTATAAAAAATTTAGACTACTATCCTAGTATAGTAATATTACCTAGT------ATACTAATATTCCTATTTATTAATAGTATCTTATTATATTAATAAGTATTCTAGTTAATAATAATATAGAATAATAGAAATTTAGAAATGATTTCGACTACTAATAGAATCTCTTACTAATATAATTTATACTAGTACTAATAGAGTTCTATATTACTAAATATTAGTAGTAATGAGAAATATTAGATACTAAATATTATTAGTATTTGTAGGAATATTAGGGCTATACGGACTCGAACCGTAGACCTTCTCGGTAAAACAGATCAAACTGATTATTATCCAAATGATTTGAATTGTTTTAAAGACCCAACGTGCATTTTTTTTGCATTGGGCTTTTTCATTAACTGATAGAAATATCAGTTAGTCTACCATCTTTTTTCTTGACAGAAAGAATAAGGAGATGACTCCCTGTGCTCTGATTTTATATTTGGATTCCAATCTAAGAGCACTACCAAAGTGTTTCAAAGAAGGGTTATCCTGACGTAGGTCTGCTTCTGGCCTGGATCAACTTAAGTTAAATGGACTCTCTATCGACATTCTTAAATTAAAGAATCAAATAGGAAATGAAACTTCATACACCTTAAAGTTCATAAGATAGGACGAAAAGAGAATCTTTTTGAGGTCCCTATACTCATTATGCCTAGCATTGAATAAACTGGGTATTCACCTTATCAATATCTCAAATCAATGATGGATTCTATTTGACGTGACGTCTAAACCCTTTGTCAGGCTATTGTTCTCTTGTTTTGTTCCCTAAAATGAATGGAGTAAGACATCGATTTATCAATAAGATCAACTCTTTTGATTACATGATGGACTCCTCTGAAAAAACATTGGCGCGCGTGTAAACGAGGTGCTCTACCTAACTGAGCTATAGCCCTTGTGCTTTTGATACATATTTTATCATATTATGTAGATAATTTCTTGTCAAGATGAATATTACATGATCTAATCTCTTTGATTGATATTGCGTTAGTATTGCTTATAAGTAATATTCCATTTATAATCCATTGATCTGATAGATAGGTGCTATTTTTTTTTTTTCTATTTGGGATGATAAATGACCTACTTAACTCAGTGGTTAGAGTATTGCTTTCATACGGCGGGAGTCATTGGTTCAAATCCAATAGTAGGTAAGATATAGGTAGAACTTATTAGATACCAGAGTCAATGGTATCTAATAAGTTTTTCTACTCACCTTTTTCTTTCATTTATTTTTATTGATTTTCTATCTTTTATTACTCTTCTATATTTATATTCATTTTTGTTCA--TTTTTTTTTTTTTGAATTTCCAATTTTTAATTATTCGGACGCACCAACTTGTTACGAAATCATATTGATAGCCTCTACTCGTGTCCTAGCTCGTCTGAGAGCTAGATTTGCCTCAATTGTTTGTCTCTTGCCTTCAGCCTTACTCAAGTTAGCTTCTGCTATTTCAAGAGTTTGCTGAGCTTCTTGTGGATCAATGTCACTACCCTTCTCCGCATCATTTACTAAAACAGTGATCTCATTATTGCCTATTCTAGCAAAACCTCCCATCAGAGCCATCGTTAACCATTGGTCGTTAAGGCGTATTCTCAAAATACCTATATCTACAGCTGTGGCAATAGGCGCATGATTTGGTAATACTCCAATTTGTCCACTATTAGTAGATAAAATAATTTCCTTCACTTCTGAATCCCAAACAATTCGATTTGGGGTCAGTACACAAAGATTTAAGGTCATTTCTTCAATTTGCTCTCCATTTCTAAGTTCGTAGCCTTCGCAGTAGCTTCATCGATATTACCTACCAAATAAAAGGCTTGTTCGGGAAGACCATCTAATTCTCCAGAAAGAATCAATTTAAACCCTCTAATTGTTTCTGCTAGACCAACATATTTCCCCGGCGAACCGGTAAATACTTCTGCTACGAAAAAAGGCTGTGATAAGAAACGCTCAATTTTTCGCGCTCTTGCTACGGTTAAGCGATCCTCTTCGGATAATTCGTCCAACCCAAGGATAGCTATAATGTCCTGAAGTTCTTTGTAACGTTGTAAAGTTTGTTTAACTCTTTGCGCAGTTTCATAATGTTCTTCACCAACGATCCGAGGTTGGAGCATAGTTGACGTTGAATCTAAAGGATCTACTGCTGGATAGATACCTTTGGCAGCTAATCCTCTTGATAGTACGGTAGTAGCATCTAAATGTGCAAATGTCGTGGCAGGAGCAGGATCGGTCAAATCGTCTGCAGGTACATAAACTGCTTGAATAGAAGTTATGGACCCTTCTTTTGTAGAAGTAATTCTTTCTTGTAAAGAACCCATTTCGGTACTAAGGGTGGGTTGATAACCCACAGCGGAAGGCATTCGACCCAATAAGGCAGATACTTCGGATCCTGCTTGGACGAAGCGGAAGATATTGTCGATAAATAGAAGTACGTCTTGCTCATTGACATCTCGGAAATATTCCGCCATAGTTAGGGCAGTTAAACCAACTCTCATACGAGCTCCGGGCGGTTCATTCATCTGACCGTAGACTAGAGCCACTTTTGATTCTGCAATATTTTTTTCATTAATTACCCCAGATTCTTTCATTTCCATGTAAAGATCATTTCCCTCACGAGTACGTTCACCTACTCCGCCAAATACAGATACACCTCCATGAGCTTTGGCAATGTTATTGATCAATTCCATAATGAGTACTGTTTTACCCACTCCAGCTCCGCCGAAAAGTCCTATTTTTCCTCCACGGCGATAAGGAGCTAAAAGATCTACTACTTTAATTCCTGTTTCAAAAATGGATAATTTTGTATCTAACTGTATAAAGGCAGGCGCGGATCTATGAATAGGAGATGTTGTGCGAGTATCTACAGGACCTAAATTATCAATAGGCTCTCCAAGCACGTTGAAAATTCGTCCTAGAGTTGCTCCGCCGACTGGAACACTTAGAGGAGCTCCCGTGTCAATCACTTCCATTCCTCTCGTTAGACCATCTGTAGCACTCATAGCTACAGCTCTAACTCGATTATTTCCTAATAATTGCTGTACTTCACAAGTCACGTTAATTTGTTGGCCAACAGTATCTCGACCCTTAACTACCAGAGCGTTGTAAATATTAGGCATCTTCCCTGGGGGAAAAGCTACATCCAGTACCGGACCAATTATTTGAGCGATACGTCCCAGGTTTTTTTTTTCAAGCGCAGAAACCTCCGGACCAGAAGTGGTAGGATTTATTCTCATACTAAAATATATCAA--TTTTTTTTTTTCGAAAATTTTTGAAATCAAAAAAGAAATGTTCGATAACAAAGCAAGTTGATCGGTTAATTCAATAATAAATAAGAAATGGGAGTTAGTACTCCATTTTCTTGGTACCATCCAACCAATCCAATTCAATTGTTTACTTAGTTAATTTCAATGATTGAATTTTCAAGTTCAACCAACTCATTTTGAAAATATCAATTGGATGAAATCTTTCGAAAGTCTTTCATTTGTCTATCATTATAGACAATACCCTCTATATTATCTATGGAATTCGAACCTGAACTTTATTTACGATTTCGTTTTTCTATCTCATTGGACCTTATTTCCTATTTCATCAGCATACGATTTCTACCTAGCATATTTTTTTTTACCTATTTCTTTTCGTGGGTGAATTCTGCCTATTTTCACATCTAGGATTTACATATACAACATATATCACTGTCAAGGTCAAGAATGAATTTATTATTATTTAGATTAGATATTTCGATTCAAAAATAAAAAAAAAAAGGATAAGAGATTCGAAATTTGAAAAAAAAAAAACAAAGATTGGGTTGCGCTATACATATGAAAGAGTATACAATAATGATGTATTTGGCAAATCAAATACCATGGTTTAATAACAAACCATTCGGATTAATTGATAATATTAGTTTATCATTTTGTGAAAGATTCCTGTGAAGTGAAAGGTTTCATTAACTCCTAAGTCATGTCGAGTAGACCTTGTTGTTGCGAGAATTCTTAATTCATGAGTTGTAGGGAGGGATTTATGTCACCACAAACAGAGACTAAAGCAAGTGTTGGGTTCAAAGCTGGTGTTAAAGAATATAAATTGACTTATTATACTCCTGACTATCAAACCAAGGATACTGATATCTTGGCAGCATTCCGAGTAACTCCTCAACCTGGAGTTCCGCCTGAAGAAGCAGGTGCCGCGGTAGCTGCTGAATCTTCTACTGGTACATGGACAACTGTGTGGACCGATGGGCTTACCAGTCTTGATCGTTACAAAGGACGATGCTACCACATCGAGCCCGTTGCTGGAGAAGAAAATCAATATATTGCTTATGTAGCTTATCCCTTAGACCTTTTTGAAGAAGGTTCTGTTACTAATATGTTTACTTCCATTGTGGGTAATGTATTTGGGTTCAAGGCCCTGCGCGCTCTACGTTTGGAGGATTTGCGAATCCCTACTGCTTATATTAAAACTTTCCAAGGTCCGCCTCACGGCATCCAAGTTGAGAGAGATAAATTGAACAAGTATGGCCGTCCCCTATTGGGATGTACTATTAAACCTAAATTGGGATTATCCGCTAAGAATTACGGTAGAGCAGTTTATGAATGTCTCCGCGGTGGACTTGATTTTACCAAAGATGATGAAAATGTGAATTCCCAACCATTTATGCGTTGGAGAGACCGTTTCTTATTTTGTGCCGAAGCCCTTTTTAAAGCACAGGCCGAAACAGGTGAAATCAAAGGGCATTACTTGAATGCTACTGCAGGTACATGCGAAGAAATGATGAAAAGAGCTGTATTTGCCAGAGAATTGGGCGCTCCTATCATAATGCATGACTACTTAACAGGGGGATTCACTGCAAATACTAGCTTGGCTCATTATTGCCGGGATAATGGTCTACTTCTTCATATCCATCGTGCAATGCATGCAGTTATCGATAGACAGAAGAATCATGGTATGCATTTTCGTGTACTAGCTAAAGGGTTACGTTTGTCTGGTGGAGATCATATTCACGCTGGTACCGTAGTAGGTAAACTTGAAGGGGAAAGGGAGATCACTTTAGGTTTTGTTGATTTACTACGTGATGATTTTATTGAAAAAGATCGAAGCCGCGGTATTTATTTCACTCAGGATTGGGTTTCTCTACCAGGTGTTATACCCGTTGCTTCGGGGGGTATTCACGTTTGGCATATGCCTGCTCTTACCGAGATCTTTGGAGATGATTCCGTACTCCAATTCGGTGGAGGAACTTTAGGGCACCCTTGGGGAAATGCACCCGGTGCCGTAGCTAATCGAGTAGCTCTCGAAGCATGTGTACAAGCTCGGAATGAGGGACGTGATCTTGCTCGTGAGGGTAATGAAATTATCCGTGAGGCTAGCAAATGGAGTCCTGAATTAGCTGCTGCTTGTGAAGTATGGAAAGAGATCAAATTTGAATTCCAAGCAATGGATACTTTGTAATCCAGTAATTCCCGTTCATTCTATTAATTGCAATTAAACTCGGCCCAATCTTTTACTAAAAGGATTGAGCCGAATACAATACAAAGATACTTATTGTATATATATATTTTAATCTATCTATTTTATATATTTCTTTCTTTTTTTTTTTTTATTAATCTTTTATAAATATTTCTATTTTTGATTTGAAATTTCATTTTTTTTATTATAAAATAGATAAATAGTTATCTAGATATACCAGACCTTAAATACAAAATAGAAGACAAAACAACTTAAACGTTTCTATTCTTGGGTTGTATCCATAATTAATCCTATGGATCTTTAGGATTGGTGTATTCTTTTCTAGTGTGCAGTTTCGGATCATGGATCGAGCTAAATATCATAACTTTTGTTACCCATCCTGTATATTGCCCTTTTTCTTTTCGTTTCGTGTTGGAATAGAAACTCATTAATATTAAGCAGACGAGATTTTACGAAAAAAGTTCTTCCGATTCATAAGGGAGAACAACTATTTCGTTTTTCGATGTGAATTTCACACAACAGGGGGGAACTACTAAATTCTTTTTTTATTTCTATTTTTTATTTTTTATATTATATTTCTAAATTTTGTATTTTCTTATTCTATTATTTATTCATTTAGAATATTATTAATTATTCTATTATTTTATTTGAATTTATATATTGAATATATATTATTCTATTAATTTTCTATTAATTTTATTAATATCTATATATTAATATGTATAGAATAGAAATAGAATATATAGAATAACTATATATATAATATAGAATCTTTTTCGAATTTGATAATAATAATAAATAGAATATATAGTTATTTTATTA--------------------------TTGTTATATATATATTATTAGTATATTTTATATTCTATTGTATGTTATATTAGAATCTTTTTTCTATAATAAAATAAATAAAAATAGATAGAAAATCGAATCTAATATAGAATAATAAAATAGAATATTAATATATAATTGAATAATAACAATAATATATTCTATGAATAATAATAATA-----TATTCTAATAATATATTCTATTCTAAGAATATTAAATAAATTAAATAATACAAAATT-----------------------TAGAAATAAGTAAAAAAAAATAATAGAATTGAAAAAGGAGTTCCAGCACATATAGTGACATATATAGTGAAATAATCCTCTGGGTTCTCACCAAAAAGAATCCTCTTTTTTAATACCCACTCACTCGTTATTATTATTAGTTACTAATCCTAGTGATTGGATTTATATACTTATTTTTTTTTGGTAGTAAATAAATGAGATAGAATATTTAAAAGAAAATATTGAAATGATTTTTCATCGAATGACTATTCATCTATTGTATTCTCATGGAAAGAAAGCTCTATGGAAAAATGGTGGTTCAATTCTATGTTGTTTAACAGGGAGTTAGAATACAGGTGTGGGTTAAGTAAATCAATGGATAGTTTTGGTCCTATTGAAAATACCAGTGTAAGCGAAGACCCGATTATAACGGATATGGATAAAAACATTCATAGTTGGAGTGATAGTGACAATTCTAGTTACAATAATGTTGATTATTTAGTCGGCGTCAGGAACATCCGGAATTTCCTATCTGATAAAAGTTTTTTAGTTAGGGATAGTAACAGGAACAGTTATTCCATATATTTTGATATTGAAAATCAAATTTTGGAGATTGACAATGATCATTCTTTTCTAAGTGAACCAGAAAGTTTTTTTTATCGTTATAGGAATTCTAGCTATCTGAATAATGTCTCTAAGAGTGATGATCCCCATTATGATTATTACATCTATGATACTAAATCCAGTTGGAATAATAACATTAATAGTTGCATTGACAGTTATCTTCGTTCTCAAATCTGTATTGATAGTCACTTTTTAGGTGATAGTGACAAATACAATGACAGTTACTTTTATAGTTACATTTGTGGTATGGGCAGAAATAGTAGTGAAAGCGAGAGTTCCGGTAGAATAACTAGCACAAATGATAGTGATTTAACTAGAAGACAAAGTTCTAATGATCTCGATGAAACTCAAAAATACAAGCATTTGTGGATTGAATGCGAAAATTGTTATGGATTAAATTATAAGAAATTTTTTAAATCAAAAATGAATATTTGTGAACACTGTAGATATCATTTGAAAATGAGCAGTTCAGATAGAATCGAACTTTCGATTGATCCAGGTACTTGGAATCCTATGGATGAAGACATGGTCTCTCTGGATCTCATTGAAATTCATTCGGAAGAAGAACCTTATAAAGATCGTATTGATTCTTATCAAAGAAAGACAGGATTAACTGAGGCTGTTCAAACGGGCACAGGTCAACTAAACGGTATTCCTGTAGCAATTGGGGTTATGGATTTTCAGTTTATGGGGGGTAGTATGGGATCCGTGGTAGGTGAGAAAATCACCCGTTTGGTCGAATATGCTACCAATCAATTTTTACCTCTTATTCTAGTATGTGCTTCCGGAGGAGCACGTATGCAAGAAGGAAGTTTGAGCTTGATGCAAATGGCTAAAATATCTTCTGCTTTATATGATTATCAAAAAAATAAAAAGTTATTCTATGTATCGATCCTTACATCTCCTACTACTGGTGGGGTAACAGCTAGTTTTGGTATGTTGGGGGATATCATTATTGCCGAACCCAATGCTTACATTGCATTTGCGGGTAAAAGAGTAATTGAACAAACGTTGAATAAGACAATACCCGAAGATTCACAAGCGGCTGAATATTTATTCCATAAAGGCTTATTTGATTCAATCGTACCGCGTAATCCTTTAAAGAGGGTTCTGAGTGAGTTATTTCAACTCCATGCTTTCTTTCCTTTGACTCAAAATTTAAATAAAAAATAAAGCAGAT-AAAAAAAAAAAAGAATTTTTTAATTATTTTATTTGTGTTGTGTCGAGTGAGTAGTTATTTAGTTTCTAGGAATCAAAAGAAAATTCATTCTTTTCTTTGGAAACATAAGATTTAACTACAGAAAGAAGACAAGAGTCTTGCATTTTTCTATATCTCCCCCCTCCCCGAGAATCCCTACTTTTTTTTTTTCTAAGAATCCTTGTTATTGACTCATATAGAATTTTTCAAGAATTTGTAAGAAAAAACTCTTTTTTTTTTAACTTAAAAAAAAAAAAATAAATTATGAGACAAAAATCAAATTAGAAGACACAAGAGTAAGGTAATAAGATAATAATAGAAGAATAGTAAGAATAATAAAAAGGTATATTATCATACATATCTTTCTTGTAGAAAAAGAAGGCGAAATCAATCCATTTATTTAGTTCTAGATTTCTTATAATTTTAGATTCTATTTTTGTTTGTACTTTTTATTATTATTATATTATTTATATTTATTAATTATATTATTTATTAATATTCTTTATTATATCTTTATTCTATACTCAATATATATTAGTATATATTATCTATATTCATTATTATATATATATTCACTTAGCTATACTTAGTATAATTTTAAAAAATATACTTAGTATAAGTATATATGAATTCTAGTGATTATAGACTATCTTTATAACAATATAAGAATAACAAAAATATTAATATAACAATAAAAAAAAAATAACAGGTACAAATAATAAATCGAGGTACCCATTCTATGACAACTCTCAGCAACTTACCCTCCATTTTTGTGCCTTTAGTGGGCCTAGTATTTCCGGCAATTGCAATGGCTTCTTTATTTCTTCATGTTCAAAAAAACAAGATTTTTTAGATACGGGCAGTAGGGACAAATCTCATATATTTTTTTTTAGATCTGGAAGGAATTCGATGAATTACTCCTAAAGGTTTCCATCAAAATAAAATAGCGCTAGTTGATGAAAGTTATTTCGGAAACAAAGAAAAGTAAAGTCAAATTCATTTGGTTGGGTTATTTATTCTCCCAATTCCAAAAAAATAGAACTGGATCTAATATGAGTTGGCGATCAGAACGTATATGGATAGAACTTATAACGGGGTCTCGAAAAACAAGTAATTTCTGCTGGGCCTTTCTCCTTTTTTTAGGTTCATTAGGGTTCTTATTGGTTGGAACTTCCAGTTATCTTGGTAGGAATTTGTTATCTTTATTTCCGTCTCAGCAAATTCTTTTTTTTCCACAAGGGATCGTGATGTCTTTCTATGGAATCGCGGGTCTCTTTATTAGTTCCTATTTGTGGTGTATAATTTCGTGGAATGTAGGTAGTGGTTATGATCGATTCGATAGAAAAGAGGGAATAGTGTGTATTTTTCGTTGGGGATTTCCTGGAAAAAATCGTCGTATTTTTCTCCGATTCCTTATGAAAGACATTCAGTCCATCAGAATAGAAGTTAAAGAGGGTATTTATACTCGTCGTGTCCTTTATATGGAAATCATAGGACAGGGGGCCGTTCCCTTGACTCGTACTGACGAGAATTTGACTCCACGAGAAATTGAACAAAAAGCTGCAGAATTGGCCTATTTCTTGCGTGTACCAATTGAAGTATTTTG--AAAAAAAAAAAGAATTTATTTTCCCAAAGAAAGCATTCATTTTTTAGTTCA-TTTTTTTTTTTGATATTTTGATAGAAAGGGCGTTCTTTGGTTTCAAAATCCGACTAATATTCATTACGCGAAGTGCTCTTTCGTGCATTCATCAAAAAGAGTAATTGCTTCGAATCTTAGCAATTGATATCTTTGGAAACAATATTTTTTTCTTCATTCCGAATTGGCAGTAGACTCTTTCGCTTTCTTATTCTATTTCTGTATTCTTTCGAAATTCAAGGACTAACTCCCGAATTGCAAAAAAACGCGGGAATAGATTATCGATTTTTCTATAGGCTCTATGACTTGTAATACAACTTATGCTTGATATAAATATAATTATCATATAGAGTTGACGAATGAGGTGAAGCTGATTTCATTAAAGATGAAAAATGGCAAAAAAGAAAGCATTCATTCCCCTTCTATATCTTACATCTATAGTCTTTTTGCCCTGGTGGATCTCTTTCGTATTTAAGAAAAGTCTGGAATCTTGGGTTACTAATTGGTGGAATACTAGGCAATCCGAAATTTTCTTGAATGATATTCAAGAAAAGAGTATTCTAAAAAAATTCATAGAATTCGAGGAACTGTTCCTCTTGGATGAAATGCTAAAGGAATACCCGGAAACACGTTTACAAAACCTTCGTACCGGAATCTACAAAGAAACCATCCAATTGATCAAGACACACAACGAAGATCGTATCCATACGATTTTGCATTTCTCGACAAATATAATCTGTTTCGTTATTCTAAGTGGTTATTCTATTCTAGGTAATCAAGAACTTATTATTCTTAACTCTTGGGTTCAAGAAGTCCTATATAACTTAAGTGACACAATAAAAGTTTTTTCTATTCTTTTAGTAACTGATTTATGTATAGGATTTCATTCGACCCATGGTTGGGAACTAATGATTGGTTCTGTCTATAAAGATTTTGGATTTGCTCAGAATGAGCAAATTATATCCGGTCTTGTTTCCACTTTTCCAGTCATTTTAGATACAATTTTTAAATATTGGATTTTCCGTTATTTAAATCGCGTATCTCCGTCACTTGTAGTGATTTATCATTCAATGAATGACTGAAAAAAGGATCCACTGATCCAATTCGAAAGTTTGTTATTTTGTACAAAAGCTAAACATTCAAAAATTTACTTATTCTTTTCTTTTTCTTTTTACCCACCCAGGGGATTCTTCCTATATTCCAGGAAAATGATTTCAGTAAATAGCAGAATCATGGATAGGTAACTATACCAGTGACCTACCTAATTTTATTGTAGAAATTTTGAGGATCAATGATTGGACCATGCAAACTAGAAATGCCTTTTCTTGGATAAAGGAAGAGATTACTCGATCCATTTCCGTATCGCTCATGATATATATAATAACTCGAGCACCCATTTCCAATGCATATCCCATTTTTGCACAACAGGGTTATGAAAATCCGCGAGAAGCAACTGGCCGTATTGTATGTGCCAATTGCCATTTAGCTAATAAGCCCGTGGATATCGAGGTTCCACAAGCGGTACTTCCTGATACTGTATTTGAAGCAGTTGTTCGAATTCCTTATGATATGCAAGTGAAACAAGTTCTTGCTAATGGTAAAAAGGGGGCTTTGAATGTGGGGGCTGTTCTTATTTTACCGGAGGGTTTTGAATTGGCTCCCCCCGATCGTATTTCGCCTGAGATTAAAGAAAAGATAGGTAATCTGTCTTTTCAAAGCTATCGTCCCACAAAAAAAAATATCCTTGTGGTAGGCCCTGTTCCTGGTCAGAAATATAGTGAAATCACCTTTCCTGTTCTTTCCCCAGATCCTACTACTAAGAGAGATGTTAACTTCTTAAAATATCCTATATACGTAGGCGGGAACAGGGGAAGGGGTCAGATTTATCCCGACGGGAGCAAGAGTAATAATAATGTTTATAATGCTACAGCAGCAGGTATAGTAAACAAAATCATACGAAAAGAAAAGGGGGGATACGAAATAACTATAGTGGATGCATCGGATGGACGTGAAGTGATTGATATTATACCTCCAGGACCAGAACTTCTTGTTTCAGAGGGTGAATCTATCAAATTTGATCAACCATTAACGAGTAATCCTAATGTGGGTGGATTTGGTCAGGGGGATGCGGAAATAGTACTTCAAGATCCGTTACGTGTCCAAGGTCTCTTGTTCTTCTTCGCATCTATTATTTTGGCACAAATCTTTTTGGTTCTTAAAAAGAAACAATTTGAGAAGGTTCAATTGTCCGAAATGAATTTCTAGGTCCGCGGATTTATCAACATATTAAGCTCGTAAAAAGAACTCCATTTTTGTTGATAAATTATGTAATCCTATTCTGTATAATAAAAAAATTATGAAAAGACCTTTGCTTGTTTCTATTCTTTTTCTACCATATTTAGAGAATTTCTTGTACCGCAGTACTAGTCAGTCATAGTATGTATATTGTGAAGAAGACTATTTTACTTTG----TTTTTTTTTTTCAACCCTAATAAATTAGAGCGGTATGATTATGTCACTGTTTTCAGATTTCAATGTCCTAGAATAGAAATATATTAATATAGAATAGTTTTCTATTTTAATATAAGAAAATTCGACTCGATACTAAACAAAAAAGAAATAAGAATATTAAGCACAGTAGAAATAGAAATGGGGAAAACGGGATTCTAGGAGGGATTATTTGTCTTTTCCTAGAGTCCGATTCCTTCTTGCTTGTGTCAAAATAGAAATATTCTAGAAATACAAAATATTAATATAATAATACTTCTTGATCTCCTTCTTGAAAGAATCCTATTCTTAGCTTAGTTTCGATTTTTTTCCGAGTTAGAACCATTATGACATAAAGTAGTATAATATAGAAAAGGTTCGGTTCACATGATATTTGATCGATAGAAAAAATATAGAATAGAATTAAGAATATATTACAATAGAATTATTACAATATAATACAAAATCGAATTCATTATATTTATATTGTGCCGCCCAGAAGAAGTAAGTCAAGTAGTGATTTCTTTGATTCCTTCTTTCTTTTACTTTTCTTTCAACTTCAACTTCAAATAAAAAGTATCAACAGATATTATCCAGGAAAAGATGTTTTGAATCAATTAATGAAGTTCATTTTTCAAAAACATCATCAGAAAAAAAATGAAATGGAGTTTTTTGAAACATCGGAAAAAGTTATCCATTAAGTCATTTATATGAATAAAAAATATTATGATTATTAAGAACTCAACGGGACCCCCTCGAATTCGTCAAAGAAAGAGTGGATCCCTGTTGAGTTCTTACGCTTTCATTTCGAAAACTCAATTCATCCGATTACTACAGGGATGAGCCCAATCCGGAATATGAACCATAAAAGAAAATACCAATTAAACCGATCACAGGAATACCAGTTACAGTACCTATTATCCAAAGAGGAATCCTTCCAGTAGTATCGGCCATTTATCCCACTTTCCTCCCCATTTGATCAAGTAGTCATGCTAGAGACATAAACAGTCATAGATAATTATGAAATGATATCCTTCCGAATGGGATAAGAGAATTCTTAATATTTATTTACTATTCCCTTTTCTTCTATTAATTGAAGAAATAATTGGAAAATAAAACAGCAAGTACAAAAATGAGTAATAACCCCCAGTAGAGACTGGTACGATTCAATTCAACATTTTGTTCGTTTGGATTTGATTGTGTCGTAGCTCTATAATTCAGATTAGGTTTATCGTTGGATGAACTGCATTGCTGATATTGATCCCAAAAAAGAAACGGTGGGTACCGCTAGTCCGTGAACAGCCAACCATCGTACTGTAAAAATTGGATAGGTTCTATCTATGGTCATTGGAGCCTCCTAAAAAGATCTACTAAATTCATCGAGTTGTTCCAAAGGATCAAAACGGCCAGTTATTAATGGAATTCCTTGTCGGCTCTCTGTAAAATACTCGTTTGGGCGGGGGCTTCCAAATACATCGTAAGCTAAACCCGTGCTGACAAATAACCAACCCGCAATGAATAGAGAGGGTATAGTAATGCTATGAATAATCCAGTATCGAATACTGGTAATAATATCAGCAAAAGAACGTTCTCCTGTGCTTCCAGACATGTTGAGCTCCGCATATTCTTGTACAGTCAAAGGGGGATCGATTCCATAAAAGATGAGATCAGTAAGTAGAAATTTACTGAAAGGGGATCTTTGTTAGATCGTCAATATTGTACCGAGGGTGTCTTTTGAGTATACCGAATCAGTATAGCTACCCTTCTTCTGACACAGCAACGAAATTTCACAATCAGTGGCGAGATCAAGTACTAGATAATTTCTTTCTTCTTTTCTTGTTGGTTGTCTCGATGTACTCAATAGAAAATTCCTCAAAGTTTGAGAGTCTAAAAAATCTTTATCGTAAAAGATGAGGGTTCTCCACATTATTAGCTTCGGACTAGAAACTGAGGATCAAGTAAAATGTGAATCCGACGGATTGGTTTCGAATAATTCATGAGGGAGATTATCATATTTCTACAATTCAATTAGATGCGAAATCTAGAAATATACTTTTTGTGGTTGTCGAAGAGGTTCTTTGTTGGAACCTCCTCTTTTTTCATT------------TTAAAGAATTGAATTGGTTAGTGGTCCAGTAACAAGTAACAATAATAGCAATAATCGATAATATTTGATGACAGAAAAAGAACAACT-AAAAAAAAAAAATTATTAGTTGTTCTTGTATTAGATACAAAAAAGGCTCTTTCTTGGCTTAATTACAAGGATAGAGCTTTATATTAAAATATGGAAAGACAAAAATTCGAGTGATCTCATATCTTTTTTCTTCTCGTTGTAGATATTAGGAGAATGAAACCCACTACTAAATCTAATGAGTTAAAATGAAAGTCAAAAAAGAAAGGGTATTATAAGGTCACTCTTCTTTCTTTTGTTCTAAAATAAAAAAAAAAAATATTCTAAATTAAATAATATAAATAATCAAAATGAAAATATTTTAATTAGATTAGTTTACTCAACTCACAAGTTGCTCAAAAAATCTGTTGATTTGGAATCACAGGATGGGTAGATGTCACAGATGATGAATGGATTTTGTACCTATGGCACTATATTTTTGTTCGTCTGTAATGATTGATTGATGAATCAAAAATTTTCAATTGTATCTTTCAAGTGGTATTTTTTTTTTTATCTTCCTATCTTTCTCTCAAAAATGGAAACTTAGGGAAGTGCTTTATAAACATATGTATAAAAAGAACATATTTCATTTAGCTTCTTTATGCCCACTATAACTAGTTATTTCGGTTTTTTACTAGCGGCTTTAACTATAACCTCAGCTCTATTTATCGGTCTGAGTAAGATACGACTTATTTGATTTGAAATTATGAAATTAATTGGAAATTATGCAATGTTCTATATATTCTATAGTTCCTTAAGTTCCTTACCGTGTCAATTTCCAATTCTTGGTCATTGAGATTCATGGTCAATACAGATTAATATTTAAGGATAGATATTACCTCCCCCTTTCACTTTCCCCTTTCAAACAAATTAAAATGATTGAAGTTTTTCTATTTGGAATCGTGTTAGGTCTAATTCCTATTACTTTGGCTGGATTATTCGTAACTGCATATTTACAATACCGACGTGGTGATCAGTTGGACCTTTGATTAATTAACATCTCTTTTGTTTATTGACCTCCTATTTCTTTGTTTTAATCCTAATCCACAGGAGGTCAAATTCAGACTTTAGACTGCTGTTCAATTATTTCAGTATCATTCTCGATCTAACAAGAATGAAATCACGCTCTGTAGGATTTGAACCTACGACATCGGGTTTTGGAGACCCGCGTTCTACCGAACTGAACTAAGAGCGCTTTATTTTCATAAAAAAAGTTATGTGACCCCAATACATCTTGCATGCATATACTATGATAATATATATATATTGATATATTGAGATTGAGTATATATGTCCAATTGAATCGGTCTCAATTGATCCCTTGTTACCACTCATAAGATAAGTAATAGTTAGGGATAGGGATGACAGGATTTGAACCTGTGACATTTTGTACCCAAAACAAACGCGCTACCAAGCTGCGCTACATCCCTTTCAATTGGTTTCCAGTGTCATTGTAAAGAATCTTTGTCTTGTTTTCCACATTTTTATTTTCTCCGTTGATATGTATATCAATTATCCTGTCATTTTTTTCTTTTTAGTTTTATATCGTATAATACAGAATAAGAATA-----------------------AAATAAGAATAAATAAAAAAAGATATAAGAATAATAAAATAAAAGAATTCTAATAATAATAATTAGAATAATCAAAGACTTATTATGAAATAAAAAAAAATAGGAAATTCCCCTAAAACAGAAAAATATTTTTAGGGAATGCTCGGGCAAAAATAGACCTCTTTTTTTTTTGTTAAAAAAAAAATATCTAATCAATCGTTGTACATTTCAATTGGAATTCGGAATTCTGCCAACAAATACAAGCGGTTATTAACTAAATAACCATCTGATCATATTCCTATATGTAATTATGTATTACAAATTACATTACAATAAAGAATAAAAAGAAGGAGGATTTAATTTAAAATGCGAGATCTAAAAACATATCTCTCCGTGGCACCAGTGGTAAGTACTCTATGGTTCGGGGCTTTAGCGGGTCTCTTGATAGAGATCAATCGTTTATTCCCGGATGCATTGATATTCCCCTTTTTTTCATTCTAGTTATTGGTACGTGAGGGAAGGGGTGAAGAAGATTAGAGATCCAATCAAATATCTGTGATTAATCCCCTCTTC--TTTTTTTTTAGAATTAGAATAAGTTAAAAAGTAAAAAAAAAAAGAGAAAGAATAAAGGTGGATTCGGCCTCAGTGAAACTCGGAATCTGGCCCAGGCTTCAATTCAATTGAATTAGTAATTCAATTTCGATTAATAATAGAGTGAGACCAGAAATGGAAATGTAATGGCTAGGGCGGGGGCAACAATATCATACAAGATACTTAAATGAAAACTTAAATACTGTGTGTGATTCGAAATATAGTTCGAAATCATTGTATTACTTAATTATTACTATACTATATTAATTGGAATGAAATCTTTCATAATTGGATTTTGAATTATCAACTTCTACTTTTTTGCTGTTCCTTTCTTTTTCTTCGCTTCGAATCCAAAAATAGAAGAGTTAAGTGAATCAAAAACCCAAAGGAGGTTCATGGCCAAGGGTAAAGATATCCGAGTAACGGTTATTTTGGAATGTACCAGTTGTGCTCAAAACAGTGTTAATAAGGAATCAACGGGTATTTCCAGATATATTACTCAAAAGAATCGACACAATACGCCTAGTCGATTGGAATTGCGAAAATTCTGTCCCTGCTGTTGCAAACATAAGATTCACGCAGAGATAAAGAAATAGATAAAATTTATCGCTTGTGTGTCAACCTTCCAAGGAACATGAAAAATGATATATTTTTCATATATAAAATTATATAACAACATATATT-----------------AATATTAAATTAAATAATATT--AAAAAAAAAAAATAAATAAAAAGTTAAAATAGAAATAAAACAAATCCTTTTTTGTAAGAAATAGGATTTTCGGGATAGGAATAAACAAACCATGGATAAATCTAAGCGACTCTTTCTTAAATCCAAGCGATCTTTTCGTAGGCGTTTGCCCCCGATCCAATCGGGGGATCGAATTGATTATAAAAACATGAGTTTAATTAGTCGATTTATTAGTGAACAAGGAAAAATATTATCTAGACGGGTGAATAGATTGACCTTAAAACAACAACGATTAATTACGATTGCTATAAAGCAAGCTCGTATTTTATCTTCGTTACCTTTTCTTAATAATGAAAAACAATTTGAAAAAAGCGAGTCGATCGCTAGAACTACTACTACTGGTCTTAAAACCAAAAAAAAATAGAGTTACTCTTCAATTGAATTCAAATTGGAATCGAAACTCAAATCAAATGTGCATTGATGTTTTGTTCGAAAACTACGAAAATCCAATTTCGATTGTTGTGTTGCAAGAAAAAAGATAATCGGTGAAGAAGAATAAATCTTTTTTTTTTTGAGCGTGGTTGTTCCATTTTGACGACTTTATCATATGGATTCTATTTTATCATAAAAATTTCTACTCTACCACCTTCCCGGAGTTCAGTCTCCGGGGAATTTTTATTTTATGATCTCATTGGCAATCATAGAAAGACAATTCCTATTTAATATAGCTATTTGTGCAAGTATTTTTCGATTAAGAAGCAATTGCCTCTTGTATAGATTAGACATAAATCTACTATAATTATAGTATACTTTTTTTGGATTCTCACCAATTACTGCATTTATTCGACCGATCCACAAACGGCGAAAATCTATTTTTTTCCTATCTCTATCCCGATACGCCGAAATCAAAGCTTTTATTTTCTGTTGAGTAATAGTTCGAGTAAGTCTTGAATGAGCCCCGTGAAAGCTTGATGTAAATAAACGGATTTTTGTCCTCCGTTTCCGAGCTATATATCCTCGTTTAATTCTGGTCATTGAATAAATGAAACTTTGATGAATAACTATTTGATTTCTTTTCTTTCAGTTATTCTTTTCCCTTTCCTAGTCTATTAATAACAAAAACGGATTCTTCCAATGTATAAAATAAAAATTCCAATGGCTTTTGCTACTATAACCTTCCCAACCACGATTTTTTTATTTCTAAGCATTTAACCTCGAAATAATAAATTGTATTGATACTAGGTATCAAAAAAACATAGTAAATTAAAACAAAATGGATGAAGAAATAGTGGGTTCCATCGTTTCTATGATTACTTTTTAAACGGCGAGGTCCTCTCTATACACCGGAGCCCTTTCCTTCATTTAATCAATGCTATTGTTAACTTGTACAGTTCACACTCTTTGGCTCTACCCATGAAATATCTAGTAATAGGTCTTTCACAACGAAATCTAGTTATACAGTAACGGTATTTAAGTATGAAGATTAGCTGGGTAGCTGACCCTCTTAGTCCGTTCTTGCAAGAATAAGGGCATAATTTTTCCGCTTTTTAATTGAAATAGGATTTCCCCCGCTTAATGGGTAACCATTTGCTACCAATGGGTAAGTCTTTCTTATCTTAAATTGCAAATTGAGGTGATTGGGTTTGCACCAATCGAAAGCATAAATTTGATAAACAATAGAAGGATATATATTATTAATAGATTTCTTTTTAAGTTAAGCTAGTGAATGGGGTTCTTCCATTCTATTCTAACCGATCACTGATACTGGAATAATTTGTTTCCTTTCTTTTGTCTTAGTCTATGATCTGAACGAGTCGCACATACACCCTAGTACATGTTCCTCGGCGCTGAGGGCATCCCCGAAGAGCGGGGGATTTCGTGACATTTCGGATTGGCTGTCTTGTGTTTCTAATAAGTTGTTTAATAGTTGGCATGTTGAGTCGTATACATAATGAGTTGGTTTAGATCAATCCTAACCCGATGATTATGAATTACTTATATTCTATAAAATCCGGTAACAAGATTAAGAAGATAAAATCTCAAATCGTGTATTTGCGCGGAATCCCTGCTGCTAATTTTTTATTCAACCGCTACAAGATCAACAATTCCGTGGGCTTGGGCTTCTGCTGCTGACATAAAAACATCTCTTTCCATGTCTTCGGATACAAGCCATAAAGGTTTGCCCGTTCTTTGTACATAAACCCTTGTGATAGTTTCGCGAAGTTTCAGTAGTTCTTCCGCTTCCAGGATAAATTCTCCCGTTTGTGCCTCATAAAAAGAACTAGCGGGTTGATGGATCATTACCCTGATGATATAACATAATAAAGATTTCCTGCGATAAGGCGAGAGAGATAAAGAATAATAAAAAAAACAAAGAAAGATAGAATTGAACAACCGTACAGGCATCTTTTGCGTATTGCATACGGCTCTACTATGGAATTTCTTTTTACCTTCTATCGAAGAAATGAAAAATATACAGGGTCTATCAGACCCAGATCAGTAAATGATCCAATAACCATCTTTCCTTTTTTTGGAGTAGTTAAAAAATACTATGATGGTTCCGTTGCTTTATTATTTCGTCTGTTATTCAGCAATCCCAAAGTTTC--TTTTTTTTTTTTTCAAACTG-AAAAAAAAAGTTTGTGACACCGAAATAGGCTCCTGATAGATCAGATAAAATCGGAAATACCCCCTTTCTCATACTACTCTTTCGATACATAATCGAATGGTTTTTGAAAAAAAAAAAACACAAAAATTTCGCATATCGAATTCGAAGTGCCATGCTATTATTACTTAATATTCATATGTCGAAGGCATCGTCTTC-TTTTTTTTTTTCTCAAATAAAAGACTCATTGGCGCCAAGCGTGAGGGAATGCTAGACGTTTGGTAATTTCTCCTCCTGCCAGAATAAAAGATCCCATTGAAGCGGCTAATCCCATGCATACTGTCTGTACATCTGGTTGCACAAATTGCATAGTATCATAAATAGCTATTCCGGGTATTACCCATCCGCCTGGAGAATTTATAAACAAATACAAGTCTTTGTTATCGTCCTCTATACTGAGATATACCATAAGGCCAATAAGTTGATTCGATATCTCACCATCAATCTCTTGGCCTAAAAAAAGTAGTCTTTCTCGATAAAGTCGGTTGATTAGGATAAAATTTTATCCCTTAAGAGCCGTACATGCACCTTTTGATGCATACGGTTCATCAAAAATCGCGAAAAGGAATCAATGTGGAGATTTCAACCTCTTTCCTTTTTCATAATGACTTTTTCGAACTTCTAACGAAAGGTCTTTTTCTTACATTTTTCAAGAAAGACGACTTTTGACCCGTTTATCTATATTATATCTATATTAATCTATATTCTATTATAATATAAGAAAAAATATAATGTATTAAACTTATTGAACTAACTTCTCATTGATGTATTGTTTTCATCGAGATCGAATCCAAATCGCGATGTAATTTTCTTGTTTCTGAATGGGCTTCTTCAATTCTTTTAGGTTTCTGTTCTACTCTGAGTAAAGATCTGCCCGATTTGGATTTGCACATATAGGACAAATACTCCAATACCACGTCTTTTTGCTACGACTTCCCCCTTTTTCCTGAATTTCTTATTTCATGTTTTCTGCCAAATATATGACATGATAGAAGTAGTAATCGTAGATATATTACCAATTGGGTTTTTTTCTAAACAGAGCCTGGATGTTTCATTTTATTGGTCCAACCAAGCCAACCATAAATTATTCTAAATTTCTAATAGTAATCTGGATACCTCCCCAAAAAATCGATCTAATTGCACTTCATTACACTTCACGCTCCAAATTTTTGATGATTCAATCAATCTTTTTGGGGGTGAAAGAGAGGATATCTCGATCGGGGGAGAGAACGGGAAAATCCCATATGATCCAATATATCTGACAAGTCGCACTATATGTCAACCCAAGATGCATCTTCCTCTCCAGGACTTCGAAAGGGTACTTTTGGAACACCAATAGGCATTAAATGAAAAAAAGAAAAAAGAAATTTAAATTAAAAAAATGAAATTAAGTAGTATATCTCACTTTGATGTGGAAACGTAACAATGGGTTTATTGTGTTAAAAATGATTTGTCTTTATCATATTGTATTTCTAAATCATAAAGAAAAAAGGAAGACCAAATGAATAAGGGAAAGTTCTTACGAATAGGTCCTTTGAGTGATAAACAAATATGTTTGCATTCACTGATATAAACACTCCTATAAAATATAAAATAGGGTATAAAATATAAAATAGGGTCAA-CCCCCACCATTGCGTATTGTTACTTATCGGGTATAGAATAGATCTGCTTCTTTTTGTTCCTACGAATAGAATTGTTCCATTATTACTAAAAAACTAGAACAAATATTAATTCTTTACCCGAGATAATCGACTGAAAGGGAAGGGTCCATAGTATTTTTTTCCATAGTATAGTTTTTTCCAGTGCAATAAAGTTAGATAGTGTCTATTTTTTTTTGATAGAAGAGGTATTTTCATGGGCTTACCTTGGTATCGTGTTCATACCGTTGTATTAAATGATCCCGGCCGTTTGCTTTCTGTCCATATAATGCATACAGCTCTGGTTGCTGGTTGGGCCGGTTCGATGGCTCTATATGAATTAGCAGTTTTTGATCCCTCTGACCCTGTTCTTGACCCAATGTGGAGACAGGGTATGTTCGTTATACCCTTCATGACTCGTTTAGGAATAACAAATTCGTGGGGCGGTTGGAGTATCACAGGGGGGACTATAACGAATCCGGGTATTTGGAGTTACGAAGGTGTGGCCGGGGCACATATTGTGTTTTCGGGCTTGTGCTTTTTGGCGGCTATCTGGCATTGGGTCTATTGGGATCTAGAAATATTTTGTGATGAACGTACAGGAAAACCTTCTTTGGATTTGCCAAAAATTTTTGGAATTCATTTATTTCTTGCAGGGGTGGCTTGTTTTGGTTTTGGCGCATTTCATGTAACAGGATTGTATGGTCCTGGAATATGGGTGTCCGATCCTTATGGACTAACCGGAAGGGTACAATCCGTAAATCCCGCATGGGGTGTGGAAGGTTTTGATCCTTTTGTTCCGGGGGGAATAGCCTCTCATCATATTGCAGCAGGGACATTGGGCATATTAGCGGGTCTTTTCCATCTTAGTGTCCGTCCACCCCAACGTCTATACAAAGGATTGCGTATGGGAAATATTGAAACCGTCCTTTCCAGTAGTATCGCTGCTGTCTTTTTTGCAGCTTTTGTTGTTGCCGGAACTATGTGGTATGGTTCAGCAACTACCCCGATTGAATTATTTGGTCCCACTCGTTATCAATGGGATCAGGGATACTTCCAGCAAGAAATATATCGAAGAGTTGGTGCTGGGCTAGCCGAAAATCAAAGTTTATCAGAAGCTTGGTCTAAAATTCCCGAAAAATTAGCTTTTTATGATTACATCGGTAATAATCCGGCAAAAGGGGGATTGTTTCGAGCGGGCTCAATGGACAATGGGGATGGAATAGCCGTTGGTTGGTTAGGACATCCTATCTTTAGAGATAAAGAGGGGCGTGAACTTTTTGTACGTCGTATGCCTACTTTTTTTGAAACATTTCCGGTTGTTTTGGTAGACGGAGACGGAATTGTTAGAGCCGATGTTCCTTTTCGAAGGGCGGAATCGAAGTATAGTGTCGAACAAGTAGGTGTAACTGTTGAGTTCTATGGTGGCGAACTCAATGGAGTCAGTTATAGTGATCCTGCTACTGTGAAAAAATATGCTAGACGTGCTCAATTGGGTGAAATTTTTGAATTAGATCGTGCTACTTTGAAATCGGATGGTGTTTTTCGTAGCAGTCCAAGGGGTTGGTTTACTTTTGGACATGCTTCGTTTGCTCTGCTCTTCTTTTTCGGGCACATTTGGCATGGTGCTAGAACCTTGTTCAGAGATGTTTTTGCTGGTATCGACCCAGATTTGGATGCTCAAGTAGAATTTGGAGCATTCCAAAAAATTGGAGATCCAACTACAAGAAGACAAGTAGTCTGATAGAACATTTTTATGTTTCTTTTCTACTTTATTTTATTTTGTTATTCTCTTTTTGTTTTTGTTGTGATTTGAATTTTACATAGGGAACCGGATAAATCTTGATTTGAATCATTGCATTTTCTTTTACTCTTGTTCTTTCTTTTTCTTTATCCGGGAGATGATTCAAAATAAACAGGTATGAAAGCTATAATTGTAAATTGTAAACCACGATCAAATCTATGGAAGCATTGGTTTATACATTCCTCTTAGTCTCGACTTTAGGAATCATTTTTTTCGCTATCTTTTTTAGAGAACCCCCTAAAGTTCCAACTAAAAAGATGAAATGATTTTTCATTATCTCAATTGAAGTAATGAGCCTCCCAATATCCCAATATCGGGGGCTCATTATTTCAACTAGTCCCCATGTTCTTCGAACGGATCTCTTAGTTGTTGAGAGGGTTGCCCAAAAGCAGTATATAAGGCATACCCAGTAAAACTTACAAGTAAACCAGATATAGAGATGGCAACTAGGGTTGCTGTTTCCATTATTATAAAATCTCAAGACCACAATGGATCTAGGATAAGATCCTTTATTTACAGCGGAATGGTATACAAAGTCAACAGATCTCAATGAATAAAAAAATAGGATTTATGGCTACACAAACTGTTGAGGGTAGTTCTAGATCTGGTCCAAGACGAACTGTTGTAGGGGATTTATTGAAACCATTGAATTCAGAATATGGTAAAGTAGCTCCGGGGTGGGGAACTACTCCTTTGATGGGTGTTGCAATGGCTCTATTTGCAATATTTCTATCTATTATTTTGGAGATTTATAATTCGTCCATTTTACTGGACGGAATTTCTATGAATTAGATTCACAAGAACCGACTAACTGGCTTTTCAATAGAAAGTAAAATTAAGCATTTTGGTCTTTTATTTTTAGCCCATTTCATTTTTATTTGGTAGTTCGACCGTGGAATTTCTTTGTTTCTGTATTTCCGGAATATGAGTGTGTGACTTGTTATAATTGATCCTATTGATAGTACAGAACAGAGAATGGATCTGTCATCTTGATAGAGATGGTTTTACCCCGTCAGATATTTATTCTAGTATCTGAAGCACGGAATATATATAATAGATTCTAAAGTATTAGAACTATGATTCATACTAAATATTTAGACCTCGCAACCGGACTTCCAA---TTTTTTTTTCAAAGAGTTCGAAGTTAAGTTATAATAAATCGAAAGATTTTGATTCTTTCAAACTGCCGCCGCTTATCTTTATTTTGATCAAAGGACAAACGCTTCTTTAGGATTTTTTTTATTATATCTATTCATTGAATAAGTGATGATCCAGCAGTTCTTACTCAGGGAATTTTTGGACTTAGAGTAAAGGTTTTTTTGAATCATCGTGGTTCTGGTATGAATCTTAGGTTTTTTTAATCGATTCATAGGGTCTTAACAAGAGAATTCCTATCACTAATAATAATAAAGAAGACAGCAGTAAAGTCGCATTATACACACAAAT-AAAAAAAAATTAAGTAAATAGAATATTCAAGAGGCCTGTAACGATCAAGATAAAGACGAGTGAGCCGACTTGAGATTTTGGCATTATAACCACAAAGAATAGCTTTCGGATTTCTCTTTTTTCTTATCTTCAGAGAAGATTGGAATCCTAGGATTAAGTTAAGAGGTTTCAAACTTTCTATTACACATATCCATTTCCGTTACAACCAGTATTTGGGTATTTCTGTTTGAGCCGTACGAGATGAAATTCTCATATACGGTTCTCGGAGGGGGAGTTCCCTTGGTTTACCTATCTCAATAAAGTCTATGATTGGTTCGAAGAACGTCTTGAGATTCAGGCGATTGCCGATGATATAACTAGTAAATACGTTCCTCCTCATGTCAACATATTTTATTGTTTAGGAGGAATTACACTTACTTGTTTTTTAGTCCAAGTAGCAACGGGGTTTGCTATGACTTTTTACTATCGCCCGACCGTTACTGAGGCTTTTGCTTCTGTTCAGTATATAATGACTGAGGCTAACTTTGGTTGGTTAATCCGATCAGTTCATCGATGGTCGGCAAGTATGATGGTCTTAATGATGATCCTGCACGTATTTCGTGTGTATCTCACCGGTGGTTTTAAAAAACCTCGCGAATTGACTTGGGTTACAGGTGTAGTTTTGGCTGTATTGACCGCATCTTTTGGTGTAACTGGTTATTCCTTACCTTGGGACCAAATTGGTTATTGGGCAGTAAAAATTGTAACAGGCGTGCCTGAAGCTATTCCTGTAATAGGATCGTCTTTGGTAGAGTTATTACGCGGAAGTGCTAGTGTGGGACAATCTACCTTGACTCGTTTTTATAGTTTACATACTTTTGTATTACCTCTTCTTACTGCCGTATTTATGTTAATGCACTTTCCAATGATACGTAAGCAAGGCATTTCCGGTCCTTTATAGAGAATATGGATCATAGATATTTGTAATCAATCATTTATCATTTTGGGGAGGAACAATAGTATTTCATTGCTACAAATATGGATTATTTCAAAGAATAAGACATGTATTTGGATATTTCCCTTCAACTTAACAAAATTGGATTATTTATTTTCTTTGACATACACGAATAGTTGAAGGGAATTCTCCGAAGAAAAAATGGATTATGGGAGTGTGTGACTTGAACTATTGATTGGGCCGCGCAGATATATGACTTTATCTTATCTGCCACATTTGAATTTACAATTAAGTGTGTCTTTGTTCCAACCACCGCGTAAGCCCCCTACATAGGATAGGCCGGTTCGCTTGAAGAGAATCTTTTCTATGATCAGACTCGATCATGTCCTGCATGAACAGGCTCCGTAAGATCCAGTAAAATAAGTGATGTGATATAATCCGGATTATGTCTTATCTATTCCACTTAACTTAATAGTATGGAAATGCATTCATTTCCTTTGCATTGACTCGATTTATGATACTATCGGAGTGAAACAAGTAGATCTAAAGAAGAACAGGGGCTAGATTCTATTAGTAACAAGTAAATCCTTTGTATGTGTATGTAAAAACTCCCGAGATTTTTTTTTGGGGGGGGATAAAGGTCAATCGCAAGGTCTGAGATGACCCAGAAAGCACTATCAACTTTGAAAGCCTACTTGGGTATTGAGCATTTACTTAATAAGAACTGAATTTTTTGCAATGGATAGTTGTAACTCCGGAAAAGAGAATCTGGTTAATTTTCTTACATAGAATCCTCATATATGTGTGGATAACATATAAATTTTTTATATAGATACATTCGGTTCGTTTGATTCGTGCTCGAGCCGGATGATGAAAAATTATCATGTCCGGTTCTTTCGGAGGATGGATCTATAAGAATTCACCTATCCCAATAACAAAAAAACCTGACTTGAATGATCCTGTATTAAGAGCTAAATTGGCTAAAGGAATGGGTCATAATTATTATGGAGAACCCGCATGGCCCAATGATCTTTTATATATTTTTCCCGTAGTAATTTTAGGTACTATTGCCTGTACTGTAGGCTTAGCGGTTCTAGAACCATCAATGATTGGGGAACCCGCGGATCCATTTGCAACTCCTTTAGAAATATTGCCTGAATGGTATTTCTTTCCCGTATTTCAAATACTTCGTACAGTGCCCAATAAGTTATTGGGTGTTCTTTTAATGGTTTCGGTACCTGTGGGATTATTAACAGTACCCTTTTTGGAGAATGTAAATAAATTCCAAAACCCATTTCGTCGTCCAGTAGCAACAACCGTCTTTTTGATTGGTACCGCAGTGGCCCTTTGGTTGGGTATTGGAGCAACATTACCTATTGAGAAATCCCTAACTTTAGGCCTTTTTTAAATTGATTCAATTGTGAAAGAAAATATCATGCCGTGTGTATTGTGTATCTAGGGAGAATTTACTTTGAAAGGACTAATCCCTAGATACATCTATTCCATTTTGGACCTATTCCGATTATATGGATTTGTGCTAAAGATTCAAACTCCATATTTTCATCTTTATTTTTTTTTAGAAAAAATAAAGATGAAAAAAAATCAAATCCAATGGATTTCAAATTTATGCAAAATGCTTTTCTATTTCTAAAATGTCCAATATACGTTTTACATCTTCTACGCGAAAATGTTCAATTTTCATAAGGTCTTCTTGACTGTTATTCAAAAGTTCCAATAATGTATGTATATTGGACCTTTTAAGACAATTATAGATCCTGGAAGGCAATTCTAATTGGTCAATAAAAATGGATTTCAATGCTATTTCTTTTTTATTTTTCCTTAGTTTAGCCAATATATCATGAAAAGTAAAAAGGGGTAAAGTAACTTTGTGTTGATTGTTTTCTAAATTTAAATTTAAGTTTTCTTCTTCCGCATGTAAAAAAGGAATAAATAAATCAATCAAATTCCGGGAGGCTTCATAAAGCGCTTCTTTAGGAGTTAAACTTCCGTTTGTCCATATTTCGAGAAAAAGTATCTCTTGTTTTTCATTCCCATTCACATAAGAATGAATACTATGATTTGCATTTCGAACAGGCATAAATACTGCATCTATAGGATAACTTCCGTCTTGAAAGTTATTTAGTGTTTTTATACGATATCCGCGATTCCTCTCGATTTGTAATCCAATACACAAATTAATAGGTTCTGTTAGGTTAGCTATATGTTGTGTATTATCAACGATTTCCACAGAAGATGGTAAAATGATGTCTTGAGCAGTTACATATCCAGGACCTTTGACACAAATAGACGCGTCCCGAGTTCCATACAGATTACTTCTCAATACAATTTCTTTCAAATTCATTAAGATTTCATGTACTGATTCTTGAATACCTACTATGGTAGAATATTCATGTGGTATTTTCTCAGATTTTGCGCGTGTTATACATGTTCCCTCTATTTCTCCGAGCAAAGCTCTTCGCATCGCAATGCCTATTGTATCGGCTTGGCCTTTCATAAGTGGAGACAGAATAAAGCGTCCATAATAAAGACGCTTACTGTCTACTCTTGATTCAACACACTTCCACTGTAGTGTCCGAGTAGATACTCTTACTTTCTCTGGAACCATAGTAATATATTTTATTTTGATCAAATCCTTGAATTATTTATTTTTCTCTTGAAATCTCTTCAATCTTTGTTTTTAGTTTTACACACGTCTTTTTTTAGGGGACCTACATCCATTATGTGGCATAGGGGTTACATCCCGTATATAATTTAATAGTATACCACTTCTACGAATAGCTCTTAATGCCGCATCTCTTCCGAGACCGGGACCTTTTATCATGACTTCTGCTCGTTGCATACCTTGATCCGCTACTGTCCGAATAACATTTCCTGCTGCGGTTTGAGCGGCAAATGGTGTCCCTCTTCGTGTACCCTTGAATCCACAAGTGCCGGCGGAGGACCAAGAAATCACCCGACCCCGTACATCTGTAACAGTCACAATGGTATTGTTGAAACTTGCTTGAACATGAATAACCCCCTTTGGTATTTTACGAGCATGCTTACGCGAACCAATACGTCCATTTTTGCGTGAACCCATTTTTGGTATAGGTTTTGCCATATTTTTCTTATTATTCTTATTT--ATATTTCATAAATATAAGTGTGAGATATATGGATATATCCATTTCATCTCAAAAACAGATCCTTTTTTCTTTTCTAACTATAATTAATATTATAATTAATTAATATTCTATTAACTATATTCTATTACTATATTAATAATTAATAGA-----------------------------AAATTCTATTCATATAGAAATAATAATATAGAATATAAATGCAATTCAAAATTCTTATTAAAATCATTTAGGAATTAATATAAAAATCATTTAGGAATTAATATAATAATTAATTAATATTTAATTTTATATAATAATAATATAATTTATATAATTAGA-ATTTCTATAATTATTATTTATTATTAATTATTATTTGATTTAATATTGAATTTCATATTCATATTAATAGAATTTTTAATAGAATTTTTTTGCTTTAATATACATTTATTTGATTTGTGCACCCGGTCCTTTAGAATGGAAAGCTCTCTTTTTTTGTGGAAATATTATCCTTGTCTTTGTTTATGTCTTGGATTGGAACAAATTACTATAATTCGCCCCCGCCTACGGATCAATCGACATTTTTCACAAATTTTACGAACAGAGGCCCTTATTTTCATATTTGTCATTCCTTAACTTAATCCCGAATTTGTTTATTGGAAGAAAATATGGTTTCCTTTAATTTGTAACTTCTAATTGTACCCCCCAAAAAC-AAAAAAAAAAGAATGTTGAAGTTGAAAAACAGTCTAATTATTCGAATCTTTGTTCCGAGGTCTATAAATTATACGCCCTTCGGTTGAATAAAAATGACTTATACTTTCATTTTTACTCCCCCGGTTGTATACATATAAAATAAGAGTACATCGAATCCTTTCGGAAACATAGCCTAGAATCATATTTTAATTATATAAAGGAACCTGGAACATACCCTTGGGAAGTGATCCAGTAATTAAACCATCATCAATCCGTTTTTTCTTTTATCCCTATTCCAGTTAAACTCTCTTCACGCATTCACTAATGTATGAGGAGTTATATTAGAAACCTGTGTTTTCTCTCTTTTTTTTTCACAAAAATATATAGAAGTTTCTCATATAACATAGAATAGAATTCGGATATCAGAAAGATTACCATATAGAACATAAAACTTCTCCGCCGATTCTTTCTAATCGAGCCTCTCGATCTGTCATTATACCTCTAGAAGTAGAAAGAATTACAATCCCCATCCCTCCTAAAATTTTAGGAATTCGTTGATAATTAGAAAAGATTCGTAGACCAGGTCTACTGATCCGTTTTAAATTTAAAATCGTTTTATATGATCCTTTCCTATTTCTTCTATACCGTAGAGTTAAAACTAAAAAATATTTGTCGGTTTCCCTACGTTTCTTCACGTTTTCAATAAAACCCTCTCGTAAAAGTATTTTAACAAAGTTTTCGGTGATGTTAGTAGATGGTATTCGAACCGTTCCTTTTCTATTCATGTCAGCGTTTCGTATCGAGGTTATTATGTCAGCGATGGTGTCCTTACCCATGATAAACGAAAAGAATTGTTGCCCCTGACTTTCGATATAATCAACATGCTCTTTTTTCTATTCTTTATTTAATAAGATTTTCTATTTTTTATTCGTTTTTATTCAATAAATCAATAAAAAAAATATCTAAAAATATCGAATAAATATCTAATATTGATATTTTAATATATTTATATGTAATTAATTATGATTTCTATTTAATATCTATTTTCTTAATATCTATTTTCTATTA-------------------------------------------------------------------------------------------------------------TTATATTTATTTAGGTTATGAAATATTAACTATTTA-----------------------------------TATATATTTAACTATTTATTTTATTAAATATTTAACTATTTTATTTATATATTTTATTAAATATATATATATATAATAACAATAAGGTATATGTATGATACATAATCTATTAATTAATCTATTTCATTCACAAATATATCTATATCATGGTTTCGTCTTATAATACCTCGGGTGCTAATGAAACTATTTTAGTGAAATTTAACTGTCTCAATTCCCGGGCGATTGCGCCAAAAATTCGAGTTCCTTTTGGATTTCCTTCTTGATCAATCACAACCGCAGCATTATCATCATACTGTATTATCATACCGTTGTTACGTTTGAGTTCTTTACAAGTACGTACAATTACAGCTCTGATCACTTCTGATCTTTCTAAAGGCATATTGGGTACTGCTTCCTTGATTACAGCAACAACAATGTCACCAATATAAGCATATCGTCGATTACTAGCTCCTATGATTCGAATACACAATAATTCGCGAGCCCCGCTGTTATCGGCTACATTCAAATGGGTTTGAGGTTGAATCATATCATTTTTTTTATCTGTTCTTTCAGTCCAAAGGTTGAAATAAAAAAAAAATATTTTGTGTTCAAAAAAAAAAAAGAAACCTACAATGAAAAATTGCAATTGTG-TTTTTTTTTTTTATCCTAAAGACCCCTTTCCTTTGGTTCTAATTATTATCCTGAAATAATGAATTGAGTTCGTATAGGCATTTTTGATGCTGCTATTGAAATAGCCGTTCTGGCTATATTTTCTGCGACTCCGCTGATTTCATAAAGTATTCTACCTGGTTTAACGACAGCTACCCAATATTCGGGAGATCCTTTTCCCGAACCCATACGCGTTTCGGTAGGTCTTACTGTAACTGGTTTGTCTGGAAATATGCGTACCCATATTTTCCCACCCCGGCGGACATTTCGTGACATTGCCCGCCGCCCTGCTTCTATTTGTCTCGATGTGATCCAAGCGGGCTCAAGTGCCTGAAGAGCGTATCTTCCGAAGCAAATATGATTACCTCGATAGGATATTCCTTTCATTCTTCCTCTATGTTGTTTACGGAATCTGGTTCTTTTGGGGTTATAGTTGATGGTTGTTTCTCAATTCCATCTCTACTACAGAACCGTACATGAGATTTTCACCTCATACGGCTCCTCGCGAATGAAGCGATTCAAAAAAATGGATTTAACGGATAAAATAATATACAATAATATACATATGTTTCTAATATAATAGAATAGAATCGCGGGATTTTTTGAGATTTCATAGAATCTATTGGTCTATTGGAAATTTGTATATCTTGTTTTGATATATAACTAAACGTGTATTCTATTACTATTATAGATATAGACAATTTTTCCTATCCATATAG------------------AACTAGTATAACTAGATAATGTTGTTATGTTAGAAGGTTCTAACGAATCTTTATTTTGCTTTTCTTTTTATTATCATATAGGATTGTCCCAAATTTAGAAATTCAATAAAATCCAAATTTTCGCGGGCGAATATTTACTCTTTTATTATTAATTTCAGATGTAATGGAGGGTTAGTCCATGACTCCTCAGAAAAAATGGATTAGTTCTTGGTTCATTCCGCCATCCTACCCAATGAATCATTAAGATTTTTTTTAATAAAATCTTAGGTATTCACAGGTTCCGTCGTTCCCATCGCTTCTCGATTAATGGTTAGGTCTGAATTCTACAATGGAGCCTCTCTAATAAGATTTTAAGATTTTCTTTTTTCTTGAATCAACCTTCTCAGTTTTTATTGACTCGGGGCTCTTGATTTGTTTGTTCTAGGAATATATTCACTAGGAATATATTCATCTAATTATGGATTAATTAATATTGATGCTTTATTACACTACCTTTTATGAGATGACTCATAGACCTTACATATTCAAATTCTATATCATTGATATTCTTTTTCTCTCTTTCTTTCACCCTTTCATTTATCCGTATATTCTTATTGCTTTCCAACTCATAATCAGATTCGTTTTTCTTTCTTTTTTATGCAATATTTCAGTTGCTATAATGATATCACCAATATATCATATCTTTATTTCTATTTTGACTAATTCTTTAAATCCAGATAATGCGAAGCGATGAGTTGGTTATTAGTTCTATAGTTATTAATTAATTCATACTACGAGTCGGTTTATTTTTTTGTTGAATTCGAACCACTCTAAAAAATCAAATAAATAAAAAAAACCAACGAGTCGCACACTAAGCATAGCAATTATATCAATATCAAATGATTAATTGAATTTTATTATTCAATCTTATAAAATTGTAAAATTGCTCATTTTTTGTTTTGATTTAACAGAATAAGAATGGAAAATTTTTCATTTTCTGTTTTATCAAAACATGGAACCTTAAAGATAAGGAAAAGCTTATTATTCTTCGTTTACAAATATCCAAACTTTGATGCCTAATACCCCATAAATAGTTCGAACTGTATAGGAACAATAATCAATTTTAGCTCGAATGGTTTGTAGAGGAACCCTACCTTCTCTGATCCATTCGACACGTGCAATTTCTTTTCCGTCGATACGTCCCGCAATTTGTACTTGAACTCCTTTTGGACCCGCCTGTTCAGTTAATTCAATAGCTTTTTTCATTGCTTTACGAAACGAAACTCTATTTTTTAATTGTCCGGCTATAAATTCTGCAAGAATAGTAGGGTCTCTATAAGCATTTGCAATTCTTGTAATAGAAATGTTGAGTTTTCGATTCACACAATTCAGTTTTTTTTGAACATTCATCTGTAATTCTTCGATTCTTCGGGGCTTACCTTCTATTAAAAACTTTGGAAATCCCATATAGATTATGACTTGAATCAGATCGATTCTTTTTTGAATCTTTATCCGTCCAATTCCCTCGACACCAGAAGATATTCTCATATTTTTTTGTATATAATTCTTGATACAATCTCGTATTTTTTTATCTTCTTGTAGACTCTCGGAATAATTATTTTGTTTTGCAAACCAAAGAGAATGATGACTTTGAGTTGTACCAAGTCTGAAACCAAGCGGATTTATTTTTTGTCCCATAATCCCCCACTAC--------------------------TATACATAAAATGATACGTCTTATTTGTTTTGTGTACTTTC---TTTTTTTATCTTTATCCATCAGGTTTTTTATTAAGCATAATATGGCACGCCTTTCATACTTTTTTGAATCTACAAATATATCTTTATGACTCATTTAACTTAGTTCGTTGAAATCTATGTTGTGAGTAGCATTTGCTGCTGCAGAATAAAACAATTCAAAAAGAAATGGAATAAGATACTCAATTCAATAAAGCATAAATTCTAGTATCATAACCCTTTCTCCATAAATCTCATCAATTACTATTCGTGCTTTGTGTTGTGAACAGATATGCATATATGTTGACCTAAAGGTTCTATTTCTGTATATTGGTTCTTTTTTATCATAAAGTTCTATTTTCACTAATAAATGAATAAAGATTTATATTGATAATCTCTATTTTGGTTTTATTAATTTATTGATTAATTATTATTAATCATCTTCATTTAATTTAATAATAATTTTTTTTTTTT-CTTTTTTTATATTTATAAGAGATTTTTTTTGAGTAATTTATTAATTACTATTACTAAATTAACGTTAACGACCAGATCTATTATCATTTTTCGCATGTCCTCGGAAGTTTAGAGTAGGTGAAAATTCTCCCAATTTATGGCCTACCATACGATCTGTTATATAAATAGGTAAATGTTCTTTTCCATTATGGATAGCAATGGTATGGCCAATCATTGTGGGTATAATGGTAGATGTTCGGGACCACGTTGTTATTATTTCTTTTTCTGCTTTTATGTTAAGCTTATTTATTTTTCTTAATAAATGATTCGCTACAAAAGGATTTTTTTTTAGTGAACGTGTCATGTCACAGCTAATTACTCCTATTTTTTTTTGTAAAGACGAAGAAACAAATTCGATTTTCTCTACTCTACTATTTACTACGGCGACGAAGAATCAAATTATCACTATATTTATTCCTTTTTCTACTTCTTCTTCCAAGTGCAGGATAACCCCAAGGAGTTGCGGGTTTTTTTCTACCAATTGGGGCCCTCCCTTCACCACCCCCATGGGGATGGTCTACAGGGTTCATAACTACTCCTCTTACTACAGGACGCTTACCGAGCCAACATTTCGATCCGGCTCTACCCAAACTTTTCTGGTTTACCCCAACATTCCCCACTTGTCCGACTGTTGCTGAGCAGTTTTTGGATATCAAACGGACCTCCCCAGAAGGTAATTTTAATGTGGCCGATTTCCCCTCTTTTGCAATCAGTTTCGCTACAGCACCTGCTGCTCTAGCTAATTGTCCACCCTTTCCGAGTGTGATTTCTATGTTATGTATAGCCGTGCCTAAGGGCATATCGGTTGAAGTAGATTCTTCTTTTTGATCAATCAAAACCCCTTCCCAAACTGTACAAGCTTCTTCCAAAGCATACGGCTTTCTGGATGTAGATGATGATATCTATACAGATGGATCTTATATATATCGTAGAATTCTTATATATATCGCACAATGAAGTACCGCATGAGTGGATATATAGGAATCCAAATCTGCCGAATCACTCATGTTATGATCTTCTACATCCTAGGTCTTCCCGTTCCTTCATCTGGCTTATGTTCTTCATGTAGCATTCAGACCGAATGACTCTATGAAATTACGTCGCTACTTCCACATATTACGGGTAACGTAGGAGACATCTCTATTTTTCCCCCGGGGAATCCTTAGAATTACCACTGCTTAGCTTTCAATTCGCCTCTGACCATCAAATGAAATGTGAATAACCCGTCCTCCCCTCTTTGAAACAAGGGGCGCTTCTGGTTCTGTCGGTGCTTGAAACAATTTTGTCTTCTCCATATTACTATATCTCTAGAGTCAATAATTTTATATGAGGAACTACTGAACTCAATCACTTGCTGCCGTTACTCTTCAGTTTTCTGTTGAGGTCTATCCTGTAGAGGTACTCAAATTGGATCAGTGATCGATTTCTAGGTTTCGCCGTAAACCTAATTGGTTACTTCCAATTACGTAAATCAATAGTTCAAACCGCACTCAAAGGTAGGGCATTTCCCATTTTTATAGGAACTTCTGTACCAGAAACAATGGTATCTCCAATTATAGCCCCTCTGGGATGTAAAATATATCTTTTCTCACCATCCCCATAGTGTATGAGACAAATGTATGCATTTCGATTAGGGTCGTATTCTATGGTTACGATTCTACCATATATGTCTTTTTCATTCCGTCGAAAATCGATTTTACGGTATAGACGCTTATGACCTCCCCCTCTATGCCCTGCGGTAATGATTCCTCTGGCATTACGGCCTTTACCACAACGATGCTGTCCATAGATCAAATTATTTCGTGGATTGGATTTCACTTGACTGTCTACGGCTCCATTGCGTGTGCTCGGGGTAGAAGTTTTGTATAAATGTATCGCCATGCTATTAAGTATTTTGATTTAAGTTCTTTTCTTTCTAAGAGGTGGAATAGAATAACCCGGTTGAAGCGTAATGATCATACGTCTGTAATGCATTGTATGTCCCATAATAGGTCCCATTCTTCTACCCTTTACCGGGAGTCGATGACTATTCATAGCTATTACCTTGACACCAAAGAAGAGTTCGACCCAATGCTTTATTTCTGTCCTAGTTGATCCTGATTCGACATTAGAAGTATATTGATTTTTCCCCAATAACCGAATACTTTTGTCTGTAAATACTGCATATTTGATTCCATCCATAAATCTATTTTCTTCCCTATGAGTTCTAGTCTCAATAAGAATGCTAGTTCTTACTGTTCATATGTTATGATATGAATATACCACACCAATTCGTTATGTATGGATGATGAGATTCCATTGATACAGAGCCAATTCCAATAGACGGTCCCATTGGCGTGCATCCAGTAGGAATTGAACCTACGAATTCGCCAATTATGAGTTGGGCGCTTTAACCATTCAGCCATGGATGCTTAGCGGGGATCCTCGTACATGGTGAATAACCAAATTCCAATTGAAATGAAATCTTTAGGATAAATCAATGCAATTTAGGAGGATTCAATGAAAGGACATCAATTCAAATCCTGGATTTTCGAATTGAGAGAGATATTGAGAGAGATCAAGAATTCTCACTATTTCTTAGATTCATGGACCCAATTCAATTCAGTGGGATCTTTCATTCACATTTTTTTCCATCAAGAGCGTTTTATAAAACTCTTGGACTCCCGAGTTTGGAGTATCCTACTTTCACGCAATTCACAGGGTTCAACAAGCAATCGATATTTCACGATCAAGGGTGTAGTACTCTTTGTAGTAGCGGTCCTTATATATCGTATTAACAATCGAAAGATGGTCGAAAGAAAAAATCTCTATTTGACAGGGCTTCTTCCTATACCTATGAATTCCATTGGACCCAGAAATGATACATTGGAAGAATCTTTTGAGTCTTCCAATATCAATAGGTTGATTGTTTCGCTCCTGTATCTTCCAAAAGGAAAAAAGATCTCTGAGAGCTCTTTCCTGGATCCGAAAGAGAGTACTTGGGTTCTCCCAATAACTAAAAAGTGTATCATGCCTGAATCTAACTGGGGTTCGCGGTGGTGGAGGAACTGGATCGGAAAAAAGAGGGATTCTAGTTGTAAGATATCTAATGAAACCGTCGCTGGAATTGAGATCTCATTCAAAGAGAAAGATATCAAATATCTGGAGTTTCTTTTTGTATATTATATGGATGATCCGATCCGCAAGGACCATGATTGGGAATTGTTTGATCGTCTTTCTCCGAGGAAGAGGCGAAACATAATCAACTTGAATTCGGGACAGCTATTCGAAATCTTAGTGAAAGACTGGATTTATTATCTCATGTTTGCTTTTCGTGAAAAAATACCAATTGAAGTGGAGGGTTTCTTCAAACAACAAGGGGCTGGGTCAACTATTCAATCAAATGATATTGAGCATGTTTCCCATCTCTTCTTGAGAAACAAGCGGGCTATTTCTTTGCAAAATTGTGCTCAATTTCATATGTGGCAATTCCGCCAAGATCTCTTCGTTAGTTGGGGGAAGAGTCCGCACGAATCGGATTTTTTGAGGAACACATCGAGAGAGAATTGGATTTGGTTAGACAATGTGTGGTTGGTAAACAAGGATCGGTTTTTTAGCAAGGTACGGAATGTATCGTCAAATATTCAATATGATTCCACAAGATCTAGTTTCATTCAAGTAACGGATTCTAGCCAATTGAAAGGATCTTCTGATCAATCCAGAGATCATTTCGATTCCATTAGGAATGAGGATTCGGAATATCACACATTGATCAATCAAAGAGAGATTCAACAACTAAAAGAAAGATCGATTCTTTGTTGGGATCCTTCCTTTCTTCAAACGGAACGAACAGAGATAGAATCAGAGCGATTCCCTAAATGCCTTTCTGGATATTCCTCAATGTCCCGGCTATTCACGGAACGTGAGAAGCAGATGAATAATCATCTGCTTCCGGAAGAAATCGAAGAATTTCTTGGGAATCCTACAAGATCCATTCGTTCTTTTTTCTCTGACAGATGGTCAGAACTTCATCTGGGTTCGAATCCTACTGAGAGGTCCACTAGAGATCAGAAATTGTTGAAGAAAGAACAAGATGTTTCTTTTGTTCTTTCCAGGCGATCGGAAAATAAAGAAATAGTTAATATATTCAAGATAATTATGTATTTACAAAATACCGTCTCAATTCATCCTATTTCATCAGATCCGGGATGTGATATGGTTCCGAAGGATGAACTGGACAGTTCCAATAAGATTTCATTCTTGAACAAAAATCCATTTTTTGGTTTATTTCATCTATTCCATGACCGGAACAGGGGGGGATACACGTTACACCACGATTTTGAATCAGAAGAGAGATTTCAAGAAATGGCAGATCTATTCACTCTATCAATAACCGAGCCGGATCTGGTGTATCATAAGGGATTTGCCTTTTCTATGGATTCCTCCGGATTGGATCAAAAACAATTCTTGAATGAGGTATTCAACTCCAGGGATGAATCGAAAAAGAGATCTTTATTGGTTCTACCTCCTCTTTTTTATGAAGAGAATGAATCTTTTTATCGAAGGATCATAAAAAAATGGGTCCGGACCTCTTGCGGGAATGATTTGGAAGATCCAAAACCAAAAATAGTGGTATTTGCTAGCAACAACATAATGGAGGCAGTCAATCAATATAGATTGATCCGAAATCTGATTCAAATCCAATATAGCACCTATGGGTACATAAGAAATGTATTGAATCGATTCTTTTTAATGAATCGATCTGATCGCAACTTCGAATATGGAATTCAAAGGTATCAAATAGGAAATGATACTCTGAATCATAGAACTATAATGAAATACACGATCAACCAACATTTATCAAATTTGAAAAAGAGTCAGAAGAAATGGTTCGATCCTCTTATTTTTATTTCTCGAACCGAGAAATCCATGAATCGGGATCCTAATGCATATAGATACAAATGGTCCAATGGGAGCAAGAATTTCCAGGAACATCTCATTTCTGAGCAGAATAGCCGTTTTCAAGTAGTGTTCGATCGATTACGTATTAATCAATATTCGATTGATTGGTCTGAGGTTATCGACAAAAAAGATTTGTCTAAGTCACTTTCTTTCTTTTTGTCCAAGTTACTTCTTTTTTTGTCCAAGTTTCTTCTCTTTTTGTCTAACTCACTTCCTTTTTTCTTTGTGAGTTTCGGGAGTATCCCCATTCATAGGTCCGAGATCCACATCTATGAATTGAAAGGTCCGAATGATCCACTCTGTAATCAGTTGTTAGAATCAATAGGTCTTCAAATCGTTCATTTGAAAAAATTGAAACCCTTCTTATTGGATGACCATGATACTTCCCAAAAATCGAAATTCTTGATCAATGGAGGAACAATATCACCATTTTTGTTCAATAAGATACCAAAGTGGATGATTGACTCATTCCATACTAGAAAGAATCGCAGGAAATCTTTTGATAACACGGATTCCTATTTCTCAATGATATCCCACGATCAAGACAATTGGCTGAATCCCGTGAAACCATTTCATAGAAGTTCATTGATATCCTCTTTTTATAAAGCAAATCGACTTCGATTCTTGAATAATCGATATCACTTCTGCTTCTATTGTAACAAAAGATTCCCTTTTTATGTGGAAAAGGCCTGTATCAATAATTATGATTTTATGTATGGACAATTCCTCAATATCTTGTTCATTCGCAACAAAATATTTTCTTTGTGCGGCGGTAAAAAAAAACATGCTTTTTTGGAGAGAGATACTATTTCACCAATCGAGTCACAGGTATCTAACATATTGATACCTAACGATTTTCCGCAAAGTGGTGACGAAGGGTATAATTTGTACAAATCTTTCCATTTTCCAATTCGATCCGATCCATTCGTTCGTAGAGCTATTTACTCGATCGCAGATATTTCTGGAACACCTCTAACAGAGGGACAAATAGTCAATTTTGAAAGAACTTATTGTCAACCTCTTTCAGATATGAATCTACCTGATTCAGAAGGGAAGAACTTGCATCAGTATCTCAATTTCAATTCAAACATGGGTTTGATTCACACTCCATGTTCTGAGAAATATTTACCATCCGAAAAGAGGAAAAAACGGAGTCCTTGTCTAAAAAAATGCCTTGAGAAAGGGCAGATGTATAGAACCTTTCAACGAGATAGTGCTTTTTCAACTCTCTCAAAATGGAATCTATTCAAAACATATATACCATGGTTCCTTACTTCGACAGGGTACAAATATCTAAATTTGATATTTTTAGATACTTTTTCAGACCTATTGCCGATACTAAGTAGCAGCCAAAAATTTGTATCCATTTTTCATGATATTATGCATGGATCAGATATATCATGGCGAATTCTTCAGAAAAAATGGTGTCTTCCACAATGGAATCTGATAAGTGAGATTTCGAGTCTGATAAGTGAGATTTCGAGTAAGTGTTTACATAATCTTCTTCTGTCCGAAGAAATTATTCATCGAAATAATGAGTCACCATTGATATCGACACATCTGAGATCGCTAAATGTTCGGGAGTTCCTCTATTCAATCCTTTTCCTTCTTCTTGTTGCTGGATATCTCGTTCGTACACATCTTCTCTTTGTTTCTCGAGCCTATAGTGAGTTACAGACAGAGTTCGAAAAGGTCAAATCTTTGATGATTCCATCATACATGATTGAGTTGCGAAAACTTCTGGATAGGTATCCTACATCTGAACTGAATTCTTTCTGGTTAAAGAACCTCTTTCTAGTTGCTCTGGAACAATTAGGAGATTCTCTAGAAGAAATACGGGGTTCTGCTTCTGGCGGCAACATGCTATGGGGTGGTGGTCCCGCTTATGGGGTCAAATCAATACGTTCTAAGAAGAAATATTTGAATCTCATCGATCTCATAAGTATCATACCAAATCCCATCAATCGAATCGCTTTTTCGAGAAATACGAGACATCTAAGTCATACAAGTAAAGCGATCTATTCCTTGATAAGAAAAAGAAAAAACGTGAATGGTGATTGGATTGATGATAAAATAGAATCCTGGGTCTCGAACAGTGATTCGATTGATGATAAAGAAAGAGAATTCTTGGTTCAGTTCTCTACCTTAACGACAGAAAAAAGGATTGATCAAATTCTATTGAGTCTGACTCATAGTGATTATTTATCAAAGAATAACTCTGGTTATCAAATGATTGAACAACCGGGAGCAATTTACTTACGATACTTAGTTGACATTCATAAAAAGTATCTAATGAATTATGAGTTCAATACATCCTGTTTAGCAGAAAGACGGATATTCCTTGCTCATTATCAGACAATCACTTATTCACAAACCCCGTGTGGGGCTAATAGTTTTCATTTCCCATCTCATAGGAAACCTTTTTCGCTCCGCTTAGCCCTATCCCCCCCTAGGGGTATTTTAGTGATAGGTTCTATAGGAACTGGACGATCCTATTTGGTCAAATACCTAGCGACAAACTCCTATGTTCCTTTCATTACAGTATTTCTGAACAAGTTCCTGGATAACAAGCCTAAGGGTTTTCTTATTGATGATAGTGACGATAGTGACGATATTGATGATAGTGACGATATCGACCGTGACCTTGATACGGAGCTGGAGCTTCTAACTATGATGAATGCGCTAACTATGGATATGATGCCGGAAATAGACCGATTTTATATCACCCTTCAATTCGAATTAGCAAAAGCAATGTCTCCTTGCATAATATGGATTCCAAACATTCATGATCTGGATGTGAATGAGTCGAATTACTTATCCCTCGGTCTATTAGTGAACTATCTCTCCAGGGATTGTGAAAGATGTTCCACTAGAAATATTCTTGTTATTGCTTCGACTCATATTCCCCAAAAAGTAGATCCCGCTCTAATAGCTCCGAATAAATTAAATACATGCATTAAGATACGAAGGCTTCTTATTCCACAACAACGAAAGCACTTTTTCACTCTTTCATATACTAGGGGATTTCACTTGGAAAAGAAAATGTTCCATACTAATGGATTCGGGTCCATAACTATGGGTTCCAATGTACGAGATCTTGTAGCACTTACCAATGAGGCCCTATCGATTAGTATTATACAAAATAAATCCATTATAGACACTAATATAATTAGATCTGCTCTTCATAGACAAACTTGGGATTTGCGATCCCAGGTAAGATCGGTTCAGGATCATGGGATCCTTTTCTATCAGATAGGAAGGGCTGTTTCACAAAATGTACTTCTAAGTAATTGCTCCATAGATCCTATATCTATCTATATGAAGAAGAAATCATGTAACGAGGGGGATTCTTATTTGTACAAATGGTACTTCGAACTTGGAACGAGCATGAAGAAATTCACGATACTTCTTTATCTTTTGAGTTGTTCTGCCGGATCGGTCGCTCAAGACCTTTGGTCTCTACCCGGACCTGATGAAAAAAAAGGGATCACTTCTTATGGATTCGTTGAGAATGATTCGGATCTAGTTCATGGCCTATTAGAAGTAGAAGGCGCTCTGGTGGGATCCTCACGGACAGAAAAAGATTGCAGTCAGTTTGATAATGATCGAGTGACATTGCTTCTTCGGCCCGAACCAAGGAATCCCTTAAATATGATTCAAAATGGATCTTGTTCTATCGTTGATCAGAGATTTCTCTATGAAAAATATGAATCGGAGTTTGAAGAAGGGGAAGGAGTCCTCGACCCGCAACAGATAGAGGAGGATTTATTCAATCACATAGTTTGGGCTCCTAGAATATGGCGCCCTTGGGGCTTTCTATTTGATTGTATCGAAAGGCCCAATGAATTGGGATTTCCCTATTGGGCCAGGTCATTTCGGGGCAAGCGGATCATTTATGATGAAGAGGATGAGCTTCAAGAGAATGATTCGGAGTTCTTGCAGAGTGGAACCATGCAGTACCAGACACGAGATAGATCTTCCAAAGAACAAGGCTTTTTTCGAATAAGCCAATTCATTTGGGACCCTGCGGATCCACTCTTTTTCCTATTCAAAGATCAGCCTTTTGTCTCTGTGTTTTCACATCGAGAATTCTTTGCAGATGAAGAGATGTCAAGGGGGCTTCTTACTTCCCAAACAGATCTTCCTACATCTATATATAAACGCTGGTTTATCAAGAATACGCAAGAAAAGCATTTCGAGTTGTTGATTCATCGCCAGAGATGGCTTAGAACCAATAGTTCATTATCTAATGGATTTTTCCGTTCTAATACTCTATCCGAGAGTTATCAATATTTATCAAATCTGTTCCTATCTAATGGAACGCTATTGGATCAAATGACAAAGACATTGTTGAGAAAAAGATGGCTTTTCCCGGATGAAATGGTTGTTGCTATCTGCTCCAATAACAAATCATTGGTTTAACTGAATAACTAAATAAAATAGATAGAACCTTTCTTTCTCTTCGTCTCAGGTCGATGGATCTTCTCAATTGAAAGATCCCCTATATGGATAATACACATTCCAGTTGACCGAGCCTAATTCTAATTGTTTTGTTCCGAAGCAAAGATATCCACGGGGCGGTTTGTCCTATTCAGATATTCACGACCAAGAAGTACTGAATTCTCTTTCCTTTCGGATAAGCCCCAAAAGGAGAAGGAAGGCTGGAATGCCAACAGGCGTCTATTATTGAATTCACCCGACCCGAGAGTACAGTACCCATTTTGGGAACGTCCGGTGCCAAAGTCATTGAATGGGTAAGTCGCCAATCCCTAAAACGGACTATGTAATGTACTTTATCCGCTGGGTTACGGGTGGGCATTTTACCAGAGGTTTCTATTGTATCAATCTACCCCCGTGTGATTCCTGTTGAAGCATATACTCGGGGGGTGGGTGCAGGGCGGACGATTTCAAAACGGACTCCCCATTCATTAGATAGAGAGGATCACCAAGATTTCGTGATCCGCTGCCGAACTTATTCCAATTCAATAAGAGATCTCAATATTATGCCTTGAAGAGGACTCGAACCTCCACGCTCTTTAGCACGAGATTTTGAGTCTCGCGTGTCTACCATTTCACCACCAAGGCATCTTGAAAGTGAATCGTATTCCATGAATATGATATCTATCTAGTGTGATGTATGGAATATATGACAAGGGTGGAGTGTTAGAGTATTTTTATTGATCGGTCATGTCATATAGGCCCGAGTCGGACATCCAATTGGTTCGATTTGAATTATCCGGAGGATACCTTATATATATTCTATCAAAAAGATGGACAATCAAACCTATTTCTCGATTCAATAGAAAAGCCCAAAGAGGTGAATAGGGTCCCAAATAATGAGAGATATGTAAAAAGCAGGTCCGATTACGCCTATTCCTAATCCTAAATGGAATGGAACGACGCAGGGATCTATATGTAAACATAGTATCTATTTAGATACGCTCGAATGACCCCTTCTCATAATGAGAATGTATATAACCCTATTCCGGTCTGGTCCGGTATGGAATGAACTTATAATCATGGAATCGACTCGATCATCAGATTATAGATTATAAGTTCATAACCCTAGCCCATTCCCATTTTGGGCGGAACAGATCTACTAATTCTTTGATTCCAGTTAGTAAGATAAGAGGGATCTTGAACTAAGAAATAGATTCTAGAAGCTAAAAAAGGGTATCCTGAGCAATTTCAATAATCGGGTTCATTGATATTCCTGGTATAGTAGATGCTATCACACATACAATCATACTCAATTCGATGGAATTGTTTGATCTTAAAGGGGACCTTCTATAATTTCGCACGTGAGGAGTTATTTCTTGGTTTCGTCCAGTCATTAATAACTTGATTATTTTTAGATAATAGTAGATAGAAACAACGCTCGTAAGGAGTCCTATTGAAACCAAGAAATATAGGCCTGCCTTCCATCCACACCAGAATAAATGAAGTTTTCCGAAAAAACCTGCTAGTGGAGGAAGACCTCCTAAGGATAAGAGACATAGGGCTAAAGAGAGAGCCAAAAAAGGATCTTTCGTGTATAATCCTGCATAATCTCGAATGTTATCAGTTCCGGTCCGTAGACCAAATGATACAATGCAAGCAAAAGTTCCTAGATTCATGGAGATATAGAACAGCATATAAGTTATCATGCTTGCATATCCACCATTTGAGTCTCCAACAATTATTCCAATAATTACATATCCGATTTGACCTATGGACGAATACGCAAGCATACGTTTCATGCTTGTTTGGGTAATAGCAATGAGATTCCCCAATATCATGCTAAGAATAGCTAGGATTTCCAGAAGAAGATGCCATTCGTTTGATGAGAAATAAAAAGGAATATCGAAAATTCGAGTGGCTGAAGCTGAAGCAGCTACTTTCGAAGTAACAGAAAGAAAAGCAACGACTGGAGTGGGAGAGTCAGAGTCGAAAAGAGGATTCCTCACTTCTTTCTCTCATTCAAAACCGTGCATGAGACTTTCATCTCGCACGGCTCCTAAGTGATAAAAGAAAGAAGATGAGTTCTTCTTTCTTTTTTGATTACCTTCCTCGCGTATGTATAAGACCGAATCCATTCGATTTTGAATTTTCAAAAGGATTACTAATCCTTAACTTTTCGAGGAATCCTTCATCAGTGGTTGTGAATGACCGATTTTTCTCAATCTTTATGACTTGCTCCTACGGAACCGAGGTCGAAAAGATTGAGAAATAGAACCATCTGATTTGATTCGTTCTCAATAGCCACGAGATGATCATCTTAGGGTGATCCTTTTGTCGACGGATGCTCCTATTATACTCGTAGTCTCTGAAGGATGAGAACCAACTATGTAGCATCTACATCGAGAATTCAAGTATTGTATACGTCATTAGTCCGATCCTTTGTAGGAACTACCCGTAATAACGAACTTGCAAAATGAATCTGTTTATCATAAAGGGATTCGTTGTTCCTGACTCTGCTTCACCTTAATTGTTATTTGAACAAGTAAAGTTATGTCTTGGTCCGAGTGGGAATAGCATTTCTCTTCTGCATGTCCATGGAGTTTTGAAAAATCCAAACATCTCAGAAATAGATAGAGAGGTAGGAATTTATCGAACGAACCGCACTCCTTCGTATACGTCAGGAGTCCATTGATGAGAAGGGGCTAGGGAAAGCTTGAACCCAATTCCTACAGTGATGAATATAAGCGCAATTGAAATTCCTGGGGAGTTATACATTTGTGTATTGATAAGACCATTCACTATTTCTTGAAGCTCGATCTCTCCCCCGGATGAACCATATAGCCAAGAGAAACCATGAACCAGAATAGAAGAGCTTGCCCCACCCATGAGTAAATATTTCGTAGTAGCCTCATTAGACCGTACATCTTTCTTGGTATATCCAGATAGTAGATAGGAGCATAAACTGAAACATTCTGGAGCTACAAAGATAGTTATTAAATCGTTAGCGCCGCATAAAAACATTCCTCCTAGAGTAGCTGTTAATACGAATAACAGAAACTCTGTTATAGCCATTTCTGTACATTCAATGTACTCTACGGATAGAGGAATACATAGAGTTGAACATAGTAAAATAAGAAATTGAAAGATTTCGTTGAAATTGTTCGTTTGGAAATTTCCTGAAAAGCTAATCATAGGTTCTTCTCTCCATCGGAACAATAGGGCCGTTATGCTCATTACTAAACTTGTTGAAGAGATAAAATAGAACCAAGGTATATCTTTTTGATCAGAGGTTGAATCGATCATCAGAAGAAGAATTAGGCCAAAAATTAGGATACATTCTGGGAAAATAAAACTTCCATCGAAGAGAAGCAAATGAAAGGCTTTCATAAAAATTCTCGTAGAATCGAGAATGAAGTTTTCATTCTGTACATGCCAGATCATGAATTAGTAACTGCATCCAATCTCCAAAAAAATCCCAATTGTTTCGAATTTTCTCTTTTTGGAATGGAATATTTACAGAATCCCCATGAATAGGACCAAACCTTATTCCATGGTATTTACATAAGATTCCTCTTTCTTATTCTTAAGCAAGTCCCCGAGAGGGCTTAGTTGATCCATGATTTATGTTTCGTCTTTCGTTTCCTTTTCGTTTGTTTCGAGAGATATATCGATCAATTCCGATTCTTTTTCTATTGATTCTTTTCCGATCGAGATGTATGGATCCATGGGTCTATGTGTCTATATAGATCCTGTTCATGGATTAACGAAAATGTGCAAAAGCTCTATTTGCCTCTGCCATTCTATGAGTCTCTTCCTTTTTGCGTATGGCATCGCCACTCCCTTTGGCAGCATCCACTAATTCGGAACTTAATTTGAAAGCCATATTTCGACCCGGACGTTTTCGGGATGCCCCTAATAACCAACGAATGGCAAGTGCTTTTCCTTGTGTGGATCCTATTTCAATGGGAACTTGATGAGTCGATCCGCCTACACGTCTTGCTTTTACTGCTATATCGGGAGTTACTCCACGTATTGCTTGACGTAAAACAGATAGTGGATTTGTTTCTGTCTTTTGTTGAATCTTTTTCATGGCTCGATAGATAATTTGATAAGCCAATGATTTTTTTCCGTGTTTCAGAATACGGTTAACCAACATGTTAACTAATCGATTACGATAAATTGGATCGGATTTTGCGGTTTTTTCTTCTGCAGTACCTCGACGTGACATGAGCGTGAAAGGGGGAATCCGTTTTTTTTTATTTTCTAAGGGCTAAAATCATTTATTTTGGCTTTTTGACCCCATATTGTAGGGTGGATCTCGAAAGATATGAAAGATCTCCCTCCAAGCCGTACATACGACTTTCATCGAATACGGCTTTCCACAGAATTCTATATGTATCTATGAGATCGAGTATGGAATTCTGTTTACTCACTTGAGATTGAGTATCCGTTTCCCTCCTTTTCCTGCTAGGATTGGAAATCCTGTATTTTACATATCCATACGATTGAGTCCTTGGGTTTCCGAAATAGTGTAAAAAGAAGTGCTTCGAATCATTGCTATTTGACTCGGACTTGTTCTAAAAAAGTCGAGGCATTTCGAATTGTTTGTTGACACGGACAAAGTCAAGGAAAACCTCTGAAATTATTTCAATATTGGACCTTGGACATATCATAGTTCCGAATCGAATCTCTTTAGAAAGAAGATCTTTTGTCTCATGGTAGCCTGCTCCAGTTCCCTTACGAAACTTTCGTTATTGGGTTAGCCATACACTTCACATGTTTCTAGCCATTCACATGGCATCATCAAATGATACAAGTCTTGGATAAGAATCTACAACGCACTAGAACGCCCTTGTTGACGATCCTTTACTCCGACAGCATCTAGGGTTCCTCGAACAATGTGATATCTCACACCGGGTAAATCCTTAACCCTTCCCCCTCTTACTAAGACTACAGAATGTTCTTGTAAATTATGGCCAATACCGGGTATATAAGCAGTGATTTCAAATCCAGAGGTTAAGCGTACTCTGGCAACTTTACGTAAGGCAGAGTTTGGTTTTTTGGGGGTGATAGTGGAAAAGTTGACAGATAAGTCACCCTTACTGCCACTCTACAGAACCGTACATGAGATTTTCACCTCATACGGCTCCTCGTTCAATTCTTTCGAAGTCATTGGATCCTTTTCCTCGTTCGAGAATCTCCCCCCTTCTTCCACTCCGTCCCGAAGAGTAACTAGGACCAACTCAGTCACGTTTTCATGTTCCAATTGAACACTTTCCTTTTTTGATTATTCTCAAAGGAGAAGATTATTCTTTTTACCAAACATATGTGGATCCAATCACGATCTTATAATAAGAACAAGAAATCTTTCTCGATCAATCCTTTTGCCCCTCATTCTTCGAGAATCAGAAAGATCCTTTTCAATCAAGTTTGAATTTGTTCGTTTGGAATCTGGACTCTTCTACTGCATTTTATTTACTTATTTTTTTTTTTTTTATTTCTTTTTTATTTTCTTCCATCATTCCTTAAGTCCCACAGGTTTGATCCTGTAGAATCTGACCCATTTTCTCATTGAACGAAAGGTACGAAATAAATCAGATTGATTTTTCGATCAAAAGTACTATGTGAAATCTTCGGTTTTTTCCTCTTTCTCTATCCCTATCTCGTAGGTATAGCGTTTGAATCAATAGAGAACCCTTTCTTCTGTATCTGTATGAATCGATATTATTACATTCCAATTCCTTCCCGATACCTCCCAAGGAAAATCCCGAATTGGATCCCAAATTGACGGGTTAGTGTGAGCTTATCCATGCGGTTATGCACTCTTCGAATAGGAATCCATTTTCTGAAAGATCCCGGCTTTCGTGCTTTGGTGGGTCTTCGAGATCCTTTCGATGACCTATGTTGTGTTGAAGGGATATCTATATGATCCGATCGATTGCGTAAAGCCCGCGGTAGCAACGGAACCGGGGAGAGTATACAGAAAAGACAGTTCTATTTCTATTCTATTAGTATTTTCTATTAGTATTAGATTAGTATTAGTTAGTGATCTCGGCTCAGTGAGTCCTTTCTTTCGTGATGAACTGTTGGCACCAGTCCTACATTTTGTCTCTGTGGACCGAGGAGAAAGGGAGCTCAGCGGCAAGAGGATTGTAACATGAGAGAAGCAAGGAGGTCAACCTCTTTCAAATATACAACATGGGTTCTGGCAATGCAATGTGGTTGGACTCTCATGTCGATCCGAATGAATCATCCTTTCCACGGAGGTAAATCTTTGCCTGCTAGGCAAGAGGATAGCAAGTTACAAATTCTGTCTTGGTAGGACATGTATTTCTATTACTATGAAATTCATAAATGAAGTAGTTAACGGTGGGGTTACCATTATCCTTTTTGTGGTGACGAATCTTGTATGTGTTCCTAAGAAAAGGAATTTGTCCATTTTTCGGGGTCTCGAAGGGGCGTGGAAACACATAAGAACTCTTGAATTGAAATGGAAAAATAGATGTAACTCCAGTTACTTCGGAAATGGTAAGATCTTTGGCGCAAGAACGCAAGAAGAGGGGTTGATCCGTATCATCTTGACTTGGTTCTGATTTCTCTATTTTTTTAAGAATACCGAGTCGGGTTCTTCTCCTACCCGTATCGAATAGAACATGCTGAGCCAAATCTTCTTCATGTAAAACCTGCTTTATTTAGATCGGGAAAATCGTACGGTTTTATGAAATCATGTGCTATTGCTCGAATCCGTAGTCAATCCTATTTCCGATAGGAGCAGTTGACAATTGAATCCAATTTTTCCCATTATTTTCGTATCCGTAATAGTGTGAAAAGAAAAGAAGGCCCGACTCCAAGTTGTTCAAGAATAGTGGCGTTGAGTTTCTCGACCCTTTGCCTTAGGATTAGTCAGTTCTATTTCTCGATGGGGGCAAGGGAAGGGGTATAACTCAGCGGTAGAGTGTCACCTTGACGTGGTGGAAGTCATCAGTTCGAGCCTGATTATCCCTAAACCCAATGTGAGTTTTTCTATTTTGATGCCGTGATCGAATGAGAATGGATAAGAGGCTCGTGGGATTGACGTGAGGGGGTAGGGAGGGCTATATTTCTGGGAGCGAACTCCAGGCGAATATGAAGCGCATGGATACAAGTTATGCCTTGGAATGAAAGAGAATTCCGAATCAGCTTTGTCTACGAACAAGGAAGCTATAAGTAATGCAACTAGGAATCTCATGGAGAGTTCGATCCTGGCTCAGGATGAACGCTGGCGGCATGCTTTACACATGCAAGTCGGACGGGAAGTGGTGTTTCCAGTGGCGGACGGGTGAGTAACGCGTAAGAACCTGCCCTTGGGAGGGGAACAACAGCTGGAAACGGCTGCTAATACCCCGTAGGCTGAGGAGCAAAAGGAGGAATCCGCCCGAGGAGGGGCTCGCGTCTGATTAGCTAGTTGGTGAGGCAATAGCTTACCAAGGCGATGATCAGTAGCTGGTCCGAGAGGATGATCAGCCACACTGGGACTGAGACACGGCCCAGACTCCTACGGGAGGCAGCAGTGGGGAATTTTCCGCAATGGGCGAAAGCCTGACGGAGCAATGCCGCGTGGAGGTAGAAGGCCTACGGGTCGTGAACTTCTTTTCCCGGAGAAGAAGCAATGACGGTATCCGGGGAATAAGCATCGGCTAACTCTGTGCCAGCAGCCGCGGTAAGACAGAGGATGCAAGCGTTATCCGGAATGATTGGGCGTAAAGCGTCTGTAGGTGGCTTTTTAAGTTCGCCGTCAAATCCCAGGGCTCAACCCTGGACAGGCGGTGGAAACTACCAAGCTGGAGTACGGTAGGGGCAGAGGGAATTTCCGGTGGAGCGGTGAAATGCGTAGAGATCGGAAAGAACACCAACGGCGAAAGCACTCTGCTGGGCCGACACTGACACTGAGAGACGAAAGCTAGGGGAGCGAATGGGATTAGATACCCCAGTAGTCCTAGCCGTAAACGATGGATACTAGGCGCTGTGCGTATCGACCCGTGCAGTGCTGTAGCTAACGCGTTAAGTATCCCGCCTGGGGAGTACGTTCGCAAGAATGAAACTCAAAGGAATTGACGGGGGCCCGCACAAGCGGTGGAGCATGTGGTTTAATTCGATGCAAAGCGAAGAACCTTACCAGGGCTTGACATGCCGCGAATCCTCTTGAAAGAGAGGGGTGCCTTCGGGAACGCGGACACAGGTGGTGCATGGCTGTCGTCAGCTCGTGCCGTAAGGTGTTGGGTTAAGTCCCGCAACGAGCGCAACCCTCGTGTTTAGTTGCCAACGTTGAGTTTGGAACCCTGAGCAGACTGCCGGTGATAAGCCGGAGGAAGGTGAGGATGACGTCAAGTCATCATGCCCCTTATGCCCTGGGCGACACACGTGCTACAATGGCCGGGACAAAGGATCGCCATCCCGCGAGGGTGAGCTAACTCCAAAAACCCGTCCTCAGTTCGGATTGTAGGCTGCAACTCGCTTGCATGAAGCCGGAATCGCTAGTAATCGCCGGTCAGCCATACGGCGGTGAATTCGTTCCCGGGCCTTGTACACACCGCCCGTCACACTATGGGAGCTGGCCATGCCCGAAGTCGTTACCTTAACCGTAAGGAGGGGGATGCCGAAGGCAGGGCTAGTGACTGGAGTGAAGTCGTAACAAGGTAGCCGTACTGGAAGGTGCGGCTGGATCACCTCCTTTTCGGGGAGAGCTAATGCTTGTTGGGTAGTTTGGTTTGACACTGCTTCACACCCAAAAAGAAGCGAGCTACGTCTGAGTTAAATTTGGAGATGGAAGTCTTCTTTCGTTTCTCGACGGTGAAGTAAGACTAAGCTCATGAGCTTATTATCCTAGGTCGGAACAAGTTGATAGGAGCCCCTTTTTTACGTCCCCATGTCGCCCCCGTGTGGCGACATGGGGGCGAAAAAAGGGAAAGAGAGGGATGGGGTTTTTCTCGCTTTTGGCATAGCGGGCCCCAGCGGGAGGCCCGCACGACGGGCTATTAGCTCAGTGGTAGAGCGCGCCCCTGATAATTGCGTCGTTGTGCCTGGACTGTGAGGGCTCTCAGCCACATGGATAGTTCAATGTGCTCATCGGCGCCTGACCCTGAGATGTGGATCATCCAAGGCACATTAGCATGGCGTACTTCTCCTGTTCGAACCGGGGTTTGAAACCAAACTTCTCCTCAGGAGGATAGATGGGGCGATTCAGGTGAGATCCAATGTAGATCCAACTTTCTATTCACTCGTGGGATCCGGGCGGTCCGGGGGGGACCACCACGGCTCCTCTCTTCTCGAGAATTCATACATCCCTTATCAGTATATGGACAGCTATCTCTCGAGCACAGGTTTAGGTTCGGCCTCAATGGAAAAATAAAAACGGAGCACCTAACAACGTATCTTCACAGACCAAGAACTACGAGATCGCCCCTTTCATTCTGGGGTGACGGCGGGATCGTACCATTCGAGCCTTTTTTTCATGCTTTTCCGGGGGGTCTGGAGAAAATTGCAATCAATAGGATTTTCCTAATCCTCCCTTCCCGAAAGGAAGAACGTGAAATTCTTTTTCCTTTCCGCAGGGACCAGGAGATTGGATCTAGCCATAAGAAGAATAGAATGCTTGGCTGATAAATAACTCACTTCTTGGTCTTCGACCCCCTCAGTCACTACGAACGCCCCCGATCAGTGCAATGGGATGTGTCTATTTATCTATCTCTTGACTCGAAATGGGAGCAGGTTTGAAAAAGGATCTTAGAGTGTCTAGGGTTGGGCCAGGAGGGTCTCTTAACGCCTTCTTTTTTCTTTTCATCGGAGTTATTTCACAAAGACTTGCCATGGTAAGGAAGAAGGGGGAACAAGCACACTTGGAGAGCGCAGTACAACGGATAGTTGTATGCTGCGTTCGGGAAGGATGAATCGCTCCCGAAAAGGAATCTATTGATTCTCTCCCAATTGGTTGGACCGTAGGTGCGATGATTTACTTCACGGGCGAGGTCTCTGGTTCAAGTCCAGGATGGCCCAGCTGCGCCAAGGAAAAGAATAGAAGACTGACTCCTTCATGCATGCTCCACTTGGCTCGGGGGGATATAGCTCAGTTGGTAGAGCTCCGCTCTTGCAATTGGGTCGTTGCGATTACGGGTTGGATGTCTAATTGTCCAGGAGGTAATGATAGTATCTTGTACCTGAACCGGTGGCTCACTTTTTCTAAGTAATGGGAAAGAGGACCGAAACATGCCACTGAAAGACTCTACTGAGACAAAGATGGGCTGTCAAGAACGTAGAGGAGGTAGGATGGGCAGTTGGTCAGATCTAGTATGGATCGTACATGGACGGTAGTTGGAGTCGGTGGCTCTCCTAGGGTTTCCTCATCTGGGATCCTGGGGAAGAGGATCAAGTTGGCCCTTGCGAACAGCTTGATGCACTATCTCCCTTCAACCCTTTGAGCGAAATGCGGCAAAAGGAAAGAAAATCCATGGACCAACCCCATCGTCTCCACCCCGTAGGAACTACGAGATCACCCCAAGGACGCCTTCGGCATCCAGGGGTCGCGGACCGACCATAGAACCCTGTTCAAAAAGCGGAACGCATTAGCTATCCGCTCTCAGGTTGGACAGTAAGGGTCGGAGAAGGGCAATCACTCATTCTTAAAACCAGCATTCTTAAGACCAAAGAGTCGGGCGGAAAGGGGGGGGGAAAGCTCTCCGTTCCCGGTTCTCCTGTAGCTGGATCCTCCGGAACCACAAGAATCCTTAGTTAGAATGGGATTCCAACTCAGCACCTTTTGAGATTTTGAGAAGAGTTGCTCTTTGGAGAGCACAGTACGATGAAAGTTGTAAGCTGTGTTCGGGGGGGAGTTATTGTCTATCGTTGGCCTCTATGGTAGAATCAGTCGGGGCCTGAGAGGCGGTGGTTTACCCTGTGGCGGATGTCAGCGGTTCGAGTCCGCTTATCTCCAACTCGTGAACTTAGCCGATACAAAGCTATATGATAGCACCCAATTTTTCCGATTCGGCAGTTTGATCTATGCTATGATTTATCATTCATGGACGTTGATAAGATCCTTCCATCTAGCAGCACCTTAGGATGGCATAGCCTTAAAGTTAAGGGCGAGGTTCAAACGAGGAAAGGCTTATGGTGGATACCTAGGCACCCAGAGACGAGGAGGGGCGTAGTAAGCGACGAAATGCTTCGGGGAGTTGAAAATAAGCGCAGATCCGGAGATTCCCGAATAGATCAACCTTTCGAACTGCTGCTGAATCCATGGGCAGGCAAGAGACAACCTGGCGAACTGAAACATCTTAGTAGCCAGAGGAAAAGAAAGCAAAAGCGATTCCCGTAGTAGCGGCGAGCGAAATGGGAGCAGCCTAAACCGTGAAAACGGGGTTGTGGGAGAGCTATACAAGCGTCGTGCTGCTAGGCGAAGCGGTGGAGTGCTGCACCCTAGATGGCGAGAGTCCAGTAGCCGAAAGCATCACTAGCTTACGCTCTGACCCGAGTAGCATGGGGCACGTGGAATCCCGTGTGAATCAGCAAGGACCACCTTGCAAGGCTAAATACTCCTGGGTGACCAATAGTGAAGTAGTACCGTGAGGGAAGGGTGAAAAGAACCCCCATCGGGGAGTGAAATAGAACATGAAACCGTAAGTTCCCAAGCAGTGGGAGGAGCCGGGGGCTCTGACCGCGTGCCTGTTGAAGAATGAGCCGGCGACTCATAGGCAGTGGCTTGGTTAAGGGAAACCACCGGAGCCGTAGCGAAAGCGAGTCTTCATAGGGCAATTGTCACTGCTTATGGACCCGAACCTGGGTGATCTATCCATGACCAGGATGAAGCTTGGGTGAAACTAAGTGGAGGTCCGAACCGACTGATGTTGAAGAATCAGCGGATGAGTTGTGGTTAGGGGTGAAATGCCACTCGAACCCAGAGCTAGCTGGTTCTCCCCGAAATGCGTTGAGGCGCAGCAGTTGACTGGACATCTAGGGGTAAAGCACTGTTTCGGTGCGGGCCGCGAGAGCGGTACCAAATCGAGGCAAACTCTGAATACTAGATATGACCTCAAAATAACAAGGGTCAAGGTCGGCCAGTGAGACGATGGGGGATAAGCTTCATCGTCGAGAGGGAAACAGCCCGGATCACCAGCTAAGGCCCCTAAATGACCGCTCAGTGATAAAGGAGGTAGGGGTGCAGAGACAGCCAGGAGGTTTGCCTAGAAGCAGCCACCCTTGAAAGAGTGCGTAATAGCTCACTGATCGAGCGCTCTTGCGCCGAAGATGAACGGGGCTAAGCGATCTGCCGAAGCTGTGGGATGTAAAAATTCATCGGTAGGGGAGCGTTCCGCCTTAGAGGGAAGGATCCGCGCGAGCAGTGGTGGACGAAGCGGAAGCGAGAATGTCGGCTTGAGTAACGCAAACATTGGTGAGAATCCAATGCCCCGAAAACCTAAGGGTTCCTCCGCAAGGTTCGTCCACGGAGGGTGAGTCAGGGCCTAAGATCAGGCCGAAAGGCGTAGTCGATGGACAACAGGTGAATATTCCTGTACTACCCCTTGTTGGTCCCGAGGGACGGAGGAGGCTAGGTTAGCCGAAAGATGGTTATCGGTTCAAGGACGCAAGGTGCCCCTGCTTTTTCAGGGTAAGAAGGGGTAGAGAAAATGCCTCGAGCCAATGTTCGAGTACCGGGCGCTACGGCGCTGAAGTAACCCATGCCATACTCCCAGGAAAAGCTCGAACGACCTTCAACAAAAGGGTACCTGTACCCGAAACCGACACAGGTGGGTAGGTAGAGAATACCTAGGGGCGCGAGACAACTCTCTCTAAGGAACTCGGCAAAATAGCCCCGTAACTTCGGGAGAAGGGGTGCCTCCTCACAAAGGGGGTCGCAGTGACCAGGCCCGGGCGACTGTTTACCAAAAACACAGGTCTCCGCAAAGTCGTAAGACCATGTATGGGGGCTGACGCCTGCCCAGTGCCGGAAGGTCAAGGAAGTTGGTGACCTGATGACAGGGGAGCCGGCGACCGAAGCCCCGGTGAACGGCGGCCGTAACTATAACGGTCCTAAGGTAGCGAAATTCCTTGTCGGGTAAGTTCCGACCCGCACGAAAGGCGTAACGATCTGGGCACTGTCTCGGAGAGAGGCTCGGTGAAATAGACATGTCTGTGAAGATGCGGACTACCTGCACCTGGACAGAAAGACCCTATGAAGCTTCACTGTTCCCTGGGATTGGCTTTGGGCTTTTCCTGCGCAGCTTAGGTGGAGGGCGAAGAAGGCCTCCTTCCGGGGGGGCCCGAGCCATCAGTGAGATACCACTCTGGAAGAGCTAGAATTCTAACCTTGTGCCAGGACCTACGGGCCAAGGGACAGTCTCAGGTAGACAGTTTCTATGGGGCGTAGGCCTCCCAAAAGGTAACGGAGGCGTGCAAAGGTTTCCTCGGGCCAGACGGAGATTGGCCCTCGAGTGCAAAGGCAGAAGGGAGCTTGACTGCAAGACCCGCCCGTCGAGCAGGGACGAAAGTCGGCCTTAGTGATCCGACGGTGCCGAGTGGAAGGGCCGTCGCTCAACGGATAAAAGTTACTCTAGGGATAACAGGCTGATCTTCCCCAAGAGCTCACATCGACGGGAAGGTTTGGCACCTCGATGTCGGCTCTTCGCCACCTGGGGCTGTAGTATGTTCCAAGGGTTGGGCTGTTCGCCCATTAAAGCGGTACGTGAGCTGGGTTCAGAACGTCGTGAGACAGTTCGGTCCATATCCGGTGTGGGCATTAGAGCATTGAGAGGACCTTTCCCTAGTACGAGAGGACCGGGAAGGACGCACCTCTGGTGTGCCAGTTATCGTGCCCACGGTAAACGCTGGGTAGCCAAGTGCGGAGCGGATAACTGCTGAAAGCATCTAAGTAGTAAGCCCACCCCAAGATGAGTGCTCTCCTATTCCGACTTCCCCAGAGCCTCCGGTAGCACAGCCGAGACAGCGATGGGTTCTCTGCCCCTGCGGGGATGGAGCGAAAGAAGTTTTGAGAATTCAAGAGAAGGTCACGGCGAGACGAGCCGTTTATCATTAACGATAGGTGTCAAGTGGAAGTGCAGTGATGTATGCAGCTGAGGCATCCTAACAGACCGGTAGACTTGAACCTTGTTCCTACATGTGCCGATAAATTCGATCAGGCACTCGCCATCTATTTTCATTGTTCAACTCTTTGACAACATGAAAAAACCAAAAGCTCTGCCCTCCCTCTCTATCTATCCAAGGGATGGAAGGGCAGAGGCCTTTGGTGTCCCCTCCAGTCAAGAATTAGGGCCTCACAATGAATAGCCAATATGCTTTTATCTCATGCCTTTCTTCGTTCATGGTTCGATATTCTGGTGTCCTAGGCGTAGAGGAACCACACCAATCCATCCCGAACTTGGTGGTTAAACTCTACTGCGGTGACGATACTGTAGGGGAGGTCCTGCGGAAAAATAGCTCGGCGCCAGGATGATAAAAAGCTTAGCACCTCTTCAAAACCCCAATTATGAAATCCCTTCTCTCCCACTTCACACCTCGGAACGCACCGTTCTTATAGAGAGAGAGGCGCTTTCACATCTTCTTAAGCCGAAATGGCTGGGGAGAGGAAAGGTTCCCTTTTTTTAGGGTACTCCGGGGAACAGATCCAGTGGAGACGGGGTGGGGCCTGTAGCTCAGAGGATTAGAGCACGTGGCTACGAACCACGGTGTCGGGGGTTCGAATCCCTCCTCGCCCACAACCGGCCAAAAAGGGAAGGACCTTTCCCTCTGGGGGTAGGAAAATCATGATCGGGCTAGCGGACCCAAAGCTATGGAACTTGGGTGTGGGTATTTTGTCGAAATGGAATGGCCTTACCTTACTGTTTTCTTTTTATTTAAAAAAGAGAACATAAAAATTTTCGTAAATGGTGGATGTATTTTAATAAATATAGTATGCCCCAATCTTCGCATATTTTTTTGTTTTACGCCTCGTAATTCTTCCTCAGCCAGGCTTGGGCAGAATAGCAGAGCAAGTAAAGTATTAGTAGCATAGCAAAAATGCCTTCCTCGTCATTAATATGTTTGCTCGCGGTAATTGTGGCCTCTCGGGAGAATTGATGACTGCATCAAAGATGCACTTGCTATTGCTAGTACTAGTACATCTGAGAATTCTTAATTGGTTAGTTTAAATAGCCCCGGACTGTGGAACAAAAGAGTATCCCGAACCTACACCGAAGTATTGACGGCGATTCTCAAATATCGCAGAACAGAATGGGATACGATGAGATAGAATGCAATAGAAACAAAGACAGGGGGAACGGGTTACCTATAACGGTCAAAGCGAACCCTTTCATTCCGAATTAAAGAATTCGGAATGAATCAAATCTCCCCAAGTAGGATTCGAACCTACGACCAGTCAGTTAACAGCCGACCGCTCTACCACTGAGCTACTGAGGAACAACGGGAAATTCGATCTCATAGAGTTCAATTCCCGTTCTCAACCCACGACCAATATGAGCTCGAAGTTTCCTTCGTAACTCGTGGAACTTCTTCGCAGTGGCTCCGTTCCATGCCTCATTTCATAGGGAACCTCAAAGTGGCTCTATTTCATTATATTCCATCCATATACTAATTCCATTCATTTAATATCCCTTTCTTTGGTGTCATTGAGATAAGAGATGTCGTTTCTAGTCTATCTGTTTCTATTTCTATATATATTATATGGAAAGTTGAAAAATCCCTAGATGATTATATAATAATTCAGAAATTATATAATCATCCAGAAGTTGCAATCGAAAAGAAGAGGGGAAGTTTGTGATGATTCTTCAATCTTTTATACTAGATAATCTAGTATCCTTATGCATGAAGATAATTAATTCGATCGTTGTGGTCGGACTCTATTATGGATTTCTGACCACATTCTCCATGGGGCCTTCTTATCTCTTCCTTCTCCGAGCTCAAGGGACCCAAAAGAAAGTATCAGCAAAAACTGGGTTTATTACAGGACAGCTCATGATGTTCATATCGATCTATTATGCGCCTTTGCATCTAGCATTGGGTAAACCTCATACAATAACTGTCATAGCTCTACCCTATCTTTTATTTCTTTTCTTATGCAATAATCACAAACACTTTTTGAATTATGGATACAAGAATCCAAATTCAATACGTAATTGTAGCATTCAAAGAATTTTCTTTAAGAACCTTTTTTTTCAATTATTAAA-----------------------------------------------------------------------------------------------------------------------------------------------------------------------------------------------------------------------------------------------------------------------------------------------------------------ATATATTTAATTATATAAATTTAATAATAAAATAAAAAATAAAATAGCACTAAAAAGATTAATACAAAAAAGAAATAAAATAAAATATACGAAGAAATTCGTCCACCCCCCGGATATTTTATAACCTCTCCCATAAAAAAATTTGTAATACCAACTCCATTTGGAATTCCATCAATTACTTGTCTATCAAAAAAATAATTTAGTTTAGCTAATTTTCGTACACTCGCAATTAAAGATATTTCATAAAAAGCATCTATGTAACCACGATTATATGACCAATCATATATGACATTTATTATTTTATCTGCAACAATTTTTTTAGGAACATTTTTTTCAAATAAATTTAGTAAATTAAAATTTTGTAAAGGCGAATAAACAGGCTTATAGAAAAAAGACGCTATAAATATTCCGAAAAAAGCTAGACTCACCGAAAAAGTTGCATTTGTCAAAAATTGATACCAATCCACAGAATTATTTGAATTTTGATGTAAAAGGTCTATAGACGGAATTAACAATTTTGATAATATATCAGAATCTATTCCTTCTTGACCGAAAGAAATTCCTATGGCCCCAACGAACAAAGTAAATAGTACTAATACAAGCATAGAAAATAGCATAGTATTGTCCGATTCATGAGGATAGAAAGAAGCAGTCTTTTTAGTACCAAAATAGGTAATATCAATAAAAAGACGTGTTATTTTTTTTGCATTTCTATTAATTCGATGTGGATGTGTCTTCTTCCAAAAAAAAGAAGTCCTTTCATTATTATTCATTGTTAATAAAGCTAATAAATGCATTTTTTTTTTTAAACAATTTTTTCCTTCTTTACCCCACAAAGATATTGAATAGAATGAACTATTTTTTTTTCCATTGTAATTTTGAAAATGAACATTGAAATATCCTTCAAAAACAAGTAAATAGATCCGAAACATATAAAATGCAGTTAATCCTGCTGTGGAACAAGCTATTATTGCGAAAATTGGTGAATACAACCAACTATCATTAAGAATTTCATCTTTGGACCAAAAACAGGCAAAGGGGGGAATACCACAAAGAGAAAGTGTACCCACTAAAAAAGCAGTTTTTGTAATTGGCGCATGTTTTGTTAAACCGCCCATAAGAACCATATTTTGACTTTTATCTGGAGAATATCCAACAATAGCTTCCATTGAATGAATAATGGATCCGGATCCTAAAAACAACAATGCTTTTGAATAAGCATGAGTAATCAAATGAAATAAAGCGGCTCGATAAGAGCCCATCCCTAGAGCTAACATCATATAACCCAATTGAGACATTGTAGAATAGGCCAAATTTCTTTTAATATCTTTTTGAGCAAGAGCTAAAGTAGCTCCTAATACTACTGTTATTATACCTATCAAAGCTATTCCATTCATTATGGAGGGTAGAACTATGAAAAGAGGAAGAAGTCGAGCTACAAGAAAAATTCCCGCTGCTACCATAGTAGCAGCGTGTATAAGAGCGGAAATAGGGGTAGGCCCTTCCATAGCATCTGGTAACCATACATGAAGGGGGAATTGGGCAGATTTAGCAACTGAACCGCCAAATAACAGGAGGGCACACAAAGTAACAAATAAAATATTAACCTCATTATTATAAATCAAGTTATTGAATATTTGAAACAAATCCCGAAATTCCAAACTACCCGTTATCCAATAAAGACCTAAAATTCCTAATAATAAACCAAAATCCCCTACACGATTAGTTACAAACGCTTTTTGACAAGCATTTGCCGCAATAGGACGTGTGAACCAAAAACCTATTAATAGATAAGAACACATTCCAACCAATTCCCAAAAAATATAAATTTGTATCAAATTAGAACTAGTAACTAATCCCAACATTGAAGTATTAAAAAAACTCATATAAGCAAAAAATCTCAAATATCCTTGATCATGAGACATATAATTATCACTATAAATAAGAACCAGAATGCCAACAGTAGTGATTAATATTGACATAATAGAGGTAAGTGAATCGATCAAGTAGCCAAACTCTAAAGAAAGATCATTATTTATAGTCCAAGACCATACATATTGATAAATAGAACTGTTATTGATTTGATGAATAGACAGATCGACCGAAAAAATCATAACTATACTTAACAATAAAATACTAGGAAAAGCCCACATACGGCGAAGATTTTTTGTTGCCGTGGGAAAAAGTATAAGTCCCGCCCCTATTAATATAGGAACTGGAAGTGGAATGAAAGGTATGATCCATGAAGATTGATGTGTATATTCCATAAAAAAAAAAATAAAGAATAAAAAATATTTTGATTCTTAATAAGTTTTGTTTCTTATTCGCCAGTTTTATCTCTTTTGAAAGCGTTCAGTTAATAAAAAAAAAGTGAACATATAAATAGAATTCTCTATTATTAATTATTCTAAATCTTTGCACAATACTTCCAATATTGCAAAGTACAAAGTAAAAATAAGCCAATAACTAAATTCCTAGTGAAAAAAAAAAAAAAGAAACTTTTTTTAGTAATATTTATTACTATTAATAAAGAATAAAATATTAAAAAAATCAAAATTTGAATTTTTTTATACAATTATACAAAAATGGATATTTATAGAGTGAGTATAAATAATTACAACAAAATTAAGAACATTAGTTTATTTTGATATGAATCATAAAAAAAAAAAA-TAATTTTTTTTTT-GAGTTTGTTTATTCAGAAACATTAGTTCATTTTTGAACTAATTGATTATTTTCCATTACAATAAAAAGATATCTATGTTTGGAAAAGTTTGGAAAAAGGGTTATGATATTCAAGTTTTACTTTAGATCGAAAACATAGAAAAAGGGGAATTAAGATAGGTGAAAAATCTTCTATCCTTTAATAGATTAGATTAACGACCAATTAAACAGGATAAAGGTTTTAGGTTCGTAAACTTTTTAGATGTATTTTATTCTATATTATAGTCTAAATAGAAATGGAATATGAGGAAAATAGACAGAGATATAAACGGATCGGATAGTGTTC-----TTTTTTTTGTAAGAGTTACATAAAAGATTACTAGGAACAAAAAAGAAAAAGATTATGCGATTTTTACATATCCACATTTTTCTTATTTTAGGGGGTATTAATTAAGATATATTCTATATAGATAGATAAGATAGATAAGATATATAGCTAATTATAGAAGAATTCGTTTTTATTTATAGAATAAATTTATAGAATAAATGTCTTTCACATCCAACTATAGCAATGAAAAAAAACTAGTATAATTTTTGAATGGCAGTTCCAAAAAAGCGCACTTCTATATCCAAAAAAAGCATTCGGAAAACTTTTTGGAAAAAGAAGGGATATTGGGCAACATTGAAAGCTTTTTCATTAGCGCAATCTCTTTCTACGGGGAACTCACAAAGTTTTTTTGTGCAACAAATACAAACGTTGGAATAATCTGAATTAGCTGGACTCAAAGAATATTCTAACGTCTTTCGTTTATTATTTTTTTCCCTTTTTTTTAATATTATTATACATATATGTTAATTATTAATTATACATATATTTTAATATATATTATATATTAATATATATTAATATTC-TTTTTTTTATTATTCATATTATTCTAATTAAATAT---------------------------TAAATAATATTCGAAATTCTAATTAAATTAAATCTATACTAATTCAATAT---------------------------------ATAATTAAATAAATTCATTAAATAAAAAAGAAATCCTTTGAATATAGTGCTCCATTTTTGATCCATAAATTGACTATTTTTCTTTCATTGAAAAAAAAAAAATATAAATCCATTTCTTTCGATTCAAAAAATGAAATAAAT-AAAAAAAAATGAGTCATTAAAAACTACAAAAGAACATTCTTTTGTTCCATTCCTGGATTGAAGTCAGAACTATCTAGTTTTAACGGTGCTGTTTTGAAAGAGCATAAACTATGCTATGAAAAACCCATTCCCCGTTGTTAAAACTGATTGATACTCGAAACGAAAAAAGAACGAGAATAAGAATTCAAAAAAAAAAATCTTTTATTATTATATTATAAATTTATTATTAATTATTATTATAAACATAAAGAATTTAATAATAAATTTATAATAAGAATTCTAATATTCTTCTTTAAATTATTTAATGTTTACTAAATAAATAGTACATTTGAATTGACTCTTTCAATCTCGACGATTGACTAAAAATCGGTTATTATGATTTCGAGTAAGCCGCTATGGTGAAATTGGTAGACACGCTGCTCTTAGGAAGCAGTGCTAGAGCATCTCGGTTCGAGTCCGAGTAGCGGCATGGCATCTTATCTTCGAAAAGAGTAAGTCCTATAATGAATTAAATTCCCGATTTCTATTTCCAGTATTCAGACCCTTTTTTTTTTATTTTATTTTTTTATATGTATATGACATTTTCAACTTTAGAGCATATATTAACTCATATATCGTTTTCGGTCGTATCAATTGTAATTTCAATTCATTTGATAACCTTATTAGTCAATGAAATCGTAGGATTATATAATTCGTCCGAAAAAGGCATGATAATAACTTTTTTCTGTATAACAGGATTGTTAGTTACTCGTTGGATTTTTTCGGGCCATTTACCATTTAGTGATTTATATGAATCATTAATCTTTCTTTCATGGGGTTTTTCCTTTTTTCATATGGTTCCGTGTTTTAAAAAGCATAAAAACCATTTTTTAAGTACAATAATCGCACCAAGTGTTATTTTTACCCAAGGCTTTGCTACTTCGGGTCTTTTAACCGAAATGCACCAATCCGCGATATTAGTACCCGCTCTACAATCCCATTGGTTAATGATGCACGTAAGTATGATGATATTTGGCTATGCAGCTCTTTTATGTGGATCATTATTATCAGTAGCTATTTTAGTCATTACATTTCGAGAAGTCATAAGGATTATTAGTAAAAGCAATAATTTGTATTTTTTAAATGAATCATTTTCTTTTGCTGAGATCAAATACATGAATGAAAGAAACAATGTTTTACGAAAAACTTCTTTTTTTTCTTCTAGAAATTATTACAGATCTCAATTTATTCAACAATTGGATCGTTGGAGTTATCGTATTATTAGTCTAGGTTTTATCTTTTTAACGATAGGTATTCTTTCGGGAGCAGTATGGGCTAATGAGGCATGGGGATCATATTGGAACTGGGATCCAAAGGAAACTTGGGCGTTTATTACTTGGACCATATTCGCGATTTATTTACATACTAGAAAAAATAAAAAATTGGAAGGTGTAAATTCTTCAATAGTGGCCTCTATGGGCTTTCTTATAATTTGGATATGCTATTTTGGAATCAATCTATTAGGAATAGGACTACATAGTTATGGTTCATTTACATCTAATTGAATTAAAGTGAATAAAGGACCTGACAAATACAAATATAGTAAGCATATCTATATCTTATATATAGATATAAGAAATTAGAAATTCTATTTTCTATTATAAGTATAAGAATAAGAGAAAACTTCTCATAAACCGTCGAGAACCCTTTAAATCAAGTAATGTAGTGATTCAAGGGGTTCTCACAAACAACAAATATATTTGATTACAATTCAAATTCA-TTTTTTTTTAAGTTAGTCCAACGGAAAAATATTTTCTTTTTTCATTGTACAGAGGGTTTATTGCTCTTTTTTATTTTTTGGTTTTATTTCTTTATTCATGAAAACTATCTATAAAAAATTAGATAGAATAGCTTCAACCTTGTCAACTGAGAATGAGAAAATGAAATCTGGATAAATACCAATACCTATTACAGGTATAAGGATAGAAATCGAAATAAATAACTCGCGCGGACCAGAATCAAAAAAATAAGAGTTTGGTGTATTAAAAAACTTGTATCCATAGAACATCTGCCGTAACATAGATAATGAATAAATAGGAGTTAATATCATTCCAATTGCTGTTACAAAAGTAATTAGTATTTTTGTCATTAAAAGATATTTTTGGCTGGTAATTATTCCAAAAAAAACTATCAATTCTGCAACAAAACCGCTCATGCTCGGCAATGCAAGAGAAGCCATCGATAAGATACTGAAAACCGTGAATATTTTTGGCATTGGGATAGCCATTCCGCCCATTTTGTCGAGATAAAGAAGACGTAGTCTATCATAACTAGTTCCCGCCAAGAAAAAAAGCGCAGCGCCAATAAATCCATGAGAGATGATTTGTAAAATGGCCCCATTGAGCCCCGTATCGCTTATAGAACCAATTCCGATAATTATGAAACCCATATGAGATACCGAGGAATAAGCTATTCTTTTTTTTAAATTACGTTGACCAAGAGATGTTGAAGCTGCATAGATTATTTGAATTGAACCTAATATCATTAACCAGGGGGAAAATATAGAATGAGCATGGGGTAATAATTCCATATTAATTCGAACCAATCCATACGCTCCCATTTTTAATAAGATTCCAGCTAAAAGCATACAAGTGCTATAATGTGCCTCTCCGTGGGTGTCTGGTAACCATGTATGTAAGGGTATAATCGGCGATTTGACAGCAAAAGCAATAAGAAATCCCATATAGAATATTATTTCCAGCGCCACAGGATACGATTGATTAGTTAATGTTTCAAAATTTAATGTTGGTTCATTAGAACCATATAAACCGATACCTAGAATTCCCATTAATAAAAAAACAGAACTTCCCGCAGTGTACAAAATAAACTTTGTAGCTGAATACAAACGTTTCTTTCCCCCCCACATGGATAAAAGTAGATAAACGGGAATTAGTTCTAATTCCCACATGATGAAAAAAAGTAAAATGTCTTGAGAAGAAAATGGTCCTATTTGACCGCTATACATTGCTAACATCAGGAAATGAAATAATCGGGATTCTCGAGTAACCGGCTGAGCCGCTAAAGTAGCTAAAGTGGTGATAAATCCCGTCAGTAAAATAGGTCCTATAGAGAGTCCATCTATTCCGAATCTCCAGTAAAAATCAAAAAATTTGATCCATTTATAATTCTCCGTCAGTTGGATTAATGGATCATCCAATTGGAAATTATAACAAAATGCATAGGTTGTTAGAAGCAGATCCATTAAACATATACATATAGTATACCACCTAATCACCTTATTTCCTCTATGAGGAAATAAGAACATTAAGGACCCCCCGGCTATTGGTAAAGCTACAACTATGGTTAACCAAGGAAAATAATTCATGATAAAAATAAGATACACTTGGGCCAGAAAAACCCGCGCTCAAAATAGAAAAAAAAAAAAAAATTTTCTATTTTGAGCGCGGGTTTTTGACAGTAAAAAGAATGTCTTCGTGCGGTGTTTTTTGAAACGTATCAATAAGCTAGACCCATGCTTCGAGTTGTTTCATGCCATAAATAAACTCGAACACTTAAGAAATCCGTCGGACAAGCGGATTCACACCTCTTACAACCAACACAGTCCTCCGTTCTTGGGGCAGAAGCAATTTGCTTAGCTTTACACCCGTCCCAAGGTATCATTTCTAATACATCTGTGGGGCAGGCTCGGACACATTGAGTACATCCTATACATGTATCATAAATCTTTACTGAATGTGACATTGGATCTATAGTAATTTTTGAACATCAGAAATTAAAAATTTTCGATCTAGTAAACTCGTAAATGAATTATAAATTTAGACACCAGATGAATCAATGATTTACCAGAATTTTGCTAATAAAAATGGACTTCTGGATCAATTCATAAGAAGAGGGCCAAGATACTTTGATTTCTTACGTTTTTGCAAACATGATCATAAATTGTGTAGCATACATGCTAATTGGAATTGATGAATATTACAATATTCATCAATTCCAATTTTTATGATTAATACTATTTATTCAACAAATTCGATTGATTGATACGAGTTGATTTTCTGTTACGATAAATTGAGGAAACAATGGCCGGTCCGATAGCTGCTTCAGCGGCTGCAATAGCTATAACAAAAATTGAAAAAATATTTCCTTTTAATTGGCGACTATCAAAAAAATCAGAAAAGGTTACGAGATTTATATTAACTGCATTCAATATAAGTTCAAGACACATAAGGGCTCTAACCATATTTCTGCTAGTGATCAATCCATAGATACCGATAGAAAATAAATAGGCACTCAAAACAAGTACATGTTCGAGCATCATTGACTAACTCCTTATCAATTTCGATTCATTTCAATATGAACAAGAATTCGACGGATTCCATTGACTAAAGAATATAACAAGTTTGGACAAAAAGAATATATTGGCAAGAAATCACAAAAAGGATTTCTATAGAAACACTCTTTCACTTTCACATAGGATTCAAGGGAAATAAATGTGATAAAATAGAACAAAATGGAATTTGGATTTATATTGGTAGTTCGAAAGATTTCTTACTGGCGAGCCACGACAATTGCACCTATCAAAGCAGCTAAAAGAATTATTGAAATGAGTTCAAATGGAAGAAAAAAATCTGTTGATAAATGAATTCCAATTTGTTGACTATTACTTATCAAATCTTGCTCTAGAATCTGATTTGGTCTTGTAGTCCAAATAATCCCGTACCATGATGTATCTGGAATAGTAGTTATTAGTGAAACAAAAATACTTGTACAAACCATCAAAGTAATTCCATCCCCAACGGTCCAAAGATGAAAATCTTGGTAATATTCTGAACCATTCATGAACATCACAGCAAATATGATTAAAACGTTTATAGCTCCCACGTAAATAAGTAGCTGCGCTGCAGCTACAAAATGGGAGTTTGATAAAATATAGAATAAAGATATACAAACAAGAACCAGTCCCAACGAAAAGGCAGAAAAAATTGGGTTAGTAAGTAATACTACTCCTAGACTTCCTAATACAAGGCCTGATCCCAGAAAGACTAAAAGAAAATCATGTAGCGGTTCGGGCAAATCCATTATATGTAAAATAAGAGATAAATAAATCGAAATCTCATGACCTTATTGATACGACCAGGAAAAAATTTTATATACTCGATTTCTCTCCGCATTGAATTAAATCAAATCCTAAGGAGTGTGAATTGATATAGGTACAGTTATAGGACCAATGTCATTCCATTCTTTATACGAAAGAGTAGTTCGAAATTATACTAAAACTATACTATA----------------------------ATATATATTTAA--ATATATATATTTAATTATATATTATAGTATTCTATTTTTATTATATATATATTAGTTATATATATACTATTTTTATATATACTATTTTCATATAGATACTATCTATTTTATACTATATATTTAATATTTATATATATAGAATATGATAGTATATACTATATACATAATATGATATACAATATATAGAATATGATTTGATTTATATGATTTTCTTTTTGA-TTTTTTTTTATTTCTATTTATTTATAATAATTAATAATAAAT---TAATAATAATCTTTTTTATAATTCTAAATAAGAATTATAAAAAAGAATTTTTTTTTATTTGAATTGTTCGAATTGTATAATCATCAATTACTGACATTGGTAAACGTCCCAAAGCAATTTGATTATAATTCAATTCGTGACGATCATAAGTCGAAAGTTCATATTCTTCAGTCATTGATAAACAATTTGTTGGACAATACTCAACACAGTTACCACAAAATATACAGATTCCAAAATCAATACTGTAATTAAGTAATCGTTTCTTTCGAATATCAGTTTCCAGTTTCCAATCAACAACGGGTAGATCTATAGGACATACACGAACACATACTTCACAAGCAATGCATTTATCAAATTCAAAATGGATTCGACCGCGGAAACGTTCCGATGTGATTAATTTTTCATAAGGATATTGAATAGTTACAGGTAAACGATTTGCGTGCGATAAGGTAATCATGAAACTTTGACCAATGTACCTTGCAGCTCGGACTGTTTGTTGACCATAATTCATGAACCCAGTTACCATAAGGAACATATCGTGAATATCTATGAGTATTTTTGTTTTGTTTCTTTCTCTTGTTTGAGACAAGTTATGAATATAGAAGATCAACCTTTTACAGTGAAAACAGTTGAGATGAAGTTGTTAATAATAGATTGCCGAGAGAAATAGGTAAAAGAAACTTCCATCCAAGATTTAATAATTGGTCCATTCTTAGCCTAGGCAAAGTCCATCTTGTTGTGATAGAAACGAACAAGAAAAAATAAGTTTTAGCTAGTGTAATAAAGATACCAATTGTAGTTCCAAAAACTCCATATATTTTATTTATTTCAAAAAGCTCAGAAACGAATATGTACGGAATAGAGATATTCCAACCGCCCAAGTAAAGAACTGTTACAAATAATGACGAAATTAATAGGTTTAAATAGGAAGCAATGTAAAATAAACCAAATTTTATACCCGAATATTCGGTTTGATAACCTGCTACTAATTCTTCTTCCGCTTCTGGTAAATCAAAAGGTAATCTTTCACATTCGGCTAGGGAAGAAATTAGAAAAACGATGAAACCTATAGGTTGACGCCACAAATTCCATCCCCAAAAACCATATTTTGATTGCGCATCAACTATATCAACTGTACTTAAACTGTTAGATAATCCTAGTCGGTGATAACATTACTGTTATC--ATCGCTATTCCAGAACCGTACATGAGATTTTCACCTCATACGGCTCCTCGAAAGTCTTAAATAAATCTAAAGACCGTGCCGATTCTTTATCTCTTGATATATCCCTAAGATAGATAAGATTAAAATCTATCGGACGATGCTGAAATTAGACCAATTGAATTCTGTCTGTTCTAATAAATAATTAAATAATAAAGAGAAATCCATTTTTCATTTTTATATTAATAAAAGATACAAAAGGTACTTCTGAATTGATCTCATCCCTTAAAAATAAAAATTTGTTGAGTAATAACTTAATTCTTCAATAAAATACTCTTTTCTAATTATCAATAACCCCCATCGTTTTCGACTACGAAAAAGAATTAGACATTCGTTTCTGAATTATGACATGAATTCTATCTCCATGAATATGGATATAAGAAAGAAAAAAGGGGATCGCTCTTTCGTTTTTTATTG-TTTTTTTTTTCTTTCTATTTTTTTTTCGTTCCTATTCTTCTTTTTTTGTGCAAGTAAAATAAAAGGGGACTCAAACAAAAAATTAAAGGATTATTTCGTTCCTGATAGTCATTTATTTAATCAGTGGATAGGAGCATACTCTGGATCGGAATTGTGGGGAGTATTGCCTGATTTTTTCTACCAACTTAAAGCCCCAATTAGTATTCTTTTTCTATTATGCGGAAATGCTCTTTTGGATAATTTACATAATCTGCTTTACTAATCCTTTGTGTATCTTGGTGTTTCTAACCATCCACTCATTTTTTATTAACCCCTTATTTCATTTATGTTTTAATTTATGTTAATTATGTGTATGATAATTCATACAAACGGTAGCGAAAACTCAATAAGGTTGGTCTTTTGAGCCCGCTTCAAGACAGGATGACTAATCACCCAATCTTGGGGTAAACGGACTTTTCTGCTTATAATTTTTATTATTATTTTTTTTTTTTTTCACTTAATTCTTATACATAGAAAATGAGACTCAATATTTTTACTGCAAATTCAAATCATCATACTATATATCATACTATATATATTAAATATGGTATTAATAAATTATATTCAAAATAAATAATAAATAATTAATTTAATATTTATTTTGAAATATAAATTCAATAGAAGCTGTTTTATTTCACTCATATAACTATCTGATTTAGTTCTTCAATTCAAATTGCGAATAATAATAATGAAAATGAGGATATTTAGTCAATTTATTCTACCCCTTTCCTATAAAGAAAAGAACATATCCTATAAAGAAAAGAACATAGCATGGAAAAGTTTCTGTCTCAACGAATCGCACGTAGAGATATTGATAACACACATAGAGTTAATGGTATTTCATAACTAATCGATTGAGCAGCGGCTCGTAGACCACCCAAAAAGGAATATTTATTATTTGACCCATATCCTGACATAAGAAGTCCAATCGGAGCAATACTCGAAATAGCAATCCATAAAAAAACACCAATATTGAGATCAGCTAAAACAAAATTATAGCCAAAAGGAATCACTGAATAGCTTATTAGAATTGATATAACTGATATGGATGGTCCGATACTGAATAAACGAATATTTCCCCTAGATGGAATAAGATTCTCTTTGAAAAGTAGTTTTGTTCCATCTGCTAGAGCTTGAAGAACTCCCAAAGGACCAGCGTATTCGGGTCCAATACGCTGTTGTATCCCTGCGGATATTTCTCTTTCTAACCATACAATTGCTAGTACACTTATTGTGATTCCCAATACAAGAGTCAAAATAGGGGCAAGTACCCATAGAATTCCATAGACCTCTTTTAAAGATTCCAATCTGGAAAAAGAATTGATATCTTGTACTTCTGTTGTATCAATTATCATTTCAACGATCAACTTCTCCCATAATGATATCTATGCTACCTAGTATTGTCATAATATCGGCCAATTTCATTCTTTTAACTAATTGAGGAAGAATTTGCAAATTGATAAAACCCGGTGGACGAATTTTCCATCTCCAAGGAAAACCACTCTGATCCCCTATTAGAAAAATTCCTAATTCTCCTTTTGGAGCTTCAACTCTTATATAAAGTTCTTGTTTTGGCAATTCAAAAGTCGGAGACGGTTTTTTACTAATGAATCGATATTCAAAATCATTCCATTCTGGCTCCTTTTCTCTATCAAAGCAGCGGATTTCTAAATTTTCATATGGCCCGCCCGGAATTCCTTCCAGAGCCTGTTGAATAATTTTTATGGATTCCACCATTTCACCAATTCGAACTAAATAACGAGCTAATGAATCTCCTTCTTTTTGCCATTGAACTTCCCAATCAAATTCCTCGTAACACTCATAATTATCAACTTTACGTAGATCCCATTGTATTCCGGAAGCCCGAAGCATTGGTCCTGATAAACCCCAATTTATTACTTCCTCTCCACCAATAATGCCTACTCCCTCAGCTCGTTCTAAAAAAATAGGATTTCGCGTAATAAGTTTTTGATATTCAACAACCCCTGTTAAAAAATAATCGCAGAAATCCAAACATTTATCTATCCACCCATGAGGTAGATCAGCCGCTACTCCTCCGATACGAAAAAAATTATGCATCATTCTCATACCTGTTGCAGCTTCGAATAGATCATATATTAATTCTCTTTCTCTGAAAATATAGAAGAAAGGAGTTTGTGCACCAATATCTGCCATAAAAGGTCCCAGCCATAGTAGGTGAGAAGCTATACGACTCAACTCCAACATAATTACTCGGATATAGCTGGCTCTTTTAGGTACTTGAATATTTCCCAACTGTTCCGGTCCGTTTACGGTTATTGCTTCTGTAAACATAGTAGCTAAATAATCCCAACGTGTTACATAAGGCAGATATTGTATAATTGTTCGGTTTTCCGCAATTTTTTCCATCCCTCTATGTAAATAACCTAATATTGGTTCACAATCAATAACATCCTCACCATCCAGAGTAACAATAAGTCGAAGAACACCATGCATTGATGGGTGGTGAGGGCCCATATTGACTATCATGAGGTCTTTTCTTGTAGCTGGTACATTCATAGGTTTTTCCTCGATTCATTCTTCCATGAATTGCTTAACACAAAAAAAATAAGTTCATCCAAATTCAAGATCTAATAAATCGAATAATTCAAAATGACTCTTCAAATTAACGAATTTGTGAATCTCGAATATCCAACTGATTTATTAATTTTTTATAACGTATTACATTTTTCTTTGACAAATAAGATAGTAGTCGTTGCCGTTTTCCTAAAATTTTACGTAAACCTCTTTGAGATAAATAGTCTTTTCGGTGCAATTCCAAATGTGAAGTAAGTCTTCGTATCTTATTGGTGAAATTGAATACTTGAAATTCAACCGATCCCCGGTTTTCTTCTTTTTTTTCTTGTGAAATAACTGATATAAATGCATTTTTTACCATAAAATGAAAGCTTTCCTCCCCCCACTTTTTTCTAGATATTTTGATTGATCAGTAATAGTAATGATACTTCTTTTTAATTTTGTATATACAATAATCTGAATTTCCTTAAGAATTCCTGTGA-TTTTTTTTTTTTCAAATCAAATTAATTATTATTAATCAATCTAATTCAAATAGGTAAAAATACTATATTTATGCATTCAAAAAAAAAATTGTAGACTTAAAATTAAAATAAGACGATTTTGTTGATTCATTTGTCGATCTAATGGATACATCATTGAATTAGTATCATGCCTAAGAATAGAAGTTAACACAATGCGTGTGTGCATCTATGTGTGTATCCATTTGTCTTCGCATACCAGATATGTTACGGTAATATAGAAGAAATAAAAATGTAGATTAACGAACTTTCAATCGCGGATACATATGTATCCTTACTATACTGAAACGGCTTCCATTATTGGTATCAAACCAATAGCGATTCATACAAGCTAAATCTTCTAATCGATAATTTGGCCAAAGAAAGAATTTTAAATTAATTAGTTTTTTTTTATCTCTATCAAGATCCTTATTTTTAGCCAAAACTTGACAGCAATTATTCACTTTATTCTCATTATAAGATGTTGTCTTTCTATGCACATTATTTCTATTCCTAGGATTGAAACAAATTAGAATTCTCCATTCTCTACGACGAAAAGCGGATAAAATTTTTTCAGGAACAAGCAAATCGTAATGATTTTTTTCTTTATTTTCAGTCATCTTTTGATCTCTTGTTCTTGTAATGGAGTTCTCAAAATTCTTCTTATCAAGACGGCTTTTTTCTTGGTATCTTTGATTAATTTGGTGCTTACTCTTATGAATCAACGAAAGGCCTATGGTTTGATACATAATAAATTGTTCATCGTTTTTTATAGACAGACGAACCGGTTCGATAATCAATATTCCCTTTTTGATCAATTCTGTATTTTTCCTCAATTCTGTAAGAGTTAAATCCTTCTGATTCTGAATCATCATAATATCTAGATTTAGTTCTCCTCTTTGAATAGAGGCTATAGCAATTTCTTTTAGATTTATCAGTCTAATCAGGAGACAATATACTTTGATATTATTCATTATTATTTGATTTAAAGAATCATGCCAGTTCAATTGAAAACAAAAATACTTTCTTTGGAAGAAATTCAGTTCTGCTTCTATTTTGTTCTTGTGTTTCTTTTTCTTGTCCGATCCTGCATAATCTTGTTCAACATCCTTTTCTTGGTTTGAAAGAGATGATTTAAGATCTACTCGACCCGCGTATTCTCCTTTTTTTGCTTGATTTCGAGTCTTTAACTCTAATTCCAGAGATTTTTTTTTTTTCGATGGTCTAAAAATATCTATTATTTTTTTCTTTCCAGTAATGTTTTTATTTTCATTAACATTTTTATTTCCATTAAAATGGAAAAAAAGTGATTTGATTGGTATGATCCACGGGTTACTCGTATATGCATTATAAAATATCATAAATTTTGAAAAGAACCAAAATTCCGGATTCGATATGGAACGATTTAGTATTTCTACATTCATTCCCATCCAATCAAAAAAGGTTTTGTTTTGATTGGATGGGTTGATTTCTTTATGAATCCTAAAATAATAATCGGTATCGATCCAGGCCTCAAAATCAACCTTATTTCTAATACAAAACTTCAGAATTCTCCAATCAAAATACTTTCTATCCAGATTTTTTTCCATATCTATAATATCATCTTCTACTATATAATTCTTGATAGAGATATCCCCGGTCATGTCGACAAATTTTTGTTTATGTGCGTTGTAATTATAAAAAATTTCTTGCTTTTTATTTGTTTGGAATAGCGATCTATATCCATAAATATATGAGTCCTTCTTATCTACATAATTAATAGATTTATATGCTAAAAGATCATATCTATATTGTTTTTTAAATTTCTTTTTTTTATTTGTTAATGAGTCTACTTCTTGTTTTTTGTAAAGAATTAATCGGGTTTTTTCATATGAATCACATTTGGTTAAATCTTTATTTTGAGCCACACGACGTTTATTAATTTTATTTCTCCATTTTTGTGGTACTAATCTAGACCATCTGCTCTGAGATAAATCATATTGATAATGACCCTTTAACCAATTTGTCCATTGATTCATTACAGAATTGGGAGTAGGGTGAGTCAGTACAAAATTGGGAGGGTTCTGATGTCTTAATTTGGAATGAAATATTCCTTGGACTCCAAAAAAATAATCCTTTATTTCATTCTTAAGAAAAAAAGATCTTCCATGATATTCAAAAACAGATCTTAACTTATACTTATATACGTTAAAAACTTGGGTTTGTGATAATTTATAAAATACATATGCCTGTGACAAAGAGGATACGTCACAAGAATTGTGTGAATTCGTATTCCTAATATTATAAATTGATTTATTTATAGTCGAAATAAAGTGAATTATACTTTGATTTGTTTTATCAGTTCTTTCCGGGTTTGCTTCATTATTGTAAATGGATTTATTTTTAATTTTTTTTGTTGATTCAAGAAAAAGTTGTACATTGATCCTAGGAATACTAATGATATATAGAAAGATATCTATGTATACTCTTTCCATGAAAATTTTAAAAAAAGAATGTGATTTGCGGGCTAATCGAACATTTCTTCTTTGTAATATCTGCCAATTTTTTTTTTTGAATTCTTGTCTTTTAACATCGTAAGTTGTTTTCTTCGAACTAATATTTATCTCTGAAGTTATAAACCCCCTTTTCTTTTCTTTTGTCGTTTTTTCTATTTTCTTTATGATTGTCTTTGTTTTAGCATTCAGATCTTTTATTTTTTTTTCTGTCAATGAACAATTTGTCCAATTAATAGATTGAATTGGAATGGATGATTCGTAAATTAGTGGATTATTGTTACTGATTGTTGAATCTTTTTGGCTTTTACTCAATTCATATATATTTTTGAATCCAAATAGAAAAAATAACGTATTGGGGAGTTGTTTTATTTTTTCTTTTAGAAATAGAATACTTTTGATGATCCATTTTGCTGTTTCTTTTGAGACATTTAGAAAAAATTTTGTTCTTTCATTTAAAACTTTTAGAACTAGAAAAAAATTCTTTTTCAATTTTTTCATTTTTTTTTTGAATTCTTTAAAAATGGGATCAAAAAATGAAAGTCGATTTCGGGGAGAAGAAGAAAAGGGAAATTCGACTTCCGTTCCCAAAATTGTTAAAAAGCAAAAATCCATTTTTTTCGTTTTTTTTTTTTTTTTCATTGGATCCTTTTCCTTTTCAGTGGATCGTAGTTTAGATCTGTGCCAAGGTTTCAGACGAAAAGGAAATAGAATCTTTATCTGAATACCGTCTGTTAGCCAGTTTTTTGGAAATTCTGTTTCGGATAATTGAACACCATTATAGGTACATTTAATATACATTTCTCTATTCCAATCCCTCAAATCCTCTGACCATTCGGGAATTTGAAATAATAGTGTACGAACGATATTTTTCGTTATTATTAATGAAGGTAATATAATATATTTTCTAAGAATCGATTGGGTTACTAATAAAAGACCTCTTATTACTTGAGCAAATATAATGCTATCCCAGGCTTCTGCTATTTCTATACGTGTGTTTTTCTCTTTGTCGTCTTTTTTTCTTTTGTCCTTCTCTTTTTTCTCACTTTCTTTTTTCTTTTCCTCTGTATAATTCGAAATTCGAAATTCTGTCGTTTTCCGCATCCTATTTTTAAAAAATATTTTCATTGGCTCGAAAATCTCAAAAGAAAAGAACGAGGCTTTCTCAATTTTGTCCAAAAAAAGAGGCGAATGGACATTTACTTCAAAGAGTTTCCAAGTAACTGTTTTACGCCTTTGAGCGCGTATAGATCCTTTGATTATGTTTCGCCGAAAATCTGATTGTTGTGAATAACGTATTAAAGCCAATTCTTTTTTTTGATCAGGATTATCAGTATCCATAGTATCAGTATAAGTATCGTCATTCTGTAAGTTAGCAGTCAAAATCACTACACGTTTGGCTTTTCTGGAACGAATCTCATGATCTTCTGCTTTACTTTTTTTCTTCAGTTGTTTCAATTCATCGATTAATTTGTATGACCATCGAGGAACTTTTTTACTGATTTCTTTTATTCCAATACATTTTTTTTTATTTACAATTCTTTTCGAATTCAGATTAGTTCTAATTGCGTCGAATAAGAATTTGATTTTTATTTTTTTTTCTTCTGAATCCATTTTTACCTGGTCATGTTCTGGAAATAAATAAAGTGCTTCAAAATTCAAACTTGGTACTGATTTTCCAGAAAATTTATTGATAAAGTTCAAAAAATAACAAATTTCGCTTAATAATGATTTTTTATCAAATGTATCTATTTTCTGGTCAAATTCGGGATAATTACTATTAATATTAAGAAGGATACCATGAATCTTATTTATCCAAATGTAATTTTTTTCATTTTTGATTGAGGGTGAAAAACATTTTTTGATTCGTCCACGATAGGGTCCGTTCAAGAAAGGATCATATATTTTAGGTAAGTATTTTATTTTAGTCTCATCATTACACAACCTAATTCGTTTTTCGAGTATATCCAGAGGAATAAATTCTTTATCTAGAACTTTTGCCCTATTTTGAAATTCATTGCTTATTTTCTTTCTTTTTTCTTCATTAATAGAGCCCCAAGAATTAGACAATTCATCATAGGAGATTTTTTCTGTTGTGAAGAGAGACATTTTTGTTTGCATCATTTCAAGAAAAGTTGACAAACTGGGGGGATACGTAAAAGATATTCTTTCTTTTCCATCACTTTGACATGTCTGAAAAAAAAATTGTGAAACTTCATTTCTTACAAAATTTTCAAATCGGGCATTTTTTATATATCGCAATGGACGATTCCATCGTTTATAATCGAAAAAGATGGTTCCAAGAGGTTTTTCAAATCCGAAGATATCTTTATCCTCTGTTTCATCGATTTTGTACAAATTCTTTTCTTTTTCCGAAAAAAGATAACGAGAAAGATCTTCTTCGGTCGATCTCTTTTGTTCTTGTTTAGTTCCTGGCGTTTCCGAAGTGCTTTCTACATCGATTTTTATTTTTTTATCAATTTTACTCCGCTCTTGAATTTCTAATAATTTCTTAGTCTTAATAAAAGACAATTTCTTAGTAAAAATAGGCGACGGTGCTCTGCCTAAATAGTATAAACACGAAATAAATAAAAAAACAATAAAGATTTGAGACGTAGAATTTAAAAATTCTGACATAATGTACTTATTAGGTCGAATAGGTGCACTAGATTTTCGAGAATTATTTTGCTGCAACCAGACTAATATCAATCCAATCCATTTCATCAAAAAAATGTGACCAATTAACCAACCAACAAAACTACTTGTTAGAAATAACAATTTGTTATTGCATCGAAACATATAAACGTTCACTAATCTGACTAACATTGAACTTGGTAAAAAAATCAAAGGGTTTAATAATTGAAAAAAAAGGTTCTTAAAGAAAATTCTTTGAATGCTACAATTACGTATTGAATTTGGATTCTTGTATCCATAATTCAAAAAGTGTTTGTGATTATTGCATAAGAAAAGAAATAAAAGATAGGGTAGAGCTATGACAGTTATTGTATGAGGTTTACCCAATGCTAGATGCAAAGGCGCATAATAGATCGATATGAACATCATGAGCTGTCCTGTAATAAACCCAGTTTTTGCTGATACTTTCTTTTGGGTCCCTTGAGCTCGGAGAAGGAAGAGATAAGAAGGCCCCATGGAGAATGTGGTCAGAAATCCATAATAGAGTCCGACCACAACGATCGAATTAATTATCTTCATGCATAAGGATACTAGATTATCTAGTATAAAAGATTGAAGAATCATCACAAACTTCCCCTCTTCTTTTCGATTGCAACTTCTGGATGATTATATAATTTCTGAATTATTATATAATCATCTAGGGATTTTTCAACTTTCCATATAATATATATAGAAATAGAAACAGATAGACTAGAAACGACATCTCTTATCTCAATGACACCAAAGAAAGGGATATTAAATGAATGGAATTAGTATATGGATGGAATATAATGAAATAGAGCCACTTTGAGGTTCCCTATGAAATGAGGCATGGAACGGAGCCACTGCGAAGAAGTTCCACGAGTTACGAAGGAAACTTCGAGCTCATATTGGTCGTGGGTTGAGAACGGGAATTGAACTCTATGAGATCGAATTTCCCGTTGTTCCTCAGTAGCTCAGTGGTAGAGCGGTCGGCTGTTAACTGACTGGTCGTAGGTTCGAATCCTACTTGGGGAGATTTGATTCATTCCGAATTCTTTAATTCGGAATGAAAGGGTTCGCTTTGACCGTTATAGGTAACCCGTTCCCCCTGTCTTTGTTTCTATTGCATTCTATCTCATCGTATCCCATTCTGTTCTGCGATATTTGAGAATCGCCGTCAATACTTCGGTGTAGGTTCGGGATACTCTTTTGTTCCACAGTCCGGGGCTATTTAAACTAACCAATTAAGAATTCTCAGATGTACTAGTACTAGCAATAGCAAGTGCATCTTTGATGCAGTCATCAATTCTCCCGAGAGGCCACAATTACCGCGAGCAAACATATTAATGACGAGGAAGGCATTTTTGCTATGCTACTAATACTTTACTTGCTCTGCTATTCTGCCCAAGCCTGGCTGAGGAAGAATTACGAGGCGTAAAACAAAAAAATATGCGAAGATTGGGGCATACTATATTTATTAAAATACATCCACCATTTACGAAAATTTTTATGTTCTCTTTTTTAAATAAAAAGAAAACAGTAAGGTAAGGCCATTCCATTTCGACAAAATACCCACACCCAAGTTCCATAGCTTTGGGTCCGCTAGCCCGATCATGATTTTCCTACCCCCAGAGGGAAAGGTCCTTCCCTTTTTGGCCGGTTGTGGGCGAGGAGGGATTCGAACCCCCGACACCGTGGTTCGTAGCCACGTGCTCTAATCCTCTGAGCTACAGGCCCCACCCCGTCTCCACTGGATCTGTTCCCCGGAGTACCCTAAAAAAAGGGAACCTTTCCTCTCCCCAGCCATTTCGGCTTAAGAAGATGTGAAAGCGCCTCTCTCTCTATAAGAACGGTGCGTTCCGAGGTGTGAAGTGGGAGAGAAGGGATTTCATAATTGGGGTTTTGAAGAGGTGCTAAGCTTTTTATCATCCTGGCGCCGAGCTATTTTTCCGCAGGACCTCCCCTACAGTATCGTCACCGCAGTAGAGTTTAACCACCAAGTTCGGGATGGATTGGTGTGGTTCCTCTACGCCTAGGACACCAGAATATCGAACCATGAACGAAGAAAGGCATGAGATAAAAGCATATTGGCTATTCATTGTGAGGCCCTAATTCTTGACTGGAGGGGACACCAAAGGCCTCTGCCCTTCCATCCCTTGGATAGATAGAGAGGGAGGGCAGAGCTTTTGGTTTTTTCATGTTGTCAAAGAGTTGAACAATGAAAATAGATGGCGAGTGCCTGATCGAATTTATCGGCACATGTAGGAACAAGGTTCAAGTCTACCGGTCTGTTAGGATGCCTCAGCTGCATACATCACTGCACTTCCACTTGACACCTATCGTTAATGATAAACGGCTCGTCTCGCCGTGACCTTCTCTTGAATTCTCAAAACTTCTTTCGCTCCATCCCCGCAGGGGCAGAGAACCCATCGCTGTCTCGGCTGTGCTACCGGAGGCTCTGGGGAAGTCGGAATAGGAGAGCACTCATCTTGGGGTGGGCTTACTACTTAGATGCTTTCAGCAGTTATCCGCTCCGCACTTGGCTACCCAGCGTTTACCGTGGGCACGATAACTGGCACACCAGAGGTGCGTCCTTCCCGGTCCTCTCGTACTAGGGAAAGGTCCTCTCAATGCTCTAATGCCCACACCGGATATGGACCGAACTGTCTCACGACGTTCTGAACCCAGCTCACGTACCGCTTTAATGGGCGAACAGCCCAACCCTTGGAACATACTACAGCCCCAGGTGGCGAAGAGCCGACATCGAGGTGCCAAACCTTCCCGTCGATGTGAGCTCTTGGGGAAGATCAGCCTGTTATCCCTAGAGTAACTTTTATCCGTTGAGCGACGGCCCTTCCACTCGGCACCGTCGGATCACTAAGGCCGACTTTCGTCCCTGCTCGACGGGCGGGTCTTGCAGTCAAGCTCCCTTCTGCCTTTGCACTCGAGGGCCAATCTCCGTCTGGCCCGAGGAAACCTTTGCACGCCTCCGTTACCTTTTGGGAGGCCTACGCCCCATAGAAACTGTCTACCTGAGACTGTCCCTTGGCCCGTAGGTCCTGGCACAAGGTTAGAATTCTAGCTCTTCCAGAGTGGTATCTCACTGATGGCTCGGGCCCCCCCGGAAGGAGGCCTTCTTCGCCCTCCACCTAAGCTGCGCAGGAAAAGCCCAAAGCCAATCCCAGGGAACAGTGAAGCTTCATAGGGTCTTTCTGTCCAGGTGCAGGTAGTCCGCATCTTCACAGACATGTCTATTTCACCGAGCCTCTCTCCGAGACAGTGCCCAGATCGTTACGCCTTTCGTGCGGGTCGGAACTTACCCGACAAGGAATTTCGCTACCTTAGGACCGTTATAGTTACGGCCGCCGTTCACCGGGGCTTCGGTCGCCGGCTCCCCTGTCATCAGGTCACCAACTTCCTTGACCTTCCGGCACTGGGCAGGCGTCAGCCCCCATACATGGTCTTACGACTTTGCGGAGACCTGTGTTTTTGGTAAACAGTCGCCCGGGCCTGGTCACTGCGACCCCCTTTGTGAGGAGGCACCCCTTCTCCCGAAGTTACGGGGCTATTTTGCCGAGTTCCTTAGAGAGAGTTGTCTCGCGCCCCTAGGTATTCTCTACCTACCCACCTGTGTCGGTTTCGGGTACAGGTACCCTTTTGTTGAAGGTCGTTCGAGCTTTTCCTGGGAGTATGGCATGGGTTACTTCAGCGCCGTAGCGCCCGGTACTCGAACATTGGCTCGAGGCATTTTCTCTACCCCTTCTTACCCTGAAAAAGCAGGGGCACCTTGCGTCCTTGAACCGATAACCATCTTTCGGCTAACCTAGCCTCCTCCGTCCCTCGGGACCAACAAGGGGTAGTACAGGAATATTCACCTGTTGTCCATCGACTACGCCTTTCGGCCTGATCTTAGGCCCTGACTCACCCTCCGTGGACGAACCTTGCGGAGGAACCCTTAGGTTTTCGGGGCATTGGATTCTCACCAATGTTTGCGTTACTCAAGCCGACATTCTCGCTTCCGCTTCGTCCACCACTGCTCGCGCGGATCCTTCCCTCTAAGGCGGAACGCTCCCCTACCGATGAATTTTTACATCCCACAGCTTCGGCAGATCGCTTAGCCCCGTTCATCTTCGGCGCAAGAGCGCTCGATCAGTGAGCTATTACGCACTCTTTCAAGGGTGGCTGCTTCTAGGCAAACCTCCTGGCTGTCTCTGCACCCCTACCTCCTTTATCACTGAGCGGTCATTTAGGGGCCTTAGCTGGTGATCCGGGCTGTTTCCCTCTCGACGATGAAGCTTATCCCCCATCGTCTCACTGGCCGACCTTGACCCTTGTTATTTTGAGGTCATATCTAGTATTCAGAGTTTGCCTCGATTTGGTACCGCTCTCGCGGCCCGCACCGAAACAGTGCTTTACCCCTAGATGTCCAGTCAACTGCTGCGCCTCAACGCATTTCGGGGAGAACCAGCTAGCTCTGGGTTCGAGTGGCATTTCACCCCTAACCACAACTCATCCGCTGATTCTTCAACATCAGTCGGTTCGGACCTCCACTTAGTTTCACCCAAGCTTCATCCTGGTCATGGATAGATCACCCAGGTTCGGGTCCATAAGCAGTGACAATTGCCCTATGAAGACTCGCTTTCGCTACGGCTCCGGTGGTTTCCCTTAACCAAGCCACTGCCTATGAGTCGCCGGCTCATTCTTCAACAGGCACGCGGTCAGAGCCCCCGGCTCCTCCCACTGCTTGGGAACTTACGGTTTCATGTTCTATTTCACTCCCCGATGGGGGTTCTTTTCACCCTTCCCTCACGGTACTACTTCACTATTGGTCACCCAGGAGTATTTAGCCTTGCAAGGTGGTCCTTGCTGATTCACACGGGATTCCACGTGCCCCATGCTACTCGGGTCAGAGCGTAAGCTAGTGATGCTTTCGGCTACTGGACTCTCGCCATCTAGGGTGCAGCACTCCACCGCTTCGCCTAGCAGCACGACGCTTGTATAGCTCTCCCACAACCCCGTTTTCACGGTTTAGGCTGCTCCCATTTCGCTCGCCGCTACTACGGGAATCGCTTTTGCTTTCTTTTCCTCTGGCTACTAAGATGTTTCAGTTCGCCAGGTTGTCTCTTGCCTGCCCATGGATTCAGCAGCAGTTCGAAAGGTTGATCTATTCGGGAATCTCCGGATCTGCGCTTATTTTCAACTCCCCGAAGCATTTCGTCGCTTACTACGCCCCTCCTCGTCTCTGGGTGCCTAGGTATCCACCATAAGCCTTTCCTCGTTTGAACCTCGCCCTTAACTTTAAGGCTATGCCATCCTAAGGTGCTGCTAGATGGAAGGATCTTATCAACGTCCATGAATGATAAATCATAGCATAGATCAAACTGCCGAATCGGAAAAATTGGGTGCTATCATATAGCTTTGTATCGGCTAAGTTCACGAGTTGGAGATAAGCGGACTCGAACCGCTGACATCCGCCACAGGGTAAACCACCGCCTCTCAGGCCCCGACTGATTCTACCATAGAGGCCAACGATAGACAATAACTCCCCCCCGAACACAGCTTACAACTTTCATCGTACTGTGCTCTCCAAAGAGCAACTCTTCTCAAAATCTCAAAAGGTGCTGAGTTGGAATCCCATTCTAACTAAGGATTCTTGTGGTTCCGGAGGATCCAGCTACAGGAGAACCGGGAACGGAGAGCTTTCCCCCCCCCTTTCCGCCCGACTCTTTGGTCTTAAGAATGCTGGTTTTAAGAATGAGTGATTGCCCTTCTCCGACCCTTACTGTCCAACCTGAGAGCGGATAGCTAATGCGTTCCGCTTTTTGAACAGGGTTCTATGGTCGGTCCGCGACCCCTGGATGCCGAAGGCGTCCTTGGGGTGATCTCGTAGTTCCTACGGGGTGGAGACGATGGGGTTGGTCCATGGATTTTCTTTCCTTTTGCCGCATTTCGCTCAAAGGGTTGAAGGGAGATAGTGCATCAAGCTGTTCGCAAGGGCCAACTTGATCCTCTTCCCCAGGATCCCAGATGAGGAAACCCTAGGAGAGCCACCGACTCCAACTACCGTCCATGTACGATCCATACTAGATCTGACCAACTGCCCATCCTACCTCCTCTACGTTCTTGACAGCCCATCTTTGTCTCAGTAGAGTCTTTCAGTGGCATGTTTCGGTCCTCTTTCCCATTACTTAGAAAAAGTGAGCCACCGGTTCAGGTACAAGATACTATCATTACCTCCTGGACAATTAGACATCCAACCCGTAATCGCAACGACCCAATTGCAAGAGCGGAGCTCTACCAACTGAGCTATATCCCCCCGAGCCAAGTGGAGCATGCATGAAGGAGTCAGTCTTCTATTCTTTTCCTTGGCGCAGCTGGGCCATCCTGGACTTGAACCAGAGACCTCGCCCGTGAAGTAAATCATCGCACCTACGGTCCAACCAATTGGGAGAGAATCAATAGATTCCTTTTCGGGAGCGATTCATCCTTCCCGAACGCAGCATACAACTATCCGTTGTACTGCGCTCTCCAAGTGTGCTTGTTCCCCCTTCTTCCTTACCATGGCAAGTCTTTGTGAAATAACTCCGATGAAAAGAAAAAAGAAGGCGTTAAGAGACCCTCCTGGCCCAACCCTAGACACTCTAAGATCCTTTTTCAAACCTGCTCCCATTTCGAGTCAAGAGATAGATAAATAGACACATCCCATTGCACTGATCGGGGGCGTTCGTAGTGACTGAGGGGGTCGAAGACCAAGAAGTGAGTTATTTATCAGCCAAGCATTCTATTCTTCTTATGGCTAGATCCAATCTCCTGGTCCCTGCGGAAAGGAAAAAGAATTTCACGTTCTTCCTTTCGGGAAGGGAGGATTAGGAAAATCCTATTGATTGCAATTTTCTCCAGACCCCCCGGAAAAGCATGAAAAAAAGGCTCGAATGGTACGATCCCGCCGTCACCCCAGAATGAAAGGGGCGATCTCGTAGTTCTTGGTCTGTGAAGATACGTTGTTAGGTGCTCCGTTTTTATTTTTCCATTGAGGCCGAACCTAAACCTGTGCTCGAGAGATAGCTGTCCATATACTGATAAGGGATGTATGAATTCTCGAGAAGAGAGGAGCCGTGGTGGTCCCCCCCGGACCGCCCGGATCCCACGAGTGAATAGAAAGTTGGATCTACATTGGATCTCACCTGAATCGCCCCATCTATCCTCCTGAGGAGAAGTTTGGTTTCAAACCCCGGTTCGAACAGGAGAAGTACGCCATGCTAATGTGCCTTGGATGATCCACATCTCAGGGTCAGGCGCCGATGAGCACATTGAACTATCCATGTGGCTGAGAGCCCTCACAGTCCAGGCACAACGACGCAATTATCAGGGGCGCGCTCTACCACTGAGCTAATAGCCCGTCGTGCGGGCCTCCCGCTGGGGCCCGCTATGCCAAAAGCGAGAAAAACCCCATCCCTCTCTTTCCCTTTTTTCGCCCCCATGTCGCCACACGGGGGCGACATGGGGACGTAAAAAAGGGGCTCCTATCAACTTGTTCCGACCTAGGATAATAAGCTCATGAGCTTAGTCTTACTTCACCGTCGAGAAACGAAAGAAGACTTCCATCTCCAAATTTAACTCAGACGTAGCTCGCTTCTTTTTGGGTGTGAAGCAGTGTCAAACCAAACTACCCAACAAGCATTAGCTCTCCCCGAAAAGGAGGTGATCCAGCCGCACCTTCCAGTACGGCTACCTTGTTACGACTTCACTCCAGTCACTAGCCCTGCCTTCGGCATCCCCCTCCTTACGGTTAAGGTAACGACTTCGGGCATGGCCAGCTCCCATAGTGTGACGGGCGGTGTGTACAAGGCCCGGGAACGAATTCACCGCCGTATGGCTGACCGGCGATTACTAGCGATTCCGGCTTCATGCAAGCGAGTTGCAGCCTACAATCCGAACTGAGGACGGGTTTTTGGAGTTAGCTCACCCTCGCGGGATGGCGATCCTTTGTCCCGGCCATTGTAGCACGTGTGTCGCCCAGGGCATAAGGGGCATGATGACTTGACGTCATCCTCACCTTCCTCCGGCTTATCACCGGCAGTCTGCTCAGGGTTCCAAACTCAACGTTGGCAACTAAACACGAGGGTTGCGCTCGTTGCGGGACTTAACCCAACACCTTACGGCACGAGCTGACGACAGCCATGCACCACCTGTGTCCGCGTTCCCGAAGGCACCCCTCTCTTTCAAGAGGATTCGCGGCATGTCAAGCCCTGGTAAGGTTCTTCGCTTTGCATCGAATTAAACCACATGCTCCACCGCTTGTGCGGGCCCCCGTCAATTCCTTTGAGTTTCATTCTTGCGAACGTACTCCCCAGGCGGGATACTTAACGCGTTAGCTACAGCACTGCACGGGTCGATACGCACAGCGCCTAGTATCCATCGTTTACGGCTAGGACTACTGGGGTATCTAATCCCATTCGCTCCCCTAGCTTTCGTCTCTCAGTGTCAGTGTCGGCCCAGCAGAGTGCTTTCGCCGTTGGTGTTCTTTCCGATCTCTACGCATTTCACCGCTCCACCGGAAATTCCCTCTGCCCCTACCGTACTCCAGCTTGGTAGTTTCCACCGCCTGTCCAGGGTTGAGCCCTGGGATTTGACGGCGAACTTAAAAAGCCACCTACAGACGCTTTACGCCCAATCATTCCGGATAACGCTTGCATCCTCTGTCTTACCGCGGCTGCTGGCACAGAGTTAGCCGATGCTTATTCCCCGGATACCGTCATTGCTTCTTCTCCGGGAAAAGAAGTTCACGACCCGTAGGCCTTCTACCTCCACGCGGCATTGCTCCGTCAGGCTTTCGCCCATTGCGGAAAATTCCCCACTGCTGCCTCCCGTAGGAGTCTGGGCCGTGTCTCAGTCCCAGTGTGGCTGATCATCCTCTCGGACCAGCTACTGATCATCGCCTTGGTAAGCTATTGCCTCACCAACTAGCTAATCAGACGCGAGCCCCTCCTCGGGCGGATTCCTCCTTTTGCTCCTCAGCCTACGGGGTATTAGCAGCCGTTTCCAGCTGTTGTTCCCCTCCCAAGGGCAGGTTCTTACGCGTTACTCACCCGTCCGCCACTGGAAACACCACTTCCCGTCCGACTTGCATGTGTAAAGCATGCCGCCAGCGTTCATCCTGAGCCAGGATCGAACTCTCCATGAGATTCCTAGTTGCATTACTTATAGCTTCCTTGTTCGTAGACAAAGCTGATTCGGAATTCTCTTTCATTCCAAGGCATAACTTGTATCCATGCGCTTCATATTCGCCTGGAGTTCGCTCCCAGAAATATAGCCCTCCCTACCCCCTCACGTCAATCCCACGAGCCTCTTATCCATTCTCATTCGATCACGGCATCAAAATAGAAAAACTCACATTGGGTTTAGGGATAATCAGGCTCGAACTGATGACTTCCACCACGTCAAGGTGACACTCTACCGCTGAGTTATACCCCTTCCCTTGCCCCCATCGAGAAATAGAACTGACTAATCCTAAGGCAAAGGGTCGAGAAACTCAACGCCACTATTCTTGAACAACTTGGAGTCGGGCCTTCTTTTCTTTTCACACTATTACGGATACGAAAATAATGGGAAAAATTGGATTCAATTGTCAACTGCTCCTATCGGAAATAGGATTGACTACGGATTCGAGCAATAGCACATGATTTCATAAAACCGTACGATTTTCCCGATCTAAATAAAGCAGGTTTTACATGAAGAAGATTTGGCTCAGCATGTTCTATTCGATACGGGTAGGAGAAGAACCCGACTCGGTATTCTTAAAAAAATAGAGAAATCAGAACCAAGTCAAGATGATACGGATCAACCCCTCTTCTTGCGTTCTTGCGCCAAAGATCTTACCATTTCCGAAGTAACTGGAGTTACATCTATTTTTCCATTTCAATTCAAGAGTTCTTATGTGTTTCCACGCCCCTTCGAGACCCCGAAAAATGGACAAATTCCTTTTCTTAGGAACACATACAAGATTCGTCACCACAAAAAGGATAATGGTAACCCCACCGTTAACTACTTCATTTATGAATTTCATAGTAATAGAAATACATGTCCTACCAAGACAGAATTTGTAACTTGCTATCCTCTTGCCTAGCAGGCAAAGATTTACCTCCGTGGAAAGGATGATTCATTCGGATCGACATGAGAGTCCAACCACATTGCATTGCCAGAACCCATGTTGTATATTTGAAAGAGGTTGACCTCCTTGCTTCTCTCATGTTACAATCCTCTTGCCGCTGAGCTCCCTTTCTCCTCGGTCCACAGAGACAAAATGTAGGACTGGTGCCAACAGTTCATCACGAAAGAAAGGACTCACTGAGCCGAGATCACTAACTAATACTAATCTAATACTAATAGAAAATACTAATAGAATAGAAATAGAACTGTCTTTTCTGTATACTCTCCCCGGTTCCGTTGCTACCGCGGGCTTTACGCAATCGATCGGATCATATAGATATCCCTTCAACACAACATAGGTCATCGAAAGGATCTCGAAGACCCACCAAAGCACGAAAGCCGGGATCTTTCAGAAAATGGATTCCTATTCGAAGAGTGCATAACCGCATGGATAAGCTCACACTAACCCGTCAATTTGGGATCCAATTCGGGATTTTCCTTGGGAGGTATCGGGAAGGAATTGGAATGTAATAATATCGATTCATACAGATACAGAAGAAAGGGTTCTCTATTGATTCAAACGCTATACCTACGAGATAGGGATAGAGAAAGAGGAAAAAACCGAAGATTTCACATAGTACTTTTGATCGAAAAATCAATCTGATTTATTTCGTACCTTTCGTTCAATGAGAAAATGGGTCAGATTCTACAGGATCAAACCTGTGGGACTTAAGGAATGATGGAAGAAAATAAAAAAGAAATAAAAAAAAAAAAAATAAGTAAATAAAATGCAGTAGAAGAGTCCAGATTCCAAACGAACAAATTCAAACTTGATTGAAAAGGATCTTTCTGATTCTCGAAGAATGAGGGGCAAAAGGATTGATCGAGAAAGATTTCTTGTTCTTATTATAAGATCGTGATTGGATCCACATATGTTTGGTAAAAAGAATAATCTTCTCCTTTGAGAATAATCAAAAAAGGAAAGTGTTCAATTGGAACATGAAAACGTGACTGAGTTGGTCCTAGTTACTCTTCGGGACGGAGTGGAAGAAGGGGGGAGATTCTCGAACGAGGAAAAGGATCCAATGACTTCGAAAGAATTGAACGAGGAGCCGTATGAGGTGAAAATCTCATGTACGGTTCTGTAGAGTGGCAGTAAGGGTGACTTATCTGTCAACTTTTCCACTATCACCCCCAAAAAACCAAACTCTGCCTTACGTAAAGTTGCCAGAGTACGCTTAACCTCTGGATTTGAAATCACTGCTTATATACCCGGTATTGGCCATAATTTACAAGAACATTCTGTAGTCTTAGTAAGAGGGGGAAGGGTTAAGGATTTACCCGGTGTGAGATATCACATTGTTCGAGGAACCCTAGATGCTGTCGGAGTAAAGGATCGTCAACAAGGGCGTTCTAGTGCGTTGTAGATTCTTATCCAAGACTTGTATCATTTGATGATGCCATGTGAATGGCTAGAAACATGTGAAGTGTATGGCTAACCCAATAACGAAAGTTTCGTAAGGGAACTGGAGCAGGCTACCATGAGACAAAAGATCTTCTTTCTAAAGAGATTCGATTCGGAACTATGATATGTCCAAGGTCCAATATTGAAATAATTTCAGAGGTTTTCCTTGACTTTGTCCGTGTCAACAAACAATTCGAAATGCCTCGACTTTTTTAGAACAAGTCCGAGTCAAATAGCAATGATTCGAAGCACTTCTTTTTACACTATTTCGGAAACCCAAGGACTCAATCGTATGGATATGTAAAATACAGGATTTCCAATCCTAGCAGGAAAAGGAGGGAAACGGATACTCAATCTCAAGTGAGTAAACAGAATTCCATACTCGATCTCATAGATACATATAGAATTCTGTGGAAAGCCGTATTCGATGAAAGTCGTATGTACGGCTTGGAGGGAGATCTTTCATATCTTTCGAGATCCACCCTACAATATGGGGTCAAAAAGCCAAAATAAATGATTTTAGCCCTTAGAAAATAAAAAAAAACGGATTCCCCCTTTCACGCTCATGTCACGTCGAGGTACTGCAGAAGAAAAAACCGCAAAATCCGATCCAATTTATCGTAATCGATTAGTTAACATGTTGGTTAACCGTATTCTGAAACACGGAAAAAAATCATTGGCTTATCAAATTATCTATCGAGCCATGAAAAAGATTCAACAAAAGACAGAAACAAATCCACTATCTGTTTTACGTCAAGCAATACGTGGAGTAACTCCCGATATAGCAGTAAAAGCAAGACGTGTAGGCGGATCGACTCATCAAGTTCCCATTGAAATAGGATCCACACAAGGAAAAGCACTTGCCATTCGTTGGTTATTAGGGGCATCCCGAAAACGTCCGGGTCGAAATATGGCTTTCAAATTAAGTTCCGAATTAGTGGATGCTGCCAAAGGGAGTGGCGATGCCATACGCAAAAAGGAAGAGACTCATAGAATGGCAGAGGCAAATAGAGCTTTTGCACATTTTCGTTAATCCATGAACAGGATCTATATAGACACATAGACCCATGGATCCATACATCTCGATCGGAAAAGAATCAATAGAAAAAGAATCGGAATTGATCGATATATCTCTCGAAACAAACGAAAAGGAAACGAAAGACGAAACATAAATCATGGATCAACTAAGCCCTCTCGGGGACTTGCTTAAGAATAAGAAAGAGGAATCTTATGTAAATACCATGGAATAAGGTTTGGTCCTATTCATGGGGATTCTGTAAATATTCCATTCCAAAAAGAGAAAATTCGAAACAATTGGGATTTTTTTGGAGATTGGATGCAGTTACTAATTCATGATCTGGCATGTACAGAATGAAAACTTCATTCTCGATTCTACGAGAATTTTTATGAAAGCCTTTCATTTGCTTCTCTTCGATGGAAGTTTTATTTTCCCAGAATGTATCCTAATTTTTGGCCTAATTCTTCTTCTGATGATCGATTCAACCTCTGATCAAAAAGATATACCTTGGTTCTATTTTATCTCTTCAACAAGTTTAGTAATGAGCATAACGGCCCTATTGTTCCGATGGAGAGAAGAACCTATGATTAGCTTTTCAGGAAATTTCCAAACGAACAATTTCAACGAAATCTTTCAATTTCTTATTTTACTATGTTCAACTCTATGTATTCCTCTATCCGTAGAGTACATTGAATGTACAGAAATGGCTATAACAGAGTTTCTGTTATTCGTATTAACAGCTACTCTAGGAGGAATGTTTTTATGCGGCGCTAACGATTTAATAACTATCTTTGTAGCTCCAGAATGTTTCAGTTTATGCTCCTATCTACTATCTGGATATACCAAGAAAGATGTACGGTCTAATGAGGCTACTACGAAATATTTACTCATGGGTGGGGCAAGCTCTTCTATTCTGGTTCATGGTTTCTCTTGGCTATATGGTTCATCCGGGGGAGAGATCGAGCTTCAAGAAATAGTGAATGGTCTTATCAATACACAAATGTATAACTCCCCAGGAATTTCAATTGCGCTTATATTCATCACTGTAGGAATTGGGTTCAAGCTTTCCCTAGCCCCTTCTCATCAATGGACTCCTGACGTATACGAAGGAGTGCGGTTCGTTCGATAAATTCCTACCTCTCTATCTATTTCTGAGATGTTTGGATTTTTCAAAACTCCATGGACATGCAGAAGAGAAATGCTATTCCCACTCGGACCAAGACATAACTTTACTTGTTCAAATAACAATTAAGGTGAAGCAGAGTCAGGAACAACGAATCCCTTTATGATAAACAGATTCATTTTGCAAGTTCGTTATTACGGGTAGTTCCTACAAAGGATCGGACTAATGACGTATACAATACTTGAATTCTCGATGTAGATGCTACATAGTTGGTTCTCATCCTTCAGAGACTACGAGTATAATAGGAGCATCCGTCGACAAAAGGATCACCCTAAGATGATCATCTCGTGGCTATTGAGAACGAATCAAATCAGATGGTTCTATTTCTCAATCTTTTCGACCTCGGTTCCGTAGGAGCAAGTCATAAAGATTGAGAAAAATCGGTCATTCACAACCACTGATGAAGGATTCCTCGAAAAGTTAAGGATTAGTAATCCTTTTGAAAATTCAAAATCGAATGGATTCGGTCTTATACATACGCGAGGAAGGTAATCAAAAAAGAAAGAAGAACTCATCTTCTTTCTTTTATCACTTAGGAGCCGTGCGAGATGAAAGTCTCATGCACGGTTTTGAATGAGAGAAAGAAGTGAGGAATCCTCTTTTCGACTCTGACTCTCCCACTCCAGTCGTTGCTTTTCTTTCTGTTACTTCGAAAGTAGCTGCTTCAGCTTCAGCCACTCGAATTTTCGATATTCCTTTTTATTTCTCATCAAACGAATGGCATCTTCTTCTGGAAATCCTAGCTATTCTTAGCATGATATTGGGGAATCTCATTGCTATTACCCAAACAAGCATGAAACGTATGCTTGCGTATTCGTCCATAGGTCAAATCGGATATGTAATTATTGGAATAATTGTTGGAGACTCAAATGGTGGATATGCAAGCATGATAACTTATATGCTGTTCTATATCTCCATGAATCTAGGAACTTTTGCTTGCATTGTATCATTTGGTCTACGGACCGGAACTGATAACATTCGAGATTATGCAGGATTATACACGAAAGATCCTTTTTTGGCTCTCTCTTTAGCCCTATGTCTCTTATCCTTAGGAGGTCTTCCTCCACTAGCAGGTTTTTTCGGAAAACTTCATTTATTCTGGTGTGGATGGAAGGCAGGCCTATATTTCTTGGTTTCAATAGGACTCCTTACGAGCGTTGTTTCTATCTACTATTATCTAAAAATAATCAAGTTATTAATGACTGGACGAAACCAAGAAATAACTCCTCACGTGCGAAATTATAGAAGGTCCCCTTTAAGATCAAACAATTCCATCGAATTGAGTATGATTGTATGTGTGATAGCATCTACTATACCAGGAATATCAATGAACCCGATTATTGAAATTGCTCAGGATACCCTTTTTTAGCTTCTAGAATCTATTTCTTAGTTCAAGATCCCTCTTATCTTACTAACTGGAATCAAAGAATTAGTAGATCTGTTCCGCCCAAAATGGGAATGGGCTAGGGTTATGAACTTATAATCTATAATCTGATGATCGAGTCGATTCCATGATTATAAGTTCATTCCATACCGGACCAGACCGGAATAGGGTTATATACATTCTCATTATGAGAAGGGGTCATTCGAGCGTATCTAAATAGATACTATGTTTACATATAGATCCCTGCGTCGTTCCATTCCATTTAGGATTAGGAATAGGCGTAATCGGACCTGCTTTTTACATATCTCTCATTATTTGGGACCCTATTCACCTCTTTGGGCTTTTCTATTGAATCGAGAAATAGGTTTGATTGTCCATCTTTTTGATAGAATATATATAAGGTATCCTCCGGATAATTCAAATCGAACCAATTGGATGTCCGACTCGGGCCTATATGACATGACCGATCAATAAAAATACTCTAACACTCCACCCTTGTCATATATTCCATACATCACACTAGATAGATATCATATTCATGGAATACGATTCACTTTCAAGATGCCTTGGTGGTGAAATGGTAGACACGCGAGACTCAAAATCTCGTGCTAAAGAGCGTGGAGGTTCGAGTCCTCTTCAAGGCATAATATTGAGATCTCTTATTGAATTGGAATAAGTTCGGCAGCGGATCACGAAATCTTGGTGATCCTCTCTATCTAATGAATGGGGAGTCCGTTTTGAAATCGTCCGCCCTGCACCCACCCCCCGAGTATATGCTTCAACAGGAATCACACGGGGGTAGATTGATACAATAGAAACCTCTGGTAAAATGCCCACCCGTAACCCAGCGGATAAAGTACATTACATAGTCCGTTTTAGGGATTGGCGACTTACCCATTCAATGACTTTGGCACCGGACGTTCCCAAAATGGGTACTGTACTCTCGGGTCGGGTGAATTCAATAATAGACGCCTGTTGGCATTCCAGCCTTCCTTCTCCTTTTGGGGCTTATCCGAAAGGAAAGAGAATTCAGTACTTCTTGGTCGTGAATATCTGAATAGGACAAACCGCCCCGTGGATATCTTTGCTTCGGAACAAAACAATTAGAATTAGGCTCGGTCAACTGGAATGTGTATTATCCATATAGGGGATCTTTCAATTGAGAAGATCCATCGACCTGAGACGAAGAGAAAGAAAGGTTCTATCTATTTTATTTAGTTATTCAGTTAAACCAATGATTTGTTATTGGAGCAGATAGCAACAACCATTTCATCCGGGAAAAGCCATCTTTTTCTCAACAATGTCTTTGTCATTTGATCCAATAGCGTTCCATTAGATAGGAACAGATTTGATAAATATTGATAACTCTCGGATAGAGTATTAGAACGGAAAAATCCATTAGATAATGAACTATTGGTTCTAAGCCATCTCTGGCGATGAATCAACAACTCGAAATGCTTTTCTTGCGTATTCTTGATAAACCAGCGTTTATATATAGATGTAGGAAGATCTGTTTGGGAAGTAAGAAGCCCCCTTGACATCTCTTCATCTGCAAAGAATTCTCGATGTGAAAACACAGAGACAAAAGGCTGATCTTTGAATAGGAAAAAGAGTGGATCCGCAGGGTCCCAAATGAATTGGCTTATTCGAAAAAAGCCTTGTTCTTTGGAAGATCTATCTCGTGTCTGGTACTGCATGGTTCCACTCTGCAAGAACTCCGAATCATTCTCTTGAAGCTCATCCTCTTCATCATAAATGATCCGCTTGCCCCGAAATGACCTGGCCCAATAGGGAAATCCCAATTCATTGGGCCTTTCGATACAATCAAATAGAAAGCCCCAAGGGCGCCATATTCTAGGAGCCCAAACTATGTGATTGAATAAATCCTCCTCTATCTGTTGCGGGTCGAGGACTCCTTCCCCTTCTTCAAACTCCGATTCATATTTTTCATAGAGAAATCTCTGATCAACGATAGAACAAGATCCATTTTGAATCATATTTAAGGGATTCCTTGGTTCGGGCCGAAGAAGCAATGTCACTCGATCATTATCAAACTGACTGCAATCTTTTTCTGTCCGTGAGGATCCCACCAGAGCGCCTTCTACTTCTAATAGGCCATGAACTAGATCCGAATCATTCTCAACGAATCCATAAGAAGTGATCCCTTTTTTTTCATCAGGTCCGGGTAGAGACCAAAGGTCTTGAGCGACCGATCCGGCAGAACAACTCAAAAGATAAAGAAGTATCGTGAATTTCTTCATGCTCGTTCCAAGTTCGAAGTACCATTTGTACAAATAAGAATCCCCCTCGTTACATGATTTCTTCTTCATATAGATAGATATAGGATCTATGGAGCAATTACTTAGAAGTACATTTTGTGAAACAGCCCTTCCTATCTGATAGAAAAGGATCCCATGATCCTGAACCGATCTTACCTGGGATCGCAAATCCCAAGTTTGTCTATGAAGAGCAGATCTAATTATATTAGTGTCTATAATGGATTTATTTTGTATAATACTAATCGATAGGGCCTCATTGGTAAGTGCTACAAGATCTCGTACATTGGAACCCATAGTTATGGACCCGAATCCATTAGTATGGAACATTTTCTTTTCCAAGTGAAATCCCCTAGTATATGAAAGAGTGAAAAAGTGCTTTCGTTGTTGTGGAATAAGAAGCCTTCGTATCTTAATGCATGTATTTAATTTATTCGGAGCTATTAGAGCGGGATCTACTTTTTGGGGAATATGAGTCGAAGCAATAACAAGAATATTTCTAGTGGAACATCTTTCACAATCCCTGGAGAGATAGTTCACTAATAGACCGAGGGATAAGTAATTCGACTCATTCACATCCAGATCATGAATGTTTGGAATCCATATTATGCAAGGAGACATTGCTTTTGCTAATTCGAATTGAAGGGTGATATAAAATCGGTCTATTTCCGGCATCATATCCATAGTTAGCGCATTCATCATAGTTAGAAGCTCCAGCTCCGTATCAAGGTCACGGTCGATATCGTCACTATCATCAATATCGTCACTATCGTCACTATCATCAATAAGAAAACCCTTAGGCTTGTTATCCAGGAACTTGTTCAGAAATACTGTAATGAAAGGAACATAGGAGTTTGTCGCTAGGTATTTGACCAAATAGGATCGTCCAGTTCCTATAGAACCTATCACTAAAATACCCCTAGGGGGGGATAGGGCTAAGCGGAGCGAAAAAGGTTTCCTATGAGATGGGAAATGAAAACTATTAGCCCCACACGGGGTTTGTGAATAAGTGATTGTCTGATAATGAGCAAGGAATATCCGTCTTTCTGCTAAACAGGATGTATTGAACTCATAATTCATTAGATACTTTTTATGAATGTCAACTAAGTATCGTAAGTAAATTGCTCCCGGTTGTTCAATCATTTGATAACCAGAGTTATTCTTTGATAAATAATCACTATGAGTCAGACTCAATAGAATTTGATCAATCCTTTTTTCTGTCGTTAAGGTAGAGAACTGAACCAAGAATTCTCTTTCTTTATCATCAATCGAATCACTGTTCGAGACCCAGGATTCTATTTTATCATCAATCCAATCACCATTCACGTTTTTTCTTTTTCTTATCAAGGAATAGATCGCTTTACTTGTATGACTTAGATGTCTCGTATTTCTCGAAAAAGCGATTCGATTGATGGGATTTGGTATGATACTTATGAGATCGATGAGATTCAAATATTTCTTCTTAGAACGTATTGATTTGACCCCATAAGCGGGACCACCACCCCATAGCATGTTGCCGCCAGAAGCAGAACCCCGTATTTCTTCTAGAGAATCTCCTAATTGTTCCAGAGCAACTAGAAAGAGGTTCTTTAACCAGAAAGAATTCAGTTCAGATGTAGGATACCTATCCAGAAGTTTTCGCAACTCAATCATGTATGATGGAATCATCAAAGATTTGACCTTTTCGAACTCTGTCTGTAACTCACTATAGGCTCGAGAAACAAAGAGAAGATGTGTACGAACGAGATATCCAGCAACAAGAAGAAGGAAAAGGATTGAATAGAGGAACTCCCGAACATTTAGCGATCTCAGATGTGTCGATATCAATGGTGACTCATTATTTCGATGAATAATTTCTTCGGACAGAAGAAGATTATGTAAACACTTACTCGAAATCTCACTTATCAGACTCGAAATCTCACTTATCAGATTCCATTGTGGAAGACACCATTTTTTCTGAAGAATTCGCCATGATATATCTGATCCATGCATAATATCATGAAAAATGGATACAAATTTTTGGCTGCTACTTAGTATCGGCAATAGGTCTGAAAAAGTATCTAAAAATATCAAATTTAGATATTTGTACCCTGTCGAAGTAAGGAACCATGGTATATATGTTTTGAATAGATTCCATTTTGAGAGAGTTGAAAAAGCACTATCTCGTTGAAAGGTTCTATACATCTGCCCTTTCTCAAGGCATTTTTTTAGACAAGGACTCCGTTTTTTCCTCTTTTCGGATGGTAAATATTTCTCAGAACATGGAGTGTGAATCAAACCCATGTTTGAATTGAAATTGAGATACTGATGCAAGTTCTTCCCTTCTGAATCAGGTAGATTCATATCTGAAAGAGGTTGACAATAAGTTCTTTCAAAATTGACTATTTGTCCCTCTGTTAGAGGTGTTCCAGAAATATCTGCGATCGAGTAAATAGCTCTACGAACGAATGGATCGGATCGAATTGGAAAATGGAAAGATTTGTACAAATTATACCCTTCGTCACCACTTTGCGGAAAATCGTTAGGTATCAATATGTTAGATACCTGTGACTCGATTGGTGAAATAGTATCTCTCTCCAAAAAAGCATGTTTTTTTTTACCGCCGCACAAAGAAAATATTTTGTTGCGAATGAACAAGATATTGAGGAATTGTCCATACATAAAATCATAATTATTGATACAGGCCTTTTCCACATAAAAAGGGAATCTTTTGTTACAATAGAAGCAGAAGTGATATCGATTATTCAAGAATCGAAGTCGATTTGCTTTATAAAAAGAGGATATCAATGAACTTCTATGAAATGGTTTCACGGGATTCAGCCAATTGTCTTGATCGTGGGATATCATTGAGAAATAGGAATCCGTGTTATCAAAAGATTTCCTGCGATTCTTTCTAGTATGGAATGAGTCAATCATCCACTTTGGTATCTTATTGAACAAAAATGGTGATATTGTTCCTCCATTGATCAAGAATTTCGATTTTTGGGAAGTATCATGGTCATCCAATAAGAAGGGTTTCAATTTTTTCAAATGAACGATTTGAAGACCTATTGATTCTAACAACTGATTACAGAGTGGATCATTCGGACCTTTCAATTCATAGATGTGGATCTCGGACCTATGAATGGGGATACTCCCGAAACTCACAAAGAAAAAAGGAAGTGAGTTAGACAAAAAGAGAAGAAACTTGGACAAAAAAAGAAGTAACTTGGACAAAAAGAAAGAAAGTGACTTAGACAAATCTTTTTTGTCGATAACCTCAGACCAATCAATCGAATATTGATTAATACGTAATCGATCGAACACTACTTGAAAACGGCTATTCTGCTCAGAAATGAGATGTTCCTGGAAATTCTTGCTCCCATTGGACCATTTGTATCTATATGCATTAGGATCCCGATTCATGGATTTCTCGGTTCGAGAAATAAAAATAAGAGGATCGAACCATTTCTTCTGACTCTTTTTCAAATTTGATAAATGTTGGTTGATCGTGTATTTCATTATAGTTCTATGATTCAGAGTATCATTTCCTATTTGATACCTTTGAATTCCATATTCGAAGTTGCGATCAGATCGATTCATTAAAAAGAATCGATTCAATACATTTCTTATGTACCCATAGGTGCTATATTGGATTTGAATCAGATTTCGGATCAATCTATATTGATTGACTGCCTCCATTATGTTGTTGCTAGCAAATACCACTATTTTTGGTTTTGGATCTTCCAAATCATTCCCGCAAGAGGTCCGGACCCATTTTTTTATGATCCTTCGATAAAAAGATTCATTCTCTTCATAAAAAAGAGGAGGTAGAACCAATAAAGATCTCTTTTTCGATTCATCCCTGGAGTTGAATACCTCATTCAAGAATTGTTTTTGATCCAATCCGGAGGAATCCATAGAAAAGGCAAATCCCTTATGATACACCAGATCCGGCTCGGTTATTGATAGAGTGAATAGATCTGCCATTTCTTGAAATCTCTCTTCTGATTCAAAATCGTGGTGTAACGTGTATCCCCCCCTGTTCCGGTCATGGAATAGATGAAATAAACCAAAAAATGGATTTTTGTTCAAGAATGAAATCTTATTGGAACTGTCCAGTTCATCCTTCGGAACCATATCACATCCCGGATCTGATGAAATAGGATGAATTGAGACGGTATTTTGTAAATACATAATTATCTTGAATATATTAACTATTTCTTTATTTTCCGATCGCCTGGAAAGAACAAAAGAAACATCTTGTTCTTTCTTCAACAATTTCTGATCTCTAGTGGACCTCTCAGTAGGATTCGAACCCAGATGAAGTTCTGACCATCTGTCAGAGAAAAAAGAACGAATGGATCTTGTAGGATTCCCAAGAAATTCTTCGATTTCTTCCGGAAGCAGATGATTATTCATCTGCTTCTCACGTTCCGTGAATAGCCGGGACATTGAGGAATATCCAGAAAGGCATTTAGGGAATCGCTCTGATTCTATCTCTGTTCGTTCCGTTTGAAGAAAGGAAGGATCCCAACAAAGAATCGATCTTTCTTTTAGTTGTTGAATCTCTCTTTGATTGATCAATGTGTGATATTCCGAATCCTCATTCCTAATGGAATCGAAATGATCTCTGGATTGATCAGAAGATCCTTTCAATTGGCTAGAATCCGTTACTTGAATGAAACTAGATCTTGTGGAATCATATTGAATATTTGACGATACATTCCGTACCTTGCTAAAAAACCGATCCTTGTTTACCAACCACACATTGTCTAACCAAATCCAATTCTCTCTCGATGTGTTCCTCAAAAAATCCGATTCGTGCGGACTCTTCCCCCAACTAACGAAGAGATCTTGGCGGAATTGCCACATATGAAATTGAGCACAATTTTGCAAAGAAATAGCCCGCTTGTTTCTCAAGAAGAGATGGGAAACATGCTCAATATCATTTGATTGAATAGTTGACCCAGCCCCTTGTTGTTTGAAGAAACCCTCCACTTCAATTGGTATTTTTTCACGAAAAGCAAACATGAGATAATAAATCCAGTCTTTCACTAAGATTTCGAATAGCTGTCCCGAATTCAAGTTGATTATGTTTCGCCTCTTCCTCGGAGAAAGACGATCAAACAATTCCCAATCATGGTCCTTGCGGATCGGATCATCCATATAATATACAAAAAGAAACTCCAGATATTTGATATCTTTCTCTTTGAATGAGATCTCAATTCCAGCGACGGTTTCATTAGATATCTTACAACTAGAATCCCTCTTTTTTCCGATCCAGTTCCTCCACCACCGCGAACCCCAGTTAGATTCAGGCATGATACACTTTTTAGTTATTGGGAGAACCCAAGTACTCTCTTTCGGATCCAGGAAAGAGCTCTCAGAGATCTTTTTTCCTTTTGGAAGATACAGGAGCGAAACAATCAACCTATTGATATTGGAAGACTCAAAAGATTCTTCCAATGTATCATTTCTGGGTCCAATGGAATTCATAGGTATAGGAAGAAGCCCTGTCAAATAGAGATTTTTTCTTTCGACCATCTTTCGATTGTTAATACGATATATAAGGACCGCTACTACAAAGAGTACTACACCCTTGATCGTGAAATATCGATTGCTTGTTGAACCCTGTGAATTGCGTGAAAGTAGGATACTCCAAACTCGGGAGTCCAAGAGTTTTATAAAACGCTCTTGATGGAAAAAAATGTGAATGAAAGATCCCACTGAATTGAATTGGGTCCATGAATCTAAGAAATAGTGAGAATTCTTGATCTCTCTCAATATCTCTCTCAATTCGAAAATCCAGGATTTGAATTGATGTCCTTTCATTGAATCCTCCTAAATTGCATTGATTTATCCTAAAGATTTCATTTCAATTGGAATTTGGTTATTCACCATGTACGAGGATCCCCGCTAAGCATCCATGGCTGAATGGTTAAAGCGCCCAACTCATAATTGGCGAATTCGTAGGTTCAATTCCTACTGGATGCACGCCAATGGGACCGTCTATTGGAATTGGCTCTGTATCAATGGAATCTCATCATCCATACATAACGAATTGGTGTGGTATATTCATATCATAACATATGAACAGTAAGAACTAGCATTCTTATTGAGACTAGAACTCATAGGGAAGAAAATAGATTTATGGATGGAATCAAATATGCAGTATTTACAGACAAAAGTATTCGGTTATTGGGGAAAAATCAATATACTTCTAATGTCGAATCAGGATCAACTAGGACAGAAATAAAGCATTGGGTCGAACTCTTCTTTGGTGTCAAGGTAATAGCTATGAATAGTCATCGACTCCCGGTAAAGGGTAGAAGAATGGGACCTATTATGGGACATACAATGCATTACAGACGTATGATCATTACGCTTCAACCGGGTTATTCTATTCCACCTCTTAGAAAGAAAAGAACTTAAATCAAAATACTTAATAGCATGGCGATACATTTATACAAAACTTCTACCCCGAGCACACGCAATGGAGCCGTAGACAGTCAAGTGAAATCCAATCCACGAAATAATTTGATCTATGGACAGCATCGTTGTGGTAAAGGCCGTAATGCCAGAGGAATCATTACCGCAGGGCATAGAGGGGGAGGTCATAAGCGTCTATACCGTAAAATCGATTTTCGACGGAATGAAAAAGACATATATGGTAGAATCGTAACCATAGAATACGACCCTAATCGAAATGCATACATTTGTCTCATACACTATGGGGATGGTGAGAAAAGATATATTTTACATCCCAGAGGGGCTATAATTGGAGATACCATTGTTTCTGGTACAGAAGTTCCTATAAAAATGGGAAATGCCCTACCTTTGAGTGCGGTTTGAACTATTGATTTACGTAATTGGAAGTAACCAATTAGGTTTACGGCGAAACCTAGAAATCGATCACTGATCCAATTTGAGTACCTCTACAGGATAGACCTCAACAGAAAACTGAAGAGTAACGGCAGCAAGTGATTGAGTTCAGTAGTTCCTCATATAAAATTATTGACTCTAGAGATATAGTAATATGGAGAAGACAAAATTGTTTCAAGCACCGACAGAACCAGAAGCGCCCCTTGTTTCAAAGAGGGGAGGACGGGTTATTCACATTTCATTTGATGGTCAGAGGCGAATTGAAAGCTAAGCAGTGGTAATTCTAAGGATTCCCCGGGGGAAAAATAGAGATGTCTCCTACGTTACCCGTAATATGTGGAAGTAGCGACGTAATTTCATAGAGTCATTCGGTCTGAATGCTACATGAAGAACATAAGCCAGATGAAGGAACGGGAAGACCTAGGATGTAGAAGATCATAACATGAGTGATTCGGCAGATTTGGATTCCTATATATCCACTCATGCGGTACTTCATTGTGCGATATATATAAGAATTCTACGATATATATAAGATCCATCTGTATAGATATCATCATCTACATCCAGAAAGCCGTATGCTTTGGAAGAAGCTTGTACAGTTTGGGAAGGGGTTTTGATTGATCAAAAAGAAGAATCTACTTCAACCGATATGCCCTTAGGCACGGCTATACATAACATAGAAATCACACTCGGAAAGGGTGGACAATTAGCTAGAGCAGCAGGTGCTGTAGCGAAACTGATTGCAAAAGAGGGGAAATCGGCCACATTAAAATTACCTTCTGGGGAGGTCCGTTTGATATCCAAAAACTGCTCAGCAACAGTCGGACAAGTGGGGAATGTTGGGGTAAACCAGAAAAGTTTGGGTAGAGCCGGATCGAAATGTTGGCTCGGTAAGCGTCCTGTAGTAAGAGGAGTAGTTATGAACCCTGTAGACCATCCCCATGGGGGTGGTGAAGGGAGGGCCCCAATTGGTAGAAAAAAACCCGCAACTCCTTGGGGTTATCCTGCACTTGGAAGAAGAAGTAGAAAAAGGAATAAATATAGTGATAATTTGATTCTTCGTCGCCGTAGTAAATAGTAGAGTAGAGAAAATCGAATTTGTTTCTTCGTCTTTACAAAAAAAAATAGGAGTAATTAGCTGTGA
