# Supplementary material for: Genome skimming reveals novel plastid markers for the molecular identification of illegally logged African timber species
Source: PLoS One. 2021 Jun 11;16(6):e0251655. doi: 10.1371/journal.pone.0251655 (PMC8195358; doi:10.1371/journal.pone.0251655)
Supplement: S5 File — (FASTA) [file pone.0251655.s012.fasta]

>Pericopsis angolensis voucher Zimba 1086 chloroplast, complete genome
GGATCTGATTGTATGATTGTATTATGTTA-TTTTTTTTTGTATTCATTTCAATTTCTGGGCGAACGACGGGAATTGAACCCGCGCATGGTGGATTCACAATCCACTGCCTTGATCCACTTGGCTACATCCGCCCCTATATTATGTAAAAATTACCTAGACTTCTATTTCTACTCTTTCGTTATCATTCTTTTTTCTTCTAAGATAGATATGATAAGCAAAAAAAAATGGAAACATTCATTTCTTTTCATTTCTTTTTTATTTTTACATTGCGAAGTCATATATATATGTATTACAAAAAGAAAAAAAAAAAATTGATGAGAAAAAGGCATAAATTAGAAATTACTAAATAACAAACAAAAATATGAAATGAAACTCAAATTTTTAAAATTTCTTATGTTGAAATAAAAAATGCTAAAGAATGTTGAAGTAAATCAAAATTTTATGTATAAATAAAAAGACTACTAAAAAAAAAGTAAAGGAGCAATAGAAACTCTGTTAATATTGCTCCTTTACTTTCAAAAACTCATATACTTACTTACCTTAAGACCAAAATATTATCCATTTATAGATGGAGCCTCGACCGCAGCTAGGTCTAGAGGGAAGTTATGAGCATTACGTTCATGCATAACTTCCATACCAAGGTTAGCTCTGTTAATAATATCAGCCCAGGTATTAATCACACGACCTTGACTATCAACTACAGATTGGTTGAAATTGAAACCATTTAAATTGAAAGCCATAGTGCTGATACCTAACGCGGTAAACCAGATACCTACTACAGGCCAAGCAGCTAGGAAGAAGTGTAAAGAACGAGAATTGTTGAAACTAGCATATTGGAAGATCAATCGGCCAAAATAACCATGAGCAGCTACAATATTATAGGTTTCTTCTTCTTGACCGAATCTGTAACCTTCATTAGCAGATTCATTTTCTGTGGTTTCCCTGATCAAACTAGAAGTTACCAAGGAACCGTGCATAGCACTGAATAGGGAGCCGCCGAATACACCAGCTACGCCTAACATGTGAAATGGATGCATAAGAATATTGTGCTCAGCCTGAAATACAATCATAAAGTTGAAAGTACCAGAGATTCCTAGAGGCATACCGTCCGAAAAGCTTCCTTGACCAATTGGATAGATCAAGAAAACAGCAGTAGCAGCTGCAACAGGAGCTGAATATGCAACAGCAATCCAAGGGCGCATACCCAGACGAAAACTAAGTTCCCACTCACGACCCATGTAACAAGCTACACCAAGTAAGAAGTGTAGAACAATTAGTTCATAAGGACCGCCATTGTATAACCATTCATCAACGGATGCCGCTTCCCATATCGGGTAAAAGTGCAAACCGATAGCCGCAGAAGTAGGAATAATGGCACCAGAAATAATATTGTTTCCATAAAGTAGAGATCCAGAAACAGGCTCACGAATACCATCAATATCTACTGGAGGGGCAGCAATGAAAGCGATAATAAATACAGAAGTTGCGGTCAATAAGGTAGGGATCATCAAAACACCAAACCATCCAATGTAAAGACGGTTTTCAGTGCTGGTTATCCAGTTACAGAAGCGACCCCATAGGCTTTCGCTCTCGCGTCTCTCTAAAATTGCAGTCATGGTAAAGTAAAATCTTGGTTTATTTAATCATCAGGGACTCCCAAGCACACGAATTCCCTATAACTAGATAATTGAGGGCTTGTTATTCAACAGTATAACATGACTTATATACTGGTGTCAACCAATACTAATATCCATAGTATGCTCTTATTCATCTAGATTCATCCGAATTCACTTTTCTATAGATATGACTTCGCTATGGTTATGTACATATAAACATATAACTTCGATATATTAATTATAATATAATGGGTTGCCCGGGACTTGAACCCGGAACTAGTCGGATGGAGTAGATAATTTATTTGTTAATCAAATTCAACAGTAAAACAAGAAAAAATCCCTCCCCAAGCCGTACTTGCATTTTTCATTGCACACGGCTTTCCCTATGTATACATCTAAACCTGAGTTACTTCCTCAGAACAAGACTCTAAGAAAGTTAAATACTCAGTTGATGAATCCTGAATCCCCACCTTTTTTACTATATGAACATTTCATAATCCTATAGAAATAGAATACTAAAGAAATAGAATACTAATATAATAGAAATGAAATGAATGAATTTTTTCATTATTATCTTCATTTAAAGATAATTTCCATTTACCCATTTACAAAGTATCCTAACCAATCATTCATGATTGACCAGATCGTTGCTGAAAATAATATCCAAATACCAAATCCGACCTCGATGATATAACCTCTGCAAAATAAAAGTAGAAGAAGCTCTTTGAAAGATCAAAGAAAGAATCTCTTCTTCCTCTGTAAAGAATTCTTCCAATAATTTTTCTGAACCTAATCTTTTCAAAAAAGCACGTACAGTACTTTTGTGTTTACGGGCCAAAGTTTTAATACACGAAAGCCGAAGTATATATTTTATTCGATACAAACTCTTTTTTTTTGAGGATCCATTGTAATAATGAGAAAGATTTCTGCATATCCGCAAAAATCGGTCAATAATATCAAAATCGGATGATTCGGCCCAGACCGGCTTACTAATGGGATGCCCTAATAGATTACAAAATTTCGCTTTAGCCAATGATCTAATTAGAGGAATAATTGGAACTATTGTATCAAGCTTTTTGATAACAATTTCACTTAGAAATGAATTTTCCAGCATTTGACTCCGTACCACTGAAAGATTTAACCGCACATTTGAAAAATAGCCCAAAAAGTGAAATGAATGCTCGGAGAATTGGTTTATATGGATCGTTCCTGGTTGAGACCAAACATCAAAATGACATTGCCATAAATAGATAAGATAGTATTTCCATTTATTCATCAAATGGGGCGCATTCTTTGAAGCCAGAACGGATTTTCCTTGATATCTAACATAATGAATGAAAGGATCCTTGAAGAATGATAAGGTAGACGAAAAATCCTTAGCAAAGACTTCTACAAGATGTTCTATTTTTGCATAGAAATAGATTCGCTCAAAAAGAACGCTAAAAGATGTTAATCGTAAATGAGAGGATTTGTTACGTAGAAAAAGGAAGATAGATTCGTATTCACATACATAAAAATTATATAGAAATAAAAATCTTGGATTACTTTTTGAAAAAGTAGAAATCGATTTTTTTGGAGTAATAAGACTATTCCAATTAAAATACTCATAAAGAAACAACCTTAATAAATGAAAGAAAGGGGCATCTTTCACCCAGTATCGAAAGGTTTGAACCAAGATTTCCAGATGGATAGGATAGGGTATTCGTACATCTGACACATAATTTAAATATGTAAATTTATCCTCGAAAAACGGAAAAATTGAATGAATTGATCGCAAATTATTATAAGATTTTATTACGATTTCGGCCTCCTCTAAGGAAGAGCTTAATTGTAGGGAAAATGGAATTTCTACGACGACGGCAAAACCTTCTGATATTATTTGAGAATACAAATTCTTGTTATACCCCCAAATTTGATTTTTTTTAGAATCTTTAGCAGAAATAATCAAATGATTTTGTTGATACATTCGAGTAATTAAACGTTTTACAATTAGTAAACTAGATTTATTGTCATAACCTACATTTTCCACAAAAATTGATCCATTAAAATCATGACCATAAGCGAGTCCATAAATATACTCCCGAAAAATAAGTGGGTATAGGAAGTCCTGTTGGCGAGATCTATCTAGTTCTAAATATACTTGATATTCTTCCATTTTTGAAATTCGATTTGGTCAAAGGATCAGAGATTCATTGGATTCATTGGATTCTCAATTGATACATAGTGCGATACAGTCAAAACGGTCTATATTCTAATTAGAATAAAAAACGAATGAATATGAATAGATACCTAGAAAACAAGTAAAACTCATCAACGGACTCTCTCCCCTCGCTTTTTCTATCTAATTGTTCTAGGATAACAAGCTAGTTAGAAATCCTTTATTTTCTCAGCCCAATCGCTCTTTTGATTTTGG-AAAAAAAAATATCTTTATCAATATACTCTTTCTTCTACACATTTATCGCCACCCCATAATGGAGAATAGCTAATAGTTAGGACTCATAACAAAAATCAATTAGTAATCTATTCGTGGCAAAAACTTTTCCCGCATCAAGCACTAATCTATTTTTAACGTACAATTAGATGGGGTAATCATTCAAATTCAAAATGAAAGCTCGTTGCTTTTTGTTTCCCTATAATTGGAGCCGCCAAGCTCTATCCCTTTATTAATTCAACCCAACTGAA-TTTTTTTTGTTTCGAGCCAAGAATTCAAACAACAATTTTGGCCGGATCCAATGATCCAATTAAGAATGAAATATTTTTTGAATTCGCCATTGCATTGATACGACATGCTGCTTTTTCCATTCATTCCTTTCTGGATCAGTCGTGGTCTTACAAACTCTACCGATGGTATGGACGAACCAATTGCTTCATAGAGATGTGTAAAAAATTGAGTCGCGCTTAAAAGCCGAGTACTCTACCATTGAGTTAGCAACCCTAATAAAATTAATAAAATAGGATGTGTAGATCCAATCGCAATAAAAAGAAAAAAAAAATTGTATAGACCACCTCTTTGTCTACTTTAGTTATACATTATTTTATACATTTTT-ATTTTT-ATTATTTCTATTTATTTAGCTTTGAATCAAAAAAGAACTTATTGTTTGTATCACAGAAAATCCACCATTTGATGAAGTAAAAAAAAGCCTATGGAACGGTAACGTGAATAAATCGATCGATTTATTCACGATCGGATTATATTTGTTTGATACGCTGTTGTCAATATTAGTGTTGAAAAAAGAATACAATCGAGAAAACAAACGAATTAAAATTAGAAAATGAAATCTTAATCTTATCTTAATAAATCTTAAT-----------------------------------------------------------------------------------------------------------------------------------------------------------------------------------------------------------------------------------------------------------------------TATATATATATATAATTTATATAATTA-AAATTAATTACCTTTGTATTCGGCTCAATCCTTTTAGTAAAAGATTGGGCCGAGTTTAATTGCAATTACATAGAACGAACGATAATTATTGGATTACAAAGTATCCATTGCTGGGAACTCAAATTTGATTTCCTTCCATACTTCACAAGCAGCAGCTAATTCAGGACTCCATTTGCTAGCCTCACGGATAATTTCATTACCCTCACGAGCAAGATCACGTCCCTCATTTCGAGCTTGTACACATGCTTCGAGAGCTACTCGATTAGCTACGGCACCGGGTGCATTTCCCCAAGGGTGCCCTAAAGTTCCTCCACCGAATTGGAGTACGGAATCATCTCCAAAGATCTCGGTCAGAGCAGGCATATGCCAAACGTGAATACCCCCCGAAGCAACGGGCAGAACACCTGGTAGAGAAACCCAATCCTGAGTGAAATAAATACCGCGGCTTCGATCTTTTTCAATAAAATCATCACGTAGTAAATCAACAAAACCTAAAGTGATCTCTCTTTCCCCTTCAAGTTTACCTACTACAGTACCAGCGTGAATATGATCTCCACCAGACAAACGTAACGCTTTAGCTAGTACACGAAAGTGCATACCATGATTCTTCTGTCTATCGATAACTGCATGCATTGCACGATGGATATGAAGAAGTAGACCATTATCCCGGCAATAATGAGCCAAGCTAGTATTTGCAGTGAATCCCCCTGTTAAGTAGTCATGCATTACGATAGGAACGCCCAATTCTCTGGCAAATACAGCCCTTTTCATCATTTCTTCGCATGTACCTGCAGTAGCATTCAAGTAATGCCCTTTGATTTCACCCGTTTCGGCCTGTGCTTTATAAAGTGCTTCGGCACAAAATAAGAAACGGTCTCTCCAACGCATAAATGGTTGGGAATTCACATTTTCATCATCTTTGGTAAAATCAAGTCCACCGCGGAGACATTCATAAACTGCTCTACCGTAATTCTTAGCGGATAACCCCAATTTAGGTTTAATAGTACATCCCAATAGGGGACGGCCATACTTGTTCAATTTATCTCTCTCAACTTGGATGCCGTGAGGCGGACCTTGGAAAGTTTTAATATAAGAAGTAGGGATTCGCAAATCCTCCAGACGTAGAGCGCGCAGGGCCTTGAACCCAAATACATTACCTACAATGGAAGTAAACATGTTAGTAACAGAACCTTCTTCAAAAAGGTCTAAGGGATAAGCTACATAAGCAATATATTGATTTTCTTCTCCAGCAACGGGCTCGATGTGATAGCATCGTCCTTTGTAACGATCAAGACTGGTAAGCCCATCGGTCCACACAGTTGTCCATGTACCAGTAGAAGATTCGGCAGCTACCGCGGCACCTGCTTCTTCAGGCGGAACTCCAGGTTGAGGAGTTACTCGGAATGCTGCTAAGATATCAGTATCTTTGGTTTCATAGTCAGGAGTATAATAAGTCAATTTATAATCTTTAACACCAGCTTTGAACCCAACACTTGCTTTAGTCTCTGTTTGTGGTGACATAAACCCCTCCCTACAACTCATGAATTAAGAATTCTCGCAACAACAAGGTCTACTCGACATGACTTAGGAGTTAATGAAACCTTTCACTTCACAGGAATCTTTCACAAAATGATCAACTAATATTATCAATTAATCCGAATGGTTCGTTAGTAAACCATGGTATTTGATTTGCCAAATACATCATTATTGTATACTCTTTCATATGTATGGCGCAACCCAATCCTTCTTTCTTTTTTTTTTTTTCAAATTTCTAATCTCTTAT---CCCCCCCCCTTTTTTTTTTTA-TTTTTGAATCAAAATATCTAATCTAAATAATAAGAAATTAACTCTTGACCTTGACAGTGATATATGTTGTATATGTAAATCCTAGATGTAAAAATAGGCCGAATTCGCCCACGAAAAGAAATAGGTAAAAAAAAAAAAAATAGGCTAGGTATAAATCGTATGCTGATGAAATATGAAATAAGGGCCAATGAGATAGAAAAACTGAATTGTAAATAAAGTTCAAGTTCGAATTCCATAGCCATAGATAATATAGATGGTATTGTCTATAATAGTAGACAAATGAAAGACTTTCGAAAGATTTCATCCAATTGATATTTTAAAAATGACTTGGTTGAACTTGAAAATTCAATCATTGAAATTGAATAAGTAAACAATTGAATTGGATTGATTGGATGGTACCAAGAAAATGGAGTACTAACTCCCATTTATTATTGAATTAACCGATTAACTTGCTTTGTTATCGAACATTTCTTTTTGATTTCAAAAATTTTCTC-AAAAAAAATGGTTTAATATGAGAATAAATCCTACCACTTCTGGTCCCGAGGTTTCTGCGCTTGAAAAAAAAAACCAGGGACGTATCGCCCAAATAATTGGTCCGGTACTGGATGTAGCTTTTGCCCCAGGGAAGATGCCTAATATTTACAACGCTCTGGTAGTTAAGGGTCGAGATACTGTTGGTCAACAAATTAACGTCACTTGTGAAGTACAGCAATTATTAGGAAATAATCGAGTTAGAGCTGTAGCTATGAGTGCTACAGATGGTCTAATGAGAGGAATGGAAGTGATTGACACGGGAGCTCCTCTAAGTGTTCCAGTCGGCGGAGCAACTCTAGGACGAATTTTCAACGTGCTTGGAGAGCCTATTGATAATTTAGGTCCTGTAGATACTCGCACAACATCTCCTATTCATAGATCCGCACCTGCCTTTATACAGTTAGATACAAAATTATCCATTTTTGAAACAGGAATTAAAGTAGTAGATCTTTTAGCTCCTTATCGCCGTGGAGGAAAAATAGGACTTTTTGGTGGAGCTGGAGTGGGGAAAACAGTACTCATTATGGAATTGATCAATAACATTGCCAAAGCTCATGGAGGTGTATCTGTATTTGGCGGAGTAGGTGAGCGTACTCGTGAGGGAAATGATCTTTACATGGAAATGAAAGAATCAGGAGTAATTAATGAACAAAATATTGCAGAATCAAAAGTGGCTCTAGTCTACGGTCAAATGAATGAACCGCCCGGAGCTCGTATGAGAGTTGGTTTAACTGCCCTAACTATGGCGGAATATTTCCGAGATGTCAATGAACAAGACGTACTTCTATTTATCGACAATATCTTCCGCTTCGTCCAAGCAGGATCCGAAGTATCTGCCTTATTGGGTCGAATGCCTTCTGCTGTGGGTTATCAACCCACCCTTGGTACCGAAATGGGTTCTTTACAAGAAAGAATTACTTCTACCAAAGAAGGGTCCATAACTTCTATTCAAGCAGTTTATGTACCTGCAGACGATTTGACCGATCCTGCTCCTGCCACGACATTTGCACATTTAGATGCTACTACCGTACTATCAAGAGGATTAGCTGCCAAAGGTATCTATCCAGCAGTAGATCCTTTAGATTCAACGTCAACTATGCTCCAACCTCGGATCGTTGGGGAAGAACATTATGAAACTGCGCAAAGAGTTAAACAAACTTTACAACGTTACAAAGAACTTCAGGACATTATAGCTATCCTTGGGTTGGATGAATTATCCGAAGAGGATCGCTTAACCGTAGCAAGAGCACGAAAAATTGAGCGTTTCTTATCACAGCCCTTTTTCGTAGCAGAAGTATTTACCGGTTCGCCGGGGAAATATGTTGGTCTAGCAGAAACAATTAGAGGTTTTAAATTGATTCTTTCTGGAGAATTAGATGGTCTTCCCGAACAGGCCTTTTATTTAGTAGGTAATATCGATGAAGCTACTGCGAAGGCTACGAACTTAGAAATGGAGAGCAAATTGAAGAAATGACTTTAAATCTTTGTGTACTGACCCCCAATCGAATTGTTTGGGATTTAGAAGTGAAGGAAATTATTTTATCTACTAATAGTGGACAAATTGGAGTATTACCAAATCATGCGCCTATTGCCACAGCTGTAGATATAGGTATTTTGAGAATACGCCTTAATGACCAATGGTTAACGATGGCTCTGATGGGCGGTTTTGCTAGAATAGGAAATAATGAGATCACTGTTTTAGTAAATGATGCGGAGAAGGGTAGTGACATTGATCCACAAGAAGCTCAGCAAACTCTTGAAATAGCAGAAGCTAACTTGAGTAAGGCTGAAGGCAAAAGACAAACAATTGAGGCAAATCTAGCTCTCAGACGAGCTAGGACACGAGTAGAGGCTATCAATATGATTTCGTAACAAGTTGGTGCATCCGAAAAAATTGAAAAATTCAAAAAAAGGGGGGGTGAGTAGAAACACTTATTAGATACCGGAGTCAATGGTATCTAATAAGTTCTACCTATATACCTTACCTACTATTGGATTTGAACCAATGACTCCCGCCGTATGAAAGCAATACTCTAACCGCTGAGTTAAGTAGGTCATTTATCATCTAAGCCAAATAGAAAAAATAGAAAATAAAGGAAAGGTACCTATCTATCAGATCAATGGATTAGAAATGTAATATTACTTATAATCAATATCAACGAAATAAACGAAATATCAATCAAAGAGATTGGATCATGTAATATTCATCTTGACAAGAAATTATCTACATAATATGATAAAATAAAATATGTATCAAAATGTATCAAAAACACAAGGGCTATAGCTCAGTTAGGTAGAGCACCTCGTTTACACGCGCGCCAATGTTTTTTTCAGAGGAGTCCATCATGTAATCAAAAGAGTTGATCTTATTGAGAAATCGATGTCTTACTCCATTTTAGGGAACAAAACAAGAGAACAATAGCCTGACAAAGGGTTTAAATGTCAAATAGAATCCATCATTGATTTGAGATATTGATAAGGTGAATACCCAGTCTATTCAATGCTAGGCATAATGAGTATAGGGACCTCAAAAAAATTCTCTTTTCGTCCTATCCTATCTTATGAACTTTAAGGTGTATGAAGTTTCATTTCCTATTTGATACTTTAATTTAAGTAGGTCGATAGAGAATCCATTTAACTTAAGTTGATCCAGGCCAGAAGCAGACCTACGTCAGGATAACCCTTCTTTGAAACACTTTGGTAGTGCTCTTAGATTGTAATCCAAATAATAAATCAGAGCACAGGGAATCATCTCCCTTTTCTTTCTGTCAAGAAAAAAGATGGTAGACTAACTGATACAAATATCAGTTATCAGTTAATGAAAAAGCCCAATGCA-AAAAAAAAATGCACGTTGGGTCTTTAAAACAATTCAAATCTTTTTGATAATAATCAGTTTGATCTGTTTTACCGAGAAGGTCTACGGTTCGAGTCCGTATAGCCCTAATATTCCTACAGATACTAATAATATTTATTATCTAATATCTCTCATTACTAATATATTACTAAATACTCTATAATACTAACTCTATAATACTATTTCTATAATACTATTATTATTAGTACTAATATAAATTCTATTATTTTATATTAAGAAATAAGAAAGAATTTCTAAATTTCTATTAGAATATATTAATATTAGATAGAAGAATACTAATATTAGTATACTTGGTAATATTAGTATATATATTTGATAGAATATAATTAATATTACTATAATAATTTTTATAAAAATTTTAAGAATTTTGAAATTTAATATAGAATCGACTAATAACTAATACTAATGACTAATTCGATATATTTTCCACATTCCTAGGAGTACGTTTATGTTTTTGCTTTACGAATATGATATTTTTTGGACATTTCTAATAATATCGAGCTTTATTCCTATTTTGGCATTTCTAATTTCTGGAATTTTAGCCCCGATTAGCAAGGGGTCAGAGAAACTTTCTAGTTATGAATCGGGAATAGAACCAATGGGCGATGCTTGGTTACAATTTCGAATTCGTTATTATATGTTTGCTCTAGTTTTTGTTGTTTTTGATGTTGAAACGGTTTTTCTTTATCCATGGGCAATGGGTTTCGATGTATTGGGGGTATCCGTATTTATAGAAGCTTTAATTTTCGTGCTTATCCTAATTGTTGGTTCAGTTTATGCATGGCGAAAGGGGGCATTAGAATGGTCATAATTCTTGAATATT---------------------TAGACAATAAAAAAAAAAAACATTGAGACAGTTATGAATTCCATTGAGTTTCCCTTACTTGATCGAACAACCCAAAATTCAGTTATTTCAACTACATTAAATGATCTTTCAAATTGGTCAAGACTATCCAGTTTATGGCCGCTTCTCTATGGTACCAGTTGTTGCTTCATTGAATTTGCTTCATTAATAGGATCACGATTCGACTTTGATCGTTATGGACTGGTACCACGATCTAGTCCTAGGCAGGCAGACCTAATTTTAACAGCGGGCACAGTAACTATGAAAATGGCTCCTTCTTTAGTTCGATTATATGAGCAAATGCCCGAACCAAAATATGTTATTGCTATGGGAGCCTGTACAATTACAGGGGGGATGTTCAGTACCGATTCTTATAGTACTGTTCGGGGCGTGGATAAGCTAATTCCTGTGGATGTCTATTTGCCGGGCTGTCCACCTAAACCGGAGGCCGTTATAGATGCTATAACAAAACTTCGTAAGAAAATATCTCGAGAAATCTATGAAGATCAAATTAGGTCTCAACGAGAGAATAGGTGTTTTACTACCAACCACAAGTTTCATGTTGAGCGCAGTACTCATACCGGCAATTATGATCAAGGATTATTCTTTCAACCACCATCTGCTTCAGAGATATCCTCTGACATATTTTTCAAATATAAAAAAGTTCAGTATCCTCCCACGAAGTAGTGAATTAGACAGGATCCTTTTGTGCAAAATACAATAATAAATAGCAAGTCAATCTTCAAAAATTTCACCGTAATGTAAATGTAAAATACTTATACAAAACATATACAAAAAAATGCAGGAGAAATAAAAAATGCAGGGTCGTTTGTCTACTTGGCTAGTCAAACATGGACTAGTTCATAGATCTTTGGGTTTCGATTACCAAGGAATAGAGACTTTACAAATAAAGCCCGAGGATTGGCATTCCATTGCTGTCATTTTATATGTATATGGTTACAATTATCTACGTTCCCAATGTGCCTATGATGTAGCACCAGGAGGACTGTTAGCTAGTGTGTATCATCTTACGAGAATAGAGTATGGTATAGATCAACCAGAAGAGGTATGCATAAAAGTATTTGTCCCAAGGAAAAATCCCAGAATTCCTTCTATTTTCTGGGTTTGGAAAAGTGCGGATTTTCAAGAAAGAGAATCTTATGATATGTTGGGAATCTCTTATGATAATCATCCGTGTCTGAAACGTATTTTAATGCCCGAAAGTTGGATAGGATGGCCTTTGCGTAAAGATTATATCGCCCCCAATTTTTATGAAATACAAGATGCTCACTAAATGATAAAAAGAAGAAACTAACCCGCATTTCTACAACCCCAGAT------ATTTAAGTAAGGAATATCTGTACATTCTCTTATAGATCAGACAAAGTAATTGAAGTGAAATCAGACAGAATAATTGAGGTCTCATTCATATATTATTATGGGTGGGATAAATAAAAAAATTAGGGTAGGGATTCATTGGGATTCTCAAATTTGAACGATACTTATTTCGGACGAGCCAAGCCAATAATAGAATGAATTGAAAAAGTTCTGCATCATGAACTATGTAACGTACACATCAACATCAATTATATGGCCGCTAAAAAGAAAAAGTAACATTAAAGGAGATGAAGAAAATAGAAATATCAAAGAAAATACAAAGAAATGAGTCGGATTCTATTTGTAATGTATCTGAGATGAATTTTGACTATTCCCACCCCTGAACTTCCCTAGACTAGACTTTTGGGTCTTTCAACCAACTAATTTAACCATTCGAATATTATTGAAGTATTAACATTCTTCTTTGTAGCGCAGAAATAAAAAAAGGAAACAAAATCGAATAATTCA-TTTTTTTTTTTACATATTTTCTATACATAGAATATACCTAGAACATACATCTATTCTTTACTCATATAGAAAGAATATATCTCCAGACACCTAGATGGATAAATATGTATGATGCTCTAAACCGCTAATAGATACTCATACAAATTAATCATGTGCCAGGAACCAGATTTGAACTGGTGACACGAGGATTTTCAGTCCTCTGCTCTACCAGCTGAGCTATCCCGACCATTCTTGACGCATCATCCTCATTTTAAGAGATTACTTGAGTATATGTCAATGAATCTATGTCAACTAAATAAAAAAAAAAAAGACTTTTTTTTTTATTTCATTTTCTTTTTCAGTTTCAGTAGTAGTAATCATTATGTATTGTTAATCGTGCATATGAGGATTCCTTGCTCAAAGATAAGATGTTCATTTGTACGTTTATCATAAAAAAAAATTGTACGTGTATTGTACGTGTATAGTATAATATATACTATATATTCAATTACATATTCCAAACATATTCCAAACATATTCCACATATTCCAAGACTTGTGATTGTGATAAGAAAAAGAGAAATTCCACTCAGATCCATTTGTGAAAGAATAGACTGAATAAGACACATAACGATAAGACACATAACGAATTTAAAAAAGAGGATTTAGGAGAAATAATTAGAGAGTTAAACGGGCCTTTTGGGGATAGAGGGACTTGAACCCTCACGATTTCTAAAGTCGACGGATTTTCCTCTTACTATAAATTTCATTGTTGTCAGTATTGACATGTAGAATGGGACTCTATCTTTATTCTCGTCTGATTAATCAGCTCTTCAAAAGATCTATCAGACTATGATGGAATGAATGATTTGATGAAAGTCAATTC---TTTTTTCAACTTGGAAATAATTTGATTCACATCTTTCATTTGTAATGTAAATATTCAAAAATAGAGATTTTCAGTCTTCATTAATCAATTGAAATAATTTTTCAGTACATATACATATATATATATATTTATCCTTGATCCTTTCCGGAATTTCGATGGAAGGATTCCTTTCGCATTAGGAAGGGAAATAAATGTCGTCAACTCCATTTGTTAGAACAGCTTCCATTGAGTCTCTGCACCTATCCTTTTTTTGTTCTCGCTTTCTGAACTTTTCTTTGCTTTGTTTTCGGAAAACAGGATTTGGCTCAGGATTGCCCATTGTTAATTCCAGGGTTTCTCTGAATTTGAAAGTTATCACTTGGTAAGTTTCCATACCAAGGCTCAATCCAATTAAGTCCGTAGCGTCTACCAATTTCGCCATATCCCCCTTTTTTTAGATTAGGATCTCATTAGGATGTTTTTTTT--TTTTCATTTAAATTATGAGAATTATGCCGGAACTGTTGAATTTATTAGATACCGATTCCTATATTGAAAAATGTTTCCTCCTATTTATTTGATTTATTCTCTTTCATCTATATCGGATACCCATATTTT-TTTTGGTCGAATCAAAAATGATTCTATCATTTCTGTATTCGCAATTCAATATACATAGATATATACCACATATTTATCTATTTGAGATGCCCCTCCCTCTATCATTTTTTTCATACAATTTGGAATACTCGAACGGTCGATTCTTTTTTTTTTTCGTCTTAGTTTTTACCTTTCCGAATGAAAACAAGGGAATCTTTCATTATGATCTGAATTGGGCCTTTCTCTTTCTTTCATTTTTATCTTTTTTCCTTAGAACGGACAGACCCTATATAAATAACATAACT--AAAAAAAAAACTAAAATGGAAATTTATTTTTTATTTTATTAAATAAAAAAATCACTTATTATTTTATTAAATTAGAATAGCTAATAGCTATAACTAATCTAATGGCTATAAATAATAATTCTATTAAATTAGAATTATACATTCATTTAGTAATTCGAATATTTTTTCGATTCTATCTAAGTAAATAGAAATTCGATAGAAATATCGAATTTCTATTTACTTATAAAATTTACTTTGAAAATCCAATTTTTTAGAATTCTAATAGATAAATCTATGCATTATACATATTTAATCTTAATGTATAAGAATATTGTAATATAAATAACTGTTTATTGTAATCTAATTCTTCATTATTCTAAATTATAAGAAATTAGAATATTTTTTTTTTTCTAATTATCTATCTAATTATCTAATTATAATAAATATTATTATAGAAAAATTCTAATATTATGAAATATTATGATATAATATGAAGATACTCTCTAATATAAATAGAAGATATTCTATAATATAGAAATTATATAGAAAAAAAAAATATAGAATATATAAATAATAGAATAATATAAAATATTGTTATCTATATATATAGATAGATATTTGATAAATTATTTGCTAAATAGATTTCGATCTATTCTATTAACTATTTATCGTTATCTTCAAATTGTTATGTTCTTTATGTTATTTATGTTTTATGGCCTAGAATATCAAAGAAATATTAAAAATTTTTGATATTCTATATCTTTTTCTATGTTCGTATTAAATTAATTATGTTATGAATAGCTAATAATAAACATTAAATAACTCTAAGATCCCAGTAGTTTATTAAATTCCTATGCATGCGCAATTTCTGTTATGTGAGCCCGCTTAGCTCAGAGGTTAGAGCATCGCATTTGTAATGCGATGGTCATCGGTTCGATTCCGATAGCCGGCTTTTCTCTATTTGTTTTGATTTTTTACATAATTGATAATGTCTTTTTAGGAATAAAAAAATTGGAGGAGTTCGATCTCTGTAGAACAAATCAATAAAAGAACTTCCTTTTTTATTTTCTATATACAATGTTCGGATATTGATAGAATTCACCTAATTCTTCTTTGTAGTACAATACTTTAGTAGATTTCGCTTCATTTATCATATTTGTCATTTAGTTTAGTTTTAATTTCGATTTATGAAATTTTCAAAAGGAGTCTTTATGTCACGTTACAGAGGGCCTCGTTTCAAAAAAATACGCCGTCTGGGAGTTTTACCAGGACTAACTAGTAAAAGGCCTACAGTCGGAAGCGAACTTAGAAACCAATCGCGCTCCAGTAAAAAATCTCAATATCGTATTCGTTTAGAAGAAAAACAAAAATTGCGTTTTCATTATGGTCTTACAGAACGACAATTGCTTAAATACGTTCGTATCGCCGGAAAAGCTAAAGGATCAACCGGTCAGGTTTTACTACAATTACTTGAAATGCGTTTGGATAACATACTTTTTCGATTGGGTATGGCTTCGACTATTCCTCAAGCCCGCCAATTAGTTAACCATAGACATGTTTTAGTTAATGGTCATATAGTAAATATACCAAGTTATCGCTGCAAACCTCAAGATATCATTACAGCGAAGGATGAACAAAAATCTAGAGCTCTGATTCAAAATTATCTTGATTCAGCCCCCCGTGAGGAATTGCCAACCCATTTGACTCTTCACCCATTCCAATATAAAGGATTAGTCAATCAAATAATAGATAGTAAATGGGTTGGTTTGAAAATAAATGAATTGCTGGTTGTAGAATATTATTCTCGTCAGGCTTAAACCTAACTAAAATAACAAGAATTTTGATCTGAGGATTTTTTCCCATTCATGTATCATAGACATAGATATAGGAAGATTTTCATTCCTTGCCCACCTTTTCCAGTATTTTTCGTATTACAGAAAGAAATTAGGAATAGAGAATCAATCCATATCCAATCCAAGAAAGTTGGAATAATGGTATCCAATGTCATTTGAAACATTGCGGTCAGTAACATTGATAAATTAGGTAAAGGTGCGGAGAGAGAGGGATTCGAACCCTCGGTAAACAAAAAGCCTACATAGCCGTTCCAATGCTACGCCTTGAACCACTCGGCCATCTCTCCCTCCTGCATAATGATTATGGCCCAGAAACCGGGTGAATAGTGAGTCAAGTCATTCATATTCCATTTTTTTGGATAGGTGCATACAATCAATTCGAACTATAAGAATAGAAAAAAAAGTTTTTATCAAAACCTTCTTCGAGGCCGTAGGATAAACAAATTTTATTAATGAGTCTGTTTTTACGTTATTTCGTAATGTATTGTACAATTCCTTTGTTTGTGGGATTATTCTCTTTTCTCACGCGATAAATAATTAAATTATAGAATGGGTTGCTACCTATGCCTAGATCTCGGATAAATGGAAATTTTATTGATAAGACCTTTTCAATTGTAGCCAATATCTTATTACGAATAATTCCGACAACTTCAGGAGAAAAAGAGGCATTCACTTATTACAGAGATGGTGCGATTTGATTATCTT--TTTTTTTTATTTATTTAACGATCCCAGTCTTAGGAGAAAGACACATTCTTCGGAGAAAAGAAAGAAAAAAATTGAAAAAACCTACGCTTGCTGAAGGTGAAGTTTGTAAATAAAACGATTAACTCCTTCTGTCGTGTATCCTCGATTAATGCAGCCTCATATGCTTCAATTTTAGGTTTATAGTATTAAGCGAAAGGTTATACCTATACCTATGGGGTTAGGTCAATCCTACTCCACTAGTACCAATAGGCGGCCTGGGGGAAGAAGCACTACGCTTAGGAATCAACAACACGAAAGAAAACTTTGTAAAAAAAAATATCCTTCCTTTCTTTTCGGGTCGGGACTAACAAGAATGGTTGGGACAACAAACATCCATCTCGTTCGTATTTTGGATACCCGTATAACCATCGAAGACTGTTGAAGTGACTAATTCCGGGAATTAAGCGGCGTTGAGGACAAAGAAATTGTTGGAGTTACCTTTTTTTATCCAGTACCAACCTACTTAATGTTAAGAAAAGATCTTTTACAGGAAGGTTGGCTAGAGATTTCTTGTAAAAACACTAGCCCCGCTCAGTTGATAATGAGAATACTGCAATCTTTTTTGATTCTATGTATTTTTATCATTATACACATAAAGGAGGAGCCGTATGAGATGAAAATCTCACGTACGGTTCTGGAACGGAGATTCATTGAACCGAATGACGACCGTAACGGATGTCGGCTCAATCTGAAGGAAATTTTGCGGAAGCTTTACAGAATTATTATGAGGCTATGCGACTCGAAATTGATCCCTATGATCGAAGTTATATACTTTATAACATAGGCCTTATCCACACAAGTAACGGAGAACATACGAAAGCTTTGGAATATTATTTTCGGGCACTCGAACGAAACCCCTTCTTACCCCAAGCTTTTAATAATATGGCCGTGATCTGTCATTACGTGCGACTATCTCCACTATAGAAAGAAAAAAGAAAAGAACGAGCAAATCCGCTAAGAAATACTAGAAAAAATAGGCTTTCTACATATATATCGTCCAAAAAACGATTTTTATCAGCTGTAGCAAAGAAAGAAACTTCATAGAAGTCGAAATATGAAGAAATAGATATGCCTAGATACTTTTTTCTATGGATAAAAGATCTAATTGATAGAGGAAGCACCGTAAAGATCCATTAGCGAGGTTTTGGACCGATACAATAAAAACTGCTTACTTAATATCATGATAGAAAAGTTAGGAATCCACTTATGTAATAAAGTCGATCCCCTAGGGTTTTGAGCAGCGGTGTAGTATCAGATCCCAAAGATAGTAAGTCTTTTCTTTCTTATGATTATGAAGAAAAGTCTTTCTCAAAGATTCTATAGAAATTGTCATATACTTTCATATATGATATATGAAATCGAGATAGTTACCTTTCAGAAAATTATAATGAGAGTGTTAATGCCGATGCTTTATTCTTCTGAAGGTAGGAGAAAAGATAAAACTATAAAAAGGGGATGAAATTCTTTATTAATATTAATCAAAATTCAAGTTTGAAACTCATGTAATTAACCTCTTTTCTTTTGGTTAACTCCAAAAAAATGGAACATCAAAAGAATTGACTGATGAGCCGTATGAGGCAGGAAACTCTCAAGTACGGTTCTAAGGGAAGGAATTTACTCACCTATTCCGACCGCGGAGAACAGGCCATTCGACAGGGAGATTCTGAAATTGCGGAGGCTTGGTTTGATCAAGCTGCTGAATATTGGAAACAAGCTATAGCCCTTACCCCTGGTAATTATATTGAAGCACAGAATTGGTTGAAGATCACAAGGCGTTTTGAATAAGAACACTCTGTTTATTATATTATTATTCTTATATTATTATTATATATTATTATATTTTATTATTATATATATATTATTTTATTATTATATAATTATATATATTCTTTTTTATTATTTCTATTTTTCTATTTATTTTTCTTTCTTTTTTTTTTTCTATTATATATTTCTATTTGATCTATTATATATTTAATTTTTAATTTCTTATAATTTATTGTTTGTTGTCCCCATCAGTCAAATAAAACAGATCGTTTCTATAGGAACAACCAATCAAAGAATCTCATTATATCCCTTCTAAAATCAATCGTTCTATTTCGTCTGGTATTTCGTAGAGATAAACGATACGTGGATACTACAGTAGAAAATTCTCTTTTTTCTGCTATTCAAACTAATAATATTCAAACTAATAAACTAATAAAATAAAAGAGAATTTCGAAAAACTAAATAGAAATACCAGTATGTCCCCTGATAATGCTAATGACCGCTCACGTGATTTGAAATAGAGTACATAATAATATCTTCTTTCTATGTAAGACAGAAAGTTAAATTAGTTCCATCTAGGAGCTTCTAATTCAAATCTGAATGCACTAGGTTGCACAAAAAAATTATTTAACTTCAATTCAAAGTCCAGAAAGGGTTTTAGAAGATTAAAAAAGGTCCGTTGAGCGCCTCACTGCTATGTCATAATAGATCCGAACACTTGCCCCGGATTGACTTCCAGATCATAATTGTTCTAGTGAATAACTAAAGAAAATAGATTAAAGAAAATATAGAATAAATATAGATAGGATAGATGGGAGATAGAAGAGAAAGAAACTCAATATAAACATCTCTCATAGGTTCACTAATTATGTTTTATGTTGGCGGGTCTCTTTGTATGTGTTGTCCGGAAAGAGGAGGACTCAATGATTATTCGTTCGCCGGAACCAGAAGTCAAAATTTTGGTAGATAGGGATCCCATAAAAACTTCTTTCGAGGAATGGGCAAAACCCGGTCATTTCTCAAGAACAATAGCTAAGGGACCTGATACTACTACTTGGATCTGGAACCTACATGCTGATGCTCATGATTTCGATAGCCATACTAGTGATTTGGAGGAGATTTCCCGAAAAGTATTTAGTGCCCATTTCGGCCAACTCTCCATCATCTTTCTTTGGCTGAGTGGCATGTATTTCCATGGTGCTCGTTTTTCCAATTATGAAGCATGGCTAAGCGATCCTACTCACATTGGACCTAGTGCTCAGGTGGTTTGGCCAATAGTGGGCCAAGAAATATTGAATGGTGATGTAGGCGGGGGTTTCCGAGGAATACAAATAACCTCTGGTTTTTTTCAGATTTGGCGAGCATCTGGAATAACTAGTGAATTACAACTCTATTGTACCGCAATTGGTGCATTGGTCTTTGCAGCCTTAATGCTTTTTGCTGGTTGGTTTCATTATCACAAAGCTGCTCCAAAATTGGCTTGGTTCCAAGATGTAGAATCTATGTTGAATCACCATTTGGCAGGGCTACTAGGACTTGGGTCTCTTTCTTGGGCGGGGCATCAAGTACATGTATCTTTACCGATTAACCAATTTCTAAATGCTGGAGTAGATCCCAAAGAGATCCCACTTCCTCATGAATTTATCTTGAATCGGGATCTTTTGGCTCAACTTTATCCCAGTTTTGCCGAGGGAGCAACCCCCTTTTTCACCTTGAATTGGTCAAAATACGCGGAATTTCTTACTTTTCGTGGAGGATTAGATCCAGTAACTGGCGGTCTATGGCTGACCGATATTGCACACCATCATTTAGCTATTGCAATTCTTTTCCTGATAGCGGGTCACATGTATAGGACCAACTGGGGTATTGGTCATGGTATAAAAGATCTTTTAGAGGCTCATAAAGGTCCATTTACAGGCCAGGGTCATAAAGGTCTATATGAGATCCTAACAACGTCATGGCATGCTCAATTATCTATTAACCTAGCTATGTTAGGCTCTTTGACTATTGTTGTAGCTCACCATATGTATTCTATGCCTCCTTATCCATACCTAGCTACTGATTATGGTACACAACTGTCATTGTTCACACATCATATGTGGATTGGTGGATTTCTCATAGTTGGTGCTGCTGCGCATGCAGCCATTTTTATGGTAAGAGACTATGATCCAACTACTCGATACAACGATCTATTAGATCGTGTCCTTAGGCATCGCGATGCAATCATATCACATCTCAACTGGGTATGTATATTTTTAGGCTTTCACAGTTTTGGTTTGTATATTCATAATGATACCATGAGCGCTTTAGGGCGCCCCCAAGATATGTTTTCAGATACCGCTATACAATTACAACCCGTCTTTGCTCAATGGATACAAAATACCCACGCTTTAGCACCAGGCACAACGGCCCCTGGTGCAACAACAAGCACCAGTTTGACTTGGGGGGGTGGTGATTTAGTGGCAGTGGGCGGCAAAGTTGCTTTGTTACCTATTCCATTAGGAACTGCAGATTTTTTGGTCCATCATATTCACGCATTTACAATTCATGTGACGGTATTGATACTACTAAAAGGTGTTCTATTTGCTCGTAGCTCACGATTGATACCGGATAAAGCAAATCTTGGTTTTCGTTTCCCGTGTGATGGACCTGGAAGAGGGGGGACATGCCAAGTATCCGCTTGGGATCATGTCTTCTTAGGGCTATTCTGGATGTACAATGCAATTTCGGTAGTAATATTCCATTTCAGTTGGAAAATGCAGTCAGATGTTTGGGGTAGTATAAGCGATCAAGGGGTAGTAACTCATATCACAGGAGGAAACTTTGCGCAGAGTTCCATTACCATTAATGGGTGGCTCCGCGATTTCTTATGGGCGCAGGCATCCCAGGTAATTCAGTCTTATGGTTCTTCATTATCTGCATATGGTCTTTTTTTCTTGGGTGCCCATTTTGTATGGGCTTTTAGTTTAATGTTTCTATTCAGCGGGCGTGGTTATTGGCAAGAACTTATTGAATCTATCGTTTGGGCTCATAATAAATTAAAAGTTGCTCCTGCTACTCAGCCTAGAGCCTTGAGCATTGTACAGGGACGCGCTGTAGGAGTAACCCATTACCTTCTGGGTGGAATTGCCACAACATGGGCATTCTTCTTAGCAAGAATTATTGCAGTAGGATAATGGCTAGGAGGATTTGAAAAGCATTATGGCATTAAGATTTCCAAGGTTTAGCCAAGGCTTAGCTCAGGACCCCACTACTCGTCGTATTTGGTTTGGTATTGCTACCGCACATGACTTCGAGAGTCATGATGATATTACTGAGGAACGTCTTTATCAGAATATTTTTGCTTCTCATTTCGGGCAATTAGCAATAATTTTTCTGTGGACTTCCGGGAATCTGTTTCATGTAGCTTGGCAAGGAAATTTTGAGGCATGGGTACAGGATCCTTTACATGTAAGACCTATTGCTCATGCAATTTGGGATCCTCATTTTGGTCAACCGGCTGTAGAAGCTTTTACTCGAGGGGGTGCTCTTGGCCCAGTGAATATCGCCTATTCCGGTGTTTATCAGTGGTGGTATACAATCGGTTTACGTACTAATGGGGATCTTTATACTGGAGCTCTTTTTCTATTATTTCTTTCTGCCATATCTTTAATAGCGGGCTGGTTACACCTACAACCGAAATGGAAACCGAGCGTTTCGTGGTTTAAAAATGCCGAATCCCGTCTCAATCATCATTTGTCAGGACTATTCGGAGTCAGTTCCTTGGCTTGGACAGGGCATTTAGTCCATGTCGCTATTCCGGGATCCAGGGGGGAATACGTTCGATGGAATAATTTCTTAGGTGTATTGCCACACCCCCAAGGATTAGGTCCACTTTTTACAGGTCAGTGGAATCTTTATGCTCAAAACCCCGATTCCAGTAGTCATTTATTTGGTACCCCCCAGGGAGCAGGAACTGCCATTCTAACACTTCTCGGGGGATTTCATCCGCAAACGCAAAGTTTATGGCTGACCGATATTGCACACCATCATTTAGCTATTGCATTTCTTTTTCTCCTTGCTGGTCATATGTATAGAACTAACTTCGGGATTGGGCACAGTATAAAAGATCTTTTAGAAGCACATATTCCTCCGGGGGGTAGATTGGGGCGTGGACATAAGGGTCTTTATGACACAATCAATAATTCAATTCATTTTCAATTAGGCCTTGCTCTAGCCTCTTTAGGGGTTATTACTTCCTTGGTAGCTCAACACATGTACTCTTTACCTGCTTATGCGTTTATAGCGCAAGACTTTACTACTCAAGCTGCGTTATATACTCATCATCAATACATCGCAGGATTCATTATGACAGGAGCTTTTGCTCATGGAGCTATCTTTTTTATTAGAGATTACAATCCAGAACAGAATGAGGATAATGTATTGGCAAGAATGTTAGACCACAAAGAAGCTATCATATCCCATTTAAGTTGGGCCAGCCTCTTTCTGGGGTTCCATACTTTGGGACTTTATGTCCATAATGATGTCATGCTTGCTTTTGGCACTCCGGAGAAACAAATCTTGATCGAACCTATATTTGCCCAATGGATACAATCTGCTCATGGTAAAACTTCATATGGGTTCGATGTACTTTTATCTTCAACGAATAGTCCGGCCTTCAATGCGGGGCGAAGCATATGGTTGCCTGGTTGGTTAAATGCTATTAATGAGAATAGTAATTCTCTATTCTTAACAATAGGGCCTGGAGACTTCTTGGTTCATCATGCTATTGCTCTAGGTTTACATACAACTACATTGATCTTAGTAAAAGGTGCTTTGGATGCACGTGGTTCCAAGTTAATGCCGGATAAAAAGGATTTTGGTTATAGTTTTCCTTGCGATGGTCCGGGACGAGGTGGTACTTGTGATATTTCGGCTTGGGACGCATTTTATTTGGCAGTTTTCTGGATGTTAAATACCATTGGATGGGTTACTTTTTATTGGCATTGGAAGCACATTACACTATGGCAGGGTAATGTTTCACAGTTTAATGAATCTTCTACCTATTTGATGGGATGGTTAAGAGATTATCTATGGTTAAACTCTTCACAACTTATCAATGGATATAATCCCTTTGGTATGAATAGTTTATCAGTCTGGGCGTGGATGTTCTTATTTGGACATCTTGTTTGGGCTACTGGATTTATGTTCTTAATCTCCTGGCGCGGATATTGGCAAGAATTGATTGAAACTTTAGCATGGGCTCATGAACGCACACCTTTGGCTAATTTGATTCGATGGAGAGATAAACCAGTGGCTCTTTCCATTGTGCAAGCAAGATTGGTTGGATTAGCCCACTTTTCTGTAGGTTATATATTTACTTATGCAGCTTTCTTGATTGCCTCTACATCGGGCAAATTTGGTTAATTTAATTCTTTATTGTATCTGCAAAAATCTCATTTCATTTCTTTCTATGGAGAAGGGGGGGGGCCGCCTTCTTATATTTCTACATCTAGGATCGGACGTCTATCATTGATACTAATAGGAAATGAACCATTATCATTATGGCAAAGAAAAGTTTGATTCAGAGGGAGAAGAAGAGGCAAAAATTGGAACAAAAATATCATTTGATTCGCCGATCCTCAAAAAACGAAATAAGCAAAGTTCCGTCGCTAAGTGATAAATGGGAAATTCGTGGAAAGTTAGAATCACTACCACGTAATAGTGCACCTACACGTCTTCATCGACGTTGTTTTTCGACCGGAAGACCGAGAGCTAATTATCGAGACTTTGGGTTATCTGGACACATACTTCGTGAAATGGTTCATGCATGTTTGTTGCCCGGTTCAACAAGATCAAGTTGGTAAGGATGAAAAATTCTCTTCATTTTTTTATTCATTTTTATAATCAGCGATCATAGGAGGGTCCCTTTACCATTCTGTATAAATGGTTTATTCTATTTGTACAGATATGGTGGAGGGGCGCATTCAATCTTTGTTTGTCCATTAATTGTCAATTCTTCTCTTTATCGCGGGGTAGAGCAGTTTGGTAGCTCGCAAGGCTCATAACCTTGAGGTCACGGGTTCAAATCCCGTCTCCGCAACATTTTTTGACAAAACCCGGGGTTCAAGAAGAGGGGGGGATACTATACCTATACTATCCCAGTCAACTCTTTAAAATTTTTTATACATTACTATTAAATACTATTAAAAACATAAAAAATAAAACAAAGGCAGGGGCGGATAGCGGGAATCGAACCCGCGTCTTCTCCTTGGCAAAGAGAAATTTTACCATTCGACTATATCCGCATTTTTCCTTTTATCATACTTGATACGTAATATATCGATTCTATTTGTGCAGAGCTAGGTCTGATACTCTGTTAGGGGTAATTCAAAATAAAAATAAAATAAGGTCGAAATTAAAAAAATATATATAATATAAATATAT---------ATATATAATAT--ATATTATATATTATATATATATATATCTTTCTATTCTGAATAGAATAATACGTTCTATTCATATTAGTTTCTATTAATAATTCATATTTCTATTATTATATATTCTTTTTTCTACATTCTATA-----TATATTATATATATAGAATTAAGAGTACGATTCTATATAATATTTTATATAGAATATTTTATATAGAATATTTT-AATTTATAATTTATTATATATTATTTCTATTAATAATAATCTTTCCATTAATCTATTAAATCTTTATAGAAGATTTATATATTTCTAGAATATTTAGAATAATTTCTAATATATTAATAGAAAATATTCCATTTGAATATTCAAATTATTCTATTTTATTCTATTTATTTTCTTATTTTATTATTTATATTT--ATATATTTATATATATATTATTGTTTTTTTTTTTTTAGTTTTACTATATACCATATACCATAACAATATACCATATAAGTATAAGATATAAAATTTTTGCAATAGAAGAAGTTTGACCCCTCCCTATAATGTTTTAGTTTTCTTTATTTTTGGGGGCTTATATATTCCATTTTAATGTGCCTCACAATCCGAAAGAATTCGGGGGGGGGGGGGGAGGGGTCATTTCAATGTTCGTTCGATCTAGAACAAATAGCTTCAAGAGATGAGAGAATTAAGAATACCCACTAGAAAGACTAATCCAATCCATAATGATGTACCGGAAAATACAACATTTTTGTTACTCGACCAACCATCAGGAGAAGCAAATACAACAGGTACACTAATCAATAAAATGGATGAAGTAGCAATTAATGCAAAAACAGCCAATTGGAAAGCAATAGTCATGTTTCTAATCCTCCAATTTACCAACAAAAGAACTATACCATTTGATCCCCCAACCCCCTGATCCCTTTATCGACAAAAAATTTGTAATAAAAAAACGCATTATGTAGGTGTAGGATTTTATCATGAATCCATTGATTTTATATGACTTATTCCCACCCCTTTTTTAATTTAAAAAGGGCATGGATCGAAGGTAGTTTTTTTACTTCACAAAAGGACAGGACATGTTGGATCAAGCATCTAGATATTATATATCTATATATTATATATACAGATAGAAAAATAGATTCGCACCGGATAGCTTTACCATAGATAGATAATAGATAATAAGGGTATCAATTCATATGGTCATGTTCTATTCAGTGGAATAAAGATAAAATAGAAATTAGCTTTTGGAGAGATGGCTGAGTGGTTGATAGCTCCGGTCTTGAAAACCGGTATAGTTCGAAACAAAGAACTATCGAGGGTTCGAATCCCTCTCTCTCCTTTTGGTTGGCGAATGGA-TTTTTTTTTATTGGTTTTGGTTGGCTCGGCTAAGTGGTGGTATAGCCGAGCCCG-AAAAAAAAAGATTAGTAGATATAAATGAGTTGAAAAGAAAATACTTTTTCAATATGACCTGCTCGACTCAACCCAATATGTATATAAAGTGATTCCCACTGGATCTCATCATGTTTCAATTAAGAGGAGTCATGGAAAGAACAGGTTCAAAATCTCGATCAATTCCTTTTTCAAATCCTGCGGCAGCTGCGCGAGCTCTTCCTGCGTGCCATAAATGACCTACGAATAGGAAGAATCCTAGAACAAAATGAGAAGTAGCTAACCAACTTCTAGGAGAGACATAATTGACTGCATTGATCTCTGTAGCTACGCCACCCACGGAATTTAAAGAACCTAAAGGAGCATGAGTCATATATTCCGCGGAACGACGTTCTTGCCAAGGCTGTATGTCCTTTTTCAGTCTACTCAAGTCCAAACCATTGGGACCTCTTAGAGGTTCTAACCAGGGCGCACGCAGATCCCAAAAACGCATAGTTTCTCCCCCAAAAATAACTTCTCCGGTCGGGGAACGCATTAGATATTTACCTAAACCGGTAGGTCCCTGAGCAGATCCTACATTAGCCCCAAGACGTTGGTCTCTAACTAGAAAAGTAAATGCTTGAGCTTGAGAAGCTTCTGGTCCAGTGGGCCCATAAAACTCACTAGGATAAGCGGTATTATTAAACCAGACAAAGCAACAAGCAATAAAACCAAAAACAGACAAAGCACCTAAACTATAAGACAAGTAAGCTTCTCCAGACCATACAAGTGCACGCCGAGCCCATGCAAAAGGTTTGGTTAAGATATGCCAGATTCCACCAAATATACAAATGGAACCCAACCATACATGCCCTCCAATTATATCTTCCAAATCGTCCACACTAACAATCCACCCCTCTCCTCCAAAGGGTGATTTTAGTAAATAACCAAATATAATACTTGGACTAAGGGTCAAGTTGGTAATTTTTCTTACATCTCCCCCTCCTGGAGCCCAGGTATCATATATACCCCCAAAATAAAGAGCCTTGAATACTAGAAGAAAAGCACCTATACCTAACAAGATTAAGTGAATACCCAAAATTGTAGTCATTTTATTTCTATCTTTCCATACATAACCGAAGAAAGGAAAAGATTCTTCAAGAGTCTCAGGTCCCAGAAGTGCATGATAAATACCGCCAAAGCCCAATACTGCAGAGGAAATTAAGTGAAGTACTCCAGACACAAAGTATGGAAAGGTGTCTATAACTTCCCCCCCAGGACCTACCCCCCAACCTAGAGTAGCTAGATGGGGAAGTAAAATTAAGCCTTGTTCATACATGGGCTTCTCGGGTACGAAATGAGCCACTTCAAATAGGTTCATTGCTCCGGCCCAGAATACTATTAATCCGGCATGGGCTACATGAGCCCCCAGTAGTTTACCGGATAAGTTGATAAGTCGGGCATTCCCGGCCCACCAAGCGAAACCGGTAGTTTCTTGATCACGACCTGTTAAAGCTAAAGTTCCATTAAAGAGCGTTTCCACGTGGTAGAACCTCCTCAGGGAATATAAGGTTTTCATGAGGCTGATCTTGAGCCGCCATCCACGCACGAATACCTTCGTTTAAAAGAATATTTTTGGTGTAGAAAGTCTCAAATTCAGGATCTTCCGCTGCGCGGATTTCTTGAGAAACGAAGTCATAGGCACGTAGGTTCAGGGCCAGACCGACTACTCCAAGAGCACTCATCCATAAACCAGTTACTGGTACAAATAACATAAAGAAATGTAACCAACGTTTATTGGAAAAAGCAACCCCAAAGATTTGGGACCAAAAGCGGTTAGCAGTGACCATTGAATAAGTTTCTTCAGCTTGGGTTGGGTTAAAAGCACGGAATGTATTTGCGCCATCACCATCTTCAAATAAAGTATTTTCCACGGTAGCACCATGAATAGCGCATAGTAGGGCAGCTCCCAATACACCAGCAACTCCCATCATATGAAATGGGTTCAATGTCCAATTATGAAACCCTTGGAAAAAGAGGATGAATCGAAATATAGCTGCTACACCAAAACTAGGCGCAAAGAACCAACCAGACTGACCCAGTGGATAAATCAGGAATACAGAAACAAAAACAGCAATTGGACCAGAGAATGCGATTGCATTATAAGGCCGCAATTGAACAGATCGAGCAAGTTCAAATTGACGTAACATGAAACCTATTAATCCGAAAGCACCATGGAGGGCAACAAAAGTCCACAGACCCCCTAATTGACACCAACGGGTAAAATCTCCTTGTGCCTCAGGACCCCATAGTAACAACAAAGAGTGTGCTAAACTATTAGCAGGAGTAGAGACTGCAGCAGTTAAGAAGTTGCAGCCTTCCAAATAGGAACTTGCCAATCCATGAGTATACCATGAAGTTACAAAGGTTGTACCTGTGAACCAACCCCCCAAGGCGAAATAGGCGCAAGGAAAGAGCAATAGACCGGACCAACCCACAAAAACGAAACGGTCCCTCCGTAACCAGTCATCCATAATATCAAATAAATCATTTTCATCTTTGGTAAATTTACCAAGAGCTATAGTCATAGTGATCCTCCTATTCAACTACTTCAACCATTTCCGAACACCTCATAACATTTTCAGGGATGGGACCTTCGAGGCTTTTCTCATTTATATGTGATTTTTTTCTCGTAGACTTCCCTTCTTTTCTATTTCTAATGGGTTTCGAATATAAAAGTCATTTATTGGTTTATTGATACCTAGGTCAAATCCATGAACTCAATTCGGTTATTCCTTTCTATTCTTAAAAATCCCCTAAGCCATGAATCATGAATTGTCTTATGACTCAAGATAAATTTTTTATAGAACTGTTCAATAAACAAATGAACCCCCCC-TTTTTTTCTCGCTCTCACTACCAGCGGATCCCCAAACATACTACTCTCCTTTCATCAAATAATCTTATTCTTGAATCTTGTTCGTGAATTTGATTTGATAAAAATAAATAGTTTTATATATTCTTCTAATTTCTATGTCTAGGAAACTACTACAATACAAGATCATATATTTTATTACTTTCTATTTTACA-TTTTTTCTTTTATTG-----TCTTCTTTGTTCTATTTTCCTCTCTTTCAGATTAATAAAAAAAAACTCCAAAGTATACTTTTTTGCAGATCGAGGTAAGAAATATACTTCCAATATTTTTTCTATTTATTTTTATCTATCTATTGCCCGAAAATATCGTATGCATCGATATGAAAAGAAAATATTTGATACGCGAAGTCGCGATTTGATGGATTTATTTTTCTATAGATATATCATATATTCTAGAAATAATAGAAATGTAAATAGATCTTTTCTTGTGTTCGG--AAAAAAAAAAGATATTTAAAATTAAAATGACTTGTATGTTGGAACTTGGAATAAGTCCTTCTGGGTGGAGGAAGGGAATAGCAATTTATTCCTATAGAACCTCTAGGAACAAGAAGATTTAATCGGAAATATCGACAGATTCTTACGGAGTCCAAACCAATGTTCGAATTTCATTTCTATCGAATTTGAATATCAGAATAGTAGATATAGTTATGATTCAATGGGTTAGGTCCACTTAC-TTTTTTTTATTGGAATAATCGAAAATAGGAATATCTAGCAATTAAAGGAGATATCCATTATTCATTAT-AAAAAAAAAAAAATAGAAAAATAATAATATAATAATAAAAATGTTCCACTTTACTTTCTAACTAGAATTACTTTACTATATTACTATATTCGAATTCATTAGAATAATAACTTATTAGAATTTGAATTCAGAATTTCATTAGCAAATGGAATTCTACGATTCCTTAGTTTTTTTATTACAAATATAAAACTTATTACAAATATCAACAATATCTCTATTCTTCATTCTTCCTTCAAATATGAATACTACTGCTGGAGTTTTATCAAAAAAAAAGTAAAAAGCCCCTTATCGGATTTGAACCGATGACTTACGCCTTACCATGGCGTTACTCTACCACTGAGTTAAAAGGGCCCCGTTTGATTCAATTCCAGAATCAGGAACTAGCCAATATGAGTCTAGTACATATATTTGTTACTGCATATACTTATATAAGATTAGAATATATATGAAATAAAAATATACCTACCGAATCTTAACAATGAATCAAAAAAATCATATGGAATTATGAAAGATGTAAAGATCCTTCTTATCGAATCATTCCATTATATTGACAATTTCCAAAAACTGTTCATACTATCAACATAGTAGAATGGCGGTCGGGCAAGTATGCCCCCATCGTCTAGTGGTTCAGGACATCTCTCTTTCAAGGAGGCAGCGGGGATTCGACTTCCCCTGGGGGTAGGGTACTACGAAAGAAAGTTGATCATGGATTATCTATCAATAAAGACTGAAATTTATTTTTCCTGGGTCGATGCCCGAGCGGTTAATGGGGACGGACTGTAAATTCGTTGGCAATATGTCTACGCTGGTTCAAATCCAGCTCGGCCCAATAATTTGCCGATCCACCATGAAATAATATATAATATAACCCATTTGTTGTTCTCCGGAAATGCCCGATGTGCTCTGATACGGAAGAATAAAAATATGATACATCCCTAGCGCTTTTTATTTTTTCCGTACGTATTTTTCCACAAATACAAATTCAGATCTTGCTAATGATCTAGATTCATATCAGGATATGTAAGTATAAAGTCTAAGGAAAGGATTAAAGTAAATAAACTAAAAAGAAAAGGGTTTGAATGAAATCGTAAGAATATGTATATGTATGCTGTACGCTTTTTCCCTGGGGATTGTAGTTCAATTGGTCAGAGCACCGCCCTGTCAAGACGGAAGCTGCGGGTTCGAGCCCCGTCAGTCCCGATAGATAAATAAAGATACAAATCCAATAAAAAAGACATCAATTCTCGTGTTTGAAAGGGAATAAAAATAACAAACATAATCTCATTCCTTACAGGGATCCCCCCCTTTTTTATG--TTTTTTTTTATTTAAGTAAAGGTTCCGACGAAGAAAGAAAAAAACTATTAAAAAAAAAAAAGAAATTATTGATTGCATCAGAAATAAAATTTTGCAATTTGGTATGGATAAAAAATCTTCCTATGTTATACTATTCAATTCTCGACGATGAATCGATTTGATAGCTCAGATATTGTTATTCATGATATTGTGATCCGATTTGATATCATCGAGATGTAATTTATACCACATTGAATTTACCGACGAAAGTATCATCTTTATGGGATTAAATCCCGAGTTATTTATTGGAAATTAAAGAGAAATAAAACAAAGAGATTATGGAAGTAAATATTCTCGCGTTTATTGCTACTGCACTGTTCATTCTAGTTCCTACTGCCTTTTTACTTATAATTTACGTAAAAACGGTAAGTCAAAGTGACTAATTTTACTTAATCATGACTTCTAAATTCTTATCATTGCAATCAATGGTTGAATAAAAAAATGAAAAAAAAAAAA-ATTTCCATTTCGGCTTAGTCTTAAATGAGATGGTCGGACTAGAATAGAATCAGCAGAATTCTATGAAAGAAATCATATGGTAGAAAGAAAAAGATTTGATTTCTTTCTACCATACTATGTACATAGCATAGTGTCCCAATTTTTTTCTTTGTTTCATCTATTTGATTTGTATTGGTTCCAATCAATCTGAAAATAATCAAAAAGCAACTCTTATTTTTCTTTTTCCGATTCGAATTTATAAATTATAGATTTCTGATTATTTTCAATACAATCCCGGTATCATACATATT--AAAAAAAAAAAATAATAATAAAATAATAAAGTAATCTTTTTAGCATTCCGAAGAAGAAGTAATTGATTAAATAGTTGTTATTAAATAGTTGACAGATGATCGGGGGGTTCTATGAGAAACTTTTTTGCATTTCGAAAAAGATTGGTGGTAAAACCCACAACCGATTTTTAAGTTTGAACCATGATATGAAATGAGTTCAATAAAGCATAAATCCAATTTCGAACCTATTTTACAAATAAAAAAATAAAACAAGCGGTAAGGTAAACACGTAATATGGTATTCGCCTAAGGCAAGGGCAATATCTTATATATTAACTTCTATGTCTATTTTGTTTCCTATAGAAATTGCGTATCCGCTTAATAACTAATAACAGAACTATTTTCTTGTTATAAAGCAATTGATACAGTTTGATCCCTTAACTCAATTCAATTAGTAGTACCGTTAGAGTCCACTTCTTCCCCATACTACGAGGGAAAGGGAAAATGTAAAAACTACCATTAAAGCGGCCCAAGCAAGACTTACTATATCCATGTAAATTTTGTCTCCTATCTCTATCAATATGAAGGAATTATTTCATTATAGTTCACAAATTCTTCTTGTATTATTTTCTTTTTTTGTATTATTCACTAAGAATACTATAAATAATAAATAATAGTGGAAGCGCTGGTACAGAGTCAAAAAGGGATTCTGGGCTAACAACCATTAACGAAACAATCCAAGAAATCCAATTAGAACAATCTAACAAGTTCTTTTATCTGATTTCTAGTAGAATCGGAAAACATTAATCATAAACAAAATATCCAGAGACATCCTTGGAAGTATTAAGGGAATGACTGTTACTAACAGGTAGAAATAATAAAACCTATGTTTTATCCCCCCCCCCCATTTCATTAAGTAATTTCATTAAGTAAAAATAAAAATATAGAATCAAAACAGATTTCTTTGCATACTCAATATTCTTATTTCCATATCTTATTTCCATTTGATCTAATCCTTACCGTCTCCCGATTCGTTCTCTAAAACAATTGGAAGACAGCCTATTAAATTCTTTGACTAGATAGGGGTTACCGAAAAGAAATTCTTTCTTTTTT------------------------TT---TTATTTTAATATATTATAATAATATATTAAAATAAAAAAAAAAAAGAATATTAATATTAAAATAGAATTATTT-AAATAAAT-----AAAAAAAAAAGAAGAAAGCCAATTAACTATTCAATCTAACTAATCTAACTATCTAACTAATATTAATTAAATAAATGCGGGAGCGATCATATACTTTCATGAGTCTGTATACAAGTTTCTTCCGCCCCCTCCCCAACTAAAAATGGAAGTAGATTCGTAGATTCCCTGTACGACTTATCCCTCCTATCCAATCTAATTCAAGACCCAGTCAGTAGACGGACACTACAGTAGTAGTGGAGTGAACGGACTATCCTTTCAAGATTTATCGCTTCC------------------TTTTCACTACTAGAATCTTTTCCTTGAATCCGAGACGAAAAGATTTACAGCATATTAGAGAACAAACCTCCCGATGCTTAGAATTTAGAATTAAACAAGTCTCAAGAGTCCTTTTCCCCCGCTTGTTTCTGTTAGAAACAAAAATTCAAGTTTTCTATCAACAAGACAGAATAAACTATTTCAATTCTCTTGTTGATCAGGCGACACCCGGATTTGAACTGGGGAAAAAGGATTTGCAGTCCCCCGCCTTACCGCTCGGCCATGCCGCCAAAACGATAAAAAATCAATAAATATATAAGAATAGAATAACCCCCCCCCCAAAAAAACCAAAAAAGGGGTTCTAAACTTCTTTTTTATTTTATCTTAATTTTATCTTAAATTCCGTTTTCTTTAATTCTCAATCCCACACACTCTTCAAAGAGCTCTTTCCCCTTTTTCTATTGAAAAAACAAACGTGCACCTTCAGTCACAAAAGGCAAAATTTCAGGACAAATCAGAACCGTTAAATTAATAGTTAATTTAATTCCTGAACGATTTTTTAAATTGACTCTAAAATGGTTTTTTTCTTATCTCATTAAGAAAATCCAAATTGATACATAAACATAACTAATGAATATTGCTTTTTTTATTG-AAAAAAAATTCTTCTCCATTTCAATTATAACAGCAACTGTCAGTATATGTAAACCCTAGAACATAAATTTAATTTGTTCCACAGATATTATCTAATCGGGTGTCTTATCTGTATTATAGTATAGGGAATTTTCAAGAAATTCTCGTGCTTCATTTTTTTTTTTTCTGGTATCCAATCGAATTGGAATATGTAATATCATAATAATGGTAGAAATAGAATCAATTTTTTGGTTTGATATTCTTTAAAAGACTCCAGAAGTCTAGGTGGAATTTTTCAATTCGTTTCCATTTAGAATTTAGATTCTATCTGTTTGTTTTGTTGCAAATTCGAATTTGAGAATAAAATTCTATTTATTCCTCTTTTCATAATAGGTATTTCATACACGGAGTTAGGTAAAATTTCATGTGATTCAGTAAAAAGAACAGAAATTCCATTATTTCTAAATCTATTCATGTGATTCGATGAAGAATGACAGCAAATCGTGTGGGATATTTTCTATAAAAGAAATGGGGAAATTGAAAATGCTTGGGGGTGGAAATGAGGAAATGTCTACAATACCCGGGTTGAATCAGATCCAATTTGAAGGATTTTGTAGGTTCATTGATCGGGGCTTAACAGAAGAACTTTATAAGTTTCCAAAAATGGAAGATACAGATCAAGAAATTGAATTTCAATTATTTGTGGAAACATATCAATTGGTAGAACCCTTGATAAAAGAAAAAGATGCCGTATATGAATCACTTACATATTCCTCTGAATTATATGTATCCGCAGGATTAATTTGGAAAAGCAGTAGGGATATCCAAGAACAAACTATTTTTATTGGAAACATTCCTCTAATGAATTCCCTGGGAACTTCTATAGTAAATGGAATATACAGAATTGTAATCAACCAAATATTGCAAAGCCCCGGTATCTATTACCGGTCAGAATTGGACCATAACGGAATTTCGGTCTATACTGGCACCATAATATCAGATTGGGGAGGAAGATTAGAATTAGAGATTGATAGAAAAGCAAGGATATGGGCTCGTGTGAGTAGGAAACAGAAAATATCTATTCTAATTCTATCATCAGCTATGGGTTCGAATTTAAGCGAAATTCTAGAGAGTGTTTGCTACCCTGAAATTTTCTTGTCTTTCCTGAATGATAAGGAGAAAAAAAAAATCGGGTCAAAAGAAAATGCCATTTTGGAGTTTTATCGACAATTTGCTTGTGTTGGCGGAGATCCAGTATTTTCTGAATCTTTATGTAAGGAATTACAAAAAAAATTTTTTCAACAAAGATGTGAATTAGGAAGGATTGGTCGACGAAATATGAACCGAAGGCTGAATCTTGATATACCTCAGAACAATACATTTTTGTTACCGCGAGATATATTGACAACTGCGGATCATTTGATTGGAATGAAATTTGGAATGGGTACACTTGACGATATGAATCATTTGAAAAATAAACGTATTCGTTCCGTAGCAGATCTCTTACAAGATCAATTTGGATTGGCTCTGGTTCGTTTAGAAAATATGGTTAGAGGAACTATATGTGGAGCAATTAGACATAAATTGATACCTACACCTCAGAATTTGGTGACTTCAACTCCATTAACAACCACTTATGAATCTTTTTTTGGATTACATCCATTATCTCAAGTTTTGGATCGAACCAATCCATTGACCCAAATAGTTCATGGGAGAAAATTGAGTTATTTGGGACCTGGAGGATTGACGGGGCGAACTGCTAGTTTTCGGATACGAGATATCCATCCTAGTCACTATGGACGCATTTGTCCAATTGACACGTCTGAAGGAATCAATGTTGGACTTATTGGATCCCTAGCAATTCATGCGAGGATTGGTCATTGGGGGTCTATAGAAAGTCCATTTTTTGAAATCTCTGAGAGATCAAAAAGAATAAGGATGCTTTTTTTATCACCAAGTAGAGATGAATACTATATGGTAGCGACAGGAAATTCTTTGGCACTGAATCGAAGTATTCGGGAGGAACAGATTGTTCCAGCTCGATACCGTCAAGAATTTCTGACTATTGCATGGGAACAGGTTCATCTTCGAAGTATTTTTCCCTTCCAATATTTTTCTATTGGAGCTTCCCTCATTCCTTTTATCGAACATAATGATGCGAATCGAGCTTTAATGAGTTCTAATATGCAACGTCAAGCAATTCCGCTTTCTCGGTCCGAAAAGTGCATTGTTGGAACTGGATTGGAACGCCAAGTGGCCTTAGATTCAGGGGTTCCCGCTATAGCCGAACATGAGGGAAAGATCATTTATACCGATACTGACAAGATCATTTTATTGGGAAATGGAGATACTCTAAGCATTCCATTAGTTATGTATCAACGTTCCAACAAAAATACTTGCATGCATCAAAAACCCCAGGTTCAGCGAGGTAAATGCATTAAAAGGGGACAAATTCTAGCGGACGGTGCTGCTACAGTCGGCGGCGAACTCGCTTTGGGAAAAAACATATTAGTAGCTTATATGCCCTGGGAAGGTTACAATTCTGAAGATGCTGTACTCATTAGTGAGCGTCTGGTCTATGAAGATATTTATACTTCTTTTCACATACGGAAATATGAAATTCAGACTCATGTGACAAGCCATGGTCCTGAAAGAATCACTAATGAAATTCCACACCTAGAAGCCCATTTACTCCGAAATTTAGACAAAAAAGGAATTGTGATCCTGGGATCTTGGGTAGAGACGGGCGATATTTTAGTGGGTAAATTAACGCCTCAAATGGCGAAAGAATCCTCGTATGCCCCGGAAGATAGATTATTACGAGCTATACTTGGCATTCAGGTATCCACCTCAAAGGAAACTTGTCTAAAACTACCTATAGGCGGAAGGGGTCGAGTTATTGATGTGAGATGGATCCACAAAAAGGGGGGTTCTAGTTATAATCCAGAAACGATTCATATATATATTTCACAGAAGCGTGAAATCAAAGTAGGTGATAAAGTGGCCGGGAGACATGGAAATAAAGGTATCGTTTCAAAAATTTTGTCTAGACAGGATATGCCTTATTTGCAAGATGGAAGACCCGTTGATATGGTCTTCAATCCATTAGGGGTACCTTCACGAATGAATGTAGGACAGATATTTGAATGCTCACTCGGATTAGCAGGGGGTATGCTAGATAGACATTATCGAATAGCACCTTTTGATGAGAGATATGAACAAGAGGCTTCGAGAAAACTAGTGTTTTCTGAATTATATGAAGCCAGTAAACAAACATCGAATCCATGGATATTTGAACCCGAGTATCCGGGAAAAAGCAGAATATTTGATGGAAGAACAGGGAATCCTTTTGAACAGCCTGTTATAATGGGAAAGCCTTATATCTTGAAATTAATTCATCAAGTTGATGATAAAATACATGGACGTTCCAGTGGACATTATGCACTTGTTACGCAACAACCCCTTAGAGGAAGGGCCAAGCAAGGAGGACAGCGGGTAGGCGAAATGGAGGTTTGGGCTCTCGAGGGGTTTGGTGTTGCTCATATTTTACAAGAGATGCTTACTTATAAATCTGATCATATTAAAGCTCGACAAGAAGTACTCGGGACTACGATCATTGGAGGAACAATACCTAAACCTGCGGATGCTCCAGAATCTTTTCGATTGCTCGTTCGAGAACTACGATCTTTGGCTCTGGAACTGAATCATTTCCTTATATCTGAGAAGAACTTCTGGATTCATAGGAAGGAAGCTTAATTGGACTAAATCAGAATTTTTATTCTATGATTGATCAGTATAAACATCAACAACTCCGAATTGGATTAGTTTCTCCTCAACAAATAAGTGCTTGGGCAAAAAAAATCCTACCTAATGGAGAGATAGTTGGGGAGGTAACAAAACCCTATACTTTTCATTACAAAACAAATAAGCCTGAAAAAGATGGATTATTTTGTGAAAGAATTTTTGGGCCTATAAAAAGTGGGATTTGTGCTTGTGGAAATTATCGAGTAATCGGAGATAAAAAAGACGACAAAAAATTTTGTGAACAATGCGGAGTAGAATTTGTTGATTCTCGGATACGTAGATATCAAATGGGCTATATAAAACTGGCATGCCCAGTAACCCATGTGTGGTATTTGAAACGTCTTCCTAGTTATATCGCGAATCTTTTAGATAAACCTCTTAAAGAATTAGAAGGTCTAGTATACTGCGATGTGTGATTTGATCAAAATTATTATTGTACAGATTCCGAATGAGAAACTGTCATTCCATTCAATTGAATTGGGATGCCCCGTATCTGACATGTTTCTTGGGCTGAGTAACATGAAGCTCAGAATTATGGGTCTTTTGAATACTCCCAAATAAAAAGGGAATTGGTCTATGGTCAATTCAGTAATAGCTGTACCTCGTGAAAAAAAAGACTTTTTTGTGGAATTAACTATTCCATTTCTTTTAGAAAAGAACTTAAATTATGTTCAAATAAGCAAATATATCATGGTTACAGAAGTCTATCCATCGCATATAGGCTTAAGGACATCGTGGCATAACCGTCGAGGCGAAGTCTGGACCTAAAAGATCGAATGGAATGATACATAGACAAGGAAATCTCTTATGAATTCCAGGATACTCCTTTAATTAAGAATTAAATTAATAGGATTCCTCATTCGAA-GGGGGGTAGACTACTCAAGAATTTTACATTTCATTTCTTTTCTGTCGTAATTGAGAATTGGAAAAATAATTCAGAAAATCTAAATAAAAAGAAGAATGCATCAATGAAATGTTGCTTGGTCTTTATTGAGAACTTGAGTAAAGAGTAAACCTTTTATTTTAGATTAGAGGTTTTTTAGAATTTGAAAGCGGAAATCCCTTTCTTTATCTTTATTTGGTGTAACTACTTGAGCCGGATGAGAGGAAACTTTCACGTCCGATTTTGAAAGGGGGAGATCCTATTTTGGATTGGTGGATTGGATCCTATCCAAATTTTTCGTTTGCTAGGCCCGTAGTTAAAAAACCCACTTTCTTACGATTACGAGGTTCATTCGAATATGAAATCCAATCCTGGAAATACAGCATCCCACTTTTTTTTAGTACCCAAGGTTTCGATACATTTCGAAATCGAGAAATTTCTAGTGGAGCAGGTGCTATCCGAGAACAATTAGCCGATCTGGATTTGAGAATTCTTATTGATTCTTCGTTGGTAGAATGGAAAGAATTAGGGGAAGAGGGATCCACGGACAATGAAAATGAATGGGAAGATCGAAAAGTTGGAAGAAGAAAGAATTTTTTGGTTCGACGCATGGAATTAGCTAAGCATTTTATCCGAACAAATATAGAACCAGAATGGATGATTTTATGTCTCTTACCAGTTCTTCCTCCCGAATTGAGACCTATTATTCAAATAGACGGGGGTAAACTAATGAGCTCGGATATTAATGAACTCTATAGAAGAGTTATCTATCGGAACAATACTCTTATTGATCTATTAACAACAAGTAGATCTACGCCAGGGGAATTAGTAATGTGTCAGGAGAAATTGGTACAAGAAGCCGTGGATACACTTCTTGATAATGGAATCCGCGGACAACCAATGAGGGACGGTCATAATAAGGTTTACAAATCGTTTTCAGATATAATTGAGGGCAAAGAGGGAAGATTTCGCGAGACTCTGCTTGGCAAACGGGTTGATTATTCGGGACGTTCTGTCATTGTCGTAGGTCCATCACTTTCATTACATCGATGTGGATTGCCCCGCGAAATAGCAATAGAGCTTTTCCAGACATTTGTAATTCGTGGTCTAATTCGAAAACATTTTGCTTCGAACATAGGAGTTGCTAAGAGTAAAATTCGGGAAAAAGAACCGATTGTATGGGAAATACTTCAAGAAGTTATGCAGGGGCATCCCGTATTGCTGAATAGAGCGCCCACTCTGCATAGATTAGGTATACAGGCATTCCAACCCATTTTAGTAGAAGGGCGTGCTATTTGTTTACATCCATTAGTTTGTAAGGGATTCAATGCAGACTTTGATGGGGATCAAATGGCTGTTCATGTGCCCTTATCTTTGGAGGCTCAAGCAGAAGCTCGTTTACTTATGTTTTCTCATACGAACCTCTTGTCTCCGGCTATTGGGGATCCCATTTCCGTACCAACTCAAGATATGCTTATTGGGCTTTACGTATTAACGAGCGGGAATCGTCGAGGTATTTGTGCAAATAGGTATAATCCGTGTAATCGCAGAAATTCTAAAAATGAAAAAATTCACGATAATAACTATAAGTATACGAAAAAAAAAGAACCTTTTTTTTGTAATTCCTATGATGCAATTGGAGCTTATCGACAGAAAAGAATCAATTTCAACAGTCCTTTGTGGCTCCGGTGGCGACTAGATCAACGCGTTATTTCGTCAAGAGAAGCTCCTATCGAAGTTCACTACGAATCTTTGGGTACCTATCATGAGATTTATGGGCATTATCTAGTAGTCAGAAGTATAAAAAAAGAAATTCGTTGTATATACATTCGAACCACTGTTGGTCATATTTCTTTTTATCGAGAAATCGAAGAAGCTATACAAGGCTTTTGCCGGGCCTATTCATATGGTATCTAATCATATAGATGGTTGGTATCTAAGCTAAGTAAATTTAGGATACCGATGTGAATTCAGGT----------------------------CTTCCCGGTTCAACTAGGATCATAGTTTTAAAATTTCTACGCGAATCAAGATAAAGAAAAGGAAGTTTTCCAATCATTGACTCAAACCCATTGTCGAACCGAACCCCACTGAGCGGAATATGGAGGTACTTATGGCAGAACGGGCCAATCTAGTCTTTCAAAATAAAGTGATAGGTGGAACTGCCATAAAACGACTTATTAGCAGATTAATAGATCACTTCGGAATGGCATATACATCACACATCCTGGATCAAGTAAAAACTTTGGGGTTCCGTCAAGCTACTGCTACATCCATTTCATTAGGAATTGATGATCTTTTAACAATACCTTCTAAGGGATGGCTAGTCAAAGATGCTGAACAACAAAGTTTGATTTTGGAAAAACATCATCATTATGGGAATGTACATGCGGTAGAAAAATTACGGCAATCCATTGAGATATGGTATGCTACAAGTGAATATTTGCGACAAGAAATGAATCCTAATTTTAGGATGACTGACCCTTTTAATCCAGTCCATATAATGTCTTTTTCGGGAGCTAGGGGAAATGCATCTCAAGTACACCAATTAGTAGGTATGAGAGGATTAATGTCGGATCCACAAGGACAAATGATTGATTTACCCATTCAAAGCAATTTACGCGAAGGACTGTCTTTAACAGAATATATCATTTCTTGCTACGGAGCCCGTAAAGGGGTTGTGGATACTGCTGTACGAACATCGGATGCTGGATATCTTACACGCAGACTTGTTGAAGTGGTTCAACACATTGTTGTACGTCGAACAGATTGCGGTACCATTCGAGGGATTTCTGTGACTACCCGGAATGGAATGATGCCGGAAAGAATTTTGATACAAACATTAATTGGTCGTGTATTAGCAGACGATATATATATAGGTTCACGATGCATTGCCATTCGAAATCAAGATATTGGGATTGGACTTCTCAATCGATTCATAACCTTTCAAACACAACCAATATCTATTCGAACCCCCTTTACTTGTAGGAATACATCTTGGATCTGCCGATTGTGTTATGGCCGGAGTCCTACTCATGGCGACCTGGTGGAATTGGGAGAAGCTGTAGGTATTATTGCGGGCCAATCTATTGGAGAACCGGGCACTCAACTAACATTAAGAACTTTTCATACCGGCGGAGTATTCACAGGGGGTACTGCAGAACATGTGCGAGCCCCTTCTAATGGAAAAATAAAATTCAATGAGGATTTGGTTCATCCTACACGTACACGTCATGGGCATCCCGCTTTTCTATGTTATATAGACTTGTATGTAACTATTGAAAGTGACGATATTATACATAACGTGATTATTCCACCAAAAAGTTTTCTATTAGTTCAAAATGATCAATATGTAGAATCAGAACAAGTTATTGCTGAGATTCGCGCGGGAACATACACTTTGAATTTAAAAGAAAGGGTTCGAAAACATATTTATTCTGACTCAGAGGGAGAAATGCATTGGAGTACCGATGTGTACCATGCATCCGAATTTACATATAGTAATGTCCATATCTTACCAAAAACAAGTCATTTATGGATATTATCAGGAAGGTCGTGCAGGTCCGGTGCAGTCTCTTTTTCACTCCGCAAGGATCAAGATCAAATGAACATTCATTCTCTTTCTACCGAAGAAAGATATATTTCTAACCCTTTAGTAAGGAATGATCAAGTAAGACATAAATTCTTTAGTTCCAATCCTTCTGGTAAAAAAGAAAGCAGGATTCCTGATTATTCGGAATTTAATCAAATCATATGTATGGATCAGTGTCATTTTATACATCCTGCTATTTTCCACGATACTTCGGATTTATTGGCAAAGAGGCGAAGAAATAGATTCATCATTCCATTTCCATTCCAATCGATTCAAGAACGAGACAAAGAACTAATGTCCCCTTCCGGTATCTCGATTGAAATACCTATCAATGGTATTTTTCATAGAAATAGTATTCTTGCTTATTTCGATGATCCTCAATACAGAACACAGAGTTCAGGAATTACTAAATATAGGACTATCGGAATTCATTCCATTTTAAAAAAAGAGGATTTAATTGAGTATCGAGGAGTCAAAGAATTTAAGCCAAAATACCAAATCAAAGTAGATCAATTTTTTTTCATTTCCGAAGAAGTGCATATTTTACCTGAGCCTTCTTCCATAATGGTACGGAACAATAGTATCGTTGGAGTAGATACACCAATCACTTTAAATATAAGAAGTCGAGTAGGCGGATTGGTCCGAGTGGAGAAGAAAAAAAAAAGGATAGAATTAAAAATCTTTTCTGGAGATATCCATTTTCCTAGAGAGATGGATAAGATATCTCGACACAGTGGCATCTTGATACCACCCGGAACGGTAGAAAAAAAAAATTCTAAGGAATCAAAAAAAATTAAAAATTGGATCTATGTCCAATGGATCACAACTACCAAAAAAAAGTATTTTGTTATGGTTCGACCCGTAATTCTATATGAAATAGCGGGCGGTATCAATTTAGTAAAACTTTTCCCCCAAGATCTGTTCCAGGAAAGGGATAATCTGGAACTTAAAGTTCTCAATTATATTCTTTATGGAAATGGAAAATCAATTCGGGGAATGTCTGACACAAGCATTCAATTAGTTCGGACTTGTTTAGTCTTGAATTGGGATCAAGACAAAAAAAGTTCTTCTATCGAAGAGGCCCCCGCTTCTTTTGTTGAAGTAAGTACAAATGGTTTGATTGGAGATTTCCTAAGAATTGACTTAGGAAAATCCCATACTTGGTATATCAGAAAAAGGAATGATCCGTCCGGTTCAGGATTGATCTCGGATAATGAGTCAGATCGGACCAATATCAATCCATTTTATTCTACTTATTCCAAGGAAAAAATTCAACAATCACTTAGCCAAAATCACGGAACTATTCGTATGTTGTTGAATAGAAATAAGGAATGCCGATCTTTGATAATTTTGTCATCATCTAATTGTTTTCAAATGGGACTATTCAACGATGTAAAATATCACAATGGGATAAAAGAAGGAATTCATCAAATTAAAAGAGATCCTCTAATTCCAATTAAGAATTCGTTAGGCCCTTTAGGAATAGCCCTTCAAGTTGCAATTTTGTATTCATTTTACTGTTTAATAACTCATAATCAGATCTCGATAACTACAAAATTGCAACTTGACAAATTAAAGGAAACTTTTCAAGTATTTAAATATTATTTAATGGACGAAAACGAGAGAATTTATAAGCCCGATCTATGCAGTAACATCGTTTTAAATCCATTCCATTTGAATTGGCATTTTCTCCATCCTAATTATTGTGAAAAAACGTTTACAATAATTAGCCTTGGGCAATTTATTTGTGAAAATGTATGTATAGCTCAAACGAAAAATGGACCACACCGAAAATCGGGTCAAGTTCTAACTGTTCAAATTGATTCTGTAGTAATAAGATCGGCTAACCCTTATTTGGCGACTCCAGGAGCAACTGTTCATGGCCATTATGGAGAAATCCTTTATGAAGGAGATATATTAGTTACATTTATATATGAAAAATCTAGATCTGGTGATATAACACAAGGTCTTCCAAAAGTGGAACAGGTATTAGAAGTGCGTTCGATTGATTCAATATCGATGAACCTAGAAAAGAAAGTTGACGCTTGGAACGAGCGTATAACAAGAATTCTCGGCATTCCCTGGGGATTCTTGATTGGTGCTGAGCTAACTATAGTGCAAAGTCGTATTTCTTTGGTTAATAAAATCCAAAAGGTTTATCGATCCCAGGGAGTGCACATCCATAATAGACATATAGAAATTATTGTGCGTCAAATAACATCAAAAGTCTTGGTTTCAGAAGATGGAATGTCTAATGTTTTTTCACCCGGCGAACTAATTGGATTGTTGCGAGCTGAACGAACGGGGCGTGCCTTGGAAGAAGCGATTTGTTACCGAGCTCTATTATTGGGAATAACAAAAACATCTTTGAATACTCAAAGTTTCATATCCGAAGCGAGTTTTCAAGAAACTGCTAGAGTTTTAGCAAAAGCCGCTCTCCGGGGTCGTATCGATTGGTTGAAAGGTCTGAAAGAGAACGTTGTTTTAGGGGGAATGATACCCGTTGGTACCGGATTCAAAAGAGTAATGCACCGTTCAAGGCCAAGGAAATATAACAAGATTAAAATTATCTTGGAAACCAAAAAAAATAATGTATTCGAGGGGGAAATGAGAGATATTTTGTTCCACCACAGAGAATTTTTTTATTTTTTCATTTCAAAGAATTTATGTGATACATCAGAGCAATCATTTCTAGGATTTAATGATTCCTAAGAGCGGATTCATCCCTTTAAACGCAGTCATTTGATTTGGTAATAAAAGATAATAAAGAAAATAATAAATAGAAAAAAAAAAATGAATGGCCTGATCATGTATGTATCAACAACGGCCAATTTTCGGTAGAAGAGAAGGTTCCATCGGAACAATTATTTATTTCTATTTCAAGATACCTGGTCTCTTTTTTTCAAAAAAAATTTG--AAAAAAAAAGTGTGGGGCTAAATGACAAAAAGATATTGGAACATAACTTTGGAAGAGATGATGGAAGCGGGAGTTCATTTTGGCCATGGTACTAGGAAATGGAATCCTAGAATGGCACCTTATATATCCGCAAAGCGTAAGGGTATTCATATTACAAATCTTACTAGAACTGCTCGTTTTTTATCAGAAGCTTGTGATTTAGTTTTTGATGCAGCAAGTAGGGGAAAACAATTCTTAATTGTTGGTACCAAAAATAAAGCAGCTGATTCAGTAGTGCGGGCTGCAATAAGAGCTCGGTGTCATTATGTTAGTAAAAAATGGCTCGGCGGTATGTTAACGAATTGGGATACTACAGAAACGAGACTTCATAAGTTAAGAGACTTGAGAACGGAACAAAAAACGGGGAGACTCAACTGTCTTCCAAAAAGAGATGCCGCTATGTTGAAGAGACAATTATCTCACTTGGAAACATATCTGGGGGGCATTAAATATATGACGGGGTTACCCGATATTGTAATAATCGTTGATCAGCAAGAAGAATATACGGCTCTTCGAGAATGTATCACTTTGGGAATTCCAACGATTTGTTTAATCGATACAAATTGTGACCCGGATCTCGCAGATATTTCGATTCCAGCTAATGATGATGCTATAGCTTCAATCCGATTAATTCTTAACAAATTAGTATTTGCAATTTGTGAGGGTCGTTCTAGCTATATACGAAATTCTTGATTAATAATAAGATAAATAAAATATTGGGTTGGGGGAATTCATAGATTTATGGAATCGGTTACTATACGACTATACTATTACTTACTAAATCGCGCAAAAAAGAAAAAGATAAAAATAACCGGAAATATTATGTGATTAGTCAGTATTCAAAATATAAAATTTAAGTAGACAAGTCAAAAAGGAGATGGTTGAATCAAAATAATTCCTTTTCAAGTTCTATTTCTTTTAGAGGGCAGGGCAATATGAATGTTCTATTATGTTCCATCAACACATTAAAAAGATTATACGATATATCTGCTGTGGAAGTAGGTCAACATTTCTATTGGCAAATAGGGGGTTTCCAAGTGCATGCCCAAGTACTTATTACTTCTTGGGTTGTAATTGCTATCTTATTAGTTTCAGCTATTCTAGTTGTTCAAAATCCGCAAACTATTCCCACTTTCGGTCAGAATTTCTTTGAATATGTCCTTGAATTCATTCGAGACGTGAGCAAAACTCAGATTGGAGAAGAATATGGTCCGTGGGTTCCCTTTATTGGAACTATGTTTCTATTTATTTTTGTTTCTAATTGGTCAGGGGCTCTTTTGCCTTGGAAAATCATACAGTTACCTCATGGGGAGTTAGCTGCACCCACAAATGATATAAATACTACCGTTGCATTAGCTTTACTTACGTCAGTAGCATATTTCTATGCGGGTCTTTCAAAAAAAGGATTAGCTTATTTTTCTAAATACATCCAACCAACTCCAATCCTTTTACCGATTAACATCTTAGAAGATTTCACAAAACCCTTATCACTTAGTTTTCGACTTTTCGGAAATATATTAGCTGATGAATTAGTAGTTGTTGTTCTTGTTTCTTTAGTACCTTTAGTAGTTCCTATACCTGTTATGTTCCTTGGATTATTTACAAGCGGTATTCAAGCTCTTATTTTTGCTACTTTAGCTGCGGCTTATATAGGTGAATCCATGGAAGGCCATCATTGACTAGTTTTCGAAATAATCTTTTTTTAGATTATCTCGCTGCAATGTATTGCAGCTCAAGATAATCTACTTAGGGAACATAAATATAAATATAGAAAATAGAAAGAAATTTATAAAAAAGGGGGTTTAT-AAAAAAAAGATGCAATAAGGTATAAATACAATAAGTATACGATTCAGTGTAATAGTAAAGTATAAAAGATTACCGGGGAATTGT------AAAAAAAAAAATAGAGTAGGAGTGAGGGGGGTCGAACTAGGTGTATATATATAATCTAATCACTAAAAGACAACTGTTTCTTTTTGGAGGTTTCAAAGCAAAGGAAGGATGATTCTCGAATCCGATTGAATCTAAGATACGAATAATTGGTTTACGGTATGGAAGAAACACATGTATATGTGATATTAGATATTAACTAGTTATATATGAACTAACTATATATTTAAATTTGCTCTCCTACTGTAAATTTAGATAGGGATTCAAAAAACGAAGCCCTTCCGTTTCATCTGTAATTGTGAATTGAATATTGAATGACTAAAGAAATTAAATCAAGAAAAAGAACGAAGAATTCAAAGAATGATTTCAGGTAAGATAAGAAAAAAGTTGTATGGATTCACAAAAACTACGTGGATAGAAACGAAAAAAGAAATATCGAAGTAGTTCGGATAGTTCAATAAATATTATTATCTCAATTCGGAATTCTTAATTACTTCGACTGGATAAATCTTAGTAGTTGAATAATTAAGTCATAATTTGTTGGTTGATTGTATCATTAACTATTTCTTTCTTTTCTTTATTTTATTTGATTTTATTTGGGGTGCGAGGAACTTATCATGAATCCACTGATTTCTGCCGCTTCCGTTATTGCTGCTGGGTTGGCCGTTGGGCTTGCTTCTATTGGACCCGGGGTTGGTCAAGGCACTGCTGCAGGGCAAGCTGTAGAAGGGATTGCGCGACAACCTGAGGCAGAGGGAAAAATACGGGGTACTTTATTGCTTAGTCTGGCTTTTATGGAAGCTTTAACAATTTATGGGCTGGTTGTAGCATTAGCGCTTTTATTTGCGAATCCTTTTGTTTAATCCT-AAAAAAAAAAATATAAAAATAAAAATACATATTCGAATTATATTAAGATTTCACTCCCACAATTATTTATTCGTTCGGACAAGAACACGGGGGAAGGACTGATTTAAGGGTGAGGAATTAACATACTAATTCGCCTTCTTCCTTCCCTTTTTTAGTTTAGTCCAATGAACCCCCCCCTTTTTTGAATTTCTAAAATTTTTCGAAAGTGTTGAAAAAAACTAGAGATTTTGCAATTGACATAAGAACTGGTATCTAATTCTGATAAGTATCATTCTTATGGGGAATCTTCCAATTGACCGACCAATTAA---AAAAAAAAAAAATGGATTTTTTTTATAACATTCTTATTATTATATTCATATTAATTATTACTAATAATTAAAAAAATGAATAGGAATTAATAGTAAGGAATGGGAATTTTATTTTATATCTATTCTATATATATATAGAATAGATATAAAATAAAAACTAAGAAAAAAATCTAAAAACTAAGAATCGTAGAAAGATAATTAGTCTATCCATAAGAGGAGATGAGATCATATGAAAAATATAACCGATTCTTTCCCTTGCTTGGGTTACTGGCCATCCGCCGGAAGTTTCGGGTTTAATACCGATATTTTAGCAACAAATCCAATAAATCTAAGTGTAGTGCTCGGTGTATTGGTTTTTTTTGGAAAGAGAGTGTGTGCGAGTTGTTTATTTCAAGAATAGGTTGGATCCAACCAACTGCACTTTTTTTTTCGTTATAACTAGGAAAGGGTGCATGATCCCGCGAATTACTTCTGAATAAATTATGAATGAATTAAGAAATAATATTTAAGAACCATAGCATTTCGTGATTCATTGGTAAATACACTTTGATTCTCTATCAACCAATAATTTTGGACCATTACCATGGTTAAAGCTAAGCAGTTTGAAGTCTAGACGCAGTGTAGTACTCTTTCTACCACTATGTTAATACAGAGGGTTTAAAAAAACAAATCGTTGGAATTTTTTTTTCGATATAGAACACTCATGTCGATAAAATGGCTTGAATCCTCTTTACGGTGAAAAATTGTAAAAATGGGTATTTAATTTCATCCCCCTTTTTATACAATGCGGAATCGATGACCTATGTATAAATTAATAAGAATTCTTTGGATTTGAAGAAAAAAAAAACAACTTTGCTGACAATTATTTGTTTGGTCAGAAGAGTCCTCCGAATATTCTGGTCTTGTATTAGTAATCAATTTCAATATTTTTTGGAATGGAATCTAAATAGAGAAGAGAGGATAGGCTCATTACATAAAAAAAAGATAGGGAAATTTACCATTAAGTAATTGAGTGTGAGAGCCAAATGAATCAAAAGATTCATGTTTGGTTCGGGAAGAGATCATAGACGTTTTGAAATGAATGAAATGAGAATCTACTTTCATTAAGTAATTTATTAGATAATCGAAAACAGAGAATCTTGAAGACTATTCGAAATTCAGAAGAACTGCGGGAAGGGGCCATTGAACAGTTGGAAAAAGCCCGGACCCGCTTAAGGAAAGTCGAAACGGAAGCAGATCGGTTTCGAGTGAATGGCTATTCTGAGATAGAACGAGAAAAATTCAATTTAATTAATTCAATTTATACGACTTTGGAACAATTCGAAAATTACAAAAACGAAACCATTCATTTTGAACAACAAAGGGCGATTAATCAAGTCCGACAGCGGGTTTTCCAACAAGCCTTACAGGGAGCTGTAGGAACTCTGAATAGTTGCTTGAATAACGAGTTACATTTACGTACCATCAGTGCTAATATTGGCATGTTTGGGGCGATGAAAGAAATAAAATAAAAGATTAGTCTTTCTACTATAGTATAGGCAAGGCATTATTTTTTTCTTCTAAAAAGAATTAAATTAAATTAAGAAATACTCATGGTAACCATTCGTGCAGATGAAATTAGTAAAATTATCCGTGAACGTATTGAGCAATATAATACCGAAGTAAAGATTGTAAATACTGGTACCGTACTTCAAGTAGGCGACGGCATTGCTCGTATTTATGGTCTTGATGAAGTAATGGCGGGTGAATTAGTGGAATTTGAAGAGGGTACTATAGGCATTGCTTTGAATTTGGAATCAAATAATGTTGGTGTTGTATTAATGGGTGATGGTTTGATGATACAAGAGGGAAGTTCGGTAAAAGCAACAGGAAGAATTGCTCAGATACCAGTAAGTGAGGCTTATTTGGGTCGTGTTATAAATGCCCTGGCTAAACCTATTGACGGTCGAGGGGAAATTTCAGCTTCGGAATCTCGGTTAGTCGAATCTCCCGCTCCCGGTATTATTTCGAGACGTTCCGTATATGAGCCTCTTCAAACTGGACTTATTGCTATTGATTCGATGATCCCTATAGGGCGTGGTCAGCGAGAATTAATTATTGGGGACAGACAAACGGGTAAAACAGCAGTAGCCACAGATACGATTCTCAATCAACAAGGACAAAATGTAATATGTGTTTATGTAGCTATTGGTCAAAAAGCATCTTCTGTGGCTCAAGTGGTGACTACTTTACAAGAAAGGGGAGCAATGGAATACACTATTGTAGTAGCTGAAACAGCGGATTCTCCGGCTACATTACAATACCTCGCTCCTTATACAGGAGCAGCTCTGGCTGAATATTTTATGTACCGCGAACGCCACACTTTAATCATTTATGACGATCCCTCCAAACAAGCACAGGCTTATCGCCAAATGTCTCTTCTATTACGAAGACCGCCGGGTCGCGAAGCTTATCCGGGAGATGTTTTTTATTTGCATTCACGTCTTTTGGAAAGAGCCGCTAAATCAAGTTCTCAGTTAGGTGAGGGAAGTATGACTGCTTTACCAATAGTTGAGACCCAATCGGGAGATGTTTCAGCTTATATTCCTACTAATGTAATTTCCATTACAGATGGCCAAATATTCTTATCCGCCGATCTATTCAATGCTGGAATAAGACCTGCGATTAATGTGGGTATTTCCGTTTCCAGAGTTGGATCGGCGGCTCAAATTAAAGCCATGAAACAAGTAGCTGGTAAATTAAAATTGGAATTGGCACAATTCGCAGAATTAGAAGCTTTTGCACAATTCGCTTCTGATCTCGATAAAGCTACTCAAAATCAATTGGCAAGAGGTCAACGATTGCGCGAGTTGCTTAAACAATCCCAATCAGCCCCTCTCACTGTGGAAGAACAGATAATAACTATTTATACCGGAACGAACGGTTATCTTGATTCATTAGAAATTGTACAAGTAAGGAAATTTCTCGTTGAGTTACGTGCTTACTTAAAAACGAATAAACCTCAATTCCTAGAAATCATATCTTCTACCAAGACATTCACTGGGGAAGCAGAAGCCCTTTTGAAGGAAGCTATTCAGGAACAGATCGAACTCTTTTTACTCCAGGAACAAGTAGAAAAAAATTGATTAATAATTTAATAACTTTATAAATTCACTTTCTAATTTTAATAATTATTATCTTTTAATATCTTTTCTTTTAATTTTAATATATAATTGAATATAAAATATATAATTAAATATAATTAAATATAATTAATAATATTAATAAAAATAATATTAGTAATATTATTATACTAATAATATTATTAAATTCGAATATAAATCTAATATAAAAT---------------------------------------------AAAAAAAAATTAAAAAATAGGGGGGTAAGACATAAATTGTGTATATAAGATATACATAAAATAAGTTATTATTCTAAAAGTCTAAGCGGCTCTTGTTCGATTCAAAACATTCAAAATATTTTTAGAAATAGAGAAATTCAATTAAATATATATGCAAATAAATTGCGTCCAATAGGATTTGAACCTATACCAAAGGTTTAGAAGACCTCTGTCCTATCCATTAGACAATGGACGCTTTTTTTTTCTTTAACTTTTAACT----AAATTTTTTTAGTTAAAAGTTAAAGAAAAAAAATTATCTATTCTATATTCTATATAATATCTATTCTATATAATAGATATAATATAGAATAGATATATAGATAATAAAATAATAAAAATATAATAAATAATCAAATTCAAATGAAATTGAATATTAATAACTAAAACTAAATTAAGTAATTCAAATGAATAATTAACTAATGAATAATTAACTAATTGACTAATAAAAATATATTCATTCTATAATAGAAAAGGATAATAGATTCGAATAGAATAAATAGAGAGATCGGATATAAGCGGGTAGCGGGAATCGAACCCGCATCGTTAGCTTGGAAGGCTAGGGGTTATAGTCGACGTTGATTCATCATTTTTTTAACGCCTCTAATTCAAAACCGAACGTGAAACTTTTGTTTCATTCGGCTCCTTACGGAAGAAATTAAGAGATGGAAGACATGAACAAAAAAAAATTGACCCATAACATCTATGTCAGCCTTTCTGTATAAGAATACATTTAAAACACCTTGCTTTTTAGATGATCCCTATAGAAGAGGAAGGAGTATTATAACAATCTG--TTTTTTTTTCTAGTTACTTCGTTCTCTATTTCTATTTGAGAGAATCTTTAGGAAAAGAATAAAATTTCCATCGAGCTAAAAAAAATATGTCGATGTCTCTAGTAAACTAAAGTAATCGTTTAATAGCTATTTTGCTTCAATCTCTCCTATCCAAAACAAATACAAAAAATGGAAGATTTAGTTACGATTAGAAATAAACTTTCTATATCTTTCTCCATGGATCCTTTACTTATATTCAAGTAAATTTGGATTATTGATCCAATTCCAAAAACTTATGTTTCATAATTTTATAATTCAATTTGTCAATTTAGAATTGATTCTTTTTGGATACAAATTACGATAATGTATATTTTTCCTCGAATCCTTCGTTGAGAGGTATAAAGGATTAAACTCCTTTAAGCAAGAAATAAAGTTTTTGATCGGGATATGAATCAAACGAAGGATCCCTTAACTATTAAGGGGTCCATAGAACGAATCGCACTTTTACCACTAAACTATACCCGCTACAATGCAATTATTGTATATAAATGGACCTTTTGTCAAATAAGGGAATCAGTCATAATGAAGAAAATAGGATCATAAACGTAATTAATAAATAATAAATAGGAGCAGTATGATAATTAGAGTGTTGACATGTTTCGT-AGGGGGACCTCCTGGGGACCTCCTAATGAAATTAAGAAAAGGGGGCGAATAAAATGACATTTTGATCTTATATCATTTTGGTTCTATATCATAGGAATCAAAGAGTCTTTTTTTATTTATGTTTGATCATGTTTAAATAACAAGTA-TTTTTTTTTTCAAATCAAATACATTCAACTAAATCATTGTTATCCAGGATTCATGGGAACAAAAAGAGCCCGGCTAGGTACTGGCCGGGCTCTGGCTGTATAAAAAGAAACT-AAAAAAAAAATGGAATAAATTCTATTCTTATTTTATTTAATATTTATTATTTCATATTAAATATATAATTAAATATATAATAAATATATAAAATAAATAAATATATAAAATATATATAAAATTAAAGAATAGAAATATAATAAAAAAAAGAGAGATAAGATTAAGATATAAAATACAAAAAATAAGATATAAAGAGGGCTTTTTTCAAGCCCTACTTT---TTTATGCGATGTAACATAAACATAGTAATTCTATTTTTTCAATTGGGGAGAGATGGCTGAGTGGACTAAAGCGGCGTATTGCTAATCCGTTGTACGAATTTTTGTACCGAGGGTTCGAATCCCTCTCTTTCCGTTTCCGTTGATGATTTGTGGTATTTTTTCTTTTGAACTTAGGGAGCTTCTTTTATTTGTTTTGCTTGTTTGATTTTTTTTTTATTTACTAGTTAAAGATGTAAAATAGATAAAATCCTAAAAATATTTCAAAATCCAGCACAAGCAAGGAAAACACAGAAAACCAAAAATATTTTATTTATTCTTCACGTCCTGGATTACGTCCTGGATCGTTAGATAGGAATCCGAAGATGAAAAGAGAAACAAAGAATATAACTACCGTATAAACAAATAGTTTTAGAGTAAGCATTACAAAATCTCCAAGATAATTAAATTAAAAAAAAAAAAACGACAGAGAAAGAGAATAGATTCTCTTATATTACACATTATGTTTCTTTTGATACTAAGTTTCTAAGAAATGAAGTGTTTTCGAGGAAATAGAAAAAATTCGGAAATTTTTTTGTAGTAAGAGTCGATCCCTTTATTACTTTTACCAAAAATTTTCTTTCATATCCACAATCTAAATTTAGGTATTGGTGGTGGACTCAAATCTAATCTATCAAATCTAATCTAATAAAATAATAGGTAATAGGATTGGGATTTCTCAATGGAAAAAACGTAAGAATCAGGAATTGATGAGATGGTATGGTCCAGATTTTTCTTGTCTATCCAAAAATTTCAATATTTGAATAGAGGATTCACACTGTAAGACTTATCTGATCTTATAAATTGTTAAAATGTTCGAATTTTTGTTTTCGAATATATTTAATTCTGAATTTTTTTAGGACATTATTCAAATTAAAGATCTCATCGAAAACTTACAGCAGCTTGCCAAACAAAAGCTAAGAGAAAAAAGAGTACAGGTATTACTGGCATAATATCTACAATTGGATTCAAAAAAGCGTAGGCTTCAGGTAATTTCGCCAAGAAAAAACTACTTGAATAAAGGGTAGAGTGAATACAAATACAGACCAAACTAAAGATATTAAGCATAACAAACATTTTGTTCTTTAAGAAAATTAATTGTATTTTTGCTTTTTTTTTTTTGAATTAGAATTTTTATTTTTATTGTATTGCATATATATATACATAATATATATACATAATATATATATGTATAATTTTTATTATAATTATTAATAAATTATTAATACTAAAAAAAATGAATCAAAAAGGTCAAACCCCCCCCCAAATCCTTCTTTGATTTGAACTGGATAAGTTCAAAATCTTTTCATTCTGAAATCAAAAATAGAAGAAACTTTCATACAATATCTTAATTGAATTCTAGGTAATGATCAATAATTTCAGTTTAATTCTAATTCTACATCTCTTTCTCCATCTATACGCATATTAAAATCCTAGCAACAATTTTT-TTATTCTATTTCTATAGATATTTTAGATATTTTTGAACTGGAATTGACGAACAACCAACACCAATAATAGTGTTTATTAGTGTCGAATCGAAAATGGGGCGTGGCCAAGCGGTAAGGCAACGGGTTTTGGTCCCGCTATTCGGAGGTTCGAATCCTTCCGTCCCAGAGCATATCCATTCATGATGTATATTCTATTTGAATACAAATTGTATATTCAGAATAAAGATTACCCC---------TTTTTATTGTTTTTATTGTAATCACTGTGGATAATTGTATAATAAATAATATATAATAATAATTATATAATAATAAATTATTAGAAAATCTATTTTTTTTTTTTCTAATATTTTTCTAATATTTTATTGTATCTTTTTGAAGAAATTCATTTTTTCTATTTTGCAAACTATCAAAATTGAATAGAAAATCTATTCATACAATATCAAGTTAATTTGAATTTTTTTTAGACTTCTTTACTTTAGAAATTGTCCCTTCATATAGAAGGAAATATAGGTCAAAAGGATAGATTATTATGTATCGATTGAATCAATGACTATTCACGATTTCATAATTGATAATTGAATCAATTACATACCGGATACAAACTAAAGGAATGTTATGGTAAAACTTCGTTTAAAACGATGTGGTAAAAAGCAACGTGCGACTTGAAAGACATGATTAGATTAGCTGTGGATTCTTACATCCGCTATTTTTTCTAGTATATAGAAATCGGAGTGCTCTTGGCTCGACATCGTTTGTTCTGTTCCACTAGAACTCGTTGTTTGGGGGATGGGAGAGAGATTGATGATGTAAATATAGTACATGATGGAGCTCGGGTTGATTCATTTATCAGGGGCAAGTATCTAAGGTTAGTGAAGATTAATAAGTTAGAACAACTTCGTAAGTATATTTTTGAGAGAGAAATCGAAAGGATCCAATTCGAGCAAGGTTAAAAAAAAGTCAAATTTTTTGGAATTGGTAAAACTATTTCGATCAAAAGTGTATCCGCGGGAATCAACCTTCTATTTGTATGATTCTTTGAGAGAAAG-AAAAAAATGGTATGTTGCTGCCATTTTTGAAACGATTAAAGATCCCCGAAGTAATGTCTAAACCCAATGATTCAAGGAAAAGCTAAAGTATCCTGGAACAAGTAAATACCATTTTCAAATTGTCTCAACAATTCTATTAGAATGAAGAAAAAATAGATTCTAAAGAAGACAGGCAAGAAAAAGGGGGTAGAGACCGCTCAATAAATGAAATACCTAAGGGTTTTGTTTTCCTTTGAGTTATTTGAGAGTTATTCAATTTGAGTTATGAGGTTGCGAATACGAGTAGTTCTTTTTTTTTTT-CAGAAAGAGAAGAAGAAGAAAAAGAATAAGAAAAAAATACTTAAATCATAGTCTAATTGATTTGATGATTTTATTGATCTATTTAACATCATAATTTTATACATAGATAGACATTATTTTGAATTTTCTCGAGCCGTACGAGGGGAAAACTTCTTATACGTTTCT-GGGGGGGGTGTATTGTTCATCTATATCTATCCCAATGAGCCGTTTATCGAATTGTTGCAATTGATGTTCGATCCCGAAGAGAGGGAAGAGATCCTCGGAAAGTGGGTTTTTATGATCCAATAAAGAATCAAACTTATTTAAATATTCCTTTTATTCTATATTTCCTTGAACAAGGCGCTCAACCTACAGGAACTGTTCAGGATATTTCAAAAAAGGCAGGTGTTTTTATGGAACTTTGCCTTAATCAACAAACGAAATTCAATTTTCAATTAATGAAATAAAAAAAAAAAGAGGGTGTGGATGACTTGTATATAGATTTATAGAACTCTTTTCTCTTTTATACCCCCCTTCTTCTCTTGTTCCATTGATACCTAATTTTTTATTTCTTATTGTTGACATAGAATGCTGTTTTCTATAGCCACAAAAATGGATTTTTATCGATCTTCAAAATGAACATAAAATAATAAAAATGGATAAAGATAGAAGATATAGGAAAAAAAAAAGCAAATGAATAATGACTAAATGAAGTAATTAGGTCTATAAATACCCCCCAATGAGGTAATTTTTTTTTTTTTATTCATTTAAAATATAATTAATATTATTTTATTATTATAATAATTAAAATATTCTAATATTCTAATATTATATTAGAATATTTTTTATTT-------ATTTTTTT-CTAT-AAAAAAAAATAAATAAAAAATAAAAATAATAGAATTGAAAAAAGGATTCCAGCACATATCACATATAGTGACATATATAGACATATATAGTGAAATAAGACTCTGGGTTCTCCACGAAAAAAAGAATCATTTTTTTTAATACCCACTCGCTCGTTATTATTATCAGTTACGAATCCTAGTGATTGGATTTATATACTTACTTTTTTTATAGTAAATAAACGAGATAGAATATTTAAAATAGAATATTTCTATGATATGATTTTTCATCGAATGACTATTCATCTATTGTATTTTCATGTAAATAGAGGAAAAAAAGCTCTATGGAAAAATGGTGGTTCAATTCTATGTTGTTTAATAGGGAGTTAGAATACAGGTGTGGGTTAAGTAAATCAATGGATAGTTTTGGTCCTATTGAAAATACCAGTGTAAGTGAAGACCAAATTTTAACTGATATGGATAAAAACATTCATAGTTGGAATGATAGTGACAATTCTAGTTATAGTAATGTTAATTATTTAGTCGGTGTCAGGAACATCCAGAATTTCCTATCTGATAAAACTTTTTTAGTTAGGGATAGTAAGAGGAACAGTTATTCCATATATTTTGATATTGCGAATCAAATTTTGGAGATTGACAATGATCATTCTTTTCTAATTGAACCAGAAAGTTTTTTTTATAGTTATAAGAATTCTAGCTATCTGAATAATGTCTCTAAGAGTGATGATGATCATTACATGTATGATACTAAATCTAGTTGGAATAATAACATTAATAGGTGCATTGAGAGTTATCTTCGTTCTCAAATCTGTATTGATAATTACATTTTAGGTGATAGTGACAAATACAATGACAGTTACTTTTATAGTTACATTTGTGGTAAGGGCAGAAATAGGAGTGAAAGCGAGAGTGCTAGTATAATAACTAGCACGAATGATACAAATGATAGTGATTTAACTAGAAGAGAAAGTTCTAATGATCTCGATGAAACTCAAAAATACAAGCATTTGTGGATTGAATGCGAAAATTGTTATGGATTAAATTATAAAAAATTTTTTAAATCAAAAATGAATATTTGCGAACACTGTGGATATCATTTGAAAATGAGCAGTTCAGATAGAATCGAACTTTCGATTGATCCAGGTACTTGGAATCCTATGGATGAAGACATGGTCTCTCTGGATCCCATTGAATTTCATTCGGAAGAGGAACCTTATAAAGATCGTATTGATTCTTATCAAAGAAAGATAGGATTAACTGAGGCTGTTCAAACAGGCACAGGTCAACTAAACGGTATTTCTGTAGCAATTGGGATTATGGATTTTCAGTTTATGGGGGGTAGTATGGGATCCGTAGTAGGTGAGAAAATCACCCGTTTGGTCGAATATGCTACCAATCAACTTTTACCTCTTATTCTAGTATGTGCGTCCGGAGGAGCACGTATGCAAGAAGGAAGTTTGAGCTTGATGCAAATGGCTAAAATATCTTCTGCTTTATATAATTATCAAACAAGTAAAAAGTTATTCTATGTATCGATCCTTACATCTCCTACTACTGGTGGGGTGACAGCTAGTTTTGGCATGTTGGGGGATATCATTATTGCTGAACCCAATGCTTACATTGCATTTGCGGGCAAAAGAGTAATTGAACAAACGTTGAATAAGACAGTACCCGAAGGTTCACAAGCGGCTGAATATTTATTCCATAAGGGCTTATTTGATTCAATCGTACCACGTAATCCTTTAAAAGGGGTTCTGAGTGAGTTATTTCAGCTCCATGTTTCCTTTGACTCAAAATGAAAAATCAAGCAGAGCCTAAAATT-CTTTTTTTATTCTTTTTTTTTGTGGCGAGTGAGTAGTTATTTAGTTCTACATTCCTTATATTTCTTTTTTATTTATTAATTTCTTTTTATTATTCTATTTATTAATTTATTATTAGATTCTATTTGTACTTTTGATTCTAATTCTATTATTTATTTATTTTATTCA-TTTTTTTTATTATTTAA-TTTTTTTATTATTTAAGATATTCTATACTCATTATATATACTCAATATATATATATTATTATATATTCTCTATATTCATTATTATATATATTGACTTAGCTATACTTAGTATAATTTTTTCAAATATACTTAGTATAAGTATATATGAATTCTAGTGATTATAGACTATCTTTATAAGAATATAAGAATAATAAAAATATGAAATTACAAAAATTTTGAATATAATATAACAATAAAAAAAATAACAGGTACAAATATTAAATCGAGGTACCCATTCTATGATAAACTTACCCTCCATTTTTGTGCCTTTAGTGGGCCTAGTATTTCCGGCAATTGCAATGGCTTCTTTATTTCTTCATGTTCAAAAAAACAAGATTTTTTAGATACGCGGGCAGTAGGGAAAATCTCATATATTTTTTTTTAGCTCTGGAAGCAATTCCATGAATTACTCCTAAAGGTTTACATCAAAATAGTGCTAGTTGATGAAAGTTACTTCGGAAACAAAGAAAAGGAAAGTCAATTTCATTTTCATTTGCTTGGGTTATTTATATTTATTCTCCCAATTCCAATAAAATTGAACTGGATCTAATATGAGTTGGCGATCAGAACGTATATGGATAGAACTTATAACGGGGTCTCAAAAAACAAGTAATTTCTGCTGGGCCTTTATCCTTTTTTTAGGCTCATTAGGATTCTTATTGGTTGGAACTTCCAGTTATCTTGGTAGGAATTTGTTATCTTTATTTCCGTCTCAGCAAATTCTTTTTTTTCCACAAGGGATCGTGATGTCTTTCTATGGAATCGCGGGTCTCTTTTTTAGTTCTTATTTGTGGTGTACAATTTCGTGGAATGTAGGTAGTGGTTATGATCGATTCGATAGAAAAGAGGGAATAGTGTGTATTTTTCGTTGGGGATTTCCTGGAAAAAATCGTCGTATTTTTCTCCGATTCCTTATGAAAGATATTCAGTCCATCAAAATAGAAGTTAAAGAGGGTATTTATACTCGTCGTGTCCTTTATATGGAAATCATAGGACAGGGGGCCATTCCCTTGACTCGTATTGACGAGAATTTGACTCCACGAGAAATTGAACAAAAAGCTGCAGAATTGGCCTATTTCTTGCGTGTACCAATTGAAGTATTTTGAAAAAAAAAATGAACTGAAATTTGAATGCTTTCTTAGGGAAAAAAAA-AAATAAATTTTTTCTATTTTGATAGAAGGGGCGTTCTTTGGTTTCGAAATCCGACTAATATTCATTACGCGAAGTGCTCTTTCGTGTATTCATCAAAAGGGGTAATTGCTTCGAATCTTAGTCTTAGCAATTGATATCTTTTGAAACAATATTTTTTTCTTCATTCGAATTGGCAGTGGATTCTTTCGCTTTCTTATTCTATTTCTGTATTCTTTCTAAATTCAAGGACTAAATCCTGAATTGCAAATAAAAAACCGCGGGAATAGATTATAGATTTATATATAGGCTCTATGACTTGTAATAGAACTTATGCTTGATTTTATAGAAATATTATTATAGAACTATTATTATCATATAGAGTTGACGAATGAGGTGAAGCTGAGTTCATTAAAGACGAAAAATGGCAAAAAAGAAAGCATTCATTCCCCTCCTATATCTTACATCTATAGTCTTTTTGCCCTGGTGCATCTCTTTCACATTTAAGAAAAGTCTGGAATCTTGGGTTATTAATTGGTGGAGTACTAGACAATCCGAAATTTTCTTGAATATCATTCAAGAAAAGAGTATTCTAAAAAAATTCATAGAATTCGAGGAACTGTTCCTCTTGGATGAAATGCTAAAGGAATACCCGGAAACACATCTACAAAACCTTCGTACCGGAATCTACAAAGAAACCATCCAATTGATTAAGACGCACAACGAAGATCGTATCCATACGATTTTGCACTTCTCGACAAATCTAATCTGTTTCGTTATTCTAAGTGGTTATTCTATTCTAGGTAACCAAGAACTTATTATTCTTAACTCTTGGGTTCAAGAATTCCTATATAACTTAAGTGACACAATAAAAGCTTTTTCTATTCTTTTAGTAACTGATTTATGTATAGGATTCCATTCGACCCATGGTTGGGAACTAATGATTGGTTCCGTCTATAAAGATTTTGGATTTGCTCAGAATGATGAAATTATATCTGGTCTTGTTTCCACTTTTCCAGTTATTTTAGATACAATTTTAAAATATTGGATTTTCCGTTATTTAAATCGCGTATCTCCGTCACTTGTAGTGATTTATCATTCAATGAATGACTGAAAAAACGATCCACTGATCCAATTATAAAGTTTGTTATTTTGTACAAAAGCTAAACATTCAAAAATTGACTTATTCTTATTCCAGGAAAATTATTTCAGTAAATAGCAGAATCATGGATAGGGAACTATGCCAGTGACCTACCTAATTTTATTGTAGAAATTTTCAGGATCAATGATTGGACCATGCAAACTAGAAATGCCTTTTCTTGGAAAAAGGAAGAGATTACTCGATCAATTTCCGTATCGCTCATGATATATATAATAACTCGAGCACCCATTTCAAATGCATATCCCATTTTTGCACAGCAGGGTTATGAAAATCCGCGAGAAACAACAGGCCGTATTGTATGTGCCAATTGCCATTTAGCTAATAAACCCGTGGATATTGAGGTTCCACAAGCGGTACTTCCTGATACTGTATTTGAAGCAGTTGTTCGAATTCCTTATGATATGCAAGTGAAACAAGTTCTTGCTAATGGTAAAAAGGGGGCTTTGAATGTGGGGGCTGTTCTTATTTTACCGGAGGGTTTTGAATTGGCCCCCCCCGATCGTATTTCGCCTGAGATTAAAGAAAAGATAGGTAATCTGTCTTTTCAAAGCTATCGTCCCACAAAAAAAAATATTCTTGTGGTAGGTCCTGTTCCTGGTCAGAAATATAGTGAAATAACCTTTCCTATTCTTTCCCCAGATCCCGCCACTAAGAGAGATGTTCACTTCTTAAAATATCCTATATACGTAGGCGGGAACAGGGGAAGGGGTCAGATTTATCCCGACGGGAGCAAGAGTAATAATAATGTTTATAATGCTACAGCAGCAGGTATAGTAAAAAAAATCATACGAAAAGAAAAGGGGGGATATGAAATAACTATAGTGGATGCATCGGATGGACGTGAAGTGATTGATATTATACCTCCAGGACCAGAACTTCTTGTTTCAGAGGGTGAACCTATCAAACTTGATCAACCATTAACGAGTAATCCTAATGTGGGCGGATTTGGTCAGGGGGGTGCGGAAATAGTACTTCAAGATCCGTTACGTGTCGAAGGTCTCTTGTTCTTCTTGGCATCTATTATTTTAGCACAAATCTTTTTGGTTCTTAAAAAGAAACAATTTGAGAAGGTTCAATTGTCCGAAATGAATTTCTAGGTCCGCGGATTTAGCAACATATTACGCTCGTAAAAAGAACTCAATTTTTGTTGATAAATTATGTAATTCTATTCTGTATAATCAAAAAATTATGAAAAGACCTTTGCTTTGCTTCTTTCTAGTCTTTTTCTACGATATTTAGAGAATTCCTTGTACCGCAGTACTAGTCAGTCATAGTATGTTATGTATATTGTGAAGAAGACAAGACTATTTGACTTTGTTTCTTTG---TTTTTTTTTTCAACCCCAATAAATTAGAGCGGTATGATTATGTCACTGTTTTCAGATTTCAATGTCCTAGAATAGAAATATATTAATATTAATTAATAGTTTTCTATTGTAATATAAGAAGATTCGACTCGATACTAAACATAAAATAAAA-----TAAATAGGCGGAGAATATTAAGCACAGTAGAATTAGAAATGGGGAAAACGGGATTCTAGGAGGAATTTTTTGTCTTTTCCTAGAGTCCGATTCCTTCTTGCTTGTGCCGAAATAGAAATATTCTAGAAAATATTTATAGAATAATACTTCTTGATCCCCTTCCTGAAAGATTTCTATTCTTAGCTTAGTTTCGATTTTTTCCAACTTAGAACTTTTCTGACATATAATATTTTATGTATTTATTGCATATAATACGTAGTGGAGTAGTGGACAAACAAAAAAGAGGGGGAGTTTGATTGACCAAATACAACTTCTTCAATTAACTTGTTTAGAAAAAAAGAATTCAATCATGATTTGATACTATTAGATACTTACTATTAGATACTAAAATATAAAATAAAATCGATTTAGAGTAAGATTCTATTAGGATACTATAGAAAAGGTTCAGTTCACAAGAAAAGGTTCAGTTCACATGATATTTGATCGATAGAAAAAAATATAGAATAGAATATAATTAAGAATCTATTCCATTCTAATTCTAATTATTACAATATAATACAATAGAATTCATTATATTTCTATTGCGCCACCCAGAAGAAGTAAATATCAAGTGATTCCTTTGATTCTTTCTTTTTTTACTTTAAATAAAAAGTATCGACAGACAGATATTATCCAGGAAAAGATGTTTTGAATCAATTAATGAAGTTCATTTTTCAAAAACATCATAAAAAAAAAATGAAATGGAGTTTTTTGAAACATCGGAAAAAGTTATCCCGTGAGTCATTTATATGAAGAAAAAAGATTATGATTATTAAGAACTCAACGGGACCCCCTCGAATTCGTCAAAGAAAGAGTGGATCCCTGTTGAGTTCTTACGCTTTCATTTCGAAAACTCAATTCATCCGATTACTACAGGGATGAGCCCAATCCGGAATATGAACCATAAAAGAAAATACCAATTAAACCGATCACAGGAATACCAGTTACAGTACCTATTATCCAAAGAGGAATCCTTCCAGTAGTATCGGCCATTTATCCCACTTTCCTCCACGTTTGATCAAGTAGTCATGCTAGAGACATAAACAGTCATAGATAATTATGAAATGATATCCTTCCGAATGGGATAAGAGAATTCCTAATAATATATTTACTATTCCCCTTTCTTCTATTAATTGAAGAAATAATTTGAAAATAAAACAGCAAGTACAAAAATGAGTAATAACCCCCAGTAGAGACTGGTACGATTCAATTCAACATTTTGTTCGTTTGGGTTTGATTGTGTCGTAGCTCTATAATTCGGATTAGGTTTATCGTTGGATGAACTGCATTGCTGATATTGATCCCAAAAAAGAAACGGTGGGTACCGCTAGTCCGTGAACAGCCAACCATCGTACTGTAAAAATTGGATAGGTCCTATCTATGGTCATTGGAGCCTCCTAAAAAGATCTACTAAATTCATCGAGTTGTTCCAAAGGATCAAAACGGCCAGTTATTAATGGAATTCCTTGTCGGCTCTCTGTAAAATACTCGTTTGGGCGGGGGCTTCCAAATACATCGTAAGCTAAACCCGTGCTGACAAATAACCAACCCGCAATGAAGAGGGAGGGTATAGTAATGCTATGAATAATCCAGTATCGAATACTGGTAATAATATCAGCAAAAGAACGTTCTCCTGTGCTTCCAGACATGTCGAACTCCACATATTCTTGTACAGTCAAAGGGGGATCGATTCCATAAAAGATGAGATCAGTAAGTAAAAATTTACTGAAATGCAATCTTTGTTAGATCGTCAATATTGTACCGAGGGTGTCTTTCGAGTATACCGAATCAGTATAGCTATCCTTCTTCTGACACAGCAATGAAATTTCACAATCAGTGGCGAGATCAAGTACTAGATAATTTCTTTCTTCTTTCCTTGTTGGTTGTCTCGATGTACTCAAAAGTTTGAGAGTATAAGAAATTTTTATAGTATAAGATGGGGGTTCTCCACATTATTAGCTTCGGACTAGAAACTGAGAATCAATTAAAATGTGAATCTGACGGATTGGTTTCTAATAATTCATGAAGGAGATTATCATATTTCTACAATTCAATTAGATGCGAAATCTAGAAATATACTTTTTTGTGGTTGTCGAAGATGTTTTTTGTTGGAACCTCCTCCTTTTTCATTTTAAAGAATTGAATTGGTTAGTCGTCCAGTAACAAGTAACAATAATAGCAGTATTAGACACAAAAAAAGGGGGTTCAAATAGAAATTTTTCCTATTTTCTTCCATATTAATTCAAAGTTGAATGAAGTTAAACAACAAAGTTCTTATTTTTTTTTTTAATATTAATTATTTTAAT--ATTCTTTTTATTATTATATTTTATCACTTATTATATTCTATATATTATATTCTATTTTTTATTTAATTAAGTATTCTTATTTTATTCTAGAATATTTTTCTTTTTCCTATCCTATAATATAGAATAGGAAACTAAAAAGAAAGAAAAAAATGGCAGGATAATTGATATATATATCAACGGGAGAAAAGAAAAATATGGAAAACAAGACAAAGATTTTTTACAATGACACTAGAAACCAATTGAGAGGGATGTAGCGCAGCTTGGTAGCGCGTTTGTTTTGGGTACAAAATGTCACGGGTTCAAATCCTGTCATCCCTATCCCGAACTATTACTTATCATATGAACAGTAACAAGGGATCAATTGAGACCGATTCAGACATACTCAATATATGACA--ATATATATATTGATATAATATATCCACGCAAGATGTATTGATTGGGGTCACGTAAAATTATTTATGAGAATAAAGCGCTCTTAGTTCAGTTCGGTAGAACGCGGGTCTCCAAAACCCGATGTCGTGGGTTCAAATCCTACAGAGCGTGATTCCATTCTTGTTAGATCGAGAATGACACTGAAATATTTGAACAACAGTCTAAAGTCTGAATTTGACCTCCTGTGGATTAGGATTAAAACAAAGAAATAGGAGGTCAATAAACAAAAGAGATGTTAATTAATCAAAGCTCTAACTGATCACCACGTCGGTATTGTAAATATGCAGTTACGAATAATCCAGCCAAAGTAATAGGAATGAGACCTAACACGATTCCAAATAGAAAAACTTCAATCATTTGAATTTGTTTCAAAGGGAAAGGGAGAGGTAATATCTATTCTTAAATATTAATTTGTATTGACCATGAATCCCAATGACCAAGAATTGGAACAAGAATTGGAAATGGACACGGTAAGGAACTATAGAATATCTAGAATATCAAAAAATTGCCAATTCATTTCAAAATTTCAAATCAAATAAGTTGTATCTTACTCAGACCGATAAATAGAGCTGAGGTTATAGTTAAAGCCGCTAGTAGAAAACCAAAATAACTAGTTATAGTGGGCATAAAGAAGCTAAATTAAATGAAATATTTTTTTTATACATATGTTTATAAAGCACTTCCCTAAGTTTCCATTTTTGAGAGAAAAATAGGAAGATAAACAAAAATACCACTTGAAAGGTACAATTGAAAATTTTTGATTCATCAATAAATCATTACAGACGAACAAAAATATAGTGACATAGGTAAGAAATCAATTCATCATCTGTGACATCTACCCATCCTGTGATTCCAAATCAACAGATTTATTGAGCAACTCGTGAGTTGAGTAAACTAATCTAAGTAAACTAATCTAATTAGAATATTTTCATTTTAATTATTTATGTTTTAATTATATATTATATTTATAATATATAACTATTTATTATTTATATTCTATAGAATTCTATTCTATTTATATTATAATTATTCTATTTATATTATAATATAGAATATTCTTTCTATTCTAATCTTTATATTATAATTATTCTATTTATATTATAATATAGAATATTCTTTCTATTCTAATCTTTATATTATAAAGATTCTATTTATTAGAAATAGAAAATAATAAAATAAAAAGAATAATAAAAATATA-AAA---------------ATATATATATATA--TTTTTATAT--AATATAAATATATATATATATAATAAAAATAAATTAAATAGGAAATTTCCCTAAAACGGAAAAATATTTTTAGGGAATGCTCGGGCAGAAATAGACCTCTTTTTTTTGTT-AAAAAAAATATCTAATGAATCGTTGTACATTTCAATTTGAATTAGGAATTCTGCCGACAAATACAAGTAGTTCAAATACAAGTAGTTATTAACTAAATAACCATCTGATCATATTCCTATATGTGATTATGTATTACAAATTACAATAAAGAATAAAAAGAAGGAGGATTTAAAATGCGAGATCTAAAAACATATCTCTCCGTGGCACCAGTGATAAGTACTCTATGGTTCGGGGCTTTAGCGGGTCTCTTGATAGAGATCAATCGTTTATTCCCGGATGCATTGATATTCCCCTTTTTTTCATTCTAGTTCTTGGCACAGGAAGGGGTGAAGAAGATTAGAGATCCAATCAAATATCTGTGATTAATCCCCTCTTCTTTATTTCTTTCTCTTTTATTTTAAAATTAGAATAAGTTAGAAAAGAGAAAGAATAAAGGTGGATTCGGCCTCAGCGAAACTCGGAATCCTGCCCAGGCTTCAATGGAATGGAATTATTCATTCCATTTCTGGTCTCACTCTATTAATAGAGTGAGACCAGAAATGGAATGGCTAGGGCTAGGGCGGGGGCAACAATATCATACAAGATACTTAAATGAAAATTGAAATATTGTACTGCGATTCGAATTATAGTTCGAAATCATTGTATTACTTAATTATTACTGTACTATATTAATTGTAAGGAAATCTTTCATAATTTGATTTCGAATTATCAACTTCTACTTTTTTTTTCGTTCCTTTCTTCTTCTTCGAATCCGAAAATAGAAAGAAGAGTTAAGTGAATCAAAAACCCAAAGGGGGTTCATGGCCAAGGGTAAAGATATCCGAGTAACGGTTATTTTGGAATGTACCAGTTGTGCTCAAAATAGTGTTAATAAGGAATCAACTGGTATTTCCAGATATATTACTCAAAAGAATCGACACAATACGTCTAGTCGATTGGAATTGAGAAAATTCTGTCCCTGTTGTTGCAAACATGTGATTCACGCAGAGATAAAGAAATAGATAAAAAATTGATCGTTTCTGTGTCACCCTTCCAAAGGAAGATGAAAAATGATCTATTTTTCATATATATTCTATAAATATATATATAACATTTATATAACATATATTTCATTTTTATAACAACATAACATATATTTAAAATAAAAAAAAAAGAAAGTAAGAATATAAATAAAACAAATCCTTTTTTGTAAGAAATAGGATCTTCGGGATAGGAATAAACAAACCATGGATAAATCTAAGCGACTCTTTCTTAAATCCAAGCGATCTTTTCGTAGGCGTTTGCCCCCGATCCAATCGGGGGATCGAATTGATTATAAAAACATGAGTTTAATTAGTCGATTTATTAGTGAACAAGGAAAAATATTATCTAGACGCGTGAATAGATTGACCTTAAAACAACAACGATTAATTACGATTGCTATAAAACAAGCTCGTATTTTATCTTCGTTACCTTTTCTTAATAATGAAAAACAATTTGAAAAAAGCGAGTTGACCGCTAGAACTACTACTGGTCTTAAAACAAAAAAAAAATAGAGTTACTCTTCAATTGAACTCAAATTTGAATCTAAACTCAAATCAAATGTGGATTGATGTTTTGTTCGAAAATTACGACAATCCAATTTGGGTTCTTGTGTTATAAGAGAAAAGATAATCGGTGAAGAAGAATAAATCTTT-TTTTTTATTGAGCGTGGTTGTTCATTTTGATGACTTTATGATATGAATTCTATTTTATCATACAAAACTCTACTACCTTCCCGGAGTTCAGTCTCCGGGGAATTTTTATTTTATGATCTCGTTGGCAATCATAAAAAGACAATCCCCTTTTAATATAGCTATTTGTGCAACTATTTTACGATTAAGAAGCAATTGCCTCTTGTACAGATTATACATTAAGTTACGATAACTATAGTATATTTTTTTTGGATTCTCACCAATTACTGCATTTATTCGACTGATCCACAAACCGCGAAAATCCCCCTTTTTCCTATCTCTATCCCGATGAGCCGAAACAAAAGCTTTTATTTTCTGTTGAGTAATAGTTCGAGTAAGTCTTGAATGAGCCCTACGAAAGCTTGATGTAAATAAACGAATTTTTGTCCTCCGTTTCCGAGCTATATATCCTCGTTTAATTCTGGTCATTGAATAAATGAGACTTTGTTTGATGAATAACTATTTGATTTCTTTTCTTTCAGTTATTCTTTTCTCCCTTCCTAGTCTATTGATAACAAAAATAGATTCTTCCAATGTATAAAATAAAAATTCCAATGGCTTTCGCTACTATAACCTTCCCAACCACGATTTTTTTCTTTTTATTTCTAAGTCATTTAACCTCGAAATAAGAAATTGTATTGATACTAGGTATCAAAAAAACATAGTAAATTAAATAGAAATAGATAAAGAAATGGTGGGTTCCATCGTTTCTATGATTACTTTTTAAACGGTGAGGTCCTCTCTATACACCGGAGCCCCTTCATTTAATCAATGTTATTGTTAACTTGTATTGTTAACTTGTACAGTTCACACTCTTTGGCTCTACCCATGAAATATCTAGTAATAGGTCTTTCACAACAAAATCTAGCTATACAGTAACGGTATTTAAGTATGAAGATTAGCTGAGTAGCTGACCCTCTTAGTCCGTTCTTGCAAAAATAAGGACATAATCTTTCCGCTTTTTATTTTTAATCGAACTAGGATTGATTTTCCCCGCTTAATGGGGTAACCATTTGCTACCAATGGGGAAGTCTTTCTCATCTTAAATTGCAAATTGAGGTGATTGGGTTTGCACCAATCGAAACCATAAATTTGATACACAATGGAAAAACTCCATTCACTATCTTAACCGATCGCCGATACTGGAATAAATTGTTTCCTTTCTTTTGTCTTAGTCTATGATCTGAGTCTATGATCTGAACGAGTCGCACATACACCCTAGTACACGTTCCTCGGCGCTGAGGGCATCCCCGAAGAGCGGGGGATTTCGTGACAGTTCGGATTGGCTGTCTTGTGTTTCTAATAAGTTGTTTCATAGTTGGCATGGCGAGTCGTATACATAATGAGCTGGTTTAGATCAATCCTAACCCGATGATTATGAATTACTTATATTTAATAGATTAATTAATAGAAATATTCCATTAAATCCGG---------TAAGAAGATTAAGAAGATAAAATCTCAAATCCTGTATTTGCGCGTAATCCTTGCTGTTAATCTTTTATTCAACCGCTACAAGATCAACAATTCCGTGGGCTTGGGCTTCTGTTGCTGACATAAAAACATCCCTTTCCATGTCTTCGGATACAAGCCATAAAGGTTTGCCCGTTCTTTGTACATAAACCCTTGTGATAGTTTCGCGCAGTTTCAATAGTTCTTCCGCTTCCAGGATAAATTCTCCCGTTTGGGCCTCATAAAAAGAACTAGCGGGTTGATGGATCATTACCCTGATGATATAACATCATAAAGGTTTCCTCTATCTCGCACGATAAGGCGAGAGAGATAAATAATAATATAATAAT--AAAAAAAAAACAAAGCATAGAATTCAACAACCGTACAGGCATCTTTTGCGTATTGCATACGGCTCTACTATAGAATTTATTTTTACCTTACATCGAAAATCGAAGAAATAGAAAATATACTGGGTCTGATAGATCCAGATCGGTAAATGATCCAATAACCATCCTTCCTTTTTTAGAGTATTTCAAAAATACTATGATGGTTCCCTTGCTTTATTATTTCGTCTGTTATTCAGCAATCCCAAAGTTTC--TTTTTTTTTTCAAATAGTTATAAAAAAAATATTG-TTTTTTTTTTCATATTCTTTCATAACATAAATATTGTTAAAAGCTTTCCAGCGTGAAAACTGAAAACAAAAAACTTTGTGACACTGAAATAGGGCTCCCGATTGATCAGATAAAATAAAATCGTAAATACCCTTTTTTCATACTACTCTTTCGATACATAATCGAACGGTTTTGAAAAAAAAAAATAAAAAAAAAAATTGCATATCGAACTCGAAGTGCCATGCTATTATTACTTAATATTCATATGGCGAAGGCATTGTCTTTTTTTTTTGAGAAAAAAAGACTCATTGGCGCCAAGCGTGAGGGAATGCTAGACGTTTGGTAATTTCTCCTCCTGCCAAAATAAAGGATCCCATTGAAGCAGCTAATCCCATGCATACTGTCTGTACATCTGGTTGTACAAATTGCATAGTATCATAAATAGCTATTCCGGGTATTACCCATCCGCCTGGAGAATTTATAAACAGATACAAATCTTGGTTATCGTCCTCTATACTGAGATATACCATAAGGCCAATAAGTTGATTTGATATTTCACTATCAACCTCTTGGCCTAAAAAAAGTAGTCTTTCTCGATAAAGTCGGTTGATTAGGATAAAATTTTATCCCCTAAGAGCCGTACATGCACCTTTTGATGCATACAGTTCACCAAAAATCGCAAAAAGGAATCAATGTGTAGATTTAAACCCTCTTTCTTCCTTTTTCATAATGGATTTTTTCGAACTTCTAACGAAAGGAAAGGTCTTTTTCTTACATTTTTTAAGAAAGACGACTTTTGACCCCTTTCTTATATTCTATCTATTATAGAATATAAGAAAAAAAAAAATAATAATGTACTAACCTTATTGAACTAACTTCTCATTGATGTATTGTTTTCATCGAGATCGAATCCAAATCGCAATGTAATTTTCTTGTTTCTGAATGGGCTTCTTCAATTCTTTTAGGTTTCTGTTCGACTCTGAGTAAAGAAAGATCTGCCCGATTTGGATTTGCACATATAGGACAAATACTGCAATACCACGTCTTTTTGCTACGACTTCCTCCCCTTTCTGAATTTCTTATTTCATGTTTTCTGCCAAATATATGACATGATAAAATATATGACATGATAGAAGTAGTAATCGTAGATATATTCCCAATTGGTTTTTTTCTAAACAGAGCCCGGATGCTTCATTTTATTGGTCCAACCAAGTCAACCATAAATTATTCTAAATTTAGAATAGTAATCTGGATATCCCCCCCCCCCAAAACAAAAAAATCGATCTAATTGCACTTCACGCTCAAAATTTTTGATGATTCAATCAATCTTTTTAGGAGTAAAAGAGAGGATATCTCGATCGGGGGAGAGAACGGGGAAATCCCATATGACCCAATATGTCTGACAAGTCGCACTATATGTCAACCCAAGATGCATCTTCCTCTCCAGGACTTCGAAAGGGTACTTTTGGAACACCAATAGGCATTAAATGGAGAAAAAGAAAGGAGCAGTATATCTCACTTTGATGTGGAAACGTAAGAATGGGTTTATTGTGTTAAAAATGATTTGTCTTTATCGTATTGTATTTATAAATCATAAATAAAAACGGAAGACCAAATGAATAAAGGAAAGTTCTTACGAATAGGTCCTTTGAGTGATAAACAAATATGTCTGCATTCACTGATATAAAAAAACTCATAGAAATAGAAATATAGGGTCAAACCCCCCCCCACCATTGCGTATTGTTACTTATCGGGTATAGAATAGATCTGCTTCTTTTTGTTCCTAGGAATATAATTGTTCTATTATTACTAAAAAACTAGAACAAATATGAATCCCTTACCCGAGATAATCTACTGAAAGGGGGTGGTCCACAGTATAGTTTTTTCCAGTGCAATAAAGT-------------------------TACATAGTGTCTATTTTTTGTTGATATAAGAGGTATTTTCATGGGTTTGCCTTGGTATCGTGTTCATACCGTTGTATTAAATGATCCCGGCCGTTTGCTTTCTGTCCATATAATGCATACAGCTCTGGTTGCTGGTTGGGCCGGTTCGATGGCTCTATATGAATTAGCAGTTTTTGATCCTTCTGATCCTGTTCTTGACCCAATGTGGAGACAGGGTATGTTCGTTATACCCTTCATGACTCGTTTAGGAATAACCAATTCATGGGGCGGTTGGAGTATCACAGGGGGGACTATAACGAATCCGGGTATTTGGAGTTACGAAGGTGTGGCCGGGGCACATATTGTGTTTTCGGGCTTGTGCTTTTTGGCGGCTATCTGGCATTGGGTCTATTGGGATCTAGAAATCTTTTGTGATGAACGTACAGGAAAACCTTCTTTGGATTTGCCAAAAATTTTTGGAATTCATTTATTTCTTGCAGGGTTGGCTTGTTTTGGTTTTGGCGCATTTCATGTAACAGGATTGTATGGTCCTGGAATATGGGTGTCCGATCCTTATGGACTAACCGGAAGGGTACAACCCGTAAATCCCGCATGGGGTGTGGAAGGTTTTGATCCTTTTGTTCCGGGGGGAATAGCCTCTCATCATATTGCAGCAGGAACATTGGGCATATTGGCGGGCCTTTTCCATCTTAGTGTGCGTCCACCCCAACGTCTATACAAAGGATTGCGTATGGGAAATATTGAAACCGTCCTTTCCAGCAGTATCGCTGCTGTCTTTTTTGCAGCTTTTGTTGTTGCTGGAACTATGTGGTATGGTTCAGCAACTACCCCGATTGAATTGTTTGGTCCCACTCGTTATCAATGGGATCAGGGATACTTCCAGCAAGAAATATATCGAAGAGTTGGTGCTGGGCTAGCCGAAAATCAAAGTTTATCAGAAGCTTGGTCTAAAATTCCTGAAAAATTAGCTTTTTATGATTACATCGGCAATAATCCGGCAAAGGGGGGATTGTTTAGAGCGGGCTCAATGGACAATGGAGATGGAATAGCCGTCGGTTGGTTAGGACATCCTATCTTTAGAGATAAAGAGGGGCGTGAACTTTTTGTACGTCGTATGCCTACTTTTTTTGAAACATTTCCAGTTGTTTTGGTAGATGGAGACGGAATTGTTAGAGCTGATGTTCCTTTTCGGAGGGCAGAATCGAAGTATAGTGTCGAACAAGTAGGTGTAACTGTTGAGTTCTATGGTGGCGAACTCAATGGAGTCAGTTACAGTGATCCCGCTACTGTGAAAAAATATGCTAGACGTGCTCAATTGGGTGAAATTTTTGAATTAGATCGTGCTACTTTGAAATCGGATGGTGTTTTTCGTAGCAGTCCAAGGGGTTGGTTTACTTTTGGACATGCTTCGTTTGCTCTGCTCTTCTTTTTCGGACACATTTGGCATGGTGCTAGAACCTTGTTCAGAGATGTTTTTGCTGGTATCGACCCAGATTTGGATGCTCAAGTAGAATTTGGAGCATTCCAAAAACTTGGAGATCCAACTACAAGAAGACAAGTAGTCTGATAGAACATTCTTTTGTTCCTTTTCGACTTTATTTTGTTGTGATTTGAATTTGACATAGGGAACTGGATAAATCTTGATTTGAATCATTGCATTTTGTTTTACTCTTGTTCTTTCTTTTTCTTTATCCGGGAAATGATTCCCCCCAAACAGGTATGAAAGCTATAATTGTAAACCACGATCAAATAATCTATGGAAGCATTGGTTTATACATTCCTCTTAGTCTCGACTTTAGGAATAATTTTTTTCGCTATCTTTTTTAGAGAACCCCCTAAAGTTCCAAATAAAAAGATGAAATGATTTTTCATTATTTCAATTGAAGTAATGAGCCTCCCATCCCAATATTGGAAGATTGGGGGGCTCATTACTTCAACTAGTCCCCATGTTCTTCGAATGGATCTCTTAGTTGTTCAGAGGGTTGCCCAAAAGCAGTGTATAAGGCATACCCAGTAAAACTTACAAGTAAACCAGATATAGAGATGGCAACTAGGGTTGCTGTTTCCATTATTAT--------TTATATAATTTCAAGACCACAATGGATCTATAGGATAAGATCTTTTATTTACAGCGGAATAGTATACAAAGTCAACAGATCTCAATGAATAAAAAATAGGATTTATGGCTACACAAACCGTTGAGGGTAGTTCTAGATCTGGTCCAAGACGAACTGTTGTAGGGGATTTATTGAAACCATTGAATTCAGAATATGGTAAAGTAGCTCCGGGGTGGGGAACTACTCCTTTGATGGGTGTTGCAATGGCTCTATTTGCGATATTTCTATCTATTATTTTGGAGATTTATAATTCGTCCATTTTACTGGACGGAATTTCTATGAATTAGATTCACAAGAACCGAGTAACTAGATTTTCAATAGAAAGGAAAGTTAAGCATTTAGGTCTTTGATTTTTAGCCCATTCCATTTTGATTTGGTAGTTCGACCGTGGAATTTCTTTGTTTCTGTATTTCCGGAATATGAGTGTGTGACTTGTTATAATTGATCCTATTGACAGTACAGAACATAAAAAGGATCTGTCATCTTGATAGAGATGGTTTTACCCCGTCAGATATTTATTCTAGTATCTGGAGCACGGAATATAAAAAATAGATTTTAAAGTATTAGAACTATGATTCATACTTAATATTTAGACCTCACAACCGGACTTAAAAAATTTTTTCAAAGAGTTAGAAGTTAAGTTATAATAAATCGAAAATATTTTGATTCTTTCAAATCGCCCGCGGCTTATTTTTGATCAAAGGACAAACGTTTCTTTGGATTTTTTTCATTATATCTATTCATTGAATATGTGATGATCCAGCAGTTCTTACTCAGGAATTTTTGGACTTAGATTAAAGG-TTTTTTTTCAATCATCGTGGTTCTGGTATGAATCTGAAGTTTTTTTTTAATTGATTCATAGGGTCTTAACAAGAGAATTCCTATCAATAAGAATAATAAAAAAGACAGCAGTAAAGTCGCATTACACACACAAATCAAAAAATAAAAGAAAAAAAAAAAAAAATTAAGTAATAATAAGTAAATAGAATATTCAAGAGGCCTGTAACGATCAAGATAACGATCGAGATAAAGAGACTAGTGAGCTGACTTGAGATTTTGGCATTATAACCACAAAGAATAGCTTTCGGATTTATCTTTTTTCTTATCTTCAGAGAAGATTGGAATCATAGGATTAAGTTAAGAAGTTTCAAACTTTCTATTACACATATCCGTTTCCGTTACAACCAGTATTTGGGTATTTCTGTTTGAGCCGTATGAGATGAAATTCTCATATACGGCTCTCAGGGGGGGGGGGTTCCCTTGGTTTACCTATCTCAATAAAGTCTATGATTGGTTCGAAGAACGTCTTGAGATTCAGGCGATTGCCGATGATATAACTAGTAAATACGTTCCTCCTCATGTCAACATATTTTATTGTTTAGGAGGAATTACACTTACTTGTTTTTTAGTCCAAGTAGCGACAGGGTTTGCTATGACTTTTTATTATCGTCCGACCGTTACTGAGGCTTTTGCTTCTGTTCAATATATAATGACTGAGGTTAACTTTGGTTGGTTAATCCGATCAGTTCATCGATGGTCGGCAAGTATGATGGTCTTAATGATGATTCTGCACGTATTTCGTGTGTATCTCACTGGTGGTTTTAAAAAACCTCGCGAATTGACTTGGATTACGGGTGTAGTTTTGGCTGTATTGACCGCATCTTTTGGTGTAACTGGTTATTCCTTACCTTGGGACCAAATTGGTTATTGGGCAGTAAAAATTGTAACAGGTGTACCTGAAGCTATTCCTGTAATAGGATCGTCTTTGGTAGAGTTATTACGCGGAAGTGCTAGTGTGGGACAATCTACCTTGACTCGTTTTTATAGTTTACATACTTTTGTATTACCTCTTCTTACTGCCGTATTTATGTTAATGCACTTTCCAATGATACGTAAGCAAGGCATTTCCGGTCCTTTATAGAGAATATGGATCATAGAAATTTGTAATCAATCATTTATCATTTGGGGGAGGAACAATATAGTATTTCATTGCTACAAATATGGATTATTTAAAAGAATAAGACATGTATTTGGATATTTCCCTTCAACTTAACAAAATTGGATTATTTATTTTATTTTACATACACGAATAGTTGAAGGGAATTCTCCGAAGAAAAAATGGATTATGGGAGTGTGTGACTTGAACTATTGATTGGACCGCGCAGATATATATATGACTTTATCTTATCTGCCACATTTGAATTTACAATTAAATGTGTCTTTGTTCCAACCACCGCGCAAGCCCCCTACAGAGGATAGGCCGGTTCACTTGAAGAGAATCTTTTCTATGATCAGACTCGATCATGTCCTGCATGAACAGGCTCCGTAAGATCCAGTAAAATAAGTGATGTGGTATAATCCGGATTATGTCTTATCTCTTTCACTTAACTTAATAGTATGGAAATGCATTCATTTCCTATGCATTGACTCCATTTATGATACTATCGGAGTGAGACAAGTAGATCTAAAGAAGAACAGGGGTTAGATTATATTAGTAACAAGTAAATCCCTTGTATGTAA----AAAGTCCCGAGATTTTTTTTT-GGGGGGGGGATAACAATCGCAAGGTCTGAGATGACCCAGAAAGCACTATCAACTTTTAAAAGCCTACTTGGGTATTGAGCATTTACTTTATAAGATAAGAACTGAATTTTTTGTAATGGATAGTTGTAACTCCGGAAAAGAGAATCGGGTCCATTTTCTTACATAGAATCCTCATATATGTGTGGATAACATATAAATTTTTTCTATAGATACATTCGGTTCGTTTGATTCGTGCTCGAGCCGTATGATGAAAAATTATCATGTCCGGTTCTTTCGGAGGATGGATCTATAAGAATTCACCTATCCCAATAACAAAAAAACCTGACTTGAGTGATCCTGTATTAAGAGCTAAATTGGCAAAAGGAATGGGTCATAATTATTATGGAGAACCCGCATGGCCCAATGATCTTTTATATATTTTTCCAGTAGTAATTCTAGGTACTATTGCCTGTAACGTAGGCTTAGCGGTTCTAGAACCATCAATGATTGGGGAACCTGCGGATCCATTTGCAACTCCTTTGGAAATATTGCCCGAATGGTATTTCTTTCCCGTATTTCAAATACTTCGTACAGTGCCAAATAAGTTATTGGGCGTTCTCTTAATGGTTTCGGTACCTACGGGATTATTAACAGTACCCTTTTTGGAGAATGTTAATAAATTCCAAAACCCATTTCGTCGTCCAGTAGCAACAACCGTCTTTTTGATTGGTACCGCAGTGGCCCTTTGGTTGGGTATTGGAGCAACATTACCTATTGAGAAATCCCTAACTTTAGGTCTTTTTTAAATTGATTCAATTGTGAAATAAAATATCATGCCATG---TGTATATATTGTGTATCTTGGGATTATTCGTCTCAAAGTGAATAATCCCTAGATACATATCTATTCCATTTTTGACCTATTCCGAGTATATGGATTTGTGCTAAAGATTTAAGCTCCATATTTTCATCTTTATTTTTCTAAAAATAAAGATGAAAATAAAAATCCAATGGATTTCAAATTTATGCAAAATGCTTTTCTATTTCTAAAATATCCAATATATGTTTTACATCTTCTACGCGAAAATGTTCAATTTTCATAAGGTCTTCTTGACTGTTATTCAAAAGGTCCAACAATGTATGTATATTGGACCTTTTGAGACAATTATAGATCCTGGGAGGCAATTCTAATTGGTCAATAAAAATGGATTTCAATGCTATTTCTTTTTTATTTTTCCTTAGTTTAGCAACTATATCATGAAAAGTAAAAAGGGGTAAAGTAACTTTGTGTTGATTGTTTTCTAAATTTAAGTTTTCTTCTTCCACATGTAAAAAAGGAATAAATAAATCAATCAAATTCCGGGAGGCTTCATAAAGCGCTTCTTTAGGAGTTAAACTTCCATTTGTCCATATTTCGAGAAAGAGTATTTCTTGTTTTTCATTCCCATTCACATAAGAATGAATACTATGATTTGCATTTCGAACAGGCATGAATACAGCATCTATAGGATAACTTCCGTCTTGAAAGTTATTTAGTCTTTTTATACGATATCCGCGATTCCTCTCGATTTGTAATCCAATACACAAATTAATAGGTTCTGTTAGGTTAGCTATGTGTTGTGTATTATCAACGATTTCCACAGAAGGTGGTAGAATGATGTCTTGAGCAGTTACATATCCAGGACCCTTGACACAAATAGACGCGTCCTGAGTTCCATACAAATTACTTCTCAATACAATTTCTTTCAAATTCATTAAAATTTCATGTACTGATTCTTGAATACCTACTATGGTAGAATATTCATGTGGTATTTTCTCAGATTTTGCACGTGTGATACATGTTCCCTCTATTTCTCCGAGCAAAACTCTTCGCATCGCAATGCCTATTGTATCGGCTTGACCTTTCATAAGTGGAGACAGAATAAAGCGTCCATAATAAAGACGCTTACTGTCTACTCTGGATTCAACACACTTCCACTGTAGTGTCCGAGTAGATACTCTTACTTTCTCTCGAACCATAGTAATATATTTTTGATATTTTTTTGATCAAATCCTTGAATTGTTTATTTCTCTTGGAATCTCTTCAATGTTTATTTTTAGTTTTACACACGTCTTTTTTTCGGGGACCTACATCCATTATGTGGCATAGGGGTTACATCCCGTATAAATTTTAATAGTATACCGCTTCTACGAATAGCTCTTAATGCCGCATCTCTTCCGAGACCGGGACCTTTTATCATGACTTCCGCTCGTTGCATGCCTTGATCCGCTACTGTTCGAATAGCATTTCCTGCTGCGGTTTGAGCGGCGAATGGTGTCCCCCTTCGTGTACCCTTGAATCCACAAGTACCAGCGGAGGACCAAGAAATCACCCGACCCCGTACATCTGTAACAGTCACAATGGTATTGTTGAAACTAGCTTGAACATGAATAAATCCCTTTGGTATTTTACGAGCATGCTTACGCGAGCCAATACGTCCATTTTTACGCGAATCAATTTTTGGTATAGGTTTTGCCATACTTTATTATATTTTTATTATTTTATAAATCTAAGTCCGAGATCTATGGATATATCCATTTTATGTCAGAAACAGATCCTTTACTATTTTCTAATTTTCTAACTCGAATTAACATTCTATTCTATTTTTCTATATTAATTGTACTATTTCTATTAATTCTATTAATAT----------------AGAATAGAATTTTTGAAATAGAATTTCAAATTTTAAATATCAATAATATTTCTTATA------ATATATATATATAATATATTATATATATATTATAGAAATTATTATATTCTATTTATTTTTATTA------TTATATTAAATTATTATATTAAATATTAATATAAAAATTATATTA-----AT--AATATATATATATTATTTAATATAAAT-TTATTTAAATTTATTTGATTTGTGCATCCGGTCCTTTAGAATAGAAAGGCCCTCCTTTGCTTTGTGGAAATATTATCCTTGTCTTTGTTTATGTCTTGGATTGGAACAAATTACTATAATTCGCCCCCGCCTACGGATCAATCGACATTTTTCACAAATTTTACGAACGGAGGCCCTTATTTTCATATTTGTCATTCCTTAACTTAATCCCCAATCTCTTTATTGGAAGAAAATAAGGTTTCCTTAAATTTTTAGTTTCTAATTGTACCCCCCCCTCCAAAAAATGTTGAAGTTGAAAAAAAAAAACAGTCTAATTAAATTATACTTCCATTTTTCCTTTCGCGGTCGTATACATATAAAATACGAGCATGTTGAGTCGAATCCTTTCGGAAACATAGCCTAGAATCATATTTTGATTCTATATAAAGGAATCTGGAATAGACCCTTGGGAAGTGATTCAGTAATTAAACCCTCATGAATCCATTTTCTTTTTTCTTTTATTCCTATTCCAGTTAAACCCCCTTCACGCATTCACTAATGTATGAAGAGTGATATTAGAAACCCGTGTTTTCTCTCTTTTTTCACAAAAATGGATAGAAGTTTCTCATATAATTCGGATATCAGAAATATTACCATATATAACATAAAATTTCTCCGCCAATTCTTTCTAATCGAGCTTCTCGATCTGTCATTATACCTCTAGAAGTAGAAAGAATTACAATCCCCATCCCCCCTAAAATTCTAGGAATTCGTTGATAATTCGAATAAATTCGTAGACCGGGTGTACTGATCCGTTTTAAAATTAAAATAGTTTTATATGATCCTTTCCTATTTCTTCTATACCGTAGAGTTAAAACTAAAAAATATTTGTCGTTTTTCCTATGTTTTCTCACGTTTTCAATAAAACCCTCTCGTAAAAGTATTTTAACAATGTTTTCGTTGATGTTAGTAGATGGTATTTGAACCGTTCCTTTTCTATTCATGTCAGCATTTCGTATAGAGGTTATTATGTCAGCGATGGTGTCCTTACCCATGATAAACGAAAATGATTGTTGCCCCTGACTTTTTATATAATCAACATGCTCCTTTTCTATTTTTTATTCAATAAAATATCTAATATTGATATC-TTTTTTTTTCATTATTTTTTAATTATTTATTTTTTTTTCTTTTTTT--TATTTTCTATTATTATTTATTTTATATTTTATTGAGGTTATGAAATATTCAATTATAATTATATATATATATAAATATATAATAATTACTACACTTACTACAAAAGGTATATGTGTGAGATATAATCTATTAATGAATCTATTTCATTCACAAATATTATATCTATATAAGGATCTCCGTCTTATAATACCTCGGGTGCTAATGAAACTATTTTAGTGAAATTTAACTGTCTCAATTCCCGGGCGATTGCGCCGAAAATTCGAGTTCCTTTTGGATTTCCTTCTTGATCAATGACGACCGCAGCATTATCATCATAGTGTATTATCATACCGTTGCTACGTTTGAGTTCTTTACAAGTACGTACAATTACAGCTCTGATCACTTCTGATCTTTCTAAAGGCGTATTGGGGACGGCTTCTTTTATTACAGCAACAACAATGTCACCAATATAAGCATATCGCCGATTACTAGCTCCTATGATTCGAATACACATCAATTCGCGGGCTCCGCTGTTATCGGCTACATTCAACTGGGTTTGAGGTTGAATCATATCATTTTTTCTTTATCTGTTCTTTCAGTCCAAAGGTTGAAGTAAAAAAAATATTCTGTGTTAAAAAAAAAAAGAAACCTACAATTGCAATTTATTTTTTTCCATCCTAAAGACCTCTTTCCTTTGGTTCTCATTTTTATCCCGAAATAATGAATTGAGTTCGTATAGGCATTTTTGATGCTGCTATTTCAATAGCCTTTCTGGCTATATTTTCTGCAACTCCGCCCATTTCATAAAGTATTCTACCTGGTTTAACGACAGCTACCCAATATTCGGGAGATCCTTTTCCCGAACCCATACGCGTTTCGGTAGGTCTTACTGTAACCGGTTTGTCTGGAAATATGCGTACCCATATTTGTCCACCCCGGCGGACATTTCGTGACATTGCCCGCCGCCCTGCTTCTATTTGTCTAGATGTGATCCAAGCGGGCTCAAGTGCCTGAAGAGCATATCTTCCGAAGCAAATATGATTACCTCGATAGGATATTCCTTTCATTCTTCCTCTATGTTGTTTACGGAATCTGGTTCTTTTGGGGTTATAGTTGATGGTTGTTTTTCAATTCCATCGCTATTACAGAACCGTACATGAGATTTTCACCTCATACGGCTCCTCGCGAATGAAGCGGAAGCGATTCAAAAATAAAATAAATAAATAGATTTAACCGATAAAATAATATTAATATACAAAAATATACATATGAAGAATATAATAGAATCATGGGATTTTTTGAGATTTCATAGAATCTATTGGTCTATCGGGAATTTGTATATCTTGTTTTGATATATAACTAAACATGTAAATGTATTCTTATAGACAATTTTTGCTATCCATATATAACTAGATAATGTTGTTTTGTTATGTTATAAGGTTCTAACGAATCTTTATTTTTCCTTTCTTTTTATTATCATATCCGATTGTACCAAATTTATAAATTCAATAAAATCAAAATTTCGCGGGCGAATATTTACTCTTTCATTATCAATTTCAGATGTAATGTAGGGTTAGGCCCATGACTCCTTAAAAAAATGGATTGGTTTTTGGTTCGTTTCGCCATCCCACCCAATGAATCATTAAGATTTGTTTTTAATAAAATCTTAGGTATTCACAGGTTCCGTCGTTCCCATCGCTTCTCGATTAATGGTTAGGTCTGAATTCTACAACGGAGCCTCTCTAATAAGATTTTAAATTCTTTTTTTTTTTGAATCAACCCTCTCAGTTTTTTATTGACTCGCGGCTCTTGATTTGTTTGTTCTAGGAATATATTCTTCTATATATGGATATATGGATTAATTAATATTGATGCTTTTTTACACTACCTTTTATGAGACGACCCATTGACCTTTACATATTAGAATTCTATATCATTGGTTTTTCTCTCTTTCTTTCACCCCTTCAATTATCTGTATATTCTTATTGCTTTACAACTCATAATCAGATTCTTTCTTCCTTTTTTATGCAATATTTCAGTTGCTATAATTATAGCCTCAATGTATTATATATATATTTATATTTTTTATTTTGACTAGTTCTTTAGATCCAGATAAAGCGAAGCGATGAGTTGGTTATTAGTTCTTTATTAATTAATTCATACTACGAGTCGGTTTATTTTTTTCTTGAATTCTAACCACTCTAAAAAAAACCAACGAGTCGCACACTAAGCATAGCAATTATATCAATATCAAAATCAAATGATTAATTGAATTTTTTTATTCAATCTTATAAAAATTTCTCATTTTTTGTTTTCAAATAAGAATGTAAGAATTTTTAATTTTTTGTTTTATCGAAACATGGAACCTTAAAGATAACGAAAAGTTTATTATTCTTTGTTTACAAATATCCAAACTTTGATCCCTAATACCCCATAAATAGTTCGAACTGGATAGGAACAATAATCAATTTTAGCTCGAATGGTTTGTAGAGGAACCCTACCTTCTCTGATCCATTCGACACGTGCAATTTCTTTTCCGTCGATACGTCCCGAAATTTGTACTTGAACTCCTTTTGTACCTGCCTGTTCAGTTAATTCAATAGCTTTTTTCATTGCTTTACGAAACGAAACTCTATTCTTTAATTGTCCGGCTATAAATTCTGCAAGAATATTAGGGTGTCTATAAGCTATTGCAATTCGTGTAATAGCAATGTTGAGTTTTCGGTACATACAATTCAGTTTTTTTTGCACATTCATCTGTAATTCTTCGATTCTTCGAGGCTTACCCTCTATTAATAACTTTGGAAATCCCATATAGATTATGACTTGAATCAGATCGATTCTTTTTTGAATCTTTATCCGTGCAATTCCCTCGACACCAGAAGATATTCTTATATTTTTTTGTATATAATTCTTGATACAATCTCGTATTTTTTTATCTTCTTGTAGACTCTCGGAATAATTTGTTGGTTGTGCAAACCAAAGAGAATCATGACTTTGAGTTGTACCAAGTCTGAAACCAAGCGGATTTATTTTTTGTCCCATAATTCCCCACTACTATACATGAAACATATAAAACATAAAATGACTACTATACATAAAATGATACATCCTATTTTTATACTTTCTTTTTTTTTTTTTTTT-TTCTATAAATATATCTTTATGACGCATTGACTTAGTTCATTGAAATCCATATTGTGACTAGCATCTGCTGCTGCAGAATAAACCAATTAAAAAAAAATGGAATAAGATATTCAACTCAATAAAGCATAAGTTCTAGTATCATAACCCTTTATTCAAAAATATCATCAATTACTATTTGTGCTTTGTGTTGTTAACAGACACGCATATATTTTGATCTAAAGGTTATACTTCTGTATATTGGTTCTTCTTTATCATAAGTTCTATTTTCACTAAAAAAATAAATAAACATTTATTTAATTTATTTATTAATCATTTTCATTTAATAATAATTTTTTTTTTTTGAGTAATTTCTTAATTACTATATCTTAATTAATTTTATTAATTTTACTAAATTTAAATACTATTTAAATACTATAAATTAAATAATTAACGTTAATTTTAACGTTAATGACGCGATCTATTGTCATTTTTCGAATGTCCTCGGAAGTTTAGAGTAGGTGAAAATTCTCCCAATTTATGGCCTACCATACGATCTGTTATATACATAGGTATGTGTTCTTTTCCATTATGGATAGCAATGGTATGGCCAATCATTGTGGGTATAATGGTAGATGTTCTCGACCAAGTTATTATTATTTCTTTTTCTGCTTTTGTGTTAAGCTTATTTATTTTTCTTAATAAATGATTCGTTACAAAAGGATTTTTTTTTAGTGAACGTGTCATGTCACAGTTAATTACTCCTATATTTTTTTTTGTAAAGACGAAGAAACAAATTCTATTTTCTCTACTCTACTATTTACTACGGCGACGAAGAATCAAATTATCACTATATTTATTCCCTTTTCTACTTCTTCTTCCAAGTGCAGGATAACCCCAAGGAGTTGCGGGTTTTTTTCTACCAATTGGGGCCCTCCCTTCACCACCCCCATGGGGATGGTCTACAGGGTTCATAACTACTCCTCTTACTACAGGACGCTTACCTAGCCAACATTTAGATCCGGCTCTACCCAAACTTTTCTGATTTACCCCAACATTCCCCACTTGTCCGACTGTTGCTGAGCAGTTTTTGGATATCAAACGGACCTCCCCAGAAGGTAATTTTAATGTGGCCGATTTCCCCTCTTTTGCAATCAGTTTCGCTACAGCACCTGCTGCTCTAGCTAATTGTCCACCCTTTCCAAGTGTGATTTCTATGTTATGTATGGCCGTGCCTAAGGGCATATCGGTTGAAGTAGATTCTTCTTTTTGATCAATCAAAACCCCTTCCCAAACTGTACAAGCTTCTTCCAAAGCATACGGCTTTCTGGATGTAGATGATGATATCTATACAGATGGATCTTATATATATCGTAGAATTCTTATATATATCGCATAATGAAGTACCGCATGAGTGGATATATAGGAATCCAAATCTGCCGAATCACTCATGTTATGATCTTCTACATCCTAGGTCTTCCCGTTCCTTCATCTGGCTTATGTTCTTCATGTAGCATTCAGACCGAATGACTCTATGAAATTACGTCGCTACTTCCACATAGTACGGGTAACGTAACGTAGGAGACATCTCTATTTTTCCCCCGGGGAATCCTTAGAATTCCCACTGCTTAGCTTTCAATTCGCCTCTGACCATCAAATGAAATGTGAATAACCCGTCCTCCCCTCTTTGAAACAAGGGGCGCTTCTGGTTCTGTCGGTGCTTGAAACAATTTTGTCTTCTCCATATTACTTATTACTATATCTCTAGAGTCAATAATTTTATATGAGGAACTACTGAACTCAATCACTTGCTGCCGTTACTCTTCAGTTTTCTGTTGAGGTCTATCCTGTAGAGGTACTCAAATTGGATCAGTGATCGATTTCTAGGTTTCGCCGTAAACCTAATTGGTTACTTCCAATTACGTAAATCAATAGTTCAAACCGCACTCAAAGGTAGGGCATTTCCCATTTTTATAGGAACTTCTGTACCAGAAACAATGGTATCTCCAATGATAGCCCCTCTGGGGTGTAAAATATATCTTTTCTCACCATCCCCATAGTGTATGAGACAAATGTATGCATTTCGATTAGGGTCGTATTCTATGGTTACGATTCTACCATATATGTCTTTTTCATTCCGTCGAAAATCGATTTTACGGTATAGACGCTTATGACCTCCCCCTCTACGCCCTGCGGTAATGATTCCTCTGGCATTACGGCCTTTACCACAACGATGCTGTCCATAGATCAAATTATTTCGTGGATTGGATTTCACTTGACTGTCTACGGCTCCATTGCGTGTGCTCGGGGTAGAAGTTTTGTATAAATGTATCGCCATGCTATTAAGTATTTTGATTTAAGTTCTTTTCTTTCTAAGAGGTGGAATAGAATAACCCGGTTGAAGCGTAATGATCATACGTCTGTAATGCATTGTATGTCCCATAATAGATCGCATTCTTCTACCCTTTACCGGGAGTCGATGACTATTCATAGCTATTACCTTGACACCAAAGAAGAGTTGGACCCAATGCTTTATTTCTGTCCTAGTTGATCCCGATTCGACATTAGAAGTATATTGATTTTTCCCCAATAACCGAATACTTTTGTCTGTAAATACTGCATATTTTATTCCATTCATAAATCTATTTTCTTCCCTATGAGTTCTAGTCTCAATAAGAATACTAGTTTTTACTATTCATATGTTATGATTTGAATATACCACACCAATTCGTTATGTATGGATGATGAGATTCCATTGATACAGAGCCAATCGTTCTTTTTTCTCTGACAGATGGTCAGAACTTCATCTGGGTTCGAATCCTACTGAGAGGCCCACTAGAGATCAGAAATTGTTGAAGAAAGAACAAAAGAAACATCTTGTTCTTTCCGGGCGATCGGAAAATAAAGAAATAGTTAATATATTCAAGATAATTATGTATTTACAAAATACCGTCTCAATTCATCCTATTTCATCAGATCCGGGATGTGATATGGTTCCGAAGGATGAACTGGACAGTTCCAATAAGATTTCATTCTTGAACAAAAATCCGATAGACTTATTGGAGGGAGGGTCCCATTGGCGTGCATCCAGTAGGAATTGAACCTACGAATTCGCCAATTATGAGTTGGGCGCTTTAACCATTCAGCCATGGATGCTTAGCGGGGATCCTCGTACATGGTGAATAACCAAATTCCAATTGAAGTGAAATCTTTCGGATAAATCAATGCAATTTAGGAGGATTCGATGAAAGGACATCAATTCAAATCCTGGATTTTCGAATTGAGAGAGATATTGAGAGAGATCAAGAATTCTCGCTATTTCTTAGATTCATGGACCCAATTCAATTCAGCGGGATCTTTCATTCACATTTTTTTCCATCAAGAGAGTTTTATAAAACTCTTGGACTCCCGAATTTGGAGTATCCTACTTTCACGCAATTCACAGGGTTCAACAAGCAATCGATATTTCACGATCAAGGATGTAGTACTCTTTGTAGTAGCGGTTCTTATATATCGTATTAACAATCGAAAGATGGTCGAAAGAAAAAATCTCTATTTGACAGGGCTTCTTCCTATACCTATGAATTCCATTGGACCCAGAAATGATACATTGGAAGACTCAAAAGATTCTTCCAATATCAATAGGTTGATTGTTCCGCTCCTGTATCTTCCAAAAGGAAAAAAGATCTCTGAGAGCTCTTTCCTGGATCCGAAAGAGAGTACTCGGGTTCTCCCAATAACTAAAAAGTGTATCATGCCTGAATCTAACTGGGGTTCGCGGTGGTGGAGGAACTGGATCGGAAAAAAGAGGGATTCTAGTTGTAAGATATCTAATGAAACCGTCGCTGGAATTGAGATCTCATTCAAAGAGAAAGATATCAAATATCTGGAGTTTCTTTTTGTATATTATATGGATGATCCGATCCGCAAGGACCATGATTGGGAATTGTTTGATCGTCTTTCTCCGAGGAAGAGGCGAAACATAATCAACTTGAATTCGGGACAGCTATTCGAAATCTTAGTGAAAGACTGGATTTATTATCTCATGTTTGCTTTTCGTGAAAAAATACCAATTGAAGTGGAGGGTTTCTTCAAACAACAAGGGGCTGGGTCAACTATTCAATCAAATGATATTGAGCATGTTTCCCATCTCTTCTTGAGAAACAAGCGGGCTATTTCTTTGCAAAATTGTGCTCAATTTCATATGTGGCAATTCCGCCAAGATCTCTTCGTTAGTTGGGGGAAGAATCCGCACGAATCGGATTTTTTGAGGAACATATCGAGAGAGAATTGGATTTGGTTAGACAATGTGTGGTTGGTAAACAAGGATCGGTTCTTTAGCAAGGTACGGAATGTATCATCAAATATTCAATATGATTCCACGAGATCTAGTTTCATTCAAGTAACGGATTCTAGCCAATTGAAAGGATCTTCTGATCAATCCAGGGATCATTTCGATTCCATTAGGAATGAGGATTCGGAATATCACACATTGATCAATCAAAGAGAGATTCAACAACTAAAAGAAAGATCGATTCTTTGTTGGGATCCTTCCTTTCTTCAAACGGAACGAACAGAGATAGAATCAGAGCGATTCCCTAAATGCCTTTCTGGATATTCCTCAATGTGCCGACTATTCATGGAACGTGAGAAGCAGATGAATAATCATCTGCTTCCGGAAGAAATCGAAGAATTTCTTGGGAATCCTACAAGAGCCAATCGTTCTTTTTTCTCTGACAGATGGTCAGAACTTCATCTGGGTTCGAATCCTACTGAGAGGCCCACTAGAGATCAGAAATTGTTGAAGAAAGAACAAAAGAAACATCTTGTTCTTTCCGGGCGATCGGAAAATAAAGAAATAGTTAATATATTCAAGATAATTATGTATTTACAAAATACCGTCTCAATTCATCCTATTTCATCAGATCCGGGATGTGATATGGTTCCGAAGGATGAACTGGACAGTTCCAATAAGATTTCATTCTTGAACAAAAATCCATTTTTTGGTTTATTTCATCTATTCCATGACCGGAACAGGGGGGGATACACGTTACACCACGATTTTGAATCAGAAGAGAGATTTCAAGAAATGGCAGATCTATTCACTCTATCAATAACCGAGCCGGATCTGGTGTATCATAAGGGATTTGCCTTTTCTATTGATTCCTCCGGATTGGATCAAAAACAATTCTTGAATGAGGTATTCAACTCCAGGGATGAATCGAAAAATAAATCTTTATTGGTTCTACCTCCTCTTTTTTATGAAGAGAATGAATCTTTTTATCGAAGGATCATAAAAAAATGGGTCCGGACCTCTTGCGGGAATGATTTGGAAGATCCAAAACCAAAAATAGTGGTATTTGCTAGCAACAACATAATGGAGGCAGTCAATCAATATAGATTGATCCGAAATCTGATTCAAATCCAATATAGCACCTATGGGTACATAAGAAATGTATTGAATCGATTCGATCGCAACTTCGAATATGGAATTCAAAGGTATCAAATAGGAAATGATACTCTGAATCATAGAACTATAATGAAATACACGATCAACCAACATTTATCAAATTTGAAAAAGAGTCAGAAGAAATGGTTCGATCCTCTTATTTTGATTTCTCGAACTGAGAGATCCATAAATCGGGATCCTAATGCATATAGATACAAATGGTCCAATGGGAGCAAGAATTTCCAGGAACATTTGGAACATTTCATTTCTGAGCAGAATAGCCGTTTTCAAGTAGTGTTCGATCGATTACGTATTAATCAATATTCGATTGATTGGTCTGAGGTTATCGACAAAAAAGATTTGTCTAAGTCACTTTGTTTCTTTTTGTCCAAGTTACTTCTTTTTTTGTCCAAGTTTCTTCTCTTTTTGTCTAACTCACTTCCTTTTTTCTTTGTGAGTTTCGGGAGTATCCCCATTCATAGGTCCGAGATCCACATCTATGAATTGAAAGGTCCGAATGATCCACTCTGTAATCAGTTGTTAGAATCAATAGGTCTTCAAATCGTTCATTTGAAAAAATGGAAACCCTTCTTATTGGATGACCATGATATTTCCCAAAAATCGAAATTCTTGATCAATGGAGGAACAATATCACCATTTTTGTTCAATAAGATACCAAAGTGGATGATTGACCCATTCCATACTAGAAAGAATCGCAGGAAATCTTTTGATAACACGGATTCCTATTTCTCAATGATATCCCACGATCAAGACAATTGGCTGAATCCCGTGAAACCATTTCATAGAAGTTCATTGATATCCTCTTTTTATAAAGCAAATCGACTTCGATTCTTGAATAATCGATATCCCTTCTGCTTCTATTGTAACAAAAGATTCCCTTTTTATGTGGAAAAGGCCTGTATCAATAATTATGATTTTACGTATGGACAATTCCTCAATATCTTGTTCATTCGCAACAAAATATTTTTTTTGTGCGGCGGTAAAAAAAAACATGCTTTTTTGGAGAGAGATACTATTTCACCAATCGAGTCACAGGTATCTAACATATTGATACCTAACGATTTTCCGCAAAGTGGTGACGAAGGGTATAACTTGTACAAATCTTTCCATTTTCCAATTCGATCCGATCCATTCGTTCGTAGAGCTATTTACTCGATCGCAGACATTTCTGGAACACCTCTAACAGAGGGACAAATAGTCAATTTTGAAAGAACTTATTGTCAAACTCTTTCAGATATGAATCTACCTGATTCAGAAGGGAAGAACTTGCATCAGTATCTCAATTTCAATTCAAACATGGGTTTGATTCACACTCCATGTTCTGAGAAATATTTACCATCCGAAAAGAGGAAAAAACGGAGTCCTTGTCTAAAAAAATGCCTTGAGAAAGGGCAGATGTATAGAACCTTTCAACGAGATAGTGCTTTTTCAACTCTCTCCAAATGGAATCTATTCCAAACATATATACCATGGTTCCTTACTTCGACAGGGTACAAATATCTAAATCTCATATTTTTAGATACTTTTTCAGACCTATTGCCGATACTAAGTAGCAGCCAAAAATTTGTATCCATTTTTCATGATATTATGCATGGATCAGATATATCATGGCGAATTCTTCAGAAAAAATTGTGTCTTCCACAATGGAATCTGATAAGTGAGATTTCGAGTAAGTGTTTACATAATCTTCTTCTGTCCGAAGAAATTATTCATCGAAATAATGAGTCACCATTGATATCGACACATCTGAGATCGCTAAATGTTCGGGAGTTCCTCTATTCAATCCTTTTCCTTCTTCTTGTTGCTGGATATCTCGTTCGTACACATCTTCTCTTTGTTTCTCGAGCCTATAGTGAGTTACAGACAGAGTTCGAAAAGGTCAAATCTTTGATGATTCCATCATACATGATTGAGTTGCGAAAACTTCTGGATAGGTATCCTACATCTGAACTGAATTCTTTCTGGTTAAAGAATCTCTTTCTAGTTGCTCTGGAACAATTAGGGGATTCTCTAGAAGAAATACGGGGTTCTGCTTCTGGCGGCAACATGCTATGGGGTGGTGGTCCCGCTTATGGGGTCAAATCAATACGTTCTAAGAAGAAATATTTGAATCTCATCGATCTCATAAGTATCATACCAAATCCCATCAATCGAATCGCTTTTTCGAGAAATACGAGACATCTAAGTCATACAAGTAAAGCGATCTATTCCTTGATAAGAAAAAGAAAAAACGTGAATGGTGATTGGATTGATGATAAAATAGAATCCTGGGTCTCGAACAGTGATTCGATTGATGATAAAGAAAGAGAATTCTTGGTTCAGTTCTCTACCTTAACGACAGAAAAAAGGATTGATCAAATTCTATTGAGTCTGACTCATAGTGATCATTTATCAAAGAATAACTCTGGTTATCAAATGATTGAACAACCGGGAGCAATTTACTTACGATACTTAGTTGACATTCATAAAAAGTATCTAATGAATTATGAGTTCAATACATCCTGTTTAGCAGAAAGACGGATATTCCTTGCTCATTATCAGACAATCACTTATTCACAAACCCCGTGTGGGGCTAATAGTTTTCATTTCCCATCTCATGGGAAACCCTTTTCGCTCCGCTTAGCCCTACCCCCCCCTAGGGGTATTTTAGTGATAGGTTCTATAGGAACTGGACGATCCTATTTGGTCAAATACCTAGCGACAAACTCCTATGTTCCTTTCATTACAGTATTTCTGAACAAGTTCCTGGATAACAAGCCTAAGGGTTTTCTTATTGATGATAGTGACGATAGTGACGATATTGATGATAGTGACGATATCGACCGTGACCTTGATACGGAGCTGGAGCTTCTAACTATGATGAATGCGCTAACTATGGATATGATGCCGGAAATAGACCGATTTTATATCCCCCTTCAATTCGAATTAGCAAAAGCAATGTCTCCTTGCATAATATGGATTCCAAACATTCATGATCTGGATGTGAATGAGTCGAATTACTTATCCCTCGGTCTATTAGTGAACTATCTCTCCAGGGATTGTGAAAGATGTTCCACTAGAAATATTCTTGTTATTGCTTCGACTCATATTCCCCAAAAAGTAGATCCCGCTCTAATAGCTCCGAATAAATTAAATACATGCATTAAGATACGAAGGCTTCTTATTCCACAACAACGAAAGCACTTTTTCACTCTTTCATATACTAGGGGATTTCACTTGGAAAAGAAGATGTTCCATACTAATGGATTCGGGTCCATAACTATGGGTTCCAATGTACGAGATCTTGTAGCACTTACCAATGAGGCCCTATCGATTAGTATTATACAAAAGAAATCCATTATAGACACTAATATAATTAGATCAGCTCTTCATAGACAAACTTGGGATTTGCGATCCCAGGTAAGATCGGTTCAGGATCATGGGATCCTTTTCTATCAGATAGGAAGGGCTGTTTCACAAAATGTACTTCTAAGTAATTGCTCCATAGATCCTATATCTATCTATATGAAGAAGAAATCATGTAACGAGGGGGATTCTTATTTGTACAAATGGTATTTCGAACTTGGAACGAGCATGAAGAAATTAACGATACTTCTTTATCTTTTGAGTTGTTCTGCCGGATCGGTCGCTCAAGACCTTTGGTCTCTACCTGGACCTGATGAAAAAAATGGGATCACTTCTTATGGACTCGTTGAGAATGATTCTGATCTAGTTCATGGCCTATTAGAAGTAGAAGGCGCTCTGGTGGGATCCTCACGGACAGAAAAAGATTGCAGTCAGTTTGATAATGATCGAGTGACATTGCTTCTTCGGCCCGAACCAAGGAATCCCTTAAATATGATTCAAAATGGATCTTGTTCTATCGTTGATCAGAGATTTCTCTATGAAAAATATGAATCGGAGTTTGAAGAAGGGGAAGGAGTCCTCGACCCGCAACAGATAGAGGAGGATTTATTCAATCACATAGTTTGGGCTCCTAGAATATGGCGCCCTTGGGGCTTTCTATTTGATTGTATCGAAAGGCCCAATGAATTGGGATTTCCCTATTGGGCCAGGTCATTTCGGGGCAAGCGGATCATTTATGATGAAGAGGATGAGCTTCAAGAGAATGATTCGGAGTTCTTGCAGGGTGGAACCATGCAGTACCAGACACGAGATAGATCTTCCAAAGAACAAGGCTTTTTTCGAATAAGCCAATTCATTTGGGACCCTGCGGATCCACTCTTTTTCCTATTCAAAGATCAGCCTTTTGTCTCTGTGTTTTCACATCGAGAATTCTTTGCAGATGAAGAGATGTCAAGGGGGCTTCTTACTTCCCAAACAGATCTTCCTACATCTATATATAAACGCTGGTTTATCAAGAATACGCAAGAAAAGCATTTCGAATTGTTGATTCATCGCCAGAGATGGCTTAGAACCAATAGTTCATTATCTAATGGATTTTTCCGTTCTAATACTCTATCCGAGAGTTATCAATATTTATCAAATCTGTTCCTATCTAACGGAACGCTATTGGATCAAATGACAAAGACATTGTTAAGAAAAAGATGGCTTTTCCCGGATGAAATGGTTGTTGCTATCTCCTCCAATAACGAATCATTGGTTTAACTGAATAACTAAATAAAATAGATAGACCTTGCTTTCTCTTCGTCTCAGGTCGATGGATCTTCTCAATTGAAAGATCCCCTATATCGATAATACACATTCCAGTTGACCGAGCCTAATTCTAATTGTTTTGTTCCGAAGCAAAGATATCCACGGGGCGGTTTGTCCTATTCAGATATTCACGACCAAGAAGTACTGAATTCTCTTTCTTTTCGGATAGGCCCTGAAAGGAGAAGGAAGGTTGGAATGCCAACAGGCGTCTATTATTGAATTCACCCGACCCGAGAGTACAGTACCCATTTTGGGAACGTCCGGTGCCAAAGTCATTGAATGGGTAAGTCGCCAATCCCTAAAACAGACTATGTAATGTACTTTATCCGCTGGGTTACGGGTGGGCATTTTACCAGAGGTTTCTATTGTATCAATCTACCCCTGTGTGATTCCTGTTGAAGCATATACTCGGGGGGGGGGTGCAGGGCGGACGATTTCAAAACGGACTCCCCATTCATTAGATAGAGAAGATCACCAAGATTTCGTGATCCGCTGCCGAACTTATTCCAATTCAATAAGAGATCTCAATATTATGCCTTGAAGAGGACTCGAACCTCCACGCTCTTTAGCACGAGATTTTGAGTCTCGCGTGTCTACCATTTCACCACCAAGGCATCTTGAAAGTGAATCGTATTCCATGAATATGATATCTATCTAGTGTGATGTATGGAATATATGACAAAGGTGGAGTGTTAGAGTATTTTTATTGATCGGTCATGTCATATAGGCCCGAGTCGGACATCCAATTGGTTCGATTTGAATTATCCGGAGGATACCTTATATATATATTCTATCAAAAAGATGGACAATCAAACCTATTTCTCGATTCAATAGAAGCCAAAAGAGGTGAATAGGGTCCCAAATAATGAGAGATATGTAAAAAGCAGGTCCGATTACGCCTATTCCTACCTAATCCTAAATGGAATGGAACGACGCAGGGATCTATATGTAAACATAGTATCTATTTAGATACGCTCGAATGACCCCTTCTCATAATGAGAAAGTATATAACCCTATTCCGGTCTGGTCCGGTATGGAATGAACTTATAATCATGGAATCGACTCGATCATCAGATTATAGATTATAAGTTCATAACCCTAGCCCATTCCCATTTTGGGCGGAACAGATCTACTAATTCTTTGATTCCAGTTAGTAAGATAAGAGGGATCTTGAACTAAGAAATAGATTCTAGAAGCTAAAAAAGGGTATCCTGAGCAATTTCAATAATCGGGTTCATTGATATTCCTGGTATAGTAGATGCTATCACACATACAATCATACTCAATTCGATGGAATTGTTTGATCTTAAAGGGGACCTTCTATAATTTCGCACGTGAGGAGTTATTTCTTGGTTTCGTCCAGTCATTAATAACTTGATTATTTTTAGATAATAGTAGATAGAAACAACGCTCGTAAGGAGTCCTATTGAAACCAAGAAATATAGGCCTGCCTGCCATCCACACCAGAATAAATGAAGTTTTCCGAAAAAACCTGCTAGTGGAGGAAGACCTCCTAAGGATAAGAGACATAGGGCTAAAGAGAGAGCCAAAAAAGGATCTTTCGTGTATAATCCTGCATAATCTCGAATGTTATCAGTTCCGGTACGTAGACCAAATGATACAATGCAAGCAAAAGTTCCTAGATTCATGGAGATATAGAACAGCATATAAGTTATCATGCTTGCATATCCACCATTTGAGTCTCCAACAATTATTCCAATAATGACATATCCGATTTGACCTATGGACGAATACGCAAGCATACGTTTCATGCTTGTTTGGGTAATAGCAATGAGATTCCCCAATATCATGCTAAGAATAGCTAGGATTTCCAGAAGAAGATGCCATTCGTTTGATGAGAAATAAAAAGGAATATCGAAAATTCGAGTGGCTGAAGCTGAAGCAGCTACTTTCGAAGTAACAGAAAGAAAAGCAACGACTGGAGTGGGAGAGTCAGAGTCGAAAAGAGGATTCCTCACTTCTTTCTCTCATTCAAAACCGTGCATGAGACTTTCATCTCGCACGGCTCCTAAGTGATAAAAGAAGAACTCATCTTCTCTTCTTTCTTTTTTGATTACCTTCCTCGCGTATGTATAAGACCGAATCCATTCGATTTTGAATTTTCAAAAGGATTCCTAATCCTTAACTTTTCGAGGAATCCTTCATCAGTGGTTGTGAATGACCGATTTTTCTCAATCTTTATGACTTGCTCCTACGGAACCGAGGCCGAAAAGATTGAGAAATAGAACCATCTGATTTGATTCGTTCTCAATAGCCACGAGATGATCATCTTAGGGTGATCCTTTTGTCGACGGATGCTCCTATTATACTCGTAGTCTCTGAAGGATGAGAACCAACTATGTAGCATCTACATCGAGAATTCAAGTATTGTATACGTCATTAGTCCGATCCTTTGTAGGAACTACCCGTAATAACGAACTTGCAAAATGAATCTGTTTATCATAAAGGGATTCGTTGTTCCTGACTCTGCTTCACCTTAATTGTTATTTGAACAAGTAAAGTTATGTCTTGGTCCGAGTGGGAATAGCATTTCTCTTCTGCATGTCCATGGAGTTTTGAAAAATCCAAACATCTCAGAAATAGATAGAGAGGTAGGAATTTATCGAACGAACCGCACTCCTTCGTATACGTCAGGAGTCCATTGATGAGAAGGGGCTGGGGAAAGCTTGAACCCAATTCCTACAGTGATGAATATAAGCGCAATTGAAATTCCTGGGGAGTTATACATTTGTGTATTGATAAGACCATTCACTATTTCTTGAAGCTCGATCTCTCCCCCGGATGAACCATATAGCCAAGAGAAACCATGAACCAGAATAGAAGAGCTTGCCCCACCCATGAGTAAATATTTCGTAGTAGCCTCATTAGACCGTACATCTTTCTTGGTATATCCAGATAGTAGATAGGAGCATAAACTGAAACATTCTGGAGCTACAAAGATAGTTATTAAATCGTTAGCGCCGCATAAAAACATTCCTCCTAGAGTAGCTGTTAATACGAATAACAGAAACTCTGTTATAGCCATTTCTGTACATTCAATGTACTCTACGGATAGAGGAATACATAGAGTTGAACATAGTAAAATAAGAAATTGAAAGATTTCGTTGAAATTGTTCGTTTGGAAATTTCCTGAAAAGCTAATCATAGGTTCTTCTCTCCATCGGAACAATAGGGCCGTTATGCTCATTACTAAACTTGTTGAAGAGATAAAATAGAACCAAGATATATCTTTTTGATCAGAGGTTGAATCGATCATCAGAAGAAGAATTAGGCCAAAAATTAGGATACATTCTGGGAAAATAAAACTTCCATCGAAGAGAAGCAAATGAAAGGCTTTCATAAAAATTCTCGTAGAATCGAGAATGAAGTTTTCATTCTGTACATGTCAGATCATGAATTAGTAACTGCATCCAATCTCCAAAAAAATCCCAATTGTTTCGAATTTTCTCTTTTTGGAATGGAATATTTACAGAATCCCCATGAATAGGACCAAATCTTATTCCATGGTATTTACATAAGATTCCTCTTTTTTATTCTTAAGCAAGTCCCCGAGAGGGCTTAGTTGATCCATGATTTATGTTTCGTCTTTCGTTTCCTTTTCGTTTGTTTCGAGAGATATAGAGATATATCGATCAATTCCGATTCTTTTTCTATTGATTCTTTTCCGATCGAGATGTATGGATCCATGGGTCTATGTGTCTATATAGATCCTGTTCATGGATTAACGAAAATGTGCAAAAGCTCTATTTGCCTCTGCCATTCTATGAGTCTCTTCCTTTTTGCGTATGGCATCGCCACTCCCTTTGGCAGCATCCACTAATTCGGAACTTAATTTGAAAGCCATATTTCGACCCGGACGTTTTCGGGATGCCCCTAATAACCAACGAATGGCAAGTGCTTTTCCTTGTGTGGATCCTATTTCAATGGGAACTTGATGAGTCGATCCGCCTACACGTCTTGCTTTTACTGCTATATCGGGAGTTACTCCACGTATTGCTTGACGTAAAACAGATAGTGGATTTGTTTCTGTCTTTTGTTGAATCTTTTTCATAGCTCGATAGATAATTTGATAAGCCAATGATTTTTTTCCGTGTTTCAGAATACGGTTAACCAACATGTTAACTAATCGATTACGATAAATTGGATCGGATTTTGCGGTTTTTTCTTCTGCAGTACCTCGCCGTGACATGAGCGTGAAAGGGGGAATCCGTTTTTTTTATAACTTATAAGGGCTAAAATCATTTATTTTGGCTTTTTGGCCCCATATTGTAGGGTGGATCTCGAAAGATATGAAAGATCTCCCTCCAAGCCGTACATACGACTTTCATCGAATACGGCTTTCCACAGAATTCTATATGTATCTATGAGATTGAGTATGGAATTCTGTTTATTCACTTGAAATTGAGTATCCGTTTCCCCCCTTTTCCTGCTAGGATTGGAAATCCTGTATTTTACATATCCATACGATTGAGTCCTTGGGTTTCCGAAATAGTGTAAAGTGCTTCGAATCATTGCTATTTGACTCGGACCTATTCTAAAAAAGTCGAGGCATTTCGAATTGTTTGTTGACACGGACAAAGTCAAGGAAAACCTCTGAAATTATTTCAATATTGGACCTTGGACATATCATAGTTCCGAATCGAATCTCTTTAGAAAGAAGATCTTTTGTCTCATGGTAGCCTGCTCCAGTTCCCTTACGAAACTTTCGTTATTGGGTTAGCCATACACTTCACATGTTTCTAGCGATTCACATGGCATTATCAAATGATACAAGTCTTGGATAAGAATCTACAACGCACTAGAACGCCCTTGTTGACGATCCTTTACTCCGACAGCATCTAGGGTTCCTCGAACAATGTGATATCTCACACCGGGTAAATCCTTAACCCTTCCCCCTCTTACTAAGACTACAGAATGTTCTTGTAAATTATGGCCAATACCGGGTATATAAGCAGTGATTTCAAATCCAGAGGTTAAGCGTACTCTGGCAACTTTACGTAAGGCAGAGTTTGGTTTTTTGGGGGTGATAGTGGAAAAGTTGACAGATAAGTCACCCTTACTGCCACTCTACAGAACCGTACATGAGATTTTCACTTCATACGGCTCCTCGTTCAATTCTTTCGAAGTCATTGGATCCTTTTCCTCGTTCGAGAATCTCCCCCCCTTCTTCCACTCCGTCCCGAAGAGTAACTAGGACCAATTCAGTCACGTTTTCATGTTCCAATTGAACACTTTCCTTTTTTGATTATTCTCAAAGGAGAAGATTATTCTTTTTACCAAACATATGTGGATCCAATCACAATCTTATAATAAGAACAAGAAATCTTTCTCGATCAATCCTTTTGCCCCCCATTCTTCGAGAATCAGAAAGATCCTTTTCAATCAAGTTTGAATTTGTTCGTTTGGAATCCGGACTCTTCTACTGCATTTTTATTTACTTA--TTTTTTTTTTTTTTTTATTTTCTTCCATCATTCCTTAAGTCCCACAGGTTTGATCCTGTAGAATCTGACCCATTTTCTATTGAGCGAAAGGTACGAAAGAAATCAGATTGATTTTTCGATCAAAAGTACTATGTGAAATCTTCGGTTTTTTCCTCTTTCTCTATCCCTATCTCGTAGGTATAGCGTTTGAATCAATAGAGAACCCTTTCTTCTGTATCTGTATGAATCGATATTATTACATTCCAATTCCTTCCCGATACCTCCCAAGGAAAATCCCGAATTGGATCCCAAATTGACGGGTTAGTGTGAGCTTATCCATGCGGTTATGCACCCTTCGAATAGGAATCCATTTTCTGAAAGATCCCGGCTTTCGTGCTTTGGTGGGTCTTCGAGATCCTTTCGATGACCTAGGTTGTGTTGAAGAGATATCTATATGATCCGATCGATTGCGTAAAGCGCGCGGTAGCAACGGAACCGGGGAGAGTATACAGAAAAGACAGTTTCTATTCTATTAGTATTTTCTATTAGTATTAGATTAGTATTAATTAGTGATCTCGGCTCAGTGAGTCCTTTCTTTCGTGATGAACTGTTGGCACCAGTCCTACATTTTGTCTCTGTGGACCGAGGAGAAAGGGAGCTCAGCGGCAAGAGGATTGTAACATGAGAGAAGCAAGGAGGTCAACCTCTTTCAAATATACAACATGGGTTCTGGCAATGCAATGTGGTTGGACTCTCATGTCGATCCGAATGAATCATCCTTTCCACGGAGGTAAATCTTTGCCTGCTAGGCAAGAGGATAGCAAGTTACAAATTCTGTCTTGGTAGGACATGTATTTTTATTACTATTAAATTGAAGTAGTTAACGGTGGGGTTACCATTATCCTTTTTGTGGTGACGAATCTTGTATGTGTTCCTAAGAAAAGGAATTTGTCCATTTTTCGGGGTCTCGAAGGGACGTGGAAACACATAAGAACTCTTGAATTGAAATGGAAAAATAGATGTAACTCCAGTTACTTCGGAAATGGTAAGATCTTTGGCGCAAGAACGCAAGAAGAGGGGTTGATCCGTATCATCTTGACTTGGTTCTGATTTCTCTATTTTTGTAAGAATACCGAGTCGGGTTCTTCTCCTACCCGTATCGAATAGAACATGCTGATCCAAATCTTCTTCATGGAAAACCTGCTTTATTTAGATCGGGAAAATCGTACGGTTTTCTGAAATCATGTGCTATTGCTCGAATCCGTAGTCAATCCTATTTCCGATAGGAGCAGTTGACAATTGAATCCAATTTTTCTCATTATTTTCGTATCCGTACCGTAATAGTGTGAAAAGAAGGCCCGACTCCAAGTTGTTCAAGAATAGTGGCGTTGAGTTTCTCGACCCTTTGCCTTAGGATTAGTCAGTTCTATTTCTCGATGGGGGCAAGAGAAGGAAGGGGTATAACTCAGCGGTAGAGTGTCACCTTGACGTGGTGGAAGTCATCAGTTCGAGCCTGATTATCCCTAAACCCAATGTGAGTTTTTCTATTTTGATGCCGTGATCGAATGAGAATGGAGAATGGATAAGAGGCTCGTGGGATTGACGCGCGGGGGGGGGGGCTATATTTCTGGGAGCGAACTCCAGGCGAATATGAAGCGCATGGATACAAGTTATGCCTTGGAATGAAAGAGAATTCCGAATCAGCTTTGTCTACGAACAAGGAAGCTATAAGTAATGCAACTAGGAATCTCATGGAGAGTTCGATCCTGGCTCAGGATGAACGCTGGCGGCATGCCTTACACATGCAAGTCGGACGGGAAGTGGTGTTTCCAGTGGCGGACGGGTGAGTAACGCGTAAGAACCTGCCCTTGGGAGGGGAACAACAGCTGGAAACGGCTGCTAATACCCCGTAGGCTGAGGAGCAAAAGGAGGAATCCGCCCGAGGAGGGGCTCGCGTCTGATTAGCTAGTTGGTGAGGCAATAGCTTACCAAGGCGATGATCAGTAGCTGGTCCGAGAGGATGATCAGCCACACTGGGACTGAGACACGGCCCAGACTCCTACGGGAGGCAGCAGTGGGGAATTTTCCGCAATGGGCGAAAGCCTGACGGAGCAATGCCGCGTGGAGGTAGAAGGCCTACGGGTCGTGAACTTCTTTTCCCGGAGAAGAAGCAATGACGGTATCCGGGGAATAAGCATCGGCTAACTCTGTGCCAGCAGCCGCGGTAAGACAGAGGATGCAAGCGTTATCCGGAATGATTGGGCGTAAAGCGTCTGTAGGTGGCTTTTTAAGTTCGCCGTCAAATCCCAGGGCTCAACCCTGGACAGGCGGTGGAAACTACCAAGCTGGAGTACGGTAGGGGCAGAGGGAATTTCCGGTGGAGCGGTGAAATGCGTAGAGATCGGAAAGAACACCAACGGCGAAAGCACTCTGCTGGGCCGACACTGACACTGAGAGACGAAAGCTAGGGGAGCGAATGGGATTAGATACCCCAGTAGTCCTAGCCGTAAACGATGGATACTAGGCGCTGTGCGTATCGACCCGTGCAATGCTGTAGCTAACGCGTTAAGTATCCCGCCTGGGGAGTACGTTCGCAAGAATGAAACTCAAAGGAATTGACGGGGGTCCGCACAAGCGGTGGAGCATGTGGTTTAATTCGATGCAAAGCGAAGAACCTTACCAGGGCTTGACATGCCGCGAATCCTCTTGAAAGAGAGGGGTGCCTTCGGGAACGCGGACACAGGTGGTGCATGGCTGTCGTCAGCTCGTGCCGTAAGGTGTTGGGTTAAGTCCCGCAACGAGCGCAACCCTCGTGTTTAGTTGCCAACGTTGAGTTGGAACCCTGAGCAGACTGCCGGTGATAAGCCGGAGGAAGGTGAGGATGACGTCAAGTCATCATGCCCCTTATGCCCTGGGCGACACACGTGCTACAATGGCCGGGACAAAGGATCGCGATCCCGCGAGGGTGAGCTAACTCCAAAAACCCGTCCTCAGTTCGGATTGTAGGCTGCAACTCGCCTGCATGAAGCCGGAATCGCTAGTAATCGCCGGTCAGCCATACGGCGGTGAATTCGTTCCCGGGCCTTGTACACACCGCCCGTCACACTATGGGAGCTGGCCATGCCCGAAGTCGTTACCTTAACCGCAAGGAGGGGGATGCCGAAGGCAGGGCTAGTGACTGGAGTGAAGTCGTAACAAGGTAGCCGTACTGGAAGGTGCGGCTGGATCACCTCCTTTTCAGGGAGAGCTAATGCTTGTTGGGTAGTTTGGTTTGACACTGCTTCACACCCAAAAAGAAGCGAGCTGCGTCTGAGTAAAATTTGGAGATGGAAGTCTTCTTTCGTTTCTCGACGGTGAAGTAAGACTAAGCTCATGAGCTTAGTATCCTAGGTCGGAACAAGTTGATAGGAGCTCCTTTTTTACGTCCCCATGTCGCCACACGGGGACGTAAAAAAGGAAAGAGGGGGATGGGGTTTCTCTCGCTTTTGGCATAGCGGGCCCCAGCGGGAGGCCCGCACGACGGGCTATTAGCTCAGTGGTAGAGCGCGCCCCTGATAATTGCGTCGTTGTGCCTGGACTGTGAGGGCTCTCAGTCACATGGATAGTTCAATGTGCTCATCGGCGCCTGACCCTGAGATGTGGATCATCCAAGGCACATTAGCATGGCGTACTTCTCCTGTTCGAACCGGGGTTTGAAACCAAACTTATCCTCAGGAGGATAGATGGGGCGATTCAGGTGAGATCCAATGTAGATCCAACTTTCTATTCACTCGTGGGATCCGGGCGGTCCGGGGGGGACCACCACGGCTCCTCTCTTCTCGAGAATTCATACATTCCTTATCAGTATATGGACAGCTATCTCTCGAGCACAGGTTTAGGTTCGGCCTCAATGGAAAAAGAAAAACGGAGCACCTAACAACGTATCTTCACAGACCAAGAACTACGAGATCGCCCCTTTCATTCTGGGGTGACGGCGGGATCGTACCATTCGAGCCTTTTTTTCATGCTTTTCCCGGGGGTCTGGAGAAAATTGCAATCAATAGGATTTTCCTAATCCCCCCTTCCCGAAAGGAAGAACGTGAAATTCTTTTTCCTTTCCGCAGGGACCAGGAGATTGGATCTAGCCATAAGAAGAATAGAATGCTTGGCTGATAAATAACTCACTTCTTGGTCTTCGACCCCCTCAGTCACTACGAACGCCCCCGATCAGTGCAATGGGATGTGTCTATTTATCTATATCTCTTGACTCGAAATGGGAGCAGGTTTGAAAAAGGATCTTAGAGTGTCTAGGGTTGGGCCAGGAGGGTCTCTTAACGCCTTCTTTTTTCTTCTCATTCTCATCGGAGTTATTTCACAAAGACTTGCCATGGTAAGGAAGAAGGGGGAACAAGCACACTTGGAGAGCGCAGTACAACGGATAGTTGTATGCTGCGTTCGGGAAGGATGAATCGCTCCCGAAAAGGAATCTATTGATTCTCTCCCAATTGGTTGGACCGTAGGTGCGATGATTTACTTCACGGGCGAGGTCTCTGGTTCAAGTCCAGGATGGCCCAGCTGCGCCAAGGAAAAGAATAGAAGACTGACTCCTTCATGCATGCTCCACTTGGCTCGGGGGGATATAGCTCAGTTGGTAGAGCTCCGCTCTTGCAATTGGGTCGTTGCGATTACGGGTTGGATGTCTAATTGTCCAGGCGGTAATGATAGTATCTTGTACCTGAACCGGTGGCTCACTTTTTCTAAGTAATGGGAAAGAGGACCGAAACATGCCACTGAAAGACTCTACTGAGACAAAGATGGGCTGTCAAGAACGTAGAGGAGGTAGGATGGGCAGTTGGTCAGATCTAGTATGGATCGTACATGGACGGTAGTTGGAGTCGGTGGCTCTCCTAGGGTTTCCTCATCTGGGATCCTGGGGAAGAGGATCAAGTTGGCCCTTGCGAACAGCTTGATGCACTATCTCCCTTCAACCCTTTGATCGAAATGCGGCAAAAGGAAAGAAAATCCATGGACCGACCCCATCGTCTCCACCCCGTAGGAACTACGAGATCACCCCAAGGACGCCTTCGGCATCCAGGGGTCGCGGACCGACCATAGAACCCTGTTCAAAAAGCGGAACGCATTAGCTATCCGCTCTCAGGTTGGACAGGAAGGGTCGGAGAAGGGCAATCACTCATTCTTAAATTCTTAAAACCAGCATTCATTCTTAAGACCAAAGAGTCGGGCGGAAAAAGGGGGGGAAAGCTCTCCGTTCCCGGTTCTCCTGTAGCTGGATCCTCCGGAACCACAAGAATCCTTAGTTAGAATGGGATTCCAACTCAGCACCTTTTGAGATTTTGAGAAGAGTTGCTCTTTGGAGAGCACAGTACGATGAAAGTTGTAAGCTGTGTTCGGGGGGGAGTTATTGTCTATCGTTGGCCTCTATGGTAGAATCAGTCGGGGCCTGAAAGGCGGTGGTTTACCCTGTGGCGGATGTCAGCGGTTCGAGTCCGCTTATCTCCAACTCGTGAACTTAGCCGATACAAAGCTATATGATAGCACCCAATTTTTCCGATTCGGCAGTTTGATCTATGCTATGATTTATCATTCATGGACGTTGATAAGATCCTTCCATCTAGCAGCACCTTAGGATGGCGTAGCCTTCAAGTTAAGGGCGAGGTTCAAACGAGGAAAGGCTTATGGTGGATACCTAGGCACCCAGAGACGAGGAAGGGCGTAGTAAGCGACGAAATGCTTCGGGGAGTTGAAAATAAGCGTAGATCCGGAGATTCCCGAATAGGTCAACTTTTCGAACTGCTGCTGAATCCACGGGCAGGCAAGAGACAACCTGGCGAACTGAAACATCTTAGTAGCCAGAGGAAAAGAAAGCAAAAGCGATTCCCGTAGTAGCGGCGAGCGAAATGGGAGCAGCCTAAACCGTGAAAACGGGGTTGTGGGAGAGCTATACAAGCGTCGTGCTGCTAGGCGAAGCGGTGGAGTGCTGCACCCTAGATGGCGAGAGTCCAGTAGCCGAAAGCATCACTAGCTTACGCTCTGACCCGAGTAGCATGGGGCACGTGGAATCCCGTGTGAATCAGCAAGGACCACCTTGCAAGGCTAAATACTCCTGGGTGACCGATAGTGAAGTAGTACCGTGAGGGAAGGGTGAAAAGAACCCCCATCGGGGAGTGAAATAGAACATGAAACCGTAAGCTCCCAAGCAGTGGGAGGAGCCCAGCCCGGAGCTCTGACCGCGTGCCTGTTGAAGAATGAGCCGGCGACTCATAGGCAGTGGCTTGGTTAAGGGAAACCACCGGAGCCGTAGCGAAAGCGAGTCTTCATAGGGCAATTGTCACTGCTTATGGACCCGAACCTGGGTGATCTATCCATGACCAGGATGAAGCTTGGGTGAAACTAAGTGGAGGTCCGAACCGACTGATGTTGAAGAATCAGCGGATGAGTTGTGGTTAGGGGTGAAATGCCACTCGAGCCCAGAGCTAGCTGGTTCTCCCCGAAATGCGTTGAGGCGCAGCAGTTGACTGGACATCTAGGGGTAAAGCACTGTTTCGGTGCGGGCCGCGAGAGCGGTACCAAATCGAGGCAAACTCTGAATACTAGATATGACCTCAAAATAACAAGGGTCAAGGTCGGACAGTGAGACGATGGGGGATAAGCTTCATCGTCGAGAGGGAAACAGCCCGGATCACCAGCTAAGGCCCCTAAATGACCGCTCAGTGATAAAGGAGGTAGGGGTGCAGAGACAGCCAGGAGGTTTGCCTAGAAGCAGCCACCCTTGAAAGAGTGCGTAATAGCTCACTGATCGAGCGCTCTTGCGCCGAAGATGAACGGGGCTAAGCGATCTGCCGAAGCTGTGGGATGTAAAAATTTATCGGTAGGGGAGCGTTCCGCCTTAGAGGGAAGGACCCGCGCGAGCAGTGGTGGACGAAGCGGAAGCGAGAATGTCGGCTTGAGTAACGCAAACGTTGGTGAGAATCCAATGCCTCGAAAACCTAAGGGTTCCTCCGCAAGGTTCGTCCACGGAGGGTGAGTCAGGGCCTAAGATCAGGCCGAAAGGCGTAGTCGATGGACAACAGGTGAATATTCCTGTACTACCCCTTGTTGGTCCCGAGGAACGGAGGAGGCTAGGTTAGCCGAAAGATGGTTATCGGTTCAAGGACGCAAGGTGCCCCTGCTTTTTCAGGGTAAGAAGGGGTAGAGAAAATGCCTCGAGCCAATGTTCGAGTACCAGGCGCTACGGCGCTGAAGTAACCCATGCCATACTCCCAGGAAAAGCTCGAACGACCTTCAACAAAAGGGTACCTGTACCCGAAACCGACACAGGTGGGTAGGTAGAGAATACCTAGGGGCGCGAGACAACTCTCTCTAAGGAACTCGGCAAAATAGCCCCGTAACTTCGGGAGAAGGGGTGCCTCCTCACAAAGGGGGTCGCAGTGACCAGGCCCGGGCGACTGTTTACCAAAAACACAGGTCTCCGCAAAGTCGTAAGACCATGTATGGGGGCTGACGCCTGCCCAGTGCCGGAAGGTCAAGGAAGTTGGTGACCTGATGACAGGGGAGCCGGCGACCGAAGCCCCGGTGAACGGCGGCCGTAACTATAACGGTCCTAAGGTAGCGAAATTCCTTGTCGGGTAAGTTCCGACCCGCACGAAAGGCGTAACGATCTGGGCACTGTCTCGGAGAGAGGCTCGGTGAAATAGACATGTCTGTGAAGATGCGGACTACCTGCACCTGGACAGAAAGACCCTATGAAGCTTCACTGTTCCCTGGGATTGGCTTTGGGCTTTTCCTGCGCAGCTTAGGTGGAGGGCGAGGAAGGCCTCCTTCCGGGGGGGCTCGAGCCATCAGTGAGATACCACTCTGGAAGAGCTAGAATTCTAACCTTGTGCCAGGACCTACGGGCCAAGGGACAGTTTCAGGTAGACAGTTTCTATGGGGCGTAGGCCTCCCAAAAGGTAACGGAGGCGTGCAAAGGTTTCCTCGGGCCAGACGGAGATTGGCCCTCGAGTGCAAGGGCAGAAGGGAGCTTGACTGCAAGACCCACCCGTCGAGCAGGGACGAAAGTCGGCCTTAGTGATCCGACGGTGCCGAGTGGAAGGGCCGTCGCTCAACGGATAAAAGTTACTCTAGGGATAACAGGCTGATCTTCCCCAAGAGCTCACATCGACGGGAAGGTTTGGCACCTCGATGTCGGCTCTTCGCCACCTGGGGCTGTAGTATGTTCCAAGGGTTGGGCTGTTCGCCCATTAAAGCGGTACGTGAGCTGGGTTCAGAACGTCGTGAGACAGTTCGGTCCATATCCGGTGTGGGCGTTAGAGCATTGAGAGGACCTTTCCCTAGTACGAGAGGACCGGGAAGGACGCACCTCTGGTGTGCCAGTTATCGTGCCCACGGTAAACGCTGGGTAGCCAAGTGCGGAGCGGATAACTGCTGAAAGCATCTAAGTAGTAAGCCCACCCCAAGATGAGTGCTCTCCTATTCCGACTTCCCCAGAGCCTCCGGTAGCACAGCCGAGACAGCGATGGGTTCTCTGCCCCTGCGCTGCGGGGATGGAGCGAAAGAAGTTTTGAGAATTCAAGAGAAGGTCACGGCGAGACGAGCCGTTTCTCATTAACGATAGGTGTCAAGTGGAAGTGCAGTGATGTATGCAGCGGAGGCATCCTAACAGACCGGTAGACTTGAACCTTGTTCCTACATGACCCGATCAATTCGATTCGATCAGGCATTCGCCATCTATTTTCATTGTTCAACTCTTTGACAACATGAAAAAACCAAAAGCTCTGCCCCCCCCTCTCTATCTATCCAAGGGATGGAAGGGCAGAGGTCTTTGGTGTCCCCTCCAGTCAAGAATTAGGGCCTCACAATGAATAGCCAATATGCTTTTATCTCATGCCTTTCTTCGTTCATGGTTCGATATTCTGGTGTCCTAGGCGTAGAGGAACCACACCAATCCATCCCGAACTTGGTGGTTAAACTCTACTGCGGTGACGATACTGTAGGGGAGGTCCTGCGGAAAAATAGCTCGGCGCCAGGATGATAAAAAGCTTAACACCTCTCATTCTTATTACTTTTTCATATTGAATAAGAATGAAAAATGAAAAGGTCGTCTTATTCAAAACCCCAATTATGAAATTCCTTCTCTCCCACTTCACACCTCGGAACGCACCGTTCTTATAGAGAGAGAGGTGCTTTCACATCTTCTTAAGCCGAAATTGGCTGGGGAGAGGAAAGGTTCCCTTTTTTAGGGTACTCCGGGGAACAGATCCAGTGGAGATGGGGTGGGGCCTGTAGCTCAGAGGATTAGAGCACGTGGCTACGAACCACGGTGTCGGGGGTTCGAATCCCTCCTCGCCCACAACCGGCCAAAAAGGGAATTTCCCTCTGGGGGTAGGAAAATCATGATCGGGCTAGCGGACCCCCAAAGCTATGGAACTTGGGTGTGGGTATTTTGTCGAAATGGAATGGAATGGCCTTACCTTACTGTTTTCTTTTTTTAAATAAAAAGAAAACACAAAAATTTTCGTAAATGGTGGATTAAATAAATATAGTATGCCCTAATCTTTTAATCCGCATATTTTTTTTGTTTTACGCCTCGTAATTCTTCCTCAGCCAGGCTTGGGCAGAATAGCAGAGCAAGTAAAGTATTACAAAACAAAAATGGGTTCCTTTCCTCGTCATTAATATGTTTGCTCGCGGTAATTGTGGCCTCTCGGGAGAATTGATGACTGCATCAAAGATGCACTTGCTATTGCTAGTACTAGTACATCTGAGAATTCTTAATTGGTTAGTTTAAATAGCCCCGGACTGTGGAACAAAGGAGTATCCCGAACCTACACCGAGGTATTGACGGCGATTCTCAAATATCGCAGAACAGAATGGGATACGATGAGATAGAATGCAATAGAAACAAAGACAGGGGGAACGGGTTACCTACTCTTAACGGTCAAAGCGAACCCTTTCATTCCGAATTACAGAATTCGGAATGAATCAAATCTCCCCAAGTAGGATTCGAACCTACGACCAGTCAGTTAACAGCCGACCGCTCTACCACTGAGCTACTGAGGAACAACGGGAAATTCGATCTCATAGAGTTCAATTCCCGTTCTCAACCCATGACCAATATGAGCTCGAAGTTCCCTTCGTAACTCGTGGAACTTCTTCGCAGTGGCTCCGTTCCATGCCTCATTTCATAGGGAACCTCAAAGTGGCTCTATTTCATTATATTCCATCCATATACTAATTCCATTCATTTAATATCCCTCTCTTTGGTGTCA-----------------------TTGAGATAAGAGATGTCGTTTCTAGTCTATCTCTTTCTATTTCTATATATATATTATTTCTATATATATATGGAAAGTTGAAAAATCATTATATAATAGTCCAGAAATTGAAATAGAAAAGAAAAAGAGAGGTTTGCGATGATTTTTCAATCTTTTATACTGGATAATCTAGTATCCTTATGCATGAAGATAATGAATTCGGTCGTTGTGGTCGGACTCTATTATGGATTTCTGACCACATTCTCCATAGGGCCCTCTTATCTCTTCCTTCTTCGAGCTCGGGTTATGGAAGAGGGGACCGAGAAGAAAGTATCAGCAACAACTGGGTTTATTACGGGACAGCTCATGATGTTCATATCGATCTATTATGCGCCTTTGCATCTAGCATTGGGTAGACCTTATACAATAACTGTCATAGCTCTACCGTATCTTTTATTTCATTTCTTCGGCAATAATCACAAACACTTTTTGAATTATGGATACAAGAATAAAAATTCAATACGTAATTTTAGCATTCAAAGAATATTCTTTAATAATCTTTTTTTTCAGTTATTAAACCCTTTTTTTTTACCAAGTTCAATATTAATCAGATTAGTGAATGAATATTACTATATTCAATATATATATATATTAATTGAATTAAAAAAAAAATAGCAAATTACTAAAAACATTAATAAAAAAAATAAAAAAAATAAAATATACGAAGAAATTCGTCCACCCCCCACATATTTGATAGCCTCCCCCATAAAAAAACTTGTAATACCAACTCCATTTGGAATTCCATCAATAACTTGTCTATCAAAAAAAGAATTTAGTTTAGTTAATTTTCTAACACTCGCAATTAAAGATACTCCATAAAAAGCATCTATGTAACCGCGATTATATGACCAATCATATATGACACTTATTATTTTATCTGCAACAATTTTTTTAGGAACATTTTTTTCAAATAAATTAAGTAAGTTCAAATTTTGTAAAGCCGAATAAACAGGCTTATAGAAAAAAGACGCTATAAATATTCCGAAAAAAGCTATACTCACCGAAAAAGTTGCATTTGTCAAAAATTCATACCAATCCACAGAATTGTTTGAATTTTGATGTAAAAGGTCTATAGACGGAATTAACAATTTTGATAATATGTCCAAATCGATTCCTTCTTGGCTGAAAGAAATTCCTATGGCCCCAACGAACAAAGTAAATAGTATTAATAAAAGCATAGAAAATAGCATAGTATTGTCCGATTCATGAGGATAGAAACAACAAGCAGTCTTTTCTGTACCAAAATAGGGAATATCAATAAAAAGACGTGTTATGCTTTTCACATTTCGATTAATTCGATGTGGATATGTCTTCTTCCGAAAAAAAGAAGTCCTTTCATTATTATTCATTGTTAATAACGCTAATAAATGAATTTTATTTTTTAATTTTTTTTTTTCTTCTTTACCCCATAAAGATATTGAATAGAATGAACTATTTTTTTTTCCATTGAAATTTTCAAAATGAACGTTTAAATATCCTTCAAAAACAAGTAAATAGATCCGAAACATATAAAATGCAGTTAATCCTGCTGTGGAACAAGCTATTATTGCGAAAATTGGTGAATAAAACCAACTATCATTAAGAATCTCATCTTTAGACCAAAAACAGGCAAAGGGCGGAATACCACAAAGAGAAAGTGTACCCATTAAAAAAGCAGTTTTTGTAATTGGCGCATGTTTTGTTAAACCACCCATAAGAACCATATTTTGACTTTTATCTGGAGAATATCCAACAATAGCTTCCATTGAATGAATAATGGATCCGGATCCTAAAAACAACAATGCTTTTGAATAAGCATGAGTAATCAAATGAAATAAAGCGGCTCGATAAGAGCCCATACCTAGAGCTAACATCATATAACCCAATTGAGACATTGTAGAATAGGCCAAATTTCTCTTAATATCTTTTTGAGCAAGAGCTAAAGTAGCTCCTAAGACTACTGTTATTATACCTATGAAAGCTATTCCATTCATTATGTAGGGTATAACTATGAAAAGAGGAAGAAGTCGAGCTACAAGAAAAATTCCCGCCGCTACCATAGTAGCAGCATGTATAAGAGCGGAAATAGGAGTAGGCCCTTCCATAGCATCTGGTAACCATACATGAAGGGGGAATTGGGCAGATTTAGCAACGGAACCGCAAAATAACAAAAGGGCACACAAAGTAACAAAAAAAATATTAACCTCATTATTATAAATCAAGTTATTGAATATTTGAAACAAATCCCGAAATTCCAAACTACCCGTTATCCAATAAAGACCTAAAATTCCTAATAATAAACCAAAATCCCCTACACGATTAGTTACAAACGCTTTTTGACAAGCATTTGCCGCAATAGGACGTGTGAACCAAAAACCTATTAATAGATAAGAACACATTCCAACCAATTCCCAAAAAATATAAATTTGTATCAAATTAGAACTAGTAACTAATCCCAACATCGAAGTATTAAAAAAACTCATATAAGCAAAAAATCTCAAATATCCTTGATCATGAGACATATAATTATCACTATAAATAAGAACCAGAATGCCAACAGTAGTGATTAATATTGACATAATAGAGGTAAGTGAATCGATCAAATAGCCAAACTCTAAAGAAAGATGATTATTTATAGTCCAAGACCATACATATTGATAGATAGAACTGTTATTGATTTGATGAATAGACAGATCGACCGAAAAAATCATAACTATACTTAAAAAAAAAATACTAGGAAAAGCCCACATACGGCGAAGATTTTTTGTTGTCGTGGGAAAAAGTAGAAGCCCCACTCCTATTAACATAGGAACCGGAAGTGGAATGAAAGGTATGATCCATGAGGATTGATGTGTATATTCCATAAAAAATATATTTAGATTCTTAATGAGTTTTGTTTCTTATTCGCCGGTTTTATCTCTTTTGTAAAGGGTTCAGTTAATAAAAAGATGAACATATAAATAGAATTATCTATTATTAATTTTTCTGAATCTTTGCACAATACTTTCAATATTGTAAAGTACAAAGTAAAAATGGGCCAATAACCAAATTCCTAAGTGAAAAATAAACATTTTTTTTTTTTTTTATATTT----ATAATATTTCTTACTATTAATATTTCTTACTATTAATATATTATTAATATAATATATTATTAATAAATATTAAATTAATAAATAAAAAATAAGAAATAAAATAATAAATATTACAATTAATATTGATAAATAATCAAATTTTATCTATAGAGTGAGGATAAATAATTACACCAAAATTAAGAACATTCGTTTGTTTATTTTGATATGAATCATCATGAATCATAAAAAACAATTCATATGACATGACCCAATAAAATAATAATTCTTGTTTATTATTCAGAAACATTAGTTCATTTTTGAACTAATTGATTATTTTCCATTACAATAAAAAGATATCTATGTTTGGAAAAATTTTGAAAAAAAAAAGGGGGGGGGTTGTTATAATATTCAACGTTTTACTTTAGATAGAAGATAGAAAACATAAAAGGGGGAATTAAAATATATAATAGATATAAGATATATGGTTAATTAAAGAACAAATCGTTTTCATTTACAGAAGAAATGTCTTTCACATCGAACTGTAGCAATGAAAAAACTATACTAGTTGGATGGCAGTTCCAAAAAAGCGAACTTCTATATCAAAAAAAAGAATTCGGAAAACTTTTTGGAAAAAAAGGGGATATTGGACAGCATTGAAATCTTTTTCATTAGCGCAATCTATTTCTACGGGGAACTCAAAAAGTTTTTTTGTGTAACAAATAAATACAAAGTTGGAATAATCTGAATTAGCTGGATTCAAAGAATATTCTC------TAATATACAATAGAATATTTAATATAGAATTGCCTAGAATTTTTTATTATTTAATTTCTTATTTAATATATATAATATATTATGATATATTATGTATTATGATATTCTAAATAAATAAAATTATGTTATGATATTATAAAAAAATCCTTTGAATGTAGTGCTAAATTTGTGATCTATAAATTAACTATTTTTCTTTCATTGAAAAAATATAAAAAATATAAATGCATTTCTTTAGATTCAGAAAATGAAATAAATAAAATAATAAATGAGTCATTAAAAACCACAAAAGAACATTTTTTTGTTCCATTCCTGGATTGAAATCAGAACTATCTAGTTCCAACGGCGCTGTTTTGAAAAACTATAAACTACGAAAAACTTATTCCCCGTTGTTAAATGTTAAAACTTACACTCGAAACGAAAAAAGAAGAAGAATAAGAATTCGTATTGAAATGGAAACGTTCACATTTTTTTATTAAATTAAAAAAAAAAATATTTTTTTTTT-AATATTATATTTATAATTATATTTAGAATTCTATTCTATTTATAATTCTACTATTTCTATTATATTTAGAATTCTATTTATTAT-----ATAGAATATTTAGAATTTATAATAATAAATAT-----------TATAAATATAATTTCTTATTAATTATTTTCTTATTTGTATTAAAATAATTTATTATTTTTATTTATTTT--AATAAATTCAAATAATAAAGAACTGAAAGAATTCCTATTATAATTCTGTCAGTTCTTTATTATTTGAATGTTTACTAAACAAATATTGCATTTTAATTGATTCTTTCAATCTCGACGATTGACTAAAAATCGGTTATTATGATTTCGAGTAAGCCGCTATGGTGAAATTGGTAGACACGCTGCTCTTAGGAAGCAGTGCTAGAGCATCTCGGTTCGAGTCCGAGTGGCGGCATGGCATCTTATCTTCTAAAAGAGTAAGTCCTATAATGAATTCAATTCCCGATTTCTATTCCTAGTATTCAGATCTTTGTTTTTTTTTTTTTTTTTTTTATGATATTTTCAACTTTAGAGCATATATTAACTCATATATCGTTTTCGGTCGTATCAATTGTAATTTCAATTCATTTGATAACCTTATTAGTCAATGAAATCATAGGATTATATGATTCGTCCGAAAAGGGCATGATAATAACTTTTTTCTGTATAACGGGATTGTTAGTTACTCGTTGGATTTTTTCGGGTCATTTACCATTTAGTGATTTATATGAATCATTAATCTTTCTTTCATGGAGTTTTTCCATTTTTCATATGATTCCATGTTTAAAAAAGCATAAAAACCATTTAAGTACAATAATTGCGCCAAGTGTTATGTTTACCCAAGGTTTTGCTACTTCGGGTCTTTTAACCGAAATGCATCAATCCGCAATATTAGTACCCGCTCTACAATCTCATTGGTTAATGATGCACGTAAGTATGATGATATTGGGCTATGCAGCTCTTTTATGTGGATCGTTATTATCAGTAGCTATTTTAGTCATTACATTTCGAGAAGTCATAGAAATTATTGCTTTTACCAATAATTTCTATTTTTTAAATGAATTTTTTTCTTTTGCTGAGATCAAATACATGAATATGAATGAAAGAAACAATGTTTTACGAAACACTTCTTTTTCTTCTTCTAGAAATTATTACAGGTCTCAATTTATTCAACAATTGGACCGTTGGAGTTATCGTATTATTAGTCTAGGTTTTATCTTTTTAACGATAGGTATTCTTTCAGGAGCAGTATGGGCTAATGAGGCATGGGGATCATATTGGAATTGGGATCCAAAGGAAACTTGGGCCTTTATTACTTGGACCATATTCACGATTTATTTACATACTAGAAAAAATAAAAAATTGGAAGGTGTAAATTCTTCAATAGTGGCCTCTCTGGGCTTTCTTATAATTTGGATATGTTATTTGGGGATCAATCTATTAGGAATAGGACTACATAGTTATGGTTCATTTACATCTAATTGAATTAAAAATTAAAGTGAGTAAAGGACCTGACAAATACAAATATAGACAAATATAGAAAGC--ATATATATATAGATTATATATATATATAAGAAAATATAAATATATATATATTAAGAAATTAAGAATAAGAAAAGAAAACTTCGCATAAATCGTCGAGAACCCCTTAAATCAAGTAATATAGTGATTCAAGGGGTTCTCACAAGCAACAAACATATTCGATTACAATTCAAATTCATTTTTTTTTTTAGTTAATCCAACGGAAA-TTTTTTTTTCATTGTACATAGGGTTTATTTCTCTTTTTGATTTTTTGGTTTTATTTTATTCATTTATTCACGAAAACTCTCTATAAAAAATTAGATAGAATAGCTTCAACCTTGTCAACCGAGAATGAGAAAATGAAATCCGGATAAATACCAATACCTATTACGGGTATAAGGATAGAAATCGAAATAAATAATTCTCGCGGCCCAGAATCAAAAAAATAAGAGTTTGGTGTCTTAAAAAGCTTGTATCCATAGAACATCTGCCGTAACATAGATAATGAATAAATAGGAGTTAATATCATTCCAATTGCTGTTACAAAAGTAATTAGTATTTTTGTCATTAAAAGATATTTTTGGCTGGTAATTATTCCAAAAAAAACTATAAATTCTGCAACAAAACCGCTCATGCCCGGCAATGCAAGAGAAGCCAGCGAGAAGATACTGAAAACGGTGAATATTTTTGGCATTGGGATAGCCATTCCGCCCATTTCGTCGAGATAAAAAAGACGTAGTCTATCATAACTAGTTCCCGCCAAGAAAAAAAGCGCAGCGCCAATAAATCCATGAGAGATTATTTGTAAAATGGCCCCATTGAGCCCCGTATCGCTTATAGAACCAATTCCTATAATTATGAAACCCATATGAGATACCGAGGAATAAGCTATTCTTTTTTTTAAATTACGTTGACCAAGAGATGTTGAAGCTGCATAGATTATTTGAATTGACCCTAATATCATTAACCAGGGGGAAAATATAGAATGAGCGCGGGGTAATAATTCCATATTAATTCGAACCAATCCATACGCTCCCATTTTTAATAAGATTCCGGCTAAAAGCATACAAGTGCTGTAATGTGCCTCTCCGTGGGTGTCTGGTAACCATGTATGTAAGGGTATAATCGGTGATTTGACAGCAAAAGCAATAAGAAATCCTATATAGAATATTATTTCCAGCACCACAGGATACGATTGATTAGTTAATGTTTCCAAATTTAATGTTGGTTCATTAGAACCATATAAACCGATACCTAGAATTCCCATTAATAAAAAAACAGAACTTCCCGCAGTGTACAAAAGAAACTTTGTAGCTGAATACAACCGTTTCTTTCCCCCCCACATGGATAAAAGTAGATAAACGGGAATTAATTCTAATTCCCACATGATGAAAAAAAGTAAAATGTCTCGAGAAGAAAAGGGTCCTATTTGACCGCTATACATTGCTAACATCAGGAAATGGAATAATCGGGATTCTCGAGTAACCGGCTGAGCCGCTAAAGTAGCTAAAGTGGTGATAAATCCCGTCAGTAAAATAGGTCCTATAGAGAGTCCATCTATTCCGAATCTCCAGTAAAAATCAAAAAAATTGATCCATTTATAATTCTCCGTCAGTTGGATTAATGGGTCATCCAATTTGAAATGATAACAAAATGCAAAGGTTGTTAGAAGGAGATCTATTAAGCATATACAAATAGTATACCACCAAATTACCTTATTTCCTTTATGAGGAAATAAGAAGATTACGGAACCCCCGGCTATCGGCAAAACTACAACTACTGTTAACCAAGGAAAATAAGTCGTGATAAAAATAAGATACACTTGGGCCAGAAAAACCCGCGCTCAAAATAGAAAAAAAATTATTATTTTGAGCGCGGGTTTTTGCCAGTAAAAAAACGTATTCGTATGGTGTTTTTTGAAACGTATCAATAAGCTAGACCCATGCTTCGAGTTGTTTCATGCCATAAATAAACTCGAACACTTAAGAAATCCGTCGGACAGGCGGATTCACACCTCTTACAACCAACACAGTCCTCTGTTCTTGGAGCAGAAGCAATTTGCTTAGCTTTACATCCGTCCCAAGGGATCATTTCTAAAACATCTGTGGGACAGGCTCGGACACATTGAGTACATCCTATACATGTATCATAAATCTTTACTGAATGTGACATTGGATCTAGAGTAATTTTTGAACATCAAAAACTTTTAAATTTTCGATCTAGTAAACTCGTAAATGAATCATATATTTAGATACCAGATGAATCAATGATTTACCAGAATTTTGATAATCAAAATCGACTTCTGGATCAATTCATAGGAAGAGAAGAGGACCAAGATACTTTGATTTCTTACGTTTTCGTCGCAAACATGATCATAAGTTGTGTATCATACATACTAATTTGAATTGATGAATATTACACTATTCTATCTAAATTCTACTTTTTATGATTAATTATGATTATTAATACTAGTTATTCAACAAATTCGATTGATTGATACGAGTTGATTTTCTGTTACGATAAATTGAGGAAACAATAGCCGATCCGATAGCTGCTTCAGCGGCTGCAATAGCTATAACAAAAATTGAAAAAATATTTCCTTTTAATTGGCGACTATCAAAAAAATCAGAAAAGGTTACGAGATTTATATTAACTGCATTTAGTATAAGTTCAAGACACATAAGGGCTCTAACCATATTTCGGCTCGTGATCAATCCATAGATACCGATAGAAAATAAATAGGCACTCAAAACAAGTACATGTTCGAGTATCATTGACCAACTCCTTATCAATTTCGATTTATTTCAATATGAACAATAATTCAACGGATTCGATTGACTAAAGAATATAACAAACAAGTCTGGAACAAAATAATATATTGGCAAAAAAATGAATTTCTACATAAACATTCTTTCACTTTCACATAGAATTCAACGAAAATGAAATAAATGTGAGAAAATCGAACAAAATTGAATTTGGATTTATATTGCTAGTTCTAAAGATTTCTTACTGACGAGCCACGACAATTGCACCTATCAAAGCAGATAAAAGAATTATTGAAACGAGTTCAAATGGAAGAAAAAAATCTGTTGATAAATGAATTCCAATTTGTTGACTAGTACTTATCAAATCTTGCTCTATAATCTGATTTGGTCTTGTAGTCCAAATAATCCCGTACCATGATGTATCTGGAATAGTAGTTATTAGTGAAACAAAAATACTTGTACAAACCATCAAAGTAATTCCATCCCCAACGGTCCAAAGAGGAAAATCTTGGTAATATTCTGAACCATTCATGAACATCACAGCAAATATGATTAAAACGTTTATAGCTCCCACGTAAATAAGTAGCTGTGCTGCAGCTACAAAATGGGAGTTTGATAAAATATAGAATAAAGATATACAAACAAGAACCAGTCCCAACGAAAAAGCAGAAAAAATTGGGTTGGTAAGTAATACGACTCCTAGACTTCCTAATACAAGACCGGATCCCAGAAAGACTAAAAAAAAATCATGTAGCGGTTCAGGCAAATCCATTATATCTAAAATAATAGATAAATAAATAGATAAATAAATCGAAATTTCATGACCTTATTGATACGACCAGGAAAAATTTTTATATACTAAATATATCTCCGCATTGAATTAAATCCTAAGGAGTGTGAATTGATATAGGTACAGTTATAGGACCAATGTTTTATACGAAAGGGTAGTTCGAAACTATACTAAAACTAAACTATATAAACTATATATAAACTATATATATATAACTATATATATATTTATTTAATAATATTT----AATAATAT---------TTTTTTT-ATTATAAAATAAT-AAAAAAAATATTATTTTATTTGAATTGTTCGAATTGTATAATCATCAATTATTGACATTGGTAAACGGCCCAAAGCAATTTGATTATAATTCAATTCGTGACGATCATAAGTCGAAAGTTCATATTCTTCAGTCATTGATAAACAATTTGTTGGACAATACTCAACACAGTTACCACAAAATATACAGATTCCGAAATCAATACTGTAATTAAGCAATCGTTTCTTTCGAATATCAGTTTCCAGTTTCCAATCAACAACGGGTAGATCTATAGGACACACACGAACACATACTTCACAAGCAATGCATTTATCAAATTCAAAATGGATTCGACCGCGGAAACGTTCCGATGTGATTAATTTTTCATAAGGATATTGAATAGTTACAGGTAAACGATTTGTGTGGGATAAAGTAATCATGAAACTTTGACCAATGTACCTTGCAGCTCGGATTGTTTGTTGACCATAATTCATGAACCCAGTTACCATAAGGAACATATCGTTAATATCTATGAATATTTTTGTTTTGTTTCTTTCTCTTGTTTGAGACAAGTTATGAATATAGAAGATCAATCTTTTACAGTGAAAACAGTTGAGACGAAGTTGTTAATAATAGATTACCGAGAGAAATAGGTAAAAGAAACTTCCACCCAAGATTTAATAATTGGTCCATTCTTAGCCTAGGCAAAGTCCATCTTATTGTGATAGAAACGAACAAGAACAAATAAGTTTTAGCTAGTGTAATAAAGATACCAATTGTAGTTCCAAAAACTCCATATGCTTTATTTATTTCAAAAAACTCAGAAACAAATATGTACGGAATAGAGATATTCGAACCGCCCCAGTAAAGAACTGTTACAAATAATGAAGAAATTAATAGGTTTAAATAGGAAGCAACGTAAAATAAACCAAATTTTATACCCGAATATTCGGTTTGATAACCGGCTACTAATTCTTCTTCCGCTTCTGGTAAATCAAAAGGTAATCTTTCACATTCCGCTAGGGAAGAAATTAGAAAAACGATGAAACCTATAGGTTGACGCCACAAATTCCATCCCCAAAAACCATATTTTGATTGCGCATCAACTATATCAACTGTACTTAAACTGTTAGATAATCCTAGTCGGTGATAAACATTACTGTTCCCATCGCTATTACAGAACCGTACATGAGATTTTCATCTCATACGGCTCCTCGAAAGCCTTAAATAAATCTAAGGACCGGGCCGATTATTTCTCTCTTGATATATCCCTAAGATAGATAAGATTCAAATCTATCGGACGGTTCTGAATTAGACCAATTGAATTCTGTCTGTTCTAATAAATAATTAAATAAAATAATAATTAAATAATAAAGAGAAATTCATTTTTATAAAAGATACAAAAGGTACTTCTGAATTGATCTCATCCCTTAAAAATGAAAATTTGAATTTGTTGAGTAATAACTTATTTAATTCTTCAATAAAATACTCTTTTAGAATTATCAATAACCCCCCATCGTTTTCGATTACGAAAAATAATTACACATTAGTTTCTGAATTATGACATGAAATCTATCTCCATGAATATGGATATAAGAAAGAAAAAAAGGGATCCCCCCCCCCCCTTTTTTTTTTCTTTCTATCTATTTTTTTCCTATTCTTCTTTTTTGTGCAAGTAAAAGGGGACTTAAAAAGAAAATTTAAAGGATTATTTCGTTCCTGATAGTCATTTATTTAATCAGTGGATAGGAGCATACTCATACTCTGGATCGGAATTGTGGGGAGTACTGCCTGATTTTTTCTACCAATTTAAAGCCCAAACTTAGTATTCTTTTTCTATTATGCGTAAATGTTCTTTTGGATAATTTACGTAATCTGCGTTACTAATCCTTTGTGTATCTTGGTGTTTCTAACCATCCACTCATTTTTTTTATTAACCATTAACCCCCTTATTTATGTTACTACATGTATGATAATTCATACAAACAAACGGTAGCGAAAACTCAATAAGGTTGGTCTTTTGAGCCCGCTTCAAGACAGGATGCCTAATCACCCAATCTTGGGGTAAACGGACTCTTCTCCTTATAATTTTTTTCATTTAATTCTTATACATAGAAAATGAGACTCAATATTTTTACTGCAATTTTATTTTAAATCATCAGACTATATATTCAATAAAGTATTCATAAATTATATTCAATAGAAGCTGTTTTATTTCACTCATATAACTATCTGATTTAGTTCTTCAATCCGAATTACGAATAATAATAATGAAAATGAGGATATCTATAGAATTTATTCTATCCCTTTCCTATAAAGTCCTATAAAGAAAGGAGCATAGCAATAGCATCGAAAAGGTTCTGTCTCAACGAATCGCACGTAGAGATATTGATAACACACATAGAGTTAATGGTATTTCATAACTAATCGATTGAGCAGCAGCTCGTAGACCACCCAAAAAGGAATATTTATTATTTGATCCATATCCTGACATAAAAAGTCCAATGGGAGCAATACTCGAAATAGCAATCCATAAAAAAACACCTATATTGAGGTCAGATAAAACAAAGTTATAGCCAAAAGGAATTACTGAATAGCTTATTAGAATTGATATGACTGATATGGATGGTCCGATACTGAATAAACGAATATCTCCCCTAGATGGAATAAGATTCTCTTTGAAAAGTAGTTTTGTTCCATCTGCTAGAGCTTGAAGAACTCCCAAAGGACCGGCGTATTCAGGTCCAATACGCTGTTGTATCCCTGCGGATATCTCTCTTTCTAACCATACAATTGCTAGTACGCTTATTGTTATTCCCAATACAAGAGTAAAAATAGGGGCAAGTACCCATAGAATTCCATAGACCTCTTTTAAAGATTCCAATTTGGAAAAAGAATTGATATCTTGTAATTCTGTTGTATCAATTATCATTTCAACGATCAACTTCTCCCATAATGATATCTATGCTACCAAGTATTGTCATAATATCAGCCAATTTCATTCTTTTAACTAATTGAGGAAGAATTTGCAAATTGATAAAACCCGGTGGACGAATTTTCCATCTCCAAGGAAAACCATTCTGATCCCCTATTAGAAAAATTCCTAATTCTCCCTTTGGGGCCTCAACTCTTACATACAGTTCTTGTTTTGGCAATTCAAAAGTCGGAGACGGTTTTTTACTAATGAATCGATATTCAAAATCATTCCATTCTGGTTCTTTTTCTCTATCAAAGCAGCGGATTTCTAAATTCTCATATGGACCGCCGGGAATTCCTTCCAAAGCCTGTTGAATAATTTTTATGGATTCCATCATTTCACCAATTCGAACTAAATAACGAGCTAATGAATCTCCTTCTTTTTGCCATTGAACTCCCCAATCAAATTCCTCGTAACACTCATAATTATCAACTTTACGCAGATCCCATTGTATTCCGGAAGCCCGAAGCATCGGTCCTGATAAACCCCAATTTATTACTTCCTCTGCACCAACAATGCCTACTCCCTCAACCCGTTCTAAAAAAATAGGATTTTGCGTAATAAGTTTTTGATATTCAACAACCCGTATTAAAAAATAATCGCAGAAATCCAAACATTTATCTATCCAACCATGAGGTAGATCAGCCGCTACTCCCCCGATACGAAAAAAATTATGCATCATTCTCATACCTGTCGCAGCTTCGAATAGATCATATATTAATTCTCTTTCTCTGAAAATATAGAAGAAAGGAGTTTGTGCACCAATATCTGCCATAAAAGGTCCCAGCCATAGTAGGTGAGAAGCTATACGACTCAACTCCAACATAATTACTCGGATATAGCTGGCTCTTTTAGGTATTTGAATATTTCCCAACTGTTCTGGCCCATTTACGGTTATTGCTTCTGTGAACATAGTAGCTAAATAATCCCAACGTGTTACATAAGGCAGATATTGTATAATTGTTCGGTTTTCCGCAATTTTTTCCATCCCTCTATGTAAATAACCCAATATTGGTTCACAATCAATAACATCCTCACCATCCAGAGTAACAATAAGTCGAAGAACACCATGCATTGATGGGTGATGAGGGCCCATATTGACTATCATGAGGTCTTTTCTTGTAGCTGGGACATTCATAGGTTTTTCCTCGATTCATTCTTCCATTAATTTAATTGCTT-----AAAAAAAAAAATAAGTTCATCAAAATTCAAGATCTAATAAATCGAATAATTCAAAATGACTCTTCAAATTAACGAATTTGTGACTCCCGAATATCCAACTGATTTTTTAATTTTTTATAACGTATTCCATTTTTCTTTGACAAATAAGACAGCAGTCGTTGCCGTTTTCCCAGAATTTTACGTAAACCTCTTTGAGATAAATAGTCTTTTCGGTGCAATTCCAAATGTGAAGTAAGTCTTCGTATCTTATTGGTGAAATTGAATACTTGAAATTCAACCGATCCCGGGTTTTCTTCTTTTTTTTCTTGTGAAATAATCGGTATAAATGAATTTTTTACCATAAAATGAGAGCTTCCCCCTTTATAGATA-TTTTTTTTATTTTATCAGTAATAGTAATGACACTAATTTTGAATTTTGTATATACAATAATCTTAAATTCCTTAAGAATTCCTGATTTTTTTTTTTTCAAATTAAATTAATTATTAATAATCAATCCAATTCAAATAGGTATAAAAAAATATACTATATTTATGCATTCACAAAATAAAAAATTGTAGACTTAAAATAAAAATAAGACGATTTTGTTGATTCATTTTTCGATTTAATGGATACATCATTGAATTAGTATTAGTATAGTATCAATGCCTCAGAATAGAAGTTAACACAATGCATGTGCACATTTATAGGTGTGTATCTATTTCTTTTTGCATATCAGATATGTTACGGTAATGGTAATATAGAAGAAAAAAAAAAAAGAAATAGAAGAAAAGTGTAGATTAACGAATTTTCAATCGCGGATACATATGTATCCTTACTATACTGAAACGGCTTCCATTGTTGGTATCAAACCAATAGCGATTCATACAAGCTAAATCTTCTAATCGATAATTTGGCCAAAGAAATAATTTAAAATTCATTAGTTTTTTTTTTTCTCTATCAAGATCTTTATTTTTAGCCAAGACTGGACAACAATTATGGACTTTATTCTCATTGTAAAATGTTGTCTTTCTATCCACACTATTTCTATTCTTAGGATTGAAACTAATTAGAATTCTCAATTCTCTACGTCGTCTAGCGGATAAAATATTTTCAGGAACGGGCAAATCATAATGATTTTTATCTTTATTTTCTGTTATCTTTTGATCTCTTGTTCTTCTAATGGATTTATCAAAATCCTTCTTATCAACATGGCTTTTTTCTGGGTATCTTTGATTAATTTGGCGCTTACTCTTATGAATCAACGAAAGGCCTATGGTTTGATACATAAAAAATTGTTCATCGTTTTTTCTAGACAGACGAACTGGTTCGATAATCAATATTCCTTTTTTCATCAACTCTTTATTTTTCCCCAATCCTGTAAGAGTTAAATCCTTCTGATTCTGAATCACCATAATATCTAGACTTAGTTCTCCTCTTTGAATAGAGGCTATAGCAATTTCTTTTAGATTGATCAATCTAATCAGGAGACAATATACTTTGATATTATTCATTATTCTTTGATTTAAGGAACCCTTCCAGTTTAATTGAAAACTCAAATACTTTCTTAGTAAGAAATTTAGTTCTGCCTCTATCTTGTTCTTGTATTTCTTTTTCTTTATACCCTTATCCTTTGTCCTGTCCGATTCTCCGGAATTTTCTTCAATATCTTTTTCTTGGTTTGAGAGAGATGATTCAAGATCTACTCGGTATTCTGCTTTTGCTTGATTTCGAGTCTCTAACTCTAATTCAAGAGATTTTTTTTTTTTTGATGGTCTAAAAATATCTATTATTTTTTTCTTTCCAGTAATGTTTTTATTTTCACTAACATTTTTATTTACATTAAAATTAAAAAAAAGTAATTTGATTGGTATGATCCACGGGTTTCTCATATATGCATTATAAAATATCACAAATTTTGAAAATAACAAAAATTCCAGATTCGATATGGAACGATTTAGTATTTCTACATTCATTCCCATCCAATCAAAATACTTTCTATCCAGATTTTTTTCCATATCTATAATATCACCTTCTGCTAGATAATTCGTGATATCTCTATCACCCGTTATATCAAATAATTTTTGTTTACGCGTATTGTAATTATAAGAAATCGCTTGCTTTTTATTTGCTTGGAATGGTGATCTATATCCATAGATATAGGAGTCCTTCTTATCTGCATAATTAATAGATTTATATGATAAAAGATCATATCCATATTGTTTTTTTATTTTTTTTTTTTTATTTATTAATGAGTTTACGTTTACTTGTTGTTTTTTGTAAAGAATTAATCTTTTTTTTTGATATGAATCACATTTGGGTAAATCTTTATTTTCAGCCACACGACGTCCATTGATTCTATTTCTCCATTTTTGTGGTACTAATCTAGACCATCTGCTATGAGATAAATCATATTGAGAATGACCCTTTAACCAATTTGTCCACTGATTCATTACAGAATCGGGAGGGTTCTTATGTCTTAATTTGGAATGAAATATTCCGTGTACTCCAAAAAAAGAATCCTTTATTTCATTCTTAAGAAAAAAAGATTTTCGATAATATTCAAAAACAGATCTTAACTTATATAAGTATAAGTTAAGATCTTGGGTTTGGGATAATTTATAAAATACATATGCCTGTGACAAAGATGATAGGTCATTCTGTGAATTCGTATTCCTAACATTATAAGATTTTTTTATAATCTTAATAAAGTGAATTATACTTTGATTTGTTTTATCAGTCCTTTCTGCATTTGCTTCATTATTGTAAATAGATTTTTTTATAATTTTTTTTGTTGATTCAAGAAAACGTTGTACATTGATCCTAGGAATACTAATGATACATAGAAAGATATCTATGTATACCCTTTCCATGAAAAATTTAACAAAAGGGTGCGATTTGCGGGCTAATCGAGCATTTCTTCTTTGTAATATCTGCCAAATATTTTTTTTTAATTCTAATCTTTTAGCATCATAAGTTGTTTTGTTCGAACTAATATTTATCTCTGAAGTTATAAACCCCCTTTTCTTTTTTTCTTTTGTCATTTTTTCTATTTTCTTTTTGATTGTCTTTGTTTTAGCATTCAAATTTTTTATTTTTTTTTCTGTCAATGAAGAATTTGTCCAATTAATAGATTGAATTGGAATGGGTGATTTGTAAATCATTGTATTATCCTTACTGATTATTGAATTTTTTTCGCTTTCACTCAATTCATATATTTTTTTGAATCTAAATAGAAATAAAAATTTGGGGAGTTGTTTTATTTTTTCGTTTAGAAATAGAATACTCTTGATGATCCATTTTGCTGTATCTTTTGAAACATTTAGAAACAATTTTGTTCTTTCATTTAAAACTTTTAGAACTAGAAAATTTTTTTTTTTTAATTTTTTCGTTTTTTTTTTGAGTTCTTTAAAAATGGGATCAAAAAATGAAAGTCGATTTTGGGGATAACCAGAAAAAGGCAATTCTACTTCCATTCCCCAAATTGTTAAAAAGCAAAAGTCCTTTTTTTTCGCTTTTTTTTTTTTCATTGGATCCTTTTCCTTTTCAGAGGATCGTAGCTTATATCTGTGCCAAGGTTTCAGACGAAAAGGAAATAAGATCTTTATCTGAATACCGTCTGTTAGCCATTTTTTTGGAAATTCTCTTTCGGATAATTGAACGCCATTATAGGTGCATTTAATATACATTTCCCTATTCCAATCCCTAAAATCTTCTGACCATTCGGGAAATTGAAATAATAGTATACGAACGATATTTTTAGTTATTATCAATGAAGGTAATATAATATATTTTCTAAGAATCGATTGGGTTATTAATAAAAAACCTCTTATTACTTGAGCAAATATAATGCTATCCCAGGCTTCTCCTATTTCTATACGTCTTTTTTCCTCTTTTTCGTTTTTTTTTCTTTTGCCCTCCTCTTCTTTTTCACTTTCTTTTGTCTTTTTCTCTGTATAATCCGAAATTTGAAATTCTGTCTTTTTACGCATCCAATTTTTGAACATAAAAAATATTTTCAGTGGCTCGAAAATATCAAGAGAAAAGAACGAGGGTTTCTCAATTTTGTCCAAAAAAAGAGGCGAATGCACACTTCTTTGAAAAAGTTTCCAAGTAACTATTTTACGCCTTTGAGCGCGTATAGATCCTTTGATTATGTCTCGCCGAAAATCCGGTTGTTGTGAATAACGTATTAAAGCCAATTCCTTTTTTTTATCAGTATTATCAGCATCCCTAGTATCACTATAAGTATCGTCATTTTGTGAGTTATTAGTAAAAATCACTACACGTTTGGCTTTTCTGGAACGAATCCCATAACTTTCTGCTTCATTTTTTCCCCCCAGTTGTTCCAATTCGTCTATTAATTTATATGACCATCGAGGAACTTTTTTACTGATTTCTTTTATTCCAATACATTTTTTTCTATTTACAATTGTTTTATCATTCAGATCCGTTCTAATTGTATGGAATAAGAATTCTATTTTTCTTTTTTTTTTTTCGAAATCCATTTTTACTTGTTTATGTTCTCGAAATAAATAAAGTACTTCAAAATTCAAGCTTGATACTGATTTTTCCGAAAATTTTTTGATTAAGTTCAGAAAAAAACTAATTTCGGTTAATAATGATTTTCTATCAAATGTATCTATTTTCTGTTCAAATTCTGGATAATTACTATTACGATTAATATTAAGAAGGATACCATGAATTTTATTTATACAAATGTCATTTTTTTTGTAAGTTTCATTTTTGATTGAGGGTGAAAAACTTTTTTTGATTCGTCCACGACAGGGTCCGTTCAAGAAAGGATCATATATTTTAGGTAAGTATTTTGTTTTAGTCTCATCATTACACAATCTAATTCGTTTTTCGAATATGTCTATAGGAATAAATTCCTTATCTAGAACTTTTGTTCTATTTATAAATTCATTGCTTAGGGTCTTTCTTTTTTCTTCATTAAGAGAGCTCCAATAATTAGATAATTCATCATAGGAGGTTTTTTCTGTTGTGAAGAGAGAAATTTTTGTTTGCATTATTTTTAGAAAAGTCGACAAATTGGATGGATACGTAAAAGATATTCTCTCTTTTCCATCACTTTGACATGTATGAAAAAAAAATTGTGAAATTTCATTTCTTATGATATTTTCAAATCGATCATTTTTTATATATCGCAATGGACGATTCCATCGTTTATAATCGAAAAGGATGCTTACAAGAGGTTTTTGAAATCCGAAGATATCTTTCTCCTTCTCTTTTTCCGGAAAAAGATATTCTTCGGTGGATATCTTTTGTTCTTGTTTAGTTCCTGCCGTTTCCGAAGTTCTTTCGACATCGATTTTTCTTTTTTTATCAATTTCATTCCTTTCTTTAATTTCTAACAATTTCTTAGTAAAAAAGGCTGACGGTGTTCTGCCCAAATAGTATAAACAAGTAATAAATAAAAAAACAATAAAGATTTGAGACATAGAATTTCGAAATTCTGACATAATGTACTTATTAGATCGAATAGGTACATTAGATTGAATCGAATTATTTTGCTGTATCCAGACTAATATCAATCCAATCCATTTCATCAAAAAAGTGTGACCAATTAACCAACCAACAAAACTACTTGTTAAAAATAACAATTTATTGTTCCATTGAAACATATAAATGTTCACTAATCTGATTAATATTGAACTTGGTAAAAAAAAAGGGTTTAATAACTGAAAAAAAAGATTATTAAAGAATATTCTTTGAATGCTAAAATTACGTATTGAATTTTTATTCTTGTATCCATAATTCAAAAAGTGTTTGTGATTATTGCCGAAGAAATGAAATAAAAGATACGGTAGAGCTATGACAGTTATTGTATAAGGTCTACCCAATGCTAGATGCAAAGGCGCATAATAGATCGATATGAACATCATGAGCTGTCCCGTAATAAACCCAGTTGTTGCTGATACTTTCTTCTCGGTCCCCTCTTCCATAACCCGAGCTCGAAGAAGGAAGAGATAAGAGGGCCCTATGGAGAATGTGGTCAGAAATCCATAATAGAGTCCGACCACAACGACCGAATTCATTATCTTCATGCATAAGGATACTAGATTATCCAGTATAAAAGATTGAAAAATCATCGCAAACCTCTCTTTTTCTTTTCTATTTCAATTTCTGGACTATTATATAATGATTTTTCAACTTTCCATATATATATAGAAATAATATATATATAGAAATAGAAAGAGATAGACTAGAAACGACATCTCTTATCTCAA-----------------------TGACACCAAAGAGAGGGATATTAAATGAATGGAATTAGTATATGGATGGAATATAATGAAATAGAGCCACTTTGAGGTTCCCTATGAAATGAGGCATGGAACGGAGCCACTGCGAAGAAGTTCCACGAGTTACGAAGGGAACTTCGAGCTCATATTGGTCATGGGTTGAGAACGGGAATTGAACTCTATGAGATCGAATTTCCCGTTGTTCCTCAGTAGCTCAGTGGTAGAGCGGTCGGCTGTTAACTGACTGGTCGTAGGTTCGAATCCTACTTGGGGAGATTTGATTCATTCCGAATTCTGTAATTCGGAATGAAAGGGTTCGCTTTGACCGTTAAGAGTAGGTAACCCGTTCCCCCTGTCTTTGTTTCTATTGCATTCTATCTCATCGTATCCCATTCTGTTCTGCGATATTTGAGAATCGCCGTCAATACCTCGGTGTAGGTTCGGGATACTCCTTTGTTCCACAGTCCGGGGCTATTTAAACTAACCAATTAAGAATTCTCAGATGTACTAGTACTAGCAATAGCAAGTGCATCTTTGATGCAGTCATCAATTCTCCCGAGAGGCCACAATTACCGCGAGCAAACATATTAATGACGAGGAAAGGAACCCATTTTTGTTTTGTAATACTTTACTTGCTCTGCTATTCTGCCCAAGCCTGGCTGAGGAAGAATTACGAGGCGTAAAACAAAAAAAATATGCGGATTAAAAGATTAGGGCATACTATATTTATTTAATCCACCATTTACGAAAATTTTTGTGTTTTCTTTTTATTTAAAAAAAGAAAACAGTAAGGTAAGGCCATTCCATTCCATTTCGACAAAATACCCACACCCAAGTTCCATAGCTTTGGGGGTCCGCTAGCCCGATCATGATTTTCCTACCCCCAGAGGGAAATTCCCTTTTTGGCCGGTTGTGGGCGAGGAGGGATTCGAACCCCCGACACCGTGGTTCGTAGCCACGTGCTCTAATCCTCTGAGCTACAGGCCCCACCCCATCTCCACTGGATCTGTTCCCCGGAGTACCCTAAAAAAGGGAACCTTTCCTCTCCCCAGCCAATTTCGGCTTAAGAAGATGTGAAAGCACCTCTCTCTCTATAAGAACGGTGCGTTCCGAGGTGTGAAGTGGGAGAGAAGGAATTTCATAATTGGGGTTTTGAATAAGACGACCTTTTCATTTTTCATTCTTATTCAATATGAAAAAGTAATAAGAATGAGAGGTGTTAAGCTTTTTATCATCCTGGCGCCGAGCTATTTTTCCGCAGGACCTCCCCTACAGTATCGTCACCGCAGTAGAGTTTAACCACCAAGTTCGGGATGGATTGGTGTGGTTCCTCTACGCCTAGGACACCAGAATATCGAACCATGAACGAAGAAAGGCATGAGATAAAAGCATATTGGCTATTCATTGTGAGGCCCTAATTCTTGACTGGAGGGGACACCAAAGACCTCTGCCCTTCCATCCCTTGGATAGATAGAGAGGGGGGGGCAGAGCTTTTGGTTTTTTCATGTTGTCAAAGAGTTGAACAATGAAAATAGATGGCGAATGCCTGATCGAATCGAATTGATCGGGTCATGTAGGAACAAGGTTCAAGTCTACCGGTCTGTTAGGATGCCTCCGCTGCATACATCACTGCACTTCCACTTGACACCTATCGTTAATGAGAAACGGCTCGTCTCGCCGTGACCTTCTCTTGAATTCTCAAAACTTCTTTCGCTCCATCCCCGCAGCGCAGGGGCAGAGAACCCATCGCTGTCTCGGCTGTGCTACCGGAGGCTCTGGGGAAGTCGGAATAGGAGAGCACTCATCTTGGGGTGGGCTTACTACTTAGATGCTTTCAGCAGTTATCCGCTCCGCACTTGGCTACCCAGCGTTTACCGTGGGCACGATAACTGGCACACCAGAGGTGCGTCCTTCCCGGTCCTCTCGTACTAGGGAAAGGTCCTCTCAATGCTCTAACGCCCACACCGGATATGGACCGAACTGTCTCACGACGTTCTGAACCCAGCTCACGTACCGCTTTAATGGGCGAACAGCCCAACCCTTGGAACATACTACAGCCCCAGGTGGCGAAGAGCCGACATCGAGGTGCCAAACCTTCCCGTCGATGTGAGCTCTTGGGGAAGATCAGCCTGTTATCCCTAGAGTAACTTTTATCCGTTGAGCGACGGCCCTTCCACTCGGCACCGTCGGATCACTAAGGCCGACTTTCGTCCCTGCTCGACGGGTGGGTCTTGCAGTCAAGCTCCCTTCTGCCCTTGCACTCGAGGGCCAATCTCCGTCTGGCCCGAGGAAACCTTTGCACGCCTCCGTTACCTTTTGGGAGGCCTACGCCCCATAGAAACTGTCTACCTGAAACTGTCCCTTGGCCCGTAGGTCCTGGCACAAGGTTAGAATTCTAGCTCTTCCAGAGTGGTATCTCACTGATGGCTCGAGCCCCCCCGGAAGGAGGCCTTCCTCGCCCTCCACCTAAGCTGCGCAGGAAAAGCCCAAAGCCAATCCCAGGGAACAGTGAAGCTTCATAGGGTCTTTCTGTCCAGGTGCAGGTAGTCCGCATCTTCACAGACATGTCTATTTCACCGAGCCTCTCTCCGAGACAGTGCCCAGATCGTTACGCCTTTCGTGCGGGTCGGAACTTACCCGACAAGGAATTTCGCTACCTTAGGACCGTTATAGTTACGGCCGCCGTTCACCGGGGCTTCGGTCGCCGGCTCCCCTGTCATCAGGTCACCAACTTCCTTGACCTTCCGGCACTGGGCAGGCGTCAGCCCCCATACATGGTCTTACGACTTTGCGGAGACCTGTGTTTTTGGTAAACAGTCGCCCGGGCCTGGTCACTGCGACCCCCTTTGTGAGGAGGCACCCCTTCTCCCGAAGTTACGGGGCTATTTTGCCGAGTTCCTTAGAGAGAGTTGTCTCGCGCCCCTAGGTATTCTCTACCTACCCACCTGTGTCGGTTTCGGGTACAGGTACCCTTTTGTTGAAGGTCGTTCGAGCTTTTCCTGGGAGTATGGCATGGGTTACTTCAGCGCCGTAGCGCCTGGTACTCGAACATTGGCTCGAGGCATTTTCTCTACCCCTTCTTACCCTGAAAAAGCAGGGGCACCTTGCGTCCTTGAACCGATAACCATCTTTCGGCTAACCTAGCCTCCTCCGTTCCTCGGGACCAACAAGGGGTAGTACAGGAATATTCACCTGTTGTCCATCGACTACGCCTTTCGGCCTGATCTTAGGCCCTGACTCACCCTCCGTGGACGAACCTTGCGGAGGAACCCTTAGGTTTTCGAGGCATTGGATTCTCACCAACGTTTGCGTTACTCAAGCCGACATTCTCGCTTCCGCTTCGTCCACCACTGCTCGCGCGGGTCCTTCCCTCTAAGGCGGAACGCTCCCCTACCGATAAATTTTTACATCCCACAGCTTCGGCAGATCGCTTAGCCCCGTTCATCTTCGGCGCAAGAGCGCTCGATCAGTGAGCTATTACGCACTCTTTCAAGGGTGGCTGCTTCTAGGCAAACCTCCTGGCTGTCTCTGCACCCCTACCTCCTTTATCACTGAGCGGTCATTTAGGGGCCTTAGCTGGTGATCCGGGCTGTTTCCCTCTCGACGATGAAGCTTATCCCCCATCGTCTCACTGTCCGACCTTGACCCTTGTTATTTTGAGGTCATATCTAGTATTCAGAGTTTGCCTCGATTTGGTACCGCTCTCGCGGCCCGCACCGAAACAGTGCTTTACCCCTAGATGTCCAGTCAACTGCTGCGCCTCAACGCATTTCGGGGAGAACCAGCTAGCTCTGGGCTCGAGTGGCATTTCACCCCTAACCACAACTCATCCGCTGATTCTTCAACATCAGTCGGTTCGGACCTCCACTTAGTTTCACCCAAGCTTCATCCTGGTCATGGATAGATCACCCAGGTTCGGGTCCATAAGCAGTGACAATTGCCCTATGAAGACTCGCTTTCGCTACGGCTCCGGTGGTTTCCCTTAACCAAGCCACTGCCTATGAGTCGCCGGCTCATTCTTCAACAGGCACGCGGTCAGAGCTCCGGGCTGGGCTCCTCCCACTGCTTGGGAGCTTACGGTTTCATGTTCTATTTCACTCCCCGATGGGGGTTCTTTTCACCCTTCCCTCACGGTACTACTTCACTATCGGTCACCCAGGAGTATTTAGCCTTGCAAGGTGGTCCTTGCTGATTCACACGGGATTCCACGTGCCCCATGCTACTCGGGTCAGAGCGTAAGCTAGTGATGCTTTCGGCTACTGGACTCTCGCCATCTAGGGTGCAGCACTCCACCGCTTCGCCTAGCAGCACGACGCTTGTATAGCTCTCCCACAACCCCGTTTTCACGGTTTAGGCTGCTCCCATTTCGCTCGCCGCTACTACGGGAATCGCTTTTGCTTTCTTTTCCTCTGGCTACTAAGATGTTTCAGTTCGCCAGGTTGTCTCTTGCCTGCCCGTGGATTCAGCAGCAGTTCGAAAAGTTGACCTATTCGGGAATCTCCGGATCTACGCTTATTTTCAACTCCCCGAAGCATTTCGTCGCTTACTACGCCCTTCCTCGTCTCTGGGTGCCTAGGTATCCACCATAAGCCTTTCCTCGTTTGAACCTCGCCCTTAACTTGAAGGCTACGCCATCCTAAGGTGCTGCTAGATGGAAGGATCTTATCAACGTCCATGAATGATAAATCATAGCATAGATCAAACTGCCGAATCGGAAAAATTGGGTGCTATCATATAGCTTTGTATCGGCTAAGTTCACGAGTTGGAGATAAGCGGACTCGAACCGCTGACATCCGCCACAGGGTAAACCACCGCCTTTCAGGCCCCGACTGATTCTACCATAGAGGCCAACGATAGACAATAACTCCCCCCCGAACACAGCTTACAACTTTCATCGTACTGTGCTCTCCAAAGAGCAACTCTTCTCAAAATCTCAAAAGGTGCTGAGTTGGAATCCCATTCTAACTAAGGATTCTTGTGGTTCCGGAGGATCCAGCTACAGGAGAACCGGGAACGGAGAGCTTTCCCCCCCTTTTTCCGCCCGACTCTTTGGTCTTAAGAATGAATGCTGGTTTTAAGAATTTAAGAATGAGTGATTGCCCTTCTCCGACCCTTCCTGTCCAACCTGAGAGCGGATAGCTAATGCGTTCCGCTTTTTGAACAGGGTTCTATGGTCGGTCCGCGACCCCTGGATGCCGAAGGCGTCCTTGGGGTGATCTCGTAGTTCCTACGGGGTGGAGACGATGGGGTCGGTCCATGGATTTTCTTTCCTTTTGCCGCATTTCGATCAAAGGGTTGAAGGGAGATAGTGCATCAAGCTGTTCGCAAGGGCCAACTTGATCCTCTTCCCCAGGATCCCAGATGAGGAAACCCTAGGAGAGCCACCGACTCCAACTACCGTCCATGTACGATCCATACTAGATCTGACCAACTGCCCATCCTACCTCCTCTACGTTCTTGACAGCCCATCTTTGTCTCAGTAGAGTCTTTCAGTGGCATGTTTCGGTCCTCTTTCCCATTACTTAGAAAAAGTGAGCCACCGGTTCAGGTACAAGATACTATCATTACCGCCTGGACAATTAGACATCCAACCCGTAATCGCAACGACCCAATTGCAAGAGCGGAGCTCTACCAACTGAGCTATATCCCCCCGAGCCAAGTGGAGCATGCATGAAGGAGTCAGTCTTCTATTCTTTTCCTTGGCGCAGCTGGGCCATCCTGGACTTGAACCAGAGACCTCGCCCGTGAAGTAAATCATCGCACCTACGGTCCAACCAATTGGGAGAGAATCAATAGATTCCTTTTCGGGAGCGATTCATCCTTCCCGAACGCAGCATACAACTATCCGTTGTACTGCGCTCTCCAAGTGTGCTTGTTCCCCCTTCTTCCTTACCATGGCAAGTCTTTGTGAAATAACTCCGATGAGAATGAGAAGAAAAAAGAAGGCGTTAAGAGACCCTCCTGGCCCAACCCTAGACACTCTAAGATCCTTTTTCAAACCTGCTCCCATTTCGAGTCAAGAGATATAGATAAATAGACACATCCCATTGCACTGATCGGGGGCGTTCGTAGTGACTGAGGGGGTCGAAGACCAAGAAGTGAGTTATTTATCAGCCAAGCATTCTATTCTTCTTATGGCTAGATCCAATCTCCTGGTCCCTGCGGAAAGGAAAAAGAATTTCACGTTCTTCCTTTCGGGAAGGGGGGATTAGGAAAATCCTATTGATTGCAATTTTCTCCAGACCCCCGGGAAAAGCATGAAAAAAAGGCTCGAATGGTACGATCCCGCCGTCACCCCAGAATGAAAGGGGCGATCTCGTAGTTCTTGGTCTGTGAAGATACGTTGTTAGGTGCTCCGTTTTTCTTTTTCCATTGAGGCCGAACCTAAACCTGTGCTCGAGAGATAGCTGTCCATATACTGATAAGGAATGTATGAATTCTCGAGAAGAGAGGAGCCGTGGTGGTCCCCCCCGGACCGCCCGGATCCCACGAGTGAATAGAAAGTTGGATCTACATTGGATCTCACCTGAATCGCCCCATCTATCCTCCTGAGGATAAGTTTGGTTTCAAACCCCGGTTCGAACAGGAGAAGTACGCCATGCTAATGTGCCTTGGATGATCCACATCTCAGGGTCAGGCGCCGATGAGCACATTGAACTATCCATGTGACTGAGAGCCCTCACAGTCCAGGCACAACGACGCAATTATCAGGGGCGCGCTCTACCACTGAGCTAATAGCCCGTCGTGCGGGCCTCCCGCTGGGGCCCGCTATGCCAAAAGCGAGAGAAACCCCATCCCCCTCTTTCCTTTTTTACGTCCCCGTGTGGCGACATGGGGACGTAAAAAAGGAGCTCCTATCAACTTGTTCCGACCTAGGATACTAAGCTCATGAGCTTAGTCTTACTTCACCGTCGAGAAACGAAAGAAGACTTCCATCTCCAAATTTTACTCAGACGCAGCTCGCTTCTTTTTGGGTGTGAAGCAGTGTCAAACCAAACTACCCAACAAGCATTAGCTCTCCCTGAAAAGGAGGTGATCCAGCCGCACCTTCCAGTACGGCTACCTTGTTACGACTTCACTCCAGTCACTAGCCCTGCCTTCGGCATCCCCCTCCTTGCGGTTAAGGTAACGACTTCGGGCATGGCCAGCTCCCATAGTGTGACGGGCGGTGTGTACAAGGCCCGGGAACGAATTCACCGCCGTATGGCTGACCGGCGATTACTAGCGATTCCGGCTTCATGCAGGCGAGTTGCAGCCTACAATCCGAACTGAGGACGGGTTTTTGGAGTTAGCTCACCCTCGCGGGATCGCGATCCTTTGTCCCGGCCATTGTAGCACGTGTGTCGCCCAGGGCATAAGGGGCATGATGACTTGACGTCATCCTCACCTTCCTCCGGCTTATCACCGGCAGTCTGCTCAGGGTTCCAACTCAACGTTGGCAACTAAACACGAGGGTTGCGCTCGTTGCGGGACTTAACCCAACACCTTACGGCACGAGCTGACGACAGCCATGCACCACCTGTGTCCGCGTTCCCGAAGGCACCCCTCTCTTTCAAGAGGATTCGCGGCATGTCAAGCCCTGGTAAGGTTCTTCGCTTTGCATCGAATTAAACCACATGCTCCACCGCTTGTGCGGACCCCCGTCAATTCCTTTGAGTTTCATTCTTGCGAACGTACTCCCCAGGCGGGATACTTAACGCGTTAGCTACAGCATTGCACGGGTCGATACGCACAGCGCCTAGTATCCATCGTTTACGGCTAGGACTACTGGGGTATCTAATCCCATTCGCTCCCCTAGCTTTCGTCTCTCAGTGTCAGTGTCGGCCCAGCAGAGTGCTTTCGCCGTTGGTGTTCTTTCCGATCTCTACGCATTTCACCGCTCCACCGGAAATTCCCTCTGCCCCTACCGTACTCCAGCTTGGTAGTTTCCACCGCCTGTCCAGGGTTGAGCCCTGGGATTTGACGGCGAACTTAAAAAGCCACCTACAGACGCTTTACGCCCAATCATTCCGGATAACGCTTGCATCCTCTGTCTTACCGCGGCTGCTGGCACAGAGTTAGCCGATGCTTATTCCCCGGATACCGTCATTGCTTCTTCTCCGGGAAAAGAAGTTCACGACCCGTAGGCCTTCTACCTCCACGCGGCATTGCTCCGTCAGGCTTTCGCCCATTGCGGAAAATTCCCCACTGCTGCCTCCCGTAGGAGTCTGGGCCGTGTCTCAGTCCCAGTGTGGCTGATCATCCTCTCGGACCAGCTACTGATCATCGCCTTGGTAAGCTATTGCCTCACCAACTAGCTAATCAGACGCGAGCCCCTCCTCGGGCGGATTCCTCCTTTTGCTCCTCAGCCTACGGGGTATTAGCAGCCGTTTCCAGCTGTTGTTCCCCTCCCAAGGGCAGGTTCTTACGCGTTACTCACCCGTCCGCCACTGGAAACACCACTTCCCGTCCGACTTGCATGTGTAAGGCATGCCGCCAGCGTTCATCCTGAGCCAGGATCGAACTCTCCATGAGATTCCTAGTTGCATTACTTATAGCTTCCTTGTTCGTAGACAAAGCTGATTCGGAATTCTCTTTCATTCCAAGGCATAACTTGTATCCATGCGCTTCATATTCGCCTGGAGTTCGCTCCCAGAAATATAGCCCCCCCCCCCGCGCGTCAATCCCACGAGCCTCTTATCCATTCTCCATTCTCATTCGATCACGGCATCAAAATAGAAAAACTCACATTGGGTTTAGGGATAATCAGGCTCGAACTGATGACTTCCACCACGTCAAGGTGACACTCTACCGCTGAGTTATACCCCTTCCTTCTCTTGCCCCCATCGAGAAATAGAACTGACTAATCCTAAGGCAAAGGGTCGAGAAACTCAACGCCACTATTCTTGAACAACTTGGAGTCGGGCCTTCTTTTCACACTATTACGGTACGGATACGAAAATAATGAGAAAAATTGGATTCAATTGTCAACTGCTCCTATCGGAAATAGGATTGACTACGGATTCGAGCAATAGCACATGATTTCAGAAAACCGTACGATTTTCCCGATCTAAATAAAGCAGGTTTTCCATGAAGAAGATTTGGATCAGCATGTTCTATTCGATACGGGTAGGAGAAGAACCCGACTCGGTATTCTTACAAAAATAGAGAAATCAGAACCAAGTCAAGATGATACGGATCAACCCCTCTTCTTGCGTTCTTGCGCCAAAGATCTTACCATTTCCGAAGTAACTGGAGTTACATCTATTTTTCCATTTCAATTCAAGAGTTCTTATGTGTTTCCACGTCCCTTCGAGACCCCGAAAAATGGACAAATTCCTTTTCTTAGGAACACATACAAGATTCGTCACCACAAAAAGGATAATGGTAACCCCACCGTTAACTACTTCAATTTAATAGTAATAAAAATACATGTCCTACCAAGACAGAATTTGTAACTTGCTATCCTCTTGCCTAGCAGGCAAAGATTTACCTCCGTGGAAAGGATGATTCATTCGGATCGACATGAGAGTCCAACCACATTGCATTGCCAGAACCCATGTTGTATATTTGAAAGAGGTTGACCTCCTTGCTTCTCTCATGTTACAATCCTCTTGCCGCTGAGCTCCCTTTCTCCTCGGTCCACAGAGACAAAATGTAGGACTGGTGCCAACAGTTCATCACGAAAGAAAGGACTCACTGAGCCGAGATCACTAATTAATACTAATCTAATACTAATAGAAAATACTAATAGAATAGAAACTGTCTTTTCTGTATACTCTCCCCGGTTCCGTTGCTACCGCGCGCTTTACGCAATCGATCGGATCATATAGATATCTCTTCAACACAACCTAGGTCATCGAAAGGATCTCGAAGACCCACCAAAGCACGAAAGCCGGGATCTTTCAGAAAATGGATTCCTATTCGAAGGGTGCATAACCGCATGGATAAGCTCACACTAACCCGTCAATTTGGGATCCAATTCGGGATTTTCCTTGGGAGGTATCGGGAAGGAATTGGAATGTAATAATATCGATTCATACAGATACAGAAGAAAGGGTTCTCTATTGATTCAAACGCTATACCTACGAGATAGGGATAGAGAAAGAGGAAAAAACCGAAGATTTCACATAGTACTTTTGATCGAAAAATCAATCTGATTTCTTTCGTACCTTTCGCTCAATAGAAAATGGGTCAGATTCTACAGGATCAAACCTGTGGGACTTAAGGAATGATGGAAGAAAAT--AAAAAAAAAAAAAAAATAAGTAAATAAAAATGCAGTAGAAGAGTCCGGATTCCAAACGAACAAATTCAAACTTGATTGAAAAGGATCTTTCTGATTCTCGAAGAATGGGGGGCAAAAGGATTGATCGAGAAAGATTTCTTGTTCTTATTATAAGATTGTGATTGGATCCACATATGTTTGGTAAAAAGAATAATCTTCTCCTTTGAGAATAATCAAAAAAGGAAAGTGTTCAATTGGAACATGAAAACGTGACTGAATTGGTCCTAGTTACTCTTCGGGACGGAGTGGAAGAAGGGGGGGAGATTCTCGAACGAGGAAAAGGATCCAATGACTTCGAAAGAATTGAACGAGGAGCCGTATGAAGTGAAAATCTCATGTACGGTTCTGTAGAGTGGCAGTAAGGGTGACTTATCTGTCAACTTTTCCACTATCACCCCCAAAAAACCAAACTCTGCCTTACGTAAAGTTGCCAGAGTACGCTTAACCTCTGGATTTGAAATCACTGCTTATATACCCGGTATTGGCCATAATTTACAAGAACATTCTGTAGTCTTAGTAAGAGGGGGAAGGGTTAAGGATTTACCCGGTGTGAGATATCACATTGTTCGAGGAACCCTAGATGCTGTCGGAGTAAAGGATCGTCAACAAGGGCGTTCTAGTGCGTTGTAGATTCTTATCCAAGACTTGTATCATTTGATAATGCCATGTGAATCGCTAGAAACATGTGAAGTGTATGGCTAACCCAATAACGAAAGTTTCGTAAGGGAACTGGAGCAGGCTACCATGAGACAAAAGATCTTCTTTCTAAAGAGATTCGATTCGGAACTATGATATGTCCAAGGTCCAATATTGAAATAATTTCAGAGGTTTTCCTTGACTTTGTCCGTGTCAACAAACAATTCGAAATGCCTCGACTTTTTTAGAATAGGTCCGAGTCAAATAGCAATGATTCGAAGCACTTTACACTATTTCGGAAACCCAAGGACTCAATCGTATGGATATGTAAAATACAGGATTTCCAATCCTAGCAGGAAAAGGGGGGAAACGGATACTCAATTTCAAGTGAATAAACAGAATTCCATACTCAATCTCATAGATACATATAGAATTCTGTGGAAAGCCGTATTCGATGAAAGTCGTATGTACGGCTTGGAGGGAGATCTTTCATATCTTTCGAGATCCACCCTACAATATGGGGCCAAAAAGCCAAAATAAATGATTTTAGCCCTTATAAGTTATAAAAAAAACGGATTCCCCCTTTCACGCTCATGTCACGGCGAGGTACTGCAGAAGAAAAAACCGCAAAATCCGATCCAATTTATCGTAATCGATTAGTTAACATGTTGGTTAACCGTATTCTGAAACACGGAAAAAAATCATTGGCTTATCAAATTATCTATCGAGCTATGAAAAAGATTCAACAAAAGACAGAAACAAATCCACTATCTGTTTTACGTCAAGCAATACGTGGAGTAACTCCCGATATAGCAGTAAAAGCAAGACGTGTAGGCGGATCGACTCATCAAGTTCCCATTGAAATAGGATCCACACAAGGAAAAGCACTTGCCATTCGTTGGTTATTAGGGGCATCCCGAAAACGTCCGGGTCGAAATATGGCTTTCAAATTAAGTTCCGAATTAGTGGATGCTGCCAAAGGGAGTGGCGATGCCATACGCAAAAAGGAAGAGACTCATAGAATGGCAGAGGCAAATAGAGCTTTTGCACATTTTCGTTAATCCATGAACAGGATCTATATAGACACATAGACCCATGGATCCATACATCTCGATCGGAAAAGAATCAATAGAAAAAGAATCGGAATTGATCGATATATCTCTATATCTCTCGAAACAAACGAAAAGGAAACGAAAGACGAAACATAAATCATGGATCAACTAAGCCCTCTCGGGGACTTGCTTAAGAATAAAAAAGAGGAATCTTATGTAAATACCATGGAATAAGATTTGGTCCTATTCATGGGGATTCTGTAAATATTCCATTCCAAAAAGAGAAAATTCGAAACAATTGGGATTTTTTTGGAGATTGGATGCAGTTACTAATTCATGATCTGACATGTACAGAATGAAAACTTCATTCTCGATTCTACGAGAATTTTTATGAAAGCCTTTCATTTGCTTCTCTTCGATGGAAGTTTTATTTTCCCAGAATGTATCCTAATTTTTGGCCTAATTCTTCTTCTGATGATCGATTCAACCTCTGATCAAAAAGATATATCTTGGTTCTATTTTATCTCTTCAACAAGTTTAGTAATGAGCATAACGGCCCTATTGTTCCGATGGAGAGAAGAACCTATGATTAGCTTTTCAGGAAATTTCCAAACGAACAATTTCAACGAAATCTTTCAATTTCTTATTTTACTATGTTCAACTCTATGTATTCCTCTATCCGTAGAGTACATTGAATGTACAGAAATGGCTATAACAGAGTTTCTGTTATTCGTATTAACAGCTACTCTAGGAGGAATGTTTTTATGCGGCGCTAACGATTTAATAACTATCTTTGTAGCTCCAGAATGTTTCAGTTTATGCTCCTATCTACTATCTGGATATACCAAGAAAGATGTACGGTCTAATGAGGCTACTACGAAATATTTACTCATGGGTGGGGCAAGCTCTTCTATTCTGGTTCATGGTTTCTCTTGGCTATATGGTTCATCCGGGGGAGAGATCGAGCTTCAAGAAATAGTGAATGGTCTTATCAATACACAAATGTATAACTCCCCAGGAATTTCAATTGCGCTTATATTCATCACTGTAGGAATTGGGTTCAAGCTTTCCCCAGCCCCTTCTCATCAATGGACTCCTGACGTATACGAAGGAGTGCGGTTCGTTCGATAAATTCCTACCTCTCTATCTATTTCTGAGATGTTTGGATTTTTCAAAACTCCATGGACATGCAGAAGAGAAATGCTATTCCCACTCGGACCAAGACATAACTTTACTTGTTCAAATAACAATTAAGGTGAAGCAGAGTCAGGAACAACGAATCCCTTTATGATAAACAGATTCATTTTGCAAGTTCGTTATTACGGGTAGTTCCTACAAAGGATCGGACTAATGACGTATACAATACTTGAATTCTCGATGTAGATGCTACATAGTTGGTTCTCATCCTTCAGAGACTACGAGTATAATAGGAGCATCCGTCGACAAAAGGATCACCCTAAGATGATCATCTCGTGGCTATTGAGAACGAATCAAATCAGATGGTTCTATTTCTCAATCTTTTCGGCCTCGGTTCCGTAGGAGCAAGTCATAAAGATTGAGAAAAATCGGTCATTCACAACCACTGATGAAGGATTCCTCGAAAAGTTAAGGATTAGGAATCCTTTTGAAAATTCAAAATCGAATGGATTCGGTCTTATACATACGCGAGGAAGGTAATCAAAAAAGAAAGAAGAGAAGATGAGTTCTTCTTTTATCACTTAGGAGCCGTGCGAGATGAAAGTCTCATGCACGGTTTTGAATGAGAGAAAGAAGTGAGGAATCCTCTTTTCGACTCTGACTCTCCCACTCCAGTCGTTGCTTTTCTTTCTGTTACTTCGAAAGTAGCTGCTTCAGCTTCAGCCACTCGAATTTTCGATATTCCTTTTTATTTCTCATCAAACGAATGGCATCTTCTTCTGGAAATCCTAGCTATTCTTAGCATGATATTGGGGAATCTCATTGCTATTACCCAAACAAGCATGAAACGTATGCTTGCGTATTCGTCCATAGGTCAAATCGGATATGTCATTATTGGAATAATTGTTGGAGACTCAAATGGTGGATATGCAAGCATGATAACTTATATGCTGTTCTATATCTCCATGAATCTAGGAACTTTTGCTTGCATTGTATCATTTGGTCTACGTACCGGAACTGATAACATTCGAGATTATGCAGGATTATACACGAAAGATCCTTTTTTGGCTCTCTCTTTAGCCCTATGTCTCTTATCCTTAGGAGGTCTTCCTCCACTAGCAGGTTTTTTCGGAAAACTTCATTTATTCTGGTGTGGATGGCAGGCAGGCCTATATTTCTTGGTTTCAATAGGACTCCTTACGAGCGTTGTTTCTATCTACTATTATCTAAAAATAATCAAGTTATTAATGACTGGACGAAACCAAGAAATAACTCCTCACGTGCGAAATTATAGAAGGTCCCCTTTAAGATCAAACAATTCCATCGAATTGAGTATGATTGTATGTGTGATAGCATCTACTATACCAGGAATATCAATGAACCCGATTATTGAAATTGCTCAGGATACCCTTTTTTAGCTTCTAGAATCTATTTCTTAGTTCAAGATCCCTCTTATCTTACTAACTGGAATCAAAGAATTAGTAGATCTGTTCCGCCCAAAATGGGAATGGGCTAGGGTTATGAACTTATAATCTATAATCTGATGATCGAGTCGATTCCATGATTATAAGTTCATTCCATACCGGACCAGACCGGAATAGGGTTATATACTTTCTCATTATGAGAAGGGGTCATTCGAGCGTATCTAAATAGATACTATGTTTACATATAGATCCCTGCGTCGTTCCATTCCATTTAGGATTAGGTAGGAATAGGCGTAATCGGACCTGCTTTTTACATATCTCTCATTATTTGGGACCCTATTCACCTCTTTTGGCTTCTATTGAATCGAGAAATAGGTTTGATTGTCCATCTTTTTGATAGAATATATATATAAGGTATCCTCCGGATAATTCAAATCGAACCAATTGGATGTCCGACTCGGGCCTATATGACATGACCGATCAATAAAAATACTCTAACACTCCACCTTTGTCATATATTCCATACATCACACTAGATAGATATCATATTCATGGAATACGATTCACTTTCAAGATGCCTTGGTGGTGAAATGGTAGACACGCGAGACTCAAAATCTCGTGCTAAAGAGCGTGGAGGTTCGAGTCCTCTTCAAGGCATAATATTGAGATCTCTTATTGAATTGGAATAAGTTCGGCAGCGGATCACGAAATCTTGGTGATCTTCTCTATCTAATGAATGGGGAGTCCGTTTTGAAATCGTCCGCCCTGCACCCCCCCCCCGAGTATATGCTTCAACAGGAATCACACAGGGGTAGATTGATACAATAGAAACCTCTGGTAAAATGCCCACCCGTAACCCAGCGGATAAAGTACATTACATAGTCTGTTTTAGGGATTGGCGACTTACCCATTCAATGACTTTGGCACCGGACGTTCCCAAAATGGGTACTGTACTCTCGGGTCGGGTGAATTCAATAATAGACGCCTGTTGGCATTCCAACCTTCCTTCTCCTTTCAGGGCCTATCCGAAAAGAAAGAGAATTCAGTACTTCTTGGTCGTGAATATCTGAATAGGACAAACCGCCCCGTGGATATCTTTGCTTCGGAACAAAACAATTAGAATTAGGCTCGGTCAACTGGAATGTGTATTATCGATATAGGGGATCTTTCAATTGAGAAGATCCATCGACCTGAGACGAAGAGAAAGCAAGGTCTATCTATTTTATTTAGTTATTCAGTTAAACCAATGATTCGTTATTGGAGGAGATAGCAACAACCATTTCATCCGGGAAAAGCCATCTTTTTCTTAACAATGTCTTTGTCATTTGATCCAATAGCGTTCCGTTAGATAGGAACAGATTTGATAAATATTGATAACTCTCGGATAGAGTATTAGAACGGAAAAATCCATTAGATAATGAACTATTGGTTCTAAGCCATCTCTGGCGATGAATCAACAATTCGAAATGCTTTTCTTGCGTATTCTTGATAAACCAGCGTTTATATATAGATGTAGGAAGATCTGTTTGGGAAGTAAGAAGCCCCCTTGACATCTCTTCATCTGCAAAGAATTCTCGATGTGAAAACACAGAGACAAAAGGCTGATCTTTGAATAGGAAAAAGAGTGGATCCGCAGGGTCCCAAATGAATTGGCTTATTCGAAAAAAGCCTTGTTCTTTGGAAGATCTATCTCGTGTCTGGTACTGCATGGTTCCACCCTGCAAGAACTCCGAATCATTCTCTTGAAGCTCATCCTCTTCATCATAAATGATCCGCTTGCCCCGAAATGACCTGGCCCAATAGGGAAATCCCAATTCATTGGGCCTTTCGATACAATCAAATAGAAAGCCCCAAGGGCGCCATATTCTAGGAGCCCAAACTATGTGATTGAATAAATCCTCCTCTATCTGTTGCGGGTCGAGGACTCCTTCCCCTTCTTCAAACTCCGATTCATATTTTTCATAGAGAAATCTCTGATCAACGATAGAACAAGATCCATTTTGAATCATATTTAAGGGATTCCTTGGTTCGGGCCGAAGAAGCAATGTCACTCGATCATTATCAAACTGACTGCAATCTTTTTCTGTCCGTGAGGATCCCACCAGAGCGCCTTCTACTTCTAATAGGCCATGAACTAGATCAGAATCATTCTCAACGAGTCCATAAGAAGTGATCCCATTTTTTTCATCAGGTCCAGGTAGAGACCAAAGGTCTTGAGCGACCGATCCGGCAGAACAACTCAAAAGATAAAGAAGTATCGTTAATTTCTTCATGCTCGTTCCAAGTTCGAAATACCATTTGTACAAATAAGAATCCCCCTCGTTACATGATTTCTTCTTCATATAGATAGATATAGGATCTATGGAGCAATTACTTAGAAGTACATTTTGTGAAACAGCCCTTCCTATCTGATAGAAAAGGATCCCATGATCCTGAACCGATCTTACCTGGGATCGCAAATCCCAAGTTTGTCTATGAAGAGCTGATCTAATTATATTAGTGTCTATAATGGATTTCTTTTGTATAATACTAATCGATAGGGCCTCATTGGTAAGTGCTACAAGATCTCGTACATTGGAACCCATAGTTATGGACCCGAATCCATTAGTATGGAACATCTTCTTTTCCAAGTGAAATCCCCTAGTATATGAAAGAGTGAAAAAGTGCTTTCGTTGTTGTGGAATAAGAAGCCTTCGTATCTTAATGCATGTATTTAATTTATTCGGAGCTATTAGAGCGGGATCTACTTTTTGGGGAATATGAGTCGAAGCAATAACAAGAATATTTCTAGTGGAACATCTTTCACAATCCCTGGAGAGATAGTTCACTAATAGACCGAGGGATAAGTAATTCGACTCATTCACATCCAGATCATGAATGTTTGGAATCCATATTATGCAAGGAGACATTGCTTTTGCTAATTCGAATTGAAGGGGGATATAAAATCGGTCTATTTCCGGCATCATATCCATAGTTAGCGCATTCATCATAGTTAGAAGCTCCAGCTCCGTATCAAGGTCACGGTCGATATCGTCACTATCATCAATATCGTCACTATCGTCACTATCATCAATAAGAAAACCCTTAGGCTTGTTATCCAGGAACTTGTTCAGAAATACTGTAATGAAAGGAACATAGGAGTTTGTCGCTAGGTATTTGACCAAATAGGATCGTCCAGTTCCTATAGAACCTATCACTAAAATACCCCTAGGGGGGGGTAGGGCTAAGCGGAGCGAAAAGGGTTTCCCATGAGATGGGAAATGAAAACTATTAGCCCCACACGGGGTTTGTGAATAAGTGATTGTCTGATAATGAGCAAGGAATATCCGTCTTTCTGCTAAACAGGATGTATTGAACTCATAATTCATTAGATACTTTTTATGAATGTCAACTAAGTATCGTAAGTAAATTGCTCCCGGTTGTTCAATCATTTGATAACCAGAGTTATTCTTTGATAAATGATCACTATGAGTCAGACTCAATAGAATTTGATCAATCCTTTTTTCTGTCGTTAAGGTAGAGAACTGAACCAAGAATTCTCTTTCTTTATCATCAATCGAATCACTGTTCGAGACCCAGGATTCTATTTTATCATCAATCCAATCACCATTCACGTTTTTTCTTTTTCTTATCAAGGAATAGATCGCTTTACTTGTATGACTTAGATGTCTCGTATTTCTCGAAAAAGCGATTCGATTGATGGGATTTGGTATGATACTTATGAGATCGATGAGATTCAAATATTTCTTCTTAGAACGTATTGATTTGACCCCATAAGCGGGACCACCACCCCATAGCATGTTGCCGCCAGAAGCAGAACCCCGTATTTCTTCTAGAGAATCCCCTAATTGTTCCAGAGCAACTAGAAAGAGATTCTTTAACCAGAAAGAATTCAGTTCAGATGTAGGATACCTATCCAGAAGTTTTCGCAACTCAATCATGTATGATGGAATCATCAAAGATTTGACCTTTTCGAACTCTGTCTGTAACTCACTATAGGCTCGAGAAACAAAGAGAAGATGTGTACGAACGAGATATCCAGCAACAAGAAGAAGGAAAAGGATTGAATAGAGGAACTCCCGAACATTTAGCGATCTCAGATGTGTCGATATCAATGGTGACTCATTATTTCGATGAATAATTTCTTCGGACAGAAGAAGATTATGTAAACACTTACTCGAAATCTCACTTATCAGATTCCATTGTGGAAGACACAATTTTTTCTGAAGAATTCGCCATGATATATCTGATCCATGCATAATATCATGAAAAATGGATACAAATTTTTGGCTGCTACTTAGTATCGGCAATAGGTCTGAAAAAGTATCTAAAAATATGAGATTTAGATATTTGTACCCTGTCGAAGTAAGGAACCATGGTATATATGTTTGGAATAGATTCCATTTGGAGAGAGTTGAAAAAGCACTATCTCGTTGAAAGGTTCTATACATCTGCCCTTTCTCAAGGCATTTTTTTAGACAAGGACTCCGTTTTTTCCTCTTTTCGGATGGTAAATATTTCTCAGAACATGGAGTGTGAATCAAACCCATGTTTGAATTGAAATTGAGATACTGATGCAAGTTCTTCCCTTCTGAATCAGGTAGATTCATATCTGAAAGAGTTTGACAATAAGTTCTTTCAAAATTGACTATTTGTCCCTCTGTTAGAGGTGTTCCAGAAATGTCTGCGATCGAGTAAATAGCTCTACGAACGAATGGATCGGATCGAATTGGAAAATGGAAAGATTTGTACAAGTTATACCCTTCGTCACCACTTTGCGGAAAATCGTTAGGTATCAATATGTTAGATACCTGTGACTCGATTGGTGAAATAGTATCTCTCTCCAAAAAAGCATGTTTTTTTTTACCGCCGCACAAAAAAAATATTTTGTTGCGAATGAACAAGATATTGAGGAATTGTCCATACGTAAAATCATAATTATTGATACAGGCCTTTTCCACATAAAAAGGGAATCTTTTGTTACAATAGAAGCAGAAGGGATATCGATTATTCAAGAATCGAAGTCGATTTGCTTTATAAAAAGAGGATATCAATGAACTTCTATGAAATGGTTTCACGGGATTCAGCCAATTGTCTTGATCGTGGGATATCATTGAGAAATAGGAATCCGTGTTATCAAAAGATTTCCTGCGATTCTTTCTAGTATGGAATGGGTCAATCATCCACTTTGGTATCTTATTGAACAAAAATGGTGATATTGTTCCTCCATTGATCAAGAATTTCGATTTTTGGGAAATATCATGGTCATCCAATAAGAAGGGTTTCCATTTTTTCAAATGAACGATTTGAAGACCTATTGATTCTAACAACTGATTACAGAGTGGATCATTCGGACCTTTCAATTCATAGATGTGGATCTCGGACCTATGAATGGGGATACTCCCGAAACTCACAAAGAAAAAAGGAAGTGAGTTAGACAAAAAGAGAAGAAACTTGGACAAAAAAAGAAGTAACTTGGACAAAAAGAAACAAAGTGACTTAGACAAATCTTTTTTGTCGATAACCTCAGACCAATCAATCGAATATTGATTAATACGTAATCGATCGAACACTACTTGAAAACGGCTATTCTGCTCAGAAATGAAATGTTCCAAATGTTCCTGGAAATTCTTGCTCCCATTGGACCATTTGTATCTATATGCATTAGGATCCCGATTTATGGATCTCTCAGTTCGAGAAATCAAAATAAGAGGATCGAACCATTTCTTCTGACTCTTTTTCAAATTTGATAAATGTTGGTTGATCGTGTATTTCATTATAGTTCTATGATTCAGAGTATCATTTCCTATTTGATACCTTTGAATTCCATATTCGAAGTTGCGATCGAATCGATTCAATACATTTCTTATGTACCCATAGGTGCTATATTGGATTTGAATCAGATTTCGGATCAATCTATATTGATTGACTGCCTCCATTATGTTGTTGCTAGCAAATACCACTATTTTTGGTTTTGGATCTTCCAAATCATTCCCGCAAGAGGTCCGGACCCATTTTTTTATGATCCTTCGATAAAAAGATTCATTCTCTTCATAAAAAAGAGGAGGTAGAACCAATAAAGATTTATTTTTCGATTCATCCCTGGAGTTGAATACCTCATTCAAGAATTGTTTTTGATCCAATCCGGAGGAATCAATAGAAAAGGCAAATCCCTTATGATACACCAGATCCGGCTCGGTTATTGATAGAGTGAATAGATCTGCCATTTCTTGAAATCTCTCTTCTGATTCAAAATCGTGGTGTAACGTGTATCCCCCCCTGTTCCGGTCATGGAATAGATGAAATAAACCAAAAAATGGATTTTTGTTCAAGAATGAAATCTTATTGGAACTGTCCAGTTCATCCTTCGGAACCATATCACATCCCGGATCTGATGAAATAGGATGAATTGAGACGGTATTTTGTAAATACATAATTATCTTGAATATATTAACTATTTCTTTATTTTCCGATCGCCCGGAAAGAACAAGATGTTTCTTTTGTTCTTTCTTCAACAATTTCTGATCTCTAGTGGGCCTCTCAGTAGGATTCGAACCCAGATGAAGTTCTGACCATCTGTCAGAGAAAAAAGAACGATTGGCTCTTGTAGGATTCCCAAGAAATTCTTCGATTTCTTCCGGAAGCAGATGATTATTCATCTGCTTCTCACGTTCCATGAATAGTCGGCACATTGAGGAATATCCAGAAAGGCATTTAGGGAATCGCTCTGATTCTATCTCTGTTCGTTCCGTTTGAAGAAAGGAAGGATCCCAACAAAGAATCGATCTTTCTTTTAGTTGTTGAATCTCTCTTTGATTGATCAATGTGTGATATTCCGAATCCTCATTCCTAATGGAATCGAAATGATCCCTGGATTGATCAGAAGATCCTTTCAATTGGCTAGAATCCGTTACTTGAATGAAACTAGATCTCGTGGAATCATATTGAATATTTGATGATACATTCCGTACCTTGCTAAAGAACCGATCCTTGTTTACCAACCACACATTGTCTAACCAAATCCAATTCTCTCTCGATATGTTCCTCAAAAAATCCGATTCGTGCGGATTCTTCCCCCAACTAACGAAGAGATCTTGGCGGAATTGCCACATATGAAATTGAGCACAATTTTGCAAAGAAATAGCCCGCTTGTTTCTCAAGAAGAGATGGGAAACATGCTCAATATCATTTGATTGAATAGTTGACCCAGCCCCTTGTTGTTTGAAGAAACCCTCCACTTCAATTGGTATTTTTTCACGAAAAGCAAACATGAGATAATAAATCCAGTCTTTCACTAAGATTTCGAATAGCTGTCCCGAATTCAAGTTGATTATGTTTCGCCTCTTCCTCGGAGAAAGACGATCAAACAATTCCCAATCATGGTCCTTGCGGATCGGATCATCCATATAATATACAAAAAGAAACTCCAGATATTTGATATCTTTCTCTTTGAATGAGATCTCAATTCCAGCGACGGTTTCATTAGATATCTTACAACTAGAATCCCTCTTTTTTCCGATCCAGTTCCTCCACCACCGCGAACCCCAGTTAGATTCAGGCATGATACACTTTTTAGTTATTGGGAGAACCCGAGTACTCTCTTTCGGATCCAGGAAAGAGCTCTCAGAGATCTTTTTTCCTTTTGGAAGATACAGGAGCGGAACAATCAACCTATTGATATTGGAAGAATCTTTTGAGTCTTCCAATGTATCATTTCTGGGTCCAATGGAATTCATAGGTATAGGAAGAAGCCCTGTCAAATAGAGATTTTTTCTTTCGACCATCTTTCGATTGTTAATACGATATATAAGAACCGCTACTACAAAGAGTACTACATCCTTGATCGTGAAATATCGATTGCTTGTTGAACCCTGTGAATTGCGTGAAAGTAGGATACTCCAAATTCGGGAGTCCAAGAGTTTTATAAAACTCTCTTGATGGAAAAAAATGTGAATGAAAGATCCCGCTGAATTGAATTGGGTCCATGAATCTAAGAAATAGCGAGAATTCTTGATCTCTCTCAATATCTCTCTCAATTCGAAAATCCAGGATTTGAATTGATGTCCTTTCATCGAATCCTCCTAAATTGCATTGATTTATCCGAAAGATTTCACTTCAATTGGAATTTGGTTATTCACCATGTACGAGGATCCCCGCTAAGCATCCATGGCTGAATGGTTAAAGCGCCCAACTCATAATTGGCGAATTCGTAGGTTCAATTCCTACTGGATGCACGCCAATGGGACCCTCCCTCCAATAAGTCTATCGGATTTTTGTTCAAGAATGAAATCTTATTGGAACTGTCCAGTTCATCCTTCGGAACCATATCACATCCCGGATCTGATGAAATAGGATGAATTGAGACGGTATTTTGTAAATACATAATTATCTTGAATATATTAACTATTTCTTTATTTTCCGATCGCCCGGAAAGAACAAGATGTTTCTTTTGTTCTTTCTTCAACAATTTCTGATCTCTAGTGGGCCTCTCAGTAGGATTCGAACCCAGATGAAGTTCTGACCATCTGTCAGAGAAAAAAGAACGATTGGCTCTGTATCAATGGAATCTCATCATCCATACATAACGAATTGGTGTGGTATATTCAAATCATAACATATGAATAGTAAAAACTAGTATTCTTATTGAGACTAGAACTCATAGGGAAGAAAATAGATTTATGAATGGAATAAAATATGCAGTATTTACAGACAAAAGTATTCGGTTATTGGGGAAAAATCAATATACTTCTAATGTCGAATCGGGATCAACTAGGACAGAAATAAAGCATTGGGTCCAACTCTTCTTTGGTGTCAAGGTAATAGCTATGAATAGTCATCGACTCCCGGTAAAGGGTAGAAGAATGCGATCTATTATGGGACATACAATGCATTACAGACGTATGATCATTACGCTTCAACCGGGTTATTCTATTCCACCTCTTAGAAAGAAAAGAACTTAAATCAAAATACTTAATAGCATGGCGATACATTTATACAAAACTTCTACCCCGAGCACACGCAATGGAGCCGTAGACAGTCAAGTGAAATCCAATCCACGAAATAATTTGATCTATGGACAGCATCGTTGTGGTAAAGGCCGTAATGCCAGAGGAATCATTACCGCAGGGCGTAGAGGGGGAGGTCATAAGCGTCTATACCGTAAAATCGATTTTCGACGGAATGAAAAAGACATATATGGTAGAATCGTAACCATAGAATACGACCCTAATCGAAATGCATACATTTGTCTCATACACTATGGGGATGGTGAGAAAAGATATATTTTACACCCCAGAGGGGCTATCATTGGAGATACCATTGTTTCTGGTACAGAAGTTCCTATAAAAATGGGAAATGCCCTACCTTTGAGTGCGGTTTGAACTATTGATTTACGTAATTGGAAGTAACCAATTAGGTTTACGGCGAAACCTAGAAATCGATCACTGATCCAATTTGAGTACCTCTACAGGATAGACCTCAACAGAAAACTGAAGAGTAACGGCAGCAAGTGATTGAGTTCAGTAGTTCCTCATATAAAATTATTGACTCTAGAGATATAGTAATAAGTAATATGGAGAAGACAAAATTGTTTCAAGCACCGACAGAACCAGAAGCGCCCCTTGTTTCAAAGAGGGGAGGACGGGTTATTCACATTTCATTTGATGGTCAGAGGCGAATTGAAAGCTAAGCAGTGGGAATTCTAAGGATTCCCCGGGGGAAAAATAGAGATGTCTCCTACGTTACGTTACCCGTACTATGTGGAAGTAGCGACGTAATTTCATAGAGTCATTCGGTCTGAATGCTACATGAAGAACATAAGCCAGATGAAGGAACGGGAAGACCTAGGATGTAGAAGATCATAACATGAGTGATTCGGCAGATTTGGATTCCTATATATCCACTCATGCGGTACTTCATTATGCGATATATATAAGAATTCTACGATATATATAAGATCCATCTGTATAGATATCATCATCTACATCCAGAAAGCCGTATGCTTTGGAAGAAGCTTGTACAGTTTGGGAAGGGGTTTTGATTGATCAAAAAGAAGAATCTACTTCAACCGATATGCCCTTAGGCACGGCCATACATAACATAGAAATCACACTTGGAAAGGGTGGACAATTAGCTAGAGCAGCAGGTGCTGTAGCGAAACTGATTGCAAAAGAGGGGAAATCGGCCACATTAAAATTACCTTCTGGGGAGGTCCGTTTGATATCCAAAAACTGCTCAGCAACAGTCGGACAAGTGGGGAATGTTGGGGTAAATCAGAAAAGTTTGGGTAGAGCCGGATCTAAATGTTGGCTAGGTAAGCGTCCTGTAGTAAGAGGAGTAGTTATGAACCCTGTAGACCATCCCCATGGGGGTGGTGAAGGGAGGGCCCCAATTGGTAGAAAAAAACCCGCAACTCCTTGGGGTTATCCTGCACTTGGAAGAAGAAGTAGAAAAGGGAATAAATATAGTGATAATTTGATTCTTCGTCGCCGTAGTAAATAGTAGAGTAGAGAAAATAGAATTTGTTTCTTCGTCTTTACAAAAAAAAATATAGGAGTAATTAAC
>Pericopsis elata voucher Boyekoli Ebale Congo 2010 Expedition 5 chloroplast, complete genome
GGATCTGATTGTATGATTGTATTATGTTATTTTTTTTTTGTATTCATTTCAATTTCTGGGCGAACGACGGGAATTGAACCCGCGCATGGTGGATTCACAATCCACTGCCTTGATCCACTTGGCTACATCCGCCCCTATATTATGTAAAAATTACCTAGACTTCTATTTCTACTCTTTCGTTATCATTCTTTTTTCTTCTAAGATAGATATGATAAGCAAAAAAAAATGGAAACATTCATTTCTTTTCATTTCTTTTTTATTTTTACATTGCGAAGTCATATATATATGTATTACAAAAAG---AAAAAAAAATTGATGAGAAAAAGGCATAAATTAGAAATTACTAAATAACAAACAAAAATATGAAATGAAACTCAAATTTTTTAAATTTCTTATGTTGAAATAAAAAATGCTAAAGAATGTTGAAGTAAATCAAAATTTTATGTATAAATAAAAAGACTACTAAAAAAAAAGTAAAGGAGCAATAGAAACTCTGTTAATATTGCTCCTTTACTTTCAAAAACTCATATACTTACTTACCTTAAGACCAAAATATTATCCATTTATAGATGGAGCCTCGACCGCAGCTAGGTCTAGAGGGAAGTTATGAGCATTACGTTCATGCATAACTTCCATACCAAGGTTAGCTCTGTTAATAATATCAGCCCAGGTATTAATCACACGACCTTGACTATCAACTACAGATTGGTTGAAATTGAAACCATTTAAATTGAAAGCCATAGTGCTGATACCTAACGCGGTAAACCAGATACCTACTACAGGCCAAGCAGCTAGGAAGAAGTGTAAAGAACGAGAATTGTTGAAACTAGCATATTGGAAGATCAATCGGCCAAAATAACCATGAGCAGCTACAATATTATAGGTTTCTTCTTCTTGACCGAATCTGTAACCCTCATTAGCAGATTCATTTTCTGTGGTTTCCCTGATCAAACTAGAAGTTACCAAGGAACCGTGCATAGCACTGAATAGGGAGCCGCCGAATACACCAGCTACGCCTAACATGTGAAATGGATGCATAAGAATATTGTGCTCAGCCTGAAATACAATCATAAAGTTGAAAGTACCAGAGATTCCTAGAGGCATACCGTCCGAAAAGCTTCCTTGACCAATTGGATAGATCAAGAAAACAGCAGTAGCAGCTGCAACAGGAGCTGAATATGCAACAGCAATCCAAGGGCGCATACCCAGACGAAAACTAAGTTCCCACTCACGACCCATGTAACAAGCTACACCAAGTAAGAAGTGTAGAACAATTAGTTCATAAGGACCGCCATTGTATAACCATTCATCAACGGATGCCGCTTCCCATATCGGGTAAAAGTGCAAACCGATAGCCGCAGAAGTAGGAATAATGGCACCAGAAATAATATTGTTTCCATAAAGTAGAGATCCAGAAACGGGCTCACGAATACCATCAATATCTACTGGAGGGGCAGCAATGAAAGCGATAATAAATACAGAAGTTGCGGTCAATAAGGTAGGGATCATCAAAACACCAAACCATCCAATGTAAAGACGGTTTTCAGTGCTGGTTATCCAGTTACAGAAGCGACCCCATAGGCTTTCGCTCTCGCGTCTCTCTAAAATTGCAGTCATGGTAAAGTAAAATCTTGGTTTATTTAATCATCAGGGACTCCCAAGCACACGAATTCCCTATAACTAGATAATTGAGGGCTTGTTATTCAACAGTATAACATGACTTATATACTGGTGTCAACCAATACTAATATCCATAGTATGCTCTTATTCATCTAGATTCATCCGAATTCACTTTTCTATAGATATGACTTCGCTATGGTTATGTACATATAAACATATAACTTCGATATATTAATTATAATATAATGGGTTGCCCGGGACTTGAACCCGGAACTAGTCGGATGGAGTAGATAATTTATTTGTTAATCAAATTCAACAGTAAAACAAGAAAAAATCCCTCCCCAAGCCGTACTTGCATTTTTCATTGCACACGGCTTTCCCTATGTATACATCTAAACCTGAGTTACTTCCTCAGAACAAGACTCTAAGAAAGTTAAATACTCAGTTGATGAATCCTGAATCCCCACCTTTTTTACTATATGAACATTTCATAATCCTATAGAAATAGAATACTAAAGAAATAGAATACTAATATAATAGAAATGAAATGAATGAATTTTTTCATTATTATCTTCATTTAAAGATAATTTCCATTTACCCATTTACAAAGTATCCTAACCAATCATTCATGATTGACCAGATCGTTGCTGAAAATAATATCCAAATACCAAATCCGACCTCGATGATATAACCTCTGCAAAATAAAAGTAGAAGAAGCTCTTTGAAAGATCAAAGAAAGAATCTCTTCTTCCTCTGTAAAGAATTCTTCCAATAATTTTTCTGAACCTAATCTTTTCAAAAAAGCACGTACAGTACTTTTGTGTTTACGGGCCAAAGTTTTAATACACGAAAGCCGAAGTATATATTTTATTCGATACAAACTCTTTTTTTTTGAGGATCCATTGTAATAATGAGAAAGATTTCTGCATATCCGCAAAAATCGGTCAATAATATCAAAATCGGATGATTCGGCCCAGACCGGCTTACTAATGGGATGCCCTAATAGATTACAAAATTTCGCTTTAGCCAATGATCTAATTAGAGGAATAATTGGAACTATTGTATCAAGCTTTTTGATAACAATTTCACTTAGAAATGAATTTTCCAACATTTGACTCCGTACCACTGAAAGATTTAACCGCACATTTGAAAAATAGCCCAAAAAGTGAAATGAATGCTCGGAGAATTGGTTTATATGGATCGTTCCTGGTTGAGACCAAACATCAAAATGACATTGCCATAAATAGATAAGATAGTATTTCCATTTATTCATCAAATGGGGCGCATTCTTTGAAGCCAGAATGGATTTTCCTTGATATCTAACATAATGAATGAAAGGATCCTTGAAGAATGATAAGGTAGACGAAAAATCCTTAGCAAAGACTTCTACAAGATGTTCTATTTTTGCATAGAAATAGATTCGCTCAAAAAGAACGCTAAAAGATGTTAATCGTAAATGAGAGGATTTGTTACGTAGAAAAAGGAAGATAGATTCGTATTCACATACATAAAAATTATATAGAAATAAAAATCTTGGATTACTTTTTGAAAAAGTAGAAATCGATTTTTTTGGAGTAATAAGACTATTCCAATTAAAATACTCATAAAGAAACAACCTTAATAAATGAAAGAAAGGGGCATCTTTCACCCAGTATCGAAAGGTTTGAACCAAGATATCCAGATGGATAGGATAGGGTATTCGTACATCTGACACATAATTTAAATATGTAAATTTATCCTCGAAAAACGGAAAAATTGAATGAATTGATCGCAAATTATTATAAGATTTTATTACGATTTCGGCCTCCTCTAAGGAAGAGCTTAATTGTAGGGAAAATGGAATTTCTACGACGACGGCAAAACCTTCTGATATTATTTGAGAATACAAATTCTTGTTATACCCCCAAATTTGATTTTTTTTAGAATCTTTAGCAGAAATAATCAAATGATTTTGTTGATACATTCGAGTAATTAAACGTTTTACAATTAGTAAACTAGATTTATTGTCATAACCTACATTTTCCACAAAAATTGATCCATTAAAATCATGACCATAAGCGAGTCCATAAATATACTCCCGAAAAATAAGTGGGTATAGGAAGTCCTGTTGGCGAGATCTATCTAGTTCTAAATATACTTGATATTCTTCCATTTTTGAAATTCGATTTGGTCAAAGGATCAGAGATTCATTGGATTCATTGGATTCTCAATTGATACATAGTGCGATACAGTCAAAACGGTCTATATTCTAATTAGAATAAAAAACGAATGAATATGAATAGATACCTAGAAAACAAGTAAAACTCATCAACGGACTCTCTCCCCTCGCTTTTTCTATCTAATTGTTCTAGGATAACAAGCTAGTTAGAAATCCTTTATTTTCTCAGCCCAATCGCTCTTTTGATTTTGGAAAAAAAAAATATCTTTATCAATATACTCTTTCTTCTACACATTTATCGCCACCCCATAATGGAGAATAGCTAATAGTTAGGACTCATAACAAAAATCAATTAGTAATCTATTCGTGGCAAAAACTTTTCCCGCATCAAGCACTAATCTATTTTTAACGTACAATTAGATGGGGTAATCATTCAAATTCAAAATGAAAGCTCGTTGCTTTTTGTTTCCCTATAATTGGAGCCGCCAAGCTCTATCCCTTTATTAATTCAACCCAACTGAATTTTTTTTTGTTTCGAGCCAAGAATTCAAACAACAATTTTGGCCGGATCCAATGATCCAATTAAGAATGAAATATTTTTTGAATTCGCCATTGCATTGATACGACATGCTGCTTTTTCCATTCATTCCTTTCTGGATCAGTCGTGGTCTTACAAACTCTACCGATGGTATGGACGAACCAATTGCTTCATAGAGATGTGTAAAAAATTGAGTCGCGCTTAAAAGCCGAGTACTCTACCATTGAGTTAGCAACCCTAATAAAATTAATAAAATAGGATGTGTAGATCCAATCGCAATAAAAAGAAAAAAAAAATTGTATAGACCACCTCTTTGTCTACTTTAGTTATACATTATTTTATACA-TTTTGATTTTTAA-TATTTCTATTTATTTAGCTTTGAATCAAAAAAGAACTTCTTGTTTGTATCACAGAAAATCCACCATTTGATGAAGTAAAAAAAAGCCTATGGAACGGTAACGTGAATAAATCGATCGATTTATTCACGATCGGATTATATTTGTTTGATACGCTGTTGTCAATATTAGTGTTGAAAAAAGAATACAATCGAGAAAACAAACGAATTAAAATTAGAAAATGAAATCTTAATCTTATCTTAATAAATCTTAATATTTAATATAATATATATTTATATATTATATATATATTTTATTATATATATATTTAATTTATATATTATATATATATATTATATATATATTTTTATATTATTTATATATTATATTATTAAATATATAATTATAATTAAATTATTAATTATATTATTTTTATTTTATTAAATATTATTAAATATATATATAAATATATAATAAATATATAAAAAAAAATAAAATATATAAAAAAAAAAGAAATGAAATATATACATTAAATTAAAATATATATATATAATTTATATAATTATAA-TTAATTACCTTTGTATTCGGCTCAATCCTTTTAGTAAAAGATTGGGCCGAGTTTAATTGCAATTACATAGAACGAACGATAATTATTGGATTACAAAGTATCCATTGCTGGGAACTCAAATTTGATTTCCTTCCATACTTCACAAGCAGCAGCTAATTCAGGACTCCATTTGCTAGCCTCACGGATAATTTCATTACCCTCACGAGCAAGATCACGTCCCTCATTTCGAGCTTGTACACACGCTTCGAGAGCTACTCGATTAGCTACGGCACCGGGTGCATTTCCCCAAGGGTGCCCTAAAGTTCCTCCACCGAATTGGAGTACGGAATCATCTCCAAAGATCTCGGTCAGAGCAGGCATATGCCAAACGTGAATACCCCCCGAAGCAACGGGCAGAACACCTGGTAGAGAAACCCAATCCTGAGTGAAATAAATACCGCGGCTTCGATCTTTTTCAATAAAATCATCACGTAGTAAATCAACAAAACCTAAAGTGATCTCTCTTTCCCCTTCAAGTTTACCTACTACAGTACCAGCGTGAATATGATCTCCACCAGACAAACGTAACGCTTTAGCTAGTACACGAAAGTGCATACCATGATTCTTCTGTCTATCGATAACTGCATGCATTGCACGATGGATATGAAGAAGTAGACCATTATCCCGGCAATAATGAGCCAAGCTAGTATTTGCAGTGAATCCCCCTGTTAAGTAGTCATGCATTACGATAGGAACGCCCAATTCTCTGGCAAATACAGCCCTTTTCATCATTTCTTCGCATGTACCTGCAGTAGCATTCAAGTAATGCCCTTTGATTTCACCCGTTTCGGCCTGTGCTTTATAAAGTGCTTCGGCACAAAATAAGAAACGGTCTCTCCAACGCATAAATGGTTGGGAATTCACATTTTCATCATCTTTGGTAAAATCAAGTCCACCGCGGAGACATTCATAAACTGCTCTACCGTAATTCTTAGCGGATAACCCCAATTTAGGTTTAATAGTACATCCCAATAGGGGACGGCCATACTTGTTCAATTTATCTCTCTCAACTTGGATGCCGTGAGGCGGACCTTGGAAAGTTTTAATATAAGAAGTAGGGATTCGCAAATCCTCCAGACGTAGAGCGCGCAGGGCCTTGAACCCAAATACATTACCTACAATGGAAGTAAACATGTTAGTAACAGAACCTTCTTCAAAAAGGTCTAAGGGATAAGCTACATAAGCAATATATTGATTTTCTTCTCCAGCAACGGGCTCGATGTGATAGCATCGTCCTTTGTAACGATCAAGACTGGTAAGCCCATCGGTCCACACAGTTGTCCATGTACCAGTAGAAGATTCGGCAGCTACCGCGGCACCTGCTTCTTCAGGCGGAACTCCAGGTTGAGGAGTTACTCGGAATGCTGCTAAGATATCAGTATCTTTGGTTTCATAGTCAGGAGTATAATAAGTCAATTTATAATCTTTAACACCAGCTTTGAACCCAACACTTGCTTTAGTCTCTGTTTGTGGTGACATAAACCCCTCCCTACAACTCATGAATTAAGAATTCTCGCAACAACAAGGTCTACTCGACATGACTTAGGAGTTAATGAAACCTTTCACTTCACAGGAATCTTTCACAAAATGATCAACTAATATTATCAATTAATCCGAATGGTTCGTTAGTAAACCATGGTATTTGATTTGCCAAATACATCATTATTGTATACTCTTTCATATGTATGGCGCAACCCAATCCTTCTTTC--TTTTTTTTTTTCAAATTTCTAATCTCTTATCCCCCCCCCCCCTTTTTTTTT--AATTTTTGAATCAAAATATCTAATCTAAATAATAAGAAATTAACTCTTGACCTTGACAGTGATATATGTTGTATATGTAAATCCTAGATGTAAAAATAGGCAGAATTCGCCCACGAAAAGAAATAGGT-AAAAAAAAAAAAATAGGCTAGGTATAAATCGTATGCTGATGAAATATGAAATAAGGGCCAATGAGATAGAAAAACTGAATTGTAAATAAAGTTCAAGTTCGAATTCCATAGCCATAGATAATATAGATGGTATTGTCTATAATAATAGACAAATGAAAGACTTTCGAAAGATTTCATCCAATTGATATTTTAAAAATGACTTGGTTGAACTTGAAAATTCAATCATTGAAATTGAATAAGTAAACAATTGAATTGGATTGGTTGGATGGTACCAAGAAAATGGAGTACTAACTCCCATTTATTATTGAATTAACCGATTAACTTGCTTTGTTATCGAACATTTCTTTTTGATTTCAAAAATTTTCTCAAAAAAAAATGGTTTAATATGAGAATAAATCCCACCACTTCTGGTCCCGAGGTTTCTGCGCTTGAAAAAAAAAACCAGGGACGTATCGCCCAAATAATTGGTCCGGTACTGGATGTAGCTTTTGCCCCAGGGAAGATGCCTAATATTTACAACGCTCTGGTAGTTAAGGGTCGAGATACTGTTGGTCAACAAATTAACGTCACTTGTGAAGTACAGCAATTATTAGGAAATAATCGAGTTAGAGCTGTAGCTATGAGTGCTACAGATGGTCTAATGAGAGGAATGGAAGTGATTGACACGGGAGCTCCTCTAAGTGTTCCAGTCGGCGGAGCAACTCTAGGACGAATTTTCAACGTGCTTGGAGAACCTATTGATAATTTAGGTCCTGTAGATACTCGCACAACATCTCCTATTCATAGATCCGCACCTGCCTTTATACAGTTAGATACAAAATTATCCATTTTTGAAACAGGAATTAAAGTAGTAGATCTTTTAGCTCCTTATCGCCGTGGAGGAAAAATAGGACTTTTTGGTGGAGCTGGAGTGGGGAAAACAGTACTCATTATGGAATTGATCAATAACATTGCCAAAGCTCATGGAGGTGTATCTGTATTTGGCGGAGTAGGTGAGCGTACTCGTGAGGGAAATGATCTTTACATGGAAATGAAAGAATCAGGAGTAATTAATGAACAAAATATTGCAGAATCAAAAGTGGCTCTAGTCTACGGTCAAATGAATGAACCGCCCGGAGCTCGTATGAGAGTTGGTTTAACTGCCCTAACTATGGCGGAATATTTCCGAGATGTCAATGAACAAGACGTACTTCTATTTATCGACAATATCTTCCGCTTCGTCCAAGCAGGATCCGAAGTATCTGCCTTATTGGGTCGAATGCCTTCTGCTGTGGGTTATCAACCCACCCTTGGTACCGAAATGGGTTCTTTACAAGAAAGAATTACTTCTACCAAAGAAGGGTCCATAACTTCTATTCAAGCAGTTTATGTACCTGCAGACGATTTGACCGATCCTGCTCCTGCCACGACATTTGCACATTTAGATGCTACTACCGTCCTATCAAGAGGATTAGCTGCCAAAGGTATCTATCCAGCAGTAGATCCTTTAGATTCAACGTCAACTATGCTCCAACCTCGGATCGTTGGGGAAGAACATTATGAAACTGCGCAAAGAGTTAAACAAACTTTACAACGTTACAAAGAACTTCAGGACATTATAGCTATCCTTGGGTTGGATGAATTATCCGAAGAGGATCGCTTAACCGTAGCAAGAGCACGAAAAATTGAGCGTTTCTTATCACAGCCCTTTTTCGTAGCAGAAGTATTTACCGGTTCGCCGGGGAAATATGTTGGTCTAGCAGAAACAATTAGAGGTTTTAAATTGATTCTTTCTGGAGAATTAGATGGTCTTCCCGAACAGGCCTTTTATTTAGTAGGTAATATCGATGAAGCTACTGCGAAGGCTACGAACTTAGAAATGGAGAGCAAATTGAAGAAATGACTTTAAATCTTTGTGTACTGACCCCCAATCGAATTGTTTGGGATTTAGAAGTGAAGGAAATTATTTTATCTACTAATAGTGGACAAATTGGAGTATTACCAAATCATGCGCCTATTGCCACAGCTGTAGATATAGGTATTTTGAGAATACGCCTTAATGACCAATGGTTAACGATGGCTCTGATGGGCGGTTTTGCTAGAATAGGAAATAATGAGATCACTGTTTTAGTAAATGATGCGGAGAAGGGTAGTGACATTGATCCACAAGAAGCTCAGCAAACTCTTGAAATAGCAGAAGCTAACTTGAGTAAGGCTGAAGGCAAAAGACAAACAATTGAGGCAAATCTAGCTCTCAGACGAGCTAGGACACGAGTAGAGGCTATCAATATGATTTCGTAACAAGTTGGTGCATCCGAAAAAATTGAAAAATTAAAAAAAAAGGGGGGTGAGTAGAAACACTTATTAGATACCGGAGTCAATGGTATCTAATAAGTTCTACCTATATACCTTACCTACTATTGGATTTGAACCAATGACTCCCGCCGTATGAAAGCAATACTCTAACCGCTGAGTTAAGTAGGTCATTTATCATCTAAGCCAAATAGAAAAAATAGAAAATAAAGGAAAGGTACCTATCTATCAGATCAATGGATTAGAAATGTAATATTACTTATAATCAATATCAACGAAATAAACGAAATATCAATCAAAGAGATTGGATCATGTAATATTCATCTTGACAAGAAATTATCTACATAATATG-----ATAAAATATGTATCAAAATGTATCAAAAACACAAGGGCTATAGCTCAGTTAGGTAGAGCACCTCGTTTACACGCGCGCCAATG-TTTTTTCAGAGGAGTCCATCATGTAATCAAAAGAGTTGATCTTATTGAGAAATCGATGTCTTACTCCATTTTAGGGAACAAAACAAGAGAACAATAGCCTGACAAAGGGTTTAAATGTCAAATAGAATCCATCATTGATTTGAGATATTGATAAGGTGAATACCCAGTCTATTCAATGCTAGGCATAATGAGTATAGGGACCTCAAAAAAATTCTCTTTTCGTCCTATCCTATCTTATGAACTTTAAGGTGTATGAAGTTTCATTTCCTATTTGATACTTTAATTTAAGTAGGTCGATAGAGAATCCATTTAACTTAAGTTGATCCAGGCCAGAAGCAGACCTACGTCAGGATAACCCTTCTTTGAAACACTTTGGTAGTGCTCTTAGATTGTAATCCAAATAATAAATCAGAGCACAGGGAATCATCTCCTTTTTCTTTCTGTCAAGAAAAAAGATGGTAGACTAACTGATACAAATATCAGTTATCAGTTAATGAAAAAGCCCAATGCAAAAAAAAAAATGCACGTTGGGTCTTTAAAACAATTCAAATCTTTTTGATAATAATCAGTTTGATCTGTTTTACCGAGAAGGTCTACGGTTCGAGTCCGTATAGCCCTAATATTCCTACAGATACTAATAATATTTATTATCTAATATCTCTCATTACTAATATATTACTAAATACTCTATAATACTAAC--------------TCTATAATACTATTATTATTAGTACTAATATAAATTCTATTATTTTATAT-------TAAGAAAGAATTTCTAAATTTCTATTAGAATATATTAATATTAGATAGAAGAATACTAATATTAGTATACTTGGTAATATTAGTATATATATTTGATAGAATATAATTAATATTAATATAATAATTTTTATAAAAATTTTAAGCATTTTGAAATTTAATATAGAATCGACTAATAACTAATACTAATGACTAATTCGATATATTTTCCACATTCCTAGGAGTACGTTTATGTTTTTGCTTTACGAATATGATATTTTTTGGACATTTCTAATAATATCGAGCTTTATTCCTATTTTGGCATTTCTAATTTCTGGAATTTTAGCCCCGATTAGCAAGGGGTCAGAGAAACTTTCTAGTTATGAATCGGGAATAGAACCAATGGGCGATGCTTGGTTACAATTTCGAATTCGTTATTATATGTTTGCTCTAGTTTTTGTTGTTTTTGATGTTGAAACGGTTTTTCTTTATCCATGGGCAATGGGTTTCGATGTATTGGGGGTATCCGTATTTATAGAAGCTTTAATTTTCGTGCTTATCCTAATTGTTGGTTCAGTTTATGCATGGCGAAAGGGGGCATTAGAATGGTCATAATTCTTGAATATTTATAGACAATAAAAATATTTATAGACAATAAAAAAAAAAAACATTGAGACAGTTATGAATTCCATTGAGTTTCCCTTACTTGATCGAACAACCCAAAATTCAGTTATTTCAACTACATTAAATGATCTTTCAAATTGGTCAAGACTATCCAGTTTATGGCCGCTTCTCTATGGTACCAGTTGTTGCTTCATTGAATTTGCTTCATTAATAGGATCACGATTCGACTTTGATCGTTATGGACTGGTACCACGATCTAGTCCTAGGCAGGCAGACCTAATTTTAACAGCGGGCACAGTAACTATGAAAATGGCTCCTTCTTTAGTTCGATTATATGAGCAAATGCCCGAACCAAAATATGTTATTGCTATGGGAGCCTGTACAATTACAGGGGGGATGTTCAGTACCGATTCTTATAGTACTGTTCGGGGCGTGGATAAGCTAATTCCTGTGGATGTCTATTTGCCGGGCTGTCCACCTAAACCGGAGGCCGTTATAGATGCTATAACAAAACTTCGTAAGAAAATATCTCGAGAAATCTATGAAGATCAAATTAGGTCTCAACGAGAGAATAGGTGTTTTACTACCAACCACAAGTTTCATGTTGAGCGCAGTACTCATACCGGCAATTATGATCAAGGATTATTCTTTCAACCACCATCTGCTTCAGAGATATCCTCTGACATATTTTTCAAATATAAAAAAGTTCAGTATCCTCCCACGAAGTAGTGAATTAGACAGGATCCTTTTGTGCAAAATACAATAATAAATAGCAAGTCAATCTTCAAAAATTTCACCGTAATGTAAATGTAAAATACTTATACAAAACATATACAAAAAAATGCAGGAGAAATAAAAAATGCAGGGTCGTTTGTCTACTTGGCTAGTCAAACATGGACTAGTTCATAGATCTTTGGGTTTCGATTACCAAGGAATAGAGACTTTACAAATAAAGCCCGAGGATTGGCATTCCATTGCTGTCATTTTATATGTATATGGTTACAATTATCTACGTTCCCAATGTGCCTATGATGTAGCACCAGGAGGACTGTTAGCTAGTGTGTATCATCTTACGAGAATAGAGTATGGTATAGATCAACCAGAAGAGGTATGCATAAAAGTATTTGTCCCAAGGAAAAATCCCAGAATTCCTTCTATTTTCTGGGTTTGGAAAAGTGCGGATTTTCAAGAAAGAGAATCTTATGATATGTTGGGAATCTCTTATGATAATCATCCGCGTCTGAAACGTATTTTAATGCCCGAAAGTTGGATAGGATGGCCTTTGCGTAAAGATTATATCGCCCCCAATTTTTATGAAATACAAGATGCTCACTAAATGATAAAAAGAAGAAACTAACCCGCATTTCTACAACCCCAGATATTTAAATTTAAGTAAGGAATATCTGTACATTCTCTTATAGATCAGACAAAGTAATTGAAGTGAAATCAGACAGAATAATTGAGGTCTCATTCATATATTATTATGGGTGGGATAAATAAAAAAATTAGGGTAGGGATTCATTGGGATTCTCAAATTTGAACGATACTTATTTCGGACGAGCCAAGCCAATAATAGAATGAATTGAAAAAGTTCTGCATCATGAACTATGTAACGTACACATCAACATCAATTATATGGCCGCTAAAAAGAAAAAGTAACATTAAAGGAGATGAAGAAAATAGAAATATCAAAGAAAATACAAAGAAATGAGTCGGATTCTATTTGTAATGTATCTGAGATGAATTTTGACTATTCCCACCCCTGAACTTCCCTAGACTAGACTTTTGGGTCTTTCAACCAACTAATTTAACCATTCGAATATTATTGAAGTATTAACATTCTTCTTTGTAGCGCAGAAATAAAAAAAGGAAACAAAATCGAATAATTCATTTTTTTTTTTTACATATTTTCTATACATAGAATATACCTAGAACATACATCTATTCTTTACTCATATAGAAAGAATATATCTCCAGACACCTAGATGGATAAATATGTATGATGCTCTAAACCGCTAATAGATACTCATACAAATTAATCATGTGCCAGGAACCAGATTTGAACTGGTGACACGAGGATTTTCAGTCCTCTGCTCTACCAGCTGAGCTATCCCGACCATTCTTGACGCATCATCCTCATTTTTAGAGATTACTTGAGTATATGTCAATGAATCTATGTCAACTAAAT-AAAAAAAAAAAGACTTTTTTTTTAATTTCATTTTCTTTTTCAGTTTCAGTAGTAGTAATCATTATGTATTGTTAATCGTGCATATGAGGATTCCTTGCTCAAAGATAAGATGTTCATTTGTACGTTTATCAT-AAAAAAAATTGTACGTGTATTGTACGTGTATAGTATAATATATACTTTATATTCAATT-----------ACATATTCCAAACATATTCCACATATTCCAAGACTTGTGATTGTGATAAGAAAAAGAGAAATTCCACTCAGATCCATTTGTGAAAGAATAGACTGAATAAGACACATAACGATAAGACACATAACGAATTTAAAAAAGAGGATTTAGGAGAAATAATTAGAGAGTTAAACGGGCCTTTTGGGGATAGAGGGACTTGAACCCTCACGATTTCTAAAGTCGACGGATTTTCCTCTTACTATAAATTTCATTGTTGTCAGTATTGACATGTAGAATGGGACTCTATCTTTATTCTCGTCTGATTAATCAGCTCTTCAAAAGATCTATCAGACTATGATGGAATGAATGATTTGATGAAAGTCAATTCTTTTTTTTTCAAATTGGAAATAATTTGATTCACATCTTTCATTTGTAATGTAAATATTCAAAAATAGAGATTTTCAGTCTTCATTAATCAATTGAAATAATTTTTCAGTACATATAC----ATATATATATTTATCCTTGATCCTTTCCGGAATTTCGATGGAAGGATTCCTTTCGCATTAGGAAGGGAAATAAATGTCGTCAACTCCATTTGTTAGAACAGCTTCCATTGAGTCTCTGCACCTATCCTTTTTTTGTTCTCGCTTTCTGAACTTTTCTTTGCTTTGTTTTCGGAAAACAGGATTTGGCTCAGGATTGCCCATTGTTAATTCCAGGGTTTCTCTGAATTTGAAAGTTATCACTTGGTAAGTTTCCATACCAAGGCTCAATCCAATTAAGTCCGTAGCGTCTACCAATTTCGCCATATCCCCCTTTTTTTAGATTAGGATCTCATTAGGATGTTTTTTTTTTTTTTCATTTAAATTATGAGAATTATGCCGGAACTGTTGAATTTATTAGATACCGATTCCTATATTGAAAAATGTTTCCTCCTATTTATTTGATTTATTCTCTTTCATCTATATCGGATACCCATATTTTATTT-GGTCGAATCAAAAATGATTCTATCATTTCTGTATTCGCAATTCAATATACATAGATATATACCACATATTTATCTATTTGAGATGCCCCTCCCTCTATCATTTTTTTCATACAATTTGGAATACTCGAACGGTCGATTC--TTTTTTTTTCGTCTTAGTTTTTACCTTTCCGAATGAAAACAAGGGAATCTTTCATTATGATCTGAATTGGGCCTTTCTCTTTCTTTCATTTTTCTCTTTTTTCCTTAGAACGGACAGACCCTATATAAATAACATAACTAAAAAAAAAAAACTAAAATGGAAATTTCTTTTTTATTTTATTAAATAAAAAAATCACTTATTATTTTATTAAATTAGAATAGCTAATAGCTATAACTAATCTAATGGCTATAAATAATAATTCTATTAAATTAGAATTATACATTCATTTAGTAATTCGAATATTTTTTCGATTCTATCTAAGTAAATAGAAATTCGATAGAAATATCGAATTTCTATTTACTTATAAAATTTACTTTGAAAATCCAATTTTTTAGAATTCTAATAGATAAATCTATGCATTATACATATTTAATCTTAATGTATAAGAATATTGTAATATAAATAACTGTTTACTGTAATCTAATTCTTCATTATTCTAAATTATAAGAAATTAGAATA-TTTTTTTTTTCTAATTATCTATCTAATTATCTAATTATAATAAATATTATTATAGAAAAATTCTAATATTATGAAATATTATGATATAATATGAAGATACTCTCTAATATAAATAGAAGATATTCTATAATATAGAAATTATATAG--AAAAAAAATATAGAATATATAAATAATAGAATAATATAAAATATTGTTATCTATATATATAGATAGATATTTGATAAATTATTTGCTAAATAGATTTCGATCTATTCTATTAACTATTTATCGTTATCTTCAAATTGTTATGTTCTTTATGTTATTTATGTTTTATGGCCTAGAATATCAAAGAAATATTAAAAATTTTTGATATTCTATATCTTTTTCTATGTTCGTATTAAATTAATTATGTTATGAATAGCTAATAATAAACATTAAATAACTCTAAGATCCCAGTAGTTTATTAAATTCCTATGCATGCGCAATTTCTGTTATGTGAGCCCGCTTAGCTCAGAGGTTAGAGCATCGCATTTGTAATGCGATGGTCATCGGTTCGATTCCGATAGCCGGCTTTTCTCTATTTGTTTTGATTTTTTACATAATTGATAATGTCTTTTTAGGAATAAAAAAATTGGAGGAGTTCGATCTCTGTAGAACAAATCAATAAAAGAACTTCCTTTTTTATTTTCTATATACAATGTTCGGATATTGATAGAATTCACCTAATTCTTCTTTGTAGTACAATACTTTAGTAGATTTCGCTTCATTTATCATATTTGTCATTTAGTTTAGTTTTAATTTCGATTTATGAAATTTTCAAAAGGAGTCTTTATGTCACGTTACAGAGGGCCTCGTTTCAAAAAAATACGCCGTCTGGGAGTTTTACCAGGACTAACTAGTAAAAGGCCTACAGTCGGAAGCGAACTTAGAAACCAATCGCGCTCCAGTAAAAAATCTCAATATCGTATTCGTTTAGAAGAAAAACAAAAATTGCGTTTTCATTATGGTCTTACAGAACGACAATTGCTTAAATACGTTCGTATCGCCGGAAAAGCTAAAGGATCAACCGGTCAGGTTTTACTACAATTACTTGAAATGCGTTTGGATAACATACTTTTTCGATTGGGTATGGCTTCGACTATTCCTCAAGCCCGCCAATTAGTTAACCATAGACATGTTTTAGTTAATGGTCATATAGTAAATATACCAAGTTATCGCTGCAAACCTCAAGATATCATTACAGCGAAGGATGAACAAAAATCTAGAGCTCTGATTCAAAATTATCTTGATTCAGCCCCCCGTGAGGAATTGCCAACCCATTTGACTCTTCACCCATTCCAATATAAAGGATTAGTCAATCAAATAATAGATAGTAAATGGGTTGGTTTGAAAATAAATGAATTGCTGGTTGTAGAATATTATTCTCGTCAGGCTTAAACCTAACTAAAATAACAAGAATTTTGATCTGAGGATTTTTTCCCATTCATGTATCATAGACATAGATATAGGAAGATTTTCATTCCTTGCCCACCTTTTCCAGTATTTTTCGTATTACAGAAAGAAATTAGGAATAGAGAATCAATCCATATCCAATCCAAGAAAGTTGGAATAATGGTATCCAATGTCATTTGAAACATTGCGGTCAGTAACATTGATAAATTAGGTAAAGGTGCGGAGAGAGAGGGATTCGAACCCTCGGTAAACAAAAAGCCTACATAGCAGTTCCAATGCTACGCCTTGAACCACTCGGCCATCTCTCCCTCCTGCATAATGATTATGGCCCAGAAACCGGGTGAATAGTGAGTCAAGTCATTCATATTCCATTTTTTTGGATAGGTGCATACAATCAATTCGAACTATAAGAATAGAAAAAAAAGTTTTTATCAAAACCTTCTTCGAGGCCGTAGGATAAACAAATTTTATTAATGAGTCTGTTTTTACGTTATTTCGTACTGTATTGTACAATTCCTTTGTTTGTGGGATTATTCTCTTTTCTCACGCGATAAATAATTAAATTATAGAATGGGTTGCTACCTATGCCTAGATCTCGGATAAATGGAAATTTTATTGATAAGACCTTTTCAATTGTAGCCAATATCTTATTACGAATAATTCCGACAACTTCAGGAGAAAAAGAGGCATTCACTTATTACAGAGATGGTGCGATTTGATTATCTTTTTTTTTTTTATTTATTTAACGATCCCAGTCTTAGGAGAAAGACACATTCTTCGGAGAAAAGAAAGAAAAAAATTGAAAAAACCTACGCTTGCTGAAGGTGAAGTTTGTAAATAAAACGATTAACTCCTTCTGTCGTGTATCCTCGATTAATGCAGCCTCATATGCTTCAATTTTAGGTTTATAGTATTAAGCGAAAGGTTATACCTATACCTATGGGGTTAGGTCAATCCTACTCCACTAGTACCAATAGGCGGCCTGGGGGAAGAAGCACTACGCTTAGGAATCAACAACACGAAAGAAAACTTTGTAAAAAAAAATATCCTTCCTTTCTTTTCGGGTCGGGACTAACAAGAATGGTTAGGACAACAAACATCCATCTCGTTCGTATTTTGGATACCCGTATAACCATCGAAGACTGTTGAAGTGACTAATTCCGGGAATTAAGCGGCGTTGAGGACAAAGAAATTGTTGGAGTTACCTTTTTTTATCCAGTACCAACCTACTTAATGTTAAGAAAAGATCTTTTACAGGAAGGTTGGCTAGAGATTTCTTGTAAAAACACTAGCCCCGCTCAGTTGATAATGAGAATACTGCAATCTTTTTTGATTCTATGTATTTTTATCATTATACACATAAAGGAGGAGCCGTATGAGATGAAAATCTCACGTACGGTTCTGGAACGGAGATTCATTGAACCGAATGACGACCGTAACGGATGTCGGCTCAATCTGAAGGAAATTTTGCGGAAGCTTTACAGAATTATTATGAGGCTATGCGACTCGAAATTGATCCCTATGATCGAAGTTATATACTTTATAACATAGGCCTTATCCACACAAGTAACGGAGAACATACGAAAGCTTTGGAATATTATTTTCGGGCACTCGAACGAAACCCCTTCTTACCCCAAGCTTTTAATAATATGGCCGTGATCTGTCATTACGTGCGACTATCTCCACTATAGAAAGAAAAAAGAAAAGAACGAGCAAATCCGCTAAGAAATACTAGAAAAAATAGGCTTTCTACATATATATCGTCCAAAAAACGATTTTTATCAGCTGTAGCAAAGAAAGAAACTTCATAGAAGTCGAAATATGAAGAAATAGATATGCCTAGATACTTTTTTCTATGGATAAAAGATCTAATTGATAGAGGAAGCACCGTAAAGATCCATTAGCGAGGTTTTGGACCGATACAATAAAAACTGCTTACTTAATATCATGATAGAAAAGTTAGGAATCCACTTATGTAATAAAGTCGATCCCCTAGGGTTTTGAGCAGCGGTGTAGTATCAGATCCCAAAGATAGTAAGTCTTTTCTTTC------TTATGAAGAAAAGTCTTTCTCAAAGATTCTATAGAAATTGTCATATACTTTCATATATGATATATGAAATCGAGATAGTTACCTTTCAGAAAATTATAATGAGAGTGTTAATGCCGATGCTTTATTCTTCTGAAGGTAGGAGAAAAGATAAAACTATAAAAAGGGGATGAAATTCTTTATTAATATTAATCAAAATTCAAGTTTGAAACTCATGTAATTAACCTCTTTTCTTTTGGTTAACTCCAAAAAAATGGAACATCAAAAGAATTGACTGATGAGCCGTATGAGGCAGGAAACTCTCAAGTACGGTTCTAAGGGAAGGAATTTACTCACCTATTCCGACCGCGGAGAACAGGCCATTCGACAGGGAGATTCTGAAATTGCGGAGGCTTGGTTTGATCAAGCTGCTGAATATTGGAAACAAGCTATAGCCCTTACCCCTGGTAATTATATTGAAGCACAGAATTGGTTGAAGATCACAAGGCGTTTTGAATAAGAACACTCTGTTTATTATATTATTATTCTTATATTATTATTATATATTATTA----------------------TATTTTATTATTATATAATTATATATATTCTTTTTTATTATTTCTATTTTTCTATTTATTTTTCTTTC--TTTTTTTTTCTATTATATATTTCTATTTGATCTATTATATATTTCATTTTTAATTTCTTATAATTTATTGTTTGTTGTCCCCATCAGTCAAATAAAACAGATCGTTTCTATAGGAACAACCAATCAAAGAATCTCATTATATCCCTTCTAAAATCAATCGTTCTATTTCGTCTGGTATTTCGTAGAGATAAACGATACGTGGATACTACAGTAGAAAATTCTCTTTTTTCTGCTATTCAAACTAATAATATTCAAACTAATAAACTAATAAAATAAAAGAGAATTTCGAAAAACTAAATAGAAATACCAGTATGTCCCCTGATAATGCTAATGACCGCTCACGTGATTTGAAATAGAGTACATAATAATATCTTCTTTCTATGTAAGACAGAAAGTTAAATTAGTTCCATCTAGGAGCTTCTAATTCAAATCTGAATGCACTAGGTTGCACAAAAAAATTATTTAACTTCAATTCAAAGTCCAGAAAAGGTTTTAGAAGATTAAAAAAGGTCCGTTGAGCGCCTCACTGCTATGTCATAATAGATCCGAACACTTGCCCCGGATTGACTTCCAGATCATAATTGTTCTAGTGAATAACTAAAGAAAATAGATTAAAGAAAATATAGAATAGATATAGATAGGATAGATGGGAGATAGAAGAGAAAGAAACTCAATATAAACATCTCTCATAGGTTCACTAATTATGTTTTATGTTGGCGGGTCTCTTTGTATGTGTTGTCCGGAAAGAGGAGGACTCAATGATTATTCGTTCGCCGGAACCAGAAGTCAAAATTTTGGTAGATAGGGATCCCATAAAAACTTCTTTCGAGGAATGGGCAAAACCCGGTCATTTCTCAAGAACAATAGCTAAGGGACCTGATACTACTACTTGGATCTGGAACCTACATGCTGATGCTCATGATTTCGATAGCCATACTAGTGATTTGGAGGAGATTTCCCGAAAAGTATTTAGTGCCCATTTCGGCCAACTCTCCATCATCTTTCTTTGGCTGAGTGGCATGTATTTCCATGGTGCTCGTTTTTCCAATTATGAAGCATGGCTAAGCGATCCTACTCACATTGGACCTAGTGCTCAGGTGGTTTGGCCAATAGTGGGCCAAGAAATATTGAATGGTGATGTAGGCGGGGGTTTCCGAGGAATACAAATAACCTCTGGTTTTTTTCAGATTTGGCGAGCATCTGGAATAACTAGTGAATTACAACTCTATTGTACCGCAATTGGTGCATTGGTCTTTGCAGCCTTAATGCTTTTTGCTGGTTGGTTTCATTATCACAAAGCTGCTCCAAAATTGGCTTGGTTCCAAGATGTAGAATCTATGTTGAATCACCATTTGGCAGGGCTACTAGGACTTGGGTCTCTTTCTTGGGCGGGGCATCAAGTACATGTATCTTTACCGATTAACCAATTTCTAAATGCTGGAGTAGATCCCAAAGAGATCCCACTTCCTCATGAATTTATCTTGAATCGGGATCTTTTGGCTCAACTTTATCCCAGTTTTGCCGAGGGAGCAACCCCCTTTTTCACCTTGAATTGGTCAAAATACGCGGAATTTCTTACTTTTCGTGGAGGATTAGATCCAGTAACTGGCGGTCTATGGCTGACCGATATTGCACACCATCATTTAGCTATTGCAATTCTTTTCCTGATAGCGGGTCACATGTATAGGACCAACTGGGGTATTGGTCATGGTATAAAAGATCTTTTAGAGGCTCATAAAGGTCCATTTACAGGCCAGGGTCATAAAGGTCTATATGAGATCCTAACAACGTCATGGCATGCTCAATTATCTATTAACCTAGCTATGTTAGGCTCTTTGACTATTGTTGTAGCTCACCATATGTATTCTATGCCTCCTTATCCATACCTAGCTACTGATTATGGTACACAACTGTCATTGTTCACACATCATATGTGGATTGGTGGATTTCTCATAGTTGGTGCTGCTGCGCATGCAGCCATTTTTATGGTAAGAGACTATGATCCAACTACTCGATACAACGATCTATTAGATCGTGTCCTTAGGCATCGCGATGCAATCATATCACATCTCAACTGGGTATGTATATTTTTAGGCTTTCACAGTTTTGGTTTGTATATTCATAATGATACCATGAGCGCTTTAGGGCGCCCCCAAGATATGTTTTCAGATACCGCTATACAATTACAACCCGTCTTTGCTCAATGGATACAAAATACCCACGCTTTAGCACCAGGCACAACGGCCCCTGGTGCAACAACAAGCACCAGTTTGACTTGGGGGGGTGGTGATTTAGTGGCAGTGGGCGGCAAAGTTGCTTTGTTACCTATTCCATTAGGAACTGCAGATTTTTTGGTCCATCATATTCACGCATTTACAATTCATGTGACGGTATTGATACTACTAAAAGGTGTTCTATTTGCTCGTAGCTCACGATTGATACCGGATAAAGCAAATCTTGGTTTTCGTTTCCCGTGTGATGGACCTGGAAGAGGGGGGACATGCCAAGTATCCGCTTGGGATCATGTCTTCTTAGGGCTATTCTGGATGTACAATGCAATTTCGGTAGTAATATTCCATTTCAGTTGGAAAATGCAGTCAGATGTTTGGGGTAGTATAAGCGATCAAGGGGTAGTAACTCATATCACAGGAGGAAACTTTGCGCAGAGTTCCATTACCATTAATGGGTGGCTCCGCGATTTCTTATGGGCGCAGGCATCCCAGGTAATTCAGTCTTATGGTTCTTCATTATCTGCATATGGTCTTTTTTTCTTGGGTGCCCATTTTGTATGGGCTTTTAGTTTAATGTTTCTATTCAGCGGGCGTGGTTATTGGCAAGAACTTATTGAATCTATCGTTTGGGCTCATAATAAATTAAAAGTTGCTCCTGCTACTCAGCCTAGAGCCTTGAGCATTGTACAGGGACGCGCTGTAGGAGTAACCCATTACCTTCTGGGTGGAATTGCCACAACATGGGCATTCTTCTTAGCAAGAATTATTGCAGTAGGATAATGGCTAGGAGGATTTGAAAAGCATTATGGCATTAAGATTTCCAAGGTTTAGCCAAGGCTTAGCTCAGGACCCCACTACTCGTCGTATTTGGTTTGGTATTGCTACCGCACATGACTTCGAGAGTCATGATGATATTACTGAGGAACGTCTTTATCAGAATATTTTTGCTTCTCATTTCGGGCAATTAGCAATAATTTTTCTGTGGACTTCCGGGAATCTGTTTCATGTAGCTTGGCAAGGAAATTTTGAGGCATGGGTACAGGATCCTTTACATGTAAGACCTATTGCTCATGCAATTTGGGATCCTCATTTTGGTCAACCGGCTGTAGAAGCTTTTACTCGAGGGGGTGCTCTTGGCCCAGTGAATATCGCCTATTCCGGTGTTTATCAGTGGTGGTATACAATCGGTTTACGTACTAATGGGGATCTTTATACTGGAGCTCTTTTTCTATTATTTCTTTCTGCCATATCTTTAATAGCGGGCTGGTTACACCTACAACCGAAATGGAAACCGAGCGTTTCGTGGTTTAAAAATGCCGAATCCCGTCTCAATCATCATTTGTCAGGACTATTCGGAGTCAGTTCCTTGGCTTGGACAGGGCATTTAGTCCATGTCGCTATTCCGGGATCCAGGGGGGAATACGTTCGATGGAATAATTTCTTAGGTGTATTGCCACACCCCCAAGGATTAGGTCCACTTTTTACAGGTCAGTGGAATCTTTATGCTCAAAACCCCGATTCCAGTAGTCATTTATTTGGTACCCCCCAGGGAGCAGGAACTGCCATTCTAACACTTCTCGGGGGATTTCATCCGCAAACGCAAAGTTTATGGCTGACCGATATTGCACACCATCATTTAGCTATTGCATTTCTTTTTCTCCTTGCTGGTCATATGTATAGAACTAACTTCGGGATTGGGCACAGTATAAAAGATCTTTTAGAAGCACATATTCCTCCGGGGGGTAGATTGGGGCGTGGACATAAGGGTCTTTATGACACAATCAATAATTCAATTCATTTTCAATTAGGCCTTGCTCTAGCCTCTTTAGGGGTTATTACTTCCTTGGTAGCTCAACACATGTACTCTTTACCTGCTTATGCGTTTATAGCGCAAGACTTTACTACTCAAGCTGCGTTATATACTCATCATCAATACATCGCAGGATTCATTATGACAGGAGCTTTTGCTCATGGAGCTATCTTTTTTATTAGAGATTACAATCCAGAACAGAATGAGGATAATGTATTGGCAAGAATGTTAGACCACAAAGAAGCTATCATATCCCATTTAAGTTGGGCCAGCCTCTTTCTGGGGTTCCATACTTTGGGACTTTATGTCCATAATGATGTCATGCTTGCTTTTGGCACTCCGGAGAAACAAATCTTGATCGAACCTATATTTGCCCAATGGATACAATCTGCTCATGGTAAAACTTCATATGGGTTCGATGTACTTTTATCTTCAACGAATAGTCCGGCCTTCAATGCGGGGCGAAGCATATGGTTGCCTGGTTGGTTAAATGCTATTAATGAGAATAGTAATTCTCTATTCTTAACAATAGGGCCTGGAGACTTCTTGGTTCATCATGCTATTGCTCTAGGTTTACATACAACTACATTGATCTTAGTAAAAGGTGCTTTGGATGCACGTGGTTCCAAGTTAATGCCGGATAAAAAGGATTTTGGTTATAGTTTTCCTTGCGATGGTCCGGGACGAGGTGGTACTTGTGATATTTCGGCTTGGGACGCATTTTATTTGGCAGTTTTCTGGATGTTAAATACCATTGGATGGGTTACTTTTTATTGGCATTGGAAGCACATTACACTATGGCAGGGTAATGTTTCACAGTTTAATGAATCTTCTACCTATTTGATGGGATGGTTAAGAGATTATCTATGGTTAAACTCTTCACAACTTATCAATGGATATAATCCATTTGGTATGAATAGTTTATCAGTCTGGGCGTGGATGTTCTTATTTGGACATCTTGTTTGGGCTACTGGATTTATGTTCTTAATCTCCTGGCGCGGATATTGGCAGGAATTGATTGAAACTTTAGCATGGGCTCATGAACGCACACCTTTGGCTAATTTGATTCGATGGAGAGATAAACCAGTGGCTCTTTCCATTGTGCAAGCAAGATTGGTTGGATTAGCCCACTTTTCTGTAGGTTATATATTTACTTATGCAGCTTTCTTGATTGCCTCTACATCGGGCAAATTTGGTTAATTTAATTCTTTATTGTATCTGCAAAAATCTCATTTCATTTCTTTCTATGGAGAA--GGGGGGGCCGCCTTCTTATATTTCTACATCTAGGATCGGACGTCTATCATTGATACTAATAGGAAATGAACCATTATCATTATGGCAAAGAAAAGTTTGATTCAGAGGGAGAAGAAGAGGCAAAAATTGGAACAAAAATATCATTTGATTCGCCGATCCTCAAAAAACGAAATAAGCAAAGTTCCGTCGCTAAGTGATAAATGGGAAATTCGTGGAAAGTTAGAATCACTACCACGTAATAGTGCACCTACACGTCTTCATCGACGTTGTTTTTCGACCGGAAGACCGAGAGCTAATTATCGAGACTTTGGGTTATCTGGACACATACTTCGTGAAATGGTTCATGCATGTTTGTTGCCCGGTTCAACAAGATCAAGTTGGTAAGGATGAAAAATTCTCTTCATTTTTTTATTCATTTTTATAATCAGCGATCATAGGAGGGTCCCTTTACCATTCTGTATAAATGGTTTATTCTATTTGTACAGATATGGTGGAGGGGCGCATTCAATCTTTGTTTGTCCATTAATTGTCAATTCTTCTCTTTATCGCGGGGTAGAGCAGTTTGGTAGCTCGCAAGGCTCATAACCTTGAGGTCACGGGTTCAAATCCCGTCTCCGCAACATTTTTTGACAAAACCCAGGGTTCAAGAAGAGGGGGGGATACTATACCTATACTATCCCAGTCAACTCTCTAAAATTTTTTATACATTACTATTAAATACTATTAAAAACATAAAAAATAAAACAAAGGCAGGGGCGGATAGCGGGAATCGAACCCGCGTCTTCTCCTTGGCAAAGAGAAATTTTACCATTCGACTATATCCGCATTTTTCCTTTTATCATACTTGATACGTAATATATCGATTCTATTTGTGCAGAGCTAGGTCTGATACTCTGTTAGGGGTAATTCAAAATAAAAATAAAATAAGGTCGAAATTAAAAAAATATATATAATATAAATATATTTATATTATATATATAATATCTAT-----------TATATATATATATCTTTATATTCTGAATAGAATAATACGTTCTATTCATATTAGTTTCTATTAATAATTCATATTTCTATTATTATATATTCTTTTTTCTACATTCTATAATTATTATA---TATATA--GAATTAAGAGTACGATTCTATAT--------------AATATTTTATATAGAATATTTTTA-TTTATAATTTATTATATATTATTTCTATTAATAATAATCTTTCCATTAATCTATTAAATCTTTATAGAAGATTTATATATTTCTAGAATATTTAGAATAATTTCTAATATATTAATAGAAAATATTCCATTTGAATATTCAAATTATTCTATTTTATTCTATTTATTTTCTTATTTTATTATTTATATTTTTATA--TTTATATATATATTATTG----TTTTTTTTTAGTTTTACT-------ATATACCATAACAAGATACCATATAAGTATAAGATATAAAATTTTTGCAATAGAAGAAGTTTGACCCCTCCCTATAATGTTTTAGTTTTCTTTATTTTTGGGGGCTTATATATTCCATTTTAATGTGCCTCACAATCCGAAAGAATTC---GGGGGGGGGGGAGGGGTCATTTCAATGTTCGTTCGATCTAGAACAAATAGCTTCAAGAGATGAGAGAATTAAGAATACCCACTAGAAAGACTAATCCAATCCATAATGATGTACCGGAAAATACAACATTTTTGTTACTCGACCAACCATCAGGAGAAGCAAATACAACAGGTACACTAATCAATAAAATGGATGAAGTAGCAATTAATGCAAAAACAGCCAATTGGAAAGCAATAGTCATGTTTCTAATCCTCCAATTTACCAACAAAAGAACTATACCATTTGATCCCCCAACCCCCTGATCCCTTTATCGACAAAAAATTTGTAATAAAAAAACGCATTATGTAGGTGTAGGATTTTATCATGAATCCATTGATTTTATATGACTTATTCCCACCCCTTTTTTAATTTAAAAAGGGCATGGATCGAAGGTAGTTTTTTTACTTCACAAAAGGACAGGACATGTTGGATCAAGCATCTAGATATTATATATCTATATATTATATATACAGATAGAAAAATAGATTCGCACCGGATAGCTTTACCATAGATAGATAATAGATAATAAGGGTATCAATTCATATGGTCATGTTCTATTCAGTGGAATAAAGATAAAATAGAAATTAGCTTTTGGAGAGATGGCTGAGTGGTTGATAGCTCCGGTCTTGAAAACCGGTATAGTTCGAAACAAAGAACTATCGAGGGTTCGAATCCCTCTCTCTCCTTTTGGTCGGCGAATGGATTTTTTTTTTATTGGTTTTGGTTGGCTCGGCTAAGTGGTGGTATAGCCGAGCCCGAAAAAAAAAAGATTAGTAGATATAAATGAGTTGAAAAGAAAATACTTTTTCAATATGACCTGCTCGACTCAACCCAATATGTATATAAAGTGATTCCCACTGGATCTCATCATGTTTCAATTAAGAGGAGTCATGGAAAGAACAGGTTCAAAATCTCGATCAATTCCTTTTTCAAATCCTGCGGCAGCTGCGCGAGCTCTTCCTGCGTGCCATAAATGACCTACGAATAGGAAGAATCCTAGAACAAAATGAGAAGTAGCTAACCAACTTCTAGGAGAGACATAATTGACTGCATTGATCTCTGTAGCTACGCCACCCACGGAATTTAAAGAACCTAAAGGAGCATGAGTCATATATTCCGCGGAACGACGTTCTTGCCAAGGCTGTATGTCTTTTTTCAGTCTACTCAAGTCCAAACCATTGGGACCTCTTAGAGGTTCTAACCAGGGCGCACGCAGATCCCAAAAACGCATAGTTTCTCCCCCAAAAATAACTTCTCCGGTCGGGGAACGCATTAGATATTTACCTAAACCGGTAGGTCCCTGAGCAGATCCTACATTAGCCCCAAGACGTTGGTCTCTAACTAGAAAAGTAAATGCTTGAGCTTGAGAAGCTTCTGGTCCAGTGGGCCCATAAAACTCACTAGGATAAGCGGTATTATTAAACCAGACAAAGCAACAAGCAATAAAACCAAAAACAGACAAAGCACCTAAACTATAAGACAAGTAAGCTTCTCCAGACCATACAAGTGCACGCCGAGCCCATGCAAAAGGTTTGGTTAAGATATGCCAGATTCCACCAAATATACAAATGGAACCCAACCATACATGCCCTCCAATTATATCTTCCAAATCGTCCACACTAACAATCCACCCCTCTCCTCCAAAAGGTGATTTTAGTAAATAACCAAATATAATACTTGGACTAAGGGTCAAGTTGGTAATTTTTCTTACATCTCCCCCTCCTGGAGCCCAGGTATCATATATACCCCCAAAATAAAGAGCCTTGAATACTAGAAGAAAAGCACCTATACCTAACAAGATTAAGTGAATACCCAAAATTGTAGTCATTTTATTTCTATCTTTCCATACATAACCGAAGAAAGGAAAAGATTCTTCAAGAGTCTCAGGTCCCAGAAGTGCATGATAAATACCGCCAAAGCCCAATACTGCAGAGGAAATTAAGTGAAGTACTCCAGACACAAAGTATGGAAAGGTGTCTATAACTTCCCCCCCAGGACCTACCCCCCAACCTAGAGTAGCTAGATGGGGAAGTAAAATTAAGCCTTGTTCATACATGGGCTTCTCGGGTACGAAATGAGCCACTTCAAATAGGTTCATTGCTCCGGCCCAGAATACTATTAATCCGGCATGGGCTACATGAGCCCCCAGTAGTTTACCGGATAAGTTGATAAGTCGGGCATTCCCGGCCCACCAAGCGAAACCGGTAGTTTCTTGATCACGACCTGTTAAAGCTAAAGTTCCATTAAAGAGCGTTTCCACGTGGTAGAACCTCCTCAGGGAATATAAGGTTTTCATGAGGCTGATCTTGAGCCGCCATCCACGCACGAATACCTTCGTTTAAAAGAATATTTTTGGTGTAGAAAGTCTCAAATTCAGGATCTTCCGCTGCGCGGATTTCTTGAGAAACGAAGTCATAGGCACGTAGGTTCAGGGCCAGACCGACTACTCCAAGAGCACTCATCCATAAACCAGTTACTGGTACAAATAACATAAAGAAATGTAACCAACGTTTATTGGAAAAAGCAACCCCAAAGATTTGGGACCAAAAGCGGTTAGCAGTGACCATTGAATAAGTTTCTTCAGCTTGGGTTGGGTTAAAAGCACGGAATGTATTTGCGCCATCACCATCTTCAAATAAAGTATTTTCCACGGTAGCACCATGAATAGCGCATAGTAGGGCAGCTCCCAATACACCAGCAACTCCCATCATATGAAATGGGTTCAATGTCCAATTATGAAACCCTTGGAAAAAGAGGATGAATCGAAATATAGCTGCTACACCAAAACTAGGCGCAAAGAACCAACCAGACTGACCCAGTGGATAAATCAGGAATACAGAAACAAAAACAGCAATTGGACCAGAGAATGCGATTGCATTATAAGGCCGCAATTGAACAGATCGAGCAAGTTCAAATTGACGTAACATGAAACCTATTAATCCGAAAGCACCATGGAGGGCAACAAAAGTCCACAGACCCCCTAATTGACACCAACGGGTAAAATCTCCTTGTGCCTCAGGACCCCATAGTAACAACAAAGAGTGTGCTAAACTATTAGCAGGAGTAGAGACTGCAGCAGTTAAGAAGTTGCAGCCTTCCAAATAGGAACTTGCCAATCCATGAGTATACCATGAAGTTACAAAGGTTGTACCTGTGAACCAACCCCCCAAGGCGAAATAGGCGCAAGGAAAGAGCAATAGACCGGACCAACCTACAAAAACGAAACGGTCCCTCCGTAACCAGTCATCCATAATATCAAATAAATCATTTTCATCTTTGGTAAATTTACCAAGAGCTATAGTCATAGTGATCCTCCTATTCAACTACTTCAACCATTTCCGAACACCTCATAACATTTTCAGGGATGGGACCTTCGAGGCTTTTCTCATTTATATGTGATTTTTTTCTCGTAGACTTCCCTTCTTTTCTATTTCTAATGGGTTTCGAATATAAAAGTCATTTATTGGTTTATTGATACCTAGGTCAAATCCATGAACTCAATTCGGTTATTCCTTTCTATTCTTAAAAATCCCCTAAGCCATGAATCATGAATTGTCTTATGACTCAAGATAAATTTTTTATAGAACTGTTCAATAAACAAATGAACCCCCCCTTTTTTTTCTCGCTCTCACTACCAGCGGATCCCCAAACATACTACTCTCCTTTCATCAAATAATCTTATTCTTGAATCTTGTTCGTGAATTTGATTTGATAAAAATAAATAGTTTTATATATTCTTCTAATTTCTATGTCTAGTAAACTACTACAATACAAGATCATATATTTTATTACTTTCTATTTTACATTTTTTTCTTTTATTGTCTTCTCTTCTTTGTTCTATTTTCCTCTCTTTCAGATTAATAAAAAAAAACTCCAAAGTATACTTTTTTGCAGATCGAGGTAAGAAATATACTTCCAATATTTTTTCTATTTATTTTTATCTATCTATTGCCCGAAAATATCGTATGCATCGATATGAAAAGAAAATATTTGATACGCGAAGTCGCGATTTGATGGATTTATTTTTCTATAGATATATCATATATTCTAGAAATAATAGAAATGTAAATAGATCTTTTCTTGTGTTCGGAAAAAAAAAAAAGATATTTAAAATTAAAATGACTTGTATGTTGGAACTTGGAATAAGTCCTTCTGGGTGGAGGAAGGGAATAGCAATTTATTCCTATAGAACCTCTAGGAACAAGAAGATTTAATCGGAAATATCGACAGATTCTTACGGAGTCCAAACCAATGTTCGAATTTCATTTCTATCGAATTTGAATATCAGAATAGTAGATATAGTTATGATTCAATGGGTTAGGTCCACTTACTTTTTTTTTATTGGAATAATCGAAAATAGGAATATCTAGCAATTAAAGGAGATATCCATTATTCATTATAAAAAAAAAAAAAATAGAAAAATAATAATATAATAATAAAAATGTTCCACTTTACTTTCTAACTAGAATTACTTTACTATATTACTATATTCGAATTCATTAGAATAATAACTTATTAGAATTTGAATTCAGAATTTCATTAGCAAATGGAATTCTACGATTCCTTAGTTTTTTTATTACAAATATAAAACTTATTACAAATATCAACAATATCTCTATTCTTCATTCTTCCTTCAAATATGAATACTACTGCTGGAGTTTTATC-AAAAAAAAGTAAAAAGCCCCTTATCGGATTTGAACCGATGACTTACGCCTTACCATGGCGTTACTCTACCACTGAGTTAAAAGGGCCCCGTTTGATTCAATTCCAGAATCAGGAACTAGCCAATATGAGTCTAGTACATATATTTGTTACTGCATATACTTATATAAGATTAGAATATATATGAAATAAAAATATACCTACCGAATCTTAACAATGAATCAAAAAAATCATATGGAATTATGAAAGATGGAAAGATCCTTCTGATCGAATCATTCCATTATATTGACAATTTCAAAAAACTGTTCATACTATCAACATAGTAGAATGGCGGTCGGGCAAGTATGCCCCCATCGTCTAGTGGTTCAGGACATCTCTCTTTCAAGGAGGCAGCGGGGATTCGACTTCCCCTGGGGGTAGGGTACTACGAAAGAAAGTTGATCATGGATTATCTATCAATAAAGACTGAAATTGATTTTTCCTGGGTCGATGCCCGAGCGGTTAATGGGGACGGACTGTAAATTCGTTGGCAATATGTCTACGCTGGTTCAAATCCAGCTCGGCCCAATAATTTGCCGATCCACCATGAAATAATATATAATATAACCCATTTGTTGTTCTCCGGAAATGCCCGATGTGCTCTGATACGGAAGAATAAAAATATGATACATTCCTAGCGCTTTTAATTTTTTCCGTACGTATTTTTCCACAAATACAAATTCAGATCTTGCTAATGATCTAGATTCATATCAGGATATGTAAGTATAAAGTCTAAGGAAAGGATTAAAGTAAATAAACTAAAAAGAAAAGGGTTTGAATGAAATCGTAAGAATATGTATATGTATGCTGTACGCTTTTTCCCTGGGGATTGTAGTTCAATTGGTCAGAGCACCGCCCTGTCAAGACGGAAGCTGCGGGTTCGAGCCCCGTCAGTCCCGATAGATAAATAAAGATACAAATCCAATAAAAAAGACATCAATTCTCGTGTTTGAAAGGGAATAAAAATAACAAACATAATCTCATTCCTTACAGGGATCCCCCCCTTTTTTATGTTTTTTTTTTTATTTAAGTAAAGGTTCCGACGAAGAAAGAAAAAAACTATTAAAAAAAAAAAAGAAATTATTGATTGCATCAGAAATAAAATTTTGGAATTTGGTATGGATAAAAAATCTTCCTATGTTATACTATTCAATTCTCGACGATGAATCGATTTGATAGCTCAGATATTGTTATTCATGATATTGTGATCCGATTTGATATCATCGAGATGTAATTTATACCACATTGAATTTACCGACGAAAGTATCATCTTTATGGGATTAAATCCCGAGTTATTTATTGGAAATTAAAGAGAAATAAAACAAAGAGATTATGGAAGTAAATATTCTCGCGTTTATTGCTACTGCACTGTTCATTCTAGTTCCTACTGCCTTTTTACTTATAATTTACGTAAAAACGGTAAGTCAAAGTGACTAATTTTACTTAATCATGACTTCTAAATTCTTATCACTGCAATCAATGGTTGAATAAAAAAATGAAAAAAAAAAAAGATTTCCATTTCGGCTTAGTCTTAAATGAGATGGTCGGACTAGAATAGAATCAGCAGAATTCTATGAAAGAAATCATATGGTAGAAAGAAAAAGATTTGATTTCTTTCTACCATACTATGTACATAGCATAGTGTCCCAATTTTTTTCTTTGTTTCATCTATTTGATTTGTATTGGTTCCAATCAATCTGAAAATAATCAAAAAGCAACTCTTATTTTTCTTTTTCCGATTCGAATTTTTAAATTATAGATTTCTGATTATTTTCAATACAATCCCGGTATCATACATATTAAAAAAAAAAAAAATAATAATAAAATAATAAAGTAATCTTTTTAGCATTCCGAAGAAGAAGTAATTGATTAAATAGTTGTTATTAAATAGTTGACAGATGATCGGGGGGTTCTATGAGAAACTTTTTTGCATTTCGAAAAAGATTGGTGGTAAAACCCACAACCGATTTTTAAGTTTGAACCATGATATGAAATGAGTTCAATAAAGCATAAATCCAATTTCGAACCTATTTTACAAATAAAAAAATAAAACAAGCGGTAAGGTAAACACGTAATATGGTATTCGCCTAAGGCAAGGGCAATATCTTATATATTAACTTCTATGTCTATTTTGTTTCCTATAGAAATTGCGTATCCGCTTAATAACTAATAACAGAACTATTTTCTTGTTATAAAGCAATTGATACAGTTTGATCCCTTAACTCAATTCAATTAGTAGTACCGTTAGAGTCCACTTCTTCCCCATACTACGAGGGAAAGGGAAAATGTAAAAACTACCATTAAAGCGGCCCAAGCAAGACTTACTATATCCATGTAAATTTTGTCTCCTATCTCTATCAATATGAAGGAATTATTTCATTATAGTTCACAAATTCTTCTTGTATTATTTTCTTTTTTTGTATTATTCACTAAGAATACTATAAATAATAAATAATAGTGGAAGCGCTGGTACAGAGTCAAAAAGGGATTCTGGGCTAACAACCATTAACGAAACAATCCAAGAAATCCAATTAGAACAATCTAACAAGTTATTTTATCTGATTTCTAGTAGAATCGGAAAACATTAATCATAAACAAAATATCCAGAGACATCCTTGGAAGTATTAAGGGAATGACTGTTACTAACAGGTAGAAATAATAAAACCTATGTTTTATCCCCCCCCCCCATTTCATTAAGTAATTTCATTAAGTAAAAATAAAAATATAGAATCAAAACAGATTTCTTTGCATACTCAATATTCTTATTTCCATATCTTATTTCCATTTGATCTAATCCTTACCGTCTCCCGATTCGTTCTCTAAAACAATTGGAAGACAGCCTATTAAATTCTTTGACTAGATAGGGGTTACCGAAAAGAAATTCTTTCTTTTTTATTATTTTTTAATCTAATAGAATATTCTATTATTTTAATATATTAT--TAATATATTAAAATAAAAAAAAAAAAGAATATTAATATTAAAATAGAATTATTTTAA-TAAATAAAAAAAAAAAAAAAGAAGAAAGCCAATTAACTATTCAATCTAACTAGTCTAACTATCTAACTAATATTAATTAAATAAATGCGGGAGCGATCATATACTTTCATGAGTCTGTATACAAGTTTCTTCCGCCCCCTCCCCAACTAAAAATGGAAGTAGATTCGTAGATTCCCTGTACGACTTATCCCTCCTATCCAATCTAATTCAAGACCCAGTCAGTAGACGGACACTACAGTAGTAGTGGAGTGAACGGACTATCCTTTCAAGATTTATCGCTTCCTTTTCACTACTAGAATCTTTTTCACTACTAGAATCTTTTCCTTGAATCCGAGACGAAAAGATTTACAGCATATTAGAGAACAAACCTCCCGATGCTTAGAATTTAGAATTAAACAAGTCTCAAGAGTCCTTTTCCCCCGCTTGTTTCTGTTAGAAAAAAAAATTCAAGTTTTCTATCAACAAGACAGAATAAACTATTTCAATTCTCTTGTTGATCAGGCGACACCCGGATTTGAACTGGGGAAAAAGGATTTGCAGTCCCCCGCCTTACCGCTCGGCCATGCCGCCAAAACGATAAAAAATCAATAAATATATAAGAATAGAATAA--CCCCCCCCAAAAAAACCAAAAAAGGGGTTCTAAACTTCTTTTTTATTTTATCTTAATTTTATCTTAAATTCCGTTTTCTTTAATTCTCAATCCCACACACTCTTCAAAGAGCTCTTTCCCCTTTTTCTATTGAAAAAACAAACGTGCACCTTCAGTCACAAAAGGCAAAATTTCAGGACAAATCAGAACCGTTAAATTAATAGTTAATTTAATTCCTGAACGATTTTTGAAATTGACTCTAAAATGGTTTTTTTCTTATCTCATTAAGAAAATCCAAATTGATACATAAACATAACTAATGAATATTGCTTTTTTTATTGAAAAAAAAATTCTTATCCATTTCAATTATAACAGCAACTGTCAGTATATGTAAACCCTAGAACATAAATTTAATTTGTTACACAGATATTATCTAATCGGGTATCTTATCTGTATTATAGTATAGGGAATTTTCAAGAAATTCTCGTGCTTCA----TTTTTTTTCTGGTATCCAATCGAATTGGAATATGTAATATCATAATAATGGTAGAAATAGAATCCATTTTTTGGTTTGATATTCTTTAAAAGACTCCAGAAGTCTAGGTGGAATTTTTCAATTCGTTTCCATTTAGAATTTAGATTCTATCTGTTTGTTTTGTTGCAAATTCGAATTTGAGAATAAAATTCTATTTATTCCTCTTTTCATAATAGGTATTTCATACACGGAGTTAGGTAAAATTTCATGTGATTCAGTAAAAAGAACAGAAATTCCATTATTTCTAAATCTATTCATGTGATTCGATGAAGAATGACAGCAAATCGTGTGGGATATTTTCTATAAAAGAAATGGGGAAATTGAAAATGCTTGGGGGTGGAAATGAGGAAATGTCTACAATACCCGGGTTGAATCAGATCCAATTTGAAGGATTTTGTAGGTTCATTGATCGGGGCTTAACAGAAGAACTTTATAAGTTTCCAAAAATGGAAGATACAGATCAAGAAATTGAATTTCAATTATTTGTGGAAACATATCAATTGGTAGAACCCTTGATAAAAGAAAAAGATGCCGTATATGAATCACTTACATATTCCTCTGAATTATATGTATCCGCAGGATTAATTTGGAAAAGCAGTAGGGATATCCAAGAACAAACTATTTTTATTGGAAACATTCCTCTAATGAATTCCCTGGGAACTTCTATAGTAAATGGAATATACAGAATTGTAATCAACCAAATATTGCAAAGCCCCGGTATCTATTACCGGTCAGAATTGGACCATAACGGAATTTCGGTCTATACTGGCACCATAATATCAGATTGGGGAGGAAGATTAGAATTAGAGATTGATAGAAAAGCAAGGATATGGGCTCGTGTGAGTAGGAAACAGAAAATATCTATTCTAATTCTATCATCAGCTATGGGTTCGAATTTAAGCGAAATTCTAGAGAGTGTTTGCTACCCTGAAATTTTCTTGTCTTTCCTGAATGATAAGGAGAAAAAAAAAATCGGGTCAAAAGAAAATGCCATTTTGGAGTTTTATCGACAATTTGCTTGTGTTGGCGGAGATCCAGTATTTTCTGAATCTTTATGTAAGGAATTACAAAAAAAATTTTTTCAACAAAGATGTGAATTAGGAAGGATTGGTCGACGAAATATGAACCGAAGGCTGAATCTTGATATACCTCAGAACAATACATTTTTGTTACCGCGAGATATATTGACAACTGCGGATCATTTGATTGGAATGAAATTTGGAATGGGGACACTTGACGATATGAATCATTTGAAAAATAAACGTATTCGTTCCGTAGCAGATCTCTTACAAGATCAATTTGGATTGGCTCTGGTTCGTTTAGAAAATATGGTTAGAGGAACTATATGTGGAGCAATTAGACATAAATTGATACCTACACCTCAGAATTTGGTGACTTCAACTCCATTAACAACCACTTATGAATCTTTTTTTGGATTACATCCATTATCTCAAGTTTTGGATCGAACCAATCCATTGACCCAAATAGTTCATGGGAGAAAATTGAGTTATTTGGGACCTGGAGGATTGACGGGGCGAACTGCTAGTTTTCGGATACGAGATATCCATCCTAGTCACTATGGACGCATTTGTCCAATTGACACGTCTGAAGGAATCAATGTTGGACTTATTGGATCCCTAGCAATTCATGCGAGGATTGGTCATTGGGGGTCTATAGAAAGTCCATTTTTTGAAATCTCTGAGAGATCAAAAAGAATAAGGATGCTTTTTTTATCACCAAGTAGAGATGAATACTATATGGTAGCGACAGGAAATTCTTTGGCACTGAATCGAAGTATTCGGGAGGAACAGATTGTTCCAGCTCGATACCGTCAAGAATTTCTGACTATTGCATGGGAACAGGTTCATCTTCGAAGTATTTTTCCCTTCCAATATTTTTCTATTGGAGCTTCCCTCATTCCTTTTATCGAACATAATGATGCGAATCGAGCTTTAATGAGTTCTAATATGCAACGTCAAGCAATTCCGCTTTCTCGGTCCGAAAAGTGCATTGTTGGAACTGGATTGGAACGCCAAGTGGCCTTAGATTCAGGGGTTCCCGCTATAGCCGAACATGAGGGAAAGATCATTTATACCGATACTGACAAGATCATTTTATTGGGAAATGGAGATACTCTAAGCATTCCATTAGTTATGTATCAACGTTCCAACAAAAATACTTGCATGCATCAAAAACCCCAGGTTCAGCGAGGTAAATGCATTAAAAGGGGACAAATTCTAGCGGACGGTGCTGCTACAGTCGGCGGCGAACTCGCTTTGGGAAAAAACATATTAGTAGCTTATATGCCCTGGGAAGGTTACAATTCTGAAGATGCTGTACTCATTAGTGAGCGTCTGGTCTATGAAGATATTTATACTTCTTTTCACATACGTAAATATGAAATTCAGACTCATGTGACAAGCCATGGTCCTGAAAGAATCACTAATGAAATTCCACACCTAGAAGCCCATTTACTCCGAAATTTAGACAAAAAAGGAATTGTGATCCTGGGATCTTGGGTAGAGACGGGCGATATTTTAGTGGGTAAATTAACGCCTCAAATGGCGAAAGAATCCTCGTATGCCCCGGAAGATAGATTATTACGAGCTATACTTGGCATTCAGGTATCCACCTCAAAGGAAACTTGTCTAAAACTACCTATAGGCGGAAGGGGTCGAGTTATTGATGTGAGATGGATCCACAAAAAGGGGGGTTCTAGTTATAATCCAGAAACGATTCATATATATATTTCACAGAAACGTGAAATCAAAGTAGGTGATAAAGTGGCCGGGAGACATGGAAATAAAGGTATCGTTTCAAAAATTTTGTCTAGACAGGATATGCCTTATTTGCAAGATGGAAGACCCGTTGATATGGTCTTCAATCCATTAGGGGTACCTTCACGAATGAATGTAGGACAGATATTTGAATGCTCACTCGGATTAGCAGGGGGTATGCTAGATAGACATTATCGAATAGCACCTTTTGATGAGAGATATGAACAAGAGGCTTCGAGAAAACTAGTGTTTTCTGAATTATATGAAGCCAGTAAACAAACATCGAATCCATGGATATTTGAACCCGAGTATCCGGGAAAAAGCAGAATATTTGATGGAAGAACAGGGAATCCTTTTGAACAGCCTGTTATAATGGGAAAGCCTTATATCTTGAAATTAATTCATCAAGTTGATGATAAAATACATGGACGTTCCAGTGGACATTATGCACTTGTTACGCAACAACCCCTTAGAGGAAGGGCCAAGCAAGGAGGACAGCGGGTAGGCGAAATGGAGGTTTGGGCTCTCGAGGGGTTTGGTGTTGCTCATATTTTACAAGAGATGCTTACTTATAAATCTGATCATATTAAAGCTCGCCAAGAAGTACTCGGGACTACGATCATTGGAGGAACAATACCTAAACCTGCGGATGCTCCAGAATCTTTTCGATTGCTCGTTCGAGAACTACGATCTTTGGCTCTGGAACTGAATCATTTCCTTATATCTGAGAAGAACTTCTGGATTCATAGGAAGGAAGCTTAATTGGACTAAATCAGAATTTTTATTCTATGATTGATCAGTATAAACATCAACAACTCCGAATTGGATTAGTTTCTCCTCAACAAATAAGTGCTTGGGCAAAAAAAATCCTACCTAATGGAGAGATAGTTGGGGAGGTAACAAAACCCTATACTTTTCATTACAAAACAAATAAGCCTGAAAAAGATGGATTATTTTGTGAAAGAATTTTTGGGCCTATAAAAAGTGGGATTTGTGCTTGTGGAAATTATCGAGTAATCGGAGATAAAAAAGACGACAAAAAATTTTGTGAACAATGCGGAGTAGAATTTGTTGATTCTCGGATACGTAGATATCAAATGGGCTATATAAAACTGGCATGCCCAGTAACCCATGTGTGGTATTTGAAACGTCTTCCTAGTTATATCGCGAATCTTTTAGATAAACCTCTTAAAGAATTAGAAGGTCTAGTATACTGCGATGTGTGATTTGATCAAAATTCTTATTGTACAGATTCCGAATGAGAAACTGTCATTCCATTCAATTGAATTGGGATGCCCCGTATCTGACATGTTTCTTGGGCTGAGTAACATGAAGCTCAGAATTATGGGTCTTTTGAATACTCCCAAATAAAAAGGGAATTGGTCTATGGTCAATTCAGTAATAGCTGTACCTCGTGAAAAAAAAGACTTTTTTGTGGAATTAACTATTCCATTTCTTTTAGAAAAGAACTTAAATTATGTTCAAATAAGCAAATATATCATGGTTACAGAAGTCTATCCATCGCATATAGGCTTAAGGACATCGTGGCATAACCGTCGAGGCGAAGTCTGGACCTAAAAGATCGAATGGAATGATACATAGACAAGGAAATCTCTTATGAATTCCAGGATACTCCTTTAATTAAGAATTAAATTAATAGGATTCCTCATTCGAAGGGGGGGTAGACTACTCAAGAATTTTACATTTCATTTCTTTTCTGTCGTAATTGAGAATTGGAAAAATAATTCAGAAAATCTAAATAAAAAGAAGAATGCATCAATGAAATGTTGCTTGGTCTTTATTGAGAACTTGAGTAAAGAGTAAACCTTTTATTTTAGATTAGAGGTTTTTTAGAATTTGAAAGCGGAAATCCCTTTCTTTATCTTTATTTGGTGTAACTACTTGAGCCGGATGAGAGGAAACTTTCACGTCCGATTTTGAAAGGGGGAGATCCTATTTTGGATTGGTGGATTGGATCCTATCCAAATTTTTCGTTTGCTAGGCCCGTAGTTAAAAAACCCACTTTCTTACGATTACGAGGTTCATTCGAATATGAAATCCAATCCTGGAAATACAGCATCCCACTTTTTTTTAGTACCCAAGGTTTCGATACATTTCGAAATCGAGAAATTTCTAGTGGAGCAGGTGCTATCCGAGAACAATTAGCCGATCTGGATTTGAGAATTCTTATTGATTCTTCGTTGGTAGAATGGAAAGAATTAGGGGAAGAGGGATCCACGGACAATGAAAATGAATGGGAAGATCGAAAAGTTGGAAGAAGAAAGAATTTTTTGGTTCGACGCATGGAATTAGCTAAGCATTTTATCCGAACAAATATAGAACCAGAATGGATGATTTTATGTCTCTTACCAGTTCTTCCTCCCGAATTGAGACCTATTATTCAAATAGACGGGGGTAAACTAATGAGCTCGGATATTAATGAACTCTATAGAAGAGTTATCTATCGGAACAATACTCTTATTGATCTATTAACAACAAGTAGATCTACGCCAGGGGAATTAGTAATGTGTCAGGAGAAATTGGTACAAGAAGCCGTGGATACACTTCTTGATAATGGAATCCGCGGACAACCAATGAGGGACGGTCATAATAAGGTTTACAAATCGTTTTCAGATATAATTGAGGGCAAAGAGGGAAGATTTCGCGAGACTCTGCTTGGCAAACGGGTTGATTATTCGGGACGTTCTGTCATTGTCGTAGGTCCATCACTTTCATTACATCGATGTGGATTGCCCCGCGAAATAGCAATAGAGCTTTTCCAGACATTTGTAATTCGTGGTCTAATTCGAAAACATTTTGCTTCGAACATAGGAGTTGCTAAGAGTAAAATTCGGGAAAAAGAACCGATTGTATGGGAAATACTTCAAGAAGTTATGCAGGGGCATCCCGTATTGCTGAATAGAGCGCCCACTCTGCATAGATTAGGTATACAGGCATTCCAACCCATTTTAGTAGAAGGGCGTGCTATTTGTTTACATCCATTAGTTTGTAAGGGATTCAATGCAGACTTTGATGGGGATCAAATGGCTGTTCATGTGCCCTTATCTTTGGAGGCTCAAGCAGAAGCTCGTTTACTTATGTTTTCTCATACGAACCTCTTGTCTCCGGCTATTGGGGATCCCATTTCCGTACCAACTCAAGATATGCTTATTGGGCTTTACGTATTAACGAGCGGGAATCGTCGAGGTATTTGTGCAAATAGGTATAATCCGTGTAATCGCAGAAATTCTAAAAATGAAAAAATTCACGATAATAACTATAAGTATACGAAAAAAAAAGAACCTTTTTTTTGTAATTCCTATGATGCAATTGGAGCTTATCGACAGAAAAGAATCAATTTCAACAGTCCTTTGTGGCTCCGGTGGCGACTAGATCAACGCGTTATTTCGTCAAGAGAAGCTCCTATCGAAGTTCACTACGAATCTTTGGGTACCTATCATGAGATTTATGGGCATTATCTAGTAGTCAGAAGTATAAAAAAAGAAATTCGTTGTATATACATTCGAACCACTGTTGGTCATATTTCTTTTTATCGAGAAATCGAAGAAGCTATACAAGGCTTTTGCCGGGCCTATTCATATGGTATCTAATCATATAGATGGTTGGTATCTAAGCTAAGTAAATTTAGGATACCGATGTGAATTCAGGTCTTCCCGGTTCAAGATGTGAATTCAGGTCTTCCCGGTTCAACTAGGATCATAGTTTTAAAATTTCTACGCGAATCAAGATAAAGAAAAGGAAGTTTTCCAATCATTGACTCAAACCCATTGTCGAACCGAACCCCACTGAGCGGAATATGGAGGTACTTATGGCAGAACGGGCCAATCTAGTCTTTCAAAATAAAGTGATAGGTGGAACTGCCATAAAACGACTTATTAGCAGATTAATAGATCACTTCGGAATGGCATATACATCACACATCCTGGATCAAGTAAAAACTTTGGGGTTCCGTCAAGCTACTGCTACATCCATTTCATTAGGAATTGATGATCTTTTAACAATACCTTCTAAGGGATGGCTAGTCAAAGATGCTGAACAACAAAGTTTGATTTTGGAAAAACATCATCATTATGGGAATGTACATGCGGTAGAAAAATTACGGCAATCCATTGAGATATGGTATGCTACAAGTGAATATTTGCGACAAGAAATGAATCCTAATTTTAGGATGACTGACCCTTTTAATCCAGTCCATATAATGTCTTTTTCGGGAGCTAGGGGAAATGCATCTCAAGTACACCAATTAGTAGGTATGAGAGGATTAATGTCGGATCCACAAGGACAAATGATTGATTTACCCATTCAAAGCAATTTACGCGAAGGACTGTCTTTAACAGAATATATCATTTCTTGCTACGGAGCCCGTAAAGGGGTTGTGGATACTGCTGTACGAACATCGGATGCTGGATATCTTACACGCAGACTTGTTGAAGTGGTTCAACACATTGTTGTACGTCGAACAGATTGCGGTACCATTCGAGGGATTTCTGTGACTACCCGGAATGGAATGATGCCGGAAAGAATTTTGATACAAACATTAATTGGTCGTGTATTAGCAGACGATATATATATAGGTTCACGATGCATTGCCATTCGAAATCAAGATATTGGGATTGGACTTCTCAATCGATTCATAACCTTTCAAACACAACCAATATCTATTCGAACCCCCTTTACTTGTAGGAATACATCTTGGATCTGCCGATTGTGTTATGGCCGGAGTCCTACTCATGGCGACCTGGTGGAATTGGGAGAAGCTGTAGGTATTATTGCGGGCCAATCTATTGGAGAACCGGGCACTCAACTAACATTAAGAACTTTTCATACCGGCGGAGTATTCACAGGGGGTACTGCAGAACATGTGCGAGCCCCTTCTAATGGAAAAATAAAATTCAATGAGGATTTGGTTCATCCTACACGTACACGTCATGGGCATCCCGCTTTTCTATGTTATATAGACTTGTATGTAACTATTGAAAGTGACGATATTATACATAACGTGATTATTCCACCAAAAAGTTTTCTATTAGTTCAAAATGATCAATATGTAGAATCAGAACAAGTTATTGCTGAGATTCGCGCGGGAACATACACTTTGAATTTAAAAGAAAGGGTTCGAAAACATATTTATTCTGACTCAGAGGGAGAAATGCATTGGAGTACCGATGTGTACCATGCATCCGAATTTACATATAGTAATGTCCATATATTACCAAAAACAAGTCATTTATGGATATTATCAGGAAGGTCGTGCAGGTCCGGTGCAGTCTCTTTTTCACTCCGCAAGGATCAAGATCAAATGAACATTCATTCTCTTTCTACCGAAGAAAGATATATTTCTAACCCTTTAGTAAGGAATGATCAAGTAAGACATAAATTCTTTAGTTCCAATCCTTCTGGTAAAAAAGAAAGCAGGATTCCTGATTATTCGGAATTTAATCAAATCATATGTATGGATCAGTGTCATTTTATACATCCTGCTATTTTCCACGATACTTCGGATTTATTGGCAAAGAGGCGAAGAAATAGATTCATCATTCCATTTCCATTCCAATCGATTCAAGAACGAGACAAAGAACTAATGTCCCCTTCCGGTATCTCGATTGAAATACCTATCAATGGTATTTTTCATAGAAATAGTATTCTTGCTTATTTCGATGATCCTCAATACAGAACACAGAGTTCAGGAATTACTAAATATAGGACTATCGGAATTCATTCCATTTTTAAAAAAGAGGATTTAATTGAGTATCGAGGAGTCAAAGAATTTAAGCCAAAATACCAAATCAAAGTAGATCAATTTTTTTTCATTTCCGAAGAAGTGCATATTTTACCTGAGCCTTCTTCCATAATGGTACGGAACAATAGTATCGTTGGAGTAGATACACCAATCACTTTAAATATAAGAAGTCGAGTAGGCGGATTGGTCCGAGTGGAGAAGAAAAAAAAAAGGATAGAATTAAAAATCTTTTCTGGAGATATCCATTTTCCTAGAGAGATGGATAAGATATCTCGACACAGTGGCATCTTGATACCACCCGGAACGGTAGAAAAAAAAAATTCTAAGGAATCAAAAAAAATTAAAAATTGGATCTATGTCCAATGGATCACAACTACCAAAAAAAAGTATTTTGTTTTGGTTCGACCCGTAATTCTATATGAAATAGCGGGCGGTATCAATTTAGTAAAACTTTTCCCCCAAGATCTGTTCCAGGAAAGGGATAATCTGGAACTTAAAGTTCTCAATTATATTCTTTATGGAAATGGAAAATCAATTCGGGGAATGTCTGACACAAGCATTCAATTAGTTCGGACTTGTTTAGTCTTGAATTGGGATCAAGACAAAAAAAGTTCTTCTATCGAAGAGGCCCCCGCTTCTTTTGTTGAAGTAAGTACAAATGGTTTGATTGGAGATTTCCTAAGAATTGACTTAGGAAAATCCCATACTTGGTATATCAGAAAAAGGAATGATCCGTCCGGTTCAGGATTGATCTCGGATAATGAGTCAGATCGGACCAATATCAATCCATTTTATTCTACTTATTCCAAGGAAAAAATTCAACAATCACTTAGCCAAAATCACGGAACTATTCGTATGTTGTTGAATAGAAATAAGGAATGCCGATCTTTGATAATTTTGTCATCATCTAATTGTTTTCAAATGGGACTATTCAACGATGTAAAATATCACAATGGGATAAAAGAAGGAATTCATCAAATTAAAAGAGATCCTCTAATTCCAATTAAGAATTCGTTAGGCCCTTTAGGAATAGCCCTTCAAGTTGCAATTTTGTATTCATTTTACTGTTTAATAACTCATAATCAGATCTCGATAACTACAAAATTGCAACTTGACAAATTAAAGGAAACTTTTCAAGTATTTAAATATTATTTAATGGACGAAAACGAGAGAATTTATAAGCCCGATCTATGCAGTAACATCGTTTTAAATCCATTCCATTTGAATTGGCATTTTCTCCATCCTAATTATTGTGAAAAAACGTTTACAATAATTAGCCTTGGGCAATTTATTTGTGAAAATGTATGTATAGCTCAAACGAAAAATGGACCACACCGAAAATCGGGTCAAGTTCTAACTGTTCAAATTGATTCTGTAGTAATAAGATCGGCTAACCCTTATTTGGCGACTCCAGGAGCAACTGTTCATGGCCATTATGGAGAAATCCTTTATGAAGGAGATATATTAGTTACATTTATATATGAAAAATCTAGATCTGGTGATATAACACAAGGTCTTCCAAAAGTGGAACAGGTATTAGAAGTGCGTTCGATTGATTCAATATCGATGAACCTAGAAAAGAAAGTTGACGCTTGGAACGAGCGTATAACAAGAATTCTCGGCATTCCCTGGGGATTCTTGATTGGTGCTGAGCTAACTATAGTGCAAAGTCGTATTTCTTTGGTTAATAAAATCCAAAAGGTTTATCGATCCCAGGGAGTGCACATCCATAATAGACATATAGAAATTATTGTGCGTCAAATAACATCAAAAGTCTTGGTTTCAGAAGATGGAATGTCTAATGTTTTTTCACCCGGCGAACTAATTGGATTGTTGCGAGCTGAACGAACGGGGCGTGCCTTGGAAGAAGCGATTTGTTACCGAGCTCTATTATTGGGAATAACAAAAACATCTTTGAATACTCAAAGTTTCATATCCGAAGCGAGTTTTCAAGAAACTGCTAGAGTTTTAGCAAAAGCCGCTCTCCGGGGTCGTATCGATTGGTTGAAAGGTCTGAAAGAGAACGTTGTTTTAGGGGGAATGATACCCGTTGGTACCGGATTCAAAAGAGTAATGCACCGTTCAAGGCCAAGGAAATATAACAAGATTAAAATTATCTTGGAAACCAAAAAAAATAATGTATTCGAGGGGGAAATGAGAGATATTTTGTTCCACCACAGAGAATTTTTTGATTTTTTCATTTCAAAGAATTTATGTGATACATCAGAGCAATCATTTCTAGGATTTAATGATTCCTAAGAGCGGATTCATCCCTTTAAACGCAGTCATTTGATTTGGTAATAAAAGATAATAAAGAAAATAATAAATAGAAAAAAAAAAATGAATGGCCTGATCATGTATGTATCAACAACGGCCAATTTTCGGTATAAGAGAAGGTTCCATCGGAACAATTATTTATTTCTATTTCAAGATACCTGGTCTCTTTTTTTCAAAAAAATTTTGAAAAAAAAAAAGTGTGGGGCTAAATGACAAAAAGATATTGGAACATAACTTTGGAAGAGATGATGGAAGCGGGAGTTCATTTTGGCCATGGTACTAGGAAATGGAATCCTAGAATGGCACCTTATATATCCGCAAAGCGTAAGGGTATTCATATTACAAATCTTACTAGAACTGCTCGTTTTTTATCAGAAGCTTGTGATTTAGTTTTTGATGCAGCAAGTAGGGGAAAACAATTCTTAATTGTTGGTACCAAAAATAAAGCAGCTGATTCAGTAGTGCGGGCTGCAATAAGAGCTCGGTGTCATTATGTTAGTAAAAAATGGCTCGGCGGTATGTTAACGAATTGGGATACTACAGAAACGAGACTTCATAAGTTAAGAGACTTGAGAACGGAACAAAAAACGGGGAGACTCAACTGTCTTCCAAAAAGAGATGCCGCTATGTTGAAGAGACAATTATCTCACTTGGAAACATATCTGGGCGGCATTAAATATATGACGGGGTTACCCGATATTGTAATAATCGTTGATCAGCAAGAAGAATATACGGCTCTTCGAGAATGTATCACTTTGGGAATTCCAACGATTTGTTTAATCGATACAAATTGTGACCCGGATCTCGCAGATATTTCGATTCCAGCTAATGATGATGCTATAGCTTCAATCCGATTAATTCTTAACAAATTAGTATTTGCAATTTGTGAGGGTCGTTCTAGCTATATACGAAATTCTTGATTAATAATAAGATAAATAAAATATTGGGTTGGGGGAATTCATAGATTTATGGAATCGGTTACTATACTACTATACTATTACTTACTAAATCGCGCAAAAAAGAAAAAGATAAAAATAACCGGAAATATTATGTGATTAGTCAGTATTCAAAATATAAAATTTAAGTAGACAAGTCAAAAAGGAGATGGTTGAATCAAAATAATTCCTTTTCAAGTTCTATTTCTTTTAGAGGGCAGGGCAATATGAATGTTCTATTATGTTCCATCAACACATTAAAAAGATTATACGATATATCTGCTGTGGAAGTAGGTCAACATTTCTATTGGCAAATAGGGGGTTTCCAAGTGCATGCCCAAGTACTTATTACTTCTTGGGTTGTAATTGCTATCTTATTAGTTTCAGCTATTCTAGTTGTTCAAAATCCGCAAACTATTCCCACTTTCGGTCAGAATTTCTTTGAATATGTCCTTGAATTCATTCGAGACGTGAGCAAAACTCAGATTGGAGAAGAATATGGTCCGTGGGTTCCCTTTATTGGAACTATGTTTCTATTTATTTTTGTTTCTAATTGGTCAGGGGCTCTTTTGCCTTGGAAAATCATACAGTTACCTCATGGGGAGTTAGCTGCACCCACAAATGATATAAATACTACCGTTGCATTAGCTTTACTTACGTCAGTAGCATATTTCTATGCGGGTCTTTCAAAAAAAGGATTAGCTTATTTTTCTAAATACATCCAACCAACTCCAATCCTTTTACCGATTAACATCTTAGAAGATTTCACAAAACCCTTATCACTTAGTTTTCGACTTTTCGGAAATATATTAGCTGATGAATTAGTAGTTGTTGTTCTTGTTTCTTTAGTACCTTTAGTAGTTCCTATACCTGTTATGTTCCTTGGATTATTTACAAGCGGTATTCAAGCTCTTATTTTTGCTACTTTAGCTGCGGCTTATATAGGTGAATCCATGGAAGGCCATCATTGACTAGTTTTCGAAATAATCTTTTTTTAGATTATCTCGCTGCAATGTATTGCAGCTCAAGATAATCTACTTAGGGAACATAAATATAAATATAGAAAATAGAAAGAAATTTATAAAAAAGGGGGTTTATAAAAAAAAAGATGCAATAAGGTATAAATACAATAAGTATACGATTCAGTGTAATAGTAAAGTATAAAAGATTACCGGGGAATTGTAAAAAAAAAAAAAAAAATAGAGTAGGAGTGAGGGGGGTCGAACTAGGTGTATATATATAATCTAATCACTAAAAGACAACTGTTTCTTTTTGGAGGTTTCAAAGCAAAGGAAGGATGATTCTCGAATCCGATTGAATCTAAGATACGAATAATTGGTTTACGGTATGGAAGAAACACATGTATATGTGATATTAGATATTAACTAGTTATATATGAACTAACTATATATTTAAATTTGCTCTGCTACTGTAAATTTAGATAGGGATTCAAAAAACGAAGCCCTTCCGTTTCATCTGTAATTGTGAATTGAATATTGAATGACTAAAGAAATTAAATCAAGAAAAAGAACGAAGAATTCAAAGAATGATTTCAGGTAAGATAAGAAAAAAGTTGTATGGATTCACAAAAACTACGTGGATAGAAACGAAAAAAGAAATATCGAAGTAGTTCGGATAGTTCAATAAATATTATTATCTCAATTCGGAATTCTTAATTACTTCGACTGGATAAATCTTAGTAGTTGAATAATTAAGTCATAATTTGTTGGTTGATTGTATCATTAACTATTTCTTTCTTTTCTTTATTTTATTTGATTTTATTTGGGGTGCGAGGAACTTATCATGAATCCACTGATTTCTGCCGCTTCCGTTATTGCTGCTGGGTTGGCCGTTGGGCTTGCTTCTATTGGACCCGGGGTTGGTCAAGGCACTGCTGCAGGGCAAGCTGTAGAAGGGATTGCGCGACAACCTGAGGCAGAGGGAAAAATACGGGGTACTTTATTGCTTAGTCTGGCTTTTATGGAAGCTTTAACAATTTATGGGCTGGTTGTAGCATTAGCGCTTTTATTTGCGAATCCTTTTGTTTAATCCTAAAAAAAAAAAATATAAAAATAAAAATACATATTCGAATTATATTAAGATTTCACTCCCACAATTATTTATTCGTTCGGACAAGAACACGGGGGAAGGACTGATTTAAGGGTGAGGAATTAACATACTAATTCGCCTTCTTCCTTCCCTTTTTTAGTTTAGTCCAATGAA-CCCCCCCTTTTTTGAATTTCTAAAATTTTTCGAAAGTGTTGAAAAAAACTAGAGATTTTGCAATTGACATAAGAACTGGTATCTAATTCTGATAAGTATCATTCTTATGGGGAATCTTCCAATTGACCGACCAATTAAAATAAAAAAAAAAAATGGATTTTTTTTATAACATTCTTATTATTATATTCATATTAATTATTACTAATAATTAAAAAAATGAATAGGAATTAATAGTAAGGAATGGGAATTTTATTTTATATCTATTCTATATATATATAGAATAGATATAAAATAAAAACTAAGAAAAAAATCTAAAAACTAAGAATCGTAGAAAGATAATTAGTCTATCCATAAGAGGAGATGAGATCATATGAAAAATATAACCGATTCTTTCCCTTGCTTGGGTTACTGGCCATCCGCCGGAAGTTTCGGGTTTAATACCGATATTTTAGCAACAAATCCAATAAATCTAAGTGTAGTGCTCGGTGTATTGGTTTTTTTTGGAAAGAGAGTGTGTGCGAGTTGTTTATTTCAAGAATAGGTTGGATCCAACCAACTGCACTTTTTTTTTCGTTATAACTAGGAAAGGGTGCATGATCCCGCGAATTACTTCTGAATAAATTATGAATGAATTAAGAAATAATATTTAAGAACCATAGCATTTCGTGATTCATTGGTAAATACACTTTGATTCTCTATCAACCAATAATTTTGGACCATTACCATGGTTAAAGCTAAGCAGTTTGAAGTCTAGACGCAGTGTAGTACTCTTTCTACCACTATGTTAATACAGAGGGTTTAAAAAAACAAATCGTTGGAATTTTTTTTTCGATATAGAACACTCATGTCGATAAAATGGCTTGAATCCTCTTTACGGTGAAAAATTGTAAAAATGGGTATTTAATTTCATCCCCCTTTTTATACAATGCGGAATCGATGACCTATGTATAAATTAATAAGAATTCTTTGGATTTGAAGAAAAAAAAAACAACTTTGCTGACAATTATTTGTTTGGTCAGAAGAGTCCTCCGAATATTCTGGTCTTGTATTAGTAATCAATTTCAATATTTTTTGGAATGGAATCTAAATAGAGAAGAGAGGATAGGCTCATTACATAAAAAAAAGATAGGGAAATTTCCCATTAAGTAATTGAGTGTGAGAGCCAAATGAATCAAAAGATTCATGTTTGGTTCGGGAAGAGATCATAGACGTTTTGAAATGAATGAAATGAGAATCTACTTTCATTAAGTAATTTATTAGATAATCGAAAACAGAGAATCTTGAAGACTATTCGAAATTCAGAAGAACTGCGGGAAGGGGCCATTGAACAGTTGGAAAAAGCCCGGACCCGCTTAAGGAAAGTCGAAACGGAAGCAGATCGGTTTCGAGTGAATGGCTATTCTGAGATAGAACGAGAAAAATTAAATTTAATTAATTCAATTTATACGACTTTGGAACAATTCGAAAATTACAAAAACGAAACCATTCATTTTGAACAACAAAGGGCGATTAATCAAGTCCGACAGCGGGTTTTCCAACAAGCCTTACAGGGAGCTGTAGGAACTCTGAATAGTTGCTTGAATAACGAGTTACATTTACGTACCATCAGTGCTAATATTGGCATGTTTGGGACGATGAAAGAAATAAAATAAAAGATTAGTCTTTCTACTATAGTATAGGCAAGGCATTATTTTTTTCTTCTAAAAAGAATTAAATTAAATTAAGAAATACTCATGGTAACCATTCGTGCAGATGAAATTAGTAAAATTATCCGTGAACGTATTGAGCAATATAATACCGAAGTAAAGATTGTAAATACTGGTACCGTACTTCAAGTAGGCGACGGCATTGCTCGTATTTATGGTCTTGATGAAGTAATGGCGGGTGAATTAGTGGAATTTGAAGAGGGTACTATAGGCATTGCTTTGAATTTGGAATCAAATAATGTTGGTGTTGTATTAATGGGTGATGGTTTGATGATACAAGAGGGAAGTTCGGTAAAAGCAACAGGAAGAATTGCTCAGATACCAGTAAGTGAGGCTTATTTGGGTCGTGTTATAAATGCCCTGGCTAAACCTATTGACGGTCGAGGGGAAATTTCAGCTTCGGAATCTCGGTTAATCGAATCTCCCGCTCCCGGTATTATTTCGAGACGTTCCGTATATGAGCCTCTTCAAACTGGACTTATTGCTATTGATTCGATGATCCCTATAGGGCGTGGTCAGCGAGAATTAATTATTGGGGACAGACAAACGGGTAAAACAGCAGTAGCCACAGATACGATTCTCAATCAACAAGGACAAAATGTAATATGTGTTTATGTAGCTATTGGTCAAAAAGCATCTTCTGTGGCTCAAGTGGTGACTACTTTACAAGAAAGGGGAGCAATGGAATACACTATTGTAGTAGCTGAAACAGCGGATTCTCCGGCTACATTACAATACCTCGCTCCTTATACAGGAGCAGCTCTGGCTGAATATTTTATGTACCGCGAACGCCACACTTTAATCATTTATGACGATCCCTCCAAACAAGCACAGGCTTATCGCCAAATGTCTCTTCTATTACGAAGACCGCCGGGTCGCGAAGCTTATCCGGGAGATATTTTTTATTTGCATTCACGTCTTTTGGAAAGAGCCGCTAAATCAAGTTCTCAGTTAGGTGAGGGAAGTATGACTGCTTTACCAATAGTTGAGACCCAATCGGGAGATGTTTCAGCTTATATTCCTACTAATGTAATTTCCATTACAGATGGCCAAATATTCTTATCCGCCGATCTATTCAATGCTGGAATAAGACCTGCGATTAATGTGGGTATTTCCGTTTCCAGAGTTGGATCGGCGGCTCAAATTAAAGCCATGAAACAAGTAGCTGGTAAATTAAAATTGGAATTGGCACAATTCGCAGAATTAGAAGCTTTTGCACAATTCGCTTCTGATCTCGATAAAGCTACTCAAAATCAATTGGCAAGAGGTCAACGATTGCGCGAGTTGCTTAAACAATCCCAATCAGCCCCTCTCACTGTGGAAGAACAGATAATAACTATTTATACCGGAACGAACGGTTATCTTGATTCATTAGAAATTGTACAAGTAAGGAAATTTCTCGTTGAGTTACGTGCTTACTTAAAAACGAATAAACCTCAATTCCTAGAAATCATATCTTCTACCAAGACATTCACTGGGGAAGCAGAAGCCCTTTTGAAGGAAGCTATTCAGGAACAGATCGAACTCTTTTTACTCCAGGAACAAGTAGAAAAAAATTGATTAATAATTTAATAACTTTATAAATTCACTTTCTAATTTTAATAATTATTATCTTTTAATATCTTTTCTTTTAATTTTAATATATAATTGAATATAAAAT----------ATATAATTAAATATAATTAATAATATTAATAAAAATAATATTAGTAATATTATTATACTAATAATATTATTAAATTCGAATATAAATCTAATATAAAATAAAAAAAAAAAATATAAGAAATTCGGGATTTTTTAAGATTCTATAAAAAAAAAATTCAAAAATAGGGGGGTAAGACATAAATTGTGTATATAAGATATACATAAAATAAGTTATTATTCTAAAAGTCTAAGCGGCTCTTGTTCGATTCAAAACATTCAAAATATTTTTAGAAATAGAGAAATTCAATTAAATATATATGCAAATAAATTGCGTCCAATAGGATTTGAACCTATACCAAAGGTTTAGAAGACCTCTGTCCTATCCATTAGACAATGGACGCTTTTTTTTTCTTTAACTTTTAACTAAAAAAA----TTTAGTTAAAAGTTAAAGAAAAAAAATTATCTATTCTATAT-------AATAT---------AGAATAGATATAATATAGAATAGATATATAGATAATAAAATAATAAAAATATAATAAATAATCAAATTCAAATTAAATTGAATATTAATAACTAAAACTAAATTAAGTAATTCA---------------AATGAATAATTAACTAATTGACTAATAAAAATATATTCATTCTATAATAGAAAAGGATAATAGATTCGAATAGAATAAATAGAGAGATCGGATATAAGCGGGTAGCGGGAATCGAACCCGCATCGTTAGCTTGGAAGGCTAGGGGTTATAGTCGACGTTGATTCATCATTTTTTTAACGCCTCTAATTCAAAACCGAACGTGAAACTTTTGTTTCATTCGGCTCCTTACGGAAGAAATTAAGAGATGGAAGACATGAACAAAAAAAAATTGACCCATAACATCTATGTCAGCCTTTCTGTATAAGAATACATTTAAAACACCTTGCTTTTTAGATGATCCCTATAGAAGAGGAAGGAGTATTATAACAATCTGTTTTTTTTTTTCTAGTTACTTCGTTCTCTATTTCTATTTGAGAGAATCTTTAGGAAAAGAATAAAATTTCCATCGAGCTAAAAAAAATATGTCGATGTCTCTAGTAAACTAAAGTAATCGTTTAATAGCTATTTTGCTTCAATCTCTCCTATCCAAAACAAATACAAAAAATGGAAGATTTAGTTACGATTAGAAATAAACTTTCTATATCTTTCTCCATGGATCCTTTACTTATATTCAAGTAAATTTGGATTATTGATCCAATTCCAAAAACTTATGTTTCATAATTTTATAATTCAATTTGTCAATTTAGAATTGATTCTTTTTGGATACAAATTACGATAATGTATATTTTTCCTCGAATCCTTCGTTGAGAGGTATAAAGGATTAAACTCCTTTAAGCAAGAAATAAAGTTTTTGATCGGGATATGAATCAAACGAAGGATCCCTTAACTATTAAGGGGTCCATAGAACGAATCGCACTTTTACCACTAAACTATACCCGCTACAATGCAATTATTGTATATAAATGGACCTTTTGTCAAATAAGGGAATCAGTCATAATGAAGAAAATAGGATCATAAACGTAATTAATAAATAATAAATAGGAGCAGTATGATAATTAGAGTGTTGACATGTTTCGTAA------------GGGGACCTCCTAATGAAATTAAGAAAAGGGGGCGAATAAAATGACATTTTGATCTTATATCATTTTGGTTCTATATCATAGGAATCAAAGAGTCTTTTTTTATTTATGTTTGATCATGTTTAAATAACAAGTATTTTTTTTTTTCAAATCAAATACATTCAACTAAATCATTGTTATCCAGGATTCATGGGAACAAAAAGAGCCCGGCTAGGTACTGGCCGGGCTCTGGCTGTATAAAAAGAAACTAAAAAAAAAAATGGAATAAATTCTATTCTTATTTTATTTAATATTTATTATTTCATATTAAATATATAATTAAATATATAATAAATATATAAAATAAATAAATATATAAAATATATATAAAATTAAAGAATAGAAATATAATAAAAAAAAGAGAGATAAGATTAAGATATAAAATAAAAAAAATAAGATATAAAGAGGGC-TTTTTCAAGCCCTACTTTTTGTTTATGCGATGTAACATAAACATAGTAATTCTATTTTTTCAATTGGGGAGAGATGGCTGAGTGGACTAAAGCGTCGGATTGCTAATCCGTTGTACGAATTTTTGTACCGAGGGTTCGAATCCCTCTCTTTCCGTTTCCGTTGATGATTTGTGGTATTTTTTCTTTTGAACTTAGGGAGCTTCTTTTATTTGTTTTGCTTGTTTGA-TTTTTTTTTATTTACTAGTTAAAGATGTAAAATAGATAAAATCCTAAAAATATTTCAAAATCCAGCACAAGCAAGGAAAACACAGAAAACCAAAAATATTTTATTTATTCTTCACGTCCTGGATTACGTCCTGGATCGTTAGATAGGAATCCGAAGATGAAAAGAGAAACAAAGAATATAACTACCGTATAAACAAATAGTTTTAGAGTAAGCATTACAAAATCTCCAAGATAATTAAA-TAAAAAAAAAAAAACGACAGAGAAAGAGAATAGATTCTCTTATATTACACATTATGTTTCTTTTGATACTAAGTTTCTAAGAAATGAAGTGTTTTCGAGGAAATAGAAAAAATTCGGAAATTTTTTTGTAGTAAGAGTCGATCCCTTTATTACTTTTACCAAAAATTTTCTTTCATATCCACAATCTAAATTTAGGTATTGGTGGTGGACTCAAATCTAATCTATCAAATCTAATCTAATAAAATAATAGGTAATAGGATTGGGATTTCTCAATGGAAAAAACGTAAGAATCTGGAATTGATGAGATGGTATGGTCCAGATTTTTCTTGTCTATCCAAAAATTTCAATATTTGAATCGAGGATTCACACTGTAAGACTTATCTGATCTTATAAATTGTTAAAATGTTCGAATTTTTGTTTTCGAATATATTTAATTCTGAATTTTTTTAGGACATTATTCAAATTAAAGATCTCATCGAAAACTTACAGCAGCTTGCCAAACAAAAGCTAAGAGAAAAAAGAGTACAGGTATTACTGGCATAATATCTACAATTGGATTCAAAAAAGCGTAGGCTTCAGGTAATTTCGCCAAGAAAAAACTACTTGAATAAAGGGTAGAGTGAATACAAATACAGACCAAACTAAAGATATTAAGCATAACAAACATTTTGTTCTTTAAGAAAATTAATTGTATTTTTGC-TTTTTTTTTTTGAATTAGAATTTTTATTTTTATTGTATTGCATATATATAT--------TATGT-----ATATATATATGTATAATTTTTATTATAATTATTAATAAATTATTAATACTAAAAAAAATGAATCAAAAAGGTCAAA-CCCCCCCCAAATCCTTCTTTGATTTGAACTGGATAAGTTCAAAATCTTTTCATTCTGAAATCAAAAATAGAAGAAACTTTCATACAATATCTTAATTGAATTCTAGGTAATGATCAATAATTTCAGTTTAATTCTAATTCTACATCTCTTTCTCCATCTATACGCATATTACAATCCTAGCAACAATTTTTTTTATTCTATTTCTATAGATATTTTAGATATTTTTGAACTGGAATTGACGAACAACCAATACCAATAATAGTGTTTATTAGTGTCGAATCGAAAATGGGGCGTGGCCAAGCGGTAAGGCAACGGGTTTTGGTCCCGCTATTCGGAGGTTCGAATCCTTCCGTCCCAGAGCATATCCATTCATGATGTATATTCTATTTGAATACAAATTGTATATTCAGAATAAAGATTACCCCTTTTTATTGTTTTTATTGTTTTTATTGTAATCACTGTGGATAATTGTATAATAAATAATATATAATAATAATTATATAATAATAAATTATTAGAAAATCTA--TTTTTTTTTTCTAATATTTTTCTAATATTTTATTGTATCTTTTTGAAGAAATTCATTTTTTCTATTTTACAAACTATCAAAATTGAATAGAAAATCTATTCATACAATATCAAGTTAATTTGAATTTTTTTTAGACTTCTTTACTTTAGAAATTGTCCCTTCATATAGAAGGAAATATAGGTCAAAAGGATAGATTATTATGTATCGATTGAATCAATGACTATTCACGATTTCATAATTGATAATTGAATCAATTACATACCGGATCCAAACTAAAGGAATGTTATGGTAAAACTTCGTTTAAAACGATGTGGTAAAAAGCAACGTGCGACTTGAAAGACATGATTAGATTAGCTGTGGATTCTTACATCCGCTATTTTTTCTAGTATATAGAAATCGGAGTGCTCTTGGCTCGACATCGTTTGTTCTGTTCCACTAGAACTCGTTGTTTGGGGGATGGGAGAGAGATTGATGATGTAAATATAGTACATGATGGAGCTCGGGTTGATTCATTTATCAGGGGCAAGTATCTAAGGTTAGTGAAGATTAATAAGTTAGAACAACTTCGTAAGTATATTTTTGAGAGAGAAATCGAAAGGATCCAATTCGAGCAAGGTTAAAAAAAAGTCAAATTTTTTGGAATTGGTAAAACTATTTCGATCAAAAGTGTATCCGCGGGAATCAACCTTCTATTTGTATGATTCTTTGAGAGAAAGAAAAAAAATGGTATGTTGCTGCCATTTTTGAAACGATTAAAGATCCCCGAAGTAATGTCTAAACCCAATGATTCAAGGAAAAGCTAAAGTATCCTGGAACAAGTAAATACCATTTTCAAATTGTCTCAACAATTCTATTAGAATGAAGAAAAAATAGATTCTAAAGAAGACAGGCAAGAAAAAGGGGGTAGAGACCGCTCAATAAATGAAATACCTAAGGGTTTTGTTTTCCTTTGAGTTATTTGAGAGTTATTCAATTTGAGTTATGAGGTTGCGAATACGAGGAGTTCTTTTTTTTTTTTCAGAAAGAGAA------GAAAAAGAATAAGAAAAAAATACTTAAATCATAGTCTAATTGATTTGATGATTTTATTGATCTATTTAACATCATAATTTTATAC----ATAGACATTATTTTGAATTTTCTCGAGCCGTACGAGGGGAAAACTTCTTATACGTTTCTGGGGGGGGGTGTATTGTTCATCTATATCTATCCCAATGAGCCGTTTATCGAATTGTTGCAATTGATGTTCGATCCCGAAGAGAGGGAAGAGATCCTCGGAAAGTGGGTTTTTATGATCCAATAAAGAATCAAACTTATTTAAATATTCCTTTTATTCTATATTTCCTTGAACAAGGCGCTCAACCTACAGGAACTGTTCAGGATATTTCAAAAAAGGCAGGTGTTTTTATGGAACTTTGCCTTAATCAACAAACGAAATTCAATTTTCAATTAATGAAATAAAAAAAAAAAGAGGGTGTGGATGACTTGTATATAGATTTATAGAACTCTTTTCTCTTTTATACCCCCCTTCTTCTCTTGTTCCATTGATACCTAATTTTTTATTTCTTATTGTTGACATAGAATGCTGTTTTCTATAGCCACAAAAATGGATTTTTATCGATCTTCAAAATGAACATAAAATAATAAAAATGGATAAAGATAGAAGATATAGGAAAAAAAAAAGCAAATGAATAATGACTAAATGAAGTAATTAGGTCTATAAATACCCCCCAATGAGGTAA-TTTTTTTTTTTTATTCATTTAAAATATAATTAATATTATTTTATTATTATAATAATTAAAATATTCTAATATTCTAATATTCTATTA------TTTTTATTTTTTATTTATTTTTTTTCTATAAAAAAAAAATAAATAAAAAATAAAAATAATAGAATTGAAAAAAGGATTCCAGCACATATCACATATAGTGACATATATAGACATATATAGTGAAATAAGACTCTGGATTCTCCACGAAAAAAAGAATCATTTTTTTTAATACCCACTCGCTCGTTATTATTATCAGTTACGAATCCTAGTGATTGGATTTATATACTTACTTTTTTTATAGTAAATAAACGAGATAGAATATTTAAAATAGAATATTTCTATGATATGATTTTTCATCGAATGACTATTCATCTATTGTATTTTCATGTAAATAGAGGAAAAAAAGCTCTATGGAAAAATGGTGGTTCAATTCTATGTTGTTTAATAGGGAGTTAGAATACAGGTGTGGGTTAAGTAAATCAATGGATAGTTTTGGTCCTATTGAAAATACCAGTGTAAGTGAAGACCAAATTTTAACTGATATGGATAAAAACATTCATAGTTGGAATGATAGTGACAATTCTAGTTATAGTAATGTTAATTATTTAGTCGGTGCCAGGAACATCCAGAATTTCCTATCTGATAAAACTTTTTTAGTTAGGGATAGTAAGAGGAACAGTTATTCCATATATTTTGATATTGCGAATCAAATTTTGGAGATTGACAATGATCATTCTTTTCTAATTGAACCAGAAAGTTTTTTTTATAGTTATAAGAATTCTAGCTATCTGAATAATGTCTCTAAGAGTGATGATGATCATTACATGTATGATACTAAATCTAGTTGGAATAATAACATTAATAGGTGCATTGAGAGTTATCTTCGTTCTCAAATCTGTATTGATAATTACATTTTAGGTGATAGTGACAAATACAATGACAGTTACTTTTATAGTTACATTTGTGGTAAGGGCAGAAATAGGAGTGAAAGCGAGAGTGCTAGTATAATAACTAGCACGAATGATACAAATGATAGTGATTTAACTAGAAGAGAAAGTTCTAATGATCTCGATGAAACTCAAAAATACAAGCATTTGTGGATTGAATGCGAAAATTGTTATGGATTAAATTATAAAAAATTTTTTAAATCAAAAATGAATATTTGCGAACACTGTGGATATCATTTGAAAATGAGCAGTTCAGATAGAATCGAACTTTCGATTGATCCAGGTACTTGGAATCCTATGGATGAAGACATGGTCTCTCTGGATCCCATTGAATTTCATTCGGAAGAGGAACCTTATAAAGATCGTATTGATTCTTATCAAAGAAAGATAGGATTAACTGAGGCTGTTCAAACAGGCACAGGTCAACTAAACGGTATTTCTGTAGCAATTGGGATTATGGATTTTCAGTTTATGGGGGGTAGTATGGGATCCGTAGTAGGTGAGAAAATCACCCGTTTGGTCGAATATGCTACCAATCAACTTTTACCTCTTATTCTAGTATGTGCGTCCGGAGGAGCACGTATGCAAGAAGGAAGTTTGAGCTTGATGCAAATGGCTAAAATATCTTCTGCTTTATATAATTATCAAACAAGTAAAAAGTTATTCTATGTATCGATCCTTACATCTCCTACTACTGGTGGGGTGACAGCTAGTTTTGGCATGTTGGGGGATATCATTATTGCTGAACCCAATGCTTACATTGCATTTGCGGGCAAAAGAGTAATTGAACAAACGTTGAATAAGACAGTACCCGAAGGTTCACAAGCGGCTGAATATTTATTCCATAAGGGCTTATTTGATTCAATCGTACCACGTAATCCTTTAAAAGGGGTTCTGAGTGAGTTATTTCAGCTCCATGTTTCCTTTGACTCAAAATGAAAAATCAAGCAGAGCCTAAAATTATTTTTTTTATTCTTTTTTTTTGTGGCGAGTGAGTAGTTATTTAGTTCTACATTCCTTATATTTCTTTTTTATTTATTAATTTCTTTTTATTATTCTATTTATTAATTTATTATTAGATTCTATTTGTACTTTTGATTCTAATTCTATTATTTATTTATTTTATTCATTTTTTTTTATTATTTAATTTTTTTTATTATTTAAGATATTCTATACTCAT---------------TATATATATTATTATATATTCTCTATATTCATTATTATATATATTCACTTAGCTATACTTAGTATAATTTTTTCAAATATACTTAGTATAAGTATATATGAATTCTAGTGATTATAGACTATCTTTATAAGAATATAAGAATAATAAAAATATGAAATTACAAAAATTTTGAATATAATATAACAATAAAAAAAATAACAGGTACAAATATTAAATCGAGGTACCCATTCTATGATAAACTTACCCTCCATTTTTGTGCCTTTAGTGGGCCTAGTATTTCCGGCAATTGCAATGGCTTCTTTATTTCTTCATGTTCAAAAAAACAAGATTTTTTAGATACGCGGGCAGTAGGGAAAATCTCATATATTTTTTTTTAGCTCTGGAAGCAATTCCATGAATTACTCCTAAAGGTTTACATCAAAATAGTGCTAGTTGATGAAAGTTACTTCGGAAACAAAGAAAAGGAAAGTCAATTTCATTTTCATTTGCTTGGGTTATTTATATTTATTCTCCCAATTCCAATAAAATTGAACTGGATCTAATATGAGTTGGCGATCAGAACGTATATGGATAGAACTTATAACGGGGTCTCAAAAAACAAGTAATTTCTGCTGGGCCTTTATCCTTTTTTTAGGCTCATTAGGATTCTTATTGGTTGGAACTTCCAGTTATCTTGGTAGGAATTTGTTATCTTTATTTCCGTCTCAGCAAATTCTTTTTTTTCCACAAGGGATCGTGATGTCTTTCTATGGAATCGCGGGTCTCTTTTTTAGTTCTTATTTGTGGTGTACAATTTCGTGGAATGTAGGTAGTGGTTATGATCGATTCGATAGAAAAGAGGGAATAGTGTGTATTTTTCGTTGGGGATTTCCTGGAAAAAATCGTCGTATTTTTCTCCGATTCCTTATGAAAGATATTCAGTCCATCAAAATAGAAGTTAAAGAGGGTATTTATACTCGTCGTGTCCTTTATATGGAAATCGTAGGACAGGGGGCCATTCCCTTGACTCGTATTGACGAGAATTTTACTCCACGAGAAATTGAACAAAAAGCTGCAGAATTGGCCTATTTCTTGCGTGTACCAATTGAAGTATTTTG-AAAAAAAAATGAACTGAAATTTGAATGCTTTCTTAGGGAAAAAAAAGAAA----TTTTTTCTATTTTGATAGAAGGGGCGTTCTTTAGTTTCGAAATCCGACTAATATTCATTACGCGAAGTGCTCTTTCGTGTATTCATCAAAAGGGGTAATTGCTTCGAATCTTAGTCTTAGCAATTGATATCTTTTGAAACAATATTTTTTTCTTCATTCGAATTGGCAGTGGATTCTTTCGCTTTCTTATTCTATTTCTGTATTCTTTCTAAATTCAAGGACTAAATCCTGAATTGCAAATAAAAAACCGCGGGAATAGATTATAGATTTATATATAGGCTCTATGACTTGTAATAGAACTTATGCTTGATTTTATAGAAATATTATTATAGAAATATTATTATCATATAGAGTTGACGAATGAGGTGAAGCTGAGTTCATTAAAGACGAAAAATGGCAAAAAAGAAAGCATTCATTCCCCTCCTATATCTTACATCTATAGTCTTTTTGCCCTGGTGCATCTCTTTCACATTTAAGAAAAGTCTGGAATCTTGGGTTATTAATTGGTGGAGTACTAGACAATCCGAAATTTTCTTGAATATCATTCAAGAAAAGAGTATTCTAAAAAAATTCATAGAATTCGAGGAACTGTTCCTCTTGGATGAAATGCTAAAGGAATACCCGGAAACACATCTACAAAACCTTCGTACCGGAATCTACAAAGAAACCATCCAATTGATTAAGACGCACAACGAAGATCGTATCCATACGATTTTGCACTTCTCGACAAATCTAATCTGTTTCGTTATTCTAAGCGGTTATTCTATTCTAGGTAACCAAGAACTTATTATTCTTAACTCTTGGGTTCAAGAATTCCTATATAACTTAAGTGACACAATAAAAGCTTTTTCTATTCTTTTAGTAACTGATTTATGTATAGGATTCCATTCGACCCATGGTTGGGAACTAATGATTGGTTCCGTCTATAAAGATTTTGGATTTGCTCAGAATGATGAAATTATATCTGGTCTTGTTTCCACTTTTCCAGTTATTTTAGATACAATTTTAAAATATTGGATTTTCCGTTATTTAAATCGCGTATCTCCGTCACTTGTAGTGATTTATCATTCAATGAATGACTGAAAAAACGATCCACTGATCCAATTATAAAGTTTGTTATTTTGTACAAAAGCTAAACATTCAAAAATTGACTTATTCTTATTCCAGGAAAATTATTTCAGTAAATAGCAGAATCATGGATAGGGAACTATGCCAGTGACCTACCTAATTTTATTGTAGAAATTTTCAGGATCAATGATTGGACCATGCAAACTAGAAATGCCTTTTCTTGGAAAAAGGAAGAGATTACTCGATCAATTTCCGTATCGCTCATGATATATATAATAACTCGAGCACCCATTTCAAATGCATATCCCATTTTTGCACAGCAGGGTTATGAAAATCCGCGAGAAACAACAGGCCGTATTGTATGTGCCAATTGCCATTTAGCTAATAAACCCGTGGATATTGAGGTTCCACAAGCGGTACTTCCTGATACTGTATTTGAAGCAGTTGTTCGAATTCCTTATGATATGCAAGTGAAACAAGTTCTTGCTAATGGTAAAAAGGGGGCTTTGAATGTGGGGGCTGTTCTTATTTTACCGGAGGGTTTTGAATTGGCCCCCCCCGATCGTATTTCGCCTGAGATTAAAGAAAAGATAGGTAATCTGTCTTTTCAAAGCTATCGTCCCACAAAAAAAAATATTCTTGTGGTAGGTCCTGTTCCTGGTCAGAAATATAGTGAAATAACCTTTCCTATTCTTTCCCCAGATCCCGCCACTAAGAGAGATGTTCACTTCTTAAAATATCCTATATACGTAGGCGGGAACAGGGGAAGGGGTCAGATTTATCCCGACGGGAGCAAGAGTAATAATAATGTTTATAATGCTACAGCAGCAGGTATAGTAAAAAAAATCATACGAAAAGAAAAGGGGGGATATGAAATAACTATAGTGGATGCATCGGATGGACGTGAAGTGATTGATATTATACCTCCAGGACCAGAACTTCTTGTTTCAGAGGGTGAACCTATCAAACTTGATCAACCATTAACGAGTAATCCTAATGTGGGCGGATTTGGTCAGGGGGGTGCGGAAATAGTACTTCAAGATCCGTTACGTGTCGAAGGTCTCTTGTTCTTCTTGGCATCTATTATTTTAGCACAAATCTTTTTGGTTCTTAAAAAGAAACAATTTGAGAAGGTTCAATTGTCCGAAATGAATTTCTAGGTCCGCGGATTTATCAACATATTACGCTCGTAAAAAGAACTCAATTTTTGTTGATAAATTATGTAATTCTATTCTGTATAATCAAAAAATTATGAAAAGACCTTTGCTTTGCTTCTTTCTAGTCTTTTTCTACGATATTTAGAGAATTCCTTGTACCGAAGTACTAGTCAGTCATAGTATGTTATGTATATTGTGAAGAAGACAATACTATTTGACTTTGTTTCTTTGTTTTTTTTTTTTTCAACCCCAATAAATTAGAGCGGTATGATTATGTCACTGTTTTCAGATTTCAATGTCCTAGAATAGAAATATATTAATATTAATTAATAGTTTTCTATTGTAATATAAGAAGATTCGACTCGATACTAAACATAAAATAAAATAAAATAAATAGGCGGAGAATATTAAGCACAGTAGAATTAGAAATGGGGAAAACGGGATTCTAGGAGGAATTTTTTGTCTTTTCCTAGAGTCCGATTCCTTCTTGCTTGTGCCGAAATAGAAATATTCTACAAAATATTTATAGAATAATACTTCTTGATCCCCTTCCTGAAAGATTTCTATTCTTAGCTTAGTTTCGATTTTTTCCAACTTAGAACTTTTCTGACATATAATATTTTATGTATTTATTGCATATAATACGTAGTGGAGTAGTGGACAAACAAAAAAGAGGGGGAGTTTGATTGACCAAATACAACTTCTTCAATTAACTTGTTTAGAAAAAAAGAATTCAATCATGATTTGATACTAGTAGATACTTACTATTAGATACTAAAATATAAAATAAAATCGATTTAGAGTAAGATTCTATTAGGATACTAT-------------------AGAAAAGGTTCAGTTCACATGATATTTGATCGATAGAAAAAAATATAGAATAGAATATAATTAAGAATCTATTCC------ATTCTAATTATTACAATATAATACAATAGAATTCATTATATTTCTATTGCGCCACCCAGAAGAAGTAAATATCAAGTGATTCCTTTGATTCTTTCTTTTTTTACTTTAAATAAAAAGTATCGACAGACAGATATTATCCAGGAAAAGATGTTTTGAATCAATTAATGAAGTTCATTTTTCAAAAACATCATAAAAAAAAAATGAAATGGAGTTTTTTGAAACATCGGAAAAAGTTATCCCGTGAGTCATTTATATGAAGAAAAAAGATTATGATTATTAAGAACTCAACGGGACCCCCTCGAATTCGTCAAAGAAAGAGTGGATCCCTGTTGAGTTCTTACGCTTTCATTTCGAAAACTCAATTCATCCGATTACTACAGGGATGAGCCCAATCCGGAATATGAACCATAAAAGAAAATACCAATTAAACCGATCACAGGAATACCAGTTACAGTACCTATTATCCAAAGAGGAATCCTTCCAGTAGTATCGGCCATTTATCCCACTTTCCTCCACGTTTGATCAAGTAGTCATGCTAGAGACATAAACAGTCATAGATAATTATGAAATGATATCCTTCCGAATGGGATAAGAGAATTCCTAATAATATATTTACTATTCCCCTTTCTTCTATTAATTGAAGAAATAATTTGAAAATAAAACAGCAAGTACAAAAATGAGTAATAACCCCCAGTAGAGACTGGTACGATTCAATTCAACATTTTGTTCGTTTGGGTTTGATTGTGTCGTAGCTCTATAATTCGGATTAGGTTTATCGTTGGATGAACTGCATTGCTGATATTGATCCCAAAAAAGAAACGGTGGGTACCGCTAGTCCGTGAACAGCCAACCATCGTACTGTAAAAATTGGATAGGTCCTATCTATGGTCATTGGAGCCTCCTAAAAAGATCTACTAAATTCATCGAGTTGTTCCAAAGGATCAAAACGGCCAGTTATTAATGGAATTCCTTGTCGGCTCTCTGTAAAATACTCGTTTGGGCGGGGGCTTCCAAATACATCGTAAGCTAAACCCGTGCTGACAAATAACCAACCCGCAATGAAGAGGGAGGGTATAGTAATGCTATGAATAATCCAGTATCGAATACTAGTAATAATATCAGCAAAAGAACGTTCTCCTGTGCTTCCAGACATGTCGAACTCCACATATTCTTGTACAGTCAAAGGGGGGTCGATTCCATAAAAGATGAGATCAGTAAGTAAAAATTTACTGAAATGCAATCTCTGTTAGATCGTCAATATTGTACCGAGGGTGTCTTTCGAGTATACCGAATCAGTATAGCTATCCTTCTTCTGACACAGCAATGAAATTTCACAATCAGTGGCGAGATCAAGTACTAGATAATTTCTTTCTTCTTTCCTTGTTGGTTGTCTCGATGTACTCAAAAGTTTGAGAGTATAAGAAATTTTTATAGTATAAGATGGGGGTTCTCCACATTATTAGCTTCGGACTAGAAACTGAGAATCAATTAAAATGTGAATCTGACGGATTGGTTTCTAATAATTCATGAAGGAGATTATCATATTTCTACAATTCAATTAGATGCTAAATCTAGAAATATACTTTTTTGTGGTTGTCGAAGATGTTTTTTGTTGGAACCTCCTCCTTTTTCATTTTAAAGAATTGAATTGGTTAGTCGTCCAGTAACAAGTAACAATAATAGCAGTATTAGACACAAAAAAAGGGGGTTCAAATAGAAATTTTTCCTATTTTCTTCCATATTAATTCAAAGTTGAATGAAGTTAAACAACAAAGTTCTTATTTTTTTTTTTAATATTAATTATTTT--TTTATTCTTTTTATTATTATATTTTATCACTTATTATATTCTATATATTATATTCTATTTTTTATTTAATTAAGTATTCTTATTTTATTCTAGAATATTTTTCTTTTTCCTATCCTATAATATAGAATAGGAAACTAAAAAGAAAGAAAAAAATGGCAGGATAATTGATATATATATCAACGGGAGAAAAGAAAAATATGGAAAACAAGACAAAGATTCTTTACAATGACACTAGAAACCAATTGAGAGGGATGTAGCGCAGCTTGGTAGCGCGTTTGTTTTGGGTACAAAATGTCACGGGTTCAAATCCTGTCATCCCTATCCCGAACTATTACTTATCATATGAACAGTAACAAGGGATCAATTGAGACCGATTCAGACATACTCAATATATGACAATATATATATATTGATATAATATATGCACGCAAGATGTATTGATTGGGGTCACGTAAAATTATTTATGAGAATAAAGCGCTCTTAGTTCAGTTCGGTAGAACGCGGGTCTCCAAAACCCGATGTCGTGGGTTCAAATCCTACAGAGCGTGATTCCATTCTTGTTAGATCGAGAATGACACTGAAATATTTGAACAACAGTCTAAAGTCTGAATTTGACCTCCTGTGGATTAGGATTAAAACAAAGAAATAGGAGGTCAATAAACAAAAGAGATGTTAATTAATCAAAGCTCTAACTGATCACCACGTCGGTATTGTAAATATGCAGTTACGAATAATCCAGCCAAAGTAATAGGAATGAGACCTAACACGATTCCAAATAGAAAAACTTCAATCATTTGAATTTGTTTCAAAGGGAAAGGTAGAGGTAATATCTATTCTTAAATATTAATTTGTATTGACCATGAATCCCAATGACCAAGAATTGGAACAAGAATTGGAAATGGACACGGTAAGGAACTATAGAATATCTAGAATATCAAAAAATTTCCAATTCATTTCAAAATTTCAAATCAAATAAGTTGTATCTTACTCAGACCGATAAATAGAGCTGAGGTTATAGTTAAAGCCGCTAGTAGAAAACCAAAATAACTAGTTATAGTGGGCATAAAGAAGCTAAATTAAATGAAATATTTTTTTTATACATATGTTTATAAAGCACTTCCCTAAGTTTCCATTTTTGAGAGAAAAATAGGAAGATAAACAAAAATACCACTTGAAAGGTACAATTGAAAATTTTTGATTCATCAATAAATCATTACAGACGAACAAAAATATAGTGACATAGGTAAGAAATCAATTCATCATCTGTGACATCTACCCATCCTGTGATTCCAAATCAACAGATTTTTTGAGCAACTCGTGAGTTGAGTAAACTAATCTAAGTAAACTAATCTAATTAGAATATTTTCATTTTAATTATTTATGTTTTAATTATATATTATATTTATAATATATAACTATTTATTATTTATATTCTATAGAATTCTATTCTA----------------------------------------------------------TTTATATTATAATTATTCTATTTATATTATAATATAGAATATTCTTTCTATTCTAATCTTTATATTATAAAGATTCTATTTATTAGAAATAGAAAATAATAAAATAAAAAGAATAATAAAAATATATAAATATATATATAAATATATATATATATATATATTT--ATATATAATATAAA--TATATATATATAATAAAAATAAATTAAATAGGAAATTTCCCT-------AAAAATATTTTTAGGGAATGCTCGGGCAGAAATAGACCTCTTTTTTTTGTTAAAAAAAAATATCTAATGAATCGTTGTACATTTCAATTTGAATTAGGAATTCTGCCGACAAATACAAGTAGTTCAAATACAAGTAGTTATTAACTAAATAACCATCTGATCATATTCCTATATGTGATTATGTATTACAAATTACAATAAAGAATAAAAAGAAGGAGGATTTAAAATGCGAGATCTAAAAACATATCTCTCCGTGGCACCAGTGATAAGTACTCTATGGTTCGGGGCTTTAGCGGGTCTCTTGATAGAGATCAATCGTTTATTCCCGGATGCATTGATATTCCCCTTTTTTTCATTCTAGTTCTTGGCACAGGAAGGGGTGAAGAAGATTAGAGATCCAATCAAATATCTGTGATTAATCCCCTCTTCTTTATTTCTTTCTCTTTTATTTTAAAATTAGAATAAGTTAGAAAAGAGAAAGAATAAAGGTGGATTCGGCCTCAGCGAAACTCGGAATCCTGCCCAGGCTTCAATGGAATGGAATTATTAATTCCATTTCTGGTCTCACTCTATTAATAGAGTGAGACCAGAAATGGAATGGCTAGGGCTAGGGCGGGGGCAACAATATCATACAAGATACTTAAATGAAAATTGAAATATTGTACTGCGATTCGAATTATAGTTCGAAATCATTGTATTACTTAATTATTACTGTACTATATTAATTGGAAGGAAATCTTTCATAATTTGATTTCGAATTATCAACTTCTAC-TTTTTTTTCGTTCCTTTCTTCTTCTTCGAATCCGAAAATAGAAAGAAGAGTTAAGTGAATCAAAAACCCAAAGGGGGTTCATGGCCAAGGGTAAAGATATCCGAGTAACGGTTATTTTGGAATGTACCAGTTGTGCTCAAAATAGTGTTAATAAGGAATCAACTGGTATTTCCAGATATATTACTCAAAAGAATCGACACAATACGTCTAGTCGATTGGAATTGAGAAAATTCTGTCCCTGTTGTTGCAAACATGTGATTCACGCAGAGATAAAGAAATAGATAAAAAATTGATCGTTTCTGTGTCACCCTTCCAAAGGAAGATGAAAAATGATCTATTTTTCATATATATTCTATAAATATATATATAACATTTATATAACATATATTTCATTTTTATAACAACATAACATATATTTAAAATAAAAAAAAAAGAAAGTAAGAATATAAATAAAACAAATCCTTTTTTGTAAGAAATAGGATCTTCGGGATAGGAATAAACAAACCATGGATAAATCTAAGCGACTCTTTCTTAAATCCAAGCGATCTTTTCGTAGGCGTTTGCCCCCGATCCAATCGGGGGATCGAATTGATTATAAAAACATGAGTTTAATTAGTCGATTTATTAGTGAACAAGGAAAAATATTATCTAGACGCGTGAATAGATTGACCTTAAAACAACAACGATTAATTACGATTGCTATAAAACAAGCTCGTATTTTATCTTCGTTACCTTTTCTTAATAATGAAAAACAATTTGAAAAAAGCGAGTTGACCGCTAGAACTACTACTGGTCTTAAAACAAAAAAAAAATAGAGTTACTCTTCAATTGAACTCAAATTTGAATCTAAACTCAAATCAAATGTGGATTGATGTTTTGTTCGAAAATTACGACAATCCAATTTGGGTTCTTGTGTTATAAGAGAAAAGATAATCGGTGAAGAAGAATAAATCTTTTTTTTTTATTGAGCGTGGTTGTTCATTTTGATGACTTTATGATATGAATTCTATTTTATCATACAAAACTCTACTACCTTCCCGGAGTTCAGTCTCCGGGGAATTTTTATTTTATGATCTCGTTGGCAATCATAAAAAGACAATCCCCCTTTAATATAGCTATTTGTGCAACTATTTTACGATTAAGAAGCAATTGCCTCTTGTACAGATTATACATTAAGTTACGATAACTATAGTATATTTTTTTTGGATTCTCACCAATTACTGCATTTATTCGACTGATCCACAAACCGCGAAAATCCCCCTTTTTCCTATCTCTATCCCGATGAGCCGAAACAAAAGCTTTTATTTTCTGTTGAGTAATAGTTCGAGTAAGTCTTGAATGAGCCCTACGAAAGCTTGATGTAAATAAACGAATTTTTGTCCTCCGTTTCCGAGCTATATATCCTCGTTTAATTCTGGTCATTGAATAAATGAGAC----TTTGATGAATAACTATTTTATTTCTTTTCTTTCAGTTATTCTTTTCTCCCTTCCTAGTCTATTGATAACAAAAATAGATTCTTCCAATGTATAAAATAAAAATTCCAATGGCTTTCGCTACTATAACCTTCCCAACCACGATTTTTTTCTTTTTATTTCTAAGTCATTTAACCTCGAAATAAGAAATTGTATTGATACTAGGTATCAAAAAAACATAGTAAATTAAATAGAAATAGATAAAGAAATGGTGGGTTCCATCGTTTCTATGATTACTTTTTAAACGGTGAGGTCCTCTCTATACACCGGAGCCCCTTCATTTAATCAATGTTATTGTTAACTTGTATTGTTAACTTGTACAGTTCACACTCTTTGGCTCTACCCATGAAATATCTAGTAATAGGTCTTTCACAACAAAATCTAGCTATACAGTAACGGTATTTAAGTATGAAGATTAGCTGAGTAGCTGACCCTCTTAGTCCGTTCTTGCAAAAATAAGGACATAATCTTTCCGCTTTTTATTTTTAATCGAACTAGGATTGATTTTCCCCGCTTAATGGGGTAACCATTTGCTACCAATGGGGAAGTCTTTCTCATCTTAAATTGCAAATTGAGGTGATTGGGTTTGCACCAATCGAAACCATAAATTTGATACACAATGGAAAAACTCCATTCACTATCTTAACCGATCGCCGATACTGGAATAAATTGTTTCCTTTCTTTTGTCTTAGTCTATGATCTGAGTCTATGATCTGAACGAGTCGCACATACACCCTAGTACACGTTCCTCGGCGCTGAGGGCATCCCCGAAGAGCGGGGGATTTCGTGACAGTTTGGATTGGCTGTCTTGTGTTTCTAATAAGTTGTTTCATAGTTGGCATGGCGAGTCGTATACATAATGAGCTGGTTTAGATCAATCCTAACCCGATGATTATGAATTACTTATATTTAATAGATTAATTAATAGAAATATTCCATTAAATCCGGTAAGAAGATTAAGAAGATTAAGAAGATAAAATCTCAAATCCTGTATTTGCGCGTAATCCTTGCTGTTAATCTTTTATTCAACCGCTACAAGATCAACAATTCCGTGGGCTTGGGCTTCTGTTGCTGACATAAAAACATCCCTTTCCATGTCTTCGGATACAAGCCATAAAGGTTTGCCCGTTCTTTGTACATAAACCCTTGTGATAGTTTCGCGCAGTTTCAATAGTTCTTCCGCTTCCAGGATAAATTCTCCCGTTTGGGCCTCATAAAAAGAACTAGCGGGTTGATGGATCATTACCCTGATGATATAACATCATAAAGGTTTCCTCTATCTCGCACGATAAGGCGAGAGAGATAAATAATAATATAATAATAAAAAAAAAAAACAAAGCATAGAATTCAACAACCGTACAGGCATCTTTTGCGTATTGCATACGGCTCTACTATAGAATTTATTTTTACCTTACATCGAAAATCGAAGAAATAGAAAATATACTGGGTCTGATAGATCCAGATCGGTAAATGATCCAATAACCATCCTTCCTTTTTTAGAGTATTTCAAAAATACTATGATGGTTCCCTTGCTTTATTATTTCGTCTGTTATTCAGCAATCCCAAAGTTTCTTTTTTTTTTTTCAAATAGTTAGAAAAAAAATATTGTTTTTTTTTTTCATATTCTTTCATAACATAAATATTGTTAAAAGCTTTCCAGCGTGAAAACTGAAAACAAAAAACTTTGTGACACTGAAATAGGGCTCCCGATTGATCAGATAAAATAAAATCGTAAATACCCTTTTTTCATACTACTCTTTCGATACATAATCGAACGGTTTTGAAAAAA------AAAAAAAAAAATTGCATATCGAACTCGAAGTGCCATGCTATTATTACTTAATATTCATATGGCGAAGGCATTGTCTTTTTTTTTTGAGAAAAAAAGACTCATTGGCGCCAAGCGTGAGGGAATGCTAGACGTTTGGTAATTTCTCCTCCTGCCAAAATAAAGGATCCCATTGAAGCAGCTAATCCCATGCATACTGTCTGTACATCTGGTTGTACAAATTGCATAGTATCATAAATAGCTATTCCGGGTATTACCCATCCGCCTGGAGAATTTATAAACAGATACAAATCTTGGTTATCGTCCTCTATACTGAGATATACCATAAGGCCAATAAGTTGATTTGATATTTCACTATCAACCTCTTGGCCTAAAAAAAGTAGTCTTTCTCGATAAAGTCGGTTGATTAGGATAAAATTTTATCCCCTAAGAGCCGTACATGCACCTTTTGATGCATACAGTTCACCAAAAATCGCAAAAAGGAATCAATGTGTAGATTTAAACCCTCTTTCTTCCTTTTTCATAATGGATTTTTTCGAACTTCTAACGAAAGGAAAGGTCTTTTTCTTACATTTTTTAAGAAAGACGACTTTTGACCCCTTTCTTATATTCTATCTATTATAGAATATAAGAAAAAAAAAA--AATAATGTACTAACCTTATTGAACTAACTTCTCATTGATGTATTGTTTTCATCGAGATCGAATCCAAATCGCAATGTAATTTTCTTGTTTCTGAATGGGCTTCTTCAATTCTTTTAGGTTTCTGTTCGACTCTGAGTAAAGAAAGATCTGCCCGATTTGGATTTGCACATATAGGACAAATACTGCAATACCACGTCTTTTTGCTACGACTTCCTCCCCTTTCTGAATTTCTTATTTCATGTTTTCTGCC-----------------AAATATATGACATGATAGAAGTAGTAATCGTAGATATATTCCCAATTGGTTTTTTTCTAAACAGAGCCCGGATGCTTCATTTTATTGGTCCAACCAAGTCAACCATAAATTATTCTAAATTTAGAATAGTAATCTGGATATCCCCCCCCCC--AAACAAAAAAATCGATCTAATTGCACTTCACGCTCAAAATTTTTGATGATTCAATCAATCTTTTTGGGAGTAAAAGAGAGGATATCTCGATCGGGGGAGAGAACGGGGAAATCCCATATGACCCAATATGTCTGACAAGTCGCACTATATGTCAACCCAAGATGCATCTTCCTCTCCAGGACTTCGAAAGGGTACTTTTGGAACACCAATAGGCATTAAATGGAGAAAAAGAAAGGAGCAGTATATCTCACTTTGATGTGGAAACGTAAGAATGGGTTTATTGTGTTAAAAATGATTTGTCTTTATCGTATTGTATTTATAAATCATAAATAAAAACGGAAGACCAAATGAATAAAGGAAAGTTCTTACGAATAGGTCCTTTGAGTGATAAACAAATATGTCTGCATTCACTGATATAAAAAAACTCATAGAAATAGAAATATAGGGTCAACCCCCCCCCCACCATTGCGTATTGTTACTTATCGGGTATAGAATAGATCTGCTTCTTTTTGTTCCTAGGAATATAATTGTTCTATTATTACTAAAAAACTAGAACAAATATGAATCCCTTACCTGAGATAATCTACTGAAAGGGGGTGGTCCACAGTATAGTTTTTTCCAGTGCAATAAAGTTACATAGTGTCTATTGCAATAAAGTTACATAGTGTCTATTTTTTGTTGATATAAGAGGTATTTTCATGGGTTTGCCTTGGTATCGTGTTCATACCGTTGTATTAAATGATCCCGGCCGTTTGCTTTCTGTCCATATAATGCATACAGCTCTGGTTGCTGGTTGGGCCGGTTCGATGGCTCTATATGAATTAGCAGTTTTTGATCCTTCTGATCCTGTTCTTGACCCAATGTGGAGACAGGGTATGTTCGTTATACCCTTCATGACTCGTTTAGGAATAACCAATTCATGGGGCGGTTGGAGTATCACAGGGGGGACTATAACGAATCCGGGTATTTGGAGTTACGAAGGTGTGGCCGGGGCACATATTGTGTTTTCGGGCTTGTGCTTTTTGGCGGCTATCTGGCATTGGGTCTATTGGGATCTAGAAATCTTTTGTGATGAACGTACAGGAAAACCCTCTTTGGATTTGCCAAAAATTTTTGGAATTCATTTATTTCTTGCAGGGTTGGCTTGTTTTGGTTTTGGCGCATTTCATGTAACAGGATTGTATGGTCCTGGAATATGGGTGTCCGATCCTTATGGACTAACCGGAAGGGTACAACCCGTAAATCCCGCATGGGGTGTGGAAGGTTTTGATCCTTTTGTTCCGGGGGGAATAGCCTCTCATCATATTGCAGCAGGAACATTGGGCATATTGGCGGGCCTTTTCCATCTTAGTGTGCGTCCACCCCAACGTCTATACAAAGGATTGCGTATGGGAAATATTGAAACCGTCCTTTCCAGTAGTATCGCTGCTGTCTTTTTTGCAGCTTTTGTTGTTGCTGGAACTATGTGGTATGGTTCAGCAACTACCCCGATTGAATTGTTTGGTCCCACTCGTTATCAATGGGATCAGGGATACTTCCAGCAAGAAATATATCGAAGAGTTGGTGCTGGGCTAGCCGAAAATCAAAGTTTATCAGAAGCTTGGTCTAAAATTCCTGAAAAATTAGCTTTTTATGATTACATCGGCAATAATCCGGCAAAGGGGGGATTGTTTAGAGCGGGCTCAATGGACAATGGAGATGGAATAGCCGTCGGTTGGTTAGGACATCCTATCTTTAGAGATAAAGAGGGGCGTGAACTTTTTGTACGTCGTATGCCTACTTTTTTTGAAACATTTCCAGTTGTTTTGGTAGACGGAGACGGAATTGTTAGAGCTGATGTTCCTTTTCGAAGGGCAGAATCGAAGTATAGTGTCGAACAAGTAGGTGTAACTGTTGAGTTCTATGGTGGCGAACTCAATGGAGTCAGTTATAGTGATCCCGCTACTGTGAAAAAATATGCTAGACGTGCTCAATTGGGTGAAATTTTTGAATTAGATCGTGCTACTTTGAAATCGGATGGTGTTTTTCGTAGCAGTCCAAGGGGTTGGTTTACTTTTGGACATGCTTCGTTTGCTCTGCTCTTCTTTTTCGGACACATTTGGCATGGTGCTAGAACCTTGTTCAGAGATGTTTTTGCTGGTATCGACCCAGATTTGGATGCTCAAGTAGAATTTGGAGCATTCCAAAAACTTGGAGATCCAACTACAAGAAGACAAGTAGTCTGATAGAACATTCTTTTGTTCCTTTTCGACTTTATTTTGTTG-----------------------------------TGATTTGAATCATTGCATTTTGTTTTACTCTTGTTCTTTCTTTTTCTTTATCCGGGAAATGATTCCCCCCAAACAGGTATGAAAGCTATAATTGTAAACCACGATCAAATAATCTATGGAAGCATTGGTTTATACATTCCTCTTAGTCTCGACTTTAGGAATAATTTTTTTCGCTATCTTTTTTAGAGAACCCCCTAAAGTTCCAAATAAAAAGATGAAATGATTTTTCATTATTTCAATTGAAGTAATGAGCCTCCCATCCCAATATTGGAAGATTGGGGGGCTCATTACTTCAACTAGTCCCCATGTTCTTCGAATGGATCTCTTAGTTGTTCAGAGGGTTGCCCAAAAGCAGTGTATAAGGCATACCCAGTAAAACTTACAAGTAAACCAGATATAGAGATGGCAACTAGGGTTGCTGTTTCCATTATTATTTATATAATTATATAATTTCAAGACCACAATGGATCTATAGGATAAGATCTTTTATTTACAGCGGAATAGTATACAAAGTCAACAGATCTCAATGAATAAAAAATAGGATTTATGGCTACACAAACCGTTGAGGGTAGTTCTAGATCTGGTCCAAGACGAACTGTTGTAGGGGATTTATTGAAACCATTGAATTCAGAATATGGTAAAGTAGCTCCGGGGTGGGGAACTACTCCTTTGATGGGTGTTGCAATGGCTCTATTTGCGATATTTCTATCTATTATTTTGGAGATTTATAATTCGTCCATTTTACTGGACGGAATTTCTATGAATTAGATTCACAAGAACCGAGTAACTAGATTTTCAATAGAAAGGAAAGTTAAGCATTTAGGTCTTTGATTTTTAGCCCATTCCATTTTGATTTGGTAGTTCGACCGTGGAATTTCTTTGTTTCTGTATTTCCGGAATATGAGTGTGTGACTTGTTATAATTGATCCTATTGACAGTACAGAACATAAAAAGGATCTGTCATCTTGATAGAGATGGTTTTACCCCGTCAGATATTTATTCTAGTATCTGGAGCACGGAATATAAAAAATAGATTTTAAAGTATTAGAACTATGATTCATACTTAATATTTAGACCTCACAACCGGACTTAAAAAATTTTTTCAAAGAGTTAGAAGTTAAGTTATAATAAATCGAAAATATTTTGATTCTTTCAAATCGCCCGCGGCTTATTTTTGATCAAAGGACAAACGTTTCTTTGGATTTTTTTCATTATATCTATTCATTGAATATGTGATGATCCAGCAGTTCTTACTCAGGAATTTTTGGACTTAGATTAAAGGTTTTTTTTTCAATCATCGTGGTTCTGGTATGAATCTGAAGTTTTTTTTTAATTGATTCATAGGGTCTTAACAAGAGAATTCCTATCAATAAGAATAATAAAAAAGACAGCAGTAAAGTCGCATTACACACACAAATCAAAAAATAAAAG-------AAAAAAAATTAAGTAATAATAAGTAAATAGAATATTCAAGAGGCCTGTAACGATCAAGATAACGATCGAGATAAAGAGACTAGTGAGCTGACTTGAGATTTTGGCATTATAACCACAAAGAATAGCTTTCGGATTTATCTTTTTTCTTATCTTCAGAGAAGATTGGAATCATAGGATTAAGTTAAGAAGTTTCAAACTTTCTATTACACATATCCGTTTCCGTTACAACCAGTATTTGGGTATTTCTGTTTGAGCCGTATGAGATGAAATTTTCATATACGGCTCTCA--GGGGGGGGGTTCCCTTGGTTTACCTATCTCAATAAAGTCTATGATTGGTTCGAAGAACGTCTTGAGATTCAGGCGATTGCCGATGATATAACTAGTAAATACGTTCCTCCTCATGTCAACATATTTTATTGTTTAGGAGGAATTACACTTACTTGTTTTTTAGTCCAAGTAGCGACAGGGTTTGCTATGACTTTTTATTATCGTCCGACCGTTACTGAGGCTTTTGCTTCTGTTCAATATATAATGACTGAGGTTAACTTTGGTTGGTTAATCCGATCAGTTCATCGATGGTCGGCAAGTATGATGGTCTTAATGATGATTCTGCACGTATTTCGTGTGTATCTCACTGGTGGTTTTAAAAAACCTCGCGAATTGACTTGGATTACGGGTGTAGTTTTGGCTGTATTGACCGCATCTTTTGGTGTAACTGGTTATTCCTTACCTTGGGACCAAATTGGTTATTGGGCAGTAAAAATTGTAACAGGTGTACCTGAAGCTATTCCTGTAATAGGATCGTCTTTGGTAGAGTTATTACGCGGAAGTGCTAGTGTGGGACAATCTACCTTGACTCGTTTTTATAGTTTACATACTTTTGTATTACCTCTTCTTACTGCCGTATTTATGTTAATGCACTTTCCAATGATACGTAAGCAAGGCATTTCCGGTCCTTTATAGAGAATATGGATCATAGAAATTTGTAATCAATCATTTATCATTTGGGGGAGGAACAATATAGTATTTCATTGCTACAAATATGGATTATTTAAAAGAATAAGACATGTATTTGGATATTTCCCTTCAACTTAACAAAATTGGATTATTTATTTTATTTTACATACACGAATAGTTGAAGGGAATTCTCCGAAGAAAAAATGGATTATGGGAGTGTGTGACTTGAACTATTGATTGGACCGCGCAGATATATATATGACTTTATCTTATCTGCCACATTTGAATTTACAATTAAATGTGTCTTTGTTCCAACCACCGCGCAAGCCCCCTACAGAGGATAGGCCGGTTCACTTGAAGAGAATCTTTTCTATGATCAGACTCGATCATGTCCTGCATGAACAGGCTCCGTAAGATCCAGTAAAATAAGTGATGTGGTATAATCCGGATTATGTCTTATCTCTTTCACTTAACTTAATAGTATGGAAATGCATTCATTTCCTATGCATTGACTCCATTTATGATACTATCGGAGTGAGACAAGTAGATCTAAAGAAGAACAGGGGTTAGATTATATTAGTAACAAGTAAATCCCTTGTATGTAAAAAAAAAGTCCCGAGATTTTTTTTTGGGGGGGGGGATAACAATCGCAAGGTCTGAGATGACCCAGAAAGCACTATCAACTTTTAAAAGCCTACTTGGGTATTGAGCATTTACTTTATAAGATAAGAACTGAATTTTTTGTAATGGATAGTTGTAACTCCGGAAAAGAGAATCGGGTCCATTTTCTTACATAGAATCCTCATATATGTGTGGATAACATATAAATTTTTTCTATAGATACATTCGGTTCGTTTGATTCGTGCTCGAGCCGTATGATGAAAAATTATCATGTCCGGTTCTTTCGGAGGATGGATCTATAAGAATTCACCTATCCCAATAACAAAAAAACCTGACTTGAGTGATCCTGTATTAAGAGCTAAATTGGCAAAAGGAATGGGTCATAATTATTATGGAGAACCCGCATGGCCCAATGATCTTTTATATATTTTTCCAGTAGTAATTCTAGGTACTATTGCCTGTAACGTAGGCTTAGCGGTTCTAGAACCATCAATGATTGGGGAACCTGCGGATCCATTTGCAACTCCTTTGGAAATATTGCCCGAATGGTATTTCTTTCCCGTATTTCAAATACTTCGTACAGTGCCAAATAAGTTATTGGGCGTTCTCTTAATGGTTTCGGTACCTACGGGATTATTAACAGTACCCTTTTTGGAGAATGTTAATAAATTCCAAAACCCATTTCGTCGTCCAGTAGCAACAACCGTCTTTTTGATTGGTACCGCAGTGGCCCTTTGGTTGGGTATTGGAGCAACATTACCTATTGAGAAATCCCTAACTTTAGGTCTTTTTTAAATTGATTCAATTGTGAAATAAAATATCATGCCATGTGTTGTATATATTGTGTATCTTGGGATTATTCGTCTCAAAGTGAATAATCCCTAGATACATATCTATTCCATTTTTGACCTATTCCGAGTATATGGATTTGTGCTAAAGATTTAAACTCCATATTTTCATCTTTATTTTTCTAAAAATAAAGATGAAAATAAAAATCCAATGGATTTCAAATTTATGCAAAATGCTTTTCTATTTCTAAAATATCCAATATATGTTTTACATCTTCTACGCGAAAATGTTCAATTTTCATAAGGTCTTCTTGACTGTTATTCAAAAGGTCCAACAATGTATGTATATTGGACCTTTTGAGACAATTATAGATCCTGGGAGGCAATTCTAATTGGTCAATAAAAATGGATTTCAATGCTATTTCTTTTTTATTTTTCCTTAGTTTAGCAACTATATCATGAAAAGTAAAAAGGGGTAAAGTAACTTTGTGTTGATTGTTTTCTAAATTAAAGTTTTCTTCTTCCACATGTAAAAAAGGAATAAATAAATCAATCAAATTCCGGGAGGCTTCATAAAGCGCTTCTTTAGGAGTTAAACTTCCATTTGTCCATATTTCGAGAAAGAGTATTTCTTGTTTTTCATTCCCATTCACATAAGAATGAATACTATGATTTGCATTTCGAACAGGCATGAATACAGCATCTATAGGATAACTTCCGTCTTGAAAGTTATTTAGTCTTTTTATACGATATCCGCGATTCCTCTCGATTTGTAATCCAATACACAAATTAATAGGTTCTGTTAGGTTAGCTATGTGTTGTGTATTATCAACGATTTCCACAGAAGGTGGTAGAATGATGTCTTGAGCAGTTACATATCCAGGACCCTTGACACAAATAGACGCGTCCTGAGTTCCATACAAATTACTTCTCAATACAATTTCTTTCAAATTCATTAAAATTTCATGTACTGATTCTTGAATACCTACTATGGTAGAATATTCATGTGGTATTTTCTCAGATTTTGCACGTGTGATACATGTTCCCTCTATTTCTCCGAGCAAAACTCTTCGCATCGCAATGCCTATTGTATCGGCTTGACCTTTCATAAGTGGAGACAGAATAAAGCGTCCATAATAAAGACGCTTACTGTCTACTCTGGATTCAACACACTTCCACTGTAGTGTCCGAGTAGATACTCTTACTTTCTCTCGAACCATAGTAATATATTTTTTATATTTTTTTGATCAAATCCTTGAATTGTTTATTTCTCTTGGAATCTCTTCAATGTTTATTTTTAGTTTTACACACGTCTTTTTTTCGGGGACCTACATCCATTATGTGGCATAGGGGTTACATCCCGTATAAATTTTAATAGTATACCGCTTCTACGAATAGCTCTTAATGCCGCATCTCTTCCGAGACCGGGACCTTTTATCATGACTTCCGCTCGTTGCATGCCTTGATCCGCTACTGTTCGAATAGCATTTCCTGCTGCGGTTTGAGCGGCGAATGGTGTCCCCCTTCGTGTACCCTTGAATCCACAAGTACCAGCGGAGGACCAAGAAATCACCCGACCCCGTACATCTGTAACAGTCACAATGGTATTGTTGAAACTAGCTTGAACATGAATAAATCCCTTTGGTATTTTACGAGCATGCTTACGCGAGCCAATACGTCCATTTTTACGCGAATCAATTTTTGGTATAGGTTTTGCCATACTTTATTATATTTTTATTATTTTATAAATCTAAGTCCGAGATCTATGGATATATCCATTTTATGTCAGAAACAGATCCTTTACTATTTTCTAATTTTCTAACTCGAATTAACATTCTATTCTATTTTTCTATATTAATTGTACTATTTCTATTAATTCTATTAATATAATATTAATATAATATAGAATAGAATGTTTGAAATAGAATTTCAAATTTTAAATATCAATAATATTTCTTATAATATATATATATATATATAATATATTATATATATATTATAGAAATTATTATATTCTATTTATTTTTATTATTATATTTATATTAAATTATTATATTAAAT-----------AAT---ATTATTATTATTTAATATATA----TTATTTAATATAAATAT-ATTTAAATTTATTTGATTTGTGCATCCGGTCCTTTAGAATAGAAAGGCCCTCCTTTGCTTTGTGGAAATATTATCCTTGTCTTTGTTTATGTCTTGGATTGGAACAAATTACTATAATTCGCCCCCGCCTACGGATCAATCGACATTTTTCACAAATTTTACGAACGGAGGCCCTTATTTTCATATTTGTCATTCCTTAACTTAATCCCCAATCTCTTTATTGGAAGAAAATAAGGTTTCCTTAAATTTTTAGTTTCTAATTGTA-CCCCCCCTCCAAAAAATGTTGAAGTTGAAAAAAAAAAACAGTCTAATTAAATTATACTTCCATTTTTCCTTTCGCGGTCGTATACATATAAAATACGAGCATGTTGAGTCGAATCCTTTCGGAAACATAGCCTAGAATCATATTTTGATTCTATATAAAGGAATCTGGAATAGACCCTTGGGAAGTGATTCAGTAATTAAACCCTCATGAATCCAGTTTCTTTTTTCTTTTATTCCTATTCCAGTTAAACCCCCTTCACGCATTCACTAATGTATGAAGAGTGATATTAGAAACCCGTGTTTTCTCTCTTTTTTCACAAAAATGGATAGAAGTTTCTCATATAATTCGGATATCAGAAATATTACCATATATAACATAAAATTTCTCCGCCAATTCTTTCTAATCGAGCTTCTCGATCTGTCATTATACCTCTAGAAGTAGAAAGAATTACAATCCCCATCCCCCCTAAAATTCTAGGAATTCGTTGATAATTAGAATAAATTCGTAGACCGGGTGTACTGATCCGTTTTAAAATTAAAATAGTTTTATATGATCCTTTCCTATTTCTTCTATACCGTAGAGTTAAAACTAAAAAATATTTGTCGTTTTTCCTATGTTTTCTCACGTTTTCAATAAAACCCTCTCGTAAAAGTATTTTAACAATGTTTTCGTTGATGTTAGTAGATGGTATTTGAACCGTTCCTTTTCTATTCATGTCAGCATTTCGTATAGAGGTTATTATGTCAGCGATGGTGTCCTTACCCATGATAAACGAAAATGATTGTTGCCCCTGACTTTTTATATAATCAACATGCTCCTTTTCTATTTTTTATTCAATAAAATATCTAATATTGATATCTTTTTTTTTTCATTATTTTTTAATTATTTATTTTTTTT-CTTTTTTTTATATTTTCTATTATTATTTATTTTATATTTTATTGAGGTTATGAAATATTCAATTATAATTATATATATATATAAATATATAATAATTACTACAATTACTACAAAAGATATATGTGTGAGATATAATCTATTAATGAATCTATTTCATTCACAAATATTATATCTATATAAGGATCTCCGTCTTATAATACCTCGGGTGCTAATGAAACTATTTTAGTGAAATTTAACTGTCTCAATTCCCGAGCGATTGCGCCGAAAATTCGAGTTCCTTTTGGATTTCCTTCTTGATCAATGACGACCGCAGCATTATCATCATAGTGTATTATCATACCGTTGCTACGTTTGAGTTCTTTACAAGTACGTACAATTACAGCTCTGATCACTTCTGATCTTTCTAAAGGCGTATTGGGGACGGCTTCTTTTATTACAGCAACAACAATGTCACCAATATAAGCATATCGCCGATTACTAGCTCCTATGATTCGAATACACATCAATTCGCGGGCTCCGCTGTTATCGGCTACATTCAACTGGGTTTGAGGTTGAATCATATCATTTTTTCTTTATCTGTTCTTTCAGTCCAAAGGTTGAAGTAAAAAAAATATTCTGTGTTAAAAAAAAAAAGAAACCTACAATTGCAATTTATTTTTTTCCATCCTAAAGACCTCTTTCCTTTGGTTCTCATTTTTATCCCGAAATAATGAATTGAGTTCGTATAGGCATTTTTGATGCTGCTATTTCAATAGCCTTTCTGGCTATATTTTCTGCAACTCCGCCCATTTCATAAAGTATTCTACCTGGTTTAACGACAGCTACCCAATATTCGGGAGATCCTTTTCCCGAACCCATACGCGTTTCGGTAGGTCTTACTGTAACCGGTTTGTCTGGAAATATGCGTACCCATATTTGTCCACCCCGGCGGACATTTCGTGACATTGCCCGCCGCCCTGCTTCTATTTGTCTAGATGTGATCCAAGCGGGCTCAAGTGCCTGAAGAGCATATCTTCCGAAGCAAATATGATTACCTCGATAGGATATTCCTTTCATTCTTCCTCTATGTTGTTTACGGAATCTGGTTCTTTTGGGGTTATAGTTGATGGTTGTTTTTCAATTCCATCGCTATTACAGAACCGTACATGAGATTTTCACCTCATACGGCTCCTCGCGAATGAAGCGGAAGCGATTCAAAAATAAAATAAATAAATAGATTTAACCGATAAAATAATATTAATATACAAAAATATACATATGAAGAATATAATAGAATCATGGGATTTTTTGAGATTTCATAGAATCTATTGGTCTATCGGGAATTTGTATATCTTGTTTTGATATATAACTAAACATGTAAATGTATTCTTATAGACAATTTTTGCTATCCATATATAACTAGATAATGTTGTTTTGTTATGTTATAAGGTTCTAACGAATCTTTATTTTTCCTTTCTTTTTATTATCATATCCGATTGTACCAAATTTATAAATTCAATAAAATCAAAATTTCGCGGGCGAATATTTACTCTTTCATTATCAATTTCAGATGTAATGTAGGGTTAGGCCCATGACTCCTTAAAAAAATGGATTGGTTTTTGGTTCGTTTCGCCATCCCACCCAATGAATCATTAAGATTTGTTTTTAATAAAATCTTAGGTATTCACAGGTTCCGTCGTTCCCATCGCTTCTCGATTAATGGTTAGGTCTGAATTCTACAACGGAGCCTCTCTAATAAGATTTTAAATTATTTTTTTTTTTGAATCAACCCTCTCAGTTTTTTATTGACTCGCGGCTCTTGATTTGTTTGTTCTAGGAATATATTCTTCTATATATGGATATATGGATTAATTAATATTGATGCTTTTTTACACTACCTTTTATGAGACGACCCATTGACCTTTACATATTAGAATTCTATATCATTGCTTTTTCTCTCTTTCTTTCACCCCTTCATTTATCTGTATATTCTTATTGCTTTACAACTCATAATCAGATTCTTTCTTCCTTTTTTATGCAATATTTCAGTTGCTATAATTATAGCCTCAATGTATTATATATATATTTATATTTTTTATTTTGACTAGTTCTTTAGATCCAGATAAAGCGAAGCGATGAGTTGGTTATTAGTTCTTTATTAATTAATTCATACTACGAGTCGGTTTATTTTTTTCTTGAATTCTAACCACTCTAAAAAAAACCAACGAGTCGCACACTAAGCATAGCAATTATATCAATATCAAAATCAAATGATTAATTGAATTTTTTTATTCAATCTTATAAAAATTTCTCATTTTTTGTTTTCAAATAAGAATGTAAGAATTTTTAATTTTTTGTTTTATCGAAACATGGAACCTTAAAGATAACGAAAAGTTTATTATTCTTTGTTTACAAATATCCAAACTTTGATCCCTAATACCCCATAAATAGTTCGAACTGGATAGGAACAATAATCAATTTTAGCTCGAATGGTTTGTAGAGGAACCCTACCTTCTCTGATCCATTCGACACGTGCAATTTCTTTTCCGTCGATACGTCCCGAAATTTGTACTTGAACTCCTTTTGTACCTGCCTGTTCAGTTAATTCAATAGCTTTTTTCATTGCTTTACGAAACGAAACTCTATTCTTTAATTGTCCGGCTATAAATTCTGCAATAATATTAGGGTGTCTATAAGCTATTGCAATTCGTGTAATAGCAATGTTGAGTTTTCGGTACACACAATTCAGTTTTTTTTGCACATTCATCTGTAATTCTTCGATTCTTCGAGGCTTACCCTCTATTAATAACTTTGGAAATCCCATATAGATTATGACTTGAATCAGATCGATTCTTTTTTGAATCTTTATCCGTGCAATTCCCTGGACACCAGAAGATATTCTTATATTTTTTTGTATATAATTCTTGATACAATCTCGTATTTTTTTATCTTCTTGTAGACTCTCGGAATAATTTGTTGGTTGTGCAAACCAAAGAGAATCATGACTTTGAGTTGTACCAAGTCTGAAACCAAGCGGATTTATTTTTTGTCCCATAATTCCCCACTACTATACATGAAACATATAAAACATAAAATGACTACTATACATAAAATGATACATCCTATTTTTATACTTTC-----TTTTTTTTTTTAT-CTATAAATATATCTTTATGACGCATTGACTTAGTTCATTGAAATCCATATTGTGACTAGCATCTGCTGCTGCAGAATAAACCAATTAAAAAAAAATGGAATAAGATATTCAACTCAATAAAGCATAAGTTCTAGTATCATAACCCTTTATTCAAAAATATCATCAATTACTATTTGTGCTTTGTGTTGTTAACAGACACGCATATATTTTGATCTAAAGGTTATACTTCTGTATATTGGTTCTTCTTTATCATAAGTTCTATTTTCACTAAAAAAATAAATAAACATTTATTTAATTTATTTATTAATCATTTTCATTTAATAATAA-ATTTTTTTTTTGAGTAATTTCTTAATTACTATATCTTAATTAATTTTATTAATTTTACTAAATTTAAATACTATTTAAATACTATAAATTAAATAATTAACGTTAATTTTAACGTTAATGACGCGATCTATTGTCATTTTTCGAATGTCCTCGGAAGTTTAGAGTAGGTGAAAATTCTCCCAATTTATGGCCTACCATACGATCTGTTATATACATAGGTATATGTTCTTTTCCATTATGGATAGCAATGGTATGGCCAATCATTGTGGGTATAATGGTAGATGTTCTGGACCAAGTTATTATTATTTCTTTTTCTGCTTTTGTGTTAAGCTTATTTATTTTTCTTAATAAATGATTCGTTACAAAAGGATTTTTTTTTAGTGAACGTGTCATGTCACAGTTAATTACTCCTATATTTTTTTTTGTAAAGACGAAGAAACAAATTCTATTTTCTCTACTCTACTATTTACTACGGCGACGAAGAATCAAATTATCACTATATTTATTCCCTTTTCTACTTCTTCTTCCAAGTGCAGGATAACCCCAAGGAGTTGCGGGTTTTTTTCTACCAATGGGGGCCCTCCCTTCACCACCCCCATGGGGATGGTCTACAGGGTTCATAACTACTCCTCTTACTACAGGACGCTTACCTAGCCAACATTTAGATCCGGCTCTACCCAAACTTTTCTGATTTACCCCAACATTCCCCACTTGTCCGACTGTTGCTGAGCAGTTTTTGGATATCAAACGGACCTCCCCAGAAGGTAATTTTAATGTGGCCGATTTCCCCTCTTTTGCAATCAGTTTCGCTACAGCACCTGCTGCTCTAGCTAATTGTCCACCCTTTCCAAGTGTGATTTCTATGTTATGTATGGCCGTGCCTAAGGGCATATCGGTTGAAGTAGATTCTTCTTTTTGATCAATCAAAACCCCTTCCCAAACTGTACAAGCTTCTTCCAAAGCATACGGCTTTCTGGATGTAGATGATGATATCTATACAGATGGATCTTATATATATCGTAGAATTCTTATATATATCGCATAATGAAGTACCGCATGAGTGGATATATAGGAATCCAAATCTGCCGAATCACTCATGTTATGATCTTCTACATCCTAGGTCTTCCCGTTCCTTCATCTGGCTTATGTTCTTCATGTAGCATTCAGACCGAATGACTCTATGAAATTACGTCGCTACTTCCACATAGTACGGGTAACGTAACGTAGGAGACATCTCTATTTTTCCCCCGGGGAATCCTTAGAATTCCCACTGCTTAGCTTTCAATTCGCCTCTGACCATCAAATGAAATGTGAATAACCCGTCCTCCCCTCTTTGAAACAAGGGGCGCTTCTGGTTCTGTCGGTGCTTGAAACAATTTTGTCTTCTCCATATTACTTATTACTATATCTCTAGAGTCAATAATTTTATATGAGGAACTACTGAACTCAATCACTTGCTGCCGTTACTCTTCAGTTTTCTGTTGAGGTCTATCCTGTAGAGGTACTCAAATTGGATCAGTGATCGATTTCTAGGTTTCGCCGTAAACCTAATTGGTTACTTCCAATTACGTAAATCAATAGTTCAAACCGCACTCAAAGGTAGGGCATTTCCCATTTTTATAGGAACTTCTGTACCAGAAACAATGGTATCTCCAATGATAGCCCCTCTGGGGTGTAAAATATATCTTTTCTCACCATCCCCATAGTGTATGAGACAAATGTATGCATTTCGATTAGGGTCGTATTCTATGGTTACGATTCTACCATATATGTCTTTTTCATTCCGTCGAAAATCGATTTTACGGTATAGACGCTTATGACCTCCCCCTCTACGCCCTGCGGTAATGATTCCTCTGGCATTACGGCCTTTACCACAACGATGCTGTCCATAGATCAAATTATTTCGTGGATTGGATTTCACTTGACTGTCTACGGCTCCATTGCGTGTGCTCGGGGTAGAAGTTTTGTATAAATGTATCGCCATGCTATTAAGTATTTTGATTTAAGTTCTTTTCTTTCTAAGAGGTGGAATAGAATAACCCGGTTGAAGCGTAATGATCATACGTCTGTAATGCATTGTATGTCCCATAATAGATCGCATTCTTCTACCCTTTACCGGGAGTCGATGACTATTCATAGCTATTACCTTGACACCAAAGAAGAGTTGGACCCAATGCTTTATTTCTGTCCTAGTTGATCCCGATTCGACATTAGAAGTATATTGATTTTTCCCCAATAACCGAATACTTTTGTCTGTAAATACTGCATATTTTATTCCATTCATAAATCTATTTTCTTCCCTATGAGTTCTAGTCTCAATAAGAATACTAGTTTTTACTATTCATATGTTATGATTTGAATATACCACACCAATTCGTTATGTATGGATGATGAGATTCCATTGATACAGAGCCAATCGTTCTTTTTTCTCTGACAGATGGTCAGAACTTCATCTGGGTTCGAATCCTACTGAGAGGCCCACTAGAGATCAGAAATTGTTGAAGAAAGAACAAAAGAAACATCTTGTTCTTTCCGGGCGATCGGAAAATAAAGAAATAGTTAATATATTCAAGATAATTATGTATTTACAAAATACCGTCTCAATTCATCCTATTTCATCAGATCCGGGATGTGATATGGTTCCGAAGGATGAACTGGACAGTTCCAATAAGATTTCATTCTTGAACAAAAATCCGATAGACTTATTGGAGGGAGGGTCCCATTGGCGTGCATCCAGTAGGAATTGAACCTACGAATTCGCCAATTATGAGTTGGGCGCTTTAACCATTCAGCCATGGATGCTTAGCGGGGATCCTCGTACATGGTGAATAACCAAATTCCAATTGAAGTGAAATCTTTCGGATAAATCAATGCAATTTAGGAGGATTCGATGAAAGGACATCAATTCAAATCCTGGATTTTCGAATTGAGAGAGATATTGAGAGAGATCAAGAATTCTCGCTATTTCTTAGATTCATGGACCCAATTCAATTCAGCGGGATCTTTCATTCACATTTTTTTCCATCAAGAGAGTTTTATAAAACTCTTGGACTCCCGAATTTGGAGTATCCTACTTTCACGCAATTCACAGGGTTCAACAAGCAATCGATATTTCACGATCAAGGATGTAGTACTCTTTGTAGTAGCGGTTCTTATATATCGTATTAACAATCGAAAGATGGTCGAAAGAAAAAATCTCTATTTGACAGGGCTTCTTCCTATACCTATGAATTCCATTGGACCCAGAAATGATACATTGGAAGACTCAAAAGATTCTTCCAATATCAATAGGTTGATTGTTCCGCTCCTGTATCTTCCAAAAGGAAAAAAGATCTCTGAGAGCTCTTTCCTGGATCCGAAAGAGAGTACTCGGGTTCTCCCAATAACTAAAAAGTGTATCATGCCTGAATCTAACTGGGGTTCGCGGTGGTGGAGGAACTGGATCGGAAAAAAGAGGGATTCTAGTTGTAAGATATCTAATGAAACCGTCGCTGGAATTGAGATCTCATTCAAAGAGAAAGATATCAAATATCTGGAGTTTCTTTTTGTATATTATATGGATGATCCGATCCGCAAGGACCATGATTGGGAATTGTTTGATCGTCTTTCTCCGAGGAAGAGGCGAAACATAATCAACTTGAATTCGGGACAGCTATTCGAAATCTTAGTGAAAGACTGGATTTATTATCTCATGTTTGCTTTTCGTGAAAAAATACCAATTGAAGTGGAGGGTTTCTTCAAACAACAAGGGGCTGGGTCAACTATTCAATCAAATGATATTGAGCATGTTTCCCATCTCTTCTTGAGAAACAAGCGGGCTATTTCTTTGCAAAATTGTGCTCAATTTCATATGTGGCAATTCCGCCAAGATCTCTTCGTTAGTTGGGGGAAGAATCCGCACGAATCGGATTTTTTGAGGAACATATCGAGAGAGAATTGGATTTGGTTAGACAATGTGTGGTTGGTAAACAAGGATCGGTTCTTTAGCAAGGTACGGAATGTATCATCAAATATTCAATATGATTCCACGAGATCTAGTTTCATTCAAGTAACGGATTCTAGCCAATTGAAAGGATCTTCTGATCAATCCAGGGATCATTTCGATTCCATTAGGAATGAGGATTCGGAATATCACACATTGATCAATCAAAGAGAGATTCAACAACTAAAAGAAAGATCGATTCTTTGTTGGGATCCTTCCTTTCTTCAAACGGAACGAACAGAGATAGAATCAGAGCGATTCCCTAAATGCCTTTCTGGATATTCCTCAATGTGCCGACTATTCATGGAACGTGAGAAGCAGATGAATAATCATCTGCTTCCGGAAGAAATCGAAGAATTTCTTGGGAATCCTACAAGAGCCAATCGTTCTTTTTTCTCTGACAGATGGTCAGAACTTCATCTGGGTTCGAATCCTACTGAGAGGCCCACTAGAGATCAGAAATTGTTGAAGAAAGAACAAAAGAAACATCTTGTTCTTTCCGGGCGATCGGAAAATAAAGAAATAGTTAATATATTCAAGATAATTATGTATTTACAAAATACCGTCTCAATTCATCCTATTTCATCAGATCCGGGATGTGATATGGTTCCGAAGGATGAACTGGACAGTTCCAATAAGATTTCATTCTTGAACAAAAATCCATTTTTTGGTTTATTTCATCTATTCCATGACCGGAACAGGGGGGGATACACGTTACACCACGATTTTGAATCAGAAGAGAGATTTCAAGAAATGGCAGATCTATTCACTCTATCAATAACCGAGCCGGATCTGGTGTATCATAAGGGATTTGCCTTTTCTATTGATTCCTCCGGATTGGATCAAAAACAATTCTTGAATGAGGTATTCAACTCCAGGGATGAATCGAAAAATAAATCTTTATTGGTTCTACCTCCTCTTTTTTATGAAGAGAATGAATCTTTTTATCGAAGGATCATAAAAAAATGGGTCCGGACCTCTTGCGGGAATGATTTGGAAGATCCAAAACCAAAAATAGTGGTATTTGCTAGCAACAACATAATGGAGGCAGTCAATCAATATAGATTGATCCGAAATCTGATTCAAATCCAATATAGCACCTATGGGTACATAAGAAATGTATTGAATCGATTCGATCGCAACTTCGAATATGGAATTCAAAGGTATCAAATAGGAAATGATACTCTGAATCATAGAACTATAATGAAATACACGATCAACCAACATTTATCAAATTTGAAAAAGAGTCAGAAGAAATGGTTCGATCCTCTTATTTTGATTTCTCGAACTGAGAGATCCATAAATCGGGATCCTAATGCATATAGATACAAATGGTCCAATGGGAGCAAGAATTTCCAGGAACATTTGGAACATTTCATTTCTGAGCAGAATAGCCGTTTTCAAGTAGTGTTCGATCGATTACGTATTAATCAATATTCGATTGATTGGTCTGAGGTTATCGACAAAAAAGATTTGTCTAAGTCACTTTGTTTCTTTTTGTCCAAGTTACTTCTTTTTTTGTCCAAGTTTCTTCTCTTTTTGTCTAACTCACTTCCTTTTTTCTTTGTGAGTTTCGGGAGTATCCCCATTCATAGGTCCGAGATCCACATCTATGAATTGAAAGGTCCGAATGATCCACTCTGTAATCAGTTGTTAGAATCAATAGGTCTTCAAATCGTTCATTTGAAAAAATGGAAACCCTTCTTATTGGATGACCATGATATTTCCCAAAAATCGAAATTCTTGATCAATGGAGGAACAATATCACCATTTTTGTTCAATAAGATACCAAAGTGGATGATTGACCCATTCCATACTAGAAAGAATCGCAGGAAATCTTTTGATAACACGGATTCCTATTTCTCAATGATATCCCACGATCAAGACAATTGGCTGAATCCCGTGAAACCATTTCATAGAAGTTCATTGATATCCTCTTTTTATAAAGCAAATCGACTTCGATTCTTGAATAATCGATATCCCTTCTGCTTCTATTGTAACAAAAGATTCCCTTTTTATGTGGAAAAGGCCTGTATCAATAATTATGATTTTACGTATGGACAATTCCTCAATATCTTGTTCATTCGCAACAAAATATTTTCTTTGTGCGGCGGTAAAAAAAAACATGCTTTTTTGGAGAGAGATACTATTTCACCAATCGAGTCACAGGTATCTAACATATTGATACCTAACGATTTTCCGCAAAGTGGTGACGAAGGGTATAACTTGTACAAATCTTTCCATTTTCCAATTCGATCCGATCCATTCGTTCGTAGAGCTATTTACTCGATCGCAGACATTTCTGGAACACCTCTAACAGAGGGACAAATAGTCAATTTTGAAAGAACTTATTGTCAAACTCTTTCAGATATGAATCTACCTGATTCAGAAGGGAAGAACTTGCATCAGTATCTCAATTTCAATTCAAACATGGGTTTGATTCACACTCCATGTTCTGAGAAATATTTACCATCCGAAAAGAGGAAAAAACGGAGTCCTTGTCTAAAAAAATGCCTTGAGAAAGGGCAGATGTATAGAACCTTTCAACGAGATAGTGCTTTTTCAACTCTCTCCAAATGGAATCTATTCCAAACATATATACCATGGTTCCTTACTTCGACAGGGTACAAATATCTAAATCTCATATTTTTAGATACTTTTTCAGACCTATTGCCGATACTAAGTAGCAGCCAAAAATTTGTATCCATTTTTCATGATATTATGCATGGATCAGATATATCATGGCGAATTCTTCAGAAAAAATTGTGTCTTCCACAATGGAATCTGATAAGTGAGATTTCGAGTAAGTGTTTACATAATCTTCTTCTGTCCGAAGAAATTATTCATCGAAATAATGAGTCACCATTGATATCGACACATCTGAGATCGCTAAATGTTCGGGAGTTCCTCTATTCAATCCTTTTCCTTCTTCTTGTTGCTGGATATCTCGTTCGTACACATCTTCTCTTTGTTTCTCGAGCCTATAGTGAGTTACAGACAGAGTTCGAAAAGGTCAAATCTTTGATGATTCCATCATACATGATTGAGTTGCGAAAACTTCTGGATAGGTATCCTACATCTGAACTGAATTCTTTCTGGTTAAAGAATCTCTTTCTAGTTGCTCTGGAACAATTAGGGGATTCTCTAGAAGAAATACGGGGTTCTGCTTCTGGCGGCAACATGCTATGGGGTGGTGGTCCCGCTTATGGGGTCAAATCAATACGTTCTAAGAAGAAATATTTGAATCTCATCGATCTCATAAGTATCATACCAAATCCCATCAATCGAATCGCTTTTTCGAGAAATACGAGACATCTAAGTCATACAAGTAAAGCGATCTATTCCTTGATAAGAAAAAGAAAAAACGTGAATGGTGATTGGATTGATGATAAAATAGAATCCTGGGTCTCGAACAGTGATTCGATTGATGATAAAGAAAGAGAATTCTTGGTTCAGTTCTCTACCTTAACGACAGAAAAAAGGATTGATCAAATTCTATTGAGTCTGACTCATAGTGATCATTTATCAAAGAATAACTCTGGTTATCAAATGATTGAACAACCGGGAGCAATTTACTTACGATACTTAGTTGACATTCATAAAAAGTATCTAATGAATTATGAGTTCAATACATCCTGTTTAGCAGAAAGACGGATATTCCTTGCTCATTATCAGACAATCACTTATTCACAAACCCCGTGTGGGGCTAATAGTTTTCATTTCCCATCTCATGGGAAACCCTTTTCGCTCCGCTTAGCCCTACCCCCCCCTAGGGGTATTTTAGTGATAGGTTCTATAGGAACTGGACGATCCTATTTGGTCAAATACCTAGCGACAAACTCCTATGTTCCTTTCATTACAGTATTTCTGAACAAGTTCCTGGATAACAAGCCTAAGGGTTTTCTTATTGATGATAGTGACGATAGTGACGATATTGATGATAGTGACGATATCGACCGTGACCTTGATACGGAGCTGGAGCTTCTAACTATGATGAATGCGCTAACTATGGATATGATGCCGGAAATAGACCGATTTTATATCCCCCTTCAATTCGAATTAGCAAAAGCAATGTCTCCTTGCATAATATGGATTCCAAACATTCATGATCTGGATGTGAATGAGTCGAATTACTTATCCCTCGGTCTATTAGTGAACTATCTCTCCAGGGATTGTGAAAGATGTTCCACTAGAAATATTCTTGTTATTGCTTCGACTCATATTCCCCAAAAAGTAGATCCCGCTCTAATAGCTCCGAATAAATTAAATACATGCATTAAGATACGAAGGCTTCTTATTCCACAACAACGAAAGCACTTTTTCACTCTTTCATATACTAGGGGATTTCACTTGGAAAAGAAGATGTTCCATACTAATGGATTCGGGTCCATAACTATGGGTTCCAATGTACGAGATCTTGTAGCACTTACCAATGAGGCCCTATCGATTAGTATTATACAAAAGAAATCCATTATAGACACTAATATAATTAGATCAGCTCTTCATAGACAAACTTGGGATTTGCGATCCCAGGTAAGATCGGTTCAGGATCATGGGATCCTTTTCTATCAGATAGGAAGGGCTGTTTCACAAAATGTACTTCTAAGTAATTGCTCCATAGATCCTATATCTATCTATATGAAGAAGAAATCATGTAACGAGGGGGATTCTTATTTGTACAAATGGTATTTCGAACTTGGAACGAGCATGAAGAAATTAACGATACTTCTTTATCTTTTGAGTTGTTCTGCCGGATCGGTCGCTCAAGACCTTTGGTCTCTACCTGGACCTGATGAAAAAAATGGGATCACTTCTTATGGACTCGTTGAGAATGATTCTGATCTAGTTCATGGCCTATTAGAAGTAGAAGGCGCTCTGGTGGGATCCTCACGGACAGAAAAAGATTGCAGTCAGTTTGATAATGATCGAGTGACATTGCTTCTTCGGCCCGAACCAAGGAATCCCTTAAATATGATTCAAAATGGATCTTGTTCTATCGTTGATCAGAGATTTCTCTATGAAAAATATGAATCGGAGTTTGAAGAAGGGGAAGGAGTCCTCGACCCGCAACAGATAGAGGAGGATTTATTCAATCACATAGTTTGGGCTCCTAGAATATGGCGCCCTTGGGGCTTTCTATTTGATTGTATCGAAAGGCCCAATGAATTGGGATTTCCCTATTGGGCCAGGTCATTTCGGGGCAAGCGGATCATTTATGATGAAGAGGATGAGCTTCAAGAGAATGATTCGGAGTTCTTGCAGGGTGGAACCATGCAGTACCAGACACGAGATAGATCTTCCAAAGAACAAGGCTTTTTTCGAATAAGCCAATTCATTTGGGACCCTGCGGATCCACTCTTTTTCCTATTCAAAGATCAGCCTTTTGTCTCTGTGTTTTCACATCGAGAATTCTTTGCAGATGAAGAGATGTCAAGGGGGCTTCTTACTTCCCAAACAGATCTTCCTACATCTATATATAAACGCTGGTTTATCAAGAATACGCAAGAAAAGCATTTCGAATTGTTGATTCATCGCCAGAGATGGCTTAGAACCAATAGTTCATTATCTAATGGATTTTTCCGTTCTAATACTCTATCCGAGAGTTATCAATATTTATCAAATCTGTTCCTATCTAACGGAACGCTATTGGATCAAATGACAAAGACATTGTTAAGAAAAAGATGGCTTTTCCCGGATGAAATGGTTGTTGCTATCTCCTCCAATAACGAATCATTGGTTTAACTGAATAACTAAATAAAATAGATAGACCTTGCTTTCTCTTCGTCTCAGGTCGATGGATCTTCTCAATTGAAAGATCCCCTATATCGATAATACACATTCCAGTTGACCGAGCCTAATTCTAATTGTTTTGTTCCGAAGCAAAGATATCCACGGGGCGGTTTGTCCTATTCAGATATTCACGACCAAGAAGTACTGAATTCTCTTTCTTTTCGGATAGGCCCTGAAAGGAGAAGGAAGGTTGGAATGCCAACAGGCGTCTATTATTGAATTCACCCGACCCGAGAGTACAGTACCCATTTTGGGAACGTCCGGTGCCAAAGTCATTGAATGGGTAAGTCGCCAATCCCTAAAACAGACTATGTAATGTACTTTATCCGCTGGGTTACGGGTGGGCATTTTACCAGAGGTTTCTATTGTATCAATCTACCCCTGTGTGATTCCTGTTGAAGCATATACTC-GGGGGGGGGTGCAGGGCGGACGATTTCAAAACGGACTCCCCATTCATTAGATAGAGAAGATCACCAAGATTTCGTGATCCGCTGCCGAACTTATTCCAATTCAATAAGAGATCTCAATATTATGCCTTGAAGAGGACTCGAACCTCCACGCTCTTTAGCACGAGATTTTGAGTCTCGCGTGTCTACCATTTCACCACCAAGGCATCTTGAAAGTGAATCGTATTCCATGAATATGATATCTATCTAGTGTGATGTATGGAATATATGACAAAGGTGGAGTGTTAGAGTATTTTTATTGATCGGTCATGTCATATAGGCCCGAGTCGGACATCCAATTGGTTCGATTTGAATTATCCGGAGGATACCTTATATATATATTCTATCAAAAAGATGGACAATCAAACCTATTTCTCGATTCAATAGAAGCCAAAAGAGGTGAATAGGGTCCCAAATAATGAGAGATATGTAAAAAGCAGGTCCGATTACGCCTATTCCTACCTAATCCTAAATGGAATGGAACGACGCAGGGATCTATATGTAAACATAGTATCTATTTAGATACGCTCGAATGACCCCTTCTCATAATGAGAAAGTATATAACCCTATTCCGGTCTGGTCCGGTATGGAATGAACTTATAATCATGGAATCGACTCGATCATCAGATTATAGATTATAAGTTCATAACCCTAGCCCATTCCCATTTTGGGCGGAACAGATCTACTAATTCTTTGATTCCAGTTAGTAAGATAAGAGGGATCTTGAACTAAGAAATAGATTCTAGAAGCTAAAAAAGGGTATCCTGAGCAATTTCAATAATCGGGTTCATTGATATTCCTGGTATAGTAGATGCTATCACACATACAATCATACTCAATTCGATGGAATTGTTTGATCTTAAAGGGGACCTTCTATAATTTCGCACGTGAGGAGTTATTTCTTGGTTTCGTCCAGTCATTAATAACTTGATTATTTTTAGATAATAGTAGATAGAAACAACGCTCGTAAGGAGTCCTATTGAAACCAAGAAATATAGGCCTGCCTGCCATCCACACCAGAATAAATGAAGTTTTCCGAAAAAACCTGCTAGTGGAGGAAGACCTCCTAAGGATAAGAGACATAGGGCTAAAGAGAGAGCCAAAAAAGGATCTTTCGTGTATAATCCTGCATAATCTCGAATGTTATCAGTTCCGGTACGTAGACCAAATGATACAATGCAAGCAAAAGTTCCTAGATTCATGGAGATATAGAACAGCATATAAGTTATCATGCTTGCATATCCACCATTTGAGTCTCCAACAATTATTCCAATAATGACATATCCGATTTGACCTATGGACGAATACGCAAGCATACGTTTCATGCTTGTTTGGGTAATAGCAATGAGATTCCCCAATATCATGCTAAGAATAGCTAGGATTTCCAGAAGAAGATGCCATTCGTTTGATGAGAAATAAAAAGGAATATCGAAAATTCGAGTGGCTGAAGCTGAAGCAGCTACTTTCGAAGTAACAGAAAGAAAAGCAACGACTGGAGTGGGAGAGTCAGAGTCGAAAAGAGGATTCCTCACTTCTTTCTCTCATTCAAAACCGTGCATGAGACTTTCATCTCGCACGGCTCCTAAGTGATAAAAGAAGAACTCA-----TCTTCTTTCTTTTTTGATTACCTTCCTCGCGTATGTATAAGACCGAATCCATTCGATTTTGAATTTTCAAAAGGATTCCTAATCCTTAACTTTTCGAGGAATCCTTCATCAGTGGTTGTGAATGACCGATTTTTCTCAATCTTTATGACTTGCTCCTACGGAACCGAGGCCGAAAAGATTGAGAAATAGAACCATCTGATTTGATTCGTTCTCAATAGCCACGAGATGATCATCTTAGGGTGATCCTTTTGTCGACGGATGCTCCTATTATACTCGTAGTCTCTGAAGGATGAGAACCAACTATGTAGCATCTACATCGAGAATTCAAGTATTGTATACGTCATTAGTCCGATCCTTTGTAGGAACTACCCGTAATAACGAACTTGCAAAATGAATCTGTTTATCATAAAGGGATTCGTTGTTCCTGACTCTGCTTCACCTTAATTGTTATTTGAACAAGTAAAGTTATGTCTTGGTCCGAGTGGGAATAGCATTTCTCTTCTGCATGTCCATGGAGTTTTGAAAAATCCAAACATCTCAGAAATAGATAGAGAGGTAGGAATTTATCGAACGAACCGCACTCCTTCGTATACGTCAGGAGTCCATTGATGAGAAGGGGCTGGGGAAAGCTTGAACCCAATTCCTACAGTGATGAATATAAGCGCAATTGAAATTCCTGGGGAGTTATACATTTGTGTATTGATAAGACCATTCACTATTTCTTGAAGCTCGATCTCTCCCCCGGATGAACCATATAGCCAAGAGAAACCATGAACCAGAATAGAAGAGCTTGCCCCACCCATGAGTAAATATTTCGTAGTAGCCTCATTAGACCGTACATCTTTCTTGGTATATCCAGATAGTAGATAGGAGCATAAACTGAAACATTCTGGAGCTACAAAGATAGTTATTAAATCGTTAGCGCCGCATAAAAACATTCCTCCTAGAGTAGCTGTTAATACGAATAACAGAAACTCTGTTATAGCCATTTCTGTACATTCAATGTACTCTACGGATAGAGGAATACATAGAGTTGAACATAGTAAAATAAGAAATTGAAAGATTTCGTTGAAATTGTTCGTTTGGAAATTTCCTGAAAAGCTAATCATAGGTTCTTCTCTCCATCGGAACAATAGGGCCGTTATGCTCATTACTAAACTTGTTGAAGAGATAAAATAGAACCAAGATATATCTTTTTGATCAGAGGTTGAATCGATCATCAGAAGAAGAATTAGGCCAAAAATTAGGATACATTCTGGGAAAATAAAACTTCCATCGAAGAGAAGCAAATGAAAGGCTTTCATAAAAATTCTCGTAGAATCGAGAATGAAGTTTTCATTCTGTACATGTCAGATCATGAATTAGTAACTGCATCCAATCTCCAAAAAAATCCCAATTGTTTCGAATTTTCTCTTTTTGGAATGGAATATTTACAGAATCCCCATGAATAGGACCAAATCTTATTCCATGGTATTTACATAAGATTCCTCTTTTTTATTCTTAAGCAAGTCCCCGAGAGGGCTTAGTTGATCCATGATTTATGTTTCGTCTTTCGTTTCCTTTTCGTTTGTTTCGAGAGATATAGAGATATATCGATCAATTCCGATTCTTTTTCTATTGATTCTTTTCCGATCGAGATGTATGGATCCATGGGTCTATGTGTCTATATAGATCCTGTTCATGGATTAACGAAAATGTGCAAAAGCTCTATTTGCCTCTGCCATTCTATGAGTCTCTTCCTTTTTGCGTATGGCATCGCCACTCCCTTTGGCAGCATCCACTAATTCGGAACTTAATTTGAAAGCCATATTTCGACCCGGACGTTTTCGGGATGCCCCTAATAACCAACGAATGGCAAGTGCTTTTCCTTGTGTGGATCCTATTTCAATGGGAACTTGATGAGTCGATCCGCCTACACGTCTTGCTTTTACTGCTATATCGGGAGTTACTCCACGTATTGCTTGACGTAAAACAGATAGTGGATTTGTTTCTGTCTTTTGTTGAATCTTTTTCATAGCTCGATAGATAATTTGATAAGCCAATGATTTTTTTCCGTGTTTCAGAATACGGTTAACCAACATGTTAACTAATCGATTACGATAAATTGGATCGGATTTTGCGGTTTTTTCTTCTGCAGTACCTCGCCGTGACATGAGCGTGAAAGGGGGAATCCGTTTTTTTTATAACTTATAAGGGCTAAAATCATTTATTTTGGCTTTTTGGCCCCATATTGTAGGGTGGATCTCGAAAGATATGAAAGATCTCCCTCCAAGCCGTACATACGACTTTCATCGAATACGGCTTTCCACAGAATTCTATATGTATCTATGAGATTGAGTATGGAATTCTGTTTATTCACTTGAAATTGAGTATCCGTTTCCCCCCTTTTCCTGCTAGGATTGGAAATCCTGTATTTTACATATCCATACGATTGAGTCCTTGGGTTTCCGAAATAGTGTAAAGTGCTTCGAATCATTGCTATTTGACTCGGACCTATTCTAAAAAAGTCGAGGCATTTCGAATTGTTTGTTGACACGGACAAAGTCAAGGAAAACCTCTGAAATTATTTCAATATTGGACCTTGGACATATCATAGTTCCGAATCGAATCTCTTTAGAAAGAAGATCTTTTGTCTCATGGTAGCCTGCTCCAGTTCCCTTACGAAACTTTCGTTATTGGGTTAGCCATACACTTCACATGTTTCTAGCGATTCACATGGCATTATCAAATGATACAAGTCTTGGATAAGAATCTACAACGCACTAGAACGCCCTTGTTGACGATCCTTTACTCCGACAGCATCTAGGGTTCCTCGAACAATGTGATATCTCACACCGGGTAAATCCTTAACCCTTCCCCCTCTTACTAAGACTACAGAATGTTCTTGTAAATTATGGCCAATACCGGGTATATAAGCAGTGATTTCAAATCCAGAGGTTAAGCGTACTCTGGCAACTTTACGTAAGGCAGAGTTTGGTTTTTTGGGGGTGATAGTGGAAAAGTTGACAGATAAGTCACCCTTACTGCCACTCTACAGAACCGTACATGAGATTTTCACTTCATACGGCTCCTCGTTCAATTCTTTCGAAGTCATTGGATCCTTTTCCTCGTTCGAGAATCTCCCCCCCTTCTTCCACTCCGTCCCGAAGAGTAACTAGGACCAATTCAGTCACGTTTTCATGTTCCAATTGAACACTTTCCTTTTTTGATTATTCTCAAAGGAGAAGATTATTCTTTTTACCAAACATATGTGGATCCAATCACAATCTTATAATAAGAACAAGAAATCTTTCTCGATCAATCCTTTTGCCCCCCATTCTTCGAGAATCAGAAAGATCCTTTTCAATCAAGTTTGAATTTGTTCGTTTGGAATCTGGACTCTTCTACTGCATTTTTATTTACTTATTTTTTTTTTTTTTTTTTATTTTCTTCCATCATTCCTTAAGTCCCACAGGTTTGATCCTGTAGAATCTGACCCATTTTCTATTGAGCGAAAGGTACGAAAGAAATCAGATTGATTTTTCGATCAAAAGTACTATGTGAAATCTTCGGTTTTTTCCTCTTTCTCTATCCCTATCTCGTAGGTATAGCGTTTGAATCAATAGAGAACCCTTTCTTCTGTATCTGTATGAATCGATATTATTACATTCCAATTCCTTCCCGATACCTCCCAAGGAAAATCCCGAATTGGATCCCAAATTGACGGGTTAGTGTGAGCTTATCCATGCGGTTATGCACCCTTCGAATAGGAATCCATTTTCTGAAAGATCCCGGCTTTCGTGCTTTGGTGGGTCTTCGAGATCCTTTCGATGACCTAGGTTGTGTTGAAGAGATATCTATATGATCCGATCGATTGCGTAAAGCGCGCGGTAGCAACGGAACCGGGGAGAGTATACAGAAAAGACAGTTTCTATTCTATTAGTATTTTTTATTAGTATTAGATTAGTATTAATTAGTGATCTCGGCTCAGTGAGTCCTTTCTTTCGTGATGAACTGTTGGCACCAGTCCTACATTTTGTCTCTGTGGACCGAGGAGAAAGGGAGCTCAGCGGCAAGAGGATTGTAACATGAGAGAAGCAAGGAGGTCAACCTCTTTCAAATATACAACATGGGTTCTGGCAATGCAATGTGGTTGGACTCTCATGTCGATCCGAATGAATCATCCTTTCCACGGAGGTAAATCTTTGCCTGCTAGGCAAGAGGATAGCAAGTTACAAATTCTGTCTTGGTAGGACATGTATTTTTATTACTATTAAATTGAAGTAGTTAACGGTGGGGTTACCATTATCCTTTTTGTGGTGACGAATCTTGTATGTGTTCCTAAGAAAAGGAATTTGTCCATTTTTCGGGGTCTCGAAGGGACGTGGAAACACATAAGAACTCTTGAATTGAAATGGAAAAATAGATGTAACTCCAGTTACTTCGGAAATGGTAAGATCTTTGGCGCAAGAACGCAAGAAGAGGGGTTGATCCGTATCATCTTGACTTGGTTCTGATTTCTCTATTTTTGTAAGAATACCGAGTCGGGTTCTTCTCCTACCCGTATCGAATAGAACATGCTGATCCAAATCTTCTTCATGGAAAACCTGCTTTATTTAGATCGGGAAAATCGTACGGTTTTCTGAAATCATGTGCTATTGCTCGAATCCGTAGTCAATCCTATTTCCGATAGGAGCAGTTGACAATTGAATCCAATTTTTCTCATTATTTTCGTATCCGTACCGTAATAGTGTGAAAAGAAGGCCCGACTCCAAGTTGTTCAAGAATAGTGGCGTTGAGTTTCTCGACCCTTTGCCTTAGGATTAGTCAGTTCTATTTCTCGATGGGGGCAAGAGAAGGAAGGGGTATAACTCAGCGGTAGAGTGTCACCTTGACGTGGTGGAAGTCATCAGTTCGAGCCTGATTATCCCTAAACCCAATGTGAGTTTTTCTATTTTGATGCCGTGATCGAATGAGAATGGAGAATGGATAAGAGGCTCGTGGGATTGACGCGC-GGGGGGGGGGCTATATTTCTGGGAGCGAACTCCAGGCGAATATGAAGCGCATGGATACAAGTTATGCCTTGGAATGAAAGAGAATTCCGAATCAGCTTTGTCTACGAACAAGGAAGCTATAAGTAATGCAACTAGGAATCTCATGGAGAGTTCGATCCTGGCTCAGGATGAACGCTGGCGGCATGCCTTACACATGCAAGTCGGACGGGAAGTGGTGTTTCCAGTGGCGGACGGGTGAGTAACGCGTAAGAACCTGCCCTTGGGAGGGGAACAACAGCTGGAAACGGCTGCTAATACCCCGTAGGCTGAGGAGCAAAAGGAGGAATCCGCCCGAGGAGGGGCTCGCGTCTGATTAGCTAGTTGGTGAGGCAATAGCTTACCAAGGCGATGATCAGTAGCTGGTCCGAGAGGATGATCAGCCACACTGGGACTGAGACACGGCCCAGACTCCTACGGGAGGCAGCAGTGGGGAATTTTCCGCAATGGGCGAAAGCCTGACGGAGCAATGCCGCGTGGAGGTAGAAGGCCTACGGGTCGTGAACTTCTTTTCCCGGAGAAGAAGCAATGACGGTATCCGGGGAATAAGCATCGGCTAACTCTGTGCCAGCAGCCGCGGTAAGACAGAGGATGCAAGCGTTATCCGGAATGATTGGGCGTAAAGCGTCTGTAGGTGGCTTTTTAAGTTCGCCGTCAAATCCCAGGGCTCAACCCTGGACAGGCGGTGGAAACTACCAAGCTGGAGTACGGTAGGGGCAGAGGGAATTTCCGGTGGAGCGGTGAAATGCGTAGAGATCGGAAAGAACACCAACGGCGAAAGCACTCTGCTGGGCCGACACTGACACTGAGAGACGAAAGCTAGGGGAGCGAATGGGATTAGATACCCCAGTAGTCCTAGCCGTAAACGATGGATACTAGGCGCTGTGCGTATCGACCCGTGCAATGCTGTAGCTAACGCGTTAAGTATCCCGCCTGGGGAGTACGTTCGCAAGAATGAAACTCAAAGGAATTGACGGGGGTCCGCACAAGCGGTGGAGCATGTGGTTTAATTCGATGCAAAGCGAAGAACCTTACCAGGGCTTGACATGCCGCGAATCCTCTTGAAAGAGAGGGGTGCCTTCGGGAACGCGGACACAGGTGGTGCATGGCTGTCGTCAGCTCGTGCCGTAAGGTGTTGGGTTAAGTCCCGCAACGAGCGCAACCCTCGTGTTTAGTTGCCAACGTTGAGTTGGAACCCTGAGCAGACTGCCGGTGATAAGCCGGAGGAAGGTGAGGATGACGTCAAGTCATCATGCCCCTTATGCCCTGGGCGACACACGTGCTACAATGGCCGGGACAAAGGATCGCGATCCCGCGAGGGTGAGCTAACTCCAAAAACCCGTCCTCAGTTCGGATTGTAGGCTGCAACTCGCCTGCATGAAGCCGGAATCGCTAGTAATCGCCGGTCAGCCATACGGCGGTGAATTCGTTCCCGGGCCTTGTACACACCGCCCGTCACACTATGGGAGCTGGCCATGCCCGAAGTCGTTACCTTAACCGCAAGGAGGGGGATGCCGAAGGCAGGGCTAGTGACTGGAGTGAAGTCGTAACAAGGTAGCCGTACTGGAAGGTGCGGCTGGATCACCTCCTTTTCAGGGAGAGCTAATGCTTGTTGGGTAGTTTGGTTTGACACTGCTTCACACCCAAAAAGAAGCGAGCTGCGTCTGAGTAAAATTTGGAGATGGAAGTCTTCTTTCGTTTCTCGACGGTGAAGTAAGACTAAGCTCATGAGCTTAGTATCCTAGGTCGGAACAAGTTGATAGGAGCTCCTTTTTTACGTCCCCATGTCGCCACACGGGGACGTAAAAAAGGAAAGAGGGGGATGGGGTTTCTCTCGCTTTTGGCATAGCGGGCCCCAGCGGGAGGCCCGCACGACGGGCTATTAGCTCAGTGGTAGAGCGCGCCCCTGATAATTGCGTCGTTGTGCCTGGACTGTGAGGGCTCTCAGTCACATGGATAGTTCAATGTGCTCATCGGCGCCTGACCCTGAGATGTGGATCATCCAAGGCACATTAGCATGGCGTACTTCTCCTGTTCGAACCGGGGTTTGAAACCAAACTTCTCCTCAGGAGGATAGATGGGGCGATTCAGGTGAGATCCAATGTAGATCCAACTTTCTATTCACTCGTGGGATCCGGGCGGTCCGGGGGGGACCACCACGGCTCCTCTCTTCTCGAGAATTCATACATTCCTTATCAGTATATGGACAGCTATCTCTCGAGCACAGGTTTAGGTTCGGCCTCAATGGAAAAAGAAAAACGGAGCACCTAACAACGTATCTTCACAGACCAAGAACTACGAGATCGCCCCTTTCATTCTGGGGTGACGGCGGGATCGTACCATTCGAGCCTTTTTTTCATGCTTTTCCCGGGGGTCTGGAGAAAATTGCAATCAATAGGATTTTCCTAATCCCCCCTTCCCGAAAGGAAGAACGTGAAATTCTTTTTCCTTTCCGCAGGGACCAGGAGATTGGATCTAGCCATAAGAAGAATAGAATGCTTGGCTGATAAATAACTCACTTCTTGGTCTTCGACCCCCTCAGTCACTACGAACGCCCCCGATCAGTGCAATGGGATGTGTCTATTTATCTATATCTCTTGACTCGAAATGGGAGCAGGTTTGAAAAAGGATCTTAGAGTGTCTAGGGTTGGGCCAGGAGGGTCTCTTAACGCCTTCTTTTTTCTTCTCATTCTCATCGGAGTTATTTCACAAAGACTTGCCATGGTAAGGAAGAAGGGGGAACAAGCACACTTGGAGAGCGCAGTACAACGGATAGTTGTATGCTGCGTTCGGGAAGGATGAATCGCTCCCGAAAAGGAATCTATTGATTCTCTCCCAATTGGTTGGACCGTAGGTGCGATGATTTACTTCACGGGCGAGGTCTCTGGTTCAAGTCCAGGATGGCCCAGCTGCGCCAAGGAAAAGAATAGAAGACTGACTCCTTCATGCATGCTCCACTTGGCTCGGGGGGATATAGCTCAGTTGGTAGAGCTCCGCTCTTGCAATTGGGTCGTTGCGATTACGGGTTGGATGTCTAATTGTCCAGGCGGTAATGATAGTATCTTGTACCTGAACCGGTGGCTCACTTTTTCTAAGTAATGGGAAAGAGGACCGAAACATGCCACTGAAAGACTCTACTGAGACAAAGATGGGCTGTCAAGAACGTAGAGGAGGTAGGATGGGCAGTTGGTCAGATCTAGTATGGATCGTACATGGACGGTAGTTGGAGTCGGTGGCTCTCCTAGGGTTTCCTCATCTGGGATCCTGGGGAAGAGGATCAAGTTGGCCCTTGCGAACAGCTTGATGCACTATCTCCCTTCAACCCTTTGATCGAAATGCGGCAAAAGGAAAGAAAATCCATGGACCGACCCCATCGTCTCCACCCCGTAGGAACTACGAGATCACCCCAAGGACGCCTTCGGCATCCAGGGGTCGCGGACCGACCATAGAACCCTGTTCAAAAAGCGGAACGCATTAGCTATCCGCTCTCAGGTTGGACAGGAAGGGTCGGAGAAGGGCAATCACTCATTCTTAAATTCTTAAAACCAGCATTCATTCTTAAGACCAAAGAGTCGGGCGGAAAAAGGGGGGGAAAGCTCTCCGTTCCCGGTTCTCCTGTAGCTGGATCCTCCGGAACCACAAGAATCCTTAGTTAGAATGGGATTCCAACTCAGTACCTTTTGAGATTTTGAGAAGAGTTGCTCTTTGGAGAGCACAGTACGATGAAAGTTGTAAGCTGTGTTCGGGGGGGAGTTATTGTCTATCGTTGGCCTCTATGGTAGAATCAGTCGGGGCCTGAAAGGCGGTGGTTTACCCTGTGGCGGATGTCAGCGGTTCGAGTCCGCTTATCTCCAACTCGTGAACTTAGCCGATACAAAGCTATATGATAGCACCCAATTTTTCCGATTCGGCAGTTTGATCTATGCTATGATTTATCATTCATGGACGTTGATAAGATCCTTCCATCTAGCAGCACCTTAGGATGGCGTAGCCTTCAAGTTAAGGGCGAGGTTCAAACGAGGAAAGGCTTATGGTGGATACCTAGGCACCCAGAGACGAGGAAGGGCGTAGTAAGCGACGAAATGCTTCGGGGAGTTGAAAATAAGCGTAGATCCGGAGATTCCCGAATAGGTCAACTTTTCGAACTGCTGCTGAATCCACGGGCAGGCAAGAGACAACCTGGCGAACTGAAACATCTTAGTAGCCAGAGGAAAAGAAAGCAAAAGCGATTCCCGTAGTAGCGGCGAGCGAAATGGGAGCAGCCTAAACCGTGAAAACGGGGTTGTGGGAGAGCTATACAAGCGTCGTGCTGCTAGGCGAAGCGGTGGAGTGCTGCACCCTAGATGGCGAGAGTCCAGTAGCCGAAAGCATCACTAGCTTACGCTCTGACCCGAGTAGCATGGGGCACGTGGAATCCCGTGTGAATCAGCAAGGACCACCTTGCAAGGCTAAATACTCCTGGGTGACCGATAGTGAAGTAGTACCGTGAGGGAAGGGTGAAAAGAACCCCCATCGGGGAGTGAAATAGAACATGAAACCGTAAGCTCCCAAGCAGTGGGAGGAGCCCAGCCCGGAGCTCTGACCGCGTGCCTGTTGAAGAATGAGCCGGCGACTCATAGGCAGTGGCTTGGTTAAGGGAAACCACCGGAGCCGTAGCGAAAGCGAGTCTTCATAGGGCAATTGTCACTGCTTATGGACCCGAACCTGGGTGATCTATCCATGACCAGGATGAAGCTTGGGTGAAACTAAGTGGAGGTCCGAACCGACTGATGTTGAAGAATCAGCGGATGAGTTGTGGTTAGGGGTGAAATGCCACTCGAGCCCAGAGCTAGCTGGTTCTCCCCGAAATGCGTTGAGGCGCAGCAGTTGACTGGACATCTAGGGGTAAAGCACTGTTTCGGTGCGGGCCGCGAGAGCGGTACCAAATCGAGGCAAACTCTGAATACTAGATATGACCTCAAAATAACAAGGGTCAAGGTCGGACAGTGAGACGATGGGGGATAAGCTTCATCGTCGAGAGGGAAACAGCCCGGATCACCAGCTAAGGCCCCTAAATGACCGCTCAGTGATAAAGGAGGTAGGGGTGCAGAGACAGCCAGGAGGTTTGCCTAGAAGCAGCCACCCTTGAAAGAGTGCGTAATAGCTCACTGATCGAGCGCTCTTGCGCCGAAGATGAACGGGGCTAAGCGATCTGCCGAAGCTGTGGGATGTAAAAATTTATCGGTAGGGGAGCGTTCCGCCTTAGAGGGAAGGACCCGCGCGAGCAGTGGTGGACGAAGCGGAAGCGAGAATGTCGGCTTGAGTAACGCAAACGTTGGTGAGAATCCAATGCCTCGAAAACCTAAGGGTTCCTCCGCAAGGTTCGTCCACGGAGGGTGAGTCAGGGCCTAAGATCAGGCCGAAAGGCGTAGTCGATGGACAACAGGTGAATATTCCTGTACTACCCCTTGTTGGTCCCGAGGAACGGAGGAGGCTAGGTTAGCCGAAAGATGGTTATCGGTTCAAGGACGCAAGGTGCCCCTGCTTTTTCAGGGTAAGAAGGGGTAGAGAAAATGCCTCGAGCCAATGTTCGAGTACCAGGCGCTACGGCGCTGAAGTAACCCATGCCATACTCCCAGGAAAAGCTCGAACGACCTTCAACAAAAGGGTACCTGTACCCGAAACCGACACAGGTGGGTAGGTAGAGAATACCTAGGGGCGCGAGACAACTCTCTCTAAGGAACTCGGCAAAATAGCCCCGTAACTTCGGGAGAAGGGGTGCCTCCTCACAAAGGGGGTCGCAGTGACCAGGCCCGGGCGACTGTTTACCAAAAACACAGGTCTCCGCAAAGTCGTAAGACCATGTATGGGGGCTGACGCCTGCCCAGTGCCGGAAGGTCAAGGAAGTTGGTGACCTGATGACAGGGGAGCCGGCGACCGAAGCCCCGGTGAACGGCGGCCGTAACTATAACGGTCCTAAGGTAGCGAAATTCCTTGTCGGGTAAGTTCCGACCCGCACGAAAGGCGTAACGATCTGGGCACTGTCTCGGAGAGAGGCTCGGTGAAATAGACATGTCTGTGAAGATGCGGACTACCTGCACCTGGACAGAAAGACCCTATGAAGCTTCACTGTTCCCTGGGATTGGCTTTGGGCTTTTCCTGCGCAGCTTAGGTGGAGGGCGAGGAAGGCCTCCTTCCGGGGGGGCTCGAGCCATCAGTGAGATACCACTCTGGAAGAGCTAGAATTCTAACCTTGTGCCAGGACCTACGGGCCAAGGGACAGTTTCAGGTAGACAGTTTCTATGGGGCGTAGGCCTCCCAAAAGGTAACGGAGGCGTGCAAAGGTTTCCTCGGGCCAGACGGAGATTGGCCCTCGAGTGCAAGGGCAGAAGGGAGCTTGACTGCAAGACCCACCCGTCGAGCAGGGACGAAAGTCGGCCTTAGTGATCCGACGGTGCCGAGTGGAAGGGCCGTCGCTCAACGGATAAAAGTTACTCTAGGGATAACAGGCTGATCTTCCCCAAGAGCTCACATCGACGGGAAGGTTTGGCACCTCGATGTCGGCTCTTCGCCACCTGGGGCTGTAGTATGTTCCAAGGGTTGGGCTGTTCGCCCATTAAAGCGGTACGTGAGCTGGGTTCAGAACGTCGTGAGACAGTTCGGTCCATATCCGGTGTGGGCGTTAGAGCATTGAGAGGACCTTTCCCTAGTACGAGAGGACCGGGAAGGACGCACCTCTGGTGTGCCAGTTATCGTGCCCACGGTAAACGCTGGGTAGCCAAGTGCGGAGCGGATAACTGCTGAAAGCATCTAAGTAGTAAGCCCACCCCAAGATGAGTGCTCTCCTATTCCGACTTCCCCAGAGCCTCCGGTAGCACAGCCGAGACAGCGATGGGTTCTCTGCCCCTGCGCTGCGGGGATGGAGCGAAAGAAGTTTTGAGAATTCAAGAGAAGGTCACGGCGAGACGAGCCGTTTCTCATTAACGATAGGTGTCAAGTGGAAGTGCAGTGATGTATGCAGCGGAGGCATCCTAACAGACCGGTAGACTTGAACCTTGTTCCTACATGACCCGATCAATTCGATTCGATCAGGCATTCGCCATCTATTTTCATTGTTCAACTCTTTGACAACATGAAAAAACCAAAAGCTCTGCCCCCCCCTCTCTATCTATCCAAGGGATGGAAGGGCAGAGGTCTTTGGTGTCCCCTCCAGTCAAGAATTAGGGCCTCACAATGAATAGCCAATATGCTTTTATCTCATGCCTTTCTTCGTTCATGGTTCGATATTCTGGTGTCCTAGGCGTAGAGGAACCACACCAATCCATCCCGAACTTGGTGGTTAAACTCTACTGCGGTGACGATACTGTAGGGGAGGTCCTGCGGAAAAATAGCTCGGCGCCAGGATGATAAAAAGCTTAACACCTCTCATTCTTATTACTTTTTCATATTGAATAAGAATGAAAAATGAAAAGGTCGTCTTATTCAAAACCCCAATTATGAAATTCCTTCTCTCCCACTTCACACCTCGGAACGCACCGTTCTTATAGAGAGAGAGGTGCTTTCACATCTTCTTAAGCCGAAATTGGCTGGGGAGAGGAAAGGTTCCCTTTTTTAGGGTACTCCGGGGAACAGATCCAGTGGAGATGGGGTGGGGCCTGTAGCTCAGAGGATTAGAGCACGTGGCTACGAACCACGGTGTCGGGGGTTCGAATCCCTCCTCGCCCACAACCGGCCAAAAAGGGAATTTCCCTCTGGGGGTAGGAAAATCATGATCGGGCTAGCGGACCCCCAAAGCTATGGAACTTGGGTGTGGGTATTTTGTCGAAATGGAATGGAATGGCCTTACCTTACTGTTTTCTTTTTTTAAATAAAAAGAAAACACAAAAATTTTCGTAAATGGTGGATTAAATAAATATAGTATGCCCTAATCTTTTAATCCGCATATTTTTTTTGTTTTACGCCTCGTAATTCTTCCTCAGCCAGGCTTGGGCAGAATAGCAGAGCAAGTAAAGTATTACAAAACAAAAATGGGTTCCTTTCCTCGTCATTAATATGTTTGCTCGCGGTAATTGTGGCCTCTCGGGAGAATTGATGACTGCATCAAAGATGCACTTGCTATTGCTAGTACTAGTACATCTGAGAATTCTTAATTGGTTAGTTTAAATAGCCCCGGACTGTGGAACAAAGGAGTATCCCGAACCTACACCGAGGTATTGACGGCGATTCTCAAATATCGCAGAACAGAATGGGATACGATGAGATAGAATGCAATAGAAACAAAGACAGGGGGAACGGGTTACCTACTCTTAACGGTCAAAGCGAACCCTTTCATTCCGAATTACAGAATTCGGAATGAATCAAATCTCCCCAAGTAGGATTCGAACCTACGACCAGTCAGTTAACAGCCGACCGCTCTACCACTGAGCTACTGAGGAACAACGGGAAATTCGATCTCATAGAGTTCAATTCCCGTTCTCAACCCATGACCAATATGAGCTCGAAGTTCCCTTCGTAACTCGTGGAACTTCTTCGCAGTGGCTCCGTTCCATGCCTCATTTCATAGGGAACCTCAAAGTGGCTCTATTTCATTATATTCCATCCATATACTAATTCCATTCATTTAATATCCCTCTCTTTGGTGTCATTGAGATAAGCTCTTTGGTGTCATTGAGATAAGAGATGTCGTTTCTAGTCTATCTCTTTCTATTTCTATATATATATTATTTCTATATATATATGGAAAGTTGAAAAATCATTATATAATAGTCCAGAAATTGAAATAGAAAAGAAAAAGAGAGGTTTGCGATGATTTTTCAATCTTTTATACTGGATAATCTAGTATCCTTATGCATGAAGATAATGAATTCGGTCGTTGTGGTCGGACTCTATTATGGATTTCTGACCACATTCTCCATAGGGCCCTCTTATCTCTTCCTTCTTCGAGCTCGGGTTATGGAAGAGGGGACCGAGAAGAAAGTATCAGCAACAACTGGGTTTATTACGGGACAGCTCATGATGTTCATATCGATCTATTATGCGCCTTTGCATCTAGCATTGGGTAGACCTTATACAATAACTGTCATAGCTCTACCGTATCTTTTATTTCATTTCTTCGGCAATAATCACAAACACTTTTTGAATTATGGATACAAGAATAAAAATTCAATACGTAATTTTAGCATTCAAAGAATATTCTTTAATAATCTTTTTTTTCAGTTATTAAACCCTTTTTTTTTACCAAGTTCAATATTAATCAGATTAGTGAATGAATATTACTATATTCA--ATATATATATATTAATTGAATTAAAAAAAAAATAGCAAATTACTAAAAACATTAATAAAAAAAATAAAAAAAATAAAATATACGAAGAAATTCGTCCACCCCCCACATATTTGATAGCCTCCCCCATAAAAAAACTTGTAATACCAACTCCATTTGGAATTCCATCAATAACTTGTCTATCAAAAAAAGAATTTAGTTTAGTTAATTTTCTAACACTCGCAATTAAAGATACTCCATAAAAAGCATCTATGTAACCGCGATTATATGACCAATCATATATGACACTTATTATTTTATCTGCAACAATTTTTTTAGGAACATTTTTTTCAAATAAATTAAGTAAGTTCAAATTTTGTAAAGCCGAATAAACAGGCTTATAGAAAAAAGACGCTATAAATATTCCGAAAAAAGCTATACTCACCGAAAAAGTTGCATTTGTCAAAAATTCATACCAATCCACAGAATTGTTTGAATTTTGATGTAAAGGGTCTATAGACGGAATTAACAATTTTGATAATATGTCCAAATCGATTCCTTCTTGGCTGAAAGAAATTCCTATGGCCCCAACGAACAAAGTAAATAGTACTAATAAAAGCATAGAAAATAGCATAGTATTGTCCGATTCATGAGGATAGAAACAACAAGCAGTCTTTTCTGTACCAAAATAGGGAATATCAATAAAAAGACGTGTTATGCTTTTCACATTTCGATTAATTCGATGTGGATATGTCTTCTTCCGAAAAAAAGAAGTCCTTTCATTATTATTCATTGTTAATAACGCTAATAAATGAATTTTCTTTTTTAATTTTTTTTTTTCTTCTTTACCCCATAAAGATATTGAATAGAATGAACTATTTTTTTTTCCATTGAAATTTTCAAAATGAACGTTTAAATATCCTTCAAAAACAAGTAAATAGATCCGAAACATATAAAATGCAGTTAATCCTGCTGTGGAACAAGCTATTATTGCGAAAATTGGTGAATACAACCAACTATCATTAAGAATCTCATCTTTAGACCAAAAACAGGCAAAGGGCGGAATACCACAAAGAGAAAGTGTACCCATCAAAAAAGCAGTTTTTGTAATTGGCGCATGTTTTGTTAAACCACCCATAAGAACCATATTTTGACTTTTATCTGGAGAATATCCAACAATAGCTTCCATTGAATGAATAATGGATCCGGATCCTAAAAACAACAATGCTTTTGAATAAGCATGAGTAATCAAATGAAATAAAGCGGCTCGATAAGAGCCCATACCTAGAGCTAACATCATATAACCCAATTGAGACATTGTAGAATAGGCCAAATTTCTCTTAATATCTTTTTGAGCAAGAGCTAAAGTAGCTCCTAAGACTACTGTTATTATACCTATGAAAGCTATTCCATTCATTATGTAGGGTATAACTATGAAAAGAGGAAGAAGTCGAGCTACAAGAAAAATTCCCGCCGCTACCATAGTAGCAGCATGTATAAGAGCGGAAATAGGAGTAGGCCCTTCCATAGCATCTGGTAACCATACATGAAGGGGGAATTGGGCAGATTTAGCAACGGAACCGCAAAATAACAAAAGGGCACACAAAGTAACAAAAAAAATATTAACCTCATTATTATAAATCAAGTTATTGAATATTTGAAACAAATCCCGAAATTCCAAACTACCCGTTATCCAATAAAGACCTAAAATTCCTAATAATAAACCAAAATCCCCTACACGATTAGTTACAAACGCTTTTTGACAAGCATTTGCCGCAATAGGACGTGTGAACCAAAAACCTATTAATAGATAAGAACACATTCCAACCAATTCCCAAAAAATATAAATTTGTATCAAATTAGAACTAGTAACTAATCCCAACATCGAAGTATTAAAAAAACTCATATAAGCAAAAAATCTCAAATATCCTTGATCATGAGACATATAATTATCACTATAAATAAGAACCAGAATGCCAACAGTAGTGATTAATATTGACATAATAGAGGTAAGTGAATCGATCAAATAGCCAAACTCTAAAGAAAGATGATTATTTATAGTCCAAGACCATACATATTGATAGATAGAACTGTTATTGATTTGATGAATAGACAGATCGACCGAAAAAATCATAACTATACTTAAAAAAAAAATACTAGGAAAAGCCCACATACGGCGAAGATTTTTTGTTGTCGTGGGAAAAAGTAGAAGCCCCACTCCTATTAACATAGGAACTGGAAGTGGAATGAAAGGTATGATCCATGAGGATTGATGTGTATATTCCATAAAAAATATATTTAGATTCTTAATGAGTTTTGTTTCTTATTCGCCGGTTTTATCTCTTTTGTAAAGGGTTCAGTTAATAAAAAGATGAACATATAAATAAAATTATCTATTATTAATTTTTCTGAATCTTTGCACAATACTTTCAATATTGTAAAGTACAAAGTCAAAATGGGCCAATAACCAAATTCCTAAGTGAAAAATAAACATTTTTTTTTTT------ATTTTTTTATAATATTTCTTACTAT--------------------------------TAATATATTATTAATAAATATTAAATTAATAAATAAAAAATAAGAAATAAAATAATAAATATTACAATTAATATTGATAAATAATCAAATTTTATCTATAGAGTGAGGATAAATAATTACACCAAAATTAAGAACATTCGTTTGTTTATTTTGATATGAATCATCATGAATCATAAAAAACAATTCATATGACATGACCCAATAAAATAATAATTCTTGTTTATTATTCAGAAACATTAGTTCATTTTTGAACTAATTGATTATTTTCCATTACAATAAAAAGATATCTATGTTTGGAAAAATTTTGAAAAAAAAAAGGGGGGGGGTTGTTATAATATTCAACGTTTTACTTTAGATAGAAGATAGAAAACATAAAAGGGGGAATTAAAATATATAATAGATATAAGATATATGGTTAATTAAAGAACAAATCGTTTTCATTTACAGAAGAAATGTCTTTCACATCGAACTGTAGCAATGAAAAAACTATACTAGTTGGATGGCAGTTCCAAAAAAGCGAACTTCTATATCAAAAAAAAGAATTCGGAAAACTTTTTGGAAAAAAGGGGGATATTGGACAGCATTGAAATCTTTTTCATTAGCGCAATCTATTTCTACGGGGAACTCAAAAAGTTTTTTTGTGTAACAAATGAATACAAAGTTGGAATAATCTGAATTAGCTGGATTCAAAGAATATTCTCTAATATTAATATACAATAGAATATTTAATATAGAATTGCCTAGAATTTTTTATTATTTAATTTCTTATTTAATATATATAATATATTATGATATATTATGTATTATGATATTCTAAATAAATAAAATTATGTTATGATATTATAAAAAAATCCTTTGAATGTAGTGCTAAATTTGTGATCTATAAATTAACTATTTTTCTTTCATTGAAAAAATATAAAAAATATAAATGCATTTCTTTAGATTCAGAAAATGAAATAAATAAAATAATAAATGAGTCATTAAAAACCACAAAAGAACATTTTTTTGTTCCATTCCTGGATTGAAATCAGAACTATCTAGTTCCAACGGCGCTGTTTTGAAAAACTATAAACTACGAAAAACCTATTCCCCGTTGTTAAATGTTAAAACTTACACTCGAAACGAAAAAAGAAGAAGAATAAGAATTCGTATTGAAATGGAAACGTTCACATTTTTTTATTAAATTAAAAAAAA---TATTTTTTTTTTTAATATTATATTTATAATTATATTTAGAATTCTATTCTATTTATAATTCTACTATTTCTATTATATTTAGAATTCTATTTATTATATAGAATAGAATATTTAGAATTTATAATAATAAATATTATAAATATAATATAAATATAATTTCTTATTAATTATTTTCTTATTTGTATTAAAATAATTTATTATTTTTATTTA--TTAGAATAAATTCAAATAATAAAGAACTGAAAGAATTCCTATTATAATTCTTTCAGTTCTTTATTATTTGAATGTTTACTAAACAAATATTGCATTTTAATTGATTCTTTCAATCTCGACGATTGACTAAAAATGGGTTATTATGATTTCGAGTAAGCCGCTATGGTGAAATTGGTAGACACGCTGCTCTTAGGAAGCAGTGCTAGAGCATCTCGGTTCGAGTCCGAGTGGCGGCATGGCATCTTATCTTCTAAAAGAGTAAGTCCTATAATGAATTCAATTCCCGATTTCTATTCCTAGTATTCAGATCTTTG------TTTTTTTTTTTTTTATGATATTTTCAACTTTAGAGCATATATTAACTCATATATCGTTTTCGGTCGTATCAATTGTAATTTCAATTCATTTGATAACCTTATTAGTCAATGAAATCATAGGATTATATGATTCGTCCGAAAAGGGCATGATAATAACTTTTTTCTGTATAACGGGATTGTTAGTTACTCGTTGGATTTTTTCGGGTCATTTACCATTTAGTGATTTATATGAATCATTAATCTTTCTTTCATGGAGTTTTTCCATTTTTCATATGATTCAATGTTTAAAAAAGCATAAAAACCATTTAAGTACAATAATTGCGCCAAGTGTTATGTTTACCCAAGGTTTTGCTACTTCGGGTCTTTTAACCGAAATGCATCAATCCGCAATATTAGTACCCGCTCTACAATCTCATTGGTTAATGATGCACGTAAGTATGATGATATTGGGCTATGCAGCTCTTTTATGTGGATCGTTATTATCAGTAGCTATTTTAGTCATTACATTTCGAGAAGTCATAGAAATTATTGCTTTTACCAATAATTTCTATTTTTTAAATGAATTTTTTTCTTTTGCTGAGATCAAATACATGAATATGAATGAAAGAAACAATGTTTTACGAAACACTTCTTTTTCTTCTTCTAGAAATTATTACAGGTCTCAATTTATTCAACAATTGGACCGTTGGAGTTATCGTATTATTAGTCTAGGTTTTATCTTTTTAACGATAGGTATTCTTTCAGGAGCAGTATGGGCTAATGAGGCATGGGGATCATATTGGAATTGGGATCCAAAGGAAACTTGGGCCTTTATTACTTGGACCATATTCACGATTTATTTACATACTAGAAAAAATAAAAAATTGGAAGGTGTAAATTCTTCAATAGTGGCCTCTCTGGGCTTTCTTATAATTTGGATATGTTATTTGGGGATCAATCTATTAGGAATAGGACTACATAGTTATGGTTCATTTACATCTAATTGAATTAAAAATTAAAGTGAGTAAAGGACCTGACAAATACAAATATAGACAAATATAGAAAGCATATATATATATAGATTATATATATATATAAGAAAATATAAATATATATAT--------ATTAAGAATAAGAAAAGAAAACTTCGCATAAATCGTCGAGAACCCCTTAAATCAAGTAATATAGTGATTCAAGGGGTTCTAACAAGCAACAAACATATTCGATTACAATTCAAATTCATTTTTTTTTTTAGTTAATCCAACGGAAATTTTTTTTTTCATTGTACATAGGGTTTATTTCTCTTTTTGATTTTTTGGTTTTATTTTATTAATTTATTCACGAAAACTCTCTATAAAAAATTAGATAGAATAGCTTCAACCTTGTCAACCGAGAATGAGAAAATGAAATCCGGATAAATACCAATACCTATTACGGGTATAAGGATAGAAATCGAAATAAATAATTCTCGCGGCCCAGAATCAAAAAAATAAGAGTTTGGTGTATTAAAAAGCTTGTATCCATAGAACATCTGCCGTAACATAGATAATGAATAAATAGGAGTTAATATCATTCCAATTGCTGTTACAAAAGTAATTAGTATTTTTGTCATTAAAAGATATTTTTGGCTGGTAATTATTCCAAAAAAAACTATAAATTCTGCAACAAAACCGCTCATGCCCGGCAATGCAAGAGAAGCCAGCGAGAAGATACTGAAAACGGTGAATATTTTTGGCATTGGGATAGCCATTCCGCCCATTTCGTCGAGATAAAAAAGACGTAGTCTATCATAACTAGTTCCCGCCAAGAAAAAAAGCGCAGCGCCAATAAATCCATGAGAGATTATTTGTAAAATGGCCCCATTGAGCCCCGTATCGCTTATAGAACCAATTCCTATAATTATGAAACCCATATGAGATACCGAGGAATAAGCTATTCTTTTTTTTAAATTACGTTGACCAAGAGATGTTGAAGCTGCATAGATTATTTGAATTGACCCTAATATCATTAACCAGGGGGAAAATATAGAATGAGCGCGGGGTAATAATTCCATATTAATTCGAACCAATCCATACGCTCCCATTTTTAATAAGATTCCGGCTAAAAGCATACAAGTGCTGTAATGTGCCTCTCCGTGGGTGTCTGGTAACCATGTATGTAAGGGTATAATCGGTGATTTGACAGCAAAAGCAATAAGAAATCCTATATAGAATATTATTTCCAGCACCACAGGATACGATTGATTAGTTAATGTTTCCAAATTTAATGTTGGTTCATTAGAACCATATAAACCGATACCTAGAATTCCCATTAATAAAAAAACAGAACTTCCCGCAGTGTACAAAAGAAACTTTGTAGCTGAATACAACCGTTTCTTTCCCCCCCACATGGATAAAAGTAGATAAACGGGAATTAATTCTAATTCCCACATGATGAAAAAAAGTAAAATGTCTCGAGAAGAAAAGGGTCCTATTTGACCGCTATACATTGCTAACATCAGGAAATGGAATAATCGGGATTCTCGAGTAACCGGCTGAGCCGCTAAAGTAGCTAAAGTGGTGATAAATCCCGTCAGTAAAATAGGTCCTATAGAGAGTCCATCTATTCCGAATCTCCAGTAAAAATCAAAAAAATTGATCCATTTATAATTCTCCGTCAGTTGGATTAATGGGTCATCCAATTTGAAATGATAACAAAATGCAAAGGTTGTTAGAAGGAGATCTATTAAGCATATACAAATAGTATACCACCAAATTACCTTATTTCCTTTATGAGGAAATAAGAAGATTACGGAACCCCCGGCTATCGGCAAAACTACAACTACTGTTAACCAAGGAAAATAAGTCGTGATAAAAATAAGATACACTTGGGCCAGAAAAACCCGCGCTCAAAATAGAAAAAAA-TTATTATTTTGAGCGCGGGTTTTTGCCAGTAAAAAAACGTATTCGTATGGTGTTTTTTGAAACGTATCAATAAGCTAGACCCATGCTTCGAGTTGTTTCATGCCATAAATAAACTCGAACACTTAAGAAATCCGTCGGACAGGCGGATTCACACCTCTTACAACCAACACAGTCCTCTGTTCTTGGAGCAGAAGCAATTTGCTTAGCTTTACATCCGTCCCAAGGGATCATTTCTAAAACATCTGTGGGACAGGCTCGGACACATTGAGTACATCCTATACATGTATCATAAATTTTTACTGAATGTGACATTGGATCTAGAGTAATTTTTGAACATCAAAAACTTTTAAATTTTCGATCTAGTAAACTCGTAAATGAATCATATATTTAGATACCAGATGAATCAATGATTTACCAGAATTTTGATAATCAAAATCGACTTCTGGATCAATTCATAGGAAGAGAAGAGGACCAAGATACTTTGATTTCTTACGTTTTCGTCGCAAACATGATCATAAGTTGTGTATCATACATACTAATTTGAATTGATGAATATTACACTATTCTATCTAAATTCTACTTTTTATGATTAATTATGATTATTAATACTAGTTATTCAACAAATTCGATTGATTGATACGAGTTGATTTTCTGTTACGATAAATTGAGGAAACAATAGCCGATCCGATAGCTGCTTCAGCGGCTGCAATAGCTATAACAAAAATTGAAAAAATATTTCCTTTTAATTGGCGACTATCAAAAAAATCAGAAAAGGTTACGAGATTTATATTAACTGCATTTAGTATAAGTTCAAGACACATAAGGGCTCTAACCATATTTCGGCTCGTGATCAATCCATAGATACCGATAGAAAATAAATAGGCACTCAAAACAAGTACATGTTCGAGCATCATTGACCAACTCCTTATCAATTTCGATTTATTTCAATATGAACAATAATTCAACGGATTCGATTGACTAAAGAATATAACAAACAAGTCTGGAACAAAATAATATATTGGCAAAAAAATGAATTTCTACATAAACATTCTTTCACTTTCACATAGAATTCAACGAAAATGAAATAAATGTGAGAAAATCGAACAAAATTGAATTTGGATTTATATTGCTAGTTCTAAAGATTTCTTACTGACGAGCCACGACAATTGCACCTATCAAAGCAGATAAAAGAATTATTGAAACGAGTTCAAATGGAAGAAAAAAATCTGTTGATAAATGAATTCCAATTTGTTGACTAGTACTTATCAAATCTTGCTCTATAATCTGATTTGGTCTTGTAGTCCAAATAATCCCGTACCATGATGTATCTGGAATAGTAGTTATTAGTGAAACAAAAATACTTGTACAAACCATCAAAGTAATTCCATCCCCAACGGTCCAAAGAGGAAAATCTTGGTAATATTCTGAACCATTCATGAACATCACAGCAAATATGATTAAAACGTTTATAGCTCCCACGTAAATAAGTAGCTGTGCTGCAGCTACAAAATGGGAGTTTGATAAAATATAGAATAAAGATATACAAACAAGAACCAGTCCCAACGAAAAAGCAGAAAAAATTGGGTTGGTAAGTAATACGACTCCTAGACTTCCTAATACAAGACCGGATCCCAGAAAGACTAAAAAAAAATCATGTAGCGGTTCAGGCAAATCCATTATATCTAAAATAATAGATAAATAAATAGATAAATAAATCGAAATTTCATGACCTTATTGATACGACCAGGAAAAATTTTTCTATACTAAATATATCTCCGCATTGAATTAAATCCTAAGGAGTGTGAATTGATATAGGTACAGTTATAGGACCAATGTTTTATACGAAAGGGTAGTTCGAAACTATACTAAAACTAAACTATATAAACTATATATAAACTATATATAT----------ATATATTTATTTAATAATATTTATTTAATAATATTTAATAATATTTTTTTAATTATAAAATAATTAAAAAAA-TATTATTTTATTTGAATTGTTCGAATTGTATAATCATCAATTATTGACATTGGTAAACGGCCCAAAGCAATTTGATTATAATTCAATTCGTGACGATCATAAGTCGAAAGTTCATATTCTTCAGTCATTGATAAACAATTTGTTGGACAATACTCAACACAGTTACCACAAAATATACAGATTCCGAAATCAATACTGTAATTAAGCAATCGTTTCTTTCGAATATCAGTTTCCAGTTTCCAATCAACAACGGGTAGATCTATAGGACACACACGAACACATACTTCACAAGCAATGCATTTATCAAATTCAAAATGGATTCGACCGCGGAAACGTTCCGATGTGATTAATTTTTCATAAGGATATTGAATAGTTACAGGTAAACGATTTGTGTGGGATAAAGTAATCATGAAACTTTGACCAATGTACCTTGCAGCTCGGATTGTTTGTTGACCATAATTCATGAACCCAGTTACCATAAGGAACATATCGTTAATATCTATGAATATTTTTGTTTTGTTTCTTTCTCTTGTTTGAGACAAGTTATGAATATAGAAGATCAATCTTTTACAGTGAAAACAGTTGAGACGAAGTTGTTAATAATAGATTACCGAGAGAAATAGGTAAAAGAAACTTCCACCCAAGATTTAATAATTGGTCCATTCTTAGCCTAGGCAAAGTCCATCTTATTGTGATAGAAACGAACAAGAACAAATAAGTTTTAGCTAGTGTAATAAAGATACCAATTGTAGTTCCAAAAACTCCATATGCTTTATTTATTTCAAAAAACTCAGAAACAAATATGTACGGAATAGAGATATTCGAACCGCCCCAGTAAAGAACTGTTACAAATAATGAAGAAATTAATAGGTTTAAATAGGAAGCAACGTAAAATAAACCAAATTTTATACCCGAATATTCGGTTTGATAACCGGCTACTAATTCTTCTTCCGCTTCTGGTAAATCAAAAGGTAATCTTTCACATTCCGCTAGGGAAGAAATTAGAAAAACGATGAAACCTATAGGTTGACGCCACAAATTCCATCCCCAAAAACCATATTTTGATTGCGCATCAACTATATCAACTGTACTTAAACTGTTAGATAATCCTAGTCGGTGATAAACATTACTGTTCCCATCGCTATTACAGAACCGTACATGAGATTTTCATCTCATACGGCTCCTCGAAAGCCTTAAATAAATCTAAGGACCGGGCCGATTATTTCTCTCTTGATATATCCCTAAGATAGATAAGATTCAAATCTATCGGACGGTTCTGAATTAGACCAATTGAATTCTGTCTGTTCTAATA----------------AATAATTAAATAATAAAGAGAAATTCATTTTTATAAAAGATACAAAAGGTACTTCTGAATTGATCTCATCCCTTAAAAATGAAAATTTGAATTTGTTGAGTAATAACTTATTTAATTCTTCAATAAAATACTCTTTTAGAATTATCAATAACCCCCCATCGTTTTCGATTACGAAAAATAATTACACATTAGTTTCTGAATTATGACATGAAATCTATCTCCATGAATATGGATATAAGAAAGAAAAAAAGGGATCCCCCCCCCC-----TTTTTTTCTTTCTATCTATTTTTTTCCTATTCTTCTTTTTTGTGCAAGTAAAAGGGGACTTAAAAAGAAAATTTAAAGGATTATTTCGTTCCTGATAGTCATTTATTTAATCAGTGGATAGGAGCATACTCATACTCTGGATCGGAATTGTGGGGAGTACTGCCTGATTTTTTCTACCAATTTAAAGCCCAAACTTAGTATTCTTTTTCTATTATGCGTAAATGTTCTTTTGGATAATTTACGTAATCTGCGTTACTAATCCTTTGTGTATCTTGGTGTTTCTAACCATCCACTCATTTTTTTTATTAACCATTAACCCCCTTATTTATGTTACTACATGTATGATAATTCATACAAACAAACGGTAGCGAAAACTCAATAAGGTTGGTCTTTTGAGCCCGCTTCAAGACAGGATGCCTAATCACCCAATCTTGGGGTAAACGGACTCTTCTCCTTATAATTTTTTTCATTTAATTCTTATACATAGAAAATGAGACTCAATATTTTTACTGCAATTTTTTTTTAAATCATCAGACTATATATTCAATAAAGTATTCATAAATTATATTCAATAGAAGCTGTTTTATTTCACTCATATAACTATCTGATTTAGTTCTTCAATCCGAATTACGAATAATAATAATGAAAATGAGGATATCTATAGAATTTATTCTATCCCTTTCCTATAAAGTCCTATAAAGAAAGGAGCATAGCAATAGCATCGAAAAGGTTCTGTCTCAACGAATCGCACGTAGAGATATTGATAACACACATAGAGTTAATGGTATTTCATAACTAATCGATTGAGCAGCAGCTCGTAGACCACCCAAAAAGGAATATTTATTATTTGATCCATATCCTGACATAAAAAGTCCAATGGGAGCAATACTCGAAATAGCAATCCATAAAAAAACACCTATATTGAGGTCAGATAAAACAAAGTTATAGCCAAAAGGAATTACTGAATAGCTTATTAGAATTGATATGACTGATATGGATGGTCCGATACTGAATAAACGAATATCTCCCCTAGATGGAATAAGATTCTCTTTGAAAAGTAGTTTTGTTCCATCTGCTAGAGCTTGAAGAACTCCCAAAGGACCGGCGTATTCAGGTCCAATACGCTGTTGTATCCCTGCGGATATCTCTCTTTCTAACCATACAATTGCTAGTACGCTTATTGTGATTCCCAATACAAGAGTAAAAATAGGGGCAAGTACCCATAGAATTCCATAGACCTCTTTTAAAGATTCCAATTTGGAAAAAGAATTGATATCTTGTAATTCTGTTGTATCAATTATCATTTCAACGATCAACTTCTCCCATAATGATATCTATGCTACCAAGTATTGTCATAATATCAGCCAATTTCATTCTTTTAACTAATTGAGGAAGAATTTGCAAATTGATAAAACCCGGTGGACGAATTTTCCATCTCCAAGGAAAACCATTCTGATCCCCTATTAGAAAAATTCCTAATTCTCCCTTTGGGGCCTCAACTCTTACATACAGTTCTTGTTTTGGCAATTCAAAAGTCGGAGACGGTTTTTTACTAATGAATCGATATTCAAAATCATTCCATTCTGGTTCTTTTTCTCTATCAAAGCAGCGGATTTCTAAATTCTCATATGGACCGCCGGGAATTCCTTCCAAAGCCTGTTGAATAATTTTTATGGATTCCATCATTTCACCAATTCGAACTAAATAACGAGCTAATGAATCTCCTTCTTTTTGCCATTGAACTCCCCAATCAAATTCCTCGTAACACTCATAATTATCAACTTTACGCAGATCCCATTGTATTCCGGAAGCCCGAAGCATCGGTCCTGATAAACCCCAATTTATTACTTCCTCGGCACCAACAATGCCTACTCCCTCAACCCGTTCTAAAAAAATAGGATTTTGCGTAATAAGTTTTTGATATTCAACAACCCGTATTAAAAAATAATCGCAGAAATCCAAACATTTATCTATCCAACCATGAGGTAGATCAGCCGCTACTCCCCCGATACGAAAAAAATTATGCATCATTCTCATACCTGTCGCAGCTTCGAATAGATCATATATTAATTCTCTTTCTCTGAAAATATAGAAGAAAGGAGTTTGTGCACCAATATCTGCCATAAAAGGTCCCAGCCATAGTAGGTGAGAAGCTATACGACTCAACTCCAACATAATTACTCGGATATAGCTGGCTCTTTTAGGTATTTGAATATTTCCCAACTGTTCTGGCCCATTTACGGTTATTGCTTCTGTGAACATAGTAGCTAAATAATCCCAACGTGTTACATAAGGCAGATATTGTATAATTGTTCGGTTTTCCGCAATTTTTTCCATCCCTCTATGTAAATAACCCAATATTGGTTCACAATCAATAACATCCTCACCATCCAGAGTAACAATAAGTCGAAGAACACCATGCATTGATGGGTGATGAGGGCCCATATTGACTATCATGAGGTCTTTTCTTGTAGCTGGGACATTCATAGGTTTTTCCTCGATTCATTCTTCCATTAATTTAATTGCTTAAAAAAAAAAAAAAAATAAGTTCATCAAAATTCAAGATCTAATAAATCGAATAATTCAAAATGACTCTTCAAATTAACGAATTTGTGACTCCCGAATATCCAACTGATTTTTTAATTTTTTATAACGTATTCCATTTTTCTTTGACAAATAAGACAGCAGTCGTTGCCGTTTTCCCAGAATTTTACGTAAACCTCTTTGAGATAAATAGTCTTTTCGGTGCAATTCCAAATGTGAAGTAAGTCTTCGTATCTTATTGGTGAAATTGAATACTTGAAATTCAACCGATCCCGGGTTTTCTTCTTTTTTTTCTTGTGAAATAATCGGTATAAATGAATTTTTTACCATAAAATGAGAGCTTCCCCCTTTATAGATATTTTTTTTTATTTTATCAGTAATAGTAATGACACTAATTTTGAATTTTGTATATACAATAATCTTAAATTCCTTAAGAATTCCTGA---TTTTTTTTTCAAATTAAATTAATTATTAATAATCAATCCAATTCAAATAGGTATAAAAAAATATACTATATTTATGCATTCACAAAATAAAAAATTGTAGACTTAAAATAAAAATAAGACGATTTTGTTGATTCATTTTTCGATTTAATGGATACATCATTGAATTAGTATTAGTATAGTATCAATGCCTCAGAATAGAAGTTAACACAATGCATGTGCACATTTATAGGTGTGTATCTATTTCTTTTTGCATATCAGATATGTTACGGTAATGGTAATATAGAAG-AAAAAAAAAAAGAAATAGAAGAAAAGTGTAGATTAACGAATTTTCAATCGCGGATACATATGTATCCTTACTATACTGAAACGGCTTCCATTGTTGGTATCAAACCAATAGCGATTCATACAAGCTAAATCTTCTAATCGATAATTTGGCCAAAGAAATAATTTAAAATTCATTAGTTTTTTTTTTTCTCTATCAAGATCTTTATTTTTAGCCAAGACTGGACAACAATTATGGACTTTATTCTCATTGTAAAATGTTGTCTTTCTATCCACACTATTTCTATTCTTAGGATTGAAACTAATTAGAATTCTCAATTCTCTACGTCGTCTAGCGGATAAAATATTTTCAGGAACGGGCAAATCATAATGATTTTTATCTTTATTTTCTGTTATCTTTTGATCTCGTGTTCTTCTAATGGATTTATCAAAATCCTTCTTATCAACATGGCTTTTTTCTGGGTATCTTTGATTAATTTGGCGCTTACTCTTATGAATCAACGAAAGGCCTATGGTTTGATACATAAAAAATTGTTCATCGTTTTTTCTAGACAGACGAACTGGTTCGATAATCAATATTCCTTTTTTCATCAACTCTTTATTTTTCCCCAATCCTGTAAGAGTTAAATCCTTCTGATTCTGAATCACCATAATATCTAGACTTAGTTCTCCTCTTTGAATAGAGGCTATAGCAATTTCTTTTAGATTGATCAATCTAATCAGGAGACAATATACTTTGATATTATTCATTATTCTTTGATTTAAGGAACCCTTCCAGTTTAATTGAAAACTCAAATACTTTCTTAGTAAGAAATTTAGTTCTGCCTCTATCTTGTTCTTGTATTTCTTTTTCTTTATACCCTTATCCTTTGTCCTGTCCGATTCTCCGGAATTTTCTTCAATATCTTTTTCTTGGTTTGAGAGAGATGATTCAAGATCTACTCGGTATTCTGCTTTTGCTTGATTTCGAGTCTCTAACTCTAATTCAAGAGATTTTTTTTTTTTTGATGGTCTAAAAATATCTATTATTTTTTTCTTTCCAGTAATGTTTTTATTTTCACTAACATTTTTATTTACATTAAAATAAAAAAAAAGTAATTTGATTGGTATGATCCACGGGTTTCTCATATATGCATTATAAAATATCACAAATTTTGAAAATAACAAAAATTCCAGATTCGATATGGAACGATTTAGTATTTCTACATTCATTCCCATCCAATCAAAATACTTTCTATCCAGATTTTTTTCCATATCTATAATATCACCTTCTGCTAGATAATTCGTGATATCTCTATCACCCGTTATATCAAATAATTTTTGTTTACGCGTATTGTAATTATAAGAAATCGCTTGCTTTTTATTTGCTTGGAATGGTGATCTATATCCATAGATATAGGAGTCCTTCTTATCTGCATAATTAATAGATTTATATGATAAAAGATCATATCCATATTGTTTTTTTATTTTTTTTTTTTTATTTATTAATGAGTTTACGTTTACTTGTTGTTTTTTGTAAAGAATTAATCTTTTTTTTTGATATGAATCACATTTGGGTAAATCTTTATTTTCAGCCACACGACGTCCATTGATTCTATTTCTCCATTTTTGTGGTACTAATCTAGACCATCTGCTATGAGATAAATCATATTGAGAATGACCCTTTAACCAATTTGTCCACTGATTCATTACAGAATCGGGAGGGTTCTTATGTCTTAATTTGGAATGAAATATTCCGTGTACTCCAAAAAAAGAATCCTTTATTTCATTCTTAAGAAAAAAAGATTTTCGATAATATTCAAAAACAGATCTTAACTTATATAAGTATAAGTTAAGATCTTGGGTTTGGGATAATTTATAAAATACATATGCCTGTGACAAAGATGATAGGTCATTCTGTGAATTCGTATTCCTAACATTATAAGATTTTTTTATAATCTTAATAAAGTGAATTATACTTTGATTTGTTTTATCAGTCCTTTCTGCATTTGCTTCATTATTGTAAATAGATTTTTTTATAATTTTTTTTATTGATTCAAGAAAACGTTGCACATTGATCCTAGGAATACTAATGATACATAGAAAGATATCTATGTATACCCTTTCCATGAAAAATTTAACAAAAGGGTGCGATTTGCGGGCTAATCGAGCATTTCTTCTTTGTAATATCTGCCAAATATTTTTTTTTAATTCTAATCTTTTAGCATCATAAGTTGTTTTGTTCGAACTAATATTTATCTCTGAAGTTATAAACCCCCTTTTCTTTTTTTCTTTTGTCATTTTTTTTATTTTCTTTTTGATTGTCTTTGTTTTAGCATTCAAATTTTTTATTTTTTTTTCTGTCAATGAAGAATTTGTCCAATTAATAGATTGAATTGGAATGGGTGATTTGTAAATCATTGTATTATTCTTACTGATTATTGAATTTTTTTCGCTTTCACTCAATTCATATATTTTTTTGAATCTAAATAGAAATAAAAATTTGGGGAGTTGTTTTATTTTTTCGTTTAGAAATAGAATACTCTTGATGATCCATTTTGCTGTATCTTTTGAAACATTTAGAAACAATTTTGTTCTTTCATTTAAAACTTTTAGAACTAGAAAATTTTTTTTTTTTAATTTTTTCGTTTTTTTTTTGAGTTCTTTAAAAATGGGATCAAAAAATGAAAGTCGATTTTGGGGATAACCAGAAAAAGGCAATTCTACTTCCATTCCCCAAATTGTTAAAAAGCAAAAGTCCTTTTTTTTCGCTTTTTTTTTTTTCATTGGATCCTTTTCCTTTTCAGAGGATCGTAGCTTATATCTGTGCCAAGGTTTCAGACGAAAAGGAAATAAGATCTTTATCTGAATACCGTCTGTTAGCCATTTTTTTGGAAATTCTCTTTCGGATAATTGAACGCCATTATAGGTGCATTTAATATACATTTCCCTATTCCAATCCCTAAAATCTTCTGACCATTCGGGAAATTGAAATAATAGTATACGAACGATATTTTTAGTTATTATCAATGAAGGTAATATAATATATTTTCTAAGAATCGATTGGGTTATTAATAAAAAACCTCTTATTACTTGAGCAAATATAATGCTATCCCAGGCTTCTCCTATTTCTATACGCCTTTTTTCCTCTTTTTCGTTTTTTTTTCTTTTGCCCTCCTCTTCTTTTTCACTTTCTTTTGTCTTTTTCTCTGTATAATCCGAAATTTGAAATTCTGTCTTTTTACGCATCCAATTTTTGAACATAAAAAATATTTTCAGTGGCTCGAAAATATCAAGAGAAAAGAACGAGGGTTTCTCAATTTTGTCCAAAAAAAGAGGCGAATGCACACTTCTTTGAAAAAGTTTCCAAGTAACTATTTTACGCCTTTGAGCGCGTATAGATCCTTTGATTATGTCTCGCCGAAAATCCGGTTGTTGTGAATAACGTATTAAAGCCAATTCCTTTTTTTTATCAGTATTATCAGCATCCCTAGTATCATTATAAGTATCGTCATTTTGTGAGTTATTAGTAAAAATCACTACACGTTTGGCTTTTCTGGAACGAATCCCATAACTTTCTGCTTCATTTTTTCCCCCCAGTTGTTCCAATTCGTCTATTAATTTATATGACCATCGAGGAACTTTTTTACTGATTTCTTTTATTCCAATACATTTTTTTCTATTTACAATTGTTTTATCATTCAGATCTGTTCTAATTGTATGGAATAAGAATTCGATTTTTCTTTTTTTTTTTTCGAAATCCATTTTTACTTGTTTATGTTCTCGAAATAAATAAAGTACTTCAAAATTCAAGCTTGATACTGATTTTTCCGAAAATTTTTTGATTAAGTTCAGAAAAAAACTAATTTCGGTTAATAATGATTTTCTATCAAATGTATCTATTTTCTGTTCAAATTCTGGATAATTACTATTACGATTAATATTAAGAAGGATACCATGAATTTTATTTATCCAAATGTCATTTTTTTTGTAAGTTTCATTTTTGATTGAGGGTGAAAAACATTTTTTGATTCGTCCACGACAGGGTCCGTTCAAGAAAGGATCATATATTTTAGGTAAGTATTTTGTTTTAGTCTCATCATTACACAATCTAATTCGTTTTTCGAATATATCTATAGGAATAAATTCCTTATCTAGAACTTTTGTTCTATTTATAAATTCATTGCTTAGGGTCTTTCTTTTTTCTTCATTAAGAGAGCTCCAATAATTAGATAATTCATCATAGGAGGTTTTTTCTGTTGTGAAGAGAGAAATTTTTGTTTGCATTATTTTTAGAAAAGTCGACAAATTGGATGGATACGTAAAAGATATTCTCTCTTTTCCATCACTTTGACATGTATGAAAAAAAAATTGTGAAATTTCATTTCTTATGATATTTTCCAATCGATCATTTTTTATATATCGCAATGGACGATTCCATCGTTTATAATCGAAAAGGATGCTTACAAGAGGTTTTTGAAATCCGAAGATATCTTTCTCCTTCTCTTTTTCCGGAAAAAGATATTCTTCGGTGGATATCTTTTGTTCTTGTTTAGTTCCTGCCGTTTCCGAAGTTCTTTCGACATCGATTTTTCTTTTTTTATCAATTTCATTCCTTTCTTTAATTTCTAACAATTTCTTAGTAAAAAAGGCTGATGGTGTTCTGCCCAAATAGTATAAACAAGTAATAAATAAAAAAACAATAAAGATTTGAGACATAGAATTTCGAAATTCTGACATAATGTACTTATTAGATCGAATAGGTACATTAGATTGAATCGAATTATTTTGCTGTATCCAGACTAATATCAATCCAATCCATTTCATCAAAAAAGTGTGACCAATTAACCAACCAACAAAACTACTTGTTAAAAATAACAATTTATTGTTCCATTGAAACATATAAATGTTCACTAATCTGATTAATATTGAACTTGGTAAAAAAAAAGGGTTTAATAACTGAAAAAAAAGATTATTAAAGAATATTCTTTGAATGCTAAAATTACGTATTGAATTTTTATTCTTGTATCCATAATTCAAAAAGTGTTTGTGATTATTGCCGAAGAAATGAAATAAAAGATACGGTAGAGCTATGACAGTTATTGTATAAGGTCTACCCAATGCTAGATGCAAAGGCGCATAATAGATCGATATGAACATCATGAGCTGTCCCGTAATAAACCCAGTTGTTGCTGATACTTTCTTCTCGGTCCCCTCTTCCATAACCCGAGCTCGAAGAAGGAAGAGATAAGAGGGCCCTATGGAGAATGTGGTCAGAAATCCATAATAGAGTCCGACCACAACGACCGAATTCATTATCTTCATGCATAAGGATACTAGATTATCCAGTATAAAAGATTGAAAAATCATCGCAAACCTCTCTTTTTCTTTTCTATTTCAATTTCTGGACTATTATATAATGATTTTTCAACTTTCCATATATATATAGAAATAATATATATATAGAAATAGAAAGAGATAGACTAGAAACGACATCTCTTATCTCAATGACACCAAAGAGCTTATCTCAATGACACCAAAGAGAGGGATATTAAATGAATGGAATTAGTATATGGATGGAATATAATGAAATAGAGCCACTTTGAGGTTCCCTATGAAATGAGGCATGGAACGGAGCCACTGCGAAGAAGTTCCACGAGTTACGAAGGGAACTTCGAGCTCATATTGGTCATGGGTTGAGAACGGGAATTGAACTCTATGAGATCGAATTTCCCGTTGTTCCTCAGTAGCTCAGTGGTAGAGCGGTCGGCTGTTAACTGACTGGTCGTAGGTTCGAATCCTACTTGGGGAGATTTGATTCATTCCGAATTCTGTAATTCGGAATGAAAGGGTTCGCTTTGACCGTTAAGAGTAGGTAACCCGTTCCCCCTGTCTTTGTTTCTATTGCATTCTATCTCATCGTATCCCATTCTGTTCTGCGATATTTGAGAATCGCCGTCAATACCTCGGTGTAGGTTCGGGATACTCCTTTGTTCCACAGTCCGGGGCTATTTAAACTAACCAATTAAGAATTCTCAGATGTACTAGTACTAGCAATAGCAAGTGCATCTTTGATGCAGTCATCAATTCTCCCGAGAGGCCACAATTACCGCGAGCAAACATATTAATGACGAGGAAAGGAACCCATTTTTGTTTTGTAATACTTTACTTGCTCTGCTATTCTGCCCAAGCCTGGCTGAGGAAGAATTACGAGGCGTAAAACAAAAAAAATATGCGGATTAAAAGATTAGGGCATACTATATTTATTTAATCCACCATTTACGAAAATTTTTGTGTTTTCTTTTTATTTAAAAAAAGAAAACAGTAAGGTAAGGCCATTCCATTCCATTTCGACAAAATACCCACACCCAAGTTCCATAGCTTTGGGGGTCCGCTAGCCCGATCATGATTTTCCTACCCCCAGAGGGAAATTCCCTTTTTGGCCGGTTGTGGGCGAGGAGGGATTCGAACCCCCGACACCGTGGTTCGTAGCCACGTGCTCTAATCCTCTGAGCTACAGGCCCCACCCCATCTCCACTGGATCTGTTCCCCGGAGTACCCTAAAAAAGGGAACCTTTCCTCTCCCCAGCCAATTTCGGCTTAAGAAGATGTGAAAGCACCTCTCTCTCTATAAGAACGGTGCGTTCCGAGGTGTGAAGTGGGAGAGAAGGAATTTCATAATTGGGGTTTTGAATAAGACGACCTTTTCATTTTTCATTCTTATTCAATATGAAAAAGTAATAAGAATGAGAGGTGTTAAGCTTTTTATCATCCTGGCGCCGAGCTATTTTTCCGCAGGACCTCCCCTACAGTATCGTCACCGCAGTAGAGTTTAACCACCAAGTTCGGGATGGATTGGTGTGGTTCCTCTACGCCTAGGACACCAGAATATCGAACCATGAACGAAGAAAGGCATGAGATAAAAGCATATTGGCTATTCATTGTGAGGCCCTAATTCTTGACTGGAGGGGACACCAAAGACCTCTGCCCTTCCATCCCTTGGATAGATAGAGAGGGGGGGGCAGAGCTTTTGGTTTTTTCATGTTGTCAAAGAGTTGAACAATGAAAATAGATGGCGAATGCCTGATCGAATCGAATTGATCGGGTCATGTAGGAACAAGGTTCAAGTCTACCGGTCTGTTAGGATGCCTCCGCTGCATACATCACTGCACTTCCACTTGACACCTATCGTTAATGAGAAACGGCTCGTCTCGCCGTGACCTTCTCTTGAATTCTCAAAACTTCTTTCGCTCCATCCCCGCAGCGCAGGGGCAGAGAACCCATCGCTGTCTCGGCTGTGCTACCGGAGGCTCTGGGGAAGTCGGAATAGGAGAGCACTCATCTTGGGGTGGGCTTACTACTTAGATGCTTTCAGCAGTTATCCGCTCCGCACTTGGCTACCCAGCGTTTACCGTGGGCACGATAACTGGCACACCAGAGGTGCGTCCTTCCCGGTCCTCTCGTACTAGGGAAAGGTCCTCTCAATGCTCTAACGCCCACACCGGATATGGACCGAACTGTCTCACGACGTTCTGAACCCAGCTCACGTACCGCTTTAATGGGCGAACAGCCCAACCCTTGGAACATACTACAGCCCCAGGTGGCGAAGAGCCGACATCGAGGTGCCAAACCTTCCCGTCGATGTGAGCTCTTGGGGAAGATCAGCCTGTTATCCCTAGAGTAACTTTTATCCGTTGAGCGACGGCCCTTCCACTCGGCACCGTCGGATCACTAAGGCCGACTTTCGTCCCTGCTCGACGGGTGGGTCTTGCAGTCAAGCTCCCTTCTGCCCTTGCACTCGAGGGCCAATCTCCGTCTGGCCCGAGGAAACCTTTGCACGCCTCCGTTACCTTTTGGGAGGCCTACGCCCCATAGAAACTGTCTACCTGAAACTGTCCCTTGGCCCGTAGGTCCTGGCACAAGGTTAGAATTCTAGCTCTTCCAGAGTGGTATCTCACTGATGGCTCGAGCCCCCCCGGAAGGAGGCCTTCCTCGCCCTCCACCTAAGCTGCGCAGGAAAAGCCCAAAGCCAATCCCAGGGAACAGTGAAGCTTCATAGGGTCTTTCTGTCCAGGTGCAGGTAGTCCGCATCTTCACAGACATGTCTATTTCACCGAGCCTCTCTCCGAGACAGTGCCCAGATCGTTACGCCTTTCGTGCGGGTCGGAACTTACCCGACAAGGAATTTCGCTACCTTAGGACCGTTATAGTTACGGCCGCCGTTCACCGGGGCTTCGGTCGCCGGCTCCCCTGTCATCAGGTCACCAACTTCCTTGACCTTCCGGCACTGGGCAGGCGTCAGCCCCCATACATGGTCTTACGACTTTGCGGAGACCTGTGTTTTTGGTAAACAGTCGCCCGGGCCTGGTCACTGCGACCCCCTTTGTGAGGAGGCACCCCTTCTCCCGAAGTTACGGGGCTATTTTGCCGAGTTCCTTAGAGAGAGTTGTCTCGCGCCCCTAGGTATTCTCTACCTACCCACCTGTGTCGGTTTCGGGTACAGGTACCCTTTTGTTGAAGGTCGTTCGAGCTTTTCCTGGGAGTATGGCATGGGTTACTTCAGCGCCGTAGCGCCTGGTACTCGAACATTGGCTCGAGGCATTTTCTCTACCCCTTCTTACCCTGAAAAAGCAGGGGCACCTTGCGTCCTTGAACCGATAACCATCTTTCGGCTAACCTAGCCTCCTCCGTTCCTCGGGACCAACAAGGGGTAGTACAGGAATATTCACCTGTTGTCCATCGACTACGCCTTTCGGCCTGATCTTAGGCCCTGACTCACCCTCCGTGGACGAACCTTGCGGAGGAACCCTTAGGTTTTCGAGGCATTGGATTCTCACCAACGTTTGCGTTACTCAAGCCGACATTCTCGCTTCCGCTTCGTCCACCACTGCTCGCGCGGGTCCTTCCCTCTAAGGCGGAACGCTCCCCTACCGATAAATTTTTACATCCCACAGCTTCGGCAGATCGCTTAGCCCCGTTCATCTTCGGCGCAAGAGCGCTCGATCAGTGAGCTATTACGCACTCTTTCAAGGGTGGCTGCTTCTAGGCAAACCTCCTGGCTGTCTCTGCACCCCTACCTCCTTTATCACTGAGCGGTCATTTAGGGGCCTTAGCTGGTGATCCGGGCTGTTTCCCTCTCGACGATGAAGCTTATCCCCCATCGTCTCACTGTCCGACCTTGACCCTTGTTATTTTGAGGTCATATCTAGTATTCAGAGTTTGCCTCGATTTGGTACCGCTCTCGCGGCCCGCACCGAAACAGTGCTTTACCCCTAGATGTCCAGTCAACTGCTGCGCCTCAACGCATTTCGGGGAGAACCAGCTAGCTCTGGGCTCGAGTGGCATTTCACCCCTAACCACAACTCATCCGCTGATTCTTCAACATCAGTCGGTTCGGACCTCCACTTAGTTTCACCCAAGCTTCATCCTGGTCATGGATAGATCACCCAGGTTCGGGTCCATAAGCAGTGACAATTGCCCTATGAAGACTCGCTTTCGCTACGGCTCCGGTGGTTTCCCTTAACCAAGCCACTGCCTATGAGTCGCCGGCTCATTCTTCAACAGGCACGCGGTCAGAGCTCCGGGCTGGGCTCCTCCCACTGCTTGGGAGCTTACGGTTTCATGTTCTATTTCACTCCCCGATGGGGGTTCTTTTCACCCTTCCCTCACGGTACTACTTCACTATCGGTCACCCAGGAGTATTTAGCCTTGCAAGGTGGTCCTTGCTGATTCACACGGGATTCCACGTGCCCCATGCTACTCGGGTCAGAGCGTAAGCTAGTGATGCTTTCGGCTACTGGACTCTCGCCATCTAGGGTGCAGCACTCCACCGCTTCGCCTAGCAGCACGACGCTTGTATAGCTCTCCCACAACCCCGTTTTCACGGTTTAGGCTGCTCCCATTTCGCTCGCCGCTACTACGGGAATCGCTTTTGCTTTCTTTTCCTCTGGCTACTAAGATGTTTCAGTTCGCCAGGTTGTCTCTTGCCTGCCCGTGGATTCAGCAGCAGTTCGAAAAGTTGACCTATTCGGGAATCTCCGGATCTACGCTTATTTTCAACTCCCCGAAGCATTTCGTCGCTTACTACGCCCTTCCTCGTCTCTGGGTGCCTAGGTATCCACCATAAGCCTTTCCTCGTTTGAACCTCGCCCTTAACTTGAAGGCTACGCCATCCTAAGGTGCTGCTAGATGGAAGGATCTTATCAACGTCCATGAATGATAAATCATAGCATAGATCAAACTGCCGAATCGGAAAAATTGGGTGCTATCATATAGCTTTGTATCGGCTAAGTTCACGAGTTGGAGATAAGCGGACTCGAACCGCTGACATCCGCCACAGGGTAAACCACCGCCTTTCAGGCCCCGACTGATTCTACCATAGAGGCCAACGATAGACAATAACTCCCCCCCGAACACAGCTTACAACTTTCATCGTACTGTGCTCTCCAAAGAGCAACTCTTCTCAAAATCTCAAAAGGTACTGAGTTGGAATCCCATTCTAACTAAGGATTCTTGTGGTTCCGGAGGATCCAGCTACAGGAGAACCGGGAACGGAGAGCTTTCCCCCCCTTTTTCCGCCCGACTCTTTGGTCTTAAGAATGAATGCTGGTTTTAAGAATTTAAGAATGAGTGATTGCCCTTCTCCGACCCTTCCTGTCCAACCTGAGAGCGGATAGCTAATGCGTTCCGCTTTTTGAACAGGGTTCTATGGTCGGTCCGCGACCCCTGGATGCCGAAGGCGTCCTTGGGGTGATCTCGTAGTTCCTACGGGGTGGAGACGATGGGGTCGGTCCATGGATTTTCTTTCCTTTTGCCGCATTTCGATCAAAGGGTTGAAGGGAGATAGTGCATCAAGCTGTTCGCAAGGGCCAACTTGATCCTCTTCCCCAGGATCCCAGATGAGGAAACCCTAGGAGAGCCACCGACTCCAACTACCGTCCATGTACGATCCATACTAGATCTGACCAACTGCCCATCCTACCTCCTCTACGTTCTTGACAGCCCATCTTTGTCTCAGTAGAGTCTTTCAGTGGCATGTTTCGGTCCTCTTTCCCATTACTTAGAAAAAGTGAGCCACCGGTTCAGGTACAAGATACTATCATTACCGCCTGGACAATTAGACATCCAACCCGTAATCGCAACGACCCAATTGCAAGAGCGGAGCTCTACCAACTGAGCTATATCCCCCCGAGCCAAGTGGAGCATGCATGAAGGAGTCAGTCTTCTATTCTTTTCCTTGGCGCAGCTGGGCCATCCTGGACTTGAACCAGAGACCTCGCCCGTGAAGTAAATCATCGCACCTACGGTCCAACCAATTGGGAGAGAATCAATAGATTCCTTTTCGGGAGCGATTCATCCTTCCCGAACGCAGCATACAACTATCCGTTGTACTGCGCTCTCCAAGTGTGCTTGTTCCCCCTTCTTCCTTACCATGGCAAGTCTTTGTGAAATAACTCCGATGAGAATGAGAAGAAAAAAGAAGGCGTTAAGAGACCCTCCTGGCCCAACCCTAGACACTCTAAGATCCTTTTTCAAACCTGCTCCCATTTCGAGTCAAGAGATATAGATAAATAGACACATCCCATTGCACTGATCGGGGGCGTTCGTAGTGACTGAGGGGGTCGAAGACCAAGAAGTGAGTTATTTATCAGCCAAGCATTCTATTCTTCTTATGGCTAGATCCAATCTCCTGGTCCCTGCGGAAAGGAAAAAGAATTTCACGTTCTTCCTTTCGGGAAGGGGGGATTAGGAAAATCCTATTGATTGCAATTTTCTCCAGACCCCCGGGAAAAGCATGAAAAAAAGGCTCGAATGGTACGATCCCGCCGTCACCCCAGAATGAAAGGGGCGATCTCGTAGTTCTTGGTCTGTGAAGATACGTTGTTAGGTGCTCCGTTTTTCTTTTTCCATTGAGGCCGAACCTAAACCTGTGCTCGAGAGATAGCTGTCCATATACTGATAAGGAATGTATGAATTCTCGAGAAGAGAGGAGCCGTGGTGGTCCCCCCCGGACCGCCCGGATCCCACGAGTGAATAGAAAGTTGGATCTACATTGGATCTCACCTGAATCGCCCCATCTATCCTCCTGAGGAGAAGTTTGGTTTCAAACCCCGGTTCGAACAGGAGAAGTACGCCATGCTAATGTGCCTTGGATGATCCACATCTCAGGGTCAGGCGCCGATGAGCACATTGAACTATCCATGTGACTGAGAGCCCTCACAGTCCAGGCACAACGACGCAATTATCAGGGGCGCGCTCTACCACTGAGCTAATAGCCCGTCGTGCGGGCCTCCCGCTGGGGCCCGCTATGCCAAAAGCGAGAGAAACCCCATCCCCCTCTTTCCTTTTTTACGTCCCCGTGTGGCGACATGGGGACGTAAAAAAGGAGCTCCTATCAACTTGTTCCGACCTAGGATACTAAGCTCATGAGCTTAGTCTTACTTCACCGTCGAGAAACGAAAGAAGACTTCCATCTCCAAATTTTACTCAGACGCAGCTCGCTTCTTTTTGGGTGTGAAGCAGTGTCAAACCAAACTACCCAACAAGCATTAGCTCTCCCTGAAAAGGAGGTGATCCAGCCGCACCTTCCAGTACGGCTACCTTGTTACGACTTCACTCCAGTCACTAGCCCTGCCTTCGGCATCCCCCTCCTTGCGGTTAAGGTAACGACTTCGGGCATGGCCAGCTCCCATAGTGTGACGGGCGGTGTGTACAAGGCCCGGGAACGAATTCACCGCCGTATGGCTGACCGGCGATTACTAGCGATTCCGGCTTCATGCAGGCGAGTTGCAGCCTACAATCCGAACTGAGGACGGGTTTTTGGAGTTAGCTCACCCTCGCGGGATCGCGATCCTTTGTCCCGGCCATTGTAGCACGTGTGTCGCCCAGGGCATAAGGGGCATGATGACTTGACGTCATCCTCACCTTCCTCCGGCTTATCACCGGCAGTCTGCTCAGGGTTCCAACTCAACGTTGGCAACTAAACACGAGGGTTGCGCTCGTTGCGGGACTTAACCCAACACCTTACGGCACGAGCTGACGACAGCCATGCACCACCTGTGTCCGCGTTCCCGAAGGCACCCCTCTCTTTCAAGAGGATTCGCGGCATGTCAAGCCCTGGTAAGGTTCTTCGCTTTGCATCGAATTAAACCACATGCTCCACCGCTTGTGCGGACCCCCGTCAATTCCTTTGAGTTTCATTCTTGCGAACGTACTCCCCAGGCGGGATACTTAACGCGTTAGCTACAGCATTGCACGGGTCGATACGCACAGCGCCTAGTATCCATCGTTTACGGCTAGGACTACTGGGGTATCTAATCCCATTCGCTCCCCTAGCTTTCGTCTCTCAGTGTCAGTGTCGGCCCAGCAGAGTGCTTTCGCCGTTGGTGTTCTTTCCGATCTCTACGCATTTCACCGCTCCACCGGAAATTCCCTCTGCCCCTACCGTACTCCAGCTTGGTAGTTTCCACCGCCTGTCCAGGGTTGAGCCCTGGGATTTGACGGCGAACTTAAAAAGCCACCTACAGACGCTTTACGCCCAATCATTCCGGATAACGCTTGCATCCTCTGTCTTACCGCGGCTGCTGGCACAGAGTTAGCCGATGCTTATTCCCCGGATACCGTCATTGCTTCTTCTCCGGGAAAAGAAGTTCACGACCCGTAGGCCTTCTACCTCCACGCGGCATTGCTCCGTCAGGCTTTCGCCCATTGCGGAAAATTCCCCACTGCTGCCTCCCGTAGGAGTCTGGGCCGTGTCTCAGTCCCAGTGTGGCTGATCATCCTCTCGGACCAGCTACTGATCATCGCCTTGGTAAGCTATTGCCTCACCAACTAGCTAATCAGACGCGAGCCCCTCCTCGGGCGGATTCCTCCTTTTGCTCCTCAGCCTACGGGGTATTAGCAGCCGTTTCCAGCTGTTGTTCCCCTCCCAAGGGCAGGTTCTTACGCGTTACTCACCCGTCCGCCACTGGAAACACCACTTCCCGTCCGACTTGCATGTGTAAGGCATGCCGCCAGCGTTCATCCTGAGCCAGGATCGAACTCTCCATGAGATTCCTAGTTGCATTACTTATAGCTTCCTTGTTCGTAGACAAAGCTGATTCGGAATTCTCTTTCATTCCAAGGCATAACTTGTATCCATGCGCTTCATATTCGCCTGGAGTTCGCTCCCAGAAATATAG-CCCCCCCCCCGCGCGTCAATCCCACGAGCCTCTTATCCATTCTCCATTCTCATTCGATCACGGCATCAAAATAGAAAAACTCACATTGGGTTTAGGGATAATCAGGCTCGAACTGATGACTTCCACCACGTCAAGGTGACACTCTACCGCTGAGTTATACCCCTTCCTTCTCTTGCCCCCATCGAGAAATAGAACTGACTAATCCTAAGGCAAAGGGTCGAGAAACTCAACGCCACTATTCTTGAACAACTTGGAGTCGGGCCTTCTTTTCACACTATTACGGTACGGATACGAAAATAATGAGAAAAATTGGATTCAATTGTCAACTGCTCCTATCGGAAATAGGATTGACTACGGATTCGAGCAATAGCACATGATTTCAGAAAACCGTACGATTTTCCCGATCTAAATAAAGCAGGTTTTCCATGAAGAAGATTTGGATCAGCATGTTCTATTCGATACGGGTAGGAGAAGAACCCGACTCGGTATTCTTACAAAAATAGAGAAATCAGAACCAAGTCAAGATGATACGGATCAACCCCTCTTCTTGCGTTCTTGCGCCAAAGATCTTACCATTTCCGAAGTAACTGGAGTTACATCTATTTTTCCATTTCAATTCAAGAGTTCTTATGTGTTTCCACGTCCCTTCGAGACCCCGAAAAATGGACAAATTCCTTTTCTTAGGAACACATACAAGATTCGTCACCACAAAAAGGATAATGGTAACCCCACCGTTAACTACTTCAATTTAATAGTAATAAAAATACATGTCCTACCAAGACAGAATTTGTAACTTGCTATCCTCTTGCCTAGCAGGCAAAGATTTACCTCCGTGGAAAGGATGATTCATTCGGATCGACATGAGAGTCCAACCACATTGCATTGCCAGAACCCATGTTGTATATTTGAAAGAGGTTGACCTCCTTGCTTCTCTCATGTTACAATCCTCTTGCCGCTGAGCTCCCTTTCTCCTCGGTCCACAGAGACAAAATGTAGGACTGGTGCCAACAGTTCATCACGAAAGAAAGGACTCACTGAGCCGAGATCACTAATTAATACTAATCTAATACTAATAAAAAATACTAATAGAATAGAAACTGTCTTTTCTGTATACTCTCCCCGGTTCCGTTGCTACCGCGCGCTTTACGCAATCGATCGGATCATATAGATATCTCTTCAACACAACCTAGGTCATCGAAAGGATCTCGAAGACCCACCAAAGCACGAAAGCCGGGATCTTTCAGAAAATGGATTCCTATTCGAAGGGTGCATAACCGCATGGATAAGCTCACACTAACCCGTCAATTTGGGATCCAATTCGGGATTTTCCTTGGGAGGTATCGGGAAGGAATTGGAATGTAATAATATCGATTCATACAGATACAGAAGAAAGGGTTCTCTATTGATTCAAACGCTATACCTACGAGATAGGGATAGAGAAAGAGGAAAAAACCGAAGATTTCACATAGTACTTTTGATCGAAAAATCAATCTGATTTCTTTCGTACCTTTCGCTCAATAGAAAATGGGTCAGATTCTACAGGATCAAACCTGTGGGACTTAAGGAATGATGGAAGAAAATAAAAAAAAAAAAAAAAAATAAGTAAATAAAAATGCAGTAGAAGAGTCCAGATTCCAAACGAACAAATTCAAACTTGATTGAAAAGGATCTTTCTGATTCTCGAAGAATGGGGGGCAAAAGGATTGATCGAGAAAGATTTCTTGTTCTTATTATAAGATTGTGATTGGATCCACATATGTTTGGTAAAAAGAATAATCTTCTCCTTTGAGAATAATCAAAAAAGGAAAGTGTTCAATTGGAACATGAAAACGTGACTGAATTGGTCCTAGTTACTCTTCGGGACGGAGTGGAAGAAGGGGGGGAGATTCTCGAACGAGGAAAAGGATCCAATGACTTCGAAAGAATTGAACGAGGAGCCGTATGAAGTGAAAATCTCATGTACGGTTCTGTAGAGTGGCAGTAAGGGTGACTTATCTGTCAACTTTTCCACTATCACCCCCAAAAAACCAAACTCTGCCTTACGTAAAGTTGCCAGAGTACGCTTAACCTCTGGATTTGAAATCACTGCTTATATACCCGGTATTGGCCATAATTTACAAGAACATTCTGTAGTCTTAGTAAGAGGGGGAAGGGTTAAGGATTTACCCGGTGTGAGATATCACATTGTTCGAGGAACCCTAGATGCTGTCGGAGTAAAGGATCGTCAACAAGGGCGTTCTAGTGCGTTGTAGATTCTTATCCAAGACTTGTATCATTTGATAATGCCATGTGAATCGCTAGAAACATGTGAAGTGTATGGCTAACCCAATAACGAAAGTTTCGTAAGGGAACTGGAGCAGGCTACCATGAGACAAAAGATCTTCTTTCTAAAGAGATTCGATTCGGAACTATGATATGTCCAAGGTCCAATATTGAAATAATTTCAGAGGTTTTCCTTGACTTTGTCCGTGTCAACAAACAATTCGAAATGCCTCGACTTTTTTAGAATAGGTCCGAGTCAAATAGCAATGATTCGAAGCACTTTACACTATTTCGGAAACCCAAGGACTCAATCGTATGGATATGTAAAATACAGGATTTCCAATCCTAGCAGGAAAAGGGGGGAAACGGATACTCAATTTCAAGTGAATAAACAGAATTCCATACTCAATCTCATAGATACATATAGAATTCTGTGGAAAGCCGTATTCGATGAAAGTCGTATGTACGGCTTGGAGGGAGATCTTTCATATCTTTCGAGATCCACCCTACAATATGGGGCCAAAAAGCCAAAATAAATGATTTTAGCCCTTATAAGTTATAAAAAAAACGGATTCCCCCTTTCACGCTCATGTCACGGCGAGGTACTGCAGAAGAAAAAACCGCAAAATCCGATCCAATTTATCGTAATCGATTAGTTAACATGTTGGTTAACCGTATTCTGAAACACGGAAAAAAATCATTGGCTTATCAAATTATCTATCGAGCTATGAAAAAGATTCAACAAAAGACAGAAACAAATCCACTATCTGTTTTACGTCAAGCAATACGTGGAGTAACTCCCGATATAGCAGTAAAAGCAAGACGTGTAGGCGGATCGACTCATCAAGTTCCCATTGAAATAGGATCCACACAAGGAAAAGCACTTGCCATTCGTTGGTTATTAGGGGCATCCCGAAAACGTCCGGGTCGAAATATGGCTTTCAAATTAAGTTCCGAATTAGTGGATGCTGCCAAAGGGAGTGGCGATGCCATACGCAAAAAGGAAGAGACTCATAGAATGGCAGAGGCAAATAGAGCTTTTGCACATTTTCGTTAATCCATGAACAGGATCTATATAGACACATAGACCCATGGATCCATACATCTCGATCGGAAAAGAATCAATAGAAAAAGAATCGGAATTGATCGATATATCTCTATATCTCTCGAAACAAACGAAAAGGAAACGAAAGACGAAACATAAATCATGGATCAACTAAGCCCTCTCGGGGACTTGCTTAAGAATAAAAAAGAGGAATCTTATGTAAATACCATGGAATAAGATTTGGTCCTATTCATGGGGATTCTGTAAATATTCCATTCCAAAAAGAGAAAATTCGAAACAATTGGGATTTTTTTGGAGATTGGATGCAGTTACTAATTCATGATCTGACATGTACAGAATGAAAACTTCATTCTCGATTCTACGAGAATTTTTATGAAAGCCTTTCATTTGCTTCTCTTCGATGGAAGTTTTATTTTCCCAGAATGTATCCTAATTTTTGGCCTAATTCTTCTTCTGATGATCGATTCAACCTCTGATCAAAAAGATATATCTTGGTTCTATTTTATCTCTTCAACAAGTTTAGTAATGAGCATAACGGCCCTATTGTTCCGATGGAGAGAAGAACCTATGATTAGCTTTTCAGGAAATTTCCAAACGAACAATTTCAACGAAATCTTTCAATTTCTTATTTTACTATGTTCAACTCTATGTATTCCTCTATCCGTAGAGTACATTGAATGTACAGAAATGGCTATAACAGAGTTTCTGTTATTCGTATTAACAGCTACTCTAGGAGGAATGTTTTTATGCGGCGCTAACGATTTAATAACTATCTTTGTAGCTCCAGAATGTTTCAGTTTATGCTCCTATCTACTATCTGGATATACCAAGAAAGATGTACGGTCTAATGAGGCTACTACGAAATATTTACTCATGGGTGGGGCAAGCTCTTCTATTCTGGTTCATGGTTTCTCTTGGCTATATGGTTCATCCGGGGGAGAGATCGAGCTTCAAGAAATAGTGAATGGTCTTATCAATACACAAATGTATAACTCCCCAGGAATTTCAATTGCGCTTATATTCATCACTGTAGGAATTGGGTTCAAGCTTTCCCCAGCCCCTTCTCATCAATGGACTCCTGACGTATACGAAGGAGTGCGGTTCGTTCGATAAATTCCTACCTCTCTATCTATTTCTGAGATGTTTGGATTTTTCAAAACTCCATGGACATGCAGAAGAGAAATGCTATTCCCACTCGGACCAAGACATAACTTTACTTGTTCAAATAACAATTAAGGTGAAGCAGAGTCAGGAACAACGAATCCCTTTATGATAAACAGATTCATTTTGCAAGTTCGTTATTACGGGTAGTTCCTACAAAGGATCGGACTAATGACGTATACAATACTTGAATTCTCGATGTAGATGCTACATAGTTGGTTCTCATCCTTCAGAGACTACGAGTATAATAGGAGCATCCGTCGACAAAAGGATCACCCTAAGATGATCATCTCGTGGCTATTGAGAACGAATCAAATCAGATGGTTCTATTTCTCAATCTTTTCGGCCTCGGTTCCGTAGGAGCAAGTCATAAAGATTGAGAAAAATCGGTCATTCACAACCACTGATGAAGGATTCCTCGAAAAGTTAAGGATTAGGAATCCTTTTGAAAATTCAAAATCGAATGGATTCGGTCTTATACATACGCGAGGAAGGTAATCAAAAAAGAA-----AGAAGATGAGTTCTTCTTTTATCACTTAGGAGCCGTGCGAGATGAAAGTCTCATGCACGGTTTTGAATGAGAGAAAGAAGTGAGGAATCCTCTTTTCGACTCTGACTCTCCCACTCCAGTCGTTGCTTTTCTTTCTGTTACTTCGAAAGTAGCTGCTTCAGCTTCAGCCACTCGAATTTTCGATATTCCTTTTTATTTCTCATCAAACGAATGGCATCTTCTTCTGGAAATCCTAGCTATTCTTAGCATGATATTGGGGAATCTCATTGCTATTACCCAAACAAGCATGAAACGTATGCTTGCGTATTCGTCCATAGGTCAAATCGGATATGTCATTATTGGAATAATTGTTGGAGACTCAAATGGTGGATATGCAAGCATGATAACTTATATGCTGTTCTATATCTCCATGAATCTAGGAACTTTTGCTTGCATTGTATCATTTGGTCTACGTACCGGAACTGATAACATTCGAGATTATGCAGGATTATACACGAAAGATCCTTTTTTGGCTCTCTCTTTAGCCCTATGTCTCTTATCCTTAGGAGGTCTTCCTCCACTAGCAGGTTTTTTCGGAAAACTTCATTTATTCTGGTGTGGATGGCAGGCAGGCCTATATTTCTTGGTTTCAATAGGACTCCTTACGAGCGTTGTTTCTATCTACTATTATCTAAAAATAATCAAGTTATTAATGACTGGACGAAACCAAGAAATAACTCCTCACGTGCGAAATTATAGAAGGTCCCCTTTAAGATCAAACAATTCCATCGAATTGAGTATGATTGTATGTGTGATAGCATCTACTATACCAGGAATATCAATGAACCCGATTATTGAAATTGCTCAGGATACCCTTTTTTAGCTTCTAGAATCTATTTCTTAGTTCAAGATCCCTCTTATCTTACTAACTGGAATCAAAGAATTAGTAGATCTGTTCCGCCCAAAATGGGAATGGGCTAGGGTTATGAACTTATAATCTATAATCTGATGATCGAGTCGATTCCATGATTATAAGTTCATTCCATACCGGACCAGACCGGAATAGGGTTATATACTTTCTCATTATGAGAAGGGGTCATTCGAGCGTATCTAAATAGATACTATGTTTACATATAGATCCCTGCGTCGTTCCATTCCATTTAGGATTAGGTAGGAATAGGCGTAATCGGACCTGCTTTTTACATATCTCTCATTATTTGGGACCCTATTCACCTCTTTTGGCTTCTATTGAATCGAGAAATAGGTTTGATTGTCCATCTTTTTGATAGAATATATATATAAGGTATCCTCCGGATAATTCAAATCGAACCAATTGGATGTCCGACTCGGGCCTATATGACATGACCGATCAATAAAAATACTCTAACACTCCACCTTTGTCATATATTCCATACATCACACTAGATAGATATCATATTCATGGAATACGATTCACTTTCAAGATGCCTTGGTGGTGAAATGGTAGACACGCGAGACTCAAAATCTCGTGCTAAAGAGCGTGGAGGTTCGAGTCCTCTTCAAGGCATAATATTGAGATCTCTTATTGAATTGGAATAAGTTCGGCAGCGGATCACGAAATCTTGGTGATCTTCTCTATCTAATGAATGGGGAGTCCGTTTTGAAATCGTCCGCCCTGCA-CCCCCCCCCGAGTATATGCTTCAACAGGAATCACACAGGGGTAGATTGATACAATAGAAACCTCTGGTAAAATGCCCACCCGTAACCCAGCGGATAAAGTACATTACATAGTCTGTTTTAGGGATTGGCGACTTACCCATTCAATGACTTTGGCACCGGACGTTCCCAAAATGGGTACTGTACTCTCGGGTCGGGTGAATTCAATAATAGACGCCTGTTGGCATTCCAACCTTCCTTCTCCTTTCAGGGCCTATCCGAAAAGAAAGAGAATTCAGTACTTCTTGGTCGTGAATATCTGAATAGGACAAACCGCCCCGTGGATATCTTTGCTTCGGAACAAAACAATTAGAATTAGGCTCGGTCAACTGGAATGTGTATTATCGATATAGGGGATCTTTCAATTGAGAAGATCCATCGACCTGAGACGAAGAGAAAGCAAGGTCTATCTATTTTATTTAGTTATTCAGTTAAACCAATGATTCGTTATTGGAGGAGATAGCAACAACCATTTCATCCGGGAAAAGCCATCTTTTTCTTAACAATGTCTTTGTCATTTGATCCAATAGCGTTCCGTTAGATAGGAACAGATTTGATAAATATTGATAACTCTCGGATAGAGTATTAGAACGGAAAAATCCATTAGATAATGAACTATTGGTTCTAAGCCATCTCTGGCGATGAATCAACAATTCGAAATGCTTTTCTTGCGTATTCTTGATAAACCAGCGTTTATATATAGATGTAGGAAGATCTGTTTGGGAAGTAAGAAGCCCCCTTGACATCTCTTCATCTGCAAAGAATTCTCGATGTGAAAACACAGAGACAAAAGGCTGATCTTTGAATAGGAAAAAGAGTGGATCCGCAGGGTCCCAAATGAATTGGCTTATTCGAAAAAAGCCTTGTTCTTTGGAAGATCTATCTCGTGTCTGGTACTGCATGGTTCCACCCTGCAAGAACTCCGAATCATTCTCTTGAAGCTCATCCTCTTCATCATAAATGATCCGCTTGCCCCGAAATGACCTGGCCCAATAGGGAAATCCCAATTCATTGGGCCTTTCGATACAATCAAATAGAAAGCCCCAAGGGCGCCATATTCTAGGAGCCCAAACTATGTGATTGAATAAATCCTCCTCTATCTGTTGCGGGTCGAGGACTCCTTCCCCTTCTTCAAACTCCGATTCATATTTTTCATAGAGAAATCTCTGATCAACGATAGAACAAGATCCATTTTGAATCATATTTAAGGGATTCCTTGGTTCGGGCCGAAGAAGCAATGTCACTCGATCATTATCAAACTGACTGCAATCTTTTTCTGTCCGTGAGGATCCCACCAGAGCGCCTTCTACTTCTAATAGGCCATGAACTAGATCAGAATCATTCTCAACGAGTCCATAAGAAGTGATCCCATTTTTTTCATCAGGTCCAGGTAGAGACCAAAGGTCTTGAGCGACCGATCCGGCAGAACAACTCAAAAGATAAAGAAGTATCGTTAATTTCTTCATGCTCGTTCCAAGTTCGAAATACCATTTGTACAAATAAGAATCCCCCTCGTTACATGATTTCTTCTTCATATAGATAGATATAGGATCTATGGAGCAATTACTTAGAAGTACATTTTGTGAAACAGCCCTTCCTATCTGATAGAAAAGGATCCCATGATCCTGAACCGATCTTACCTGGGATCGCAAATCCCAAGTTTGTCTATGAAGAGCTGATCTAATTATATTAGTGTCTATAATGGATTTCTTTTGTATAATACTAATCGATAGGGCCTCATTGGTAAGTGCTACAAGATCTCGTACATTGGAACCCATAGTTATGGACCCGAATCCATTAGTATGGAACATCTTCTTTTCCAAGTGAAATCCCCTAGTATATGAAAGAGTGAAAAAGTGCTTTCGTTGTTGTGGAATAAGAAGCCTTCGTATCTTAATGCATGTATTTAATTTATTCGGAGCTATTAGAGCGGGATCTACTTTTTGGGGAATATGAGTCGAAGCAATAACAAGAATATTTCTAGTGGAACATCTTTCACAATCCCTGGAGAGATAGTTCACTAATAGACCGAGGGATAAGTAATTCGACTCATTCACATCCAGATCATGAATGTTTGGAATCCATATTATGCAAGGAGACATTGCTTTTGCTAATTCGAATTGAAGGGGGATATAAAATCGGTCTATTTCCGGCATCATATCCATAGTTAGCGCATTCATCATAGTTAGAAGCTCCAGCTCCGTATCAAGGTCACGGTCGATATCGTCACTATCATCAATATCGTCACTATCGTCACTATCATCAATAAGAAAACCCTTAGGCTTGTTATCCAGGAACTTGTTCAGAAATACTGTAATGAAAGGAACATAGGAGTTTGTCGCTAGGTATTTGACCAAATAGGATCGTCCAGTTCCTATAGAACCTATCACTAAAATACCCCTAGGGGGGGGTAGGGCTAAGCGGAGCGAAAAGGGTTTCCCATGAGATGGGAAATGAAAACTATTAGCCCCACACGGGGTTTGTGAATAAGTGATTGTCTGATAATGAGCAAGGAATATCCGTCTTTCTGCTAAACAGGATGTATTGAACTCATAATTCATTAGATACTTTTTATGAATGTCAACTAAGTATCGTAAGTAAATTGCTCCCGGTTGTTCAATCATTTGATAACCAGAGTTATTCTTTGATAAATGATCACTATGAGTCAGACTCAATAGAATTTGATCAATCCTTTTTTCTGTCGTTAAGGTAGAGAACTGAACCAAGAATTCTCTTTCTTTATCATCAATCGAATCACTGTTCGAGACCCAGGATTCTATTTTATCATCAATCCAATCACCATTCACGTTTTTTCTTTTTCTTATCAAGGAATAGATCGCTTTACTTGTATGACTTAGATGTCTCGTATTTCTCGAAAAAGCGATTCGATTGATGGGATTTGGTATGATACTTATGAGATCGATGAGATTCAAATATTTCTTCTTAGAACGTATTGATTTGACCCCATAAGCGGGACCACCACCCCATAGCATGTTGCCGCCAGAAGCAGAACCCCGTATTTCTTCTAGAGAATCCCCTAATTGTTCCAGAGCAACTAGAAAGAGATTCTTTAACCAGAAAGAATTCAGTTCAGATGTAGGATACCTATCCAGAAGTTTTCGCAACTCAATCATGTATGATGGAATCATCAAAGATTTGACCTTTTCGAACTCTGTCTGTAACTCACTATAGGCTCGAGAAACAAAGAGAAGATGTGTACGAACGAGATATCCAGCAACAAGAAGAAGGAAAAGGATTGAATAGAGGAACTCCCGAACATTTAGCGATCTCAGATGTGTCGATATCAATGGTGACTCATTATTTCGATGAATAATTTCTTCGGACAGAAGAAGATTATGTAAACACTTACTCGAAATCTCACTTATCAGATTCCATTGTGGAAGACACAATTTTTTCTGAAGAATTCGCCATGATATATCTGATCCATGCATAATATCATGAAAAATGGATACAAATTTTTGGCTGCTACTTAGTATCGGCAATAGGTCTGAAAAAGTATCTAAAAATATGAGATTTAGATATTTGTACCCTGTCGAAGTAAGGAACCATGGTATATATGTTTGGAATAGATTCCATTTGGAGAGAGTTGAAAAAGCACTATCTCGTTGAAAGGTTCTATACATCTGCCCTTTCTCAAGGCATTTTTTTAGACAAGGACTCCGTTTTTTCCTCTTTTCGGATGGTAAATATTTCTCAGAACATGGAGTGTGAATCAAACCCATGTTTGAATTGAAATTGAGATACTGATGCAAGTTCTTCCCTTCTGAATCAGGTAGATTCATATCTGAAAGAGTTTGACAATAAGTTCTTTCAAAATTGACTATTTGTCCCTCTGTTAGAGGTGTTCCAGAAATGTCTGCGATCGAGTAAATAGCTCTACGAACGAATGGATCGGATCGAATTGGAAAATGGAAAGATTTGTACAAGTTATACCCTTCGTCACCACTTTGCGGAAAATCGTTAGGTATCAATATGTTAGATACCTGTGACTCGATTGGTGAAATAGTATCTCTCTCCAAAAAAGCATGTTTTTTTTTACCGCCGCACAAAGAAAATATTTTGTTGCGAATGAACAAGATATTGAGGAATTGTCCATACGTAAAATCATAATTATTGATACAGGCCTTTTCCACATAAAAAGGGAATCTTTTGTTACAATAGAAGCAGAAGGGATATCGATTATTCAAGAATCGAAGTCGATTTGCTTTATAAAAAGAGGATATCAATGAACTTCTATGAAATGGTTTCACGGGATTCAGCCAATTGTCTTGATCGTGGGATATCATTGAGAAATAGGAATCCGTGTTATCAAAAGATTTCCTGCGATTCTTTCTAGTATGGAATGGGTCAATCATCCACTTTGGTATCTTATTGAACAAAAATGGTGATATTGTTCCTCCATTGATCAAGAATTTCGATTTTTGGGAAATATCATGGTCATCCAATAAGAAGGGTTTCCATTTTTTCAAATGAACGATTTGAAGACCTATTGATTCTAACAACTGATTACAGAGTGGATCATTCGGACCTTTCAATTCATAGATGTGGATCTCGGACCTATGAATGGGGATACTCCCGAAACTCACAAAGAAAAAAGGAAGTGAGTTAGACAAAAAGAGAAGAAACTTGGACAAAAAAAGAAGTAACTTGGACAAAAAGAAACAAAGTGACTTAGACAAATCTTTTTTGTCGATAACCTCAGACCAATCAATCGAATATTGATTAATACGTAATCGATCGAACACTACTTGAAAACGGCTATTCTGCTCAGAAATGAAATGTTCCAAATGTTCCTGGAAATTCTTGCTCCCATTGGACCATTTGTATCTATATGCATTAGGATCCCGATTTATGGATCTCTCAGTTCGAGAAATCAAAATAAGAGGATCGAACCATTTCTTCTGACTCTTTTTCAAATTTGATAAATGTTGGTTGATCGTGTATTTCATTATAGTTCTATGATTCAGAGTATCATTTCCTATTTGATACCTTTGAATTCCATATTCGAAGTTGCGATCGAATCGATTCAATACATTTCTTATGTACCCATAGGTGCTATATTGGATTTGAATCAGATTTCGGATCAATCTATATTGATTGACTGCCTCCATTATGTTGTTGCTAGCAAATACCACTATTTTTGGTTTTGGATCTTCCAAATCATTCCCGCAAGAGGTCCGGACCCATTTTTTTATGATCCTTCGATAAAAAGATTCATTCTCTTCATAAAAAAGAGGAGGTAGAACCAATAAAGATTTATTTTTCGATTCATCCCTGGAGTTGAATACCTCATTCAAGAATTGTTTTTGATCCAATCCGGAGGAATCAATAGAAAAGGCAAATCCCTTATGATACACCAGATCCGGCTCGGTTATTGATAGAGTGAATAGATCTGCCATTTCTTGAAATCTCTCTTCTGATTCAAAATCGTGGTGTAACGTGTATCCCCCCCTGTTCCGGTCATGGAATAGATGAAATAAACCAAAAAATGGATTTTTGTTCAAGAATGAAATCTTATTGGAACTGTCCAGTTCATCCTTCGGAACCATATCACATCCCGGATCTGATGAAATAGGATGAATTGAGACGGTATTTTGTAAATACATAATTATCTTGAATATATTAACTATTTCTTTATTTTCCGATCGCCCGGAAAGAACAAGATGTTTCTTTTGTTCTTTCTTCAACAATTTCTGATCTCTAGTGGGCCTCTCAGTAGGATTCGAACCCAGATGAAGTTCTGACCATCTGTCAGAGAAAAAAGAACGATTGGCTCTTGTAGGATTCCCAAGAAATTCTTCGATTTCTTCCGGAAGCAGATGATTATTCATCTGCTTCTCACGTTCCATGAATAGTCGGCACATTGAGGAATATCCAGAAAGGCATTTAGGGAATCGCTCTGATTCTATCTCTGTTCGTTCCGTTTGAAGAAAGGAAGGATCCCAACAAAGAATCGATCTTTCTTTTAGTTGTTGAATCTCTCTTTGATTGATCAATGTGTGATATTCCGAATCCTCATTCCTAATGGAATCGAAATGATCCCTGGATTGATCAGAAGATCCTTTCAATTGGCTAGAATCCGTTACTTGAATGAAACTAGATCTCGTGGAATCATATTGAATATTTGATGATACATTCCGTACCTTGCTAAAGAACCGATCCTTGTTTACCAACCACACATTGTCTAACCAAATCCAATTCTCTCTCGATATGTTCCTCAAAAAATCCGATTCGTGCGGATTCTTCCCCCAACTAACGAAGAGATCTTGGCGGAATTGCCACATATGAAATTGAGCACAATTTTGCAAAGAAATAGCCCGCTTGTTTCTCAAGAAGAGATGGGAAACATGCTCAATATCATTTGATTGAATAGTTGACCCAGCCCCTTGTTGTTTGAAGAAACCCTCCACTTCAATTGGTATTTTTTCACGAAAAGCAAACATGAGATAATAAATCCAGTCTTTCACTAAGATTTCGAATAGCTGTCCCGAATTCAAGTTGATTATGTTTCGCCTCTTCCTCGGAGAAAGACGATCAAACAATTCCCAATCATGGTCCTTGCGGATCGGATCATCCATATAATATACAAAAAGAAACTCCAGATATTTGATATCTTTCTCTTTGAATGAGATCTCAATTCCAGCGACGGTTTCATTAGATATCTTACAACTAGAATCCCTCTTTTTTCCGATCCAGTTCCTCCACCACCGCGAACCCCAGTTAGATTCAGGCATGATACACTTTTTAGTTATTGGGAGAACCCGAGTACTCTCTTTCGGATCCAGGAAAGAGCTCTCAGAGATCTTTTTTCCTTTTGGAAGATACAGGAGCGGAACAATCAACCTATTGATATTGGAAGAATCTTTTGAGTCTTCCAATGTATCATTTCTGGGTCCAATGGAATTCATAGGTATAGGAAGAAGCCCTGTCAAATAGAGATTTTTTCTTTCGACCATCTTTCGATTGTTAATACGATATATAAGAACCGCTACTACAAAGAGTACTACATCCTTGATCGTGAAATATCGATTGCTTGTTGAACCCTGTGAATTGCGTGAAAGTAGGATACTCCAAATTCGGGAGTCCAAGAGTTTTATAAAACTCTCTTGATGGAAAAAAATGTGAATGAAAGATCCCGCTGAATTGAATTGGGTCCATGAATCTAAGAAATAGCGAGAATTCTTGATCTCTCTCAATATCTCTCTCAATTCGAAAATCCAGGATTTGAATTGATGTCCTTTCATCGAATCCTCCTAAATTGCATTGATTTATCCGAAAGATTTCACTTCAATTGGAATTTGGTTATTCACCATGTACGAGGATCCCCGCTAAGCATCCATGGCTGAATGGTTAAAGCGCCCAACTCATAATTGGCGAATTCGTAGGTTCAATTCCTACTGGATGCACGCCAATGGGACCCTCCCTCCAATAAGTCTATCGGATTTTTGTTCAAGAATGAAATCTTATTGGAACTGTCCAGTTCATCCTTCGGAACCATATCACATCCCGGATCTGATGAAATAGGATGAATTGAGACGGTATTTTGTAAATACATAATTATCTTGAATATATTAACTATTTCTTTATTTTCCGATCGCCCGGAAAGAACAAGATGTTTCTTTTGTTCTTTCTTCAACAATTTCTGATCTCTAGTGGGCCTCTCAGTAGGATTCGAACCCAGATGAAGTTCTGACCATCTGTCAGAGAAAAAAGAACGATTGGCTCTGTATCAATGGAATCTCATCATCCATACATAACGAATTGGTGTGGTATATTCAAATCATAACATATGAATAGTAAAAACTAGTATTCTTATTGAGACTAGAACTCATAGGGAAGAAAATAGATTTATGAATGGAATAAAATATGCAGTATTTACAGACAAAAGTATTCGGTTATTGGGGAAAAATCAATATACTTCTAATGTCGAATCGGGATCAACTAGGACAGAAATAAAGCATTGGGTCCAACTCTTCTTTGGTGTCAAGGTAATAGCTATGAATAGTCATCGACTCCCGGTAAAGGGTAGAAGAATGCGATCTATTATGGGACATACAATGCATTACAGACGTATGATCATTACGCTTCAACCGGGTTATTCTATTCCACCTCTTAGAAAGAAAAGAACTTAAATCAAAATACTTAATAGCATGGCGATACATTTATACAAAACTTCTACCCCGAGCACACGCAATGGAGCCGTAGACAGTCAAGTGAAATCCAATCCACGAAATAATTTGATCTATGGACAGCATCGTTGTGGTAAAGGCCGTAATGCCAGAGGAATCATTACCGCAGGGCGTAGAGGGGGAGGTCATAAGCGTCTATACCGTAAAATCGATTTTCGACGGAATGAAAAAGACATATATGGTAGAATCGTAACCATAGAATACGACCCTAATCGAAATGCATACATTTGTCTCATACACTATGGGGATGGTGAGAAAAGATATATTTTACACCCCAGAGGGGCTATCATTGGAGATACCATTGTTTCTGGTACAGAAGTTCCTATAAAAATGGGAAATGCCCTACCTTTGAGTGCGGTTTGAACTATTGATTTACGTAATTGGAAGTAACCAATTAGGTTTACGGCGAAACCTAGAAATCGATCACTGATCCAATTTGAGTACCTCTACAGGATAGACCTCAACAGAAAACTGAAGAGTAACGGCAGCAAGTGATTGAGTTCAGTAGTTCCTCATATAAAATTATTGACTCTAGAGATATAGTAATAAGTAATATGGAGAAGACAAAATTGTTTCAAGCACCGACAGAACCAGAAGCGCCCCTTGTTTCAAAGAGGGGAGGACGGGTTATTCACATTTCATTTGATGGTCAGAGGCGAATTGAAAGCTAAGCAGTGGGAATTCTAAGGATTCCCCGGGGGAAAAATAGAGATGTCTCCTACGTTACGTTACCCGTACTATGTGGAAGTAGCGACGTAATTTCATAGAGTCATTCGGTCTGAATGCTACATGAAGAACATAAGCCAGATGAAGGAACGGGAAGACCTAGGATGTAGAAGATCATAACATGAGTGATTCGGCAGATTTGGATTCCTATATATCCACTCATGCGGTACTTCATTATGCGATATATATAAGAATTCTACGATATATATAAGATCCATCTGTATAGATATCATCATCTACATCCAGAAAGCCGTATGCTTTGGAAGAAGCTTGTACAGTTTGGGAAGGGGTTTTGATTGATCAAAAAGAAGAATCTACTTCAACCGATATGCCCTTAGGCACGGCCATACATAACATAGAAATCACACTTGGAAAGGGTGGACAATTAGCTAGAGCAGCAGGTGCTGTAGCGAAACTGATTGCAAAAGAGGGGAAATCGGCCACATTAAAATTACCTTCTGGGGAGGTCCGTTTGATATCCAAAAACTGCTCAGCAACAGTCGGACAAGTGGGGAATGTTGGGGTAAATCAGAAAAGTTTGGGTAGAGCCGGATCTAAATGTTGGCTAGGTAAGCGTCCTGTAGTAAGAGGAGTAGTTATGAACCCTGTAGACCATCCCCATGGGGGTGGTGAAGGGAGGGCCCCCATTGGTAGAAAAAAACCCGCAACTCCTTGGGGTTATCCTGCACTTGGAAGAAGAAGTAGAAAAGGGAATAAATATAGTGATAATTTGATTCTTCGTCGCCGTAGTAAATAGTAGAGTAGAGAAAATAGAATTTGTTTCTTCGTCTTTACAAAAAAAAATATAGGAGTAATTAAC
