# Supplementary material for: Genome skimming reveals novel plastid markers for the molecular identification of illegally logged African timber species
Source: PLoS One. 2021 Jun 11;16(6):e0251655. doi: 10.1371/journal.pone.0251655 (PMC8195358; doi:10.1371/journal.pone.0251655)
Supplement: S6 File — (FASTA) [file pone.0251655.s013.fasta]

>Khaya anthotheca voucher Meerts & Hasson 633 chloroplast, complete genome
TGGGCGAACGACGGGAATTGAACCCGCGCATGGTGGATTCACAATCCACTGCCTTGATCCACTTGGCTACATCCGCCCCCCCCCCATTCCTCCACGATTTAAAAAATAAAAAGGTTTCCTTTTCTACCATGGATCATTATTTTTTTATCTTACTTACTTATTAAAGTAGAAATTAAGATCTAAGAGGCATAAAATTACAACTTTCTCTTTTATTTTATATTAAAAAAACTATAAAATTAGAAAATTAGAATCGAATTAATAAAATTAGAACTTTATTAGTGGGATTAACAAATAACTAATATTATTATACTGGTACATAACGAATATGAGCCCGTAACCATAACAAAAATATCAGACAAAATCAAAGCAAAAGCATAAAAATACTTTTCGTAAAAAAAGGATAGAAATCAAAAACTACTAAAGAAAAACATAAAAAATAACGGAGCAATACCGACTCTCTTGCAAGAGAGTCGGTATTGCTCCGTTATTTTAAAAAACTCGTCTCCACTAAGACAGAATTATCCATTTGTAGATGGGGCTTCAATAGCAGCTAGGTCTAGAGGGAAGTTATGAGCATTACGTTCATGCATAACTTCCATACCAAGGTTAGCACGGTTAATAATATCAGCCCAGGTATTAATTACACGACCTTGACTATCAACTACAGATTGGTTGAAATTGAAACCGTTTAGGTTGAAAGCCATAGTGCTAATACCTAAAGCAGTGAACCAGATACCTACTACCGGCCAAGCAGCTAGGAAGAAATGTAAAGAGCGAGAATTGTTGAAACTAGCATATTGGAAGATCAATCGGCCAAAATAACCGTGAGCAGCTACGATATTATAAGTTTCTTCCTCTTGACCGAATCTGTAACCTTCGTTAGCAGATTCGTTTTCTGTGGTTTCCCTGATCAAACTAGAGGTTACCAAGGAACCATGCATAGCACTGAATAGGGAACCGCCGAATACACCAGCTACGCCTAACATGTGAAATGGGTGCATAAGGATGTTGTGCTCAGCCTGGAATACAATCATGAAGTTGAAAGTACCAGAGATTCCTAGAGGCATACCATCAGAAAAACTTCCTTGACCAATTGGATAGATCAAGAAAACTGCAGTAGCTGCTGCAACAGGAGCTGAATATGCAACAGCAATCCAAGGGCGCATACCCAGACGGAAACTAAGTTCCCACTCACGACCCATGTAACAAGCTACACCAAGTAAGAAGTGTAGAACAATTAACTCATAAGGACCGCCATTGTATAACCATTCATCAACGGATGCCGCTTCCCATATCGGGTAAAAGTGCAAACCTATAGCTGCAGAAGTAGGAATAATGGCACCAGAAATAATATTGTTTCCATAAAGTAGAGATCCAGAAACCGGTTCACGAATACCATCAATATCTACTGGAGGGGCAGCAATGAAGGCGATAATAAATACAGAAGTTGCGGTCAATAAAGTAGGAATCATCAAAACACCAAACCATCCAATGTAAAGACGGTTTTCGGTGCTGGTTATCCAGTTACAGAAGCGACCCCATAGGCGCTCGCTTTCGCGTCTCTCTAAAATTGCAGTCATGGTAAAATCTTGGTTTATTTAATTATCAGGGACTCCCAAGCACACAAATTCTCTAGAAATAGATAATTGAGGGCTTGTTATTCAACAGTATAACATGACTTATATCTCCGTGTCAACCAATAACAACATCCAGAGATAAATATCTATGATCTTATCTATATAGATTCAGATTCAGAAGAAATTGGTTTTTTTGAATGAATGAAGTATGAAGTAAGTAAGAAAAATGGAATACCGATTTATATAGATATATGATTTCAATATGATAATCATAATGGGTTGCCCGGGACTCGAACCCGGAACTAGTCGGATGGAGTAGAAAATTTCCTTGTTAACTTGAAATAGGTAAAAAAATCCCTCCCCAAGCCGTGCCTGCATTTTTCATTGCACACAGCTTTCCTTATGTATAACATCTAAAACTCCCCTTCTTCCCTAATCCCTAAAGAAGACGCTAAAAAAGTTGAATACTCAGTCGATCAACCTTTATTTTATTATTCTTATTGCATGAACATTTAATAGAAATAGAAATGAATTAATTTTTTTGTTATCAATTCATTATTTAGGAATAATTTCTAATTTACACGGTCTCGTAACCAATCATTCATGATTAACCAGATCGTTGATACAAATAATATCCAAATACCAAATTCGACCCCTATATAACCTCCGAGAAGTCGACGAAGCAGTTGCAAAGATTAAAGAAAGAACGTGCTCTTCCTCCGTAAGGAACTCTTCCAAGAATTCCGAACCTAATCTTTTCAAAAAAGCGCGTACGGTACTTTTGTGTTTACGAACCAAACTTTTAACACAAGAAAGCCGAAGTATATATTTTATTCGATACAACCCCTGTTTTTTTGAGGATCCACTGTAATAATGAGAAAGATTTCTGCATATACGCAAAAATCGGTCGATAATATGAGAATCCGCGAAATCGGCCCAGGTCGGCTTACTGATGGGATGCCCTAACGCATTACAAAACCGTGCCTTAGTCAATGATCCAATCAGATGAATAATTGGAACGGTTGTATCGACCTTCTTCATAGTATTATCTATTATAAATGAATTTTCTAGCATTTGACTCCGTACCACCAAAAGATTTAATCGCACACTGGAAAGATAGCCCAGAAAGTTGATAGAGTGCTTGTCTAAGTGGTTTATATGAGCCCTTCCTGGTTCAGACCACACGCGAAAATGCCATTGCCATAAATTGACAAGGTAATATTTCCATTTATTCATCAGAAGAGGCGTATCTTTTGAAGCCAGAATGGATTTTCCTTGATATCTAACATAATGCATAAAAGGATCCTTGAACAACCATAAGATGTCCTGAAAATCATTAGAAAAGACTTCGACAAGATGTTCGACTTTTCTATAGAAATAGATTCGCTCAACGAGGACTCCAGAGGATGTTGATCGTAAATGAGAAGATTGGTTACAGAGAAAAAAGAAGATGGATTCATATTCATATACATGAGAATTATATAGAAACAATAAGAATCTTGGATTCTTTTTTGAAAAAATGGAAATGGAGTTCTTTGGAATAATAAGACTATTCCAATGAAAATGCTCGTGGAGAAAGAACCGTAATAAATGTAAAGAGGAGGCATCTTTTACCCAGTAGCGAAGGGGTTGAACCAAGATTTCGGGGCGAATGGGGTGGGGTATTAGTACATCTAACACATAATTTAAATGTGAGAATTTGTCCTCGAAAAAAGGAAATATTGAATGAATTGATTGTAAATTATAAGATTTTTCTATTTCTTTCCCCTCTAAAGAAGCTACTAGTCCTAGGGAAAATGGAATTTCCACAATGACTCCAAATACCTCTGATAGAATTTGAGAATCAAAATTATAGTTGTGCCCAAAAAATTGATTTTGGTTAGAATCATTAACAAAAATACTCAAATAAATCGGTTGATACATTCGAGTAATTAACCCTTTCACACTTAGTGAACTATATTTATTTTCATAACCCACATTTTCCAATGAAATCGTCGATCTATTTAAACCATGATCATCAGCAAGTGCATAAATATACTCCCTAAAAAGAAGTGGGTATAGGAAGTCGTGTTGTTGAGATCTATCTAGTTCTAAATATACTTGAAATTCCTCCATTTGAAATTAGATTGAAACCGAAGATAAGGGATTTATTGGATGATCAAATGATACATAGTGCGATACAGCGAAAACAAAGTATTGTAGTAAAAAAAAAAGTGGATACCTTGAAAACGAGTCGACTCATCACCGGATTCTCTATCCTCTCATTTTCCATTTAATTGAATAATTTAATTGGTTTATGTTTGTTATAGTATAAAAGTTAGAAATCCTTTATTTTTTCAATCCAATCGCTCTTTTGATTTTGGAAAAAACTATCTTTATCAATATACTGCTTCTTCTACACATTCATCTTTGACCCATAATAGGGACTAACTAATACTTAGGATTCATTAAATAAATCGATAATCCACTCATGGGAAACCCTTTCCCCGCGTTAGGAACTAATATCTTTTTAACGTTTAATTAGATCGGGGAATCATTCAAATTAAGAACAGAAGCTCGTTCCTTTTTGTTTCCCGATAATTGGAACCCTAGGGCTCTATCCATTTATTCATTCGACCCAACTTTGAATTCAATTTCTTTTGTTCCGCGCCAAGAATTAAAACTTGGTTTTGTATCGATTGAATAAGAATAAAATATTCTCCAAATTCTCGATTGATACGACATGCTGTTTTTTCCATTCATTCCTTTCAGGATCAGTCGTGGTCTTACAAACTCTCCCCAAGATCTGGACGAATCCTTTGCTTCATAGAAATGTGTAAAAGATGCTAGCCGTACTTAAAAGCCGAGTACTCTACCGTTGAGTTAGCAACCCGAATAATTCGAATGGGTAGATACAATAGGAATAAAAATAAATAAAAGCGATTGAATTGCACAACGGAATCAAAATAGTAAACTAGCAACAAATTTAATAAAAAAAATTATAATCGATTCTGAACATAAAAAAAACCTATGGGACGGAGATAAATAGCTCCAGTTATCCACGATCGAATTATATTTGTTCGATACACTCTTGTCAATATGACGGTGAATGTTGAATATGAAGGTTGAGAAAATAATACAAAAAATACAATGGCGAAAACAAAAAAAGTGAATTCTTTATTAATATTAATTTAATTCAAATCAAAATAAAATGAAATAGAAAATAAAATAAATAAAAATATATAAAGAATTAGATAAATAAAAAAATTTAGTAATACTTAATATAAATACTTGAAAAAAAAATCTAAAAAAAAAAAAAAGTACTTGATGCTGAATTTGCATTCCATAGATAATAAACATAGATACAAATAGATAGAAAAGAAGTGTAGTTGAAAGAATAAATTCCGAAAAAACTAGGAAGAAATCTTGGGTTTATTCAATCAATGAATATTAAGTAAAATAAACAAGCTTAATCCCTCGTCAGGTTTCAGGTAATTCCATTTTTGCTATTTCCAGATCCAATTAATTCATTGTATTTCCTTTTCCTTTATCTTTTTTATATGCATCTTATATCAATCAAATTCTAGCAAGAGAATCGATTTTTGTCCTTATACTTATAGAATATGATATTCTATGGTAGGAATTCTAAATCGAAATAATAAATAAGTATGAATAGAACAAAAAAAA-GGGGGGGTAGGAAAGAAAAAATTATCCAAAACTATATAGGACTCATCCACACCTTTTTTTTTTGTTCTATGCCTTAATTGAATTTCGTGTGATTAAGACTAAGTTCTGTAAAAACCCCTACCTTTTTTGAAATATCCTGAACAGTTCCTGTAGGTTGAGCGCCCTTGTCAAGGAAATATAGAATAGCAGGAACATTTAAATGGGTTTGATTATTTAGCGGATCATAAAAACCCACTTTCCGAAGATCTCTTCCTTCTCTTCGGGATCGAACATCAATTGCAACGATTCGATAAACGGCTCATTGGGATAGATATAGATGAACAATACCCCCCCTAGAAACGTATAAGAAGTTTTCTCCTCGTACGGCTCGAGAAAAAATGATTAGAAGTTCTGTCTCCGTAGAGAATTAGAATGTCAAATAGATCTATAAAATAACCAAATCAATTAGAAATTTAAGTGCTTCTTCTTTTTTTCTTTTTCAAAAATGAAAATGAAAAAGAAAGCATTCGTACTCTCATAACTCAAGTTGGATAACTTTCGAACAGCCCAAAAGCAAATGCCTACGGATTTTCTTTTTTGAGTGGTCTCGAACCCCCTTTTTTGTCTCGTTTCGAATCTATTTTTGGATTCTTGATTCTGACTAATTGTTGAGACAATTGAAAACGGTATTTCCTTGTTCCAGGATCCGCTATCTTTGCCTTGAATCATTGGGTTTAGACATTACTTCGGTGATTTTTAATGTTTTAAAAATGGCAGCAACACACCCCTTTTTTTGATTTCTTTCTATCAAAGAATTATATGAACAATTGATTCCTGCATGATACACTTTTGATCGAAAGAGTTTTCCCAATTCCAACAAATTTTCCTTTTGCTTTTGGATTTCAAAATTGCTTGAATCAGATCCTTTCGATTTCTATATCGAAAATATACTTACGAAGTTTTTTCCAACTTATTGATTGATATTAACCCTAGATCCTTGCCCCTGAGAAATGAATAAATACTTTCTACTCGAGCTCCATCATGTACTATTTACATTATAACCCAACAAAAAATGAGGATTCTAATAGAACAGAACAAAGGATGTCGAGCCAAGAGCCCATTCATATAAAATCGAAAACAGTGGATGTAAAAAAATCCATAGCGGATCATGTCCTTCAAGTCGCACGTTGCTTTCTACCACATCGTTTCAAACGAAGTTTTACCATAACATTTCTATAGTTTGGAACCGGTATGTAATTGATTCAATTATGGAATCATGAATAGTCATTGCTTCGGCCGATACACAGTCTTTTTTCTTTTTTTCCGTCTATATGAAGTGAATAGTTAATTTATGAAGAAGAGGCCTCAGTAAGAATTCAAATTAACCCTCTATTTTATTGTATGAATGCAATATTTATTTATTTATAAATAAGACGACTAAAAAAATCAGTTAAATTCTTTTTCAATCCCCGTTGCATCTTCAAATGATTCGATAGAATCGATTCAACAATCTTACACTTCTTCGAGTACCAAGGACCAATACGAAACATTAAAACTATTTAATTGAAAAAATTTCCTCCCTCGGCATGACCATTTGCATTTGACTAAAGTTTTACTGTTTTACGAAGGATTGTATTTGATTATCATAAGAGAGAGAAATCCATATTCGCCTTGAACGGAATCGGAACCATCAATGATTTAAAACAAATAGATAGATCGAAACGAAAATTTC--TTTTTTTTTTTTCGTAGATTGGATACAAAAGAATAACGAAAGGGAATATTTAGGTTGTTATTCTTTCATCCTGAATCCTGAAAGATCAAATCAGAATTGCAAAAAATCGGCGATTTCCAGATCTATCAGATTAGACTGAACAATTTTCATTGGAAATAATTATGTATATTGTATGTTAAATATTTAACAGTAAGGTAAGGGCTCGCAAATCTTT-AAAAAAAAGGCGAAAGAACGTTATCACTGAAATAGAAAAATAGCAATCCATGCGTATAAGCATTTCCTCAATTTATGCGTAGTTTCTTTGGCTTGGGCTTGAACTTGAATCTTTCCCAAAAATGCAAATATGAAAATAAAGTAAATAGGATGTATGAATCACCCCCGTCTAAATTGCTTTTCCAGCGATTTACAATTATTCATTAAAACCAAAGACAAAATACCTAAAAATGAGGGTCAAAGAAAATCCATTCCGTATGGAACTGGATTATTGGTTAATGAGATTTGGACAGACACAGATATTGAAATCGATATCTTCCATTGCTCACTAACTCTTATCTACTCCCACGCCCAATTCATTCTGGGGGGATGTAAATAAAAAAAAAGATCCTATTTTACGGGATGCTAGACTATTTTGTATAGATACAAAGCCAAAAGGGTCCAGATTAAGTCATCGTTTCCTTTCCTATTTTTTTTATTTTAACCTAACCTAGTCTTAAGAAACTTACTCCCGAATTCAATAGGAAATATAGAGGCTTTTGGATTTCTATTTCGAATGGATCCTTGAAAATTCAACTAGATATGGGGCGTAAGGCTTTTCTAAGAAACGAACTGAAATATGAAAGTGAAAGGGAGGGGCATACGCTAAAACGCCCATCCAACTTTTTTGTGAATTCAAACTCTTGTGATCGATGTTCCCATCTTACCTGGATCACAAATGCATTCAGTTACATTTTCGTATTATTTGAATTGAATTCAATTTGTGAAAAAGGATCTGATTCAGAGAAGAATTTTTCAAAATTAGAAACAAGAAGTACATTTTATCAAAAATTATACTCTTAAGAAGGTTGATCAAAAAGATCATTTTGATTCTGTCCGCTCTGGGACGGAAGGATTCGAACCTCCGAATACCGGGACCAAAACCCGTTGCCTTACCACTTGGCCACGCCCCATTTCAATTTCGATTCAATACTAATAAAGACTAATATTGGTATTGGTTGTTCGTCAATTCCAGTACAAATCCCTAAAATTAGATTATGGTTTAGTGTTAAGATTTTGACACGTGTCGATCGAAAATGAAACCAAATTTCTTGATCATTACATAGAATTCAATTAAGATATTGTATGAAAATATGATTTCTTCTATTCTCTTGTGAGAACTGAAGGATTTTTATTTTGATTGGTTCGGTTCAAAGAAGTATTTTTTTTTTGTTTACCTTACTTTCTTTTCTTCAGTTTTATCTTATATCAATAACATATTAATAACTCAATCAAAATACAATTATCTCCAAGAACAAAATGTTTGTTATGCTTAATATTTTGAGTTTGATCTATATCTGTCTTAATTCTGCCCTTTATTCGAGTAGTTTTTTATTTGCCAAATTGCCCGAGGCCTACGCTTTTTTGAATCCAATTGTAGATGTTATGCCAGTAATACCCGTTCTATTTTTTCTCTTAGCCTTTGTTTGGCAAGCTGCTGTAAGTTTTCGATGAGATCTTTAATACTGTCCTAGAAAAATTCATGATTTATTCGAGTTCGAGAAAAAAAATTCTAACAATTGATAAGATCAGATGAGTCTTACAATATGAACGAACCCTCAATTCAAAAAATGAAATTCTTGGGGAGCCAGGATCGATTTTGACCCCCCCGCATTTACTGATTCTGACCTTTTTTCACTGAAAAACCATATTAGAGCCCACCACAAAATGGAAGTCTAATTGTGTTAATTTCTGAAATATTTATAGAAATTCTAAAAAGAACTTAATTTCTTGGTGTCAAAATCGGATATGTAGTATAAAAATAGAGAATCTATTCTCTTTTTCCTTTTCCCCCAAAAAACGATTTGGAGATTGTGTAATGCTTACTCTCAAACTCTTTGTTTACACCGTAGTGATATTCTTTGTTTCTCTCTTCATCTTCGGATTCCTATCTAATGATCCAGGACGTAATCCCGGACGCGAAGAATAAAAAATAAGAAGTTTTTCCTTGCTTTATTCTTAATCCATTAAATGTTCTTAGGATTTTATCTATTCCTTTATCTATTCCGCAGCTTTTATTATTACAAAAAAGCAAAAATGGTCGCTAAATTCGAATTCGAATTTGAAAGATACCAAGCCATCGACGGAAACGGAAAGAGAGGGATTCGAACCCTCGGTACGAATAACTCGTACACCGGATTAGCAATCCGACGCTTTAAGCCACTCAGCCATCTCTCCTAATTGAAAAAAAAAATTACTATGTTACATTACAAAAGAATAATGCTTGAAAAAAGACCCTCTTTACTTTATTTTCAATCTTTACTTTCTATAATACTATATTATTTTAGTATATTATTTGACTTTCTATATTATAGAAATATTTAGTATATAAATAAATTGATTATATAATATCAATCAACTTATTATATAGCTTATAGAAAATAGAGTTTATAGGATTGATTTTTTTTTTATTTTCGTTTGTATTCTATTATAGAAATAGATACAACTTTTATCATCAATTCGATTTCTATAAAATTAAAATAAAGAAAGGATTCGAAAGAGATATCTCGACTCGAAATAGAAAAAAAAAGAAAGCAAAGAATATCTCTTTAATTTCATTCAACAGGGCCTTTTTTGATTTCCACTTCCACGGCCTGGCCTGGTCAGTACCCAGCCGGGCCCTTTTTTTGTTCCAATGAACCACACCGCCGAACCATAGAAAAAATTATTTTTTTGTATTTGATTTGAAACCAAAAAATGAAATCCTTGTTATTGTATTCAAACAACAATAAAAAGAAGGACTATTTCCAGTTCTTAATTATGAAATTTAATTATTTAAACGAAATAAGTCCTCTTTTCCTAATTTCATTAAGACTCCTGACAAAGGCGTCAACGTTCTAATCTCTAATTTTCATTTCATAATTATTTTTCATTTCTGTCCTATCTTGATTACGCCCGATTCTCTCGTTCGACAAAAGTCCCTTTTTTATACAATAATCGCATTGTAGCGGGTATAGTTTAGTGGTAAAAGTGTGATTCGTTCGATTAATCCCCTTAATAGTTAAGGGGTCCTTCAGTTTAATTCATATTCCAATCAAAAACTTTATTTCTTAAAAGGATTTTATTGGAATCCTTTCCCTCTAAATGAAAGATTCGAGGAAGAATATCCATTCTCGTGATTTGTATCCAAGGGTCAATTCCAAATTGAAAATTTGGATTCTGAAATTACGAAACATAATTTTTTTTTTTTTTAATTGGATCAATCCTTCCAATTTTTTAAGTATAAGTAAAGCATCCATGGATAAAGATAGAAAAGCCCATTTCGAATCGTAACTAAATCTTCAATTTTTGGTTTGGATAGGGTAGATTGAAGCAAAATAGCTATTAAACGATAACTTTAGTTTACTAGAGACATCGACATATTCATATTCTACTTTTTTAGCTCGGCGGAAACAAAATACTTTTCCTAAGGATTCTCTCAAATAGAAATAGAGAACGAAGTAACTAGGAAGATTGGTATTGTTATGATCCCACTCTTCTAAAGGGATCATCTAGAAAGCAAATTGTTTTGAATGAGAGAAAGACAAAAAAAGCTGACATAGATGTTATGGGTCGAATTTTTTTATTTCGTTCCCGTCTTAGATCGGGGAATTTTTCCGGCTTCCATAAAGGAGCCGAATGAACCAAAAGTTTCATGTTCGGTTTTGAATTAGAGGCGTTAAAACGTATGAATCGACGTCGACTATAACCCCTAGCCTTCCAAGCTAACGATGCGGGTTCGATTCCCGCTACCCGCTTTTATATCAATTCAGCGATGCATTAATTCAATTTGAATTAATGCATCGCTGAATTGAATACGAAAGTCCTGAAATTCTATCACATATTTTTTATGTTTTCCGAACAAGAGATAGGAAAGAAAAATGCGAAAATTCGGAATGAAAGGCGTCCATTGTCTAATGGATAGGACAGAGGTCTTCTAAACCTTTGGTATAGGTTCAAATCCTATTGGACGCAATTTCTTTCCATTTCCCTATATTATTAATAGACTTTTCTTTTATTATTATATTTTTAATATTCCATTGATTTTAATATCAAAAATTTTTTAATTAATTATATTAATTAAAATTACTTATACCTTATTTATTTTATTAAGTATTATAAAGATTCAGAATAAAGATTAAGAATGATCGATTTTTTTATTTATAATTATTCCTGAAGTAGAAAGCGTTCCATTTGTTCCTGAATAGCTTCTTTCAAAAGGGCTTCTGCTTCCTCAGTGAATGTCTTGGTAGAAGATATTATTTCTTGGAACTGAGGTTTATTCGTTTTTAAGTAAGTACGTAACTCAACGAGAAATTTTCTTACCTGTCCAATTTCTAATGAATCAAGATAACCATTCGTTCCGGTATAAATAGTCATTATCTGTTCTTCGACCGCGAGAGGGGCTGATTGGGATTGTTTGAGCAACTCACGTAATCGTTGACCCCTTGCCAATTGATTCTGAGTAGCTTTATCGAGATCAGAAGCAAATTGTGCAAAGGCTTCTAATTCTGCAAATTGGGCCAATTCCAATTTTAATTTGCCGGCTACTTGTTTCATAGCTTTAATTTGAGCTGCGGATCCTACTCTCGAGACAGAAATACCCACATTAATTGCGGGTCTGATTCCAGCATTGAATAGATCCGCGGATAAGAATATTTGTCCATCTGTAATCGAAATTACATTAGTAGGAATATAAGCCGAAACATCTCCTGACTGGGTCTCAACTATTGGTAAAGCGGTCATACTTCCTTCACCTAACTGCGAACTTAATTTAGCGGCTCTTTCCAAAAGTCGTGAATGCAAATAAAAAACATCTCCGGGATAAGCTTCGCGACCGGGCGGTCTTCGTAATAGAAGAGACATTTGTCGATAAGCCTGCGCTTGTTTGGAGGGATCATCATAAATGATTAAAGTGTGTCGTTCACGGTACATAAAATATTCAGCCAGAGCTGCTCCTGTATACGGAGCGAGGTATTGTAATGTAGCGGGGGAATCCGCCGTTTCGGCTACCACAATAGTGTATTCCATCGTCCCCCTTTCCTGGAAAGTAGTCACTACCTGAGCCACAGAAGATGCTTTTTGACCAATAGCTACATAAACACATATTACATTTTGACCTTGTTGATTGAGAATCGTATCCGTGGCTACTGCTGTTTTACCGGTCTGTCTGTCCCCAATAATTAATTCTCGCTGACCGCGTCCTATAGGGATCATCGAATCAATAGCAATAAGTCCTGTTTGAAGAGGCTCATATACGGAACGTCTCGAAATAATACCTGGAGCGGGGGATTCAATTAATCGAGATTCAGAAGCTGAAATTTCACCTCGACCGTCAATAGGTTTAGCCAGGGCATTTATAACACGACCCAAATAAGCCTCGCTTACGGGTATCTGAGCAATTTTTCCTGTTGCTTTTACAGAACTTCCCTCTTGGATCATTAAACCGTCACCCATTAATACAACACCAACATTATTTGATTCCAAATTCAGAGCAATGCCTATTGTACCCTCTTCAAATTCTACTAATTCACCTGACATTACTTCATCAAGACCATAAATACGAGCGATGCCGTCGCCTACTTGAAGTACGGTACCTATATTTACAATCTTGACTTCTCTATTATATTGCTCAATACGTTCACGGATAATATTACTAATTTCGTCGGCTCTAATGGTTACCATGAGTATTTCTTAATTTTTTTTGGAAGAAAAAAAATAATGCCTACCATAAAAGGACTAATCAATTATTTCTTTCATCGCCCCAAACATGCCAATATTAGCACTAATGGTACGTAAATGTAACTCCTTGTTCAAACAGCTATTCAGAGTTCCTAGAGCTCCTTGTAAAGCTTGTTGGAAAACCCGTTGTCGGACTTGATTAATTGCTCTTTGTTGTTCAAAATGAATGGTTTCATTTTTGTAATTTTCTAATTGTTCCAAAGTCTTATAAGTTGAATTAATCAAATTCCATTTTTCTCGTTCTATCTCCGAGTATCCATTCACTCGAAACTTATCTGCCTCCATTTCGACTTTCCGTAAGCGGGCCCGTGCTTTTTCCAGCCGTTCAATGGCCCCTCCCTGCAGTTCTTCTGAATTTCGAATAGTATTCAAGATTCTCAGTTTTCGATTATCTAATAAATCACTTAATGAAAGTAGATTATCTTTACATCCATCTCAAAACTTCCATGATCCCTTCCCGAACCAAACATGAATTTTTCGATTCATTTGGCTCTCACACTCAATTACTTCAACTACTTATGTAT-GGGGGGGGAATTCCCATATCTTTTTTTTAATGTAATGAGTCTATCCTCTCCCTCTCTTCTCTATTCATATTCCAAAATGAATGTTACGACTGATCACACCAGAATATTCGGAGGACTCTTCTGACCAAACAAAAATATATAATTGTCAGCAAAGTTGTTTCTTTTTTCTTCAAATCCAAAGAATTCTTGTTACTTTATACATAGGTCATCGATTCAGCATAAAAAGGGGTTAGTCGAAATACCTATTTTTCCAATATTTTTCAATAAAATTGCCAATACCAATAAAAGGCTCAACTCTTTTTATCGACATGAGTGTTTTATATCGAAAAAAAAAAATTTCCAATTATTCATTTTGAAAACATTTCTATTCTATATTAACTAGAGTAGTAGAAAGAGTACCCTGCTGTGTCTGGACTTCAAACTTTAGCTTTAACCATGTTAATAGTCCCGCATTATTGGTTTGGTTGATAGAGAATCAAAATAGATTTACCAATGAATCACGAAATGCTATGGTTCTTAAATATGATTTGAAATTGATTCAGAAGTAATTCGCGGAATCATGCACCCCTTTCGGTCCTAGTTATAACGAAAAAAAAAAGTGCAACTGGTTGGATCCAGCCTATTCTTGAAATAAACAACTCGCACACACTCCCTTTCCAAAAAAGATCAATACACCAAGCACTACACTTAGATTTATTGGATTTGTTGCTAAAATATCGGTATTAAACCCGAAACTCCCGGCGAATGGCCAGTGAACCAAAGAAACGAAAGAATCGGTTACATTTTTCATATGATCTCCTCTTTTAGATAGACTAAAAAAAAGAACAGAATTCCTTTTTTTTTTTTGTATCACTTCACCTTTTTTTTTTCTACTTAATATTTTGAATATAGTTTGAATATTTATTTAATTGATTTG-TTTTTTTTTTCGTAATTTACCTATTTCGAAACAGAGTCAAAAATTCTATTTCGAAATCTTTTCTTTCAATTGAAGATTCCCAATAAGAAAGATACTTATTAGTATTAGGGACCTGGTCTCATGTCAATTGCAAAAAACCTCGTTTGTTGCAACACTCCTTAAAAAGAGGGTTTTCCCTAGACTAAGAAAGGGAAACAAAAAAAGCAAATTGGTATGCTTATGCTAATTCCTCATCCTCAAATCAATCCTTCCAATTGTAGGAGAGGAGTGAAATCTTGATAGAATTCGAAAAAGCAAGAAACACGGGTCTATAAATACGAGAAAAAAAAGAAGTAATTTTCCTATTTATAGGATTAAACAAAAGGATTCGCAAATAAAAGCGCTAATGCTACAACCAATCCATAAATTGTTAAAGCTTCCATAAAAGCCAGACTAAGCAATAAAGTACCTCGTATTTTTCCCTCCGCCTCGGGTTGTCTCGCGATACCTTCTACAGCTTGGCCCGCAGCAGTACCTTGACCAACTCCAGGTCCAATAGAAGCAAGCCCGACAGCCAACCCAGCAGCAATAACAGAAGCGGCAGAAATCAGTGGATTCATGATAAGTTCCTCGCACTAAAATAAAGAAAAAATAAGGAAATAGTTAATGATACAATCGTCCAATGAATTATGACTTAATTCTTCCATCGCTAAGATTCATACAGCCGAAGTAACTAAGAACTCCGAATTGAATGAAGAAAAATAATATTCTATCAAAACGAAAATTACTTCGATCTCTCTTTTTTAGTTCCGATCCACAGGATTTTTGTAAATCCATACGACTTTTGTTCTTCCATTTCTTTTTTCCGAACCTTTTTTTGAATTCTTCGTTCGTTCGTTTTCTTTATTTCATCTCTTTATTTTTATTCATTCAATTCCCAGTCCAAGACGAAATAGAAAAATTTCTATTGGAATCCCTATCGAAATTCACAATAGTAGGGCGGATTAGCTATAACTTTAGTTCATATATAACTAGCAATAGCTAATATCACATATACATGTCTTTCTTCTATAACGTAAACCAACTATTCATATCTTAGATTCAAAGTATTCGTATCTTAAAGTCAATCGTATTCTAGAATCATTTTTAGAACCATCCCCAAGAGTTGGCTTATAGCCATTAGATTCCATATACCGAATTCTGTCCCCCTCGCCTACTCACCCCATTTTTTATTAATCTCGTTTTTTTGGAAATTCTTCTATTCCTTTTATTTATCATTATCCAACATGGCTACACTAGAAATAGACGAATTCATTAGGTCGAATCATTGCATAGAAATAAATAGCATTATTTGATTGAGGTAAGCTCATGCAATTTCTTATTTATTAGATTAATCTTTTCTTTTGGTCAATCGTTGAATTGAATAAAATCAATTGAAATGGGAATCATTCTATAAAGCATCTTTCTTTTCTTTTTTTTAATCACCCGCATGTGATACTATAAGAATTTTTATTCAAATTCTGCCTCTTGATATTTGATATTGAAATTGAATGAACAAAAATGAACAAAACAATATAAAGAGAATATTAATTGGCGGGGGGTATGATATAATAAGGAAAAAGAGGAATTTTAGGAAAAAGATCTTTTAGATCTCTTTCCTTTTTTTTACAATTCCCCAATATCGTAATTTTTTTCTATGCCTCCTGGTCGTATATCCTGTATTTGTAGATTTCTGTTTGGATATTTCTCTTTCCTAAGTAGATTATCTTGAGTTACGCATACATTGCCTTGTTCTAAGCTAAAAAAGACTATTTCGAAAACTAGTCAATGATGGCCCTCCATAGATTCGCCTATATAAGCCGCAGCTAAAGTTGCAAAAATAAGAGCTTGAATACCGCTTGTAAATAATCCAAGGAACATGACAGGTATAGGAACCACTAAAGGTACTAAAGAAACAAGAACAACAACTACTAATTCATCGGCTAATATATTCCCGAAAAGTCGAAAACTAAGTGATAAAGGTTTTGTGAAATCTTCTAAAATGTTAATGGGTAAAAGAATTGGAGTCGGTTGAATGTATTTACTGAAATAACCTAATCCTTTTTTGGAAAGACCCGCATAGAAGTATGCTACTGACGTGAGCAAAGCTAAAGCAACGGTAGTATTTATATCATTCGTGGGTGCGGCTAACTCCCCATGAGGTAACTGTATGATTTTCCAAGGTAAAAGAGCACCTGACCAATTAGAAACAAAAATAAATAGAAACATCGTTCCAATAAAGGGAACCCATGGACCATATTCTTCTCCAATCTGAGTTTTGCTTACGTCTCGAATGAATTCAAGGACATATTCGAAGAAATTTTGACCGGCAGTCGGAATGGTTTGTGGATTCCGAACAGCTATAAAGGATGAACCTAATAAGATAGCAATTACGACCCAAGAAGTAATAAGTACTTGGGCATGGACTTGGAAACCGCCTATTTGCCAATAGAAATGTTGGCCTACTTCCACACCGGCGATATCGTATAACCCCTTTAGTGTGTTGATGGAACATGATATAACATTCATATTGCCCTCTGACAGAAATAGAACTTTAAAAGGAATTATTTTGATTCAACCATCTTCTTTGCGACTTGTCTACTTGAATTGTATATTTTGAATACTTGCTAATTGAATAGTTGCTAATTACATAAATATCCACCAGTTTTTGTCTCTTTTCTTTTGTGCGATTCAGGAATAGTAACCAATTCTATAAATCTATGGAGTTACCAAAATAATTTATTTATCTTATTATTAATCAAGGATTTCGTATATAGCTAGAACGACCCTCATAAATGGTGAATACTAATTTGTTAAGAATTAATCGGATTGAAGCTATAGCGTCATCGTTTGCTGGAATCGAAATATCTGCGAGATCGGGGTCACAATTTGTATCGATTAAACAAATTGTTGGAATTCCCAAAGTGATACATTCTCGAAGAGCCGTATATTCTTCTTGCTGATCAACGATGATTACAATATCGGGTACCCTCGTCATATATTTAATCCCGCCCAGATACGTTTGCAGGCGTGATAATTGTCTCTTCAACATAGCGGCATCCCTTTTGGGAAGACGGCTGAGTCTCCCCGTTTTTTGTTCTGTTCTCAAATCCCTGAACTTATGAAGTCTCGTTTCTGTAGTGGACCAATTCGTTAACATACCACCAAGCCATTTTTTATTAACATAATGACACCGAGCCCTTATTGCAGCTCGCGCTACTGAATCAGCTGCTTTATTTTTAGTACCAACAATTAAGAATTGTTTTCCCCTACTGGCTGCATCAAAAACTAAATCACAAGCTTCTGATAAAAAACGAGCAGTTCGAGTCAGATTTGTAATATGAATACCCTTATGTTTTGCAGATATATAAGGTGCCATTCTAGGATTCCATTTCCTAGTACCATGACCAAAATGAATTCCTGCTTCCATCATCTCTTCCAAATTAATGTTCCAATATCTTCTTGCCATTTCTCCCCCACTTCCTCTTTTTTTTTTTAAGAGACGAGGTGCCCCGAAATAAATAATTGTTCCGATGGAACCTTCTCTTCTACCAGAGATTGACCGTTGAGACACGATGCAGGCCATTCATTACTTTCTATTCATTATTATTCTTCTTTTCTTACCCTTAAGAAATCAAATGATCACAAATAGTTAAAAGAATCTGCTCCTAGGACTCATTAAACCCTATAAGTAATTGTTCGGATGTATCATGGAAAGTCGTTGAAATGCAAGAGTCAAATAATTCTCTGTGGTGTAAGAAAAGATCTCTCATTTCCCCCCCGAATAAATTCTTTTTTTGTGTTTCCAAAAGAATGTTGTTATGCTGCCTTGAACAGTGCACTAATCCTTTGAATCCGGTACCAACGGGTATTATCCCCCCCAGAACAACGTTCTCTTTCAGGCCTTTCAACCAATCGATACGACCCCGTAGAGCAGCTTTTGCTAAAACTCGAGCGGTTTCTTGAAAACTTGCTTCGGATATAAAACTTTGAGTATTCAGAGATGCTCTCGTTATTCCCAATAAGATAGCTCGATAACGGATCGCTTCTTCCAAAGCGCGCCCCGTTCGTTCCGCTCGTAACAATCCAATCAGTTCGCCGGGTAAAAAAACATTAGACATTCCATCTTCTGAAACCAAGACTTTTGATGTTATTTGACGTACAATAATTTCTATATGCCTATTATGGATCTGCACCCCCTGCGATCGATAAACCTTTTGGATCTTATTAACCAAAGAGATACGACTTTGCACTATAGTTAGCTCAGCACCAATCAAGAATCCCCAAGGAATTCCAAGAATTCTTGTTATACGCGCGTTCCAACCCTCAACTCTCTTTTCTAGGTTCATCGATATTGAATCAATCGAACGCACTTCTAACACTTGTTCTACTTTTGGAAGACCCTGCGTTATATCACCAGATCTCGATTTTTCATATATAAATGTAACTAATGTATCCCCTTCGTAAAGGATTTCTCCATAATGCCCATGAACAGTTGCTCCAGGAGTAGCCAAATAGGGCTTAGCTGATCTTATTACTACAGAGTCAATTTGAACAATTAAAACTTGACCCGATTTTAGGTGGAGTCCGTTTTTGGCTATACATACATTTTCACAAATAAGCTGCCCAAGATTAATTATTGTGGACATTTCCTCACAATAATTATGATGGAGAAAATACCAATTCAAATTAAATGGATTCAAAACGATCTTACTGTCTGGATCAGGATTATAAATTTCCCCGTTTTCATCCATTAAATAATATTTAAGTACTTGAAAAGGCTGTTTTAAATTGTCAAGTTTCAAATATTTAGTTACCGAGATCTGATTATGAGTTATTAAATAGTAAAATGAATAAAAATTCGCAATTTGAAGGACTGTTCCTAAAGATCCCAACGAATTCTTAATTCGAATTAGAGAATCTTTTTGAATTTGAATTGCTTGTTTTATCACATTGTGATATTTTACATCGCTGAATGGACCCATTCGAAAACAATTAGCTGATGACAAAATTATCAAAGATTGGCATTCCTTATTTCTATTCAACAACGTACGAATAGTTCCTTGATTTTGGCTAAGCGATTGTTCAACCCTTGCCTTGAAATAAATGGAATAAAACGGATTGATATTGGTGCGATCTGAACCATTATCAGAGATAAATCCTGAACCTGACGGATCATTCCTTTTTCTGATATACGAAATCTGGGATTTCACTAAGTTGATTCTTAGGAAATTTCGAATCAGACCATTTGTACTTACTTCAACAAAGGAAGCGCAAACCTCTTCGATCGAAGAACTTTTTTTGTCTTGGTCCCAATTCAAGACTAAACAAGTACGAACTAATTGAATACTTGTATCAGAAATTCCCCGAGTGGGTTTGCCCTTTCCATAAAGGACATAATTGACAACTCGAAATTTCATATTATCCTTTTCCCGCAGTAGATCCTGGGGGAAGAGTGTTGCTAAATTTATACCGTCCGCTATTTCATATGTGACTACGGGTCGAACCAAAACAAAATACTTTTTCTTGGCAGGTGTGATCCGTTGGACATAGATCCATTTTTTCAATTTTTTTGATTCCTTAGTTGCTTCCTTAAGTTTTTTTTTTTCCCTTTCTGGTGGTATCAAGATGCCACTGTGTCGGGATATCTTATCTGTCTCTCCGGGAAAATGGATTTCTCCAGAAAAGATTTGCAGTTCAATCCCGTTTTTTTTTCTCGCCATTCGGACTAATCCGCCCACTCGGCTTCTTATATTTAAAGTGATTCGTGTATCTACTCCAACGATACTATTATTCCGTACCATTATGTAAGAAAATTCGGGCAAAGTATGCACTTCCTCGGGAATGAAAAAAAAGCGATCTATTTTCATTTGGTATTTTGGCTTCATTTTTGTGAGTCCTCGATACTCAATCAAGTTCTCTTTTTTGACGATTGAATGCGCCCCTAGAGTCCCATATTTAGTAATTCCTGAACTCTTTCTTCTGTATCGAGGATCATCGAAATAAGCAAGAATACTATTTCTACGGAGAATACCCTTTATGGGTATTTCAATCGAGATACCGGAATGGGGCATTAGCTCTTTCTCTTGTTCTTGAATCGATTGGAATGGAATGAGAAATCGATTTCTTCGCCTTTTTGCCAATAAATCAGAATTCGCGTGGCGAATTGGAGGATGTATGAGATTACAATGAACAGTACCTATGATTCGATTAAATCCCGAATAATCAGGAATCTCAAAAATCCCACCTTCTTTTTTAGCAGAAAAATAAGAACTAAATAATTTGTGTCTCGCTCTCGCTTGATCATTATTCACTGAGAGCGAGAGGCTAGAAATATCTCTTCGTTCGACAGAAAGAGAATGAATATTCATTTGATCTTGATCCTTGTGGAGTGAAAAAGAAACTACACTGGATCCGCATGAACCTCCTGATAATATCCATAAATGACTTGTTTTTGGTAAGAGGTGTACATTACTATATGTAAATTCGGGCGCATGGTACACATCAGTACTCCAGTGCATTTCTCCCTCTGAGTCAGAATAAATATGTTTTCGAACCCTCTCTTTAAAATTCAAAGTGTATGCTCCCGCCCGAATCTCAGCAATCACTTGTTCTGATTCTACATATTGATCATTTTGAACTAAAAGAAAACTTTTTGGGGGAATAGACACGTTATGCATAATATCTTCACTCTCAATAATTACATACAAATCTATATAACATAGAAAAGCAGGATGCCCGTGACGTGTACGTGTGGGATGAACCAAATCCTCATTGAATTTGATTTTCCCATTAGAAGGGGCTCGTACATGTTCTGCAGTGCCCCCTGTAAATACTCCACCGGTATGAAAAGTTCTTAATGTGAGTTGAGTCCCCGGTTCCCCAATAGATTGACCCGAAATAATACCTACGGCTTCTCCCAATTCAACCAGGTCGCCATGAGTGGGACTCCGACCATAGCATAATCGACAGATCCAAGATGTACTTCTACAAGTAAAGGGGGTTCGAATAGATATTGCTTGTGTTCGAAAGGTTATGAATCGATTGACAAGTCCAATCCCAATATCTTGATTTCGAATGGCGATGCATCGCGGGCCCATATATATATCGTCTGCTAATACACGACCGATTAATGTTTGGCTAAAAACTCTTTCCGACACCATCCTATTTTGAGGACTCACAGAAATTCCTCGGATGGTGCCACAATCCGTTCTACGTACAACAATGTGTTGAACTACTTCAACAAGTCTGCGCGTAAGATATCCAGCATCTGATGTTCGTACAGCGGTATCCACAACTCCCTTGCGGGCTCCATAGCAAGAAATGATATATTCTGTTAAAGACAGTCCTTCGCGTAAATTGCTTTGAATGGGTAAATCAATCATTTGTCCTTGGGGATCAGACATTAATCCTCTCATACCCACTAATTGGTGTACTTGAGATGCATTTCCTCTAGCTCCCGAAAAAGACATTATATGGACTGGATTAAACGGATCAGTCATCCTAAAATTAGGATTCATTTCTTGTCGCAAATATTCACTTGTAGCATACCATATCTCAATGGATTGGCGTAGTTTTTCTACCGCGTGTACATGCCCATAATGATGGTGTTTTTCCAAAATAAAACTTTGTTGTTCAGCATCTTCGACTAGCCATCGCTTAGAAGGTATCGTTAAAAGATCATCAATGCCTAATGAAATAGATGTAGCAGTGGCTTGCTGGAAACCCAGAGTCTTTACTTGATCCAGAATGTGTGATGTATATGCCATTCCGAAGTGATCTATTAACCTGCTAATAAGTTGTTTAATGGCAGTTCCATCTATCATTTTATTGTGAAAGACCAGACTCGCCCGTTCTGCCATAAGTACCTCCGTATTCCGCTGAGTAGGATTCGACAATGGATTTGAGTCAATGATTGGAAAACTTCCTTTTCTCGATCTTGATTCGCGTAGAAAGGTCAGGAACGATGGTCCTACTTGAACCGGAAAGACCCAAATTCACACCACACCGGTGTCATAGAATTACTTAGTTTAGACACCATATGATTAGGTACCATATGAGCAGGCCCGACAAAAACCTTGTATAGCTTCTTCTATTTCTCGATAAAGAGAAATATGACCAACAGTGGTTCGAATGTATATAGAAAGAATTTCTTTTTTTACACTTCGTACTATTAGATAATGTCCATAAATCTCATGATAGGTACCCAAACATTCATAGTGAACTTCGATGGGAGCTTCCCTTGAAGCAATAACGCGTTGATCTAATCGCCACCGGAGCCACAAAGGGCTATCTAAATTAATTCTTTTCTGCCGATAAGCTCCAATTGCATCATAGGAATTGCAAAAAAAGGGGTCTTTCGTATACTTATAGCTATTATCGTCAATTCTTTCATCTTGATAGTTTCTTAGATTACACGGATTATACCTATTTGCACAAATACCTCGACGATTCCCACTCGTTAATACATAGAGTCCAATAAGCATATCTTGAGTCGGTACGGAAATGGGATCCCCGATAGCAGGAGACAATAGATTCATATGAGAAAACATAAGTAAACGAGCCTCCGCTTGAGCCTCTAAAGATAAAGGTACATGAACAGCCATTTGATCCCCATCAAAGTCTGCATTGAATCCCTTACAAACTAATGGATGTAAACAAATAGCACGTCCTTCCACTAAAATGGGCTGGAATGCCTGTATGCCTAATCTATGCAGAGTAGGCGCTCTATTCAGCAATACAGGATGTCCCTGCATAACTTCCTGAAGTATTTCCCATACAATCGGCCCTTTTTCCCGAATTTGACTCTTAGCAACTCCTATGTTCGAAGCAAGATGTTGTCTAATTAGACCACAAATTACAAAAGTCTGGAAAAGCTCTATTGCGATTTCGCGAGGCAATCCACATCGATGTAATGAAAGTGAGGGGCCTACGACAATGACAGAACGCCCCGAATAATCGACCCGTTTGCCAAGCAGAGTCTCACGAAATCTTCCCTCTTTGCCTTCAATTACATCTGAAAACGACTTATAAACCTTATTATGACCATCCCTCATTGGTTGTCCACGGATTCCATTATCAAGAAGTGTATCCACGGCTTCTTGTACCAATTTCTCCTGACACATTACTAATTCCCCTGGCGTAGATCTACTTGTTGTTAATAGATCGGTAAGAGTATTGTTCCGATAGATAACTCTTCTATAGAGTTCATTAATATCTGAACTCATTAGTTTACCTCCATCTATCTGAATGATCGGTCTCAACTCGGGAGGAAGAACAGGTAATAGACATAAAACCATCCACTCGGGTTCTATATTTGTTCTAAGAAAATGCTTAGCTAATTCTATGCGTCTAACCAAAAAATCCCTTCTTCTTCCAATTTTTCGATCTTCCCATTCATTACCTGTGGGTCCTTCTTCCCCTAATTCTTTCCATTGTACCAAGGAAGAATCTATAATAATTCGCAAATCTAGATCGGCTAATTGTTCCCGGATAGCAACAGCTCCAGTAGAAATTTCTCGGTTGCGAAATGTATCGAAACCTTGGGTAGTAAAAAAAAGTGGGATGCTGTATTTCCAGGATTGGATTTCATATTCGAATGAACCTCGTAATCGTAAAAAAGTAGGTTTTTTAGCTATAGGCCTAGCAAAAGAAAAATTGGGATAGGATCCTATAGGATCTCCCCCCCTTCAAAATAGGACATGAACGTTTCCTCTCATCCGGCTCAAGTAGTTACACCAAATAAGGATAAAGAAAGGGGTTCTCGCTTTCAAATTCTAGAAAACCCCCAAAACAACTACTCCTTACTCAAGTTCCCAGTAAAGACCAAGCAACATTTCATTTTCGTAATTTAGAATTCTTTTATTTAGATTTTCTAAATTCTTTATTCAATTCTAAATTACGAAAATGAAATGTGAAATTCTTGAGTAGTCTACTTCCCCTCGAATGATGAATCTCCTTAAATTAAATTAAAGGAAAGAAGTGCCTTGGAATTCATAAGGGATTTACTTGTCTATGTATCGTTCCTTTCGATCTTTTAGGTCCTCCTTCACCTCGACGGTTATGCCACGATGTACTTAAAGCCTATATGCGATGTATAGACTCCCGCAACCATGACATATTTGCTTCCTTGAACATAATTTCATTTCTTTCGAAAGATAAAGAAGGGGAATGATTAATTCCACAAAAGAAGTCTTTTTTCACGAGGTACAACTAGAAATTCTTATTGATTTTTTACTGAATCGACCATAGACCAATTCCCCCTTTTGGGGGAGTATTGAATACACCCATCGCATCGGTCTGAGCTTCATGTGACTCCTCCCAAGAGACATGTCAGATTCAGGGCATCCCAATTCGATTGACTGGGATGACAGTTTCATATTTCTAATCTGTAAAATCAAAATTTCGATCAAATCACACATCGCAATATACTAGGCCTTCTAATTCTTTAAGAGGTTTATCTAAAAGATTCGCGATATAACTAGGAAGACGTTTCAAATACCACACGTGGGTTACCGGGCATCCCAGTTTTATGTATCCCATTTGATATCTTCGTATCCGAGAATCAACAAATTCAACTCCACATTGTTCACAAAATTGCGGGTCTTCTTTTTCATCTCCGATTATTCGATAATTTCCACAAGCACAAATTCCACTTTTAATAGGCCCAAAAATTCTTTCACAAAATAATCCAGCTTTTTCCGGTTTATTGGTTTTGTAATGAAAAGTATAGGGTTTTGTCACTTCTCCAACTATCTCTCCATTAGGTAGGATTTTAGTGGACCAAGCGCTTATTTGTTGAGGAGAAACTGATCCAATTCGGAGTTGTTGATGTTTATACCGATCAATCATAGAAGAAAAATTGTGATTCATTCCGATTAAGCTTCCTTCTTATTAATCTGGAAGTTCTTCTCAGAGACAAGAAAATTATTCAGTTCCAAAGCCAAAGATCGTAGTTCTCGAACGAGCAATCGAAAAGATTCTGGAGCATCCTCGGGTTTAGGTATTGTTCCTCCAATGATCGTAGTACCAAGTACTTCTTGGCGAGCTCTAATATGATCAGATTTATAAGTAAGCATCTCTTGTAAAATATGAGCAACACCAAAGCCCTCTAGAGCCCAAACCTCCATTTCTCCTACCCGTTGTCCCCCTTGTTTGGACCTTCCTCTAAGGGGTTGTTGGGTAACAAGTGCATAATGCCCACTGGAACGTCCGTGTACTTTATCATCAACTTGATGAATTAATTTCAAGATATAGGGCTTTCCTATTAGAACAGGTTGTTCAAAAGGATCCCCCGTGCGTCCATCAAATATTCTGCTTTTTCCCGGATATTCCGGTTCAAATACCCATGGATTTGCTGTTTGCTTACCGGCTTCATATAATTCAGAAAACACGAGTTTTCTCGAAGCTTCTTGTTCATATCTCTCATCAAAAGGTGCGATTCGATAATGTCTATTTAGCAGGTCCCCCGCTAACCCGAGCGAGCATTCAAATATCTGTCCGACATTCATTCGCGAGGGTACTCCTAATGGGTTGAAAACCATATCAACAGGCCTTCCATCTTGCAAATAAGGCATATCCTGTCTAGGCAAAATTTTTGAAATGATACCTTTATTTCCATGTCTTCCAGCTACTTTATCACCTACTTTGATTTCACGTTTCTGTGAAATATATACACAAATCGTTTCTGGATTATAACTCGAACCCCCCTTTTTCTGGATCCATCTCACATCAATAACTCGACCCCTACCACCTATAGGTAGTTTTAGACAAGTTTCCTTTGAAGTGGATACCTGAATGCCAAGTATGGCCCGTAATAATCTATCTTCCGGAGCATACGACGATTCTTTCGCCGTCTGAGGCGTTAATTTACCTACTAAAATATCGCCCGTCTCTACCCAAGATCCCAGCATGACAATTCCATTTTTGTCTAAATTGCGGAGTAAACGGGCTTCTAGATGCGGTATTTCATTAGTGATCCTTTCAGGACCTTGGCTTGTCACATGAGTCTGAATTTCATATTTCCGTATGTGAAAAGAAGTATAAATATCTCCATATATCAGACGTTCGCTAATAAGTACCGCATCCTCAAAATTGTAACCTTCCCATGGCATATAAGCTACTAATATGTTTTTCCCCAAAGCGAGTTCGCCACCAGCTGTAGCGGCACCATCCGCTAAAACTTGTCCCTTTTTAATGCATTTACCCCGCCCAACCTGGGTTTTTTGATGCATACAAGTATTTTTGTTCGAACGTTGATACATAACTAATGGAATCCTTAGAGTATCTCCATTGCGCGATAAAACGATCTTGTCAATATCGGTATAAATGATCTTTCCCTCGTGTTCGGCTATAGCGGGAACCCCTGAATCTAGAGCCACTTGGCGTTCCAACCCAGTTCCAACAATGCACTTCTCGGACCGAGAGAGCGGAACTGCTTGGCGTTGCATATTAGAACTCATTAAAGCCCGATTCGCATCATTATGCTCGATAAAAGGAATGAGGGAAGCTCCAATAGAAAAATATTGAAAGGGAAAAATACTTCGAAGAAGAACCTGTTCCCACGCAATAGTCAGGAATTCTTGACGGTATCGAGTCGGAACAACCTGTTCTTCCTGAATACCCTGATTCAGCGCCAAAGAATTGCCTGCCGCTACCATATAGTATTCATCTCTACTTGGTGATAAATAAAGCATCCGTACTTTTTTTGATTTTTCAAAGATTTTAGAAAATGGGCTTTCTAGAGACCCCCAATAACCAATTCTCGCATGAATTGCTAAGGATCCAATAAGCCCAACATTGATTCCTTCCGACGTGTCAATTGGGCAAATGCGGCCATAGTGACTAGGATGGATATCTCGTATCCGAAAACTAGCCGTTCGTCCTGTCAATCCTCCAGGGCCCAAATAACTCAATTTTATCCCATGAACTATTTGTGTCAATGGATTAGTTCGATCCAAAACTTGAGATAATGGATGTAAGCCGAAAAACGAATCATAAGTGGTTGTTAATGGAGTTGAAGTTACCAAATTTTGAGGAGTCGGCATCAATTTATGCCTAATTGCTCCGCATATAGTTCCTCTAATCACATTTTCTAACCGAACCAGGGCCAATCCGAATTGATCTTGTAAGAGATCCGCTACAGACCGAATACGTTTATTTTTCAAATGATTCATATCGTCAAGTGTACCCATTCCAAATTTCAGTCCAATCAAATGATCCGCAGCTGCCAATACATCTCGTGGTAACAAAAATGTATTGTTCTGAGGGATATTAAGATTCAGCCTCCGGTTCATATTTCGTCGACCAATCTTTCCTAATTCACATCTTTGGTGAAAAAATTTCTTTTGTAATTCCTTACATAAGGATTCCGAAAATACCGGATCCCCGCCTACACAAGCAAATTGTTGATAAAACTCCAAAATGGCATTTTCTTTTGATCCAATTTTTTTTTTCTCCTTATTCGTCAGGAAAGACAAGAAAATTTCAGGGTAGCAAATATTCTCTAGAATTTCTCTTAGATTCGAACCCATAGCTGATGATAGAACTAGAATAGATATTTTCTGTTTCCTACTCACACGAGCCCAGATCCTTGCTTTTCTATCAATCTCTAATTCTAATCTTCCTCCCCAATCTGATATTATGGTGCCCGCATAGATCGAAATTCCGTTATGGTCCAATTCTGACCGATAATAGATACCGGGACTTTGCAATATTTGATTGATAACAATTCTGTATATTCCATTTACTATAGAGGTTCCCAAAGAATTCATTAGAGGAATGTTTCCAATAAAAATGGTTTGTTCTTGCATATCCCCTCTGCTTTTCCAAATTAATCCTGCAGATACATATAATTCAGAAGAATACGTGAGTGATTCATATACAGCATATCTTTCTTTTAGCAAGGGTTCTACCAATTGATATGTTTCCACAAATAATTGAAATTCAATTTCTTGATCTGTATCTTCAATTTTTGGAAACTTATAAAGTTCTTCTGTTAAGCCCTGATCAATGAACCTACAAAATCCTTCAAATTGTATCTGATTAAACCCGGGTATTGTAGACATTCCCGCATTTCCATCTCCGAGCATTTTGAATTTCCCATTTATCAAAAAATCCCATTCATTTCTTATTCTGCATCGAATCATATGAATCGATCTAGCAATGATGGAATTTAGATTCTGTTTACTGAATCACATGAAATTTTACCCAACTCCATATAGATGGAATGTATGAAATACGTATGAACGGAGGAAAAAAGATGATTTTAGACTTAATTAAATTGGAAGTTCTAAGAGACAGATACAAATGTAAAGGAATTGATAAATTCCACGTAGACTTAGGGCGTTTTGTATAGAATATCAAAAAAAGTAATTCAATTTATACTATTATTATGATATTACATATTCCAATCCGATTGGATACCAGAAAAATACAAAGATTCCCGCTTTGATCTATTCGCTGAGATAAAAACATAATAATGAGACACAATATAACAGCATAAAGTTAATTTTTTGAGCACTTAACTTTTTCGTGGATTCCATTACATGTCGTGCTCTATCAAAATTTCGATTGAAGAGAAAATCGAAATTGCAGTACGACAATTTCCGGCTAATTCCCTATAGAGAGGCATCATACACAGATAAGATACCCGATAAGCTGGCTGCGAAACAATTTATGTTCTAGGGTTTACATAGACTCATAATTGCTGTTATAATTGAAATTGAGAAGGATTTTTTTCAAT-AAAAAAAAATACCTGATTAGTTAGGTAGCAATTTTGATTTTCTTCTATCATTTATCATCAGGGAACACAATTTGAGATTTAAATCCAAGAGTCGTTCATAAATTTACAGTCACTAGTTAATGGGTCCAATTTGTCCTGAATTTTGGCTTTTGTGACTGAAAATACTCAATTTAGTTTTTCAATAGAAAAGAGAGGGATTTAGGGATTGTGTGCTTTGAGATACTATAAAATAAATTGGAGGAATGGATCCACTCCAAAAAAAAAGGACGGATTTCTTTTAGGCAAGGAATTAAGAAAAACGAGATTTCAGATGGAAGGACAAAAAAAAGACATTTAGTACCCCCCCAACCCAAACAAAACAAGCAAAGGGGGAATATTTTCATCGATTTTGTATCGTTTTGGCGGCATGGCCGAGCCGTAAGGTGGGGGACTGCAAATCCTTTTTCCCCAGTTCAAATCTGGGTGTCGCCTGATCAACAAAAGATAAGACTCGTATTCTGTTTGGCTGGTATAACTCGCCAAATCTTTTCCAGCAAAACACGCGTAGGAAAAAGACTCTTGAGACTTTCTTGATTCTAAATAGCTGGGCTGGGGTTTCTGTTCTTTAAAGTGCTGGAAATCCTTGCATTTAGGATTCACGGAAAGATTCTAGTAGTGGAAGGGCTATCATATCAAATCAAGAGGTACCGATTTATTTCCACTGCTAATGTAGTGTCTACTGACCGGGTCTTGAATTAGATTGAATAGCCCCAAAGGGGAATCGAATGAATAGTTATGGAAGGGGCGGAAGAGACTTTGTATACAGTATACAGAGTATACAGACTCATGAGAGTCTCTGAGTGCACGGGCATTCAATCAATATTCGATTGGATAGATAATTCGCTTTTACTTTTCCTTAATGATAATCAAAGGCAACAAAAAAACGAATCGGTCTTATTCTTACTACATATTAGGTAACATTCCCTTTGATACTTCCAAAGAAAAGTGCGACTGCATATTTTGTTTCATTTTTCCAATTCTACTAGAAATCATATATGAACTTGTTATAAGTGGATTTTTTGGAGTGTTTCATAGTTATTGGAAAGGGTGTCGGAGCCGAATCCCTTTTTGACTCTGCACCTGTGATTCCACTATTATTAGTAAACAATAATGGAAAAACTTCTTCATATTCATAGAGATAGGGGACATAATTCACATGGATATAGTAAGTCTCGCTTGGGCCGCCTTAATGGTAGTCTTTACATTTTCCCTTTCACTCGTAGTATGGGGAAGAAGTGGACTCTAGAGATACTACTAATTGAGTTGGGGAATCAAACTGTATCACTTTTTTTAGAGATTTTTTCTAGATCGTTCTGCAAAGCCTTTTTTAATTATATTAATTCTCGTTAATTAAATTAAATATTTAATTCAGTAATTTAATTCGATTTAGAATTTCGAAATTTAATTAATCAAAATATCTTCATTTCAAAATTCTATTGGCTTGGATTCTAGTGAAGTAATTGGATTCTAGTGAAGTAATTGGATTCTAGTGAAGTAATTGGATTCTATTCATAATATAATAGAATCCAATTCATAATATATATGAATAATACTCTTTCACAATCCAAATCAAACAAATATTTCAAGAATTCCCTTATTCGTATCTTGAAAGGGAAAGGGATATGGATAATAGGAATTTGATTCCAACCGAAGTCTTTCTCAATTTTCTATTTCACGGAACGGGTTCTTACCCAAATTATATATGGACAATGAGGAAGAACGAGGAACACCGGACCCCTTTTTACGTTTTATTTGGTTTTATTGTTCTTTTTACTGTTCAAAGAGAAAAGAAAGAAGTTCCGCTATTTAATAATAAATAGAACTCCTTGGATCATCGCTCAATCAATTACTTTTTCGGAATGCTAAAAAAAAGATTACTTTATTTCATTTTCTTTTATTAACTTGATTTTTTTTAGTAATATATGCCCAATTTTTTTTCTTTCATTGATTTGATTCTTTTTTGAATGGATACCGGGATTCATATTGAAAATAATCAGAAATTAGAAAATCGAAAGAGTTGCCTTTCGTTTCGATTATTTCAGATTGATTGGAATGAACAAAAATCAAATAGATGAAGCAAAGAAATATAATTGAGATACTATGTACATTACATATATTGAATTGATATTACCATGGATGAAGATACATATTGTAGATTGATCTCGATTCAGTTTGTATCTTTCTACATTACAATAATCAAAATAGATAGTATGGGAGAAAGATTCATATAGGAATAGGAATCTTTCTATCATACTATCGGATCTCATAGGCTACTGCTGATTCTAGTCCGTTCATTTCATTTAAGACGTGAAATTGGAATTTTTTTTTCTTAAATCATTGATAAGAACTAAGAAGTCAAGTTTCATTCAAATGAATCACTTTGACTGACCGTTTTTACGTATATTATAAGCAAAAAAGCAGTAGGAACTAGAATGAACAGTGCAGTAGCAATAAATGCGAGAATATTTACTTCCATAATCTCATCGTTTCGTTTTTTTTTTTACTTCGCAATAACTCGGGATTTAATCCCATAGAGATGATAAACCTTTCGCTTGGAAATTCAATGGGATTAAATCCCGAGTTATTGCGAATGTGATCAATATCATGAATAACAATATCTGAGCTATCAAGTCGATTCATCGTCGAGAATTGAATAGTATAACATAGGCAGATCTTTTATCCACACACCGAATACAAACTTTGATTCCTGATTCAATCAAAAAAATTCCTTTCTTTTTACTTTATTTATAATACTTTACTTTTATTTATCATTCTTTTCCATTCTGTCTTTTCCATAACCGACCGCCTTCCTTGTATAACCACCTAACCGCTTTCCACTTCCATTGTTTCCAAACGGTTTACAAATAAACCAAACAAAGAATCGAAACGAAATAGAAAAAAAAGAAAGAAAAGGATACCTTTAGGCATGAAATTCTACCATTTGTACCCAGTTTAACAGAAAATGGCAAGATATATTCATCTATTTTTTTTTATTGGATTTGGATCCGTCGGGACTGACGGGGCTCGAACCCGCAGCTTCCGCCTTGACAGGGCGGTGCTCTGACCAATTGAACTACAATCCCGGGGAAATAAAATGTACAGCATCCATATTCTTATGATTTCATTCAAATCATTTGTATTTCAAAACCATTTCTATTTAGATAAATATCGCCGTGTTGTAACAGAGACGCGAATGACATATTGATATCCACATGGGTATACACTTTAGTGAGAGCAGCCCAAATTATTAGTAATCCTTTTGTTATTGCCAAATCAATTGATAATCCATTTTTCAACG-AAAAAAAAACGAGTCTTTTTTTTTATCGTTACTTTATTCCTTTCAATAGACTTTATACTTTCTATTTAATGATCCTGATATGAATCTAGATCGTTAGAAAGCTCAGAATTTATGGGAACAAATAAAAGTAGCACCTAAAAAAATAAATAGCGGTGGGGATATATCAGAAAATTGGACTTTTTTGATTCTTTATTATTTCGTATATGGCATTTCGGGAAAACAAAGGGGGTTATATCATTTCATGGTGGATCAGCGAATTATTGGGCCGAGCTGGATTTGAACCAGCGTAGACATATTGCCAACGAATTTACAGTCCGTCCCCATTAACCGCTCGGGCATCGACCCAGGAAGAATCAATTCTAGGCTTATTGATAATCCACGATCAACTTCCTTTCGTAGTACCCTACCCCCAGGGGAAGTCGAATCCCCGCTGCCTCCTTGAAAGAGAGATGTCCTGAACCACTAGACGATGGGGGCATACTTGCCCGACTGCCATCATACTATGCTCATAGTATGAACAGTTTTTTGAAATTGTCAATATAATGGAATGGTATGACTAGATCGGAAGGATCTTTCCGTATTTTCTGATCCCATACCCATAGCATTTTTTGATTCGTCATTTAGATTTATATTCATCAATCACTCATTCTAATCGCCATTCGATTCGAAAACGAAAATCGAAATCTATTATAGAAATTGTTATTAAAAAAAAGAATAATAAAAATCGGACAAAGTAGAGGACTTTTTTGGGAAGTGATTGGTCCGACATAAAAGAAGGTTAAACTTCATTTCTTCCACTTTCATTCATTGATTCACTCCTTGTTACGATGAGATAGGCGTATCCCTATATCACACTAAGCCGGGAAATTAACAAATGAGAAATCTGAAAATCTGGGAACGGAGATCAACACGGTATCAAAAATAGTTTTTTCTCTAAGAGTTTGGTTCAGGGGACAAACCGAATCTCTTCATCACATGGTCGAATTGGTAGGTACATGTATCAATCAAATTAATTTCGTTCCGTTCTGATGGGGTCAGGTTAATTCAAGTCAATTCCATTAGGGTTGGTCTTAAAACAATTCATTTTGTTGATATTTCTCAAATCCAAGATCAATAAACCAAATTTACCCTATACTTATACTCCTTAAGTAACTAAAAATTCTCGTTCCCCGATGGGCCACTAACCGCTATGAGTCTACTGAATATACTTATAATATATATATATACATAGATAGATAGATCTCTCTTATCTGCCTAGTGACTCATTCAGTAATTGAATCAAACGGCCCTTTTAACTCAGTGGTAGAGTAACGCCATGGTAAGGCGTAAGTCATCGGTTCAAATCCGATAAGGGGCTTTGTGGCCTTTTTCATAAAAAACTCAAGTGGTAATATTCATATTTAAACGAAGAATAGAGATATTGTTGATTTGTAATAAAAAAAAGTAACCAACTGTAGAATAATGTAATTCTAAACTTTCGAATTTCGTGATAATAAGTTATCCTTATAATGAGTTAGAGTATAGTAACTAGAATAGTCTTCTAGTTAGAAAAGAAAGTTGAATATTTGTTTATTATAATGAGGAATGATAAGTTGTCTCTTCAATCTCCAAATCTTTTTCTTTTCCATTATTCCAATCTAATCCATTGGAAAGATTATAAATCAACAAAAGAAAAAGTAAGTGGACCTATGGAAAGATTATAAATCAACAAAAGAAAAAGTAAGTGGACCTAACCCATTGAATCATGACTAGATCCACTATTCTGATATTAAAATTTCAAATTCGATAGATATGAAATTCGAACAGTGGATCTTTTTTTATTTCATATTTCTTTGGACTCCGCAATAATCCGTCGATATTTCCGATTAAATCTTCTTGTTCCTAGGCGTTCCATACGGAGAAAGGTTTATTTCCAAGTTACAAGACAAGAGATATTTCCAATATCTTTCTTTTTCTTTGATTCCCGAACACAAGAAGATCAATTTCGATTTCTATCTAATTTATATCGATATAAGATTTATATATAAATCAAATCATGGCTTCATGTATCCAATATTTTCATATCGAGGCATACGATCTTTTTGTTTTGTTCCGACAATGTGAGGAGAGTGAGTGTGAGAAAGAAACTTTCATTTACAGTCTCCTATTATTTAATTTAATATTGTATTGAATTTCAAAAATAGAAATTAGAAGAGTACATAAAAATATTTATTTTTCTCAATCTCACGAACAAGATCCAAGAATAAGATTAGTTGATAGCGCGAGAGGAGTAGGAATAGGTCTGGTGATCAACCAGTAAGGAGAGCGGGGATCACTTCTTTCTTGAATTGAAGTGAAGAGTTCTTTCAAAAAAAAATTCATCGATCTGATTGATGAGTCATAAGACAATTCATGGTTCAGTTTCAGACGATTATTAACAATAAACAATAGGAAGGAATAAACGAATTGAGTTCATGGATTTACCTAAGTCAGGCTATGGACCAATAAAGGATTTTGATCTTCGAAACCAATTATAAGGGGCAGTGTACGGTACGAGAAATCAAATCATATCTAAATGATCGAATCCTCGAGCGCCCCGAAAGTGCCATAACATAAGGTGTTCGGAAATGGTTGAAGTAGTTGAATAGGAGGACCGTTATGACTATAGCCCTTGGTAAATTTACCAAAGATGAAAATGATTTATTTGATATTATGGATGACTGGTTACGAAGGGACCGTTTCGTTTTTGTAGGTTGGTCCGGTCTATTGCTCTTTCCTTGTAGCTATTTCGCTTTAGGGGGTTGGTTTACAGGCACAACCTTTGTAACTTCATGGTATACCCATGGATTGGCCAGTTCCTATTTGGAAGGCTGCAACTTCTTAACCGCTGCAGTTTCAACTCCTGCTAATAGTTTAGCACATTCTTTGTTGTTACTATGGGGTCCTGAAGCACAAGGAGATTTTACTCGTTGGTGTCAATTAGGTGGTCTTTGGACTTTTGTTGCTCTCCACGGTGCTTTCGGACTAATAGGTTTCATCTTACGTCAATTTGAACTTGCTCGATCTGTTCAATTGCGACCTTATAATGCAATATCATTCTCTGCTCCAATTGCTGTTTTTGTTTCTGTATTCCTGATTTATCCACTAGGTCAGTCTGGTTGGTTCTTTGCGCCTAGTTTTGGTGTAGCAGCGATATTTCGATTCATCCTTTTTTTCCAAGGGTTTCATAATTGGACATTGAACCCATTTCATATGATGGGAGTTGCCGGTGTATTGGGCGCTGCTCTGCTATGTGCTATTCATGGTGCTACCGTAGAAAATACTTTATTTGAAGATGGTGATGGTGCAAATACATTCCGTGCTTTTAACCCAACTCAAGCCGAAGAAACTTATTCAATGGTCACCGCTAACCGCTTTTGGTCCCAAATCTTTGGGGTTGCTTTTTCCAATAAACGTTGGTTACATTTCTTTATGTTATTTGTACCCGTAACCGGTTTATGGATGAGTGCTCTTGGAGTAGTCGGCCTGGCCCTGAACCTACGTGCTTATGACTTCGTTTCCCAGGAAATCCGTGCAGCGGAAGATCCTGAATTTGAGACTTTCTACACCAAAAATATTCTTTTAAACGAGGGTATTCGTGCTTGGATGGCGGCTCAAGATCAGCCTCATGAAAACCTTATATTCCCTGAGGAGGTTCTACCCCGTGGAAACGCTCTTTAATGGAACTTTAGCTGTAGCAGGTCGTGACCAAGAAACCACTGGTTTCGCTTGGTGGGCCGGGAATGCCCGACTTATCAATTTATCCGGGAAACTGCTGGGGGCTCATGTAGCCCATGCCGGATTAATCGTATTCTGGGCCGGAGCAATGAACCTATTTGAAGTGGCTCATTTCGTACCAGAAAAGCCCATGTATGAACAAGGATTAATTTTACTTCCCCACCTAGCTACTCTAGGCTGGGGGGTAGGTCCTGGTGGGGAAGTTATAGACACCTTTCCATACTTTGTATCTGGAGTACTTCACCTACTTTCCTCTGCAGTATTGGGCTTTGGTGGTATTTATCATGCACTTCTGGGACCTGAGACTCTTGAAGAATCTTTTCCATTCTTCGGTTATGTATGGAAAGATAGAAATAAAATGACCACAATTTTGGGTATTCACTTAATCTTGTTAGGTATAGGTGCTTTTCTTCTAGTATTCAAGGCTCTTTATTTTGGGGGTGTATATGATACCTGGGCTCCGGGGGGGGGAGATGTAAGAAAAATTACCAACTTGACCCTTAGCCCAACTGTTATATTTGGTTATTTACTAAAATCCTTCTTTGGAGGAGAAGGATGGATTGTTAGTGTGGATGATTTGGAAGATATAATTGGAGGGCATGTATGGTTAGGTTCCATTTGTATATTTGGTGGAATCTGGCATATCTTAACCAAACCCTTTGCATGGGCTCGCCGTGCACTTGTATGGTCTGGGGAGGCTTACTTGTCTTATAGTTTAGGTGCTTTATCTGTTTTTGGTTTCATTGCTTGTTGCTTTGTCTGGTTCAATAATACCGCTTATCCTAGTGAGTTTTATGGGCCCACCGGCCCAGAAGCTTCTCAAGCTCAAGCATTTACTTTTCTAGTTAGAGACCAACGTCTTGGGGCTAACGTGGGATCCGCTCAAGGGCCTACTGGTTTAGGTAAATATCTAATGCGTTCCCCGACTGGAGAAGTCATTTTTGGAGGAGAAACTATGCGTTTTTGGGATCTACGTGCTCCGTGGTTAGAACCTCTAAGGGGTCCCAACGGGTTAGACTTGAGTAGGTTTAAAAAAGACATACAACCTTGGCAAGAACGACGTTCTGCGGAATATATGACTCATGCTCCTTTAGGTTCTTTAAATTCTGTGGGTGGCGTAGCTACCGAGATCAATGCAGTTAATTATGTCTCTCCGAGAAGTTGGTTAGCTACTTCTCATTTTGTTCTAGGCTTCTTCCTATTTGTAGGTCATTTATGGCACGCGGGAAGAGCTCGTGCAGCTGCAGCAGGATTTGAAAAGGGAATTGATCGTGAGTTTGAACCTGTTCTTTCCATGACTCCTCTTAACTGAGAAAGGGGTTCCAATGCTTATGCTTAAAATAGGAATCGATTTGATTGCACCATCCATATTGAGGGAAGCGGGTCATACTTAAAAAGTATTCCTTTTTACTTTCTTTTCAACTTAGTTATATCTAATCTATTTTCTCTTTTTTTCTGGCTCGGTTATCCTCCCTAGCCGAGCCATTCCCTTTTATGAGACGAAAAAGAAAAGCCAGGCAAAACAAAAAAAAATCGATTCACCGAGCAAAAGGAGAGAGAGGGATTCGAACCCTCGATAGTTCTTTGTTTTGAACTATACCGGTTTTCAAGACCGGAGCTATCAACCACTCGGCCATCTCTCCGAAAGACAATTTCTATTTTACTTTTACTGAATAGAACATGGCTATATGTGTTAGTTGATATCATTACTATGTATAGAAAAATATTAGGCGTGAATCTATAGGTCAATCTATCTATCTGTATATAGAAAATAGATAGATGCATGATCCAACACTCCCGTTTTTGAAGTAAAAAAAAAGTACTCTCGACCCCATGTCCGAATAAAAGTGGTAAAAGTTGGAAATACGTCATATAGAATCAATGTATTCATGGTAAAATCCCCCTATGATGCATTCTATTTAAATTTTTTGGCTGATAGAGGGATCAAATGGTATAGTTCTTTTTTGTTGGTAGCTTGGAGGATTAGAAACATGACTATTGCTTTCCAATTGGCTGTTTTTGCATTAATTGCTACTTCATCAATCTTACTGATTAGTGTACCCGTTGTATTTGCTTCTCCGGATGGTTGGTCGAGTAACAAAAATGTTGTATTTTCTGGTACATCATTATGGATTGGATTAGTATTTCTGGTGGGTATCCTTAATTCTCTCATCTCTTGAATCCATTCGTTCCAGATCCAACAATGAAATGACCCCTCCCCCGAATTTTTTCGGGTTGTGAGACACATTCAAATTTACTATAAGTCTCCAAAATGCAAATAAAGAAAACAAAAAAATTCGTGGGAGGGGTCAAACTTCTGGAACTTGAATGAAAAATGAACAATAAAATTAGATTATTCTAAATAAAAATAATATAAAAAAATAATAATCTAAATTAGACAATTATAATCTATTTAATAGAATTCTAATAAACTTAATTCTAGAATTTTAATAAAGATAATAGAATTATCTAATTTTTAATAGAAATCTATATTCTATATACATATTATATAATAGAAATCTAATTCTATAATAGAAATAGAAATAAAATTGAAATAGAAAAAAAAATATTGAAAAATATTCAATAATGAATTTCAATTAATATTGAAAATTTCAATATTTACTTGGCTTTCATTTAAATTGGTTTTAATTGGTTGGTTTGGTGGTGGAATTTGATGGAATCACCCTGAAGAGTGTATCTGGCCTAACTCTGGATAAATATTATCCAGATAAATATTATCCAGACATTTCAAGTAAAAAATGCGGATATAGTCGAATGGTAAAATTTCTCTTTGCCAAGGAGAAGACGCGGGTTCGATTCCCGCTATCCGCCCAGAGTAAAGTAATGTATTTAAGAGGATAAAAGATTCCTTATAGTTGACCTTGACCGTGATAGTATAGTGATAGTGGTTCTATCTTTCCACCCCAACAGAAAAAGAAAAGTGTTAATTAATTACTAGTTAACAGAATCAAACCTAATTTTTTTGTC----AAAAAAAAAAAAAAAATGTTGCGGAGACGGGATTTGAACCCGTGACCTCAAGGTTATGAGCCTTGCGAGCTACCAAACTGCTCTACCCCGCGATGAAGAGAAGAACTAGGAACTAATGAACAAACAAGGATTGAATGCGCCCCTCTTCCATATCTGTACAAATAGAATAGCCTATTTATCCAGAATGGTAAAGGGGCCCCTCTATGATCATAGATCATAGAAATAAATAGAAAAATGAAGGGATATTATAATCCTTACCAACTTGATCTTGTTGCCCCCGGCAACAAACCTGCATGAACCATTTCACGAAGTATGTGTCCGGACAGTCCAAAGTCCCGATAGTTAGCTCTCGGTCTTCCGGTCGAAAAACAACGTCGATGAAGACGTGTAGGTGCACTATTACGCGGTGAGGATTGTAACTTTCCATGAATTTTCCATTTATCGCTCAACGACGGAACTTTGTTTATTTCTTTTTTTGAGGATCGACGAATCAAATCATATTTTTGTTCCAATTTGTGTCTTTTCTTCTCCCTATGAATCAAACTTTTCCTTGCCATAATGGTTCAGTTCCTATGATTATCATATCAATGATACAAGTCGGATCCTAGATGTAGAAATATAGCTGTAGAAATATAAGAAGGCATATACCCTTCCCCATCGAAAGAAATGATATTATCGCGCGGATACAAGACAGAAAGAATTAACCAAATTTGCCCGATGTAGAGGCAATCAAGAAAGCCGCATAAGTGAATATATAACCTACAGAGAAGTGGGCTAATCCAACCAATCTTGCTTGCACAATGGAAAGAGCCACAGGTTTATCTCTCCATCGAATCAAATTAGCCAAAGGTGTGCGTTCGTGAGCCCATGCTAAAGTTTCAATCAATTCCTGCCAATACCCGCGCCAGGAAATTAAGAACATAAATCCAGTAGCCCAAACAAGATGTCCAAATAAGAACATCCACGCCCAGACTGATAAACTATTCATACCAAACGGGTTATACCCATTGATAAGTTGGGAAGAGTTTAACCATAGATAATCTCTTAACCATCCCATCAAATAAGTGGAAGATTCATTAAACTGTGAAACGTTACCCTGCCATAACGTGATGTGTTTCCAATGCCAATAAAAAGTAACCCATCCAATGGTATTTAACATCCAGAAAACTGCCAAATAAAATGCGTCCCAAGCCGAAATATCACAAGTACCGCCCCGTCCCGGACCGTCGCAAGGAAAACTATAACCGAAATCCTTTTTATCTGGCATTAACTTGGAACCACGTGCATCTAAAGCACCCTTTACTAAGATCAATGTAGTTGTATGTAAACCAAGAGCAATAGCATGATGAACCAAGAAGTCTCCAGGACCTATTGTTAAGAATAGAGAATTACTATTCTCATTAATAGCATTTAACCAGCCAGGCAACCATATGCTTCGACCCGCATTGAATGCTGGGCCATTCGTTGAAGATAAAAGTACATCGAATCCATATGAAGTTTTACCATGAGCAGATTGTATCCATTGGGCAAATATCGGTTCGATCAAGATTTGTTTCTCCGGAGTACCAAAAGCAAGCATGACATCATTATGAACATAAAGTCCCAAAGTATGGAACCCCAGAAACAGGCTGGCCCAACTTAAATGGGATATGATAGCTTCCTTATGGTCTAACATTCTTGCCAATACATTATCCTCATTCTGTTCCGGATTGTAATCTCTAATAAAAAAGATAGCTCCATGAGCAAAAGCTCCTGTCATGATGAATCCTGCGATGTATTGGTGATGAGTATATAACGCGGCTTGAGTAGTAAAATCTTGCGCTATGAATGCATAAGCAGGTAAAGAGTACATGTGTTGAGCTACCAAGGAAGTAATAACCCCTAAAGAGGCTAGAGCAAGGCCTAATTGAAAATGAAGCGAATTATTGATTGTGTCATAAAGACCCTTATGCCCGCGCCCCAATCGTCCTCCCGGAGGAATATGTGCTTCTAAAAGATCTTTTATACTGTGCCCAATCCCAAAATTAGTTCTATACATATGACCAGCAACGAGAAAAATAAATGCAATAGCTAAATGATGATGAGCAATATCGGTCAGCCATAAACTTTGTGTTTGTGGATGGAATCCCCCGAGAAGGGTTAGAATAGCAGTTCCTGATCCTTGGGGGGTACCAAATAAATGACTACTTGAATCGGGGTTTTGAGCATAAAGATTCCACTGACCTGTAAAAAGTGGGCCTAACCCTTGGGGATGCGGCAATACATCTAAGAAATTATTCCATCGAACATATTCCCCCCTGGATCCAGGAATAGCGACATGTACTAAATGCCCTGTCCAAGCCAAGGAACTTACTCCGAACAGTCCTGACAAATGATGATTGAGACGAGATTCGGCATTTTTGAACCACGAAACGCTCGGTTTCCATTTCGGTTGTAGGTGTAACCAACCCGCTATTAAGGATATGGCAGAAAGAAATAATAGAAAAAGAGCTCCAGTATAAAGATCCTCATTAGTGCGTAAACCGATTGTATACCACCACTGATAAACACCAGAATAAGCGATATTCACTGGGCCAAGAGCACCTCCTCGAGAAAAAGCTTCCACGGCCGGTTGACCAAAATGAGGATCCCAAATTGCATGAGCAATAGGTCTTACATGTAAAGGGTCCTGTACCCATGCCTCAAAATTTCCTTGCCAAGCTACATGAAAGAGATTTCCGGAAGTCCACAGAAAAATTATTGCTAATTGCCCGAAGTGAGAAGCAAAAATATTCTGATAAAGACGTTCCTCAGTAATATCATCATGACTCTCAAAGTCATGTGCGGTAGCAATACCAAACCAAATACGACGAGTAGTGGGGTCCTGCGCTAAGCCTTGGCTAAACCTTGGAAATCTTAATGCCATAATGCCTTTCAAATCCTCCTAGCCATTAGCCTACTGCAATAATTCTTGCTAAGAAGAACGCCCATGTTGTGGCAATTCCACCCAGAAGGTAATGGGTTACTCCTACAGCACGTCCTTGTACAATGCTCAAGGCTCTAGGCTGAGTAGCAGGAGCAACTTTTAATTTATTATGAGCCCAAACGATGGATTCAATAAGTTCTTGCCAATAACCACGCCCGCTGAATAGAAACATTAAACTAAAAGCCCATACAAAATGAGCACCTAGGAAAAAAAGGCCATATGCAGATAATGAAGAACCATAAGACTGAATTACCTGGGACGCCTGTGCCCATAAAAAATCGCGTAGCCACCCATTAATCGTAATGGAACTCTGCGCAAAGTTTCCTCCTGTAATATGAGTTACCACCCCTTGATCGCTTATACTACCCCAAACATCTGACTGCATTTTCCAACTGAAATGGAATATTACTACCGAAATTGCATTGTACATCCAGAATAGTCCTAAGAAGACATGATCCCAAGCGGATACTTGACATGTCCCCCCTCTTCCAGGCCCATCACAAGGGAAACGAAACCCAAGATTTGCTTTATCCGGTATCAAACGCGAGCTACGAGCAAATAGAACTCCTTTCAGGAGTATCAATACCGTCACATGAATCGTAAATGCATGAATGTGATGTACCAAAAAATCTGCGGTTCCTAATGGAATAGGTAACAAAGCTACTTTGCCACCCACTGCCACTAAATCACCACCCCCCCAAGTCAAACTGGTGCTTGCTGTTCCACCAGGGGCCGTTCCACCAGGCGCTAAGGCGTGGGTGTTTTGTATCCATTGAGCAAAGACAGGTTGTAATTGTATCGCGGTATCTGAAAACATATCTTGTGGACGTCCTAAAGCACTCATGGTATCATTATGAATATACAAACCAAAACTGTGAAATCCTAGAAATATACATACCCAGTTGAGATGTGATATGATTGCATCGCGATGCCTAAGGACACGGTCTAATAAATCGTTGTATCGAGTAGTTGGATCATAGTCTCTTACCATAAAAATGGCTGCATGCGCAGCAGCACCAACGATGAGAAATCCACCAATCCACATGTGATGTGTGAACAATGACAGTTGTGTACCATAGTCAGTAGCTATATATGGATAAGGGGGCATGGAATACATATGATGAGCTACAACAATGGTTAAAGATCCTAACATAGCTAGGTTAAGAGATAATTGAGCATGCCATGACGTTGTTAGGATCTCATATAGTCCTTTATGGCCCTGACCTGTAAATGGACCTTTATGAGCCTCTAAAATATCTTTTAGACCATGACCAATTCCCCAGTTGGTCCTATACATGTGACCCGCTATCAGGAAAAGAATTGCAATAGCTAAATGATGGTGTGCAATATCGGTCAGCCATAGACCCCCCGTTACTGGATCTAATCCTCCACGAAAAGTAAGAAATTCCGCATATTTTGACCAATTCAAGGTAAAAAAAGGGGTTGCTCCTTCGGCAAAACTGGGATAAAGTTGAGCCAAAAGATCCCGATTCAAGATAAATTCATGAGGAAGTGGGATCTCTTTAGGATCTACTCCAGCATTTAAAAATTGGTTAATCGGTAAAGATACATGTACTTGATGCCCCGCCCAAGAAAGGGACCCAAGCCCTAGCAGCCCCGCTAAATGGTGATTCAACATAGATTCTACATCCTGAAACCAAGCCAATTTTGGAGCAGCTTTGTGATAATGGAACCAACCAGCAAAAAGCATTAAGGCTGCAAAGATCAATGCGCCAATTGCGGTACAATAGAGTTGTAATTCACTAGTTATTCCAGATGCTCGCCAAATCTGAAAAAACCCGGAGGTTATTTGTATGCCTCGGAAACCCCCGCCCACATCACCGTTCAATATTTCTTGGCCCACTATTGGCCAAACCACCTGTGCACTAGGTCCAATGTGAGTAGGATCGCTTAGCCAGGCTTCATAATTGGAAAAACGAGCACCGTGGAAATACATGCCACTCAGCCAAAGAAAAATGATGGAGAGTTGTCCGAAATGGGCACTAAACACTTTTCGAGAGATCTCCTCCAAATCACTGGTATGGCTATCGAAGTCGTGAGCATCAGCATGTAGGTTCCAGATCCAAGTGGTAGTATCAGGTCCCTTAGCTATGGTTCTTGAGAAATGACCCGGTCTGGCCCATTCCTCGAAAGAAGTTTTTATGGGATCCCTATCTACCAAAATTTTTACTTCTGGTTCCGGCGAACGAATAATCATTGAGTCCTCCTCTTTCCGGACAACACATACAAAGAAACCCGCCAACAGTCAGTCAAGTGATTAGTGAACCTATGAGAGATGCTTCTAATTAGTTTCTTTCTCTTCTACTCGTCTACTTCTATCTATTTATTTTCTTTAGTTATTCACTAGAGCAATTATGTCTGGAAGTCGATCCCGGGCAAGTGTTCGGATCTATTATGACATATCCATGAGGTGCTCAACGGACCTTTTGAATCGTTTTTAATCTTATAAAACCCTTTCCAGGCTTTAAATTTGTCAAAAACAAACAATTTTTTTGTACAACTTAGTGTATTCATATCGCAATTAGAAGTCCCTAAATGGAACTACTTTATCACGTGAGCAGTCATTAGTCATTACTAGGATAAGAGACATTCCAGCGAGGGTCTCTTTTATTAGTTTTAATAGACTAGGAGATAAAAATATATTCTCTGCCCTATCCCTGTATCGTTTATCCCTACGAAATACCAGACGAAATAGAACAATCGTAGAAAGAATATAATGAAATTCTTTGATTGGTTCTTCCCAGAGAAATGATCCTTTTTATTTCACCGATGGGGCCAACAAACAATTAATTATTAATTATAACAAACGAAAATAGATATCTAAAGAAATAAATAAAGAGAGAGTTCTTATTCGAAACGCCCCGTGATCTTCAACCAATTCTGCACTTCAATATAATTACCAGGAGTAAGCGCAATAGCTTGTTTCCAATACTCGGCGGCTTGATTGAACCAAGCCTCCGCAATTTCAGAATCTCCCTGTCTAATGGCCTGTTCCCCCCGGTCGGAATAGGCGGGTCAATTCCTTTCCTTAGAACCGTACTTGAGAGTTTCCCGCCTCATACGGCTCGGCAATCAATTCTTTTGGTGTCCCAGTTTTTTTTAATCTACTATATCGCAATCGCAATCGAATTGAATGAGATTTCTCATAGATCTATCTTTATACTTTTTTTCGCGGGTTAACCAAAAGAGGTTAATTCCATGAGCATGAGTTTCAAACTTGACTTTTCATTAAATTAATAATCAGTTTTCATTTTATCTTTTCTCCCACCGTCAGAAGAATAACATATAAGCATTTCCACTATCGTTAGAATTTTCTGAAAGGTATCTATCTCGCTTTCATATAAAATTGTATATAGAATCTTTGAAAAAGTCTTTTCTTCCTAAGAAAGAAAGGACTTACTGTCTTTGGGATCTGATGCTACACCGCTGCTCAATACCTTAGGGGATCGACTTTATTACATAAGTTGATTCCTTACTTTTATCTCATATCATGACATAAATAAGCAGTTCTTATTGGATCGGCATCGGCCCAAAACCTCGCGAATTGGTCTTTACGGTGCTTCCTCTCTCAATTAGATCCTTTATCCATAGAATAAACTATCTAGGCATATTGATTTCTTCATATTTCGACTTCTATGAAGTTTCTTTCTTTGCTACAGCTGATAAAAATCGTTTTTTGCACGATGCATATGTAGAAAGACTATTTTTTGCTAGTATTTATTAGTGTATTTGCTCTTTCTCCCCCCCCCCCCC-TTTTTTTTTCTTTTCCTTTTTTTTTTTTCTTTCTATAGTCGAGATAGTCGCACGTAATGACAGATCACAGCCATATTATTAAAAGCTTGTGGTAAGAACGGGTTTCGTTCTAGTGCCCGAAAATAATATTCTAAAGCTTTTGTATGTTCTCCGTTACTTGTATGGATAAGGCCTATGTTATAGAGTATATAGCTTCGATCATAGGGATCAATTTCTAGTCGCATAGCTTCATAATAATTCTGTAAAGCTTCCGCATAATTGCCTTC------------------------------------AGATTGAGCTGACATCCGTTACGGTCGTCATTCGATTCAAAGAATTCTCCGTTCCAGAACCGTACATGAGATTTTCATCTCATACGGCTCCTCCCTTATGTGCATAAGGAGAATATTTCAATCTTTTTTGATTCCATGTATTATTCTCATTATGAACTGAGTGGGGCTAATGTTTTTACAAGAAATCTCTAGCCAACCTTCCTGCAAAAGATCTTTCTTTTCTTAACATCACGTGTGTTGGTACTGGTACTAGATAAAACTGTAAACTCCAACAATTTCTTTGTTCTCAACGCCCCTTAAGTTCCAGGAATTAATCACTTCAACAGTCTTCGATGGTTCTAAGGGTATCCAAAATACGAACGAGATGGATGTTTGTTATCCCAACCATTCTTCTTAGTCCCGATCCCGATAAGGAAAAGGGGAAATTTCTAACAAAGTTTTCGTGTTGTTGATTCCTAGGTGTAGCGCCTCTTCCCGTATGCCGCCTATTGGTACTAGTGTAGTAGGGTTGACCTGCAATACAGAACCCATAGGTGTAACCTTTCGCTCAATACTAGAATCGACAATTGAAGCATCTGAGGCTGCATTAATCGGGGATACACGACAGAAGGAATTGTTTTATCTATAAACTTCACCTTCAACAAGCGTAGATTTTTTCAATAATCTTTTTTCGTTCTTTTCTATCCCGAATCGTCTTTCTTTCTCCTAAGACCGAAGGCCGTAAATAAAAAGATAATCAAATCACACCATCTCTGTAATAGGTAAATGCCTCTTTTTCTCCTGAAGTGGTCGGAATTATTCGTAATAAGATATTGGCTACAATTGAAAAGGTCTTATCAATAAAATTTCCATTTATCCGCGATCTAGGCATAGGGAAAAATCCATTCTATAATTCTTTTCATTACCTCTCGTGAGAAAATGATCCCACAAACAAAGGAATTGTACAGTACAAAATAACATAAAAGCAGACTCATTAAAAAACAGATATGACCTTCTACTTCAATTTTTTCTTTTTGGCAGGAGTCGATAACAAATAAGAAATACTTGAATACGATTCGATTTCATTCAAATAAAGTAGTATAAGAATGAAAGGAAATATTCCGATTTGATCGAAGTTGAAGAAAAGAATCAAAGAATTTTTCTTGCGGATTAGGACAATTCGAGAAGTTTTTCTTAAATTATGATCCAAAGAAGAAAAAGCATGGAATAATTGTTCTATGATGAAAGATAGAATAACCCTCCATTTTGTGAGTTGTGCATAGCGGGTATAGGCCGATACACTATACAATCAAATCGAAAAATCCCTGGGATGATTTATGAATTTGTAATAGATTTACGGGTTAAGGGGTTGAGCGATCTAAAACAGGCAAGGAATTTTAGAATTCTTATGGAAATCGAATTCGAATTTAAAGATAATTATGATCGAAAGATATCCATTAACCATAGTCTAAAAAAAAATAGACCGATGGGTTGATTCGTTCCAATTCAGTGATTGAATCCGGTAGAAATATCAGAAAAAAAATGGGAGCGCCACCTTGGCAAACAAGATAGATATCTTGTTTGTTTTTAACAGTTTTTCACAAACACAAAAAAAAATTATCTTTTTCTCCCAGGCTCGAAGGAAGAATTTTTTCTTTGATGAAAAGTTTTCTATTTTTCTAGTTAGAATGGATTCAATTGTCCGTATCCATCTAACAATCTAATATGAACCACTCGCTATTCACTCGGGTTCTCGGTCATAATCATTATGTAGGAGAGATGGCCGAGTGGTTCAAGGCGTAGCATTGGAACTGCTATGTAGACTTTTGTTTACCGGGGGTTCGAATCCCTCTCTTTCCGTACCTTCACCTAATTCACCAATGTTACTGACCGCAATGGATCCAATCAAAAAACAATGAATACCAGACAGTCAGACCTTTTTTTGAGATAGATTCTCAATTCCTACTTTCTGTGATACGGAAATTTCAGGAAAGAAAGGGCGGGCAGGGGATAAAAATCTACCCTCTGATCTATGATACATGAATGGGAGAAAAATAAAACTCCCCGGATCAAATTCCTTGCCTTGTGTCCCTTTCCTTAACTTACGTGAAAGAGGAAGAAAATTCTACGAACCTGTTTGTTATTGTTATTTTAGTTAGGTTTAAGTCTGACGAGAATAATATTCTACGACAAGCAATTCATTTATTTTCAAACCGACCCATTTACTATCTATTATTTGATTGACTAATCCTTTATATTGGAATGCGTGAAGAGTCAAATGTTTTGGCAATTCCTCAGGGTGGGATGAATCAAGATAATTTTGAATTAGAGCTCTAGATTTTTGGTCATCCCTTGCTGTAATAATATCTCGGGGTTTGCAACGATAACTTGGTATATCGACTATACGACCATTAACTAAAATATGTCTATGGTTAACTAATTGGCGGGCTTGAGGAATAGTTGAAGCCATACCCAATCGAAAAATAATATTATCCAAACGCATTTCAAGTAATTGTAGTAAAACCAGACCTGTTGACCCTTTAGCTTTTCCGGCGATACGAACGTATTTAAGTAATTGTCGTTCTGTAAGACCATAATGAAAACGCAATTTTTGTTTTTCTTCTAAACGAATACGATATTGAGATTTTTTTCCGGAGCGCGATTGGTTTCTAAGATCGCTTCCGGCTCTAGGCCTTTTACTCGTAAGTCCCGGTAAAGCCCCCAGACGGCGTATTTTTTTGAAACGAGGCCCTCGGTAACGTGACATAAAGACTCCTTATTTGATTGAATTTCATAAACCGAAATTAAAACTGAGCTAAATGATAAATGAAGCGAAATCCACTGAAGGATTGTACTACAAAGAATAATGAGATGATTTGTATCAATATCCAGACCCTTTTTTGTATTGTATATACATATATAAATATAAATCAAAAAAAAGGTTCCTTTTTTTGATTTATTCTGCCGAAATCTAACTCCTCCCATTTTTATTCATAATTGGAAGCTCCTACAGCATACTAGATCGATGGCTTTTGGAAAAAGGGGGGAAGCCTTTTCTTTTAAATGTTCT---TTTTTTTTTTTTCAAAAAGACATTATAAATCATCTAAAAAATAAAACAAATAGAGAAAAGCCGGCTATCGGAATCGAACCGATGACCATCGCATTACAAATGCGATGCTCTAACCTCTGAGCTAAGCGGGCTTAAATAACAGAGAAATTGTGCATGCATAGAAATTCAGTAAATTCCTAGGATCTTATCTAGTAACTTTCATTCTTAGATATTCATAAAGAATAGAATAGAATTTTAAATAAATTTATTGAATACTAGAGAACATAACGATTAATAGAATATAGCGATATATATTATAGAATTTTGATTTATTTATCAATTCGATATTTATCAAGAATAAATATCTTACTCTTAATTAGATAATAAGA-TTTTTTTTTCATTTTTGAATTCAAATTCAAATGGCATTTAAAATTCTTTTTTTTTTCTAACCTAATTTTATTTATATATTCTATTGGGTTATTCTATATTATATAATATACATAATATTCTATTCTTATTATATATATTTAGTTATTCTAAATCGAATCTAACATTCGATTCTTATTATACATTATCTAAGTTCTACATTCTTCTATTCGAATTTTTAAGTCTAAATAATTAGGCTTTAGACTAAATAATTAGAATTATCTTCTAATTCTAAATTAATGGAATGATTAGTTATAGCTATTACATTCTAAACGATTCATGAATATTTAATAAATTTAGTTATTTTTAGTTATGTTATATAGGATCTTCTTTAAGGAAAGGATAAGAAGAAAAATGAAATTAAAGAGAAAGATATAATCCAGATAAATGGAATCCAGATTAGAATGAGACATTTCTCCCTTTTTGTTTTTATTCGAAAAGGCGTAAGAAAAGACGAAAAA-AAAAATCGACCGTTCGAGTATTCCACCAGATTGCATGAGAAAAATGAGAGTAAGAGGGGCATATATATATGTTATGGTAGTATATATCCACCTATATTGAATTGCGGATACAGAAAAGATAGAATCATTTCTGACAAGAAATCAAAACACTTTTCGATATAGGAATCCGTATCTAAGGAATTCAACGGTTTCCGCATAAATGAAAGAAAAAGGGGAACAGCATTGAGATCCTAAAACACAAAGGGGGGATATGGCGAAATTGGTAGACGCTACGGACTTAATTGGATTGAGCCTTGGTATGGAAACCTACTAAGTGATAACTTTCAAATTCAGAGAAACCCTGGAATCAAAAATGGGCAATCCTGAGCCAAATCCTGTTTTACAAGAACAAACAAGGGTTCAGAAAGCGAAAAAGGGGATAGGTGCAGAGACTCAATGGAAGCTGTTCTAAGAAATGGGGTTGACTGCCTTTTTTTTTTGGTAAAGAAAGGAAAATAAATCCTTCTATCGAATATCGAAACTCCATAAAGGATGAAGGATAAGCGTATATACACTATGTATACACAATGAAAAACTATCTCAAAAATGACAACCGAATCCGTATTTTTTTTTATGAAAAAGAAAAGAATTGTTATGAATCAATTCCAAGTTGAAGAAAGAATCGAATATTCATTGATCAAATCATTCACTCCATAGTCTGATCGATCTTTTCTTTTGAAGAACTGATTAATCGGACAAGAATAAAGATAGAGTCCCATTCTACATGTCAATATCAATACCGGCAACAATGAAATTTAGAGTAAGAGGAAAATCCGTCGACTTTAGAAATCGTGAGGGTTCAAGTCCCTCTATCCCCAAAAAAAGTCTCATTTTACTCCCTAACCATCTCTCCTACCCTCTTTTTGTGTTAGTGGTTCAAAATTCGTTAGGTTTCTCATTCATCCTACTCTTTTCCAGATACAAATGTATCTGAGCATAATTTTTTTCTCTTATCACAAGTCGTGTTATATATATGATAGACGTCCAAATGAACACCCTTGAGCAAGGAATCCCCAGTTGAATGATGCACAATTCATATTATTGCTCATACTCAAACTTACAAAGTCTTCCTTTTGAAAATTCAAGAAATGAAATTCCCCGTGCAAGACTTTTAATACTTTTTTTTGTCTTTTTTAATTGACATAGACCCAAGTCATCTAGTAAAATCAGGATGGTGTGTTGGGAATGGTCGGGATAGCTCAGCTGGTAGAGCAGAGGACTGAAAATCCTCGTGTCACCAGTTCAAATCTGGTTCCTGGCATATGATTAATATGTATGAGTATCTATTCTACAAATTAAGTGATATGAATCGCCATACATATTCATTAGACATACATATTCATTAATAGTATAGATCATGATACATACATACTTATCCATCTAGCTAGATGTCTGGGAATAGACCTTTTTTGTATTTCTTTCTTCCCCCCTATGTGACTCGCTAGAGCCCATCTAAGTGATGTGCGCGATACAAAGTTCATGCTGCAGAACTCTTTTTTTTAGTTCATCCTATTGGCTTGGCTCATCCGAAATAAGCATCTTCCAATTTTTAGAATCTCAAAGAATGTATTGTTTTTTTCTATTTAATTTATTTCATAATAATAATACGAATGAGACTTCAATTCCTCTATTTGATCTAGAAAAGAACATACAAATATTTCTTGAATCTCGGGAGTTGTAAAAATGAAGATTAGTTTCTTAGAATTCAATAAGCATCTTGTATTTCATAAAAATTGGGGGCAATATAATCTTTACGTAAGGGCCATCCTATCCAACTTTCAGGCATTAAGATACGTTTCAGTCGTGGATGATTATCATAAAGGATTCCCAACATATCATAAGATTCCCGTTCTTGAAAATTCGCGCTTTTCCAAACCCAGAAAACAGATGGAATTTTCGGATTACTCCTTGGAGCAAATACTTTTATGCATATCTCTTCTGGTTGATCTACACCATACTCTATTCTCGTAAGATGATACACACTGGCTAACAGTCCGCCCGGTGCTACATCATAGGCACATTGGGAACGTAGATAATTGTAACCATATACATACAAAATAACAGCAACGGAATGCCAATCCTCGGGCTTTATTTGTAAAGTTTCTATTCCTTGGTAATCGAAGCCCAAAGATCTATGAACTAGCCCATGTTTGACTAGCCAAGCAGACAAACGACCCTGCATCTTTTTTATCTCTCCCACATTTTGATTTCTATAAGGATTTCACATTTACGATGAAATTGTTGAATTTATGAAGATTAATTCGATCTTTCTTATTCTGTACACATAAATCCTGCCTAATTAATGAATTCAGGGGAAGATACTGAACTCTTGTATTTAAAAAATGTTTCAGGCGGGATTTCTGACGTAGATGGTGGTTGATAGAGTAATCCTTGATCATAATTTCCAGGATGAGTACTGCATACAACACGAAACTTGTGATTGGTAGTAAAAGTAAACGAGTGATTCTCCTGTTGCACTCGAATTCGATCTTCATAGATTTCTAGAGATATTTTCTTACGAAGTTTTGTTATGGCATCTATAACAGCCTCTGGTTTAGGCGGACAGCCCGGCAAATAAACATCTACAGGAATTAGCTTATCGACTCCTCGAACAGTGCTATAAGAATCGGTAGTGAACATCCCCCCTGTAATTGTACATGCTCCCATAGCAATAACATATTTTGGTTCAGGCATTTGTTCATATAATCTCACTAAAGAAGGAGCCATTTTCATTGTTACTGTGCCGGCTGTTAAAATTAGGTCCGCCTGTCTAGGACTCGATCTCGGTAACAGTCCATAACGGTCAAAATCGAACCGTGAGCCGATTAATGAAGCAAATTCAATGAAGCAACAACTGGTACCATAAAGAAGCGGCCATAAACTGGAGAGTCTTGACCAATTTGAAAGATCATTTGATGTAGTTGAAATAACTGAATTTTGGATTGTTCGATCAAGTAAGGAAAACTCAATGGAATTCATAATTCTCTCAATGTTATTTTTTTTTTACTTTTTTGTTATTGTCTGAATATTCAGAAACTAAGACCACTCTAATGCTCCTTTTCGCCACGCATAAACTGAACCAACAATTAGGATAAGCATGAAAATGAAAGCTTCTATAAATACGGATATCCCTAATACATCAAAACTCATTGCCCATGGATAAAGAAAAACCGTTTCAACATCAAAAACAACAAAAACTAGAGCAAACATATAATACCGGATTCGAAATTGTAACCAAGCATCACCCATTGGTTCTATACCCGATTCATAACTAGAAAGTTTCTCTGGCCCTTTGTTAATCGGGGCTAAAACTGCGGAAATTAGAAATGCCAAAATAGGAATAACGCTTGATATTATTAGAAATGCCCAGAAAATATCATATTTGTAAAGCAGAAACATAAACGAACTCCTATGAATGGGGAAAATATACCGAATTCGTTGATTCGAATTGGAATTCATTGTCAAGTCATCGATAACTGGTTAGTCAAAACAACAATTCATTTTGATCGAACCGCATAGTTTCGTGTGTTGTGATGTCTCGATTTAAGATTTCTCAATTGTAATCCGAGTTTCATTACACTTCCTTCGATTTTATTTCAATATAGTATAAGTATAAATCTCTTATACAAACAAAACAAAAAAAACTCTCTTGTGTTCACCTCGCTTCGGACTTGTTTAAATAAAAAGAATTCAAAATCCACTTCTCATTTGTGTTTCGAATTTCGAATATTCGAATTAGAAATTCAATCTATTTTGATTCTATTCTATAATCTATTTGATTTTATGTTTATGAATTATGTTTATGAAAAGATATTCGTTTTTCAAACTCTGACGTGTCAACAACTACAGTAATCTGTTCCTATATCCATGTGACTTACTATTCCATTTGAGTTGGGTTACGTTGGAGTTTTTAACCGGATTCATGTCATGATTTTGACTCCACAAATTAAAAGTAGGTGAGTATACCAAAGAAAGGAAGTATCAATAACTCTTTGATTGTGAACAGTAAAAGAGGCAAATTCCTATGTAATTCACATACGAAGATTATTAATTACTGAAGAAAAGTGGGTTTGTTTATCCGAGATTAGAAAAAAAATAGCGATTAAATCCATTGAAATGTGTTTTTCTTTTCAGTTTTATGTTCTGCTCTGAACGAGCCCCCTACGAGCAAGCTTATGGGAATGATTTGATTTCGATGAACCAAGCAGCCTCAAGCGGTCAGTTACAAACAACAAGAAATAGAATAATGAGGAAATGAAAACTATACAACTTTTGTATTTCTTCAATTTTGTTTTTATTATTTAGGGCTATACGGACTCGAACCGTAGACCTTCTCGGTAAAAGAGATCGAACTAATTCTTATCAAAATGATTCGGACTCTTTCAAAGACCCAACATGCATTTTTTTTTGCATTGGGCTCTTTCATTAACTGATAGAAATATCAGTTAGTCTACCATATTTTTTCTTGACAGAAAAAAAAGGAAATGGCTCCATGTGCTCTAATTCATTATTAGGATTCTGATATAGGAGCACCACCAAAGTGTTTCAAAGAAGGGTTATCTTGACGTAGGTCTGCTTATGGCCTAGATCAACCTAAGTTAAATGGAGTCTCTATCATCCTGATTAAAGAATCAAATATGAAACTTCATACGCCTTAAGGTTCATAGGGCGAAAAGAGAATTTTTGAGGTCCTTATACTCTTTATGCCTAGCATTGAATAGACTAAGTATTTACCTTATCAATATCTCAAATCAATGATGGATTCTATTTGGTTCCTAAAAGGGCACCCGAATCGGACCGAACCAACCGTTTGTCAGGCTATTGTTCTCTTGTTTTGTTCCCTACAAGTCATGGAGTCAGACATTAATTTCTCAAAAAGATCAATTCCTTTGATTGCATGATGGACTCCTCTGAAAAACATTGGCGCGCGTGTAAACGAGGTGCTCTACCTAACTGAGCTATAGCCCTTGTCCTTGTGATATATATTTTATCATATTATGTAGATAATTTCTTGTCAAGATGAATATTCCATGATCCCACATCATATCTCTTTGATCTTTTTGATTGGTATTGCTTAGAAGTCATATTGGATTTATAATCCATCCATGTGATGGGATGGGTCCCTTTTTGTTTCTCGTTATCGTTATAATGATAAATGACCTACTTAACTCAGTGGTTAGAGTATTGCTTTCATACGGCGGGAGTCATTGGTTCAAATCCAATAGTAGGTAGAACTTATTAGATACCATTGACCGTGGTATCTAATAAGTTCTACCTACTCACCTTCGTTTATTGATATTGATTTTGTATCTTTTCTATCCTCTTCGATTTGATTTTCGAATTTCAACTTAAACTTTTTTATTTACATCAGAATCCGATTCCACTTGCTTGAATTGAATTGTATTCAATCGGCAGAATCCAAATAAAAATAGGGTGGAGAAACAGAAATTCTTTTGATTATTCTATTCGGGCGCACCAACTAGTTACGAAATCGCATTGATAACCTCTACTCGTGTCCTAGCTCGTCTGAGAGCTAAATTTGCCTCAATTGTTTGTCTCTTACTTTCAGCTTTCCTCAAATTAGCTTCTGCTATTTCAAGAGTTTTCCGGGCTTCTTGGGGATCAATGTCACTACTCTTCTCCGCATCATTTACTAAAATAGTGATCTCATTATTCCCTATTCTAGCAAAACCACCCATCAGAGCCATCGTTAACCATTGGTCGTTAAAGCGTATTCTTAAAATACCTATATCTACAGCTGTGGCGATAGGCGCGTGATTTGGTAATACGCCAATTTGTCCACTATTAGTAGATAAAATGATTTCTTTAACTTCTGAATCCCAAACAATTCGATTAGGGGTCAGTACACAAAGATTTAAGGTCATTTCTTCAAATTGCTCTCCATTTCTAAGTTTGTAGCCTTCGCAGTAACTTCATCGATGTTACCTACCAAATAAAAGGCCTGTTCAGGAAGACCATCTAATTCTCCGGACAGGATCAATTTAAACCCTATAATTGTTTCGGCTAGACCAACATATTTCCCCGGGGAACCGGTAAATACTTCTGCTACGAAAAAGGGTTGTGATAAGAAACGCTCAATTTTTCGCGCTCTTGCTACGGTTAAGCGATCCTCTTCGGATAATTCGTCCAACCCAAGGATAGCTATAATGTCCTGAAGCTCTTTGTACCGTTGTAAAGTTTGCTTAACTCTTTGCGCAGTTTCATAATGTTCCTCACCAACGATCCGAGGTTGGAGCATAGTTGACGTTGAGTCTAAAGGATCAACTGCTGGATAGATACCTTTAGCAGCCAATCCTCTTGATAGTACGGTAGTAGCATCTAAATGGACAAATGTCGTGGCAGGAGCGGGGTCGGTCAAATCATCCGCAGGTACATAAACGGCTTGAATAGAAGTTATGGACCCCTCTTTGGTAGAAGTAATTCTTTCTTGTAAAGAACCCATTTCGGTACTAAGGGTAGGTTGATAACCCACAGCGGAAGGCATTCTACCCAATAAGGCGGATACTTCGGATCCCGCTTGGACGAAACGGAAGATATTGTCGATAAATAGAAGTACGTCTTGTTCATTAACATCTCGGAAATATTCCGCCATAGTTAGGGCAGTCAAACCAACTCTCATACGAGCTCCCGGCGGTTCATTCATCTGACCGTAGACTAGAGCCACTTTTGATTCCGCAATATTTTGTTCATTAATTACTCCAGATTCTTTCATTTCCATGTAGAGATCATTTCCTTCACGAGTACGTTCACCGACTCCGCCAAACACGGATACACCCCCATGAGCTTTGGCAATGTTGTTGATCAATTCCATAATGAGTACTGTTTTACCCACTCCGGCTCCCCCGAATAGTCCGATTTTTCCTCCCCGACGATAAGGAGCTAAAAGATCTACTACTTTTATTCCTGTTTCAAAAATAGATAATTTTGTATCTAACTGTATAAAGGCAGGCGCTGGTTTATGAATAGGGGATGTTGTGAGAGTATCTACAGGACCTAAATTATCAACAGGCTCTCCAAGCACGTTGAAAATTCGTCCTAGAGTCGCTCCACCGACTGGAACACTTAGAGGAGCTCCCGTGTCAATCACTTCCATTCCTCTCGTTAGACCATCTGTAGCACTCATGGCTACAGCTCTAACTCGATTATTCCCTAATAATTGCTGTACCTCGCAAGTCACATTAATTGGTTGACCGACAGTATCTCGACCCTTAACTACCAGAGCGTTGTAAATATTAGGCATCTTGCCAGGGGGAAAGGCTACATCCAGTACCGGACCAATGATTTGAGCGATCTGTCCCAGTTTTTTTTTTTCAAGTGCGGAAACCCCAGGACCCGAAGTAGTAGGATTTATTCTCATAATAATGAAAGTGAAATATGTCAAATTTTTTTTTTTTCGAAATTTAGCGAATCCAAAATAAAATCTTCGATAGCAAGTTGATCGGTTAATTCAATAAGAAATGGGAGTTCGCGCTCGATTTCGTTGGTACCGTCCAACCGAATGCAAAGCAATTCAATTGTTTACTTATGCAATTGCAATTTCAATGAGGGAATTTTCAAGTTCAACCAACCGATTTTCAAAATCTCAAGTGGATGAATCAAAATTTTGAGAAAGTCTTTCATTTATCTATCATTATAGACAATACCAGCCATATTATCTATGGAATTCGAACCTGAACTCTATTTTTCGACTCATTATTTCTATCTCATCGGCCCTTATTTCTTATTTTAGCATATCGATTTATGCCTAGTCTACGCTTTTTATAGATATTTATACCCCCTTTCTTTCATGAACGAATTCCGCATATTTTCTTTGCACATCTAGGATTTACATATACAACATATATTACTGTCAAGAGTCAATTTCTTAATATTTCGATTGAAAAAAAAGTAAGGGATTAGAAACTTGAAAAACAAGGATTGGGTTGCGCCATACATATGAAAGAGTATACAATAATGATGTATTTGGTGAATCAAATACCATGGTCTAAAAAAATAAGAAACCGTTCTGATTAGTTGATAATATTAATTGAAAATCTTGTGAAAGATTTCTGTCAAGGGGTTTCATTAACTCCTAATTTATGTCGAGTAGACCTTGTTCTTGCGAGAATTCTTAATTCATGAGTTGTAGGGAGGGACTTATGTCACCACAAACAGAGACTAAAGCAAGTGTTGGATTCAAAGCCGGTGTTAAAGATTATAAATTGACTTATTATACGCCTGACTATGTAACCAAAGATACTGATATCTTGGCAGCATTCCGAGTAACTCCTCAACCCGGAGTTCCGCCCGAGGAAGCAGGGGCTGCGGTAGCTGCGGAATCTTCTACTGGTACATGGACAACTGTGTGGACCGATGGGCTTACTAGCCTTGATCGTTACAAAGGACGATGCTACAACATTGAGCCAGTTGCTGGAGAAGAAAATCAATATATATGTTATGTAGCTTACCCTTTAGACCTTTTTGAAGAAGGTTCTGTTACTAACATGTTTACGTCCATTGTGGGTAATGTATTTGGGTTCAAAGCCCTGCGCGCTCTACGTCTAGAGGATCTACGAATCCCTCCCGCGTATTCTAAAACTTTCCAAGGCCCGCCTCATGGCATCCAAGTTGAGAGAGATAAATTGAACAAGTATGGTCGTCCCCTATTGGGATGTACAATTAAACCTAAATTGGGGTTATCCGCTAAGAATTACGGTAGAGCAGTTTATGAATGTCTACGCGGTGGACTTGACTTTACCAAAGATGATGAGAACGTGAACTCCCAACCATTTATGCGTTGGAGAGACCGTTTCATATTTTGTGCGGAAGCAATCTATAAAGCGCAAGCTGAAACAGGTGAAATCAAAGGGCATTACTTGAATGCTACTGCAGGTACATGCGAAGAAATGATAAAAAGGGCTGTCTTTGCCCGAGAGTTGGGAGTTCCTATCGTAATGCATGACTACTTAACTGGGGGATTCACCGCAAATACTAGCTTGGCTCATTATTGCCGAGATAATGGTCTACTTCTTCACATCCACCGTGCAATGCATGCAGTTATTGATAGACAGAAGAATCATGGTATGCACTTTCGTGTACTAGCTAAAGCTTTACGTATGTCTGGTGGAGATCATATTCACGCTGGTACAGTAGTAGGTAAACTTGAAGGGGAAAGAGACATAACTTTGGGATTTGTTGATTTACTACGTGATGATTTTATTGAAAAAGATCGAAGCCGCGGTATTTATTTCACTCAAGATTGGGTCTCTCTACCAGGTGTTTTGCCCGTGGCTTCAGGAGGTATTCACGTTTGGCATATGCCTGCTTTGACCGAAATCTTTGGAGATGATTCCGTACTACAATTCGGTGGAGGAACGTTAGGACACCCTTGGGGAAATGCACCCGGCGCCGTAGCTAATCGAGTAGCTCTCGAAGCATGTGTACAAGCTCGTAATGAAGGACGCGATCTTGCTCGCGAAGGTAATGAAATTATCCGTGAGGCTAGCAAATGGAGTCCTGAACTGGCTGCTGCTTGTGAAGTATGGAAGGAGATCAAATTTGAATTCCCAGCAATGGATACTTTGTAATCCAGTAATTAACGTTTGGTTTATTAGTTGAATTTCAATTAAACTCGGCCCAATCTTTTACTAAAAGGATTGAGCCGAACCCAATGATTCTATTGTATATATTTTGGATAGCTACATATTTATCTAGATATACAAGATCTTAAATACAAAATATACGACTAAACACAACTCTTTATATTGTTGTGTTGGGTCCACAATTAATCCTAGGGGCTCTTAGGATTGGTGTATTCTTTTCTATCCCGCAGTTTCGTCATGGATCGAGCCAAGTATCACAACTTCTTCTACCCATCCTGTATATTGTCCGTTTCGTTCTGTGTTGGAATATAAACTTATTATATTAGTAGACGAGATTTTACGAAAAAAGTTCTTCATATTTAATATTTATGCAATTTTTTTTTCTATGCGAGTTTTACACAAAATGAGGGCAACCACTATTTCGAATTGAAAAAGATCGTATATAATGAAATGATACTCTGGGGTCTCACAAAAGAGAATGATTTCTTTCAATTGACTATTCATCTATTGTATTTTCATGTAAATAGGGGCAAGAGAGCTCTATGAAAAACTGGTGGTTCAATTCGATGTTATCTAAGGGTAAGGGGGAATTCGAATACAGGTGTGGGTTAAGTAAATCAATGGATAGTCTTGGTTCTATTAAAAATACCAGTGTAAGCGAGGACTCGGCTAGAAATGATAAGGATAAAAACATTCCTAGTTGGAGTGACAGTTCGAGTTCCAGTAATGTTGATCATTTGGTTGGTCTCAGGGACATTCGGAATTTCATCACGGATGACACTTTTTTTGTTAAGGATAGTAATAGGGACAGTTATTCCATATATTTTGATATTGAAAATCCAATTTTGGAGATTGACAATGATCCTTCTTTTCTGAGTGAACTAGAAAGTTCTTTTTATAGTTTTCGTAATTATAGGAATAATGGATCTAAAAGTGATGATCCCGACTATGATCGTTACATGTATGATACTAAATCGAGTTGGAATAATCACATTCATAATTGCGTTGACTCTTATCTTCATTCTCAAATCTGTATTTTTAGTCACATTTTAAGTAGTAGTGACTATTACAGTGACAGTTACATTTATAATTTCATTTGTGGTGAAAGTGTAAATAGTAGTGAAAGCGAAAGTTCCAATATAAAAACTAGCACGAATGGTAGTGATTTAACTATAAGAGAAAGTTCTAATGATCTCGATGTAACTCAAAAATACAGGCATTTGTGGGTTCAATGCGAAAATTGTTATGGATTAAATTATAAGAAATTTCTTAAGTCAAAAATGCATATTTGTGAACAATGCGGATATCATTTGAAAATGAGTAGTTCAGATAGAATCGAACTTTCGGTTGATCCAGGTACTTGGGATCCGATGGATGACGACATGGTCTCTGTGGATCCCATTGAATTTCATTCCGAAGAGGAACCTTATCAAAATCGTATTGATTCTTATCAAAGAAAGACAGGATTAACGGAGGCTGTTCAAACAGGTACAGGGCAACTAAACGGGATTCCCATCGCAATTGGGGTTATGGATTTTCAGTTTATGGGGGGTAGTATGGGATCCGTAGTAGGCGAGAAAATCACCCGTTTGATCGAGTATGCTGCCAATAAATTTTTACCTCTTGTTCTGGTGTGTGCTTCCGGAGGAGCACGCATGCAAGAAGGAAGTTTGAGCTTGATGCAAATGGCTAAAATATCTTCCGTTTTATATGATTATCAATCAAATAAAAAGTTATTCTATGTATCAATTCTTACATCTCCTACTACTGGTGGAGTGACAGCTAGTTTTGGTATGTTGGGGGATATCATTATTGCTGAACCTAATGCCTATATTGCATTTGCGGGTAAAAGAGTAATTGAACAAACATTAAAGAAGACAGTACCTGAAGGTTCACAAGGGGCTGAATATTTATTCCATAAGGGCTTATTCGATCCAATCGTACCACGTAATCTTTTAAAAGGCGTTCTGAGTGAGTTATTTCAGTTCCACGCCTTTTTTCCTTTGAATCAAAATTAACTCAAGTAGAGTTCTTACATTAAAGTTTTTTTTGTGGCGAATAATTAGTTAGTTAGTTTATCAGAATCAAAATAAAACAAAACCCGAAGAATTTATTTTTCTTTGATGACATAAGATTTTATTGTAGAAAGAATCATGCGGATAATTATTTTTTTTTTACCGATATTACGGATTAGTAATCAGTAAACCTCTCTCAACAAAACAACATAAAAAGAGAATTCTTCCTTAGAATTAGGAGGCAAGAAGGCAAATAAAACGAATTTCATGTTCCCCTCTTGCGTATGTATATATAATTCAAATAGAGAAAATATAGAATCTTGCACCTTTCTATATCTCCCAACAAGTCCCATTTTCCCTAAGAATCCCTGCGGTTGGATCGGATTCTAACGAATCGTTCGGGAATTTGTAAGAAAC-TTTTTTTTGATTTTTTTGATTAAAAAAGCAATTAGATATTCAAAAAGAAATTAGAAGCTAAGAACAACCGAAGAAGAAAAATAAAATAAGTAAGAATAATAAAGAAAATGGATTATCATACAGATATTTCATGGAGAAAGATGCGTTTATTTAGTTCTATATTCCTTGCACTTAGTATAGATACTCATTTAGTATACTTATATACGAATTAGAATATGATACGAATTAGAATATGATACGAATTAGAATATGAATTCTAATTATTATAGGATATCTTTATACCAATAAGAGGTACAAATATTAAATCGAGGTACCCTTTCTATGACAATTCTCAACAACTTTCCCTCTATTTTGGTGCCTTTAGTGGGCCTAGTATTTCCGGCAATTGCAATGGCTTCTTTATTTCTTCATGTTCAAAGAAATAAGATTTTTTAAATCCGATGGGGCCAAATGTCATCTAGTTTTTTTTTCAAGACTTAACGAACACAGATATCAATTTAGTAGAATATTGTAAATTTAGTAGAATATTGTAGAAGACTAACAGGTGGCTTTCTCCAAACAGAAACGAAAGAGCTTTTATGCATGCGTAAACATGATATATAGGTAAATGAATTCTAGCTATTTTCAACAATAGGCGAGATCCGAGCTCATGTCTGCGATGAAAGTCAATGTATCTATATATATATAGCTATCTATAGGGAATCATATGAACGGGATGCTCTTATTTTATTATATCTAACCAATTCGATAAATTACTGCTAAAAGTTCACATCAGAATAGTACTAGTTGATGAGAGTTATTTCGGAAACAAAAAAAATAAAGTCAAATTGATTTTGGTTATTCCCTCAATTCCAATAAAATGCAGCTGGATCTAGTATGTATGAGTTGGCGATCAGAATATATATGGATAGAATTTCTAGCAGGATCTCGCAAAACAAGTAATTTCTGCTGGGCCTTTATCCTTTTTTTAGGTTCATTAGGATTCTTATTGGTTGGAATTTCTAGTTATCTTGATAGGAATTTGATAGCTTTATTTCCATCTCAGCAAATCAATTTTTTCCCACAAGGGATTGTGATGTCTTTCTATGGGATCGCGGGTCTCTTTATTAGTTCCTATTTGGGGTGCACAATTACATGGAATGTAGGTAGCGGTTATGATCGATTTGATAGAAAAGAAGGAATAGTGTGTATTTTTCGTTGGGGATTTCCTGGAAAAAATCGCCGCATCTTTCTACGATTCCTTATGAAAGATATTCAGTCCATCAGAATAGAAGTTAAAGAGGGTATTTATGCTCGTCGTGTCCTTTATATAGAAATCAGAGGCTTGGGGGCCATTCCCTTGAATCGTACTGACGAGAATTTGACTCCACGAGAAATTGAGCAAAAGGCTGCGGAATTGGCCTATTTCTTGCGTGTACCAATTGAAGGATTTTGAAAAATGAACTGAAGAATAAATGCTTTCTTAGCAGGAGAAAAAGCCCAAGAATCCTCTTTTTTCTATAGCATAACTTACTTAATTGAAGTTTCTTCAGAACGCCCGGTTGGACCAAAGCAAGGCAAATGTGTACGGAACAGCCATACGCAAAAAAAACTATTTTTTTGCGTATGGAAATCCCCACTCAATTCAATTCAGTAACAAAAGAAGTAAGAAATCAAAATAATAGATTCATCCCATATATCAAAACAGTTCGGAATAAAAAATTTATCTTTTTATTTTCAATATTTGGAATTGATACGTTACATATGGATAGATCATATCTTGTAAATTATCTCTATTTTCTTTTGTCAATCGACCCTTTTCTTTTATCCTTTCTTTTGTCTTTCTTAATGACCAAAGAATTGGATCTCGTAGAATGAGAACTTTTCTGTCTTTTTTTTCCACTCATTTTTGATCATCACAATATTCTTCAGAAAATTCTCTCAAATATTCCTGGATTATGCTCTGGGGCCGGGGAGCCCGCGAAAATTTTTTTTCGAAATATTTGATATTTTCCTTTTTATTTTAATAGAAAGGAACGGAAGTTCTTTCATTTCGAAATCCGCATAATATTCATTATTTGAACATTCATCGAAAGGGGGAATTGCTTCGAATATTTGATCAATTGAGATATCTGGAAACAATATTTTTTGATTATTTCTTCATTCGAATTCGAAGTGGATTCTTCTTCTATTTCGGTATTTTTTCTACACTAGATTCAAGGACTAACCGCTGAATCACAACTAAAAAACATAAACTAGCTTCATATTCATAGGCGCGATACCTTGTAATAGAACTCATGCTTGATAGAAACATTAGATCGCATCGAATCTACGAATGAGGTGGGTTCATTAACAATTCACAGATGAAAAAATGACAAAAAAGAACGCATCCATTCCCCTTCGATATCTTTCATCTATAGTATTTTTAGTCTTTTTGCCCTGGTGGATCTCTCTCTCATTTAATAAAAGTCTGGAATCATGGGTTACTAATTGGTGGAATACTAGGCAATCCGAAACTTTTTTGACTGATATTCAAGAAAAGAGTATTCTCGAAAAATTCATAGAATTAGAAGAATTATTCCTCTTGGACGAAACGATAAAGGAATTTCCGGAAAGACATCTCGAAAAGCTTCGTATAGGGCTTCAGAAAGAAACAATCCAATTGATCAAGATGCACGATGAGGATCATATCCATACGATTTTGCACTTCTCGACAAATACAATCGGTTTCGTTATTCTAAGTGGTTATTCTATTCTGGGTAATGAAGAACTTGTTATTCTTAACTCTTGGGTTCAAGAATTCCTATATAATTTAAGCGACACAATAAAAGCCTTTTCGATTCTTTTAGTAACTGATTTATGTATCGGATTCCATTCGCCCCACGGTTGGGAACTAATGATTGGCTATGTCTACAACGATTTTGGATTTGCTCATAATGATCAAATCATATCTGGTCTTGTTTCCACTTTTCCAGTCATTCTAGATACAATTTTTAAATATTGGATTTTCCGTTATTTAAATCGTGTATCTCCGTCACTTGTAGTGATTTATCATTCAATGAATGACTGAAAAACGATTCACTAATCCAATTATAATCTTTCTGACTTTGTACATAAGCAAAGCATTCAAAGTCGTACTTACCTTACTTTTTCTACCCATCGAGGGGATTCCTCCCAGATTCCAGTAATCCTATATTCCAGTAAAATTCTTTCAGTAAATAGCAGAATCGCGGATAGGGAACTATATTAGCGACCTACCTAATTTTATTGTAGAAATTTTCGGGATCAACGATTGAACCATGCAAATTAGAAATACCTTTTCTTCGCTAAAGGAAGAGATTACTCGATTCATTTCCGTATCGCTCATGATATATATAATAACTCGGGCATCCATTTCAAATGCATATCCCATTTTTGCGCAGCAGGGTTTTGAAAATCCACGAGAAGCAACTGGTCGTATTGTATGCGCCAATTGCCATTTAGCTAATAAGCCCGTGGATATTGAGGTTCCACAGGCGGTACTTCCTGATACTGTATTTGAAGCAGTTGTTAGAATTCCTTATGATATGCAGCTGAAACAAGTTCTTGCTAATGGTAAAAGGGGGGCTTTGAATGTGGGGGCCGTTCTTATTTTACCAGAGGGGTTTGAATTAGCCCCCCCCGATCGTATTTCGCCCGAGATGAAAGAAAAAATAGGTAAACTGTCTTTTCAGACCTACCGACCCACTAAAAAAAATATTCTTGTGATAGGGCCTGTTCCTGGTCAGAAATATAGTGAAATCACTTTTCCTATTCTTTCCCCGAACCCAGCGACTAATAAAGATGTTCACTTCTTAAAATATCCAATATACGTAGGTGGGAACAGGGGAAGGGGTCAGATTTATCCCGACGGGAACAAAAGTAACAATACGGTTTATAATGCTACAGCTGCGGGTGTAGTAAGCAAAATCATACGAAAAGAAAAGGGGGGATACGAAATAACCATAACAGATGCATCGACTGGACGTGAAGTGGTTGATATTATCCCTCCAGGACCCGAACTTCGTGTTTCAGAGGGCCAATCTATCAAACTTGATCAACCATTAACAAGTAATCCTAACGTAGGTGGATTTGGTCAGGCAGATGCAGAAATAGTACTTCAAGATCCATTGCGTGTCCAAGGCCTTTTGTTCTTTTTGGCATCTGTTGTTTTGGCACAAATCTTTTTGGTTCTTAAAAAGAAACAGTTTGAGAAGGTTCAATTGTCCGAAATGAATTTCTAGATTCGCGGATTTATCAATTATCAACATCAAGTTTCTAAAAAAACCAAATTCTTCTTGGCAATTATGTTATGTATGAGCAAAAAAATTATGAAAAGTCTTTTGCTTCTTTTTCTATCGAATGTCGGGAATTTCTTGTACTGCACTCCTAAATCATAGTATATATATTGTGAAGAAGGCTATTTGACTGTCCCCCCTCTTTGTTTTTTCAATACAAATTGGAGGGGTGTGACTATGTCACTATTATCAGATTTAAATATCATAGAATGTGTCAATAGTTTTCTATTCTGATAGAATCAAATTTGATTAGAACTAGATACTAAACATACGATAAGTAAGCGGAGAATATAAAGAGAGGAAGGGGGAACAGGGGATTCTAAAAGGGATTATTCGTCGTACTAGTCTTCGACACCCGAAAGGGATGTGGGAAATTCCCTTTCGGGTGTCGAAATAATAATGGTTCTTGATTCCATTCATCAAAGATTCCTATTCGTAGTTTCTATTTTTTTTCAGGTTTATCAAAACTCTTTTTGTATTTCTTACGTATAATTAAGTAGTGGTAAAAAAAAATAACTGGAAAGTTGTTGAGTAAATAGAACTTCTTCAATGAACTTAGAAAACAATTTCAATTGATGAGACATTAAAATAAATAGAGTAAAGTTCTATTAGTATAGAAAGGATTTGGTATGATATCTGATCGACAGAAATCTATATATAGATGGATTGTGATTCTGTGATCCAGGAAAAAGAAATTGAGTGATTCCTTAATTTCTTCTAACTTTGAAAGTATCGATAGATACTATCGGGGAACAGATAACAGATGTTCTGCATCAATTAAGCAAGTTAATAAAAAAAAAGCATCAGAAAAAAATAAAATGGAGTTTTTTGAAGCATCGGTGATCTATTTTGTCATTTATACGAACAAAACAAAATAGTATGATCATTAAGATAGTATGATCATTAAGAACTCAAGGGGCCCTACCCCTCGAATCAGACAGAGAAGGGAGTGATAGGGTACCTTGAGTTCTTACGCTTTTATGTCTATAAGGCAGTTCATTCGATTACTACAAGGACGAACCTAATCCGGAATATGAACCATAAAAGAAAATGCCTATTAAACCGATCACAGGAATACCAGTTACAGTACCTATTATCCAAAGAGGAATCCTTCCAGTAGTATCGGCCATTTATCCCGCCTCCCTCCCCATTTTATCAAGTGGTCGTGCTAGAGACATAAACAGTCATAGATAATTATAAGATGCGATCCTTCCGAATGGGATAAGAGAATTCCTACTAGTTTTTATTCGTCTACTATTCTCTTTTCTTCTCTTAATTGAAGAAATAATTGGAAAATAAAACAGCAAGTACAAAAATGAGTAATAACCCCCAGTAGAGACTGGTACGGTTCAATTCAACATTTTGTTCGTTCGGGTTTGATTGTGTCATAGTTCTCTAATTCGGATTAGGTTTATCGTTGGATGAACTGCATTGCTGATATTGACCCTAAAAAAGAAACGGTAGGTACAGCTAGTCCGTGAACAGCCAACCATCGCACTGTAAAAATCGGATAGGTTCGATCTATGGTCATTGGGTCCTCCTAAAAAGATCTACTAAATTCATCAAGTTGTTCCAAAGAATCCAACCGGCCGGTTATTAATGGAATTCCTTGTCGGCTCTCTGTAAAATACTCGTTTGGACGAGGGCTTCCAAACACATCGTAAGCTAAACCCGTGCTGACGAATAACCAACCCGCAATGAATAGGGAAGGTATAGTAATGCTATGAATGACCCAGTATCGAATACTGGTAATAATATCAGCAAAAGAACGTTCTCCTGTGCTTCCAGACATGCTGAGCTCCACATATTCTTGTACAGTCAAAGGGCGATCGCTTCCGTAAAAGATAAAATCAGGAAATGGAAATTCACCGAATTTGAATCTTTGTGAGATCGTCAATATAGTACCCAGGGTATTTTTAGAATATACCGAATCAGTATAGCTATCCTTCTTCTGACACAGCAACGCAATTTCAATCAGTATCGAAATGCAATGCTAGAAAATTTCTTTCTTCTTTTCTTCTTGTTGGTCGATGTATAACTATGGACTATTCGTACTATTGAATCGAAAAAGAAAATGTACCTTTTAATAGAAAGCATTCAATAGAAAATTCCTCAAATTTCTGCAGTATGAGGTTTCTTTTCTCTCCATTTCCATTATTGGCTTCGGACTCGAAATTCAAGATCAAGTAAAATGGGAATCCGACGGATTGTTTTCTAATAATTCATGACGGAGATTATCATATTTCCCCATTTCAATTAGATGTGAAATCTACAAATATCTTTTTCGTAGGTGTAGAATTTTTTGTTGTAAACCCCCCCCCCTTTTTTTCAAGGAATTGGTTAGTCATCCAGAAACAAGTAACAGTAGGAGATAGCATTCGATAAAAGAAAGAGAAAAATGAATAAAATAATTCTAATAATCTAATTTGTGATGCACGCATTGGTGTATTAGATCCAAAGGATCTTTCTTGACCTAACTACAAAGAGGGGGCTTTTTTGTTTATATAATATGGAAAGACAAAATGGAAAATCTATAAAGAAAAAGATAATAGGAATTTTGAGTTTTAGAATCTAATTGGGCCGAAATAAAAATTTTATTTTTTTTTCGAGTGATCTGATTGTACGATACCTTTTTTTCTTCTTAGTTGAGATATTATGTGAATGAACCTACTGCTGAAACTAAAAACTAATGAGTTAAAATTAAAGTTTAAAGTAAATAAAATAAAGTAAAAAAAAAAATTTCGTTTTTGGAATGAAGTTACATGACACAGTTGTTATTATTATTTTAATATTAGTTGATTCAAGAGTTGCCCACCGAATCCGTTGATTCGGAATCGTGGGATGGGTTGATGTCAAAGATGATGAATTGATTTCTTTTTCTATCCCTGTCACTCATTTTTGTTAGTACCTTCTATAATACTTGAAGAATCAAAAACTTTCAATTGAACTTATTCTTTCAATTGGTATGGTATTTTTGCTTATCCTCGTATCTTTCAAAAGGTGAAACTTAGGGAAGTGCTTTCTAAACATATGTATAAAAAGAACATATTTCCTTTAGCTCCTTCATGCCTACTATAACTAGTTATTTTGGTTTTCTACTAGCAGCTTTAACTATAACCTCGGCTCTATTTATTGGTCTGAGTAAGATAGGACTTATTTGAAATTAATTGACTGAATAATTTAGAAAAAGAAATCTTTCTGTGGTATTCCATATATTTTCTAGTGTTAATTACCAATTATTGGTTATTGAGATTCCTAGGCAATACGCATTAATATTTAGGGATAGATATTACCTCTCTTTTCCCCTTTCAAATAAATTAAATAAATTAAATTGAAATGATTGAAGTCTTTCTATTTGGAATCGTCTTAGGTCTAATTACTATTACTTTGGCTGGATTATTCTTAACCGCATATTTACAATACAGACGTGGTGATCGGTTGGACCTTTGATTAATTCACATCTCTTTTTTTAACTGACCTCCTCATTTCTTTAATTTAATCCGGGGGGAGGTCAAGGTCAAATTCAGATTGCTGTTCAATTATTTCAGTTCAGTCTGTGTAATTTTCGATCTAAGACGACAAGAGCGGAATCACGCTCTGTAGGATTTGAACCTACGACATTGGGTTTTGGAGACCCACGTTCTACCGAACTGAACTAAGAGCGCTTTCTTATCACAACGGAAAAGACTGTAAAGAAGGAGATTCCGTTTTTTTTTTACCCCCAATAAAATACTTCTTGCATGTATCATATATCATAAAATTAAAGATTATCCATGTAAAAATTTAATCGATCTAAAATCGATCTCTCGTTACTCCTCCTCTGAGCAGTAATTGATAGGGATGACAGGATTTGAACCCGTGACATTTTGTACCCAAAACAAACGCGCTACCAAGCTGCGCTACATCCCTTTCAATTGGTCTACAGTATCATTGTAGAGAATCCCCGTCTTGTTTTCCACATCCTGATTATTTTATTCCCTCCATTGATATGCAAAATAGATCTTGCCATTTCTTCTTTTTGGTCTCATATCATATAACATATAATAATATTAAATAAATATTTTTCTTGGGAATTCTCAGGTGTAAAGTGACCCTTTTTTCTGCTTTAAGAAAAAAGAAAAGAAAATCTTATCCCCCGACTCATTGCACATTTCAATTTGAATTAGGGATTCCACGCACAAATACAAGTGGTCTTTAACTACATATACATCTCTTACCATAATATATTACAATATGGAATACAAAAAAAAGAAGGAGGATTTGCAATGCGAGATCTAAAAACATATCTTTCCGCGGCACCGGTACTAAGTACTCTATGGTTCGGGTCTTTAGCAGGTTTATTGATAGAAATTAATCGTTTATTCCCGGATGCGTTGACATTTCCTTTTTTTTCATTCTAGTTATTGAAATGAAAAGGGGTGAAGAAGATTAGAGATAAAATCAAATATTTGTGACTAATCTCTCTTTCCCCTCTTTTCTTTTTTTTTTTTTTTAGAATTCGATAGATAGAATAAGGGAGGAAAGAGAAAGAAAAAAGTGGATTCAACCTCAGCGAAACTCGGGTTGGGCTCCAATTAAATTAATAACACAGTTAAAAGAAAACGGAAATGTGGCTAGGCTAAGAGTATCATACAATACAAGATACTTAAATGAAATACTGTACTGTGATTAGCAATATAGTTAGAAATTATTGTATTACTTATTATTTACTATATTGATTGCAACAAAATCTTTATTTCAAAATTGGATTTTGAGTGGTTAGCAACTTCTATTTTTTTGTCCCTTGCTTCTTATTCGCTTCGGATCGGAAAATAGAAAAGTTGGGTGAATCAAAAACCCAAAGGAGGTTCATGGCCAAGGGTAAAGATGTCCGAGTAAGGGTTATTTTGGAATGTACCAGTTGTGTTCGAAACGGTGTTAATAAGGAATCAAGGGGTATTTCCAGATATATTACTCAAAAGAATCGACACAATACACCTAGTCGATTGGAATTGAGAAAATTCTGTCCCTATTGTTACACACATACAATTCATGGGGAGATAAAGAAATAGATATAGATAGAACCGAGTGCTTGTGTGTCACCCTTCCAAGGAACATGAAAAAATAATATAGATATATCTATATTATTTCATATATTTAAATGGAAACAAATAAATAAATATAGACAAACCAAATCCTATTAATTAATTCTAGAAATTATTTTTGATTTCAGCGAAATGGGATTTTTGCGATAAGGAATAAACAAATTATGGATAAATCTAAGCGACTCTTTCTTAAATCCAAGCGATCTTTTCGTAGGCGTTTGCCCCCGATCCAATCGGGGGATCGAATTGATTATAGAAATATGAGTTTAATTAGTCGATTTATTAGTGAACAAGGAAAAATATTATCTAGACGGGTGAATAGATTGACCTTAAAAGAACAACGATTAATTACTATTGCTATCAAACAAGCTCGTATTTTATCTTCGTTACCTTTTCTTAATAATGAGAAACAATTTGAAAGAAGTGAGTCGACCGCTAGAACTACCGGTCTTAGAACCAGAAAAAAATAGGCTTACTCTTCAACTGAATCAAAATTCCAATCCGAACTCAAACACAGATGGATGTTTTATTCAAAAAATACGAGAAGCAGTCGTGTCATAAGAAGAATAAATC-TTTTTTTTTATTGAGTGTGTTCGCTCATTTTGACGACTTTATCATATTATCTCATACTAATTTCTACTCTACCTTCCTGAAGTTCATTCTCCAGAGAACTCCATTTAAAAATTATGACGTCCAACTTCTTTATTTTATGATCTCATTGGAAATCATATAAAGACAATTCCTATTTGATATAGCTATTTGTGCAAGTATTTTACGATTAAGAAGCAACTGCGCCTTATACAGGTTGTGTATTAATAGACTATAAATATAGGATACCCGATTCCCGCGAATTACTGCATTTATTCGAGTGATCCACAAACGACGAAAATCCCTTTTTTTCCTATCTCTATCACGATGAGCCGAAACCAAAGCTCTTAGTTTCTGTTGAGTAATTGTTCGAGTAAGTCTTGAATGAGCCCCACGAAAGCTTGATGCAAATAAACGAATTTTTGTTCTACGTCTCCGAGCTATATATCCTCGTCTAATTCTGGTCATTGAATAAATGAAACTTTGATGAATAACTAATTGATTTCCTTTCTTTCAGTTATTCGTTTCCCCTTTCCTAGTCTATTAATAACAAAACGGATTCTTCCAATTTATAAAATCAAAATTCCAATGGCTTTTGCTACTCTAACCTTCCCGACCACACTTTTTTCCCTTTTTCTAGGCATTGGAAATACAATTTAAATATTTGAAATACAACAAAGTAGTAAATAAAAATAGATCAAAGAAATTGTGGGTTCCATCGTCTCTATGGTTACTTCTTAAACGGTGAGGTCCTCTCTATACACCGGAGCCCCTTTCTTCATTTAATCAATGTTATTGGTAACTTGTACAGTTACCACTCTTTGGCTCTACCCGTGAATTTTCTAGTAATAGGTCTTTCATAACAAGATAGACCTTCTACAGTAACGGTATTTAATTATGAAAATTGCTGGGGTAGATGGCCCTCTTAGTCCGTTCTTGCAAGAGTAGAAACATAATCTTTCTTCCTTTTTTTTAATAGTATTTCCCCCCCGCTTAATGGATAAACTATTTGTTACCAACGGGGAATTCTTTCTCACCTTAAATTGCAAATTGAGGTGATGGAATTTGCACCAATGGAAACCATAAATTTCATACACAATAGAAAGATATGATAGATCTATCTTTTTTAGATAGTGAATGCAGTTCTTCCATTCTATCCGATTCACAGGTACTGATCATTGATACTGGAAATTCTTTTGTTTTGTCTCAGCCCATGATTTAAACGAGTCGCACATACACCCTTGTACATGTTCCTCGGCGCTGAGGGCATCCCCCAAGAGCGGGGGATTTCGTGACGTTTCTGATTGGCTGTCTTGGGTTTCTAATAAGTTGTTTAATAGTTGGCATGCTGAATTATACATTATGGGCTGGTTTAGATCGATCCTAACCGTATGATTATGAATTTCTTCTATTTAATAGATTAATAGAATATTAAACCCCTAAGAAGTAAGAAGATAAAATTAAGAAGTAAGAAGATAAAATCTTAAATCGTGCATTTGCGTGAAATCACTGTTATTTTTTATCCAACCGCTACAAGATCAACAATTCCATGAGCTTGGGCTTCTGTTGCTGACATAAAAACATCCCTTTCCATGTCTTCGGATACAACCCATAAGGGCTTGCCTGTTCTTTGTACATAAACCTTTGTAAGGATTTCGCGCAGTTTCAGTAGTTCTTTCGCTTCCAGGATAACTTCTCCCGTCTGTCCCTCAGAAAAACCGCCAATAGGTTGATGGATCATTACCCTGATGATATATTATAACATAAAAAAAGGTTCCTCTATCTCGCACGATTAGGCGGGGGGAAGAGATAAAGAATAAGAATAAAGATAGAATTGAACAACCGTACAGGCATTTTTTTCGCATTGCATACGGCTCGACAATGGAATTCGCCTTTTTACCTTTCATCAACGAAAGTCATCAACGAAAGAGAAAATATGGGGTCTATTATACCCAGATCGGTCAATGATCCAATTACCACCCTTCTTTTTTTTTTTTTGGAGGAGTTCAAAAATACTATGATGGCCCCGTTGCTTTATATATTTATTTCGTTTGTGACTCAGCAATCCCAAAGTTTCTTTGTTTTTTTTTTTTCAAATAAAAAAGAAAAAATAATCTTC-TTTTTTTTATTTGCGTACTTTTTCATAACATAAATATTGTTAATAACCTTCCGGTGTGAAAAAAGTTTGTGACGCTGTAATAGGCCTACAATAGGTAAGATAAACTCGGAATACCCCTCTTTTATCTCATACTACTCCTTCGATACATAATCGAATATTTTGAAAAAAAAAAACAATAAAAATTTTCATATCGAATTCGAAGTGCCATGCTATTATTACTTAATATTAATAATTCATATGGCGAAGGCATAGTCTTCTTTTTTCTCTCAAATAAAAAACTCATTGGCGCCAAGCGTGAGGGAATGCTAGACGTTTGGTAATTTCTCCCCCGACCAGGAGAAAAGACCCCATTGAGGCGGCCAATCCCATGCATATTGTCTGTACGTCGGGTCGCACAAATTGCATAGTATCATAAATAGCTATTCCGGGTATTACCCACCCGCCAGGAGAGTTTATAAACAAATACAAATCCTTGGTCTCATTCTCTATACTAAGATATACCATAAGACCAATAAGTTGATTCGAGATCTCGCTATCAACCATTTGGCCTAAAAAAAGTAATCTTTCTCGATAAAGTCGGTTGATGAGGATAAAATCAAATTGTATCCCTTCGGAGCCGTACAGGCACCTTTTGATGCATACGGTTCAACAAAACTTGCGAAAAAAAAAAAATCAATGTGTAGCTCCCAGCCCCCTCTTTTTTTCCTAGCGAGCTCTTTCTATCAAAGGGGCTTTTGTTCCATTTTTCAATAACGACGAGTTTGACCGGTTTTCCTATACCTATAATATTCTAATATAAAAAAAGTAATTCACTAATCGAACTAACTTTTCATTGATGTATTTTTTCATCGAGATCCAATCCAAAAATCACGATGTCATTTTCTTGTTCCTGACTGGGCTTCTTCCATTTTTTTAGGTTTATGCTCTACTCCGAGTAAGGATCTGCCCGATTTTTATTTGACATATAGGACAAATGACCCCAATACCACGTCTCTTTTTTGCTATGACTTCGCCCCC-TTTTTTTTTAATTCATTTCTTTCATGTCTTCCGCCAAATCTTCGACATATTCATCATAGTTATTATTCCATTGATTAACAGTTTGAGATCACTCCTATTCCTATTGCGAATAAATTTCGAAATAGAATTGTTTATGATATCTATGATCTAAGTAATAATAATAGATATATTCCCAATTGGGTTTTTCTAAACGGAGCCTGGATACCTCATTTTATTGGTCCAGCCAAGACGACCATAAATTTTTTTATTGCTAATATTAATCTGGATACCTCCGCACAAAATGGATCTAATTGCACTTCATTGCACTTCACGCTACAAATTTTTGATAATTCAATCAATTTTTTTTGGGCGAAACCGAGGCTATCTCGATCGGGGGAGAGAATGGGGAAATCCCATACGACCCAATAGGTCTGACAAGTCGCACTATACGTCAACCCAAGATGCATTCTTTTCTCCGGGACTTCGAAAAGGTACTTTTGGAACACCAATAGGCATAAAATGAAAGAAAAAAAGAATTAAGTACTCTAGTTTACTTTGATGTGGAAGCGTAATAATGGACTTCTTGTCTTAATAATATTGGCCTTTATCATATTTTATACATAGATTGAATAAGTTCATAAAATAAAGGAAAATTCTTACGAGTAGGTCCTTTGAATGATGGCCAAATGTGGATGCATCCGCTCATAGAAAAGGGAATCAACCCCCATTGCGTATTGGTACTTATCGAGTATAGAATAGATCTGCTTCTCTTTTTTCCTACGAACCGAACTCTTCCATTATTACTAAAAGATATTACTAAAAGAATAGAACAAATATTCATCCTTTTTTCGAGATAATCCACTTAAAAAAAAAGGGGGGTACATAGCAGAGTTTTTTTTCAATGCAATAAAGTTACATAGTGTCTATTTTTTGTTAATAAAGGGGTAGTCCCATGGGTTTGCCTTGGTATCGTGTTCATACCGTCGTATTGAATGATCCCGGCCGTTTGCTTTCTGTCCATATAATGCATACAGCTCTGGTTGCTGGTTGGGCCGGTTCAATGGCTCTATATGAATTAGCAGTTTTTGATCCCTCCGATCCCGTTCTTGATCCAATGTGGAGACAAGGCATGTTCGTCATACCCTTCATGACTCGTTTAGGAATAACCAATTCATGGGGCGGTTGGAGTATTACAGGAGGGACGATAACGAATCCGGGTATTTGGAGTTACGAAGGTGTAGCCGGGGCACATATTGTGTTTTCTGGCTTGTGCTTCTTGGCAGCTATCTGGCATTGGGTGTATTGGGATCTAGAAATATTTGGTGATGAACGTACAGGAAAACCTTCTTTGGATTTACCTAAGATCTTTGGAATTCATTTATTTCTCTCAGGAGTGGCTTGCTTTGGGTTTGGGGCATTTCATGTAACAGGATTGTATGGTCCTGGAATATGGGTGTCCGACCCCTATGGCCTAACTGGAAAGGTACAATCTGTAAATCCAGCGTGGGGTGTGGAAGGTTTTGATCCTTTTGTTCCAGGAGGAATAGCCTCTCATCATATTGCAGCAGGGACATTGGGCATATTAGCAGGCTTATTCCATCTTAGTGTCCGCCCACCTCAACGTCTATACAAAGGATTACGTATGGGTAATATTGAAACCGTTCTTTCCAGCAGCATCGCTGCTGTCTTTTTTGCAGCTTTTGTTGTTGCTGGAACTATGTGGTATGGTTCAGCAACTACCCCCATCGAATTATTTGGTCCCACCCGTTATCAATGGGATCAGGGATACTTTCAGCAAGAAATATATCGAAGAGTTAGTGCTGGACTAGCCGAAAATCAAAGTTTATCAGAAGCTTGGTCTAAAATTCCTGAAAAATTAGCTTTTTATGATTACATCGGAAATAATCCGGCGAAAGGGGGATTGTTCAGAGCGGGTTCAATGGATAACGGGGATGGAATAGCTGTTGGGTGGTTAGGACACCCTATTTTTAAAGATAAAGAAGGGCGTGAACTTTTTGTACGTCGTATGCCTACTTTTTTTGAAACATTTCCAGTTGTTTTGGTAGACGGAGATGGAATTGTTAGAGCCGATGTTCCTTTTAGAAGGGCAGAATCGAAGTATAGTGTCGAACAAGTAGGTGTAACTGTTGAGTTCTCTGGTGGCGAACTGAATGGAGTGAATTATAGTGATCCTGCTACTGTGAAAAAATATGCTAGACGTGCTCAATTGGGTGAAATTTTTGAATTAGATCGTGCTACTTTGAAATCCGATGGTGTTTTTCGTAGCAGTCCAAGGGGTTGGTTTACTTTTGGACACGCTTCGTTTGCTCTGCTTTTCTTTTTCGGACACATTTGGCATGGTGCTAGAACCTTGTTCAGAGATGTTTTTGCTGGTATTGACCCGGATTTGGATGCTCAAGTGGAATTTGGAGCATTCCAAAAACTTGGAGATCCAACTACAAGAAGACAAGTAGTCTGATGCAACATTGCTCTGCTATTTTTCGCTTCTCGCTTCTATTTTCGGTTTGTGATTTTAAATAAGGTACTGGAGAAATCTGGATTTAAATCGTCGTCTTTTTTTGATTCTTTTTTTTTTCTTTAATCCGGGAGATGATCCCAAGTAAACAGGTATGGAAGCTATAATTGTAAACCACGATCGAATTTATGGAAGCATTGGTTTATACATTCCTCTTAGTCTCGACTTTAGGGATCATTTTTTTCGCTATCTTTTTTCGAGAACCGCCTAAAGTTCCAACTAAAAAAATGAAATGATTTTTCATTATATCAATTGAAGTAATGGGCCTCCCGATATTGGGAGGCCCATTACTTCAACTAGTCCCCGTGTTCCTCGAACGGATCTCTTAGTTGTTGAGAGGGTTGCCCAAAAGCAGTATATAAGGCGTACCCCGTAAAACTTACAAGTAAACCAGATATAGAGATGGCGACTAGGGTTGCTGTTTCCATTATTATATAATTTCAAGACCACAACGGATCTATGATAAGATCGTTTATTTACAACGGAATGGTATACAAAGTCAAGAGATCTCAATGAATACAAAATAGGATTTATGGCTGCACAAACAGTTGAGGGTAGTTCTAGATCTCGTCCAAGAGGAACTGCTGTAGGGGACTTATTGAAACCATTGAATTCGGAATATGGTAAAGTAGCTCCTGGATGGGGAACTACTCCTTTGATGGGTGTCGCAATGGCTCTATTTGTGATATTCCTATCTATTATTTTGGAGATTTATAATTCTTCCGTTTTACTGGACGGAATTTCACTGAATTAGATTCACAAGAACCCCCAAAATCCTAGCTTTTAAATAAGCATTTAGGTCTCGGA-TTTTTTTTTATTTTAGTTGATTGGTAGTTCGACCGCGAAATTTTTTTGTTTCTGTATTTCCGGAATATGAGTGTGTGACTTGTTCTAATTGATCCTATTGATAGTACAGAGAATGGGTCTGTCGTCTTGATAGAGATGGTTTTACCCCGTCGGATATTCATTCGAGTATCTGGAGCACGGAATATATAAAATAGATCACGAAGTATTCGAACTATGATTCATACTTAATATTCAGACCTCGCGGCCGGATTAAAACAATTTTTCCAAAGAAAAAGTTATAAATCATAAATTGAAAGATTTGTCTTCTTTCAAATTCGCCATTTCCGCTTTGATTTTGCTCAAAGGACAAACGTTTCTTTGGATTTTTAGTCATTATATTTATATCTATTCTACTCGTTGAATAAATGATGATCCAATGGTTCTTACTCAGGGAATCTTTGGACTTAATTTGAAGGGTTTGTTGAATCATCGTGGGTTCTAGTATGAATCTGAGGTTTCAATTGATTCATAGGGTCTTAACAAGAAAATTCCTATCAACAATAAAGAAAAGATAAAGTAAAGCTGCATTACATACAAATAAAAATAACAAATAAAAAAAAACGAAATAGGTAAATAGAAGATTCAAGAGGCCCGTAACGATCAACATAAAGACAAGTGAGTCGACTTGATTTTTTGGCATTCTAATTATAAGCACCAAGAATAGCTTTCGAATTTTGATTCTTTCGTATCTTTAGATAAGATTGAATCAAAAGATTAAGAAGTTTCCAATTTTCTATTCCATACCTCTTTCAACCAGTATTGGAGTGTTTGAGCCGTACGAGATGAAATTCTCATATACGGTTCTCAGAGGGGGAGTTCTCTTGGTTTACCTATCTCAATAAAGTCTACGATTGGTTCGAAGAACGTCTCGAAATTCAGGCGATTGCGGATGATATAACTAGTAAATACGTTCCTCCTCATGTCAACATATTTTATTGTCTAGGAGGAATTACACTTACTTGTTTTTTAGTACAAGTAGCTACAGGGTTTGCTATGACTTTTTACTACCGTCCGACCGTTACTGAGGCTTTTGCTTCTGTTCAATATATAATGACGGAAGCTAACTTTGGTTGGTTAATCCGATCAGTTCATCGATGGTCGGCAAGTATGATGGTCCTAATGATAATCCTGCACGTATTTCGTGTGTATCTCACTGGTGGTTTTAAAAAACCTCGCGAATTGACTTGGGTTACAGGTGTGGTTCTGGCTGTATTGACTGCATCTTTTGGTGTAACAGGCTATTCTTTACCTTGGGACCAAATTGGGTATTGGGCAGTCAAAATTGTAACAGGTGTACCAGAAGCGATTCCGGTAATAGGATCGCCTTTGGTAGAGTTATTACGCGGAAGTGCTAGTGTGGGACAGTCCACCTTGACTCGTTTTTATAGTTTACACACTTTTGTATTACCTCTTCTTACTGCCGTATTTATGTTAATGCATTTCCTAATGATACGTAAGCAAGGTATTTCTGGTCCTTTATAAAGTCAAAAAGAATCTAGATCATAGCGATTTGTAATCAATCTTTTCTCTTATTGCTTGGGGAGGAACAATAATATTTCATTGCTACAAATATGGATTATTGACAAAGAATAAGACATGTATTTGGAAATTTCCCCTCAACTCCATAATATTGTATTATTTATTTGACATGAATGAATAGTTGAAGGGAATTCTCCAAAGAGAAATGGATTATGGGAGTGTGTGACTTGAACTATTGATTGGGCCGTGCAGAAATATGCCTTTATCTGCTACATTGGAATTCACAATCAAATGTGTCTTTGTTTCAACCGCCGCCCCATAGAGAGGATAGGCTGGTTCGATTGAAAAGAATCTTTTCTATGATCAGACCCAAGCATGCCGTGCATGAACAGGCTCCGTAAGATCCAGTAGAATAAGTGATGTGGCAGAATCCAAATTATCTTTTCGCTATATTACTTTCTTATATATCACTTTCTTAATAGTATGGAAATGCATTCATTTCTTCTGCATCGATCCGATTTATGATACTATCGGAGTGAAACAAGGGATCTAAAGAAGAGCAGCGGCTAGACTATATTAGTAACAAGTAAATCCTTTGTACGCGAAAAATCCAAATTTCAGCTCGATCCATTTTTGTTAGGGTGAATCACAAGGGCTGAGACGACCCAGAAAGCTCTTGATCATGATCAATTCTGTAAGCCTACTTGGGTATTGAGCATGTACCTGTAAGAACTGAATTCCTTGTTACAACTTCGTAAAATGGAATCCAGTAATTTTACCTATAGAATCATTCAGATATGCGTGGATATGACTAAATATAGATTTTCTAAAATCTATATTTATTTTTTTTATGTATCCGTTTAGTTCGGTTAATTCTTGCTCGAGCCGGATGATGAAAAATTATCATGTCCGGTTCTGTGGGGGGATGGATCCATAAGAATTCACCTATCCCAATAACAAAAAAACCTGACTTGAATGATCCTGTATTAAGGGCTAAGTTGGCTAAAGGTATGGGTCATAATTATTACGGAGAACCCGCATGGCCCAACGATCTTTTATATATTTTTCCAGTAGTAATTCTCGGTACTATTGCATGTAATGTAGGCTTAGCGGTTCTAGAACCATCAATGATTGGTGAACCCGCGGATCCATTTGCAACTCCTTTGGAAATATTACCCGAATGGTATTTCTTTCCCGTATTTCAAATACTTCGTACAGTACCCAATAAACTGTTGGGTGTTCTTTTAATGGTTTCAGTACCTGCGGGATTATTAACAGTACCTTTTTTGGAAAATGTTAATAAATTCCAAAATCCATTTCGCCGCCCAGTAGCTACAACCGTCTTTTTGATTGGTACCGCAGTGGCCTTGTGCTTGGGTATTGGAGCAACATTACCTATTGATAAATCCCTAACTTTAGGTCTTTTTTAAATTGATTCAATTGTAAAATATCATGACGTGTGTATCTAGGGAGTAGTCGCTTCAAAGTAAAAGTGAATTCTCCCTAGATACTTCTATTCAATTAAATTCCGGTCCGAATATATAGATTGTGCTAAAGGTGCAAACCCATTTCATTTTTTCTATTTTTTTTTCTAAAGAATAGACAAATTTCACTAAATTCAATTGATTTAAAACTTATTTGATTTTTCTTTTCGGTAAATCACAATTGCGAAATGCTTTTCTATTTCTTTTCTAGAATACCCATTAGCCGTTTTACATCTTCTATGCGAAAGTGTTCAATTTTCATAAGGTCCTCTTGGCTCTTATTCAAAAGGTCAAATAATGTATGTATATTGGACTTTTTGAGACAATTATAGATCCTGGGAGACAATTCTGATTGGTCAATAAAAATAGATTTTAATGCGATTTCTTTTTTCTTTTTCTTTTGTTTTTTCAATCTATCATGAAAAGTAAAAAAAGGTAAAGTAACCTTGTATTGATTGTTCTCTAAATGGAAGTTTTCTTCTGCTGCCTGTAGAAAGGGAATAAATAAATCAATCAAATTCCGGGAGGCTTCATGAAGTGCTTCTTTAGGAGTTAAACTTCCGTTTGTCCATATTTCTAGAAAAAGGATCTCTTGTTTTTCATTTCCATTCCCATAAGAATGAATACTATGATTTGCATTTCGAACAGGCATGAATACAGCATCTATAGGATAACTTCCGTCTTGAAAGTTATTTGGTGTTTTTATATTATATCCTCGATTCCTCTCGATTTGTAATCCAATACACAAATCAATTGGTTCCGTTAGGCTAGCTATATGCTGTGTATTATCAACGATTTCCACAGAAGGTGGTAAGAGGATGTCTTGAGCAGTTACATATCCCGGACCTTTGACACAAATAAGCGCGTCACAAGTTCCATACAGATTACTTCTCAATACAATTTCTTTCAAATTCATTAAAATTTCATGTACTGATTCTTGAATACCTACTACGGTAGAATATTCATGTGGGATTTTCTCAGATTTTGCGCGTGTAATACATGTTCCTTCTAGTTCTCCAAGCAAAGCTCTTCGCATCGCAATGCCTATTGTGTCGGCTTGACCTTTCATAAGTGGAGACAAAATAAAGCGTCCATAATAAAGACGCTTACTGTCTGTTCTTGATTCAAGACACTTCCACTGTAGTGTCCGAGTAGATACTTTTACTTTCTCTCGAACCATAGTAATATTATTTGGCAGATTTTTGAGTCATTTATTTCTCTTGAAATCTCTTCAATCTTCATTTCTACACTCGTCTTTTTTTAGGGGGTCTGCAACCATTATGGGGCATAGGGGTTACATCCCGTACGAAACTTAAAAGTATACCACTTCTACGAATAGCTCGTAATGCTGCATCTCTTCCGAGACCAGGACCCTTTATCATGACTTCTGCTCGTTGCATACCTTGATCTGCTACTGCTCGAATAGCATTTCCTGCTGCGGTTTGAGCAGCAAAAGGCGTCCCTCTTCTTGTACCCCTGAATCCACAAGTACCGGCCGAGGACCAAGAAATTACCCGACCCCGTACATCTGTAACAGTCACAATGGTGTTGTTGAAACTTGCTTGAACATGAATAAGGCCCTTGGGGATTCGACGTGCACTTTTACGTGAACCAATCCGTCCAGTCCTACGTGAACCACTTCTTGGTATAGATTTTGCCATATTTTATCATTTCATAAATATAAGTCAGAGATATATGGATATATCCATTTCATCTCAAAACCGATCTTTTATTTTGATGTGTTCATCGGTTCTTTTATAGAGTCCATTTTCGAAAGATTATCCTTGTCTTTGTTTATGTCTCGGGTTGGAACAAATTACTATAATTCGTCCCCTTCTGCGGATCAGTCGACATTTTTCACAAATTTTACGAACGGAGGCCCTTATTTTCATAGTTGTTATTCCTTAACTGAATTTCGAATCTACTTATTGGAAGAAACTAGGTTTCTTGAAATTTTTGAACCGCGAATTGTATCCCCATGAAAGGAATGTTGAAAAATCATCTAATCGTTCGAATCCTTGTTGTGGAGTCGATAAATTATACACTGTCCGTTTGAATCATAACGACTTACTTCAATTTTGACTTTATCTCCTGGTAGTATATGTATAAAACTGTGTCGGATCCTTCCTGAAACATAACTTAAAATCTGACTTCGTTATCTAAAGGATCTCTAAAAGAACCCGGAACATACCATTGGTAAGTGATTCATAAATTAAACCTTGCTGAATCCATTTTTTTTCTTTTTTTCTTTCATTCCAGGCAAACCCCCCTTGAAGTATCAACTAATGTAGGAGGAGCGTTATTAGACAACTTGATTTTTTTTTTTCGTTTTTTTTTTTCACAAATAGGAAGTTCCGGATAGAATTCGTATCGCAGAAGAATTACCATATATAACACAAAACTTCTCCGCCGATTCTTTCTAGTCGAGCCGCTCGGTCTGTCATTATACCCCGAGAAGTAGAGAGAATTACAATCCCCATCCCGTCTAAAATTCTAGGAATTCGTTGATAGTTAGAATAGATTCGTAAACCGGGTCGACTAATTCGTTTTAAATTTAAAATAGGTCTATATGCTCCTTTTCTATTCCTTCGATGTCGTAGGGTTAAAACCAAAAAATATTTGTTGTTTTCCACAAGTTCCCTTACGTTTTCGAGAAAACCCTCTCGTAAAAGTATTTTAACAATGTTTTCGGTGATGTTAGTAGATGCTATTCGAAGCGTGCCTTTTCTATTCATGTCAGCATTTCGTATAGAAGTTATTATGTCAGCAATAGTGTCCTTACCCATGATAAACTAAAAATTTTGTTGCTTCCGAATTTTTGATATAATCAACATGTTCTTTTTTTTTTATGAAAATTATTAAAAGTATATACATGAGACATACTCTACTAAATTTATATTTATCCCTTTTATTTAAATACTATCACTATATCGCGGTTTCATCTCATCTTATAATACTTCAGGTGCTAATGAAACTATTTTAGTAAAATTTAACTGTCTCAATTCCCGGGCGATCGCACCAAAAACTCGAGTTCCTTTTGGATTTCCTTCTTGATCAATGACAACTGCAGCATTGTCATCATATCGTATTATCATACCGTTGTCACGTTTGAGTTGTTTACAAGTACGTACAATTACAGCTCTGATCACTTCTGATCTTTCTAGAGGCGTATTTGGTACTGCTTCCTTGATCACAGCAACAATAATGTCACCAATATGAGCATATCGGCGATTACTGGCTCCTATGATTCGAATACACATCAATTCTCGGGCCCCGCTATTGTCTGCTACATTCAAATGGGTTTGAGGTTGAATCATATCATTTTTTGAATCTTTTTTTTTAATGTTTGATGTAAAGTAAAGCAAAGGACGAAGTCAAAAAAAAAAAAGAAAACCTGCAATTGTTTTTTTTATCCAAGATTTCTTTCCTTTGGTTCTACATTCCTATCCAGAAATAATGAATTGAGTTCTTATAGGCATTTTGGACGCCGCTATTGAAATAGCCTTTCGAGCTATATTTTCGGCTACTCCACTCATTTCATAAAGTATTCTACCGGGTTTAACGACAGCTACCCAATATTCGGGGGATCCTTTCCCCGACCCCATACGGGTTTCCGTGGGTCTTACTGTAACAGGTTTGTCTGGAAATATACGTACCCATATTTTTCCACCACGACGTACATTTCGTGTCATTGCTCGGCGCCCTGCTTCGATTTGTCTAGATGTGATCCAAGCGGGTTCAAGTGCTTGAAGAGCATATCTACCGAAACAAATATGATTACTTCGATAAGATATTCCTTTCATTCTTCCTCTATGTTGTTTACTAAATCTTGTTCTTTTGGGGTTATAGTTGATGGTTCTTTCTCAATTCCATCTCTACTCCAGAACTGGACATGAGAGTTTCTTCTCATCCAGCTCCTCGCGAATGAAACGACTGAAAAAGATTTTATCAAGATATATAATTAACCATGTATATTCTATTTATCGATAATCTCAATGTCGTTTTTTTTTTATAACGTTATAACAAATCTTTTTTTTCCTTTTACCAGATCGGATCGATCAAAATTTATCAATCCAATAAAATAAAACTTTCGCGGGCGAATATTGACTCTTTCAATATCTATTTCAGTTGTAGGGTTAGTCCATGATCTCTCCAAAAAAAGAATAGGTCCCTGGTTCGTTCCGCCATCCCACCCAATGAATCATTAAGATTCATTTCATTTTCAATAGAATCTTCTGTATTCACGGGTTCCATCGTTCCCATTGCTTCTCGATTAATGGTTAGGTCTGAATTCTCCAACGGAGTCTTTAATGAAATTTTTTCTTAAGTCAATTTTCTCAGTTTTTATTGGCTACAGGCTCTTGATTTTTTTGTTATTCATCTAATTATGGATGAATCATTATTGATGCTTTCTTACACTGTTTTTTATTAGATGACTCGGAGACCTTACATATTGGAATCCTATATCATTGATCTTTCCTTGCTCTCTTTCTCTCATCCTTCCATTTATCCGCATACTTTTCGATTTCGCTTCACAACTTCGAACTTCACAACTCATAATCAGATTGG-TTTTTTTTTGTTTATGCAAAAAAAGATTTCAGTTGCTACAATGATATGACCAATATAGTATATCTTGACTGGTTCTTTGGATCCAGATAATGCGAAGCAATGAGTTGGTTATTAGTGCTCTAGTTATTAGTTCATACTATAGGCTGGTCCATTTTTTTGAATCCTAGCCCTAAAAAAAACCAACGAGTCACACACTAAGCATAGCAATTATATAAAATGATCAATCGAATTTTTATTCAACCCTATAGAATTGCGGAATTTCTAATTTTTGTTTTGATTGAACATAAAAAGAGTTTGTTCTTTTTTGTTCTATTTCCATCAATGGGTAGACTGTAAAAACTCGTAAAGTCTTATTTTTCTTCGTCTACAAATATCCAAATTTTGATTCCTAATACCCCGTATATAGTTCGAACTGTATAGGAACAATAATCAATTTTAGCTCCAATGGTTTGTAGAGGAACCCTACCTTCTCTGATCCATTCGACGCGTGCAATTTCTTTTCCGTCAATACGCCCTGCAATTTGTACTTGAATTCCTTTTGTATCTGCCTGTTCAGTTAATTCAATAGCTTTTTTCATTGCTTTGCGAAAAGAAACTCTATTTTTTAATTGTCCGGCTATAAATTCTGCAAGAATATTAGGGTGTCCATAAGGATTTGCAATTCTTGTAATAGCAATATTTAGTTTTCGGTTCACACAATTAAGTTCTTTTTGTACATTCATCTGTAATTCTTCGATTCGTCGCGATCTATTTTCTATTAAAAATTTTGGGAATCCTATATAGATTATGACTTGAATTAGGTCAATTCTTTTTTGAATCTCTATCTGTGCAATTCCCTCAACACCGGAGGATATTTTCATAGTTTTTTGTACATAATTCTTAATACAGTTTCGTATTTTTTGATCTTCTTGTAGACCTTCAGAATAAGTTTTTGGTTGTGCAAACCAAAGAGAATGATGACTTTGTGTTGTACCAAGTCGGAAACCAAGTGGATTTATTTTTTGCCCCATAATCCCCCACAGCTCCATCTCCATATATCACACCATTTTTTGTTCTTATTTTGCTTTCTGAATTCTGGTTTGCGATAGTCTGCATATTCATATTTAGGTATGGATATATCTCTTAAACCAATAGTTATATGACAAGTGGGTCTTTTTATCAGATAACTCCGCCCTCGAGCTCGCGGTTTTAATCTTTTGGCAGCAGTATCCTCATTTACTTCGGCTTTAATAATGAATAAACTTGCTTCGTTGAAACCCAGATTTTGAATACCATTTGCTGCTGCAGAATAAACCAATTTCAAAATGGGATAACATGCTCGATAAGGCATGAGTTCTAGTATCATAAGGGTTTCCTCGTAAGAACGTCCACGAATCTGATCAATTACCCTTCGGGCTTTGTGAGCAGACATACATATATGTTGACCTAAAGCATATACTTCTACCGTGTTCTCTATTATCTTTGTCATAAGGTTCACCTCTCACCAATGAATCTATATTCACTTTATTAACGATTAACGACGGGATCTATTATCATTTTTTGCATGTCCACGGAAATTTATAGTGGGCGCAAATTCTCCCAATTTATGTCCTACCATACGATCTGTTATATAAATAGGAAAATGTTCCCTTCCATTATGGATAGCAATAGTATGGCCGACCATTGTGGGTATAATGGTAGATGCCCGGGACCAAGTTATTATTATTTCTTTTTCCGCTTTTGTATTAAGCTTATCGATTTTTCTTAATAAAGGATTCGCTACAAAAGGATTTTTTTTTAGTGAACGTGTCACAGTTAATTAACTCCTATTTTTTTCTTTTGTAAATTGTAAAAACGAAGAAAGAAATTCTATTTTCTCTCCTATTTACTACGGCGGCGAAGAATCAAATTATCACTATATTTATTCCTTTTTCTACTTCTTCTTCCAAGTGCAGGATAACCCCAAGGGGTTGCGGGTCTTTTTCTACCAATTGGAGCCCTTCCTTCACCACCCCCATGGGGGTGGTCTACAGGGTTCATAACTACTCCTCTTACTACAGGACGCTTACCTAGCCAACATTTAGATCCGGCTCTACCCAAACTTTTCTGGTTCACCCCAACATTCCCCACTTGTCCGACTGTTGCTGAGCAGTTTTTGGATATCAAACGGACCTCCCCAGAAGGTAATTTTAATGTGGCCGATTTCCCCTCTTTTGCAATCAGTTTCGCTACAGCACCCGCTGCTCTAGCTAATTGTCCACCCTTTCCAAGTGTGATTTCTATGTTATGTATGGCCGTGCCTAAGGGCATATCGGTTGAAGTAGATTCGTCTTTTTGATCAATCAAAACCCCTTCCCAAACTGTACAAGCTTCTTCCAAAGCATACGGCTTTCTGGATGTAGATGATGATATCTATACAGATGGATCTTATATATATCATATAATATATATCATATAATGAAGTACCACATGAGTGGATATATAGGAATCCAAATCTGCCGAATCACTCATGTTATGATCTTCTACATCCTAGGTCTTCCCGTTCCGTCATCTGGCTTATGTTCTTCATGTAGCATTCAGACCGAATGACTCTATGAAATTACGTCGATACTTCCACATATTATGGGTAACGTAGGAGACATCTCTATTTTTCCCCGGGAAATCTTTCTAATTACCATTACCACTGCTTAGCTTTCAATTCGCCTCTGACCATCAAATCAAATGTGAATAACCCGTCCTCCTCTCTTTGAAACAAGGGGCGCTTCTGGTTCTGTCGGTGCTTGAAACAATTTTGTCTTCTCCATATTACTATATCTCTAGAGTCAATAATTTTATATGAGGAACTACTGAACTCAATCACTTGCTGCCGTTACTCTTCAGTTTTCTGTTGAGGTCTATCCTGTAGAGGTACTCAAATTGGATCAGTGATCGATTTCTAGGTTTCGTCGTAAACCTAATTGGTTACTTCCAATTACGTAAATCAATAGTTCAAACCGCACTCAAAGGTAGGGCATTTCCCATTTTTATAGGAACTTCTGTACCAGAAACAATGGTATCTCCAATTATAGCCCCTCTGGGATGTAAAATATATCTCTTCTCACCATCCCCATAGTGTATGAGACAAATGTATGCATTTCGATTAGGGTCGTATTCTATGGTTACGATTCTACCATATATGTCTTTTTCATTCCGTCGAAAATCGATTTTACGGTATAGACGCTTATGACCTCCCCCTCTATGCCCTGCGGTAATGATTCCTCTGGCATTACGACCTTTACCACAACGATGCTGTCCATAGATCAAATTATTTCGTGGATTGGATTTCACTTGACTGTCTACGGCTCCATTGCGTGTGCTCGGGGTAGAAGTTTTGTATAAATGTATCGTCATGCTATTAAGTATTTTGATTTAAGTTCTTTTCTTTCTAAGAGGTGGAATAGAATAACCCGGTTGAAGCGTAATGATCATACGTCTGTAATGCATTGTATGTCCCATAATAGGTCCCATTCTTCTACCCTTTCCGGGGAGTTGATGACTATTCATAGCTATTACCTTGACACCAAAGAAGAGTTCGACCCAATTCTTTATTTCTGTCCTAGTTGATCCTGATTCGACATTAGAAGTATATTGATTTTTCCCCAATAACCGAATACTTTTGTCTGTAAATACTGCATATTTGATTCCATCCATAAATCGATTTTCTTCCCTATGAGTTCGAGTCTCAATAAGAATGCTAGTTCTTACTGTTCATATGTTATGATATGAATATACCACACCAATTCGTTATGTATAGATGATGAGATTCCATTGATACAGAGCCAATTCCAATAGACTTATTGGAGGGTCCCATTGGCGTGCATCCAGTAGGAATTGAACCTACGAATTCGCCAATTATGAGTTGGGCGCTTTAACCATTCAGCCATGGATGCTTAGCGGGGATCCTCGTACATGGTGAATAACCAAATTCCAATTGAAATGAAATCTTTAGGATAAATCAATGCAATTTAGGAGGAATCAATGAAAGGACATCAATTCAAATCCTGGCTTTTCGAATTGAGAGAGATATTGAGAGAGATCAAGAATTCTCACTATTTCTTAGATTCATGGACCCAATTCAATTCAGTGGGATCTTTCATTCACATTTTTTTCCACCAAGAACGTTTTATAAAACTCTTGGACCCACGAATTTGGAGTATCCTACTTTCACGCAATTCACAGGGTTCAACAAGCAATCGATATTTCACGATCAAGGGTGTAGTACTATTTGTAGTAGCGATCCTTATATATCGTATTAACAATCGAAATATGGTCGAAAGAAAAAATCTCTATTTGACAGGGCTTCTTCCTATACCTATGAATTCCATTGGACCCAGAAATGATACATTGGAAGAATCTTTTGGGTCTTCCAATATCAATAGGTTGATTGTTTCGCTCCTGTATCTTCCAAAAGGAAAAAAGATCTCTGAGAGCTTTTTCCTGGATCCGAAAGAGAGTACTTGGGTTCTCCCAATAACTAAAAAGTGTATCATGCCTGAATCTAACTGGGGTTCGCGGTGGTGGAGGAACTGGCTCGGAAAAAAGAGGGATTCTAGTTGTAAGATATCTAATGAAACCGTCGCTGGAATTGAGATCTCATTCAAAGAGAAAGATATCAAATATCTGGAGTTTCTTTTTGTATATTATATGGATGATCCGATCCGCAAGGACCATGATTGGGAATTGTTTGATCGTCTTTCTCCGAGTAAGAGGCGAAACATAATCAACTTGAATTCGGGACATCTATTCGAAATCTTAGTGAAAGACTGGATTTGTTATCTCATGTTTGCTTTTCGTGAAAAAATACCAATTGAAGTGGAGGGTTTTTTCAAACAACAAGGAGCTGGGTCAACTATTCAATCAAATGATATTGAGCGTTTTTCCCATCTCTTCTTGAGAAACAAGTGGGCTATTTCTTTGCAAAATTGTGCTCAATTTCATATGTGGCAATTCCGCCAAGATCTCTTCGTTAGTTGGGGGAAGAATCCGCACGAATCGGATTTTTTGAGGAACATATCGAGAGAGAATTGGATTTGGTTAGACAATGTGTGGTTGGTAAACAAGGATCGATTTTTTAGCAAGGTACGGAATGTATCGTCAAATATTCAATATGATTCCACAAGATCTAGTTTCGTTCAAGTAACGGATTCTAGCCAATTGAAAGGATCTTCTGATCAATCCAGAGATCATTTCGATTCCATTAGTAATGAGGATTCGGAATATCCCACATTGATCAATCAAAGAGAGATTCACCAACTAAAAGAAAGATCGATTCTTTGGGATCCTTCCTTTCTTCAAACGGAACGAACAGAGATAGAATCAGACCGATTCCCTAAAAGCCTTTCTGGATATTCCTCAATGTCCCGGCTATTCACGGAACGTGAAAGGCAGATGAATAAGCATCTGCTTCCGAAAGAAATCGAAGAATTTCTTGGGAATCCTACAAGATCCATTCGTTCTTTTTTCTCTGACAGATGGTCAGAACTTCATCTGGGTTCGAATCCTACTGAGAGGTCCACTAGAGATCAGAAATTGTTGAAGAAAGAAGAGGATGTTTCTTTTGTCCCTTCCAGGCGATCGGAAAATAAAGAAATAGTTAATATATTCAAGATAATTACGTATTTACAAAATACCGTCTCAATTCATCCTATTTCATCAGATCCGGGATGTGATATGGTTCCGAAGGATGAACTGGATATGGACAGTTCCAATAAGATTTCATTCTTAAACAAAAATCCATTTTTTGATTTATTTCATCTATTCCATGACCGGAACAGGGGGGGATACACGTTACACCACGATTTTGAATCAGAAGAGAGATTTCAAGAAATGGCAGATCTATTCACTCTATCAATAACCGAGCCGGATCTGGTGTATCATAAGGGATTTGCCTTTTCTATTGATTCCTACGGATTGGATCAAAAACAATTCTTGAATGAGGTATTCAACTCCAGGAATGAATCGAAAAAGAAATCTTTATTGGTTCTACCTCCTATTTTTTATGAAGAGAATGAATCTTTTTATCGAAGGATCAGAAAAAAATGGGTCCGGATCTCCTGCGGGAATGATTTGGAAGATCCAAAACCAAAAAGAGTGGTATTTGCTAGCAACAACATAATGGAGGCAGTCAATCAATATAGATTGATCCGAAATTGGATTCAAATCCAATATAGCACCTATGGGTACATAAGAAATGTATTGAATCGATTCTTTTTAATGAATAGATCCGATCGCAACTTCGAATATGGAATTCACAGGGATCAAATAGGAAATGATACTCTGAATCATAGAACTATAATGAAATATACGATCAACCAACATTTATCGAATTTGAAAAAGAGTCAGAAGAAATGGTTCGATCCTCTTATTTTGATTTCTCGAACCGAGAGATTCATGAATCGGGATCCTAATGCATATAGATACAAATGGTCCAATGGGAGCAAGAATTTCCAGGAGCATTTGGAACATTTCGTTTCTGAGCAGAAGAGCCGTTTTCAAGTAGTGTTCGATCGATTACGTATTAATCAATATTCGATTGATTGGTCTGAGGTTATCGACAAAAAAGATTTGTCTAAGTCACTTCGTTTCTTTTTGTCCAAGTTGCTTTTCTTTTTGTCTAACTCACTTCCTTTTTTCTTTGTGAGTTTCGGGAATATCCCCATTCATAGGTCTGAGATCCACATCTATGAATTGAAAGGTCCGAATGATCAACTCTGCAATCAGTTGTTAGAATCAATAGGTCTTCAAATCGTTCATTTGAAAAAATTGAAACCCTTCTTATTGGATGATCATAATACTTCCCAAAAATCGAAATTCTTGATCAATGGAGGAAGAATATCACCATTTTTGTTCAATAAGATACCAAAGTGGATGATTGACTCATTCCATACTAGAAATAATCGCAGGAAATCTTTTGATAACACGGATTCCTATTTCTCAATGATATCCCACGATCAAGACAATTGGCTGAATCCTGTGAAACCATTTCATAGAAGTTCATTGATATCTTCTTTTTATAAAGCAAATCGACTTCGATTCTTGAATAATCCACATCGCTTCCGCTTCTATTGTAACAAAAGATTCCCTTTTTATGTGGAAAAGGCCCGTATCAATAATTATGATTTTACGTATGGACAATTCCTCAATATCTTGTTCATTCGCAACAAAATATTTTCTTTGTGCGGCGGTAAAAAAAAACATGCTTTTTTGGAGAGAGATACTATTTCACCAATCGAGTCACAGGTATCTAACATATTCATACCTAACGATTTTCCACAAAGTGGTGACGAAAGGTATAACTTGTACAAATCTTTCCCTTTTCCAATTCGATCCGATCTATTAGTTCGTAGAGCTATTTACTCGATCGCAGCCATTTCTGGAACACCTCTAACAGAGGGACAAATAGTCAATTTTGAAAGAACTTATTGTCAACCTCTTTCAGATATGAATCCATCTGATTCAGAAGAGAAGAACTTGCATCAGTATCTCAATTTCAATTCAAACATGGGTTTGATTCACACTCCATGTTCTGAGAAATATTTACCATCCGAAAAGAGGAAAAAACGGAGTCTTTGTCTAAAGAAATGCGTTGAGAAAGGGCAGATGTATAGAACCTTTCAACGAGACAGTGCTTTTTCAACTCTCTCAAAATGGAATCTATTCCAAACATATATGCCATGGTTCCTTACTTCGACAGGGTACAAATATCTAAATTTGATATTTTTAGATACTTTTTCAGACCTATTGCCGGTACTAAGTAGCAGTCAAAAATTTGTATCCATTTTTCATGATATTATGCATGGATCAGATATATCATGGCGAATTCTTCAGAAAAAATGGTGTCTTCCACAATGGAATCTGATAAGTGAGATTTCGAGTAAGTGTTTACATAATCTTCTTCTGTCCGAAGAAATGATTCATCGAAATAATGAGTCACCATTGATATCGACACATCTGAGATCGCCAAATGTTCGGGAGTTCCTCTATTCAATCCTTTTCCTTCTTCTTGTTGCTGGATATCTCGTTCGTACACATCTTCTCTTTGTTTCCCGAGCCTATAGTGAGTTACAGACAGAGTTCGAAAAGGTCAAATCTTTGATGATTCCATCATACATGATTGAGTTGCGAAAACTTCTGGATAGGTATCCCACATCCGAACTGAATTCTTTCTGGTTAAAGAATCTCTTTCTAGTTGCTCTGGAACAATTAGGAGATTCTCTAGAAGAAATACGGGGTTCTGCTTTTGGCGGCAACATGCTATGGGGTGGTGGTCCCGCGGATGGGGTTAAATCAATACGTTCTAAGACGAAAGATTTGAATATCAATCTCATCGATATCATCGATCTCATAAGTATCATACCAAATCCCATCAATCGAATCACTTTTTCGAGAAATACGAGACATCTAAGTCATACAAGTAAAGAGATCTATTCATTGATAAGAAAAAGAAAAAAGGGGAACGGTGATTGGATTGATGATAAAATAGAATCCTGGGTCGCGAACAGTGATTGGATTGATGATAAAGAAAGAGAATTCTTGGTTCAGTTCTCCACCTTAACGACAGAAAAAAGGATTGATCAAATTCTATTGAGTCTGACTCATAGTGATCATTTATCAAAGAATGACTCTGGTTATCAAATGATTGAACAACCGGGAACAATTTACTTACGATACTTAGTTGACATTCATAAAAAGCATTTAATGAATTATGAGTTCAATACATCCTGTTTAGCAGAAAGACGGATATTCCTTGCTCATTATCAGACAATCACTTATTCACAAACTTCGTGTGGGGCTAATAGTTTTCATTTCCCATCTCATGGAAAACCCTTTTCGCTCCGCCTAGCCCTATCCCCCTCTAGGGGTATTTTAGTGATAGGTTCTATAGGAACCGGACGCTCCTATTTGGTCAAATACCTAGCGACAAACTCCTATGTTCCTTTCATTACAGTATTTCTGAACAAGTTCCTGGATAACAAGCCTAAAGGTTTTCTTATTGATGATATCGATATTGATGATAGTGACGATATTGATGCTAGTGATGATATTGATGCTAGTGACGATATTGATGCTAGTGACGATATCGATCGTGACCTTGATACGGAGCTGGAGCTTCTAACTATGATGAATGCGCTAACTATCGATATGATGTCGGAAATAGGCCGATTTTATATCACCCTTGAATTCGAATTAGCAAAAGCAATGTCTCCTTGCATAATATGGATTCCAAACATTCATGATCTGGATGTGAATGAGTCGAATTACTTATCCCTCGGTCTATTAGTGAACTATCTCTCCAGGGATTGTGAAAGATGTTCCACTAGAAATATTCTTGTTATTGCTTCGACTCATATTCCCCAAAAAGTGGATCCCGCTCTAATAGCCCCGAATAAATTAAATACATGCATTAAGATACGAAGGCTTCTTATTCCACAACAACGAAAGCACTTTTTCACTCTTTCATATACTAGGGGATTTCACTTGGAAAAGAAAATGTTCCATACTAATGGATTCGGGTCCATAACCATGGGTTCCAATGCACGAGATCTTGTAGCACTTACCAATGAGGCCCTATCGATTAGTATTACACAGAAGAAATCAATTATAGACACTAATACAATTAGATCTGCTCTTCATAGACAAACTTGGGATTTGCGATCCCAGGTAAGATCGGTTCAGGATCATGGGATCCTTTTCTATCAGATAGGAAGGGCTGTTGCACAAAATGTACTTCTAAGTAATTGCCCCATAGATCCTATATCTATCTATATGAAGAAGAAATCATGTAACGAAGGGGATTCTTATTTGTACAAATGGTACTTCGAACTTGGAACGAGCATGAAGAAATTAACGATACTTCTTTATCTTTTGAGTTGTTCTGCCGGATCGGTCGCTCAAGACCTTTGGTCTCTACCCGGACCCGATGAAAAAAACGGGATCACTTCTTCTGGACTCGTTGAGAATGATTCTGATCTAGTCCATGGCCTATTAGAAGTAGAAGGCGCTCTGGTGGGATCCTCACGGACAGAAAGAGATTGCAGTCGGTTTGATAATGATCGAGTGACATTGCTTCTTCGGCCCGAACCAAGGAATCCCTTAGATATGATGCAAAATGGATCTTGTTCTATCGTTGATCAGAGATTTCTCTATGAAAAATACGAATCGGAGTTTGAAGAAGGGGAAGGAGAAGGAGTCCTCGACCCGCAACAGATAGAGGAGGATTTATTCAATCACATAGTCTGGGCTCCTAGAATATGGCGCCCCTGGGGCTTTCTATTTGATTGTATCGAAAGGCCCAATGAATTGGGATTTCCCTATCGGGCCGGGTCATTTCGGGGCAAGCGGATCATTTATGATGAAAAGGATGAGCTTCAAGAGAATGATTCGGAGTTCTTGCAGAGTAGAGCCATGCAGTACCAGACACGAGATAGATCTTCCAAAGAACAAGGCTTTTTTCGAATAAGCCAATTCATTTGGGACCCTGCGGATCCACTCTTTTTCCTATTCAACGATCAGCCCCTTGTCTCTGTCTTTTCACATCGAGAATTCTTTGCAGATGAAGAGATGTCAAAGGGGCTTCTTACTTCCCAACCAGATCCTCCTACATCTATATCTAAACGCTGGTTTATCAAGAATACGCAAGAAAAGCACTTCGAATTGTTGATTCATCGCCGGAGATGGCTTAGAACCAATAGTTCATTATCTAATGGATTTTTCCGTTCTAATACTCCATCCGAGAGTTATCAGTATTTATCAAATCTGTTCCTATCTAACGGAACGCTATTGGATCAAATGACAAAGACATTGTTGAGAAAAAGATGGCTTTTCCCGGATGAAATGAAAATGGAATTCATGTAACAGGAGAAAGGTTTCCCATTACTTAGCCGGAAAGATATGTGGCCATGAAATAGGGATTAAGTGGAACAGAATTGACTGGGTGGTAGAGTCGTGGAAACACCTGTTTCTTCCATATTTTGGACCTTAGCTCCATGGAACAATATGCTACTGCTGAAACATAGAAGAATTGATCAAAACACTATGTATGGATGGTATGAACTGCTTAAACAAGAATTCTTGAACAGCGAACCGCCAGAGCTATTACTAACTACATCAAAAAATTTCCATTAATGAAAGATAAAGATGTAAATCTATTGGAAAATCAAAAATACGCATGTCGGATGAAATGGTTGTTGCTATCTGCTCCAATAACGAATCATTGGTTTAACTGAATAACTAAATAAAATAGATAGACCCTTCTCTTCGTCTCAGGTCGATGGATCTTCTCAATTGGAAGATCCCCTATATGGATAATACACATTCCAGTTGACCGAGCCTAATTCGAATTCTTTTGTTCCGAAGGAAAGATATCCATGGGGCGGTTCGCCCTATTCAGATATTCACGACCAAGAAGAAGAAGTACTGGATTCTCTTTCGGATAGGTCCTGAAAGGAGAAGGAAGGCTGGAATGCCAACAGGCGTCTATTATTGAATTCACCCGACCCGATAGTACCAATTTTGGGAACGTCCAGTGCCAAAGTCACTGAACGGGTAAGTCGCCAATCCCTAAAACGGACTATGTAATGTACTTTATCTGCTGGGTTACAGGCGGGCATTTTACCAGAGGTTTATATTGTATCAATCTACCCTTGTGTGATTCCTGTTGAAGCATATACTCGGGGGGTGGGTGCAGGGCGGACGATTTCAAAGCGGACTCCCCATTCATTAGATAGAGAAGATCAACAAGATTTCGTGATCCGCTGCCGAACTTATTCCAATTCCAAGATCTCGGATCGAATCGATATATCAATATCGATTCGATCCGAGATCTCTTCTTGAATTGCTCATTCAATGAGCATTCTCAATATTATGCCTTGAAGAGGACTCGAACCTCCACGCTCTTTAGCACGAGATTTTGAGTCTCGCGTGTCTACCATTTCACCACCAAGGCATCTTGAAAGTGAATCGTATTCCATGAAGATGATATCTATCTAGTGTGATGTATGGAATATATGACAAGGGTGGAGTGTTGGAGTATTTCTAGTGATCGGTCATGTCATATAGGCCCCAATCGGACATCCAATTGCTTCGATTTGAATTATCCGGAGGATGCCTTATCTATATTAATATTATATCAAAAAGATGGACAATCAAACCTATTTCTCGATTCAATAGAAGCCCAAAGAGGTGAATAGGGTCCCAAATAACGAGAGATATGTAAAAAGCAGGTCCGATTACGCCTATTCCTAATCCTAAATGGAATGTAACGACGTAGGGATCCATATGTAAACATAGTATCTATTTAGATACGCTCGAATGACCCCTTCTCATAATGAGAATGTATATAACCCTATTCCGGTCTGGTCCGGTATGGAATGAACTTATAATCATGGAATCGACTCGATCATCAGATTATAGATTATAAGTTCATAACCCTAGCCCATTCCCATTTTGTTCGGAACAGATCTACTAATTCTTTGATTCCAGTTAGTAAGAGGGATCTTGAACTAAGAAATAGATTCTAGAAGCTAACTAGAAGCTAAAAAAGGGTATCCTGAGCAATTGCAATAATCGGGTTCATTGATATTCCTGGTATAGTAGATGCTATCACACATAGAATCATACTCAATTCGATGGAATTGTTTGATCTTAAAGGGGATCCTCTATAATTTCGCACGTGAGGGGTTATTTCTTGCTTTCGTCCAGTCATTAATAACTTGATTATTTTTAGATAATAGTAGATAGAAACAACGCTCGTAAGGAGTCCTATTGAAACCAAGAAATATAGGCCTGCCTGCCATCCACACCAGAATAAATGGAGTTTTCCGAAAAAACCTGCTAGTGGAGGAAGACCTCCTAGGGATAAGAGACATAGAGCTAAAGAGAGAGCCAAAAAAGGATCTTTTGTGTATAATCCTGCATAATCTCGAATGTTATCAGTTCCGGTACGTAGACCAAATAATACAATGCAAGCAAAAGTTCCTAGATTCATGGAGATATAGAACAGCATATAAGTTATCATGCTCGCATATCCACCATTTGAGTCTCCAACAATTATTCCAATAATTACATATCCGATTTGACCTATGGACGAATATGCAAGCATACGTTTCATGCTTGTTTGAGTAATAGCAATGAGATTCCCCAATATCATGCTAAGAATAGCTAGGATTTCCAGAAGAAGATGCCATTCGTTTGATGAGAAATAAAAAGGAATATCGAAAATTCGAGTGGCTGAAGCTGAAGCAGCTACTTTCGAAGTAACAGAAAGAAAAGCAACGACTGGAGTGGGAGAGTCAGAGTCGAAAAGAGGATTCCTCACTTCTTTCTCTCATTCAAAACCGTGCATGAGACTTTCATCTCGCACGGCTCCTAAGTGATAAAAGTAAAGAAGAACTCATCTTCTTTCTTTTTTGATTACCTTCCTCGCGTATGTATAAGATCGAATCCATTCGATTTCTAAAAAGGATTACTAATCCTTAACTTTTCGAGGAATCCTTCATCAGTGGTTGTGAATGACTGATTTTTCTCAATCTTTTCGACCTTAGTTCCGTAGGAGCAAGTCAGAAAGATTGAGAAATAGAACCATCTGATTTGATTCGTTCTCAATAGCCATGAGATGATCATCTTAGGGTGATCCTTTTGTCGACGGATGCTCCTATTACACTCGTAGTCTCTGAAGGATGAGAATCAACCCTGTAGCATCTACATCGAGAATTCAAGTATTGTATACGTCATTAGTCCGATCCTTTGTAGGAACTACCCGTAATAACGAACTTGCAAAATGGATCTGTTTATCATAAAGAGATTCGTTGTTCCTGACCCTGCTTGACCTTAATTGTTATTTGAACAAGTAAAAGTTATGTCTTGGTCCGAGTGGGGATAGCATTTCTCTTCTGCATGTCCATGGAGTTTTGAAAAATCCAAACATCTCCGAGATAGATAGAGAGGTAGGAATTTATCGAACGAACCGCACTCCTTCGTATACGTCAGGAGTCCATTGATGAGAAGGGGCTGGGGAAAGCTTGAACCCAATTCCTACGGTGATGAATATAAGCGCAATTGAAATTCCTGGGGAGTTATACATTTGTGTATTGATAAGACCATTCACTATTTCTTGAAGCTCGATCTCGCCCCCGGATGAACCATATAGCCAAGAGAAACCATGAACCAGAATAGAAGAGCTTGCCCCACCCATGAGTAAATATTTCATAGTAGCCTCATTAGACCGTACGTCTTTCTTGGTATATCCAGATAATAGGTAGGAGCATAAACTGAAACATTCTGGAGCTACAAAGATAGTTATTAAATCGTTAGCACCGCATAAAAACATTCCTCCTAGAGTAGCTGTTAATACGAATAACAGAAACTCTGTTATAGCCATTTCTGTACATTCAATGTACTCCACGGATAGAGGAATACATAGAGTTGAACACAGTAAAATAAGAAATTGAAAGATTTCGTTGAAATTGTTCGTTTGGAAATTTCCCGAAAAGCTAATCATAGGTTCTTCTCTCCATCGGAACAATAGGGCCGTTATGCTCATTACTAAACTTGTTGAAGAGATGAAATATAACCAAGGTATATCTTTTTGATCAGAGGTTGAATCGATCATCAGAAGAAGAATTAGGCCAAAAATTAGGATACATTCTGGGAAAATAAAACTTCCATCGAAGAGAAGCAAATGAAAGGCTTTCATAAAAATTCTCGTAGAATCGAGAATGAAGTTTTCATTCTGTACATGCCAGATCATGAATTAGTAACTGCATACAATCTCCAAAAAAATCCCAATTGTTTCGAACTTTCTATTTTTGGAATGGAATATTTACGGAATCCCCATGAATAGGATCAAACCTTATTCCATGGTATTTACATGAGATTCCTCTTTCTTATTCTTAAGCAAGTCCCCGAGAGGGCTTAGTTGATCCATGATTTATGTTTCATCTTTCGTTTCCTTTTCGTTTGTTTCGAGAAATATATCGATCAATTCCGACTCTTTCTTTTTCTATTGATTCTTTTCCGCTCGAGATGTATGGATCCACGGATCTATGTGTCTATATAGACCCTGTTATGGATTAACGAAAATGTGCAAAAGCTCTATTTGCCTCTGCCATTCTATGAGTCTCTTCCTTTTTGCGTATGGCATCGCCACTCCCTTTGGCAGCATCCACTAATTCGGAACTTAATTTGAAAGCCATATTTCGACCCGGACGTTTTCGGGATGCCCCTAATAACCAACGAACGGCAAGTGCTTTTCCTTGTGCGGATCCTATTTCAATGGGAACTTGATGAGTCGATCCGCCTACACGTCTTGCTTTTACTGCTATATCGGGAGTTACTCCACGTATTGCTTGACGTAAAACAGATAGTGGATTTTTTTCTGTCTTTTGTTGAATCTTTTTCAAGGCTCGATAGATAATTTGATAAGCCAATGATTTTTTTCCGTGTTTCAGAATACGGTTAACCAACATGTTAACTAATCGATTACGATAAATTGGATCGGACTTTGCAGTTTTTTCTTCTGTAGTACCTCGACGTGACATGAGCGCGAAAGGAGTTCAAGAATCCGTTTTCTTTTTATAAGGGCTAAAATCATTTATTTTGGCTTTTTGACCCCATATTGTAGGGTGGATCTCGAAAGATATGAAAGATCTCCCTCCAAGCCGTACATACGACTTTCATCGAATACGGCTTTCCACAGAATTCTATATGTATCTATGAGATCGAGTATGGAATTCTGTTTACTCACTTTAAATTGAGTATCCGTTTCCCCCCCTTTCCTGCTAGGATTGGAAATCCTGTATTTTACATATCCATACGATTGAGTCCTTGGGTTTCCGAAATAGTGTAAAAAGAAGTGCTTCGAATCATTGCTATTTGACCCGGACCTGTTCTAAAAAAGTCGAGGCATTTCGAATTGTTTGTTGACACGGACAAAGTCAGGGAAAACCTCTAAAATTATTTCAATATTGGACCTTGGACATATAATAGTTCCGAATCGAATCTCTTTAGAAAGAAGATCTTTTGTCTCATGGTAGCCTGCTCCAGTCCCCTTACGAAACTTTCGTTATTGGGTTAGCCATACACTTCACATGTTTCTAGCGATTCACATGGCATCATCAAATGATACAAGTCTTGGATAAGAATCTACAACGCACTAGAACGCCCTTGTTGACGATCCTTTACTCCGACAGCATCTAGGGTTCCTCGAACAATGTGATATCTCACACCGGGTAAATCCTTAACCCTCCCCCCTCTTACTAAGACTACAGAATGTTCTTGTGAATTATGGCCAATACCAGGTATATAAGCAGTGATTTCAAACCCAGAGGTTAATCGTACTCTGGCAACTTTACGTAAGGCAGAGTTTGGTTTTTTGGGGGTGATAGTGGAAAAGTTGACAGATAAGTCACCCTTACTGCCACTCTACAGAACCGTACATGAGATTTTCACCTCATACGGCTCCTCGTTCAATTCTTTCGAAGTCATTGGGTCCTTTTCCTCGTTCGATAATCTCCTCCCTTCTTCCACTCCGTCCCCAAGAGTAACTAGGACCAATTCAGTCACGTTTTCATGTTCCAATTGAACACTTTCCATTTTTGATTATTCTCAAAGGAGAAGATTATTCTTTTTACCAAACATCTGCGGATCCAATCACACGCTCTTATAATAAGAACAAGAGATCTTTCTCGATCAATCCCTTTGCCCCTCATTTTTCGAGAATCAGAAAGATCCTTTTCAAGTTTGAATTTGTTCATTTGGAATCTGGGTTCTTCTACTTCATTTTTATTTACTTATTTCTTTATTATTTTTTTTCCCTCTCTTTTCTTTTTTTATTTCTTTTTTTTTTTATTTTATTCTCTTCCATCATTCCTTAAGTCCCATAGGTTTGATCCTATAGAATCTGATCCATTTTCTCATTGAGCGAAGGGTACGAAATAAATCGGATTGATTTTTCGATCAAAAGTACTATGTGAAATCTTCGGTTTTTCCTCTTTCTCTATCCCTATCCCATAGGTACAGCATTTGAATCAATAGAGAACCTTTTCTTCTGTATCTAGATGAATCGATATTCTTCCATTCCAATTCCTTCCCGATACCTCCCAAGGAAAATCCCGAATTGGATCCCAAATTGACGGGTTAGTGTGAGCTTATCCATGCGGTTATGCACTCTTCGAATGGGAATCCATTTTCTGAAAGATCCTGGCTTTCGTGCTTTGGTGGGTCTCCGAGATCCTTTCGACGACCTATGTTGTGTTGAAGGGATATCTATATGATCCGATCGATTGCGTAAAGCCCGCGGTAGCAACGGAACCGGGGAAAGTATACATAAGTATACAGAAAAGACAGTTCTTTTCTATTATATTAGTATTTTCTATTCTATTAGTATTAGATTAGTATTAGTTAGTGATCCCGGCTCAGTGAGTCCTTTCTTCCGTGATTAACTGTTGGCACCAGTCCTACATTTTGTCTCTGTGGACCGAGGAGAAAGGGGGCTCGGCGGGAAGAGGATTGTACCATGAGAGAAGCAAGGAGGTCAACCTCTTTCAAATATACAACATGTATTCTGGCAATGCAATGTAGTTGGACTTTCATCTTGATCCGAATGAATCATCTTTTCCACGGAGGCAAATCTTTGCCTGCTAGGCAAGAGGATAGCAAGTTCAAAATTCTGTTTCGGTAGGACATGTATTTCTATTACTATGAAATTCAGAAATGAAGTAGTTAATCGTTTTGTCAATTTTTCGGGGCGTGGAAAGACATAAGAACTCTTGAATGGAAATGGAAAAGAGATGTAACTCCAGTTCCTTTGGAAATGGTAAGATCTTTGGCGCAAGAAGAAGGGGTTGATCCGTATCATCTTGACTTGGTTCTGATTTCTCTATTTTTTTAAGAATACCGCTTCTCCTACCCGTATCGAATAGAACTTCTTCATGGAAAACCTGCTTGATTTAGATCGGGAGAATCGTACGGTTTTATGAAAGCATGTGCTACGGTTCGAATCCGTAGTCAATCCTATTTCTAGGAGCAGTTGACAATTGAATCCAATTTTTCCCATTAATTTCGTATCCGTAATAGTGCGAAAGGAAGGCCCGGCTCCAAGTTGTTCAAGAATAGTGGCGTTGAGTTTCTCGACCCTTTGCCTTAGGATTAGTCAGCTCTATTTCTTGGTGGAGGCGGGGAAGGGATATAACTCAGCGGTAGAGTGTCACCTTGACGGGGTGGAAGTCATCAGTTCGAGCCTGATTATCCCTAAACCCAATATGAGTTGTGAGTTTTTCTATTTTTACTTGCCCCCCCGCCGTGATCGAATAAGAATGGGAATGGATAAGAGGCTCGTGGGATTGACGTGAGGGGGTAGGGATGGCTATATTTCTGGGAGCGAACTCCAGGCGAATATGAAGCGCATGGATACAAGTTATGCCTTGGAATGAAAGACAATTCCGAATCAGCTTTGTCTACGAACAAGGAAGCTATAAGTAATGCAACTATGAATCTCATGGAGAGTTCGATCCTGGCTCAGGATGAACGCTGGCGGCATGCTTAACACATGCAAGTCGGACGGGAAGTGGTGTTTCCAGTGGCGGACGGGTGAGTAACGCGTAAGAACCTGCCCTTGGGAGGGGAACAACAGCTGGAAACGGCTGCTAATACCCCGTAGGCTGAGGAGCAAAAGGAGGAATCCGCCCGAGGAGGGGCTCGCGTCTGATTAGCTAGTTGGTGAGGCAATAGCTTACCAAGGCGATGATCAGTAGCTGGTCCGAGAGGATGATCAGCCACACTGGGACTGAGACACGGCCCAGACTCCTACGGGAGGCAGCAGTGGGGAATTTTCCGCAATGGGCGAAAGCCTGACGGAGCAATGCCGCGTGGAGGTAGAAGGCCCACGGGTCGTGAACTTCTTTTCCCGGAGAAGAAGCAATGACGGTATCTGGGGAATAAGCATCGGCTAACTCTGTGCCAGCAGCCGCGGTAATACAGAGGATGCAAGCGTTATCCGGAATGATTGGGCGTAAAGCGTCTGTAGGTGGCTTTTTAAGTCCGCCGTCAAATCCCAGGGCTCAACCCTGGACAGGCGGTGGAAACTACCAAGCTGGAGTACGGTAGGGGCAGAGGGAATTTCCGGTGGAGCGGTGAAATGCGTAGAGATCGGAAAGAACACCAACGGCGAAAGCACTCTGCTGGGCCGACACTGACACTGAGAGACGAAAGCTAGGGGAGCGAATGGGATTAGATACCCCAGTAGTCCTAGCCGTAAACGATGGATACTAGGCGCTGTGCGTATCGACCCGTGCAGTGCTGTAGCTAACGCGTTAAGTATCCCGCCTGGGGAGTACGTTCGCAAGAATGAAACTCAAAGGAATTGACGGGGGCCCGCACAAGCGGTGGAGCATGTGGTTTAATTCGATGCAAAGCGAAGAACCTTACCAGGGCTTGACATGCCGCGAATCCTCTTGAAAGAGAGGGGTGCCTTCGGGAACGCGGACACAGGTGGTGCATGGCTGTCGTCAGCTCGTGCCGTAAGGTGTTGGGTTAAGTCCCGCAACGAGCGCAACCCTCGTGCTTAGTTGCCACCGTTGAGTTTGGAACCCTGAGCAGACTGCCGGTGATAAGCCGGAGGAAGGTGAGGATGACGTCAAGTCATCATGCCCCTTATGCCCTGGGCGACACACGTGCTACAATGGCCGGGACAAAGGGTCGCGATCCCGCGAGGGTGAGCTAACTCCAAAAACCCGTCCTCAGTTCGGATTGCAGGCTGCAACTCGCCTGCATGAAGCCGGAATCGCTAGTAATCGCCGGTCAGCCATACGGCGGTGAATTCGTTCCCGGGCCTTGTACACACCGCCCGTCACACTATGGGAGCTGGCCATGCCCGAAGTCGTTACCTTAACCGCAAGGAGGGGGGTGCCGAAGGCAGGGCTAGTGACTGGAGTGAAGTCGTAACAAGGTAGCCGTACTGGAAGGTGCGGCTGGATCACCTCCTTTTCAGGGAGAGCGAATGCTTGTTGGGTATTTTGGTTTGACACCGCTTCACACCCAAAAAGAAGCGAGCTACGCCTGAGTGAAACTTGGAGATGGAAGTCTTCTTTCGTTTCTCGACGGTGAAGTAAGACCAAGCCCATGAGCTTATTATCCTAGGTCGGAACAAGTTGATAGGATCCCCCTTTTACGCCCCCATGTCGCCACACGGGAGGGACATGGGGGCGTAAAAAGGAAAGAGAGGGATGGGGTTTCTCTCGCTTTTGGCATAGTGGGCCCCCAGCGGGAGGCCCGCACGACGGGCTATTAGCTCAGTGGTAGAGCGCGCCCCTGATAATTGCGTCGTTGTGCCTGGGCTGTGAGGGCTCTCAGCCACATGGATAGTTCAATGTGCTCATCAGCGCCTGACCCTGAGATGTGGATCATCCAAGGCACATTAGCATGGCGTACTTCTCCTGTTCGAACCGGGGGTTTGAAAACAAACTCCTCCTCAGGAGGATAGATGGGGCGATTCAGGTGAGATCCAATGTAGATCCAACTTTCTATTCACTCGTGGGATCCGGGCGGTCCGGGGGGGACCACCACGGCTCCTCTCTTCTCGATAATCCATACATCCCTTATCAGTGTATGGACAGCTATCTCTCGAGCACAGGTTTAGGTTCGGCCTCAATGGGAAAAAAAATGGAGCACCTAACAACGTATCTTCACAGACCAAGAACTACGAGATCGCCCCTTTCATTTCATTCTGGGGTGACGGAGGGATCGTACCATTCGAGCCTTTTTTTTCATGCTTTTCCCGGAGGTCTGGAGAAAGCTGCAATCAATAGGATTTTCCTAATCCTCCCTTCCCGAAAGGAAGAACGTGAAATTCTTTTTCCTTTTCCTTTCCGCAGGGACCAGGAGATTGGATCTAGCCGTAAGAAGAATGCTTGGCTGATAAATAACTCACTTCTTGGTCTTCGACCCCCTCAGTCACTACGAACGCCCCCGATAGGTGCAATGGGATGTGTCTATTTATCTATCTCTTGACTCGAAATGGGAGCAGGTTTGAAAAAGGATCTTAGAGTGTCTAGGGTTGGGCCGGGAGGGTCTCTTAACGCCTTCTTTTTTCTTCTCATCGGAGTTATTTCCCAAATACTTGCCATGATAAGGAAGAAGGGGGGAACAAGCACACTTGGAGAGCGCAGTACAACGGAGAGTTGTATGCTGCGTTCGGGAAGGATGAATCGCTCCCGAAAAGGAATCCGTTGATTCTCTCCCAATTGGTTGGACCGTAGGTGCGATGATTTACTTCACGGGCGAGGTCTCTGGTTCAAATCCAGGATGGCCCAGCTGCGCCAAGGAAAAGAAAAAGAATAGAAGAAGCATCGGACTCCTTCATGCATGCTCCACTTGGCTCGGGGGGATATAGCTCAGTTGGTAGAGCTCCGCTCTTGCAATTGGGTCGTTGCGATTACGGGTTGGATGTCTAATTGTCCAGGCGGTAATGATAGTATCTTGTACCTGAACCGGTGGCTCACTTTTTCTAAGTAATGGGGAAGAGGACCGAAACATGCCACTGAAAGACTCTACTGAGACAAAGATGGGCTGTCAAGAACGTAGAAGAGGTAGGATGGGCGGTTGGTCAGATCTAGTATGGATCGTACATGGACGGTAGTTGGAGTCGGCGGCTCTCTTAGGGTTCCCTCATCTGGGATCCCTGGGGAAGAGGATCAAGTTGGCCCTTGCGAACAGCTTGATGCACTATCTCCCTTCAACCCTTTGAGCGAAATGCGACAAAAGGAAGGAAAATCCATGGACCGACCCCATCGTCTCCACCCCGTAGGAACTACGAGATCACCCCAAGGACGCCTTCGGTATCCAGGGGTCGCGGACCGACCATAGAACCCCGCTCAATAAGTGGAATGCATTAGCTGTCCACTCTCAGGTTGGGCAGTAAGGGTCGGAGAAGGGCAATTACTCATTCTTAAAACCTGCGGTCGGAGAAGGAGCAATCACTCATTCTTAAAACCAGCATTCTTAAGAACAAAGAGTGGGGGCGGAAAAGGGGGGAAAGCTCTCCGTTCCTGGTTCTCCTGTAGCTGGATCCTCCGGAACCACAAGAATCCTTAGTTAGAATGGGATTCCAACTCAGCACCTTTTGAGATTTTGAGAAGAGTTGCTCTTTGGAGAGCACAGTACGATGAAAGTTGTAAGCTGTGTTCGGGGGGGAGTTATTGTCTATCGTTGGCCTCTATGGTAGAATCAGTGGGGGCCTGCGAGGCGGTGGTTTACCCTGTGGCGGATGTCAGCGGTTCGAGTCCGCTTATCTCCAACTCGTGAACTTAGCCGATACAAAGCTATATGAATATGATAGCACCCAATTTTTCCGATTCGGCAGTTCGATCTATGGTTTATCATTCATGGACGTTGATAAGATCCTTCCATTTAGCAGCACCTTAGGATGGCATAGCCTTAAAGTCAAGTTAAGGGCGAGGTTCAAAGAAGGAAAGGCTTACGGTGGATACCTAGGCACCCAGAGACGAGGAAGGGCGTAGTAAGCGACGAAATGCTTCGGGGAGTTGAAAATAAGCGTAGATCCGGAGATTCCCGAATAGGTCAACCTTTCGAACTGCTGCTGAATCCATGGGCAGGCAAGAGACAACCTGGCGAACTGAAACATCTTAGTAGCCAGAGGAAAAGAAAGCAAAAGCGATTCCCGTAGTAGCGGCGAGCGAAATGGGAGCAGCCTAAACCGTGAAAACGGGGTTGTGGGAGAGCAATACAAGCGTCGTGCTGCTAGGCGAAGCGGTGGAGTACCGCACCCTAGATGGCGAGAGTCCAGTAGCCGAAAGCATCACTAGCTTACGCTCTGACCCGAGTAGCATGGGGCACGTGGAATCCCGTGTGAATCAGCAAGGACCACCTTGCAAGGCTAAATACTCCTGGGTGACCGATAGCGAAGTAGTACCGTGAGGGAAGGGTGAAAAGAACCCCCATCGGGGAGTGAAATAGAACATGAAACCGTAAGCTCCCAAGCAGTGGGAGGAGCCCACGGCTCTGACCGCGTGCCTGTTGAAGAATGAGCCGGCGACTCATAGGCAGTGGCTTGGTTAAGGGAACCCACCGGAGCCGTAGCGAAAGCGAGTCTTCATAGGGCAATTGTCACTGCTTATGGACCCGAACCTGGGTGATCTATCCATGACCAGGATGAAGCTTGGGTGAAACTAAGTGGAGGTCCGAACCGACTGATGTTGAAGAATCAGCGGATGAGTTGTGGTTAGGGGTGAAATGCCACTCGAACCCAGAGCTAGCTGGTTCTCCCCGAAATGCGTTGAGGCGCAGCAGTTGACTGGACATCTAGGGGTAAAGCACTGTTTCGGTGCGGGCCGCGAGAGCGGTACCAAATCGAGGCAAACTCTGAATACTAGATATGACCTCAAAATAACAGGGGTCAAGGTCGGCCAGTGAGACGATGGGGGATAAGCTTCATCGTCGAGAGGGAAACAGCCCGGATCACCAGCTAAGGCCCCTAAATGACCGCTCAGTGATAAAGGAGGTAGGGGTGCAGAGACAGCCAGGAGGTTTGCCTAGAAGCAGCCACCCTTGAAAGAGTGCGTAATAGCTCACTGATCGAGCGCTCTTGCGCCGAAGATGAACGGGGCTAAGCGATCTGCCGAAGCTGTGGGATGTAAAAATGCATCGGTAGGGGAGCGTTCCGCCTGAGAGGGAAGCCCCCGCGCGAGCGGCGGTGGACGAAGCGGAAGCGAGAATGTCGGCTTGAGTAACGCAAACATTGGTGAGAATCCAATGCCCCGAAAACCCAAGGGTTCCTCCGCAAGGTTCGTCCACGGAGGGTGAGTCAGGGCCTAAGATCAGGCCGAAAGGCGTAGTCGATGGACAACAGGTGAATATTCCTGTACTACCCCTTGTTGGTCCCGAGGGACGGAGGAGGCTAGGTTAGCCGAAAGATGGTTATCGGTTCAAGGACGCAAGGTGCCCCTGCTTTTTCAGGGTAAGAAGGGGTAGAGAAAATGCCCCGAGCCAATGTTCGAGTACCAGGCGCTACGGCGCTGAAGTAACCCATGCTATACTCCCAGGAAAAGCTCGAACGACCTTCAACAAAAGGGTACCTGTACCCGAAACCGACACAGGTGGGTAGGTAGAGAATACCTAGGGGCGCGAGACAACTCTCTCTAAGGAACTCGGCAAAATAGCCCCGTAACTTCGGGAGAAGGGGTGCCTCCTCACAAAGGGGGTCGCAGTGACCAGGCCCGGGCGACTGTTTACCAAAAACACAGGTCTCCGCAAAGTCGTAAGACCATGTATGGGGGCTGACGCCTGCCCAGTGCCGGAAGGTCAAGGAAGTTGGTGACCTGATGACAGGGGAGCCGGCGACCGAAGCCCCGGTGAACGGCGGCCGTAACTATAACGGTCCTAAGGTAGCGAAATTCCTTGTCGGGTAAGTTCCGACCCGCACGAAAGGCGTAACGATCTGGGCACTGTCTCGGAGAGAGGCTCGGTGAAATAGACATGTCTGTGAAGATGCGGACTACCTGCACCTGGACAGAAAGACCCTATGAAGCTTCACTGTTCCCTGGGATTGGCTTTGGGCTTTTCCTGCGCAGCTTAGGTGGAAGGCGAAGAAGGCCTCCTTCCGGGGGGGCCCGAGCCATCAGTGAGATACCACTCTGGAAGAGCTAGAATTCTAACCTTGTGTCAGGACCTACGGGCCAAGGGACAGTCTCAGGTAGACAGTTTCTATGGGGCGTAGGCCTCCCAAAAGGTAACGGAGGCGTGCAAAGGTTTCCTCGGGCCGGACGGAGATTGGCCCTCGAGTGCAAAGGCAGAAGGGAGCTTGACTGCAAGACCCACCCGTCGAGCAGGGACGAAAGTCGGCCTTAGTGATCCGACGGTGCCGAGTGGAAGGGCCGTCGCTCAACGGATAAAAGTTACTCTAGGGATAACAGGCTGATCTTCCCCAAGAGCTCACATCGACGGGAAGGTTTGGCACCTCGATGTCGGCTCTTCGCCACCTGGGGCTGTAGTATGTTCCAAGGGTTGGGCTGTTCGCCCATTAAAGCGGTACGTGAGCTGGGTTCAGAACGTCGTGAGACAGTTCGGTCCATATCCGGTGTGGGCGTTAGAGCATTGAGAGGACCTTTCCCTAGTACGAGAGGACCGGGAAGGACGCACCTCTGGTGTACCAGTTATCGTGCCCACGGTAAACGCTGGGTAGCCAAGTGCGGAGCGGATAACTGCTGAAAGCATCTAAGTAGTAAGCCCACCCCAAGATGAGTGCTCTCCTATTCCGACTTCCCCAGAGCCTCCGGTAGCACAGCCGAGACAGCGACGGGTTCTCTGCCCCTGCGGGGATGGAGCGACAGAAGTTTTGAGAATTCAAGAAAAGGTCACGGCGAGACGAGCCGTTTATCATTACGATAGGTGTCAAGTGGAAGTGCAGTGATGTATGCAGCTGAGGCATCCTAACAGACCGTTAGACTTGAACCTTGTTCCTACATGACCCGATCAATTCGATCAGGCACTCGCCATCTATTTTCATTGTTCAACTCTTTGACAACACGAAAAAACCATTGTTCAACTCTTTGACAACATGAAAAAACCAAAAGCTCCGCCCTCCCTCTCTATCTATCCAAGGGATGGAAGGGCGGAGGCCTTTGGTGTCCCCTCCAGTCAAGAATTGGGACTAGCCAATATGCTTTTCTCGCATGCCTTTCTTCGTTCATGGTTCGATATTCTGGTGTCCTAGGCGTAGAGGAACCACACCAATCCATCCCGAACTTGGTGGTTAAACTCTACTGCGGTGACGATACTGTAGGGGAGGTCCTGCGGAAAAATAGCTCGACGCCAGGATGATAAAAAGCTTAACACCTCTCATTCTTATTACTTTTGCAATATGAAAAAAAAAATGAAAAATGAAAAGGTCGTCTTATTCAAAACCCCAATTATGAAATCCCTTCTCTCCCACTTCACACCTCGTAACGCACCGTGTTCTTATAGAGAGAAAGGTGCTTTCCCATCTTCTTAACCCGAAATGGCTGAGGAGAGGAAAGGTTCCTTTTTTTTAGGGTACTTCCGGGAACAGATCCAGTGGAGACGGGGCGGGGCCTGTAGCTCAGAGGATTAGAGCACGTGGCTACGAACCACGGTGTCGGGGGTTCGAATCCCTCCTCGCCCACAACCTTCCCTTTTTGGAAGGACCCTTCCCTCTGGGGGTAGGAAAATCATGATCGGGATAGCGGACCCAAAGCTATGGAACTTAGGTGTGGGTCTTTTGTCGAAATGGAGTAGCCTTACTTTTTC-TTTTTTTTTATTTACCATTAAGGGTTTTAATCCATTTTAATTTTAAATATAGTATTCCCGATGCGAATCGGCATATTTTTTTTTGTTTGACGCCCCGTAACTCTTCCTCGGCCAGGCTTGGGCAGAATAGGAGAGCAAGTATTAGTAGCATAGCAAAAATGCGTTCCTCGTCATTAATATGTTTGCCCGCGGTAATTGTGGCCTCTCGGGAGAATCGATGACTGCATCTTTGATGCACTTGCTAGTACTAGTACATCTGAGAATTCTTAATTGGCTAATTGTAAATAGCCCCAGGACTATGGAACAAAGGATTATCCCGGACCTACGCCGAGGTATTGACGGTGATTCTCAAATATCGCAGAACAGAATGTGATACGATGAGATAGAATGCAATAGAAACAAAGACACAGGGAACGGGTTACCTACTTTTAACGGTCAAAGCGAACCCTTTCATTCTGACATTCTGAATTCTTTAATTCGGAATGAATCAAATCTCCCCAAGTAGGATTCGAACCTACGACCAGTCAGTTAACAGCCGACCGCTCTACCACTGAGCTACTGAGGAACTGCGGGAGATTCTCTCTCATAGAGTTCAATTCCCGTTCTCAACCCATGACCAATATGAACTCGAAGTTTCCTTCGTAACCCCCGGAACTTCTTCGTAGTGGCTCCGTTCCATGCCTCGTTTCATAGGGAACCTCAAAGTGGCTCTATTTCATTATATTCCATCCATATCCCAATTCCATTTATTTAATATCCCTTTGGTGTCATTGACATAAGAATTGACATAAGAGATGTCGTTTCTAGTCTATCTGTTTCTATTTCTATATATGGAAAGTTCAAAAATCATCATATAATAATCCAGAAATTGAAATAGAAAAGAAAAAAGGGAGGTTTGTGATGATTTTTCAATCTTTTATACTAGGTAATCTAGTATCCTTATGCATGAAGATAATCAATTCGGTCGTTGTGGTCGGACTCTATTATGGATTTATGACCACATTCTCCATAGGGCCCTCTTATCTCTTCCTTCTCCGAGCTCGGGTTATGGAAGAAGGAGAAGAAGGAACCGAGAAGAAGGTATCAGCAACAACAGGTTTTATTGCGGGACAGCTCATGATGTTCATATCGATCTATTATGCGCCTCTGCATCTAGCATTGGGTAGACCTCATACAATAACTGTCCTAGCTCTACCGTATCTTTTGTTTCAGTTCTTCTGGAACAATCACAAACACTTTTTTGATTATGGATCTACTACCAGAAATTCAATGCGTAATCTTAGCATTCAATGTGTATTCCTGAATAATCTCATTTTTCAATTATTCAACCATTTCATTTTACCAAGTTCAATGTTAGCCAGATTAGTCAACATTTATATGTTTCGATGCAACAACAAGATGTTATTTGTAACAAGTAGTTTTGTTGGTTGGTTAATTGGTCACATTTTATTCATGAAATGGGTTGGATTGGTATTAGTTTGGATACAGCAAAAGAAGTCTATTAGGTCTAATGTACTTATTCGATTTAATAAGTACCTTGTGCTTGTGTCAGACTTGAGAAATTCTATGGTTCGAATCTTTAGTATTCTCTTATTTATTACCTGTATCTACTATTTAGGCAGAATACCGTCACCCATTTTTACTAAGAAATTGAAAGAAACCTCAGAAACGGAGGAAGAAACAGATGTAGAAATAGAAACAACTTTCGAAAGGAGGGGGACTAAACAGGAACAAGAGGTATCCACCGAAGAAGATCCTTCTCCTTCCCTTTTTTCGGAAGAAAAGGAGGATCCGGACAAAATCGAGGAAACGGAAGAGATCCGAGTGAATGGAAAGGAAAAAAAAAAAACAAAGCATGAATTACACTTTCACTTTAAAGAGACATGCGATAAAAATAGCCCAGTTTCAGAAACTTCTTATCTGGATGGGAATCAAGAAAATTCGAAATTAGAAATATTTAAAGAAAAAAGAGCAACTTATACATTAACAAGATTAATACAGATTAACAAGACTAATACAGAAAATAAATATAATAAGAGATAAAAGGAGATGCGACTTCCCCCTAAATATTTTATACCTTCCCCTACAAAAAAACTCGTAATACCAACCCCATTCGTAATTCCATCAATTACTCGTCTATCAAACAAATGAATTAGTTCAGCTAATCCTCTTATACCTTCCGTTAAGGATCTTGTATAAAAAGCATCTATGTAAGCACGATTATAGGACCAATCATATAGAAAATTGATTATTTTTTCCCAAAGAATTCTCTTAGGTCCTCTTTTAGCAAATAAATTAAGTATGTTCCAATTTTGTAAAGATGAATAAAAAGGCTTATATAAAAAGTAGGCTATAAATAGTCCGAAAGACGTTATACTGACGGAAAGGGTTGGATTTTTCAAAACTTCATACCAATCCAAAAAATGATTTGAATTTTGATGTAAAAGATTTATAGATGGAGTTAACAATTTGGATAAGATATCCAAATCCATTCCTTCTTGATTGAAAGGAATTCCTATAGCTCCAACAAACAAAGGAAATAGGACTAATACAAGCATAGCAAATAACATAGTATTGTCTGATTCATGAGGGTAAAAAACAGTCTTCGTAGCACCAAAAGGCAAAATAGTAATAAAAGGCGTATTTGTTACATTAATAGGAATTTGATAGGTCTTCTTCGAAAAAAAAGAAGCCCTTTCATTATTATTTATTGTTAATAAAACGACTAAACGAAAATATTTTTTAATTGGTTTTGGCTCTTCTTTACCCCATAGAGATATTGAATAGAAGGAATTGCTTTTTTTGCCACTGTAATTTTGAAAACAAAGGTTTAAATGTCCCTCAAAAGTAAGTAAATAAATCCGAAACATATAAAATGCGGTTAATCCTGCTGTGATAAAAGCTATTGTTGCGAAAATCGGCGAATACAACCAACTATCATTAAGAATTTCATCTTTGGACCAAAAACAAGCAAGGGGTGGAATACCACAAAGAGAAAGGGTACCTAATAAAAAAGCAGTTTTTGTAATTGGCACGTGCTTGCTTAACCCGCCCATAAGAACCATATTCTGACTTTTATCTGGAGAATATCCAACAATAGCTTCCATTGAATGAATAATTGATCCGGATCCTAAAAACAACAAGGCTTTCGAATAAGCATGAGTAGTCAAATGAAATAAAGCGGCTCGATAAGACCCCATACCTAGAGCTAACATCATATAACCCAATTGAGAGATTGTAGAATAAGCTAAACCTCTCTTAATATCTTTTTGAGCAAGAGCTAAAGTAGCTCCTAAAAATACTGTTATTATACCTATCAAAGATATTAGATTCATTATGTACGGTATGACTATGAAAAGCGGAAGAAGACGAGCTACAAGAAAAATTCCCGCTGCTACCATAGTAGCAGCATGGATAAGAGCCGAAATAGGAGTAGGCCCTTCCATGGCATCGGGTAACCATACATGGAGGGGGAATTGCGCAGATTTAGCAACCGCGCCGGCAAATAATAGAAATGCACACAAAGTAACAAACAAAAAGTTAAGCGCATTATTATAAATCAAGTTATTGAATATTTCGAACAAATCTCGAAATTCAAAACTACCCGTTATCCAATAAAAACCTAAAATTCCTAATAATAATCCAAAATCTCCTACACGATTAGTTACAAATGCTTTTTGACAAGCGTTCGCCGCAGTAGGTCGTGTGAACCAAAATCCTATTAATAGATAAGAACACATTCCAACCAATTCCCAAAAAATAAAAATTTGTATTAAATTCGAACTTGTAACTAATCCCAACATTGAAGTATTGAAAAAACTCATATAAGCAAAAAATCTCAAATATCCTTGATCATGAGACATATAATTGTCACTATAAATAAGAACCAGAATTCCAACAGTAGTGATTAATATTAACATAATAGAAGTAAGTGGATCAATAAAGTATCCGAACTCGAAAGAAAAATCATTATTGATGGTCCAAGACCCTACGGATTGATAGATAGAAGTTCTATCGATTTGCTGAATAGATAGATCGACCGAAAAAATCATAACTATACTTAACAATAAAATACTAGGAAAAGCGCACATACGGCGAAGATTTTTGGTTGCCGTCGGAAAAAGAAGAAGCCCCACTCCTATTAACATAGGGACTGGAAGTGGAACGAACGGTATGATCCAGGAATATTGATATGTATGTTCCATAAAATAATAATAACTTTTTTTATTCTTAATTAATTGTTTCTGATTCACCAGTTCTTATCTGTTTTAAAAGAGATTAATAAAAAAAAATTAAGGTATTAAAAAAACGTAAATAAAATTTTCTATTCATAGTTATTTTGAATCTTTCCCAACTACTTCAAAAAAAAAAAAAAAAAAATTCAAAGTTCAAAGCAGTCAAATGATATAACTAAGTTACTAGTCAAAAATAAATAATTCTTTTTGACTAAGTAAGATTTTTATGAAGATGGAGCAAATTCAAATTTCAATTATTATTCCCTATTACAATAATTTATGTATATAGATCAAGAGTAAAGAATTCTACCAAATTAAGTACTTGATTTTGATATAAATCATAGGATGACTCATACCTTTCCCCAATAAACTAAGAACTAAGTATTTTTGTTTGTTTATTCAGAATCATTAACTAATTGATTTCGTACCGGATTAATTGTCTTACATTACAATAAATGGCAGTTAATAACTAATTACTAGAAAAAAAAGATGAATTTTTTTTATTAGGTAGGTAAAACTTGTTCGATGTATTTTTCATATAGAAATGTAGCATGCCGAAAATAGACAGAAATAGAAACGAAAGGACTTTTGCCTTTTTTTTTTATCAACTTCAACCAATTTGATTTCGATTATATGGCATAATCCACCTTATGGACCCTATGGATATCGATTTGAATAGGTATAGAAAGGTACCACCAATAACTCGGAAATATGAATTATTCTTTCGCGGATATTTATTGAATAGAAATTGAAAAACTCCTATATCATATTGTTTTTTTTTGTTCTAGTAAGATTTTATGCCATTTTCACATATTTCTTTTTTTTCGAAGGGTAGTATAATTTAGAGAATAAATAGACAGATAATGAAATGAATAGTCTGAAATGAATAGTAAAAATAAAAAATGACTTGTTTTGTTTTTAAACAATAGATGTCTTTCACATCCAATTTGATCAATAAATAACCTTTTATTTTTTGAATGGCAGTTCCAAAAAAACGTACTTCTATATTAAAAAAACGTATTCGTAAAAAGATTTGGAAAAAGAGGGGATATTGGGCAGCGTTGAAAGCTTTTTCGTTAGCGAAATCCCTTTCTACCGGGAATTCAAAAAGTTTTTTTTACGTCAAATAAATAAGAAAACGCTGAAATAATCCGACTCAGCCTGACTGGAAAAATGAGTTAATTTCGTTTCTAATTTATACTCTATAATATAGAATAGGAAAATCGAACTAAAAATAAAAAAAAGTAAGTAACGATTTCCATTCCCTAGTGTTTTGAACCAATTGATTTGTTTACTGAATTCGAAAAAATGGTACTTTTTTTTTTATTTGAAAACAGAATCAAGACAAACTAAAAAGTTTCACCTTTCTTTTTATTTGAATATTTTTTTGAGTCCCAAGATGGGGATTCTTATTTTCCCCATCACCCCAACCACTTATAAATAACACAATAATAA-TTTTTTTTCTATTTATACTTTTCTATTTCTATTTAGACTATAAAAGAGGAGATATAAAATCTTTAGGCAAAACCAACGTTAGGAAAAATCAATGGGTTGTTAAAACTAATTGATTTGAAAATAATTGATTAAGTATAAAATTTTTTTTGTAACTTTCTGAATGATTATTTTTCTGAATTACTATATCACTATATATACCCCATATCTCGTACTTGCATTGCAATTGCGAAAAGCACCCTTTCCCATTTAGGCAGATATTGTATACGAATAGTGTGAAAATTTTAAGTGATTCAAAAAAAATCCTATGTTTGAAAGGAAGGATCAATCAAAAAATATATATCTTTAGAATTCGAATTTATAAAAAATTTTTCGAAGTCGAGTACAATTACGATAGAAATCAAAAATTTTTTATATAATATGGTCCAACCCAAAACCCAATTGGTTTGATAAATCCTAGCACAAATTAATACTGAAAAAAAAACCTAACAATTACAACAATACAAAAGTTATAAAAAATGAAAAAAAAAAGGAAAGAACATTTTGTTTTAGTTTTTCCCTGGATTGAAGTTAGAATTATTTAGTTACAACCCTTACAACTGAAATCTTAAATAACTAAATAAGACGGCAAAAAAGGGAATCTTTCAATCTCTATTTAAATGACTTTTTATTCATCAATTTGAATGCTTCCTAAAAATAAAAACGATTTCATTGAAATTGAGTCTTTCAATCTCGACGATTGGGTAAAAATGGGTTATTATTATTTTTAGCAAGCCGCTATGGTGAAATCGGTAGACACGCTGCTCTTAGGAAGCAGTGCTAGAGCATCTCGGTTCGAGTCCGAGTGGCGGCAGAGCATCTTCGAAAAGATATACAAAAAGCCCGCCAATTAATTTAATTTATGATTCCCATTCTGTATACTTAAGGGATTCTCGCTTTGAATTTTTTTTTTTTTTTATTTATGATATTTTCAACTTTAGAGCATATATTAACTCATATATCCTTTTCGGTCGTTTCAATTGGAATTACAATTCATTTGATAACCTTATTAGTCGATGAAATCAAAGGACTATATGATTCATCAGAAAAGGGGATGATAGCTACTGTTTTCTGTCTAACAGGATTATTAATCACCCGTTGGATTTATTCGAGGCATTTCCCATTAAGTGATTTATATGAATCATTAATCTTTCTTTCATGGAGTTTCTCCATTATTCATAGGATTTTCTATTTTAAAAATCCTAAAAATCATTTAAGCACTATAACCGCGCCAAGTGCTATTTTTACCCAAGGCTTTGCTACTTCGGGTTTTTTAACCAAACTGCATCAATTCGGCATATTAGTACCCGCTCTTCAAGTCCAGTGGTTAATGATGCACGTAAGTATGATGGTATTAGGCTATGCAGCTCTTTTATGTGGATCATTATTATCCACAGCTCTGCTAGTCATTACATTTCGAAAAGTTATAAGGATTTTTGGGAAAAGCAATAATTTTTTAAATGGAACTGAGTCATTTTGCTTCGGCGAAATCCAATACATGAATAAAAAAAGTAATCTTTTACTAAATACTTATTTTCCTTCTGCTAGAAATTTTTACAGGTATCAAGTGATTCAACAATTGGATCGTTGGAGTTATCGTATTATTAGTTTAGGATTTATCTTTTTAACTATAGGTATTCTTTCGGGAGCAGTATGGGCTAATGAAGCATGGGGATCATATTGGAATTGGGATCCCAAGGAAACTTGGGCATTTATTACTTGGACTATATTCGGGATTTATTTACATACTCGAACAAATACAAATTTGGAAGGTGTAAATTCCGCAATTGTGGCTTCTCTGGGCTTTCTTATAATTTGGATATGCTATTTCGGGGTCAATCTATTAGGAATAGGGTTACATAGTTATGGTTCATTTAATTAACATCTACTTGAATTGAAGAAGAAAGGGCTTGATGAATACAAATATAGGACAGTGAAACGAACCTTAGTATAAGACAAGACGCCGAGAACCTTTTGAATCAAACGGTGTGGTGATTCAAAAGGTTCTTACAAAGGCCAAAGGCGTCTGGTCACAATTAAAATTCCATTTTTTTTTTACTTCCTTTTTTTTAGTTAACTTAAACTTAAGAGAAGAAAAAAGACTTCTTTTTTCATTGGACAACGAACTATTTTTTAAATCATGGAATTGCTTTTTCATTTTTTTTTTTGTTTTATTCATGAAAACTATCTATAAAAAAAAATTAGATATAATAGCTTCGACCTTGTCCACTGATAGTGAGAGAACGAAATCCGGATAAATACCAATACCTATTACGGGTAGAAGAATAGAGATCAAAACAAATAACTCCCGTGGTCCAGAATCAAAAAAATAAGAGTTTGGAGCATTAAATAGCTTGTACCCATAGAACATTTGCCGTGACATAGATAATGAATAAATAGGAGTTAATATCATTCCAATTGCCATTACAAAAGTGATTAGGATTTTTGGCATTAACAAAAATTTTTGGCTGGTAATTATTCCCAAAAATATTATCAATTCCGCAACAAAACCACTCATGCCCGTCAATGCAAGGGAAGCCATCGATAAGATACTGAATAGCGTGAATATCTTTGGAATTGGGATAGCCAGCCCGCCCATTTCGTCGAGATAAGCAAGACGTATTCTATCATAACTCGTTCCGGCCAAGAAAAAAAGTGCAGCACTAATAAACCCATGAGAAATTATTTGTAAAATGGCTCCGTTAAGTCCTGTATCGGTTAGCGAGCCGATTCCTATAATTATGAAACCCATATGAGATACGGAGGAATAAGCTATTCTTTTTTTTAAATTCCGTTGGCCAGGAGATGCTGAAGCTGCATAAATTATTTGCATTGTACCTACTATCATGAACCAGGGAGAAAATATAGAATGAGCGCGCGGTAATAGTTCCATATTGATCCGAACCAACCCATACGCCCCCATTTTTAATAAGATTCCGGCTAAAAGCATACAAGTACTGTAATGCGCCTCTCCGTGGGTGTCTGGTAACCATGTATGGAAGGGTATAATCGGTGATTTGACAGCAAAAGCAATAAGAAATCCAATATAGAATATTATTTCCAGTGCCACGGGATACGATTGATTAGCCAATGTTTCCAAATTGAATGTTGGTTCATTGGAACCATATAAACCGATACCCAAAACACCTATTAATAGAAAAACGGAACCTCCTGCAGTGGACAAAATAAACTTTGTAGCTGAATAAAGACGTTTCTTTCCACCCCACACGGATAGAAGTAGATAAACGGGAATTAATTCTAACTCCCACATGATGAAAAAAAGTAAAAGGTCCCGAGAACAAAATGGTCCTATTTGGCCACTGTACATCGCTAACATCAGGAAATGGAATAGTCTGGAATTCCGAGTAACTGGCCGAGCCGCTAAAGTAGCTAAAGTGGTAATAAATCCCGTCAGTAAAATAGGTCCTAGGGAAAGTCCATCTATTCCCAATCGCCAGTCAAAATCAAAAAAGTTGATCCATTTATAATCCTCTGCCAGCTGGATTAATGGATCGTCCAATCGGAAATGATAACAGAATGCATAGGCCGTTAGAAGGAGTTCGAAGACACATATATATATGGTATACCCCCTCGTCACCTTATTTCCTCTATGAGGGAGAAAGAAAATTAAAGAACCCGCGGCGATTGGAAAAACTACAATTATTGTTAACCAAGGAAAATAATTCGTGGTAAAGACAAGATACACTTGGACCATAAAACCCCGTGCTCGAAAAGAGAATATATTCTTATTTGGTTTTTCTTTTTCGAGTACGGGGTTTGTGGGTAATCGGT-AAAAAAAAAGAAACTGTATTCAAAATGTATTCAAGTGGGGTTTTCGGGAACGTATCAATATTAATAAGCTAGACCCATGCTTCGAGTTGTTTCATGCCATAAATAAACTCGAACACTCAAGAAATCCGTTGGACAGGCGGATTCACATCGCTTACAACCAACACAGTCCTCTGTTCTTGGAGCCGAAGCAATTTGCTTTGCTTTACATCCGTCCCAAGGTATCATTTCTAATACATCTGTGGGGCAAGCTCGGACACATTGAGTACACCCTATACATGTATCATAAATCTTTACTGAATGTGACATTGGATCTATCAATTTTTGAACTCTTAAATTTTCGATCTAGTCAATTTGGAAACATCATATATTTAAACACCAGATGAATCAATGATTTACCAGAATTTTTCTAATTAATCCACTTCTGGATCAACTCCTAAAAGGGAACAAGGATACTTTGATTTCTTCCGGTTTCACAAACATGATCGAGGTTACGACATATTATATATGCTAAGTCGAATTGATGGCTATTATTCTAAATACTACTTATTCAACAAAGTCGATTGATTGATACGAGTGGATTTTCTGTTACGATAAATTGAGGAAACAATAGCGGATCCAATAGCTGCTTCAGCGGCTGCAATAGCTATAACAAAAATTGAGAAAATATCTCCTTTTAATTGTCGACTATCAAAAAAATCAGAGAATGTTACGAAATTTATATTAACCGCATTTAGTATAAGTTCAAGACACATCAGGGCCCGAACCATATTTCGGCTCGTGATCAATCCATAGATACCGATCGAAAATAAATAGGCACTCAAAACAAGTACATGCTCGAGCATCATTGACCAACTCCGTACCAATTTCGATTCATTTCAATATGAACAATAATTCAAGTGATTCGATTGCTTAGGATATAACAAGTACGGAACAAAAGAATATATTGATAGTAGATCGAATAAAAAAATTTCTATTTTGATTTTCTATTTATACATGAATACTATTCAAACATGAATACTATTCAACTAGAATTGAAGCGAAAAAGATGTGATAACACAGAAAAAGGTTTAATTTCAATTGCTGTTGCTAGTTATAAAGATTTTTTACTGACGAGCCACGGAAATTGCACCTATCAAAGCAACTAAAAGAATTATTGAAACGAGTTCAAATGGAAGAAAAAAGTCTGTTGATAAATGAATTCCAATTTGTTGACTATTACTTATCAAATCTTGTTCTATAATCTTGTTGGACCGTGTAGTCCAAATAATCCCGTACCATGACGTATCTAGAATAGTAGTAATTAGCGAAAAAAAAATACTTGTACAAACCAGGGAAGTAACCCCATCACCAATAGTCCAAAGATTAAAATGAAAATTGTTAGAATAGTCTGAACCATTCATGAACATTACAGCAAATATGATTAAAACATTTACAGCTCCCACGTAAATAAGGAGCTGTGCGGCAGCTACAAAATGGGAATTTGATAGAATATAGAATAAGGATATACAAACAAGAACCAATCCCAAGGAAAAGGCCGAATAAATTGGGTTGGTAAGTAATACCACTCCCAGACCTCCTAATATAAGACCCGATCCCAGAAAAACTAAAAGAAAATCATGTATTGGTCCAGGCAAATCCATTATATTAAAATAAGAAATAAATAAATCGAAATGTTTTTCATGACCTTATTGAACCGACCAGGAAAAATTTTTTTATGAGACATTCCCAATTGAATTAAATTCTAATCTACTAAGTGGGAATTGATGCGGGTACAGCTATTGGATCAATTTCGTTCTTTTCTTTATTCGAAATGGAAATTAAGAGGTTTACCCATTTTTTCTTTGTGGCGAATTCAAAACTGTTCGAATTGTAAAATCGTCAATTACTGACATTGGTAAACGACCTAAAGCAATTTGATTATAATTCAATTCATGACGGTCGTAAGTAGCAAGTTCATATTCTTCAGTCATTGATAAACAATTTGTTGGACAATACTCAACGCAGTTACCACAAAAAATACAAATTCCAAAATCAATACTGTAATTAAGCAATCGTTTCTTTCGAATATCTGTTTCCAATTTCCAATCAACAACAGGCAGATCTATAGGACAGACGCGAACACATACTTCACAAGCAATACATTTATCAAATTCAAAATGGATTCGACCGCGAAAACGCTCCGATGTGATTAATTGTTCATAAGGATATTGAATAGTTACAGGTAAACGATTTGCTTGGGATAAGGTAATCATGAAACTTTGACCAATGTACCTTGCAGCTCGTATTGTTTGTTGACCATAATTCATGAATCCAGTTACCATAGGGAACATATCGTGAATATCTCTGAATAATTTGAGTTTCTTTCTTTCTTTCTCTTGTTTGAGACAAGTGGCAAATATCGTATTCCCTTTTTCTTTACAGGGAAAGGAGTTGGGAAGAAGTTGTTAATAATAGATTACCGAGAGAAATAGGTAAAAGAAATTTCCAGCCAAGATTTAATAGTTGGTCCATTCGTAGTCTAGGTAAAGTCCATCTTGTTGTAATAGGAATGAACAAGAACAAATAAGTTTTAGCTAATGTAATAAAGATACCAATTGTCGTTCCAAAGATTCCATCCGCTTTATTTATTTCAAATAGCTCAGGAACTAATATATATGGAATGTAAAGATTCCAACCGCCCAAGTAAAGAACTGTTACAAATAATGAGGAAACTAATAGATTTAGATAGGAAGCAACGTAAAATAAACCAAATTTGATTCCTGAATATTCGGTTTGATAACCTGCTACTAATTCTTCTTCTGCTTCTGGTAAATCAAAAGGTAATCTCTCGCATTCCGCTAGGGAAGAAATTAGAAAAACGATAAACCCTATAGGTTGACGCCACAAATTCCACCCCCAAACCCCATATTTTGCTTGCGCCCCAACTATATCAACTGTACTTGAACTGTTAGATAATCATAGTCGGTGAGAACATTACTGTTCCCATCGCTATTACAAAACCGTACATGAGATTTTCACCTCATACGGCTCCTCAGGGCCACAAATAAATGTAAGGACCGGACCAGTATTAGTTATCTTGATATGGTTATAGGATAGATAGAGTCAAAATGAAAATCTAGCGGACGGGCCCCAATTATACCAATGGAATTCTGTCTGCTATAAGGATAAAAAAAAAGAGGATTTCTGAATTAATCTCATCCTTTAATAATTTCAATTTTTCTGTGTTGAGTAATAACTTAATCAACCCTTCAATAAAATACTCCTTGTAGAAATATCAATAGATATTTCAACCCATCCTTTTATTTTGATTCCGAAAAAGAATTAGACATTCCATTAGTTCATGAATGATTTGATTTCTATGAATATATGAAAGAAAGAATAAAAGGGTCCCTTTTTTTTATATTGTAATTCTATTTGTTCTACTTTTTTTGTTCCTCTTCTTCTTTCGGAGAAAAAAGGGGGGCTTAAAAAAAGTAAAGGATTATTTCGTTCCTGATAGTCATTTCTTTAATTAGTGGATAGGAGCATACTCTGGATCGGAATTGTGGGGAGTACTGCCTGATCATTTCTACCAACTTAAAGCCCCAATTAGTATTCTGTTTATGTTATGCAGAAGTATCCTTTTAGATAATTTACATAATCTCCATTACTAATCCGTTGTGTGTATTTTGGTGTTCCTTACTATCCACCCATTTTTTTTCAATCCCCCGTTTTGGAATCTATGTATTGTAATACATACAACCCCCAGTGAAAATGCCATACGGTTGATCTTTTGAGCCCGCTTCAAGCTAGGATGACCAATCAACCAATCTTGGGGTAAAGCGCTTCTTCCACTTTTGTTTACTTCCCCTTACCTCTTGTACATAGGAAATGAGACTCAATCCACTTTTACTGCGAATTTCGAAGTTGTTTTCTTTCACTCATATATAACTATCTAATTTCTTTTATTAACCGAAAGAATAAATAAATGAATAAAAAAATCAAGATATCTCTTCAATTTC-TTTTTTTTTTTTCTAGAGCGAAAAAGAAAAGCTTAGGTTTTAGCGAACCACACGTAGAGATATTGATAAAACACATAAAGTTAATGGTATTTCATAACTAATCGATTGAGCAGCAGCTCGCAGACCACCTAAAAAGGAATATTTATTATTTGATCCATATCCGGACATAAGAAGTCCAATAGGAGCAATACTTGAACTGGCAATCCATAAAAAAATACCGATATTCAGGTCAGCTAAAACAAGGTTATAACTAAAAGGAATTACTGAATAACTTAGTAGAATTGCTATGACTGCTATAGATGGTCCAATACTGAATAAACGAGTATTTCCTCTAGATGGAAGAAGAGTCTCTTTGAAAAGTAGTTTTGTCCCGTCTGCTAAAGCTTGAAGAATTCCCAAAGGGCTGGCGTATTCAGGCCCAATACGTTGTTGTATTCCTGCGGATATTTCTCTTTCTAACCACACAATTACTAGTACGCCTATTGTGATTCCCAATACAGGAGTAAAAATAGGGATAAGCATCCATATGATCCCGGAGACCTCTTGTAAGGATTCTAATCTGGAAAAAGAATTGATATCTTGTACTTCTGTTGTATCAATTATCATTTCAACGATCAACTTCCCCCATAATGATATCTATACTACCTAATATCGTCATAATATCAGCCAATTTCCTTCTTTTAACTAATTGAGGAAGAATTTGCAAATTGATAAAACCCGGTGGGCGAATTTTCCATCTCCAAGGAAAACCACGTTGATCTCCTATCATAAAAATTCCCAATTCTCCTTTTGGGGCTTCGACTCTTACATAAAGTTCTTGTTTCGGCAATTCAAAAGTCGGAGAAGGTTTTTTACTAATGAATCGATCTTCAAAATCATTCCGTTCTGGATCGCTTTCTCTCTCAAAGTAACGTATTTCTAAATTCTCATAGGGTCCACCCGGAATTCCTTCCAAAGCCTGTTGAATAATTTTTATGGATTCCGTCATTTCACCGATTCGGACTAAATATCGAGCTAATGAATCTCCTTCTTTTTGCCACTGGACTTCCCAATCAAATTCGCCATAACACTCATAATGATCAACTTTACGAAGATCCCATTCTATTCCAGACGCTCGTAGCATTGGTCCCGATAAACCCCAATTTATTGCTTCTTCTCCACCAACAATGCCTACTCCTTCAACTCGTTCTAAAAAAATAGGGTTTCGCGTAATAAGTTTTTGATATTCAACAACCCCGGTTAAAAAATAATCGCAGAAATCCAAACATTTATCTATCCAACCATGAGGTAAATCAGTCGCTATTCCTCCGATACGAAAATAATTATGCATCATTCTCATACCGGTGGCAGCTTCGAATAGATCATATACTAATTCTCTTTCTCTGAAAATATAGAAGAAAGGAGTCTGTGCACCAATATCTGCCATAAAAGGGCCAAGCCACAACAGATGAGAAGCTATACGACTCAATTCCAACATAATTACTCTGATATAGCTAGCCCTTTTAGGTACTTGAATATTTCCCAACAGTTCTGGTCCATTTACAGTTATTGCTTCTGTGAACATAGTAGCTAAATAATCCCAACGGGTTACATAAGGCATATATTGTATAATTGTTCGGTTTTCTGCAATTTTTTCCATTCCTCTGTGTAAATAACCCAATACAGGTTCACAGTCAATAACATCCTCACCATCTAGAGTAACGATGAGACGAAGAACACCGTGCATTGATGGGTGGTGAGGTCCCATATTGACTATCATAAAGTCTTTTTCTGTAGCTAGTATACTCATAGGTTTTTACTCTATTCATTCTTACATGAATTGTTGAAAACGACAAGAAGTTCATCAAGATTCAAAATCAAAAAATTCAAAATTGTTTTTCAAATTAACGATTTTTGGACTCCCGAATATTCAACTGACTAATTAATTCTTTATAACGTACTCTATTTTTCTTTGACAAATAAACTAGCAGACGTTGGCGTTTTTCCAGAATTTTCCGTAGACCCCTTTGAGATAAATAGTCTTTTCTGTGCAATTCTAAATGTGAAGTAAGTCTTCGTATCTTATTGGTGAAACGGAATACTTGAAATTCAACCGATCCGCAGTTTTCTTCTTTTTTTTCTTGAAAAATAACTGAGATGAATGAATTTTTTACCATAAAACGAACCCCCCCCCCCCCCTTTTTTTAATTTAATATGAATTTTACTGATCAATAATAATAATGCTAGTTACTTGAATTTGATATACACAAAAATCTTAAGTTCGTTATGAACTTCCTAGAAAATCATAAAATCAATAATAAATCCAATTTTAAAGTTGATTAGGGATCCAAAAGGATGGTATATTTATCCAAAAGAGAAAAAGTTAGACCTAAAAAAAAAAGATTTTGTTAATTCATTTATGGATCTAATTGATATGTATATCATTAAATTAGTATTAGACTGGAATATAAGACAAGACATGTGTCCATTTCTTTGTTTTCATATCCCAAACATGGGACATGATAGACGTACTATTAACGAATTTGCAATCGTGGATACATATGTATCCTTACCATACTGAAACGACTGCCATTATTGGTATTAAACCAATAGCGATTCATACAAATTAAATCTTCTAATCGATAATTGGGCCAAATAAAGAACTTTAATTTAATTAGTTTCTTTTTCTCTCTAGCGAGATCTTTGCTTTTATCCAAAGCGTGACTGCCGTTTTTTACGTTATTAAAAAATACTGGATTTCTATGCATACTATTTCGATTCTTTGAATTGAAACAAATTAGAGTTCGCAATTCTCTACGACGTTTAGGGAATAAAATATTTTCAGGAACAAGCAAATCATAATGATTTTTGTTTCTAGTTCCAGTCATTTTTTGATGTCTTCCAATGAATTCATCAAAATTTTTCTTATCAACATATCCTTTCTCTCGGTATCTTTTAGGAATTTTGCGCTTATTCTTATGAACCAATGAAATACCTACGGTTTGATATATAAAAAATTGTCCATCATTTTTTACAGGCAGACTAAGGGGTTCGATAATCCACATTCCCTTTTCCATCAATTCGGTAAAAGTTAAATCCTTCTGAAGTATTAAAATATTCAGATGGATTTCTCCCTTTTGAATAGAGGAGATAACAATTTTTTTAGGATTTATCAGTCGACTCAGGAGAGAATATATGTTGATATTATTGATTACTTTTTGATTTAAAGAATCATCATCCCATCTCAACTGAAAACACAAATTTTTTTTTAAGAAGTCATCAAGCTCTGCTACTGATCCAAGACTTACTTGCTTTTGTGCATCTAATCTCGGATTCCCCTGGCCTGCGGGTTCTTTTTCTTTTTGACTTTGATTCACAAGGTCAAGATATTTTTTTTGATTCAAGGATATAAAAAGATCTGCCTTTTTTTTTTCAGTTATATTTTTCTTACCATTTTCATTTCCATTAAAATGGAAAAGCAGTAATTTGATTGGTATGATCCAGGGTTTCATTCTATATGCATTGCAAAGTAGACCCAATTCTGGGAAGAACCAAGGCTCCGGGTTTGAGTTTGATATAGGACGACTTAGTATTTCTTCATTCATTCCCATCCAATCAACCCCGGATTCAATATCGACCTTATTTCTAAGGAAAAAATGGAGAATTCTCCAATCAACATATTTTCTATCCGAAATTTTCTCCATATCCATAATATCATCTTCTCTTAGATAATTATTGATAGGGATACCTCCCAACATAGCAAAAATTTTGCCTTTCTTTCTATTGTAATTATAAAAAAATTCTTTTTTATTATTTACTTCGACTAGTGATCTATCAATATACGAGTCTTTCTTATCTTCATAATTAATCGATTTATATGATAAAAGATCATATCTAGAGTGTTTTTTAAAATTAGAATTTTGATTCTGTAATGGGTCTGCTTCAAAAAAATTTCGTTTTTCGCAATGAGTTAATTTGTTTTTTTCATATAAATCTATTTTAGTTAAATCCTTATTTTGAGCCATACAGTGTTGATTGATTCTAGTTCGCCATTCTTGTGGTACTAACCTAACCCATCTAATCGGAGATAAATCATATTGATAATGACCGCTTAACCAGTTTTTCCATTGATTTATTCCAAAATTCCAAAAAGGTTTATGTCTTAATTCGTAATTAAATATTCCTTGTTTTTCAAAAAAATCTTTTATTTCATTCTTAAGAAATAGAGATGTTCCATGATATTGAAGAACGGATCTTAAATTATAAAAGTTAATAACTTGGGCTTGTAACAATTTGTAAAATACATATGCTTGTGATTGTGAGAAAGACGATAAATCACAAGAAATCTTTGAATTCTTATTACTAATCGTAGAAAGTGATTTTTTTATAGTCGAAATAAAGTGAATTTTATTTTTATTTGTTTTATTAATTATTTCCTGATTTGCTTCATTATTGTGGGCGTTTTTATCAAAAATTTGAATTTTTTTTTTTTTTGATTCAAGAAAAAGTTTTAGATTGATTCTTGGAATAGTAAGGATAGATAGAAAAATATTTATGTATATCTTTTGAATAAAAAATTTTAGAAAAAAATAGGATTTGCGGATTAATCGAGTATTTCTTTTTTTTAATATCTGCCAAATTTTTTTTGATGATTCTAATATTTTAGCACAATAATTTGTTTTGTTCGAACTAATATTTATTTCTTGAGTTAGCGATCCTTTTTTTTTTTCTTTTGTAATTTTATCTATTTGATTTCGGATTATGCTTGTTCTATTAGACAGATCTTTCAGTTTTTGTTCTGTCAGTGAGAAATTTGTCCAATCCATAGATGGAATTTCAATAGACGATTCGTGAATCATCTGATTACTGATTATCGAATTGTTTTTAGTTGCGCCCAATTCATCTATTTCTCTCAATCTAAATAAGTTTTTTTTGGAAAGTTCTTTTATTCTTCCTTTTCGAAATGGAATCCTTTTGATGACCCATTTTTTTGTTTCTTTTGCGACCTTTCGAAGCAATTTTGTTGGTTCTTTTAAAACTCTTAAAACGAGAAAAGACTTAGTTTTCCATTTTCTAACTTTTTTTTTGAGTTCTTTAAAAATGGGTTCAAAAAACGAACGTTGTTTTCGGGGAGAACCAAAAGGACGGTCGGTTTGCGTTCCCCAAATTGTTAAAAAACAAAAATCATTTTCTTGTCCACTTTTTTTGTTTATTGCATCTTTATGGGGGGATTGTATCTTAGATCTATGCCAGGGTTTCAGGCGAAAAGGGAATAGGATCTTTATCTGCATACCGTCCGTTAACCAGTTTTTCGGAAATTCTGTTTCGGATAATTGAACACCACCGTAGGTGCATTTAACATACATTTCCTGATTCCAATCTTTTAAATCCTCGGACCACTCGGGAAATTGGAATAATAGCATGCGGACAATATTTTTAGCTATTATCAATGAAGGTAATATAATATATTTTCTAAGAATCGATTGGGTTACTAATACATAACCTCTTAGGGCTTGACCAAATGACATGTTTTCCCAGGTTTCTGCTATTTCTCTACGTGCTTTTTCGTTTATTTTATATTTTTCTCTTTTTGTCTTTTTGTGTGTATAATCAGAAAGTTTTTGGTCTTTATTTTTCCACATCCAATTTCTAAAAATTACTTTCATCAGTGCGGAAATATTAAAAGAAAAATAAAACGTTTTGTCTATTCTGTCCAAAAAAAGGGGGGAATGGGCATTTGCTTGAACCAGTTTCCAAATAACGGTTTTATTTCTTTGTGCGCGCATGGAACCTTTGATTATATCTCGACGAAAATCCGATTTTTGCACATAACGTAGCAAAGTAGTCTCCTCCACTTGATCAAGATTATTAGTATAGTTTGTATTAGGATAAGTAGGGAAATTTGGCTTCGTATCAGTAAAAAGCATTAGACGTTTGGCTTTTCGTGAACGAATTGCATGTTCTTCTGGTACACGTCCTTCGTGTTCTGTCTCCTCTTGTTCTAAACTATCGATTAATTTGTATGACCACCGGGGAACTTTTTTACTAATTTCTTTTTTTATTCTAATCGATTTTTTTCTAATTATTTGATTGTTGGGATCGGTTATAACTGCATCGAATAAAAATTTTAAAATTGTGATTCGGTTTTCTGAATCAATTTCCTCTCGTTTGTGTTTTGGAAATAAAGACCGGGCTTTTTCTCTTGAAAATGATTTTCGATTCAATCTGTCTATTGTCTGTTCAAATTCTTGAAAATCATTAATAACAAGTAGACCGTGAATCTTATTTATCCAACTTGTTCCTCTCTTATTTTTTATATAAGTTTTATTTAGGATTGCGGGTAAAAATAATTTTTTGATTCTTCCACGATAAGGTCCATACACGAAAGGATCATATATTTTAGGTAAGTATTCTTTTTTAGTCTTACCATTACACAATCGAGTCCTTTTTTCGAGTACATCCAGAAAAAGATATCCTTTATCTAAAACTTCTATTCTATTTCTAAACTCCTTGGTGAAGTTGTTTTTTTTTTGTTCATTGGTGTAATTCCAACGATTATACAATTCATCAGAGGATGCTAGTTTTTCTGTTGTGAAAAAAGACATTTTTTTTTTTATCATTTCCAAAAAAGTTGACAAACTAGCCGGATACGTAAAAGAGACCCTTTCCTTTCCATCACTTTTACATGGAGAAAAAAAATAGTGTGACATTTCATTCCTTACAGCATTCTCAAATCGATTATTTTTTTTATATCGAACTGGACGATTCCATCGTTTATAGTCGAAAAGAAGAATCACAAGAGGTTTTTCAACCCATAATGTATAAGTTGCTCTTTTTTCTTTAAATATTTCTAATTTCGAATTTTCTTGATTCCCATCCAGATAAGAAGTTTCTGAAACTGGGCTATTTTTATCGCATGTCTCTTTAAAGTGAAAGTGTAATTCATGCTTTGTTTTTTTTTTTTCCTTTCCATTCACTCGGATCTCTTCCGTTTCCTCGATTTTGTCCGGATCCTCCTTTTCTTCCGAAAAAAGGGAAGGAGAAGGATCTTCTTCGGTGGATACCTCTTGTTCCTGTTTAGTCCCCCTCCTTTCGAAAGTTGTTTCTATTTCTACATCTGTTTCTTCCTCCGTTTCTGAGGTTTCTTTCAATTTCTTAGTAAAAATGGGTGACGGTATTCTGCCTAAATAGTAGATACAGGTAATAAATAAGAGAATACTAAAGATTCGAACCATAGAATTTCTCAAGTCTGACACAAGCACAAGGTACTTATTAAATCGAATAAGTACATTAGACCTAATAGACTTCTTTTGCTGTATCCAAACTAATACCAATCCAACCCATTTCATGAATAAAATGTGACCAATTAACCAACCAACAAAACTACTTGTTACAAATAACATCTTGTTGTTGCATCGAAACATATAAATGTTGACTAATCTGGCTAACATTGAACTTGGTAAAATGAAATGGTTGAATAATTGAAAAATGAGATTATTCAGGAATACACATTGAATGCTAAGATTACGCATTGAATTTCTGGTAGTAGATCCATAATCAAAAAAGTGTTTGTGATTGTTCCAGAAGAACTGAAACAAAAGATACGGTAGAGCTAGGACAGTTATTGTATGAGGTCTACCCAATGCTAGATGCAGAGGCGCATAATAGATCGATATGAACATCATGAGCTGTCCCGCAATAAAACCTGTTGTTGCTGATACCTTCTTCTCGGTTCCTTCTTCTCCTTCTTCCATAACCCGAGCTCGGAGAAGGAAGAGATAAGAGGGCCCTATGGAGAATGTGGTCATAAATCCATAATAGAGTCCGACCACAACGACCGAATTGATTATCTTCATGCATAAGGATACTAGATTACCTAGTATAAAAGATTGAAAAATCATCACAAACCTCCCTTTTTTCTTTTCTATTTCAATTTCTGGATTATTATATGATGATTTTTGAACTTTCCATATATAGAAATAGAAACAGATAGACTAGAAACGACATCTCTTATGTCAATTCTTATGTCAATGACACCAAAGGGATATTAAATAAATGGAATTGGGATATGGATGGAATATAATGAAATAGAGCCACTTTGAGGTTCCCTATGAAACGAGGCATGGAACGGAGCCACTACGAAGAAGTTCCGGGGGTTACGAAGGAAACTTCGAGTTCATATTGGTCATGGGTTGAGAACGGGAATTGAACTCTATGAGAGAGAATCTCCCGCAGTTCCTCAGTAGCTCAGTGGTAGAGCGGTCGGCTGTTAACTGACTGGTCGTAGGTTCGAATCCTACTTGGGGAGATTTGATTCATTCCGAATTAAAGAATTCAGAATGTCAGAATGAAAGGGTTCGCTTTGACCGTTAAAAGTAGGTAACCCGTTCCCTGTGTCTTTGTTTCTATTGCATTCTATCTCATCGTATCACATTCTGTTCTGCGATATTTGAGAATCACCGTCAATACCTCGGCGTAGGTCCGGGATAATCCTTTGTTCCATAGTCCTGGGGCTATTTACAATTAGCCAATTAAGAATTCTCAGATGTACTAGTACTAGCAAGTGCATCAAAGATGCAGTCATCGATTCTCCCGAGAGGCCACAATTACCGCGGGCAAACATATTAATGACGAGGAACGCATTTTTGCTATGCTACTAATACTTGCTCTCCTATTCTGCCCAAGCCTGGCCGAGGAAGAGTTACGGGGCGTCAAACAAAAAAAAATATGCCGATTCGCATCGGGAATACTATATTTAAAATTAAAATGGATTAAAACCCTTAATGGTAAAT-AAAAAAAAAGAAAAAGTAAGGCTACTCCATTTCGACAAAAGACCCACACCTAAGTTCCATAGCTTTGGGTCCGCTATCCCGATCATGATTTTCCTACCCCCAGAGGGAAGGGTCCTTCCAAAAAGGGAAGGTTGTGGGCGAGGAGGGATTCGAACCCCCGACACCGTGGTTCGTAGCCACGTGCTCTAATCCTCTGAGCTACAGGCCCCGCCCCGTCTCCACTGGATCTGTTCCCGGAAGTACCCTAAAAAAAAGGAACCTTTCCTCTCCTCAGCCATTTCGGGTTAAGAAGATGGGAAAGCACCTTTCTCTCTATAAGAACACGGTGCGTTACGAGGTGTGAAGTGGGAGAGAAGGGATTTCATAATTGGGGTTTTGAATAAGACGACCTTTTCATTTTTCATTTTTTTTTTCATATTGCAAAAGTAATAAGAATGAGAGGTGTTAAGCTTTTTATCATCCTGGCGTCGAGCTATTTTTCCGCAGGACCTCCCCTACAGTATCGTCACCGCAGTAGAGTTTAACCACCAAGTTCGGGATGGATTGGTGTGGTTCCTCTACGCCTAGGACACCAGAATATCGAACCATGAACGAAGAAAGGCATGCGAGAAAAGCATATTGGCTAGTCCCAATTCTTGACTGGAGGGGACACCAAAGGCCTCCGCCCTTCCATCCCTTGGATAGATAGAGAGGGAGGGCGGAGCTTTTGGTTTTTTCATGTTGTCAAAGAGTTGAACAATGGTTTTTTCGTGTTGTCAAAGAGTTGAACAATGAAAATAGATGGCGAGTGCCTGATCGAATTGATCGGGTCATGTAGGAACAAGGTTCAAGTCTAACGGTCTGTTAGGATGCCTCAGCTGCATACATCACTGCACTTCCACTTGACACCTATCGTAATGATAAACGGCTCGTCTCGCCGTGACCTTTTCTTGAATTCTCAAAACTTCTGTCGCTCCATCCCCGCAGGGGCAGAGAACCCGTCGCTGTCTCGGCTGTGCTACCGGAGGCTCTGGGGAAGTCGGAATAGGAGAGCACTCATCTTGGGGTGGGCTTACTACTTAGATGCTTTCAGCAGTTATCCGCTCCGCACTTGGCTACCCAGCGTTTACCGTGGGCACGATAACTGGTACACCAGAGGTGCGTCCTTCCCGGTCCTCTCGTACTAGGGAAAGGTCCTCTCAATGCTCTAACGCCCACACCGGATATGGACCGAACTGTCTCACGACGTTCTGAACCCAGCTCACGTACCGCTTTAATGGGCGAACAGCCCAACCCTTGGAACATACTACAGCCCCAGGTGGCGAAGAGCCGACATCGAGGTGCCAAACCTTCCCGTCGATGTGAGCTCTTGGGGAAGATCAGCCTGTTATCCCTAGAGTAACTTTTATCCGTTGAGCGACGGCCCTTCCACTCGGCACCGTCGGATCACTAAGGCCGACTTTCGTCCCTGCTCGACGGGTGGGTCTTGCAGTCAAGCTCCCTTCTGCCTTTGCACTCGAGGGCCAATCTCCGTCCGGCCCGAGGAAACCTTTGCACGCCTCCGTTACCTTTTGGGAGGCCTACGCCCCATAGAAACTGTCTACCTGAGACTGTCCCTTGGCCCGTAGGTCCTGACACAAGGTTAGAATTCTAGCTCTTCCAGAGTGGTATCTCACTGATGGCTCGGGCCCCCCCGGAAGGAGGCCTTCTTCGCCTTCCACCTAAGCTGCGCAGGAAAAGCCCAAAGCCAATCCCAGGGAACAGTGAAGCTTCATAGGGTCTTTCTGTCCAGGTGCAGGTAGTCCGCATCTTCACAGACATGTCTATTTCACCGAGCCTCTCTCCGAGACAGTGCCCAGATCGTTACGCCTTTCGTGCGGGTCGGAACTTACCCGACAAGGAATTTCGCTACCTTAGGACCGTTATAGTTACGGCCGCCGTTCACCGGGGCTTCGGTCGCCGGCTCCCCTGTCATCAGGTCACCAACTTCCTTGACCTTCCGGCACTGGGCAGGCGTCAGCCCCCATACATGGTCTTACGACTTTGCGGAGACCTGTGTTTTTGGTAAACAGTCGCCCGGGCCTGGTCACTGCGACCCCCTTTGTGAGGAGGCACCCCTTCTCCCGAAGTTACGGGGCTATTTTGCCGAGTTCCTTAGAGAGAGTTGTCTCGCGCCCCTAGGTATTCTCTACCTACCCACCTGTGTCGGTTTCGGGTACAGGTACCCTTTTGTTGAAGGTCGTTCGAGCTTTTCCTGGGAGTATAGCATGGGTTACTTCAGCGCCGTAGCGCCTGGTACTCGAACATTGGCTCGGGGCATTTTCTCTACCCCTTCTTACCCTGAAAAAGCAGGGGCACCTTGCGTCCTTGAACCGATAACCATCTTTCGGCTAACCTAGCCTCCTCCGTCCCTCGGGACCAACAAGGGGTAGTACAGGAATATTCACCTGTTGTCCATCGACTACGCCTTTCGGCCTGATCTTAGGCCCTGACTCACCCTCCGTGGACGAACCTTGCGGAGGAACCCTTGGGTTTTCGGGGCATTGGATTCTCACCAATGTTTGCGTTACTCAAGCCGACATTCTCGCTTCCGCTTCGTCCACCGCCGCTCGCGCGGGGGCTTCCCTCTCAGGCGGAACGCTCCCCTACCGATGCATTTTTACATCCCACAGCTTCGGCAGATCGCTTAGCCCCGTTCATCTTCGGCGCAAGAGCGCTCGATCAGTGAGCTATTACGCACTCTTTCAAGGGTGGCTGCTTCTAGGCAAACCTCCTGGCTGTCTCTGCACCCCTACCTCCTTTATCACTGAGCGGTCATTTAGGGGCCTTAGCTGGTGATCCGGGCTGTTTCCCTCTCGACGATGAAGCTTATCCCCCATCGTCTCACTGGCCGACCTTGACCCCTGTTATTTTGAGGTCATATCTAGTATTCAGAGTTTGCCTCGATTTGGTACCGCTCTCGCGGCCCGCACCGAAACAGTGCTTTACCCCTAGATGTCCAGTCAACTGCTGCGCCTCAACGCATTTCGGGGAGAACCAGCTAGCTCTGGGTTCGAGTGGCATTTCACCCCTAACCACAACTCATCCGCTGATTCTTCAACATCAGTCGGTTCGGACCTCCACTTAGTTTCACCCAAGCTTCATCCTGGTCATGGATAGATCACCCAGGTTCGGGTCCATAAGCAGTGACAATTGCCCTATGAAGACTCGCTTTCGCTACGGCTCCGGTGGGTTCCCTTAACCAAGCCACTGCCTATGAGTCGCCGGCTCATTCTTCAACAGGCACGCGGTCAGAGCCGTGGGCTCCTCCCACTGCTTGGGAGCTTACGGTTTCATGTTCTATTTCACTCCCCGATGGGGGTTCTTTTCACCCTTCCCTCACGGTACTACTTCGCTATCGGTCACCCAGGAGTATTTAGCCTTGCAAGGTGGTCCTTGCTGATTCACACGGGATTCCACGTGCCCCATGCTACTCGGGTCAGAGCGTAAGCTAGTGATGCTTTCGGCTACTGGACTCTCGCCATCTAGGGTGCGGTACTCCACCGCTTCGCCTAGCAGCACGACGCTTGTATTGCTCTCCCACAACCCCGTTTTCACGGTTTAGGCTGCTCCCATTTCGCTCGCCGCTACTACGGGAATCGCTTTTGCTTTCTTTTCCTCTGGCTACTAAGATGTTTCAGTTCGCCAGGTTGTCTCTTGCCTGCCCATGGATTCAGCAGCAGTTCGAAAGGTTGACCTATTCGGGAATCTCCGGATCTACGCTTATTTTCAACTCCCCGAAGCATTTCGTCGCTTACTACGCCCTTCCTCGTCTCTGGGTGCCTAGGTATCCACCGTAAGCCTTTCCTTCTTTGAACCTCGCCCTTAACTTGACTTTAAGGCTATGCCATCCTAAGGTGCTGCTAAATGGAAGGATCTTATCAACGTCCATGAATGATAAACCATAGATCGAACTGCCGAATCGGAAAAATTGGGTGCTATCATATTCATATAGCTTTGTATCGGCTAAGTTCACGAGTTGGAGATAAGCGGACTCGAACCGCTGACATCCGCCACAGGGTAAACCACCGCCTCGCAGGCCCCCACTGATTCTACCATAGAGGCCAACGATAGACAATAACTCCCCCCCGAACACAGCTTACAACTTTCATCGTACTGTGCTCTCCAAAGAGCAACTCTTCTCAAAATCTCAAAAGGTGCTGAGTTGGAATCCCATTCTAACTAAGGATTCTTGTGGTTCCGGAGGATCCAGCTACAGGAGAACCAGGAACGGAGAGCTTTCCCCCCTTTTCCGCCCCCACTCTTTGTTCTTAAGAATGCTGGTTTTAAGAATGAGTGATTGCTCCTTCTCCGACCGCAGGTTTTAAGAATGAGTAATTGCCCTTCTCCGACCCTTACTGCCCAACCTGAGAGTGGACAGCTAATGCATTCCACTTATTGAGCGGGGTTCTATGGTCGGTCCGCGACCCCTGGATACCGAAGGCGTCCTTGGGGTGATCTCGTAGTTCCTACGGGGTGGAGACGATGGGGTCGGTCCATGGATTTTCCTTCCTTTTGTCGCATTTCGCTCAAAGGGTTGAAGGGAGATAGTGCATCAAGCTGTTCGCAAGGGCCAACTTGATCCTCTTCCCCAGGGATCCCAGATGAGGGAACCCTAAGAGAGCCGCCGACTCCAACTACCGTCCATGTACGATCCATACTAGATCTGACCAACCGCCCATCCTACCTCTTCTACGTTCTTGACAGCCCATCTTTGTCTCAGTAGAGTCTTTCAGTGGCATGTTTCGGTCCTCTTCCCCATTACTTAGAAAAAGTGAGCCACCGGTTCAGGTACAAGATACTATCATTACCGCCTGGACAATTAGACATCCAACCCGTAATCGCAACGACCCAATTGCAAGAGCGGAGCTCTACCAACTGAGCTATATCCCCCCGAGCCAAGTGGAGCATGCATGAAGGAGTCCGATGCTTCTTCTATTCTTTTTCTTTTCCTTGGCGCAGCTGGGCCATCCTGGATTTGAACCAGAGACCTCGCCCGTGAAGTAAATCATCGCACCTACGGTCCAACCAATTGGGAGAGAATCAACGGATTCCTTTTCGGGAGCGATTCATCCTTCCCGAACGCAGCATACAACTCTCCGTTGTACTGCGCTCTCCAAGTGTGCTTGTTCCCCCCTTCTTCCTTATCATGGCAAGTATTTGGGAAATAACTCCGATGAGAAGAAAAAAGAAGGCGTTAAGAGACCCTCCCGGCCCAACCCTAGACACTCTAAGATCCTTTTTCAAACCTGCTCCCATTTCGAGTCAAGAGATAGATAAATAGACACATCCCATTGCACCTATCGGGGGCGTTCGTAGTGACTGAGGGGGTCGAAGACCAAGAAGTGAGTTATTTATCAGCCAAGCATTCTTCTTACGGCTAGATCCAATCTCCTGGTCCCTGCGGAAAGGAAAAGGAAAAAGAATTTCACGTTCTTCCTTTCGGGAAGGGAGGATTAGGAAAATCCTATTGATTGCAGCTTTCTCCAGACCTCCGGGAAAAGCATGAAAAAAAAGGCTCGAATGGTACGATCCCTCCGTCACCCCAGAATGAAATGAAAGGGGCGATCTCGTAGTTCTTGGTCTGTGAAGATACGTTGTTAGGTGCTCCATTTTTTTTCCCATTGAGGCCGAACCTAAACCTGTGCTCGAGAGATAGCTGTCCATACACTGATAAGGGATGTATGGATTATCGAGAAGAGAGGAGCCGTGGTGGTCCCCCCCGGACCGCCCGGATCCCACGAGTGAATAGAAAGTTGGATCTACATTGGATCTCACCTGAATCGCCCCATCTATCCTCCTGAGGAGGAGTTTGTTTTCAAACCCCCGGTTCGAACAGGAGAAGTACGCCATGCTAATGTGCCTTGGATGATCCACATCTCAGGGTCAGGCGCTGATGAGCACATTGAACTATCCATGTGGCTGAGAGCCCTCACAGCCCAGGCACAACGACGCAATTATCAGGGGCGCGCTCTACCACTGAGCTAATAGCCCGTCGTGCGGGCCTCCCGCTGGGGGCCCACTATGCCAAAAGCGAGAGAAACCCCATCCCTCTCTTTCCTTTTTACGCCCCCATGTCCCTCCCGTGTGGCGACATGGGGGCGTAAAAGGGGGATCCTATCAACTTGTTCCGACCTAGGATAATAAGCTCATGGGCTTGGTCTTACTTCACCGTCGAGAAACGAAAGAAGACTTCCATCTCCAAGTTTCACTCAGGCGTAGCTCGCTTCTTTTTGGGTGTGAAGCGGTGTCAAACCAAAATACCCAACAAGCATTCGCTCTCCCTGAAAAGGAGGTGATCCAGCCGCACCTTCCAGTACGGCTACCTTGTTACGACTTCACTCCAGTCACTAGCCCTGCCTTCGGCACCCCCCTCCTTGCGGTTAAGGTAACGACTTCGGGCATGGCCAGCTCCCATAGTGTGACGGGCGGTGTGTACAAGGCCCGGGAACGAATTCACCGCCGTATGGCTGACCGGCGATTACTAGCGATTCCGGCTTCATGCAGGCGAGTTGCAGCCTGCAATCCGAACTGAGGACGGGTTTTTGGAGTTAGCTCACCCTCGCGGGATCGCGACCCTTTGTCCCGGCCATTGTAGCACGTGTGTCGCCCAGGGCATAAGGGGCATGATGACTTGACGTCATCCTCACCTTCCTCCGGCTTATCACCGGCAGTCTGCTCAGGGTTCCAAACTCAACGGTGGCAACTAAGCACGAGGGTTGCGCTCGTTGCGGGACTTAACCCAACACCTTACGGCACGAGCTGACGACAGCCATGCACCACCTGTGTCCGCGTTCCCGAAGGCACCCCTCTCTTTCAAGAGGATTCGCGGCATGTCAAGCCCTGGTAAGGTTCTTCGCTTTGCATCGAATTAAACCACATGCTCCACCGCTTGTGCGGGCCCCCGTCAATTCCTTTGAGTTTCATTCTTGCGAACGTACTCCCCAGGCGGGATACTTAACGCGTTAGCTACAGCACTGCACGGGTCGATACGCACAGCGCCTAGTATCCATCGTTTACGGCTAGGACTACTGGGGTATCTAATCCCATTCGCTCCCCTAGCTTTCGTCTCTCAGTGTCAGTGTCGGCCCAGCAGAGTGCTTTCGCCGTTGGTGTTCTTTCCGATCTCTACGCATTTCACCGCTCCACCGGAAATTCCCTCTGCCCCTACCGTACTCCAGCTTGGTAGTTTCCACCGCCTGTCCAGGGTTGAGCCCTGGGATTTGACGGCGGACTTAAAAAGCCACCTACAGACGCTTTACGCCCAATCATTCCGGATAACGCTTGCATCCTCTGTATTACCGCGGCTGCTGGCACAGAGTTAGCCGATGCTTATTCCCCAGATACCGTCATTGCTTCTTCTCCGGGAAAAGAAGTTCACGACCCGTGGGCCTTCTACCTCCACGCGGCATTGCTCCGTCAGGCTTTCGCCCATTGCGGAAAATTCCCCACTGCTGCCTCCCGTAGGAGTCTGGGCCGTGTCTCAGTCCCAGTGTGGCTGATCATCCTCTCGGACCAGCTACTGATCATCGCCTTGGTAAGCTATTGCCTCACCAACTAGCTAATCAGACGCGAGCCCCTCCTCGGGCGGATTCCTCCTTTTGCTCCTCAGCCTACGGGGTATTAGCAGCCGTTTCCAGCTGTTGTTCCCCTCCCAAGGGCAGGTTCTTACGCGTTACTCACCCGTCCGCCACTGGAAACACCACTTCCCGTCCGACTTGCATGTGTTAAGCATGCCGCCAGCGTTCATCCTGAGCCAGGATCGAACTCTCCATGAGATTCATAGTTGCATTACTTATAGCTTCCTTGTTCGTAGACAAAGCTGATTCGGAATTGTCTTTCATTCCAAGGCATAACTTGTATCCATGCGCTTCATATTCGCCTGGAGTTCGCTCCCAGAAATATAGCCATCCCTACCCCCTCACGTCAATCCCACGAGCCTCTTATCCATTCCCATTCTTATTCGATCACGGCGGGGGGGCAAGTAAAAATAGAAAAACTCACAACTCATATTGGGTTTAGGGATAATCAGGCTCGAACTGATGACTTCCACCCCGTCAAGGTGACACTCTACCGCTGAGTTATATCCCTTCCCCGCCTCCACCAAGAAATAGAGCTGACTAATCCTAAGGCAAAGGGTCGAGAAACTCAACGCCACTATTCTTGAACAACTTGGAGCCGGGCCTTCCTTTCGCACTATTACGGATACGAAATTAATGGGAAAAATTGGATTCAATTGTCAACTGCTCCTAGAAATAGGATTGACTACGGATTCGAACCGTAGCACATGCTTTCATAAAACCGTACGATTCTCCCGATCTAAATCAAGCAGGTTTTCCATGAAGAAGTTCTATTCGATACGGGTAGGAGAAGCGGTATTCTTAAAAAAATAGAGAAATCAGAACCAAGTCAAGATGATACGGATCAACCCCTTCTTCTTGCGCCAAAGATCTTACCATTTCCAAAGGAACTGGAGTTACATCTCTTTTCCATTTCCATTCAAGAGTTCTTATGTCTTTCCACGCCCCGAAAAATTGACAAAACGATTAACTACTTCATTTCTGAATTTCATAGTAATAGAAATACATGTCCTACCGAAACAGAATTTTGAACTTGCTATCCTCTTGCCTAGCAGGCAAAGATTTGCCTCCGTGGAAAAGATGATTCATTCGGATCAAGATGAAAGTCCAACTACATTGCATTGCCAGAATACATGTTGTATATTTGAAAGAGGTTGACCTCCTTGCTTCTCTCATGGTACAATCCTCTTCCCGCCGAGCCCCCTTTCTCCTCGGTCCACAGAGACAAAATGTAGGACTGGTGCCAACAGTTAATCACGGAAGAAAGGACTCACTGAGCCGGGATCACTAACTAATACTAATCTAATACTAATAGAATAGAAAATACTAATATAATAGAAAAGAACTGTCTTTTCTGTATACTTATGTATACTTTCCCCGGTTCCGTTGCTACCGCGGGCTTTACGCAATCGATCGGATCATATAGATATCCCTTCAACACAACATAGGTCGTCGAAAGGATCTCGGAGACCCACCAAAGCACGAAAGCCAGGATCTTTCAGAAAATGGATTCCCATTCGAAGAGTGCATAACCGCATGGATAAGCTCACACTAACCCGTCAATTTGGGATCCAATTCGGGATTTTCCTTGGGAGGTATCGGGAAGGAATTGGAATGGAAGAATATCGATTCATCTAGATACAGAAGAAAAGGTTCTCTATTGATTCAAATGCTGTACCTATGGGATAGGGATAGAGAAAGAGGAAAAACCGAAGATTTCACATAGTACTTTTGATCGAAAAATCAATCCGATTTATTTCGTACCCTTCGCTCAATGAGAAAATGGATCAGATTCTATAGGATCAAACCTATGGGACTTAAGGAATGATGGAAGAGAATAAAATAAAAAAAAAAAGAAATAAAAAAAGAAAAGAGAGGGAAAAAAAATAATAAAGAAATAAGTAAATAAAAATGAAGTAGAAGAACCCAGATTCCAAATGAACAAATTCAAACTTGAAAAGGATCTTTCTGATTCTCGAAAAATGAGGGGCAAAGGGATTGATCGAGAAAGATCTCTTGTTCTTATTATAAGAGCGTGTGATTGGATCCGCAGATGTTTGGTAAAAAGAATAATCTTCTCCTTTGAGAATAATCAAAAATGGAAAGTGTTCAATTGGAACATGAAAACGTGACTGAATTGGTCCTAGTTACTCTTGGGGACGGAGTGGAAGAAGGGAGGAGATTATCGAACGAGGAAAAGGACCCAATGACTTCGAAAGAATTGAACGAGGAGCCGTATGAGGTGAAAATCTCATGTACGGTTCTGTAGAGTGGCAGTAAGGGTGACTTATCTGTCAACTTTTCCACTATCACCCCCAAAAAACCAAACTCTGCCTTACGTAAAGTTGCCAGAGTACGATTAACCTCTGGGTTTGAAATCACTGCTTATATACCTGGTATTGGCCATAATTCACAAGAACATTCTGTAGTCTTAGTAAGAGGGGGGAGGGTTAAGGATTTACCCGGTGTGAGATATCACATTGTTCGAGGAACCCTAGATGCTGTCGGAGTAAAGGATCGTCAACAAGGGCGTTCTAGTGCGTTGTAGATTCTTATCCAAGACTTGTATCATTTGATGATGCCATGTGAATCGCTAGAAACATGTGAAGTGTATGGCTAACCCAATAACGAAAGTTTCGTAAGGGGACTGGAGCAGGCTACCATGAGACAAAAGATCTTCTTTCTAAAGAGATTCGATTCGGAACTATTATATGTCCAAGGTCCAATATTGAAATAATTTTAGAGGTTTTCCCTGACTTTGTCCGTGTCAACAAACAATTCGAAATGCCTCGACTTTTTTAGAACAGGTCCGGGTCAAATAGCAATGATTCGAAGCACTTCTTTTTACACTATTTCGGAAACCCAAGGACTCAATCGTATGGATATGTAAAATACAGGATTTCCAATCCTAGCAGGAAAGGGGGGGAAACGGATACTCAATTTAAAGTGAGTAAACAGAATTCCATACTCGATCTCATAGATACATATAGAATTCTGTGGAAAGCCGTATTCGATGAAAGTCGTATGTACGGCTTGGAGGGAGATCTTTCATATCTTTCGAGATCCACCCTACAATATGGGGTCAAAAAGCCAAAATAAATGATTTTAGCCCTTATAAAAAGAAAACGGATTCTTGAACTCCTTTCGCGCTCATGTCACGTCGAGGTACTACAGAAGAAAAAACTGCAAAGTCCGATCCAATTTATCGTAATCGATTAGTTAACATGTTGGTTAACCGTATTCTGAAACACGGAAAAAAATCATTGGCTTATCAAATTATCTATCGAGCCTTGAAAAAGATTCAACAAAAGACAGAAAAAAATCCACTATCTGTTTTACGTCAAGCAATACGTGGAGTAACTCCCGATATAGCAGTAAAAGCAAGACGTGTAGGCGGATCGACTCATCAAGTTCCCATTGAAATAGGATCCGCACAAGGAAAAGCACTTGCCGTTCGTTGGTTATTAGGGGCATCCCGAAAACGTCCGGGTCGAAATATGGCTTTCAAATTAAGTTCCGAATTAGTGGATGCTGCCAAAGGGAGTGGCGATGCCATACGCAAAAAGGAAGAGACTCATAGAATGGCAGAGGCAAATAGAGCTTTTGCACATTTTCGTTAATCCATAACAGGGTCTATATAGACACATAGATCCGTGGATCCATACATCTCGAGCGGAAAAGAATCAATAGAAAAAGAAAGAGTCGGAATTGATCGATATATTTCTCGAAACAAACGAAAAGGAAACGAAAGATGAAACATAAATCATGGATCAACTAAGCCCTCTCGGGGACTTGCTTAAGAATAAGAAAGAGGAATCTCATGTAAATACCATGGAATAAGGTTTGATCCTATTCATGGGGATTCCGTAAATATTCCATTCCAAAAATAGAAAGTTCGAAACAATTGGGATTTTTTTGGAGATTGTATGCAGTTACTAATTCATGATCTGGCATGTACAGAATGAAAACTTCATTCTCGATTCTACGAGAATTTTTATGAAAGCCTTTCATTTGCTTCTCTTCGATGGAAGTTTTATTTTCCCAGAATGTATCCTAATTTTTGGCCTAATTCTTCTTCTGATGATCGATTCAACCTCTGATCAAAAAGATATACCTTGGTTATATTTCATCTCTTCAACAAGTTTAGTAATGAGCATAACGGCCCTATTGTTCCGATGGAGAGAAGAACCTATGATTAGCTTTTCGGGAAATTTCCAAACGAACAATTTCAACGAAATCTTTCAATTTCTTATTTTACTGTGTTCAACTCTATGTATTCCTCTATCCGTGGAGTACATTGAATGTACAGAAATGGCTATAACAGAGTTTCTGTTATTCGTATTAACAGCTACTCTAGGAGGAATGTTTTTATGCGGTGCTAACGATTTAATAACTATCTTTGTAGCTCCAGAATGTTTCAGTTTATGCTCCTACCTATTATCTGGATATACCAAGAAAGACGTACGGTCTAATGAGGCTACTATGAAATATTTACTCATGGGTGGGGCAAGCTCTTCTATTCTGGTTCATGGTTTCTCTTGGCTATATGGTTCATCCGGGGGCGAGATCGAGCTTCAAGAAATAGTGAATGGTCTTATCAATACACAAATGTATAACTCCCCAGGAATTTCAATTGCGCTTATATTCATCACCGTAGGAATTGGGTTCAAGCTTTCCCCAGCCCCTTCTCATCAATGGACTCCTGACGTATACGAAGGAGTGCGGTTCGTTCGATAAATTCCTACCTCTCTATCTATCTCGGAGATGTTTGGATTTTTCAAAACTCCATGGACATGCAGAAGAGAAATGCTATCCCCACTCGGACCAAGACATAACTTTTACTTGTTCAAATAACAATTAAGGTCAAGCAGGGTCAGGAACAACGAATCTCTTTATGATAAACAGATCCATTTTGCAAGTTCGTTATTACGGGTAGTTCCTACAAAGGATCGGACTAATGACGTATACAATACTTGAATTCTCGATGTAGATGCTACAGGGTTGATTCTCATCCTTCAGAGACTACGAGTGTAATAGGAGCATCCGTCGACAAAAGGATCACCCTAAGATGATCATCTCATGGCTATTGAGAACGAATCAAATCAGATGGTTCTATTTCTCAATCTTTCTGACTTGCTCCTACGGAACTAAGGTCGAAAAGATTGAGAAAAATCAGTCATTCACAACCACTGATGAAGGATTCCTCGAAAAGTTAAGGATTAGTAATCCTTTTTAGAAATCGAATGGATTCGATCTTATACATACGCGAGGAAGGTAATCAAAAAAGAAAGAAGATGAGTTCTTCTTTACTTTTATCACTTAGGAGCCGTGCGAGATGAAAGTCTCATGCACGGTTTTGAATGAGAGAAAGAAGTGAGGAATCCTCTTTTCGACTCTGACTCTCCCACTCCAGTCGTTGCTTTTCTTTCTGTTACTTCGAAAGTAGCTGCTTCAGCTTCAGCCACTCGAATTTTCGATATTCCTTTTTATTTCTCATCAAACGAATGGCATCTTCTTCTGGAAATCCTAGCTATTCTTAGCATGATATTGGGGAATCTCATTGCTATTACTCAAACAAGCATGAAACGTATGCTTGCATATTCGTCCATAGGTCAAATCGGATATGTAATTATTGGAATAATTGTTGGAGACTCAAATGGTGGATATGCGAGCATGATAACTTATATGCTGTTCTATATCTCCATGAATCTAGGAACTTTTGCTTGCATTGTATTATTTGGTCTACGTACCGGAACTGATAACATTCGAGATTATGCAGGATTATACACAAAAGATCCTTTTTTGGCTCTCTCTTTAGCTCTATGTCTCTTATCCCTAGGAGGTCTTCCTCCACTAGCAGGTTTTTTCGGAAAACTCCATTTATTCTGGTGTGGATGGCAGGCAGGCCTATATTTCTTGGTTTCAATAGGACTCCTTACGAGCGTTGTTTCTATCTACTATTATCTAAAAATAATCAAGTTATTAATGACTGGACGAAAGCAAGAAATAACCCCTCACGTGCGAAATTATAGAGGATCCCCTTTAAGATCAAACAATTCCATCGAATTGAGTATGATTCTATGTGTGATAGCATCTACTATACCAGGAATATCAATGAACCCGATTATTGCAATTGCTCAGGATACCCTTTTTTAGCTTCTAGTTAGCTTCTAGAATCTATTTCTTAGTTCAAGATCCCTCTTACTAACTGGAATCAAAGAATTAGTAGATCTGTTCCGAACAAAATGGGAATGGGCTAGGGTTATGAACTTATAATCTATAATCTGATGATCGAGTCGATTCCATGATTATAAGTTCATTCCATACCGGACCAGACCGGAATAGGGTTATATACATTCTCATTATGAGAAGGGGTCATTCGAGCGTATCTAAATAGATACTATGTTTACATATGGATCCCTACGTCGTTACATTCCATTTAGGATTAGGAATAGGCGTAATCGGACCTGCTTTTTACATATCTCTCGTTATTTGGGACCCTATTCACCTCTTTGGGCTTCTATTGAATCGAGAAATAGGTTTGATTGTCCATCTTTTTGATATAATATTAATATAGATAAGGCATCCTCCGGATAATTCAAATCGAAGCAATTGGATGTCCGATTGGGGCCTATATGACATGACCGATCACTAGAAATACTCCAACACTCCACCCTTGTCATATATTCCATACATCACACTAGATAGATATCATCTTCATGGAATACGATTCACTTTCAAGATGCCTTGGTGGTGAAATGGTAGACACGCGAGACTCAAAATCTCGTGCTAAAGAGCGTGGAGGTTCGAGTCCTCTTCAAGGCATAATATTGAGAATGCTCATTGAATGAGCAATTCAAGAAGAGATCTCGGATCGAATCGATATTGATATATCGATTCGATCCGAGATCTTGGAATTGGAATAAGTTCGGCAGCGGATCACGAAATCTTGTTGATCTTCTCTATCTAATGAATGGGGAGTCCGCTTTGAAATCGTCCGCCCTGCACCCACCCCCCGAGTATATGCTTCAACAGGAATCACACAAGGGTAGATTGATACAATATAAACCTCTGGTAAAATGCCCGCCTGTAACCCAGCAGATAAAGTACATTACATAGTCCGTTTTAGGGATTGGCGACTTACCCGTTCAGTGACTTTGGCACTGGACGTTCCCAAAATTGGTACTATCGGGTCGGGTGAATTCAATAATAGACGCCTGTTGGCATTCCAGCCTTCCTTCTCCTTTCAGGACCTATCCGAAAGAGAATCCAGTACTTCTTCTTCTTGGTCGTGAATATCTGAATAGGGCGAACCGCCCCATGGATATCTTTCCTTCGGAACAAAAGAATTCGAATTAGGCTCGGTCAACTGGAATGTGTATTATCCATATAGGGGATCTTCCAATTGAGAAGATCCATCGACCTGAGACGAAGAGAAGGGTCTATCTATTTTATTTAGTTATTCAGTTAAACCAATGATTCGTTATTGGAGCAGATAGCAACAACCATTTCATCCGACATGCGTATTTTTGATTTTCCAATAGATTTACATCTTTATCTTTCATTAATGGAAATTTTTTGATGTAGTTAGTAATAGCTCTGGCGGTTCGCTGTTCAAGAATTCTTGTTTAAGCAGTTCATACCATCCATACATAGTGTTTTGATCAATTCTTCTATGTTTCAGCAGTAGCATATTGTTCCATGGAGCTAAGGTCCAAAATATGGAAGAAACAGGTGTTTCCACGACTCTACCACCCAGTCAATTCTGTTCCACTTAATCCCTATTTCATGGCCACATATCTTTCCGGCTAAGTAATGGGAAACCTTTCTCCTGTTACATGAATTCCATTTTCATTTCATCCGGGAAAAGCCATCTTTTTCTCAACAATGTCTTTGTCATTTGATCCAATAGCGTTCCGTTAGATAGGAACAGATTTGATAAATACTGATAACTCTCGGATGGAGTATTAGAACGGAAAAATCCATTAGATAATGAACTATTGGTTCTAAGCCATCTCCGGCGATGAATCAACAATTCGAAGTGCTTTTCTTGCGTATTCTTGATAAACCAGCGTTTAGATATAGATGTAGGAGGATCTGGTTGGGAAGTAAGAAGCCCCTTTGACATCTCTTCATCTGCAAAGAATTCTCGATGTGAAAAGACAGAGACAAGGGGCTGATCGTTGAATAGGAAAAAGAGTGGATCCGCAGGGTCCCAAATGAATTGGCTTATTCGAAAAAAGCCTTGTTCTTTGGAAGATCTATCTCGTGTCTGGTACTGCATGGCTCTACTCTGCAAGAACTCCGAATCATTCTCTTGAAGCTCATCCTTTTCATCATAAATGATCCGCTTGCCCCGAAATGACCCGGCCCGATAGGGAAATCCCAATTCATTGGGCCTTTCGATACAATCAAATAGAAAGCCCCAGGGGCGCCATATTCTAGGAGCCCAGACTATGTGATTGAATAAATCCTCCTCTATCTGTTGCGGGTCGAGGACTCCTTCTCCTTCCCCTTCTTCAAACTCCGATTCGTATTTTTCATAGAGAAATCTCTGATCAACGATAGAACAAGATCCATTTTGCATCATATCTAAGGGATTCCTTGGTTCGGGCCGAAGAAGCAATGTCACTCGATCATTATCAAACCGACTGCAATCTCTTTCTGTCCGTGAGGATCCCACCAGAGCGCCTTCTACTTCTAATAGGCCATGGACTAGATCAGAATCATTCTCAACGAGTCCAGAAGAAGTGATCCCGTTTTTTTCATCGGGTCCGGGTAGAGACCAAAGGTCTTGAGCGACCGATCCGGCAGAACAACTCAAAAGATAAAGAAGTATCGTTAATTTCTTCATGCTCGTTCCAAGTTCGAAGTACCATTTGTACAAATAAGAATCCCCTTCGTTACATGATTTCTTCTTCATATAGATAGATATAGGATCTATGGGGCAATTACTTAGAAGTACATTTTGTGCAACAGCCCTTCCTATCTGATAGAAAAGGATCCCATGATCCTGAACCGATCTTACCTGGGATCGCAAATCCCAAGTTTGTCTATGAAGAGCAGATCTAATTGTATTAGTGTCTATAATTGATTTCTTCTGTGTAATACTAATCGATAGGGCCTCATTGGTAAGTGCTACAAGATCTCGTGCATTGGAACCCATGGTTATGGACCCGAATCCATTAGTATGGAACATTTTCTTTTCCAAGTGAAATCCCCTAGTATATGAAAGAGTGAAAAAGTGCTTTCGTTGTTGTGGAATAAGAAGCCTTCGTATCTTAATGCATGTATTTAATTTATTCGGGGCTATTAGAGCGGGATCCACTTTTTGGGGAATATGAGTCGAAGCAATAACAAGAATATTTCTAGTGGAACATCTTTCACAATCCCTGGAGAGATAGTTCACTAATAGACCGAGGGATAAGTAATTCGACTCATTCACATCCAGATCATGAATGTTTGGAATCCATATTATGCAAGGAGACATTGCTTTTGCTAATTCGAATTCAAGGGTGATATAAAATCGGCCTATTTCCGACATCATATCGATAGTTAGCGCATTCATCATAGTTAGAAGCTCCAGCTCCGTATCAAGGTCACGATCGATATCGTCACTAGCATCAATATCGTCACTAGCATCAATATCATCACTAGCATCAATATCGTCACTATCATCAATATCGATATCATCAATAAGAAAACCTTTAGGCTTGTTATCCAGGAACTTGTTCAGAAATACTGTAATGAAAGGAACATAGGAGTTTGTCGCTAGGTATTTGACCAAATAGGAGCGTCCGGTTCCTATAGAACCTATCACTAAAATACCCCTAGAGGGGGATAGGGCTAGGCGGAGCGAAAAGGGTTTTCCATGAGATGGGAAATGAAAACTATTAGCCCCACACGAAGTTTGTGAATAAGTGATTGTCTGATAATGAGCAAGGAATATCCGTCTTTCTGCTAAACAGGATGTATTGAACTCATAATTCATTAAATGCTTTTTATGAATGTCAACTAAGTATCGTAAGTAAATTGTTCCCGGTTGTTCAATCATTTGATAACCAGAGTCATTCTTTGATAAATGATCACTATGAGTCAGACTCAATAGAATTTGATCAATCCTTTTTTCTGTCGTTAAGGTGGAGAACTGAACCAAGAATTCTCTTTCTTTATCATCAATCCAATCACTGTTCGCGACCCAGGATTCTATTTTATCATCAATCCAATCACCGTTCCCCTTTTTTCTTTTTCTTATCAATGAATAGATCTCTTTACTTGTATGACTTAGATGTCTCGTATTTCTCGAAAAAGTGATTCGATTGATGGGATTTGGTATGATACTTATGAGATCGATGATATCGATGAGATTGATATTCAAATCTTTCGTCTTAGAACGTATTGATTTAACCCCATCCGCGGGACCACCACCCCATAGCATGTTGCCGCCAAAAGCAGAACCCCGTATTTCTTCTAGAGAATCTCCTAATTGTTCCAGAGCAACTAGAAAGAGATTCTTTAACCAGAAAGAATTCAGTTCGGATGTGGGATACCTATCCAGAAGTTTTCGCAACTCAATCATGTATGATGGAATCATCAAAGATTTGACCTTTTCGAACTCTGTCTGTAACTCACTATAGGCTCGGGAAACAAAGAGAAGATGTGTACGAACGAGATATCCAGCAACAAGAAGAAGGAAAAGGATTGAATAGAGGAACTCCCGAACATTTGGCGATCTCAGATGTGTCGATATCAATGGTGACTCATTATTTCGATGAATCATTTCTTCGGACAGAAGAAGATTATGTAAACACTTACTCGAAATCTCACTTATCAGATTCCATTGTGGAAGACACCATTTTTTCTGAAGAATTCGCCATGATATATCTGATCCATGCATAATATCATGAAAAATGGATACAAATTTTTGACTGCTACTTAGTACCGGCAATAGGTCTGAAAAAGTATCTAAAAATATCAAATTTAGATATTTGTACCCTGTCGAAGTAAGGAACCATGGCATATATGTTTGGAATAGATTCCATTTTGAGAGAGTTGAAAAAGCACTGTCTCGTTGAAAGGTTCTATACATCTGCCCTTTCTCAACGCATTTCTTTAGACAAAGACTCCGTTTTTTCCTCTTTTCGGATGGTAAATATTTCTCAGAACATGGAGTGTGAATCAAACCCATGTTTGAATTGAAATTGAGATACTGATGCAAGTTCTTCTCTTCTGAATCAGATGGATTCATATCTGAAAGAGGTTGACAATAAGTTCTTTCAAAATTGACTATTTGTCCCTCTGTTAGAGGTGTTCCAGAAATGGCTGCGATCGAGTAAATAGCTCTACGAACTAATAGATCGGATCGAATTGGAAAAGGGAAAGATTTGTACAAGTTATACCTTTCGTCACCACTTTGTGGAAAATCGTTAGGTATGAATATGTTAGATACCTGTGACTCGATTGGTGAAATAGTATCTCTCTCCAAAAAAGCATGTTTTTTTTTACCGCCGCACAAAGAAAATATTTTGTTGCGAATGAACAAGATATTGAGGAATTGTCCATACGTAAAATCATAATTATTGATACGGGCCTTTTCCACATAAAAAGGGAATCTTTTGTTACAATAGAAGCGGAAGCGATGTGGATTATTCAAGAATCGAAGTCGATTTGCTTTATAAAAAGAAGATATCAATGAACTTCTATGAAATGGTTTCACAGGATTCAGCCAATTGTCTTGATCGTGGGATATCATTGAGAAATAGGAATCCGTGTTATCAAAAGATTTCCTGCGATTATTTCTAGTATGGAATGAGTCAATCATCCACTTTGGTATCTTATTGAACAAAAATGGTGATATTCTTCCTCCATTGATCAAGAATTTCGATTTTTGGGAAGTATTATGATCATCCAATAAGAAGGGTTTCAATTTTTTCAAATGAACGATTTGAAGACCTATTGATTCTAACAACTGATTGCAGAGTTGATCATTCGGACCTTTCAATTCATAGATGTGGATCTCAGACCTATGAATGGGGATATTCCCGAAACTCACAAAGAAAAAAGGAAGTGAGTTAGACAAAAAGAAAAGCAACTTGGACAAAAAGAAACGAAGTGACTTAGACAAATCTTTTTTGTCGATAACCTCAGACCAATCAATCGAATATTGATTAATACGTAATCGATCGAACACTACTTGAAAACGGCTCTTCTGCTCAGAAACGAAATGTTCCAAATGCTCCTGGAAATTCTTGCTCCCATTGGACCATTTGTATCTATATGCATTAGGATCCCGATTCATGAATCTCTCGGTTCGAGAAATCAAAATAAGAGGATCGAACCATTTCTTCTGACTCTTTTTCAAATTCGATAAATGTTGGTTGATCGTATATTTCATTATAGTTCTATGATTCAGAGTATCATTTCCTATTTGATCCCTGTGAATTCCATATTCGAAGTTGCGATCGGATCTATTCATTAAAAAGAATCGATTCAATACATTTCTTATGTACCCATAGGTGCTATATTGGATTTGAATCCAATTTCGGATCAATCTATATTGATTGACTGCCTCCATTATGTTGTTGCTAGCAAATACCACTCTTTTTGGTTTTGGATCTTCCAAATCATTCCCGCAGGAGATCCGGACCCATTTTTTTCTGATCCTTCGATAAAAAGATTCATTCTCTTCATAAAAAATAGGAGGTAGAACCAATAAAGATTTCTTTTTCGATTCATTCCTGGAGTTGAATACCTCATTCAAGAATTGTTTTTGATCCAATCCGTAGGAATCAATAGAAAAGGCAAATCCCTTATGATACACCAGATCCGGCTCGGTTATTGATAGAGTGAATAGATCTGCCATTTCTTGAAATCTCTCTTCTGATTCAAAATCGTGGTGTAACGTGTATCCCCCCCTGTTCCGGTCATGGAATAGATGAAATAAATCAAAAAATGGATTTTTGTTTAAGAATGAAATCTTATTGGAACTGTCCATATCCAGTTCATCCTTCGGAACCATATCACATCCCGGATCTGATGAAATAGGATGAATTGAGACGGTATTTTGTAAATACGTAATTATCTTGAATATATTAACTATTTCTTTATTTTCCGATCGCCTGGAAGGGACAAAAGAAACATCCTCTTCTTTCTTCAACAATTTCTGATCTCTAGTGGACCTCTCAGTAGGATTCGAACCCAGATGAAGTTCTGACCATCTGTCAGAGAAAAAAGAACGAATGGATCTTGTAGGATTCCCAAGAAATTCTTCGATTTCTTTCGGAAGCAGATGCTTATTCATCTGCCTTTCACGTTCCGTGAATAGCCGGGACATTGAGGAATATCCAGAAAGGCTTTTAGGGAATCGGTCTGATTCTATCTCTGTTCGTTCCGTTTGAAGAAAGGAAGGATCCCAAAGAATCGATCTTTCTTTTAGTTGGTGAATCTCTCTTTGATTGATCAATGTGGGATATTCCGAATCCTCATTACTAATGGAATCGAAATGATCTCTGGATTGATCAGAAGATCCTTTCAATTGGCTAGAATCCGTTACTTGAACGAAACTAGATCTTGTGGAATCATATTGAATATTTGACGATACATTCCGTACCTTGCTAAAAAATCGATCCTTGTTTACCAACCACACATTGTCTAACCAAATCCAATTCTCTCTCGATATGTTCCTCAAAAAATCCGATTCGTGCGGATTCTTCCCCCAACTAACGAAGAGATCTTGGCGGAATTGCCACATATGAAATTGAGCACAATTTTGCAAAGAAATAGCCCACTTGTTTCTCAAGAAGAGATGGGAAAAACGCTCAATATCATTTGATTGAATAGTTGACCCAGCTCCTTGTTGTTTGAAAAAACCCTCCACTTCAATTGGTATTTTTTCACGAAAAGCAAACATGAGATAACAAATCCAGTCTTTCACTAAGATTTCGAATAGATGTCCCGAATTCAAGTTGATTATGTTTCGCCTCTTACTCGGAGAAAGACGATCAAACAATTCCCAATCATGGTCCTTGCGGATCGGATCATCCATATAATATACAAAAAGAAACTCCAGATATTTGATATCTTTCTCTTTGAATGAGATCTCAATTCCAGCGACGGTTTCATTAGATATCTTACAACTAGAATCCCTCTTTTTTCCGAGCCAGTTCCTCCACCACCGCGAACCCCAGTTAGATTCAGGCATGATACACTTTTTAGTTATTGGGAGAACCCAAGTACTCTCTTTCGGATCCAGGAAAAAGCTCTCAGAGATCTTTTTTCCTTTTGGAAGATACAGGAGCGAAACAATCAACCTATTGATATTGGAAGACCCAAAAGATTCTTCCAATGTATCATTTCTGGGTCCAATGGAATTCATAGGTATAGGAAGAAGCCCTGTCAAATAGAGATTTTTTCTTTCGACCATATTTCGATTGTTAATACGATATATAAGGATCGCTACTACAAATAGTACTACACCCTTGATCGTGAAATATCGATTGCTTGTTGAACCCTGTGAATTGCGTGAAAGTAGGATACTCCAAATTCGTGGGTCCAAGAGTTTTATAAAACGTTCTTGGTGGAAAAAAATGTGAATGAAAGATCCCACTGAATTGAATTGGGTCCATGAATCTAAGAAATAGTGAGAATTCTTGATCTCTCTCAATATCTCTCTCAATTCGAAAAGCCAGGATTTGAATTGATGTCCTTTCATTGATTCCTCCTAAATTGCATTGATTTATCCTAAAGATTTCATTTCAATTGGAATTTGGTTATTCACCATGTACGAGGATCCCCGCTAAGCATCCATGGCTGAATGGTTAAAGCGCCCAACTCATAATTGGCGAATTCGTAGGTTCAATTCCTACTGGATGCACGCCAATGGGACCCTCCAATAAGTCTATTGGAATTGGCTCTGTATCAATGGAATCTCATCATCTATACATAACGAATTGGTGTGGTATATTCATATCATAACATATGAACAGTAAGAACTAGCATTCTTATTGAGACTCGAACTCATAGGGAAGAAAATCGATTTATGGATGGAATCAAATATGCAGTATTTACAGACAAAAGTATTCGGTTATTGGGGAAAAATCAATATACTTCTAATGTCGAATCAGGATCAACTAGGACAGAAATAAAGAATTGGGTCGAACTCTTCTTTGGTGTCAAGGTAATAGCTATGAATAGTCATCAACTCCCCGGAAAGGGTAGAAGAATGGGACCTATTATGGGACATACAATGCATTACAGACGTATGATCATTACGCTTCAACCGGGTTATTCTATTCCACCTCTTAGAAAGAAAAGAACTTAAATCAAAATACTTAATAGCATGACGATACATTTATACAAAACTTCTACCCCGAGCACACGCAATGGAGCCGTAGACAGTCAAGTGAAATCCAATCCACGAAATAATTTGATCTATGGACAGCATCGTTGTGGTAAAGGTCGTAATGCCAGAGGAATCATTACCGCAGGGCATAGAGGGGGAGGTCATAAGCGTCTATACCGTAAAATCGATTTTCGACGGAATGAAAAAGACATATATGGTAGAATCGTAACCATAGAATACGACCCTAATCGAAATGCATACATTTGTCTCATACACTATGGGGATGGTGAGAAGAGATATATTTTACATCCCAGAGGGGCTATAATTGGAGATACCATTGTTTCTGGTACAGAAGTTCCTATAAAAATGGGAAATGCCCTACCTTTGAGTGCGGTTTGAACTATTGATTTACGTAATTGGAAGTAACCAATTAGGTTTACGACGAAACCTAGAAATCGATCACTGATCCAATTTGAGTACCTCTACAGGATAGACCTCAACAGAAAACTGAAGAGTAACGGCAGCAAGTGATTGAGTTCAGTAGTTCCTCATATAAAATTATTGACTCTAGAGATATAGTAATATGGAGAAGACAAAATTGTTTCAAGCACCGACAGAACCAGAAGCGCCCCTTGTTTCAAAGAGAGGAGGACGGGTTATTCACATTTGATTTGATGGTCAGAGGCGAATTGAAAGCTAAGCAGTGGTAATGGTAATTAGAAAGATTTCCCGGGGAAAAATAGAGATGTCTCCTACGTTACCCATAATATGTGGAAGTATCGACGTAATTTCATAGAGTCATTCGGTCTGAATGCTACATGAAGAACATAAGCCAGATGACGGAACGGGAAGACCTAGGATGTAGAAGATCATAACATGAGTGATTCGGCAGATTTGGATTCCTATATATCCACTCATGTGGTACTTCATTATATGATATATATTATATGATATATATAAGATCCATCTGTATAGATATCATCATCTACATCCAGAAAGCCGTATGCTTTGGAAGAAGCTTGTACAGTTTGGGAAGGGGTTTTGATTGATCAAAAAGACGAATCTACTTCAACCGATATGCCCTTAGGCACGGCCATACATAACATAGAAATCACACTTGGAAAGGGTGGACAATTAGCTAGAGCAGCGGGTGCTGTAGCGAAACTGATTGCAAAAGAGGGGAAATCGGCCACATTAAAATTACCTTCTGGGGAGGTCCGTTTGATATCCAAAAACTGCTCAGCAACAGTCGGACAAGTGGGGAATGTTGGGGTGAACCAGAAAAGTTTGGGTAGAGCCGGATCTAAATGTTGGCTAGGTAAGCGTCCTGTAGTAAGAGGAGTAGTTATGAACCCTGTAGACCACCCCCATGGGGGTGGTGAAGGAAGGGCTCCAATTGGTAGAAAAAGACCCGCAACCCCTTGGGGTTATCCTGCACTTGGAAGAAGAAGTAGAAAAAGGAATAAATATAGTGATAATTTGATTCTTCGCCGCCGTAGTAAATAGGAGAGAAAATAGAATTTCTTTCTTCGTTTTTACAATTTACAAAAGAAAAAAATAGGAGTTAATTAACTGTGACACGTTCACTAAAAAAAAATCCTTTTGTAGCGAATCCTTTATTAAGAAAAATCGATAAGCTTAATACAAAAGCGGAAAAAGAAATAATAATAACTTGGTCCCGGGCATCTACCATTATACCCACAATGGTCGGCCATACTATTGCTATCCATAATGGAAGGGAACATTTTCCTATTTATATAACAGATCGTATGGTAGGACATAAATTGGGAGAATTTGCGCCCACTATAAATTTCCGTGGACATGCAAAAAATGATAATAGATCCCGTCGTTAATCGTTAATAAAGTGAATATAGATTCATTGGTGAGAGGTGAACCTTATGACAAAGATAATAGAGAACACGGTAGAAGTATATGCTTTAGGTCAACATATATGTATGTCTGCTCACAAAGCCCGAAGGGTAATTGATCAGATTCGTGGACGTTCTTACGAGGAAACCCTTATGATACTAGAACTCATGCCTTATCGAGCATGTTATCCCATTTTGAAATTGGTTTATTCTGCAGCAGCAAATGGTATTCAAAATCTGGGTTTCAACGAA
>Khaya grandifoliola voucher Demenou 6 chloroplast, complete genome
TGGGCGAACGACGGGAATTGAACCCGCGCATGGTGGATTCACAATCCACTGCCTTGATCCACTTGGCTACATCCG-CCCCCCCCCATTCCTCCACGATTTAAAAAATAAAAAGGTTTCCTTTTCTACCATGGATCATTATTTTTTTATCTTACTTACTTATTAAAGTAGAAATTAAGATCTAAGAGGCATAAAATTACAACTTTCTCTTTTATTTTATATTAAAAAAACTATAAAATTAGAAAATTAGAATCGAATTAATAAAATTCGAACTTTATTAGTGGGATTAACAAATAACTAATATTATTATACTGGTACATAACGAATATGAGCCCGTAACCATAACAAAAATATCAGACAAAATCAAAGCAAAAGCATAAAAATACTTTTCGTAAAAAAAGGATAGAAATCAAAAACTACTAAAGAAAAACATAAAAAATAACGGAGCAATACCGACTCTCTTGCAAGAGAGTCGGTATTGCTCCGTTATTTTAAAAAACTCGTCTCCACTAAGACAGAATTATCCATTTGTAGATGGGGCTTCAATAGCAGCTAGGTCTAGAGGGAAGTTATGAGCATTACGTTCATGCATAACTTCCATACCAAGGTTAGCACGGTTAATAATATCAGCCCAGGTATTAATTACACGACCTTGACTATCAACTACAGATTGGTTGAAATTGAAACCGTTTAGGTTGAAAGCCATAGTGCTAATACCTAAAGCAGTGAACCAGATACCTACTACCGGCCAAGCAGCTAGGAAGAAATGTAAAGAGCGAGAATTGTTGAAACTAGCATATTGGAAGATCAATCGGCCAAAATAACCGTGAGCAGCTACGATATTATAAGTTTCTTCCTCTTGACCGAATCTGTAACCTTCGTTAGCAGATTCGTTTTCTGTGGTTTCCCTGATCAAACTAGAGGTTACCAAGGAACCATGCATAGCACTGAATAGGGAACCGCCGAATACACCAGCTACGCCTAACATGTGAAATGGGTGCATAAGGATGTTGTGCTCAGCCTGGAATACAATCATGAAGTTGAAAGTACCAGAGATTCCTAGAGGCATACCATCAGAAAAACTTCCTTGACCAATTGGATAGATCAAGAAAACTGCAGTAGCTGCTGCAACAGGAGCTGAATATGCAACAGCAATCCAAGGGCGCATACCCAGACGGAAACTAAGTTCCCACTCACGACCCATGTAACAAGCTACACCAAGTAAGAAGTGTAGAACAATTAACTCATAAGGACCGCCATTGTATAACCATTCATCAACGGATGCCGCTTCCCATATCGGGTAAAAGTGCAAACCTATAGCTGCAGAAGTAGGAATAATGGCACCAGAAATAATATTGTTTCCATAAAGTAGAGATCCAGAAACCGGTTCACGAATACCATCAATATCTACTGGAGGGGCAGCAATGAAGGCGATAATAAATACAGAAGTTGCGGTCAATAAAGTAGGAATCATCAAAACACCAAACCATCCAATGTAAAGACGGTTTTCGGTGCTGGTTATCCAGTTACAGAAGCGACCCCATAGGCGCTCGCTTTCGCGTCTCTCTAAAATTGCAGTCATGGTAAAATCTTGGTTTATTTAATTATCAGGGACTCCCAAGCACACAAATTCTCTAGAAATAGATAATTGAGGGCTTGTTATTCAACAGTATAACATGACTTATATCTCCGTGTCAACCAATAACAACATCCATAGATAAATATCTATGATCTTATCTATATAGATTCAGATTCAGAAGAAATTGGTTTTTTTGAATGAATGAAGTATGAAGTAAGTAAGAAAAATGGAATACCGATTTATATAGATATATGATTTCAATATGATAATCATAATGGGTTGCCCGGGACTCGAACCCGGAACTAGTCGGATGGAGTAGAAAATTTCCTTGTTAACTTGAAATAGGTAAAAAAATCCCTCCCCAAGCCGTGCCTGCATTTTTCATTGCACACAGCTTTCCTTATGTATAACATCTAAAACTCCCCTTCTTCCCTAATCCCTAAAGAAGACGCTAAAAAAGTTGAATACTCAGTCGATCAACCTTTATTTTATTATTCTTATTGCATGAACATTTAATAGAAATAGAAATGAATTAATTTTTTTGTTATCAATTCATTATTTAGGAATAATTTCTAATTTACACGGTCTCGTAACCAATCATTCATGATTAACCAGATCGTTGATACAAATAATATCCAAATACCAAATTCGACCCCTATATAACCTCCGAGAAGTAGACGAAGCAGTTGCAAAGATTAAAGAAAGAACGTGCTCTTCCTCCGTAAGGAACTCTTCCAAGAATTCCGAACCTAATCTTTTCAAAAAAGCGCGTACGGTACTTTTGTGTTTACGAACCAAACTTTTAACACAAGAAAGCCGAAGTATATATTTTATTCGATACAACCCCTGTTTTTTTGAGGATCCACTGTAATAATGAGAAAGATTTCTGCATATACGCAAAAATCGGTCGATAATATGAGAATCCGCGAAATCGGCCCAGGTCGGCTTACTGATGGGATGCCCTAACGCATTACAAAACCGTGCCTTAGTCAATGATCCAATCAGATGAATAATTGGAACGGTTGTATCGACCTTCTTCATAGTATTATCTATTATAAATGAATTTTCTAGCATTTGACTCCGTACCACCAAAAGATTTAATCGCACACTGGAAAGATAGCCCAGAAAGTTGATAGAGTGCTTGTCTAAGTGGTTTATATGAGCCCTTCCTGGTTCAGACCACACGCGAAAATGCCATTGCCATAAATTGACAAGGTAATATTTCCATTTATTCATCAGAAGAGGCGTATCTTTTGAAGCCAGAATGGATTTTCCTTGATATCTAACATAATGCATAAAAGGATCCTTGAACAACCATAAGATGTCCTGAAAATCATTAGAAAAGACTTCGACAAGATGTTCGACTTTTCTATAGAAATAGATTCGCTCAACGAGGACTCCAGAGGATGTTGATCGTAAATGAGAAGATTGGTTACAGAGAAAAAAGAAGATGGATTCATATTCATATACATGAGAATTATATAGAAACAATAAGAATCTTGGATTCTTTTTTGAAAAAATGGAAATGGAGTTCTTTGGAATAATAAGACTATTCCAATGAAAATGCTCGTGGAGAAAGAACCGTAATAAATGTAAAGAGGAGGCATCTTTTACCCAGTAGCGAAGGGGTTGAACCAAGATTTCGGGGCGAATGGGGTGGGGTATTAGTACATCTAACACATAATTTAAATGTGAGAATTTGTCCTCGAAAAAAGGAAATATTGAATGAATTGATTGTAAATTATAAGATTTTTCTATTTCTTTCCCCTCTAAAGAAGCTACTAGTCCTAGGGAAAATGGAATTTCCACAATGACTCCAAATACCTCTGATAGAATTTGAGAATCAAAATTATAGTTGTGCCCAAAAAATTGATTTTGGTTAGAATCATTAACAAAAATACTCAAATAAATCGGTTGATACATTCGAGTAATTAACCCTTTCACACTTAGTGAACTATATTTATTTTCATAACCCACATTTTCCAATGAAATCGTCGATCTATTTAAACCATGATCATCAGCAAGTGCATAAATATACTCCCTAAAAAGAAGTGGGTATAGGAAGTCGTGTTGTTGAGATCTATCTAGTTCTAAATATACTTGAAATTCCTCCATTTGAAATTAGATTGAAACCGAAGATAAGGGATTTATTGGATGATCAAATGATACATAGTGCGATACAGCGAAAACAAAGTATTGTAGTAAAAAAAAAAGTGGATACCTTGAAAACGAGTCGACTCATCACCGGATTCTCTATCCTCTTATTTTCCATTTAATTGAATAATTTAATTGGTTTATGTTTGTTATAGTATAAAAGTTAGAAATCCTTTATTTTTTCAATCCAATCGCTCTTTTGATTTTGGAAAAAACTATCTTTATCAATATACTGCTTCTTCTACACATTCATCTTTGACCCATAATAGGGACTAACTAATACTTAGGATTCATTAAATAAATCGATAATCCACTCATGGGAAACCCTTTCCCCGCGTTAGGAACTAATATCTTTTTAACGTTTAATTAGATCGGGGAATCATTCAAATTAAGAACAGAAGCTCGTTCCTTTTTGTTTCCCGATAATTGGAACCCTAGGGCTCTATCCATTTATTCATTCGACCCAACTTTGAATTCAATTTCTTTTGTTCCGCGCCAAGAATTAAAACTTGGTTTTGTATCGATTGAATAAGAATAAAATATTCTCCAAATTCTCGATTGATACGACATGCTGTTTTTTCCATTCATTCCTTTCAGGATCAGTCGTGGTCTTACAAACTCTCCCCAAGATCTGGACGAATCCTTTGCTTCATAGAAATGTGTAAAAGATGCTAGCCGTACTTAAAAGCCGAGTACTCTACCGTTGAGTTAGCAACCCGAATAATTCGAATGGGTAGATACAATCGGAATAAAAATAAATAAAAGCGATTGAATTGCACAACGGAATCAAAATAGTAAACTAGCAACAAATTTAATAAAAAAAATTATAATCGATTCTGAACATAAAAAAAACCTATGGGACGGAGATAAATAGCTCCAGTTATCCACGATCGAATTATATTTGTTCGATACACTCTTGTCAATATGACGGTGAATGTTGAATATGAAGGTTGAGAAAATAATACAAAAAATACAATGACGAAAACAAAAAAAGTGAATTCTTTATTAATATTAATTTAATTCAAATCAAAATAAAATTAAATAGAAAATAAAATAAATAAAAATATATAAAGAATTAGATAAATAAAAAAATTTAGTAATACTTAATATAAATACTTGAAAAAAAAATCTAAAAAAAAAAAAAAGTACTTGATGCTGAATTTGCATTCCATAGATAATAAACATAGATACAAATAGATAGAAAAGAAGTGTAGTTGAAAGAATAAATTCCGAAAAAACTAGGAAGAAATCTTGGGTTTATTCAATCAATGAATATTAAGTAAAATAAACAAGCTTAATCCCTCGTCAGGTTTCAGGTAATTCCATTTTTGCTATTTCCAGATCCAATTAATTCATTGTATTTCCTTTTCCTTTATCTTTTTTATATGCATCTTATATCAATCAAATTCTAGCAAGAGAATCGATTTTTGTCCTTATACTTATAGAATATGATATTCTATGGTAGGAATTCTAAATCGAAATAATAAATAAGTATGAATAGAACAAAAAAAAGGGGGGGGTAGGAAAGAAAAAATTATCCAAAACTATATAGGACTCATCCACACCTTTTTTTTTTGTTCTATGCCTTAATTGAATTTCGTGTGATTAAGACTAAGTTCTGTAAAAACCCCTACCTTTTTTGAAATATCCTGAACAGTTCCTGTAGGTTGAGCGCCCTTGTCAAGGAAATATAGAATAGCAGGAACATTTAAATGGGTTTGATTATTTAGCGGATCATAAAAACCCACTTTCCGAAGATCTCTTCCTTCTCTTCGGGATCGAACATCAATTGCAACGATTCGATAAACGGCTCATTGGGATAGATATAGATGAACAATACCCCCCCTAGAAACGTATAAGAAGTTTTCTCCTCGTACGGCTCGAGAAAAAATGATTAGAAGTTCTGTCTCCGTAGAGAATTAGAATGTCAAATAGATCTATAAAATAACCAAATCAATTAGAAATTTAAGTGCTTCTTCTTTTTTTCTTTTTCAAAAATGAAAATGAAAAAGAAAGCATTCGTACTCTCATAACTCAAGTTGGATAACTTTCGAACAGCCCAAAAGCAAATGCCTACGGATTTTCTTTTTTGAGTGGTCTCGAACCCCCTTTTTTGTCTCGTTTCGAATCTATTTTTGGATTCTTGATTCTGACTAATTGTTGAGACAATTGAAAACGGTATTTCCTTGTTCCAGGATCCGCTATCTTTGCCTTGAATCATTGGGTTTAGACATTACTTCGGTGATTTTTAATGTTTTAAAAATGGCAGCAACACACCCCTTTTTTTGATTTCTTTCTATCAAAGAATTATATGAACAATTGATTCCTGCATGATACACTTTTGATCGAAAGAGTTTTCCCAATTCCAACAAATTTTCCTTTTGCTTTTGGATTTCAAAATTGCTTGAATCAGATCCTTTCGATTTCTATATCGAAAATATACTTACGAAGTTTTTTCCAACTTATTGATTGATATTAACCCTAGATCCTTGCCCCTGAGAAATGAATAAATACTTTCTACTCGAGCTCCATCATGTACTATTTACATTATAACCCAACAAAAAATGAGGATTCTAATAGAACAGAACAAAGGATGTCGAGCCAAGAGCCCATTCATATAAAATCGAAAACAGTGGATGTAAAAAAATCCATAGCGGATCATGTCCTTCAAGTCGCACGTTGCTTTCTACCACATCGTTTCAAACGAAGTTTTACCATAACATTTCTATAGTTTGGAACCGGTATGTAATTGATTCAATTATGGAATCATGAATAGTCATTGCTTCGGCCGATACACAGTCTTTTTTCTTTTTTTCCGTCTATATGAAGTGAATAGTTAATTTATGAAGAAGAGGCCTCAGTAAGAATTCAAATTAACCCTCTATTTTATTGTATGAATGCAATATTTATTTATTTATAAATAAGACGACTAAAAAAATCAGTTAAATTCTTTTTCAATCCCCGTTGCATCTTCAAATGATTCGATAGAATCGATTCAACAATCTTACACTTCTTCGAGTACCAAGGACCAATACGAAACATTAAAACTATTTAATTGAAAAAATTTCCTCCCTCGGCATGACCATTTGCATTTGACTAAAGTTTTACTGTTTTACGAAGGATTGTATTTGATTATCATAAGAGAGAGAAATCCATATTCGCCTTGAACGGAATCGGAACCATCAATGATTTAAAACAAATAGATAGATCGAAACGAAAATTTC--TTTTTTTTTTTTCGTAGATTGGATACAAAAGAATAACGAAAGGGAATATTTAGGTTGTTATTCTTTCATCCTGAATCCTGAAAGATCAAATCAGAATTGCAAAAAATCGGCGATTTCCAGATCTATCAGATTAGACTGAACAATTTTCATTGGAAATAATTATGTATATTGTATGTTAAATATTTAACAGTAAGGTAAGGGCTCGCAAATCTTTAAAAAAAAAGACGAAAGAACGTTATCACTGAAATAGAAAAATAGCAATCCATGCGTATAAGCATTTCCTCAATTTATGCGTAGTTTCTTTGGCTTGGGCTTGAACTTGAATCTTTCCCAAAAATGCAAATATGAAAATAAAGTAAATAGGATGTATGAATCACCCCCGTCTAAATTGCTTTTCCAGCGATTTACAATTATTCATTAAAACCAAAGACAAAATACCTAAAAATGAGGGTCAAAGAAAATCCATTCCGTATGGAACTGGATTATTGGTTAATGAGATTTGGACAGACACAGATATTGAAATCGATATCTTCCATTGCTCACTAACTCTTATCTACTCCCACGCCCAATTCATTCTGGGGGGATGTAAATAAAAAAAAAGATCCTATTTTACGGGATGCTAGACTATTTTGTATAGATACAAAGCCAAAAGGGTCCAGATTAAGTCATCGTTTCCTTTCCTATTTTTTTTATTTTAACCTAACCTAGTCTTAAGAAACTTACTCCCGAATTCAATAGGAAATATAGAGGCTTTTGGATTTCTATTTCGAATGGATCCTTGAAAATTCAACTAGATATGGGGCGTAAGGCTTTTATAAGAAACGAACTGAAATATGAAAGTGAAAGGGAGGGGCATACGCTAAAACGCCCATCCAACTTTTTTGTGAATTCAAACTCTTGTGATCGATGTTCCCATCTTACCTGGATCACAAATGCATTCAGTTACATTTTCGTATTATTTGAATTGAATTCAATTTGTGAAAAAGGATCTGATTCAGAGAAGAATTTTTCAAAATTAGAAACAAGAAGTACATTTTATCAAAAATTATACTCTTAAGAAGGTTGATCAAAAAGATCATTTTGATTCTGTCCGCTCTGGGACGGAAGGATTCGAACCTCCGAATACCGGGACCAAAACCCGTTGCCTTACCACTTGGCCACGCCCCATTTCAATTTCGATTCAATACTAATAAAGACTAATATTGGTATTGGTTGTTCGTCAATTCCAGTACAAATCCCTAAAATTAGATTATGGTTTAGTGTTAAGATTTTGACACGTGTCGATCGAAAATGAAACCAAATTTCTTGATCATTACATAGAATTCAATTAAGATATTGTATGAAAATATGATTTCTTCTATTCTCTTGTGAGAACTGAAGGATTTTTATTTTGATTGGTTCGGTTCAAAGAAGTA-TTTTTTTTTGTTTACCTTACTTTCTTTTCTTCAGTTTTATCTTATATCAATAACATATTAATAACTCAATCAAAATACAATTATCTCCAAGAACAAAATGTTTGTTATGCTTAATATTTTGAGTTTGATCTATATCTGTCTTAATTCTGCCCTTTATTCGAGTAGTTTTTTATTTGCCAAATTGCCCGAGGCCTACGCTTTTTTGAATCCAATTGTAGATGTTATGCCAGTAATACCCGTTCTATTTTTTCTCTTAGCCTTTGTTTGGCAAGCTGCTGTAAGTTTTCGATGAGATCTTTAATACTGTCCTAGAAAAATTCATGATTTATTCGAGTTCGAGAAAAAAAATTCTAACAATTGATAAGATCAGATGAGTCTTACAATATGAACGAACCCTCAATTCAAAAAATGAAATTCTTGGGGAGCCAGGATCGATTTTGACCCCCCCGCATTTACTGATTCTGACCTTTTTTCACTGAAAAACCATATTAGAGCCCACCACAAAATGGAAGTCTAATTGTGTTAATTTCTGAAATATTTATAGAAATTCTAAAAAGAACTTAATTTCTTGGTGTCAAAATCGGATATGTAGTATAAAAATGGAGAATCTATTCTCTTTTTCCTTTTCCCCCAAAAAACGATTTGGAGATTGTGTAATGCTTACTCTCAAACTCTTTGTTTACACCGTAGTGATATTCTTTGTTTCTCTCTTCATCTTCGGATTCCTATCTAATGATCCAGGACGTAATCCCGGACGCGAAGAATAAAAAATAAGAAGTTTTTCCTTGCTTTATTCTTAATCCATTAAATGTTCTTAGGATTTTATCTATTCCTTTATCTATTCCGCAGCTTTTATTATTACAAAAAAGCAAAAATGGTCGCTAAATTCGAATTCGAATTTGAAAGATACCAAGCCATCGACGGAAACGGAAAGAGAGGGATTCGAACCCTCGGTACGAATAACTCGTACACCGGATTAGCAATCCGACGCTTTAAGCCACTCAGCCATCTCTCCTAATTGAAAAAAAAAATTACTATGTTACATTACAAAAGAATAATGCTTGAAAAAAGACCCTCTTTACTTTATTTTCAATCTTTACTTTCTATAATACTATATTATTTTAGTATATTATTTGACTTTCTATATTATAGAAATATTTAGTATATAAATAAATTGATTATATAATATCAATCAACTTATTATATAGCTTATAGAAAATAGAGTTTATAGGATTGA-TTTTTTTTTATTTTCGTTTGTATTCTATTATAGAAATAGATACAACTTTTATCATCAATTCGATTTCTATAAAATTAAAATAAAGAAAGGATTCGAAAGAGATATCTCGACTCGAAATAGAAAAAAAACGAAAGCAAAGAATATCTCTTTAATTTCATTCAACAGGGCCTTTTTTGATTTCCACTTCCACGGCCTGGCCTGGTCAGTACCCAGCCGGGCCCTTTTTTTGTTCCAATGAACCACACCGCCGAACCATAGAAAAAATTATTTTTTTGTATTTGATTTGAAACCAAAAAATGAAATCCTTGTTATTGTATTCAAACAACAATAAAAAGAAGGACTATTTCCAGTTCTTAATTATGAAATTTAATTATTTAAACGAAATAAGTCCTCTTTTCCTAATTTCATTAAGACTCCTGACAAAGGCGTCAACGTTCTAATCTCTAATTTTCATTTCATAATTATTTTTCATTTCTGTCCTATCTTGATTACGCCCGATTCTCTCGTTCGACAAAAGTCCCTTTTTTATACAATAATCGCATTGTAGCGGGTATAGTTTAGTGGTAAAAGTGTGATTCGTTCGATTAATCCCCTTAATAGTTAAGGGGTCCTTCAGTTTAATTCATATTCCAATCAAAAACTTTATTTCTTAAAAGGATTTTATTGGAATCCTTTCCCTCTAAATGAAAGATTCGAGGAAGAATATCCATTCTCGTGATTTGTATCCAAGGGTCAATTCCAAATTGAAAATTTGGATTCTGAAATTACGAAACATAATTTTTTTTTTTTTTAATTGGATCAATCCTTCCAATTTTTTAAGTATAAGTAAAGCATCCATGGATAAAGATAGAAAAGCCCATTTCGAATCGTAACTAAATCTTCAATTTTTGGTTTGGATAGGGTAGATTGAAGCAAAATAGCTATTAAACGATAACTTTAGTTTACTAGAGACATCGACATATTCATATTCTACTTTTTTAGCTCGGCGGAAACAAAATACTTTTCCTAAGGATTCTCTCAAATAGAAATAGAGAACGAAGTAACTAGGAAGATTGGTATTGTTATGATCCCACTCTTCTAAAGGGATCATCTAGAAAGCAAATTGTTTTGAATGAGAGAAAGACAAAAAAAGCTGACATAGATGTTATGGGTCGAATTTTTTTATTTCGTTCCCGTCTTAGATCGGGGAATTTTTCCGGCTTCCATAAAGGAGCCGAATGAACCAAAAGTTTCATGTTCGGTTTTGAATTAGAGGCGTTAAAACGTATGAATCGACGTCGACTATAACCCCTAGCCTTCCAAGCTAACGATGCGGGTTCGATTCCCGCTACCCGCTTTTATATCAATTCAGCGATGCATTAATTCAATTTGAATTAATGCATCGCTGAATTGAATACGAAAGTCCTGAAATTCTATCACATATTTTTTATGTTTTCCGAACAAGAGATAGGAAAGAAAAATGCGAAAATTCGGAATGAAAGGCGTCCATTGTCTAATGGATAGGACAGAGGTCTTCTAAACCTTTGGTATAGGTTCAAATCCTATTGGACGCAATTTCTTTCCATTTCCCTATATTATTAATAGACTTTTCTTTTATTATTATATTTTTAATATTCCATTGATTTGAATATCAAAAATTTTTTAATTAATTATATTAATTAAAATTACTTATACCTTATTTATTTTATTAAGTATTATAAAGATTCAGAATAAAGATTAAGAATGATCGATTTTTTTATTTATAATTATTCCTGAAGTAGAAAGCGTTCCATTTGTTCCTGAATAGCTTCTTTCAAAAGGGCTTCTGCTTCCTCAGTGAATGTCTTGGTAGAAGATATTATTTCTTGGAACTGAGGTTTATTCGTTTTTAAGTAAGTACGTAACTCAACGAGAAATTTTCTTACCTGTCCAATTTCTAATGAATCAAGATAACCATTCGTTCCGGTATAAATAGTCATTATCTGTTCTTCGACCGCGAGAGGGGCTGATTGGGATTGTTTGAGCAACTCACGTAATCGTTGACCCCTTGCCAATTGATTCTGAGTAGCTTTATCGAGATCAGAAGCAAATTGTGCAAAGGCTTCTAATTCTGCAAATTGGGCCAATTCCAATTTTAATTTGCCGGCTACTTGTTTCATAGCTTTAATTTGAGCTGCGGATCCTACTCTCGAGACAGAAATACCCACATTAATTGCGGGTCTGATTCCAGCATTGAATAGATCCGCGGATAAGAATATTTGTCCATCTGTAATCGAAATTACATTAGTAGGAATATAAGCCGAAACATCTCCTGACTGGGTCTCAACTATTGGTAAAGCGGTCATACTTCCTTCACCTAACTGCGAACTTAATTTAGCGGCTCTTTCCAAAAGTCGTGAATGCAAATAAAAAACATCTCCGGGATAAGCTTCGCGACCGGGCGGTCTTCGTAATAGAAGAGACATTTGTCGATAAGCCTGCGCTTGTTTGGAGGGATCATCATAAATGATTAAAGTGTGTCGTTCACGGTACATAAAATATTCAGCCAGAGCTGCTCCTGTATACGGAGCGAGGTATTGTAATGTAGCGGGGGAATCCGCCGTTTCGGCTACCACAATAGTGTATTCCATCGTCCCCCTTTCCTGGAAAGTAGTCACTACCTGAGCCACAGAAGATGCTTTTTGACCAATAGCTACATAAACACATATTACATTTTGACCTTGTTGATTGAGAATCGTATCCGTGGCTACTGCTGTTTTACCGGTCTGTCTGTCCCCAATAATTAATTCTCGCTGACCGCGTCCTATAGGGATCATCGAATCAATAGCAATAAGTCCTGTTTGAAGAGGCTCATATACGGAACGTCTCGAAATAATACCTGGAGCGGGGGATTCAATTAATCGAGATTCAGAAGCTGAAATTTCACCTCGACCGTCAATAGGTTTAGCCAGGGCATTTATAACACGACCCAAATAAGCCTCGCTTACGGGTATCTGAGCAATTTTTCCTGTTGCTTTTACAGAACTTCCCTCTTGGATCATTAAACCGTCACCCATTAATACAACACCAACATTATTTGATTCCAAATTCAGAGCAATGCCTATTGTACCCTCTTCAAATTCTACTAATTCACCTGACATTACTTCATCAAGACCATAAATACGAGCGATGCCGTCGCCTACTTGAAGTACGGTACCTATATTTACAATCTTGACTTCTCTATTATATTGCTCAATACGTTCACGGATAATATTACTAATTTCGTCGGCTCTAATGGTTACCATGAGTATTTCTTAATTTTTTTTGGAAGAAAAAAAATAATGCCTACCATAAAAGGACTAATCAATTATTTCTTTCATCGCCCCAAACATGCCAATATTAGCACTAATGGTACGTAAATGTAACTCCTTGTTCAAACAGCTATTCAGAGTTCCTAGAGCTCCTTGTAAAGCTTGTTGGAAAACCCGTTGTCGGACTTGATTAATTGCTCTTTGTTGTTCAAAATGAATGGTTTCATTTTTGTAATTTTCTAATTGTTCCAAAGTCTTATAAGTTGAATTAATCAAATTCCATTTTTCTCGTTCTATCTCCGAGTATCCATTCACTCGAAACTTATCTGCCTCCATTTCGACTTTCCGTAAGCGGGCCCGTGCTTTTTCCAGCCGTTCAATGGCCCCTCCCTGCAGTTCTTCTGAATTTCGAATAGTATTCAAGATTCTCAGTTTTCGATTATCTAATAAATCACTTAATGAAAGTAGATTATCTTTACATCCATCTCAAAACTTCCATGATCCCTTCCCGAACCAAACATGAATTTTTCGATTCATTTGGCTCTCACACTCAATTACTTCAACTACTTATGTAT-GGGGGGGGAATTCCCATATCTTTTTTTTAATGTAATGAGTCTATCCTCTCCCTCTCTTCTCTATTCATATTCCAAAATGAATGTTACGACTGATCACACCAGAATATTCGGAGGACTCTTCTGACCAAACAAAAATATATAATTGTCAGCAAAGTTGTTTCTTTTTTCTTCAAATCCAAAGAATTCTTGTTACTTTATACATAGGTCATCGATTCAGCATAAAAAGGGGTTAGTCGAAATACCTATTTTTCCAATATTTTTCAATAAAATTGCCAATACCAATAAAAGGCTCAACTCTTTTTATCGACATGAGTGTTTTATATCGAAAAAAAAAAATTTCCAATTATTCATTTTGAAAACATTTCTATTCTATATTAACTAGAGTAGTAGAAAGAGTACCCTGCTGTGTCTGGACTTCAAACTTTCGCTTTAACCATGTTAATAGTCCCGCATTATTGGTTTGGTTGATAGAGAATCAAAATAGATTTACCAATGAATCACGAAATGCTATGGTTCTTAAATATGATTTGAAATTGATTCAGAAGTAATTCGCGGAATCATGCACCCCTTTCGGTCCTAGTTATAACG-AAAAAAAAAGTGCAACTGGTTGGATCCAGCCTATTCTTGAAATAAACAACTCGCACACACTCCCTTTCCAAAAAAGATCAATACACCAAGCACTACACTTAGATTTATTGGATTTGTTGCTAAAATATCGGTATTAAACCCGAAACTCCCGGCGAATGGCCAGTGAACCAAAGAAACGAAAGAATCGGTTACATTTTTCATATGATCTCCTCTTTTAGATAGACTAAAAAAAAGAACAGAATTCCTTTTTTTTTTTTGTATCACTTCACCTTTTTTTTTTCTACTTAATATTTTGAATATAGTTTGAATATTTATTTAATTGATTTG-TTTTTTTTTTCGTAATTTACCTATTTCGAAACAGAGTCAAAAATTCTATTTCGAAATCTTTTCTTTCAATTGAAGATTCCCAATAAGAAAGATACTTATTAGTATTAGGGACCTGGTCTCATGTCAATTGCAAAAAACCTCGTTTGTTGCAACACTCCTTAAAAAGAGGGTTTTCCCTAGACTAAGAAAGGGAAACAAAAAAAGCAAATTGGTATGCTTATGCTAATTCCTCATCCTCAAATCAATCCTTCCAATTGTAGGAGAGGAGTGAAATCTTGATAGAATTCGAAAAAGCAAGAAACACGGGTCTATAAATAAGAGAAAAAAAAGAAGTAATTTTCCTATTTATAGGATTAAACAAAAGGATTCGCAAATAAAAGCGCTAATGCTACAACCAATCCATAAATTGTTAAAGCTTCCATAAAAGCCAGACTAAGCAATAAAGTACCTCGTATTTTTCCCTCCGCCTCGGGTTGTCTCGCGATACCTTCTACAGCTTGGCCCGCAGCAGTACCTTGACCAACTCCAGGTCCAATAGAAGCAAGCCCGACAGCCAACCCAGCAGCAATAACAGAAGCGGCAGAAATCAGTGGATTCATGATAAGTTCCTCGCACTAAAATAAAGAAAAAATAAGGAAATAGTTAATGATACAATCGTCCAATGAATTATGACTTAATTCTTCCATCGCTAAGATTCATACAGCCGAAGTAACTAAGAACTCCGAATTGAATGAAGAAAAATAATATTCTATCAAAACGAAAATTACTTCGATCTCTCTTTTTTAGTTCCGATCCACAGGATTTTTGTAAATCCATACGACTTTTGTTCTTCCATTTCTTTTTTCCGAACCTTTTTTTGAATTCTTCGTTCGTTCGTTTTCTTTATTTCATCTCTTTATTTTTATTCATTCAATTCCCAGTCCAAGACGAAATAGAAAAATTTCTATTGGAATCCCTATCGAAATTCACAATAGTAGGGCGGATTAGCTATAACTTTAGTTCATATATAACTAGCAATATCTAATATCACATATACATGTCTTTCTTCTATAACGTAAACCAACTATTCATATCTTAGATTCAAAGTATTCGTATCTTAAAGTCAATCGTATTCTAGAATCATTTTTCGAACCATCCCCAAGAGTTGGCTTATAGCCATTAGATTCCATATACCGAATTCTGTCCCCCTCGCCTACTCACCCCATTTTTTATTAATCTCGTTTTTTTGGAAATTCTTCTATTCCTTTTATTTATCATTATCCAACATGGCTACACTAGAAATAGACGAATTCATTAGGTCGAATCATTGCATAGAAATAAATAGCATTATTTGATTGAGGTAAGCTCATGCAATTTCTTATTTATTAGATTAATCTTTTCTTTTGGTCAATCGTTGAATTGAATAAAATCAATTGAAATGGGAATCATTCTATAAAGCATCTTTCTTTTCTTTTTTTTAATCACCCGCATGTGATACTATAAGAATTTTTATTCAAATTCTGCCTCTTGATATTTGATATTGAAATTGAATGAACAAAAATGAACAAAACAATATAAAGAGAATATTAATTGGCGGGGGGTATGATATAATAAGGAAAAAGAGGAATTTTAGGAAAAAGATCTTTTAGATCTCTTTCCTTTTTTTTACAATTCCCCAATATCGTAATTTTTTTCTATGCCTCCTGGTCGTATATCCTGTATTTGTAGATTTCTGTTTGGATATTTCTCTTTCCTAAGTAGATTATCTTGAGTTACGCATACATTGCCTTGTTCTAAGCTAAAAAAGACTATTTCGAAAACTAGTCAATGATGGCCCTCCATAGATTCGCCTATATAAGCCGCAGCTAAAGTTGCAAAAATAAGAGCTTGAATACCGCTTGTAAATAATCCAAGGAACATGACAGGTATAGGAACCACTAAAGGTACTAAAGAAACAAGAACAACAACTACTAATTCATCGGCTAATATATTCCCGAAAAGTCGAAAACTAAGTGATAAAGGTTTTGTGAAATCTTCTAAAATGTTAATGGGTAAAAGAATTGGAGTCGGTTGAATGTATTTACTGAAATAACCTAATCCTTTTTTGGAAAGACCCGCATAGAAGTATGCTACTGACGTGAGCAAAGCTAAAGCAACGGTAGTATTTATATCATTCGTGGGTGCGGCTAACTCCCCATGAGGTAACTGTATGATTTTCCAAGGTAAAAGAGCACCTGACCAATTAGAAACAAAAATAAATAGAAACATCGTTCCAATAAAGGGAACCCATGGACCATATTCTTCTCCAATCTGAGTTTTGCTTACGTCTCGAATGAATTCAAGGACATATTCGAAGAAATTTTGACCGGCAGTCGGAATGGTTTGTGGATTCCGAACAGCTATAAAGGATGAACCTAATAAGATAGCAATTACGACCCAAGAAGTAATAAGTACTTGGGCATGGACTTGGAAACCGCCTATTTGCCAATAGAAATGTTGGCCTACTTCCACACCGGCGATATCGTATAACCCCTTTAGTGTGTTGATGGAACATGATATAACATTCATATTGCCCTCTGACAGAAATAGAACTTTAAAAGGAATTATTTTGATTCAACCATCTTCTTTGCGACTTGTCTACTTGAATTGTATATTTTGAATACTTGCTAATTGAATAGTTGCTAATTACATAAATATCCACCAGTTTTTGTCTCTTTTCTTTTGTGCGATTCAGGAATAGTAACCAATTCTATAAATCTATGGAGTTACCAAAATAATTTATTTATCTTATTATTAATCAAGGATTTCGTATATAGCTAGAACGACCCTCATAAATGGTGAATACTAATTTGTTAAGAATTAATCGGATTGAAGCTATAGCGTCATCGTTTGCTGGAATCGAAATATCTGCGAGATCGGGGTCACAATTTGTATCGATTAAACAAATTGTTGGAATTCCCAAAGTGATACATTCTCGAAGAGCCGTATATTCTTCTTGCTGATCAACGATGATTACAATATCGGGTACCCTCGTCATATATTTAATCCCGCCCAGATACGTTTGCAGGCGTGATAATTGTCTCTTCAACATAGCGGCATCCCTTTTGGGAAGACGGCTGAGTCTCCCCGTTTTTTGTTCTGTTCTCAAATCCCTGAACTTATGAAGTCTCGTTTCTGTAGTGGACCAATTCGTTAACATACCACCAAGCCATTTTTTATTAACATAATGACACCGAGCCCTTATTGCAGCTCGCGCTACTGAATCAGCTGCTTTATTTTTAGTACCAACAATTAAGAATTGTTTTCCCCTACTGGCTGCATCAAAAACTAAATCACAAGCTTCTGATAAAAAACGAGCAGTTCGAGTCAGATTTGTAATATGAATACCCTTATGTTTTGCAGATATATAAGGTGCCATTCTAGGATTCCATTTCCTAGTACCATGACCAAAATGAATTCCTGCTTCCATCATCTCTTCCAAATTAATGTTCCAATATCTTCTTGCCATTTCTCCCCCACTTCCTCTTTTTTTTTTTAAGAGACGAGGTGCCCCGAAATAAATAATTGTTCCGATGGAACCTTCTCTTCTACCAGAGATTGACCGTTGAGACACGATGCAGGCCATTCATTACTTTCTATTCATTATTATTCTTCTTTTCTTACCCTTAAGAAATCAAATGATCACAAATAGTTAAAAGAATCTGCTCCTAGGACTCATTAAACCCTATAAGTAATTGTTCGGATGTATCATGGAAAGTCGTTGAAATGCAAGAGTCAAATAATTCTCTGTGGTGTAAGAAAAGATCTCTCATTTCCCCCCCGAATAAATTCTTTTTTTGTGTTTCCAAAAGAATGTTGTTATGCTGCCTTGAACAGTGCACTAATCCTTTGAATCCGGTACCAACGGGTATTATCCCCCCCAGAACAACGTTCTCTTTCAGGCCTTTCAACCAATCGATACGACCCCGTAGAGCAGCTTTTGCTAAAACTCGAGCGGTTTCTTGAAAACTTGCTTCGGATATAAAACTTTGAGTATTCAGAGATGCTCTCGTTATTCCCAATAAGATAGCTCGATAACGGATCGCTTCTTCCAAAGCGCGCCCCGTTCGTTCCGCTCGTAACAATCCAATCAGTTCGCCGGGTAAAAAAACATTAGACATTCCATCTTCTGAAACCAAGACTTTTGATGTTATTTGACGTACAATAATTTCTATATGCCTATTATGGATCTGCACCCCCTGCGATCGATAAACCTTTTGGATCTTATTAACCAAAGAGATACGACTTTGCACTATAGTTAGCTCAGCACCAATCAAGAATCCCCAAGGAATTCCAAGAATTCTTGTTATACGCGCGTTCCAACCCTCAACTCTCTTTTCTAGGTTCATCGATATTGAATCAATCGAACGCACTTCTAACACTTGTTCTACTTTTGGAAGACCCTGCGTTATATCACCAGATCTCGATTTTTCATATATAAATGTAACTAATGTATCCCCTTCGTAAAGGATTTCTCCATAATGCCCATGAACAGTTGCTCCAGGAGTAGCCAAATAGGGCTTAGCTGATCTTATTACTACAGAGTCAATTTTAACAATTAAAACTTGACCCGATTTTAGGTGGAGTCCGTTTTTGGCTATACATACATTTTCACAAATAAGCTGCCCAAGATTAATTATTGTGGACATTTCCTCACAATAATTATGATGGAGAAAATACCAATTCAAATTAAATGGATTCAAAACGATCTTACTGTCTGGATCAGGATTATAAATTTCCCCGTTTTCATCCATTAAATAATATTTAAGTACTTGAAAAGGCTGTTTTAAATTGTCAAGTTTCAAATATTTAGTTACCGAGATCTGATTATGAGTTATTAAATAGTAAAATGAATAAAAATTCGCAATTTGAAGGACTGTTCCTAAAGATCCCAACGAATTCTTAATTCGAATTAGAGAATCTTTTTGAATTTGAATTGCTTGTTTTATCACATTGTGATATTTTACATCGCTGAATGGACCCATTCGAAAACAATTAGCTGATGACAAAATTATCAAAGATTGGCATTCCTTATTTCTATTCAACAACGTACGAATAGTTCCTTGATTTTGGCTAAGCGATTGTTCAACCCTTGCCTTGAAATAAATGGAATAAAACGGATTGATATTGGTGCGATCTGAACCATTATCAGAGATAAATCCTGAACCTGACGGATCATTCCTTTTTCTGATATACGAAATCTGGGATTTCACTAAGTTGATTCTTAGGAAATTTCGAATCAGACCATTTGTACTTACTTCAACAAAGGAAGCGCAAACCTCTTCGATCGAAGAACTTTTTTTGTCTTGGTCCCAATTCAAGACTAAACAAGTACGAACTAATTGAATACTTGTATCAGAAATTCCCCGAGTGGGTTTGCCCTTTCCATAAAGGACATAATTGACAACTCGAAATTTCATATTATCCTTTTCCCGCAGTAGATCCTGGGGGAAGAGTGTTGCTAAATTTATACCGTCCGCTATTTCATATGTGACTACGGGTCGAACCAAAACAAAATACTTTTTCTTGGCAGGTGTGATCCGTTGGACATAGATCCATTTTTTCAATTTTTTTGATTCCTTAGTTGCTTCCTTAAGTTTTTTTTTTTCCCTTTCTGGTGGTATCAAGATGCCACTGTGTCGGGATATCTTATCTGTCTCTCCGGGAAAATGGATTTCTCCAGAAAAGATTTGCAGTTCAATCCCGTTTTTTTTTCTCGCCATTCGGACTAATCCGCCCACTCGGCTTCTTATATTTAAAGTGATTCGTGTATCTACTCCAACGATACTATTATTCCGTACCATTATGTAAGAAAATTCGGGCAAAGTATGCACTTCCTCGGGAATGAAAAAAAAGCGATCTATTTTCATTTGGTATTTTGGCTTCATTTTTGTGAGTCCTCGATACTCAATCAAGTTCTCTTTTTTGACGATTGAATGCGCCCCTAGAGTCCCATATTTAGTAATTCCTGAACTCTTTCTTCTGTATCGAGGATCATCGAAATAAGCAAGAATACTATTTCTACGGAGAATACCCTTTATGGGTATTTCAATCGAGATACCGGAATGGGGCATTAGCTCTTTCTCTTGTTCTTGAATCGATTGGAATGGAATGAGAAATCGATTTCTTCGCCTTTTTGCCAATAAATCAGAATTCGCGTGGCGAATTGGAGGATGTATGAGATTACAATGAACAGTACCTATGATTCGATTAAATCCCGAATAATCAGGAATCTCAAAAATCCCACCTTCTTTTTTAGCAGAAAAATAAGAACTAAATAATTTGTGTCTCGCTCTCGCTTGATCATTATTCACTGAGAGCGAGAGGCTAGAAATATCTCTTCGTTCGACAGAAAGAGAATGAATATTCATTTGATCTTGATCCTTGTGGAGTGAAAAAGAAACTACACTGGATCCGCATGAACCTCCTGATAATATCCATAAATGACTTGTTTTTGGTAAGAGGTGTACATTACTATATGTAAATTCGGGCGCATGGTACACATCAGTACTCCAGTGCATTTCTCCCTCTGAGTCAGAATAAATATGTTTTCGAACCCTCTCTTTAAAATTCAAAGTGTATGCTCCCGCCCGAATCTCAGCAATCACTTGTTCTGATTCTACATATTGATCATTTTGAACTAAAAGAAAACTTTTTGGGGGAATAGACACGTTATGCATAATATCTTCACTCTCAATAATTACATACAAATCTATATAACATAGAAAAGCAGGATGCCCGTGACGTGTACGTGTGGGATGAACCAAATCCTCATTGAATTTGATTTTCCCATTAGAAGGGGCTCGTACATGTTCTGCAGTGCCCCCTGTAAATACTCCACCGGTATGAAAAGTTCTTAATGTGAGTTGAGTCCCCGGTTCCCCAATAGATTGACCCGAAATAATACCTACGGCTTCTCCCAATTCAACCAGGTCGCCATGAGTGGGACTCCGACCATAGCATAATCGACAGATCCAAGATGTACTTCTACAAGTAAAGGGGGTTCGAATAGATATTGCTTGTGTTCGAAAGGTTATGAATCGATTGACAAGTCCAATCCCAATATCTTGATTTCGAATGGCGATGCATCGCGGGCCCATATATATATCGTCTGCTAATACACGACCGATTAATGTTTGGCTAAAAACTCTTTCCGACACCATCCTATTTTGAGGACTCACAGAAATTCCTCGGATGGTGCCACAATCCGTTCTACGTACAACAATGTGTTGAACTACTTCAACAAGTCTGCGCGTAAGATATCCAGCATCTGATGTTCGTACAGCGGTATCCACAACTCCCTTGCGGGCTCCATAGCAAGAAATGATATATTCTGTTAAAGACAGTCCTTCGCGTAAATTGCTTTGAATGGGTAAATCAATCATTTGTCCTTGGGGATCAGACATTAATCCTCTCATACCCACTAATTGGTGTACTTGAGATGCATTTCCTCTAGCTCCCGAAAAAGACATTATATGGACTGGATTAAACGGATCAGTCATCCTAAAATTAGGATTCATTTCTTGTCGCAAATATTCACTTGTAGCATACCATATCTCAATGGATTGGCGTAGTTTTTCTACCGCGTGTACATGCCCATAATGATGGTGTTTTTCCAAAATAAAACTTTGTTGTTCAGCATCTTCGACTAGCCATCGCTTAGAAGGTATCGTTAAAAGATCATCAATGCCTAATGAAATAGATGTAGCAGTGGCTTGCTGGAAACCCAGAGTCTTTACTTGATCCAGAATGTGTGATGTATATGCCATTCCGAAGTGATCTATTAACCTGCTAATAAGTTGTTTAATGGCAGTTCCATCTATCATTTTATTGTGAAAGACCAGACTCGCCCGTTCTGCCATAAGTACCTCCGTATTCCGCTGAGTAGGATTCGACAATGGATTTGAGTCAATGATTGGAAAACTTCCTTTTCTCGATCTTGATTCGCGTAGAAAGGTCAGGAACGATGGTCCTACTTGAACCGGAAAGACCCAAATTCACACCACACCGGTGTCATAGAATTACTTAGTTTAGACACCATATGATTAGGTACCATATGAGCAGGCCCGACAAAAACCTTGTATAGCTTCTTCTATTTCTCGATAAAGAGAAATATGACCAACAGTGGTTCGAATGTATATAGAAAGAATTTCTTTTTTTACACTTCGTACTATTAGATAATGTCCATAAATCTCATGATAGGTACCCAAACATTCATAGTGAACTTCGATGGGAGCTTCCCTTGAAGCAATAACGCGTTGATCTAATCGCCACCGGAGCCACAAAGGGCTATCTAAATTAATTCTTTTCTGCCGATAAGCTCCAATTGCATCATAGGAATTGCAAAAAAAGGGGTCTTTCGTATACTTATAGCTATTATCGTCAATTCTTTCATCTTGATAGTTTCTTAGATTACACGGATTATACCTATTTGCACAAATACCTCGACGATTCCCACTCGTTAATACATAGAGTCCAATAAGCATATCTTGAGTCGGTACGGAAATGGGATCCCCGATAGCAGGAGACAATAGATTCATATGAGAAAACATAAGTAAACGAGCCTCCGCTTGAGCCTCTAAAGATAAAGGTACATGAACAGCCATTTGATCCCCATCAAAGTCTGCATTGAATCCCTTACAAACTAATGGATGTAAACAAATAGCACGTCCTTCCACTAAAATGGGCTGGAATGCCTGTATGCCTAATCTATGCAGAGTAGGCGCTCTATTCAGCAATACAGGATGTCCCTGCATAACTTCCTGAAGTATTTCCCATACAATCGGCCCTTTTTCCCGAATTTGACTCTTAGCAACTCCTATGTTCGAAGCAAGATGTTGTCTAATTAGACCACAAATTACAAAAGTCTGGAAAAGCTCTATTGCGATTTCGCGAGGCAATCCACATCGATGTAATGAAAGTGAGGGGCCTACGACAATGACAGAACGCCCCGAATAATCGACCCGTTTGCCAAGCAGAGTCTCACGAAATCTTCCCTCTTTGCCTTCAATTACATCTGAAAACGACTTATAAACCTTATTATGACCATCCCTCATTGGTTGTCCACGGATTCCATTATCAAGAAGTGTATCCACGGCTTCTTGTACCAATTTCTCCTGACACATTACTAATTCCCCTGGCGTAGATCTACTTGTTGTTAATAGATCGGTAAGAGTATTGTTCCGATAGATAACTCTTCTATAGAGTTCATTAATATCTGAACTCATTAGTTTACCTCCATCTATCTGAATGATCGGTCTCAACTCGGGAGGAAGAACAGGTAATAGACATAAAACCATCCACTCGGGTTCTATATTTGTTCTAAGAAAATGCTTAGCTAATTCTATGCGTCTAACCAAAAAATCCCTTCTTCTTCCAATTTTTCGATCTTCCCATTCATTACCTGTGGGTCCTTCTTCCCCTAATTCTTTCCATTGTACCAAGGAAGAATCTATAATAATTCGCAAATCTAGATCGGCTAATTGTTCCCGGATAGCAACAGCTCCAGTAGAAATTTCTCGGTTGCGAAATGTATCGAAACCTTGGGTAGTAAAAAAAAGTGGGATGCTGTATTTCCAGGATTGGATTTCATATTCGAATGAACCTCGTAATCGTAAAAAAGTAGGTTTTTTAGCTATAGGCCTAGCAAAAGAAAAATTGGGATAGGATCCTATAGGATCTCCCCCCCTTCAAAATAGGACATGAACGTTTCCTCTCATCCGGCTCAAGTAGTTACACCAAATAAGGATAAAGAAAGGGGTTCTCGCTTTCAAATTCTAGAAAACCCCCAAAACAACTACTCCTTACTCAAGTTCCCAGTAAAGACCAAGCAACATTTCATTTTCGTAATTTAGAATTCTTTTATTTAGATTTTCTAAATTCTTTATTCAATTCTAAATTACGAAAATGAAATGTGAAATTCTTGAGTAGTCTACTTCCCCTCGAATGATGAATCTCCTTAAATTAAATTAAAGGAAAGAAGTGCCTTGGAATTCATAAGGGATTTACTTGTCTATGTATCGTTCCTTTCGATCTTTTAGGTCCTGCTTCACCTCGACGGTTATGCCACGATGTACTTAAAGCCTATATGCGATGTATAGACTCCCGCAACCATGACATATTTGCTTCCTTGAACATAATTTCATTTCTTTCGAAAGATAAAGAAGGGGAATGATTAATTCCACAAAAGAAGTCTTTTTTCACGAGGTACAACTAGAAATTCTTATTGATTTTTTACTGAATCGACCATAGACCAATTCCCCCTTTTGGGGGAGTATTGAATACACCCATCGCATCGGTCTGAGCTTCATGTGACTCCTCCCAAGAGACATGTCAGATTCAGGGCATCCCAATTCGATTGACTGGGATGACAGTTTCATATTTCTAATCTGTAAAATCCAAATTTCGATCAAATCACACATCGCAATATACTAGGCCTTCTAATTCTTTAAGAGGTTTATCTAAAAGATTCGCGATATAACTAGGAAGACGTTTCAAATACCACACGTGGGTTACCGGGCATCCCAGTTTTATGTATCCCATTTGATATCTTCGTATCCGAGAATCAACAAATTCAACTCCACATTGTTCACAAAATTGCGGGTCTTCTTTTTCATCTCCGATTATTCGATAATTTCCACAAGCACAAATTCCACTTTTAATAGGCCCAAAAATTCTTTCACAAAATAATCCAGCTTTTTCCGGTTTATTGGTTTTGTAATGAAAAGTATAGGGTTTTGTCACTTCTCCAACTATCTCTCCATTAGGTAGGATTTTAGTGGACCAAGCGCTTATTTGTTGAGGAGAAACTGATCCAATTCGGAGTTGTTGATGTTTATACCGATCAATCATAGAAGAAAAATTGTGATTCATTCCGATTAAGCTTCCTTCTTATTAATCTGGAAGTTCTTCTCAGAGACAAGAAAATTATTCAGTTCCAAAGCCAAAGATCGTAGTTCTCGAACGAGCAATCGAAAAGATTCTGGAGCATCCTCGGGTTTAGGTATTGTTCCTCCAATGATCGTAGTACCAAGTACTTCTTGGCGAGCTCTAATATGATCAGATTTATAAGTAAGCATCTCTTGTAAAATATGAGCAACACCAAAGCCCTCTAGAGCCCAAACCTCCATTTCTCCTACCCGTTGTCCCCCTTGTTTGGACCTTCCTCTAAGGGGTTGTTGGGTAACAAGTGCATAATGCCCACTGGAACGTCCGTGTACTTTATCATCAACTTGATGAATTAATTTCAAGATATAGGGCTTTCCTATTAGAACAGGTTGTTCAAAAGGATCCCCCGTGCGTCCATCAAATATTCTGCTTTTTCCCGGATATTCCGGTTCAAATACCCATGGATTTGCTGTTTGCTTACCGGCTTCATATAATTCAGAAAACACGAGTTTTCTCGAAGCTTCTTGTTCATATCTCTCATCAAAAGGTGCGATTCGATAATGTCTATTTAGCAGGTCCCCCGCTAACCCGAGCGAGCATTCAAATATCTGTCCGACATTCATTCGCGAGGGTACTCCTAATGGGTTGAAAACCATATCAACAGGCCTTCCATCTTGCAAATAAGGCATATCCTGTCTAGGCAAAATTTTTGAAATGATACCTTTATTTCCATGTCTTCCAGCTACTTTATCACCTACTTTGATTTCACGTTTCTGTGAAATATATACACAAATCGTTTCTGGATTATAACTCGAACCCCCCTTTTTCTGGATCCATCTCACATCAATAACTCGACCCCTACCACCTATAGGTAGTTTTAGACAAGTTTCCTTTGAAGTGGATACCTGAATGCCAAGTATGGCCCGTAATAATCTATCTTCCGGAGCATACGACGATTCTTTCGCCGTCTGAGGCGTTAATTTACCTACTAAAATATCGCCCGTCTCTACCCAAGATCCCAGCATGACAATTCCATTTTTGTCTAAATTGCGGAGTAAACGGGCTTCTAGATGCGGTATTTCATTAGTGATCCTTTCAGGACCTTGGCTTGTCACATGAGTCTGAATTTCATATTTCCGTATGTGAAAAGAAGTATAAATATCTCCATATATCAGACGTTCGCTAATAAGTACCGCATCCTCAAAATTGTAACCTTCCCATGGCATATAAGCTACTAATATGTTTTTCCCCAAAGCGAGTTCGCCACCAGCTGTAGCGGCACCATCCGCTAAAACTTGTCCCTTTTTAATGCATTTACCCCGCCCAACCTGGGTTTTTTGATGCATACAAGTATTTTTGTTCGAACGTTGATACATAACTAATGGAATCCTTAGAGTATCTCCATTGCGCGATAAAACGATCTTGTCAATATCGGTATAAATGATCTTTCCCTCGTGTTCGGCTATAGCGGGAACCCCTGAATCTAGAGCCACTTGGCGTTCCAACCCAGTTCCAACAATGCACTTCTCGGACCGAGAGAGCGGAACTGCTTGGCGTTGCATATTAGAACTCATTAAAGCCCGATTCGCATCATTATGCTCGATAAAAGGAATGAGGGAAGCTCCAATAGAAAAATATTGAAAGGGAAAAATACTTCGAAGAAGAACCTGTTCCCACGCAATAGTCAGGAATTCTTGACGGTATCGAGTCGGAACAACCTGTTCTTCCTGAATACCCTGATTCAGCGCCAAAGAATTGCCTGCCGCTACCATATAGTATTCATCTCTACTTGGTGATAAATAAAGCATCCGTACTTTTTTTGATTTTTCAAAGATTTTAGAAAATGGGCTTTCTAGAGACCCCCAATAACCAATTCTCGCATGAATTGCTAAGGATCCAATAAGCCCAACATTGATTCCTTCCGACGTGTCAATTGGGCAAATGCGGCCATAGTGACTAGGATGGATATCTCGTATCCGAAAACTAGCCGTTCGTCCTGTCAATCCTCCAGGGCCCAAATAACTCAATTTTATCCCATGAACTATTTGTGTCAATGGATTAGTTCGATCCAAAACTTGAGATAATGGATGTAAGCCGAAAAACGAATCATAAGTGGTTGTTAATGGAGTTGAAGTTACCAAATTTTGAGGAGTCGGCATCAATTTATGCCTAATTGCTCCGCATATAGTTCCTCTAATCACATTTTCTAACCGAACCAGGGCCAATCCGAATTGATCTTGTAAGAGATCCGCTACAGACCGAATACGTTTATTTTTCAAATGATTCATATCGTCAAGTGTACCCATTCCAAATTTCAGTCCAATCAAATGATCCGCAGCTGCCAATACATCTCGTGGTAACAAAAATGTATTGTTCTGAGGGATATTAAGATTCAGCCTCCGGTTCATATTTCGTCGACCAATCTTTCCTAATTCACATCTTTGGTGAAAAAATTTCTTTTGTAATTCCTTACATAAGGATTCCGAAAATACCGGATCCCCGCCTACACAAGCAAATTGTTGATAAAACTCCAAAATGGCATTTTCTTTTGATCCAATTTTTTTTTTCTCCTTATTCGTCAGGAAAGACAAGAAAATTTCAGGGTAGCAAATATTCTCTAGAATTTCTCTTAGATTCGAACCCATAGCTGATGATAGAACTAGAATAGATATTTTCTGTTTCCTACTCACACGAGCCCAGATCCTTGCTTTTCTATCAATCTCTAATTCTAATCTTCCTCCCCAATCTGATATTATGGTGCCCGCATAGATCGAAATTCCGTTATGGTCCAATTCTGACCGATAATAGATACCGGGACTTTGCAATATTTGATTGATAACAATTCTGTATATTCCATTTACTATAGAGGTTCCCAAAGAATTCATTAGAGGAATGTTTCCAATAAAAATGGTTTGTTCTTGCATATCCCCTCTGCTTTTCCAAATTAATCCTGCGGATACATATAATTCAGAAGAATACGTGAGTGATTCATATACAGCATATCTTTCTTTTAGCAAGGGTTCTACCAATTGATATGTTTCCACAAATAATTGAAATTCAATTTCTTGATCTGTATCTTCAATTTTTGGAAACTTATAAAGTTCTTCTGTTAAGCCCTGATCAATGAACCTACAAAATCCTTCAAATTGTATCTGATTAAACCCGGGTATTGTAGACATTCCCGCATTTCCATCTCCGAGCATTTTGAATTTCCCATTTATCAAAAAATCCCATTCATTTCTTATTCTGCATCGAATCATATGAATCGATCTAGCAATGATGGAATTTAGATTCTGTTTACTGAATCACATGAAATTTTACCCAACTCCATATAGATGGAATGTATGAAATACGTATGAACGGAGGAAAAAAGATGATTTTAGACTTAATTAAATTGGAAGTTCTAAGAGACAGATACAAATGTAAAGGAATTGATAAATTCCACGTAGACTTAGGGCGTTTTGTATAGAATATCAAAAAAAGTAATTCAATTTATACTATTATTATGATATTACATATTCCAATCCGATTGGATACCAGAAAAATACAAAGATTCCCGCTTTGATCTATTCGCTGAGATAAAAACATAATAATGAGACACAATATAACAGCATAAAGTTAATTTTTTGAGCACTTAACTTTTTCGTGGATTCCATTACATGTCGTGCTCTATCAAAATTTCGATTGAAGAGAAAATCGAAATTGCAGTACGACAATTTCCGGCTAATTCCCTATAGAGAGGCATCATACACAGATAAGATACCCGATAAGCTGGCTGCGAAACAATTTATGTTCTAGGGTTTACATAGACTCATAATTGCTGTTATAATTGAAATTGAGAAGGATTTTTTTCAATAAAAAAAAAATACCTGATTAGTTAGGTAGCAATTTTGATTTTCTTCTATCATTTATCATCAGGGAACACAATTTGAGATTTAAATCCAAGAGTCGTTCATAAATTTACAGTCACTAGTTAATGGGTCCAATTTGTCCTGAATTTTGGCTTTTGTGACTGAAAATACTCAATTTAGTTTTTCAATAGAAAAGAGAGGGATTTAGGGATTGTGTGCTTTGAGATACTATAAAATAAATTGGAGGAATGGATCCACTCCAAAAAAAAAGGACGGATTTCTTTTAGGCAAGGAATTAAGAAAAACGAGATTTCAGATGGAAGGACAAAAAAAAGACATTTAGTACCCCCCCAACCCAAACAAAACAAGCAAAGGGGGAATATTTTCATCGATTTTGTATCGTTTTGGCGGCATGGCCGAGCGGTAAGGTGGGGGACTGCAAATCCTTTTTCCCCAGTTCAAATCTGGGTGTCGCCTGATCAACAAAAGATAAGACTCGTATTCTGTTTGGCTGGTATAACTCGCCAAATCTTTTCCAGCAAAACACGCGTAGGAAAAAGACTCTTGAGACTTTCTTGATTCTAAATAGCTGGGCTGGGGTTTCTGTTCTTTAAAGTGCTGGAAATCCTTGCATTTAGGATTCACGGAAAGATTCTAGTAGTGGAAGGGCTATCATATCAAATCAAGAGGTACCGATTTATTTCCACTGCTAATGTAGTGTCTACTGACCGGGTCTTGAATTAGATTGAATAGCCCCAAAGGGGAATCGAATGAATAGTTATGGAAGGGGCGGAAGAGACTTTGTATACAGTATACAGAGTATACAGACTCATGAGAGTCTCTGAGTGCACGGGCATTCAATCAATATTCGATTGGATAGATAATTCGCTTTTACTTTTCCTTAATGATAATCAAAGGCAACAAAAAAACGAATCGGTCTTATTCTTACTACATATTAGGTAACATTCCCTTTGATACTTCCAAAGAAAAGTGCGACTGCATATTTTGTTTCATTTTTCCAATTCTACTAGAAATCATATATGAACTTGTTATAAGTGGATTTTTTGGAGTGTTTCATAGTTATTGGAAAGGGTGTCGGAGCCGAATCCCTTTTTGACTCTGCACCTGTGATTCCACTATTATTAGTAAACAATAATGGAAAAACTTCTTCATATTCATAGAGATAGGGGACATAATTCACATGGATATAGTAAGTCTCGCTTGGGCCGCCTTAATGGTAGTCTTTACATTTTCCCTTTCACTCGTAGTATGGGGAAGAAGTGGACTCTAGAGATACTACTAATTGAGTTGGGGAATCAAACTGTATCACTTTTTTTAGAGATTTTTTCTAGATCGTTCTGCAAAGCCTTTTTTAATTATATTAATTCTCGTTAATTAAATTAAATATTTAATTCAGTAATTTAATTCGATTTAGAATTTCGAAATTTAATTAATCAAAATATCTTCATTTCAAAATTCTATTGGCTTGGATTCTAGTGAAGTAATTGGATTCTAGTGAAGTAATTGGATTCTAGTGAAGTAATTGGATTCTATTCATAATATAATAGAATCCAATTCATAATATATATGAATAATACTCTTTCACAATCCAAATCAAACAAATATTTCAAGAATTCCCTTATTCGTATCTTGAAAGGGAAAGGGATATGGATAATAGGAATTTTATTCCAACCGAAGTCTTTCTCAATTTTCTATTTCACGGAACGGGTTCTTACCCAAATTATATATGGACAATGAGGAAGAACGAGGAACACCGGACCCCTTTTTACGTTTTATTTGGTTTTATTGTTCTTTTTACTGTTCAAAGAGAAAAGAAAGAAGTTCCGCTATTTAATAATAAATAGAACTCCTTGGATCATCGCTCAATCAATTACTTTTTCGGAATGCTAAAAAAAAGATTACTTTATTTCATTTTCTTTTATTAACTTGATTTTTTTTAGTAATATATGCCCAATTTTTTTTCTTTCATTGATTTGATTCTTTTTTGAATGGATACCGGGATTCATATTGAAAATAATCAGAAATTAGAAAATCGAAAGAGTTGCCTTTCGTTTCGATTATTTCAGATTGATTGGAATGAACAAAAATCAAATAGATGAAGCAAAGAAATATAATTGAGATACTATGTACATTACATATATTGAATTGATATTACCATGGATGAAGATACATATTGTAGATTGATCTCGATTCAGTTTGTATCTTTCTACATTACAATAATCAAAATAGATAGTATGGGAGAAAGATTCATATAGGAATAGGAATCTTTCTATCATACTATCGGATCTCATAGGCTACTGCTGATTCTAGTCCGTTCATTTCATTTAAGACGTGAAATTGGAATTTTTTTTTCTTAAATCATTGATAAGAACTAAGAAGTCAAGTTTCATTCAAATGAATCACTTTGACTGACCGTTTTTACGTATATTATAAGCAAAAAAGCAGTAGGAACTAGAATGAACAGTGCAGTAGCAATAAATGCGAGAATATTTACTTCCATAATCTCATCGTTTCGTTTTTTTTTTTACTTCGCAATAACTCGGGATTTAATCCCATAGAGATGATAAACCTTTCGCTTGGAAATTCAATGGGATTAAATCCCGAGTTATTGCGAATGTGATCAATATCATGAATAACAATATCTGAGCTATCAAGTCGATTCATCGTCGAGAATTGAATAGTATAACATAGGCAGATCTTTTATCCACACACCGAATACAAACTTTGATTCCTGATTCAATCAAAAAAATTCCTTTCTTTTTACTTTATTTATAATACTTTACTTTTATTTATCATTCTTTTCCATTCTGTCTTTTCCATAACCGACCGCCTTCCTTGTATAACCACCTAACCGCTTTCCACTTCCATTGTTTCCAAACGGTTTACAAATAAACCAAACAAAGAATCGAAACGAAATAGAAAAAAAAGAAAGAAAAGGATACCTTTAGGCATGAAATTCTACCATTTGTACCCAGTTTAACAGAAAATGGCAAGATATATTCATCTATTTTTTTTTATTGGATTTGGATCCGTCGGGACTGACGGGGCTCGAACCCGCAGCTTCCGCCTTGACAGGGCGGTGCTCTGACCAATTGAACTACAATCCCGGGGAAATAAAATGTACAGCATCCATATTCTTATGATTTCATTCAAATCATTTGTATTTCAAAACCATTTCTATTTAGATAAATATCGCCGTGTTGTAACAGAGACGCGAATGACATATTGATATCCACATGGGTATACACTTTAGTGAGAGCAGCCCAAATTATTAGTAATCCTTTTGTTATTGCCAAATCAATTGATAATCCATTTTTCAACG-AAAAAAAAACGAGTCTTTTTTTTTATCGTTACTTTATTCCTTTCAATAGACTTTATACTTTCTATTTAATGATCCTGATATGAATCTAGATCGTTAGAAAGCTCAGAATTTATGGGAACAAATAAAAGTAGCACCTAAAAAAATAAATAGCGGTGGGGATATATCAGAAAATTGGACTTTTTTGATTCTTTATTATTTCGTATATGGCATTTCGGGAAAACAAAGGGGGTTATATCATTTCATGGTGGATCAGCGAATTATTGGGCCGAGCTGGATTTGAACCAGCGTAGACATATTGCCAACGAATTTACAGTCCGTCCCCATTAACCGCTCGGGCATCGACCCAGGAAGAATCAATTCTAGGCTTATTGATAATCCACGATCAACTTCCTTTCGTAGTACCCTACCCCCAGGGGAAGTCGAATCCCCGCTGCCTCCTTGAAAGAGAGATGTCCTGAACCACTAGACGATGGGGGCATACTTGCCCGACTGCCATCATACTATGCTCATAGTATGAACAGTTTTTTGAAATTGTCAATATAATGGAATGGTATGACTAGATCGGAAGGATCTTTCCGTATTTTCTGATCCCATACCCATAGCATTTTTTGATTCGTCATTTAGATTTATATTCATCAATCACTCATTCTAATCGCCATTCGATTCGAAAACGAAAATCGAAATCTATTATAGAAATTGTTATTAAAAAAAAGAATAATCAAAATCGGACAAAGTAGAGGACTTTTTTGGGAAGTGATTGGTCCGACATAAAAGAAGGTTAAACTTCATTTCTTCCACTTTCATTCATTGATTCACTCCTTGTTACGATGAGATAGGCGTATCCCTATATCACACTAAGCCGGGAAATTAACAAATGAGAAATCTGAAAATCTGGGAACGGAGATCAACACGGTATCAAAAATAGTTTTTTCTCTAAGAGTTTGGTTCAGGGGACAAACCGAATCTCTTCATCACATGGTCGAATTGGTAGGTACATGTATCAATCAAATTAATTTCGTTCCGTTCTGATGGGGTCAGGTTAATTCAAGTCAATTCCATTAGGGTTGGTCTTAAAACAATTCATTTTGTTGATATTTCTCAAATCCAAGATCAATAAACCAAATTTACCCTATACTTATACTCCTTAAGTAACTAAAAATTCTCGTTCCCCGATGGGCCACTAACCGCTATGAGTCTACTGAATATACTTATAATATATATATATACATAGATAGATAGATCTCTCTTATCTGCCTAGTGACTCATTCAGTAATTGAATCAAACGGCCCTTTTAACTCAGTGGTAGAGTAACGCCATGGTAAGGCGTAAGTCATCGGTTCAAATCCGATAAGGGGCTTTGTGGCCTTTTTCATAAAAAACTCAAGTGGTAATATTCATATTTAAACGAAGAATAGAGATATTGTTGATTTGTAATAAAAAAAAGTAACCAACTGTAGAATAATGTAATTCTAAACTTTCGAATTTCGTGATAATAAGTTATCCTTATAATGAGTTAGAGTATAGTAACTAGAATAGTCTTCTAGTTAGAAAAGAAAGTTGAATATTTGTTTATTATAATGAGGAATGATAAGTTGTCTCTTCAATCTCCAAATCTTTTTCTTTTCCATTATTCCAATCTAATCCATTGGAAAGATTATAAATCAACAAAAGAAAAAGTAAGTGGACCTATGGAAAGATTATAAATCAACAAAAGAAAAAGTAAGTGGACCTAACCCATTGAATCATGACTAGATCCACTATTCTGATATTAAAATTTCAAATTCGATAGATATGAAATTCGAACAGTGGATCTTTTTTTATTTCATATTTCTTTGGACTCCGCAATAATCCGTCGATATTTCCGATTAAATCTTCTTGTTCCTAGGCGTTCCATACGGAGAAAGGTTTATTTCCAAGTTACAAGACAAGAGATATTTCCAATATCTTTCTTTTTCTTTGATTCCCGAACACAAGAAGATCAATTTCGATTTCTATCTAATTTATATCGATATAAGATTTATATATAAATCAAATCATGGCTTCATGTATCAAATATTTTCATATCGAGGCATACGATCTTTTTGTTTTGTTCCGACAATGTGAGGAGAGTGAGTGTGAGAAAGAAACTTTCATTTACAGTCTCCTATTATTTAATTTAATATTGTATTGAATTTAAAAAATAGAAATTAGAAGAGTACATAAAAATATTTATTTTTCTCAATCTCACGAACAAGATCCAAGAATAAGATTAGTTGATAGCGCGAGAGGAGTAGGAATAGGTCTGGTGATCAACCAGTAAGGAGAGCGGGGATCACTTCTTTCTTGAATTGAAGTGAAGAGTTCTTTCAAAAAAAAATTCATCGATCTGATTGATGAGTCATAAGACAATTCATGGTTCAGTTTCAGACGATTATTAACAATAAACAATAGGAAGGAATAAACGAATTGAGTTCATGGATTTACCTAAGTCAGGCTATGGACCAATAAAGGATTTTTATCTTCGAAACCAATTATAAGGGGCAGTGTACGGTACGAGAAATCAAATCATATCTAAATGATCGAATCCTCGAGCGCCCCGAAAGTGCCATAACATAAGGTGTTCGGAAATGGTTGAAGTAGTTGAATAGGAGGACCGTTATGACTATAGCCCTTGGTAAATTTACCAAAGATGAAAATGATTTATTTGATATTATGGATGACTGGTTACGAAGGGACCGTTTCGTTTTTGTAGGTTGGTCCGGTCTATTGCTCTTTCCTTGTAGCTATTTCGCTTTAGGGGGTTGGTTTACAGGCACAACCTTTGTAACTTCATGGTATACCCATGGATTGGCCAGTTCCTATTTGGAAGGCTGCAACTTCTTAACCGCTGCAGTTTCAACTCCTGCTAATAGTTTAGCACATTCTTTGTTGTTACTATGGGGTCCTGAAGCACAAGGAGATTTTACTCGTTGGTGTCAATTAGGTGGTCTTTGGACTTTTGTTGCTCTCCACGGTGCTTTCGGACTAATAGGTTTCATCTTACGTCAATTTGAACTTGCTCGATCTGTTCAATTGCGACCTTATAATGCAATATCATTCTCTGCTCCAATTGCTGTTTTTGTTTCTGTATTCCTGATTTATCCACTAGGTCAGTCTGGTTGGTTCTTTGCGCCTAGTTTTGGTGTAGCAGCGATATTTCGATTCATCCTTTTTTTCCAAGGGTTTCATAATTGGACATTGAACCCATTTCATATGATGGGAGTTGCCGGTGTATTGGGCGCTGCTCTGCTATGTGCTATTCATGGTGCTACCGTAGAAAATACTTTATTTGAAGATGGTGATGGTGCAAATACATTCCGTGCTTTTAACCCAACTCAAGCCGAAGAAACTTATTCAATGGTCACCGCTAACCGCTTTTGGTCCCAAATCTTTGGGGTTGCTTTTTCCAATAAACGTTGGTTACATTTCTTTATGTTATTTGTACCCGTAACCGGTTTATGGATGAGTGCTCTTGGAGTAGTCGGCCTGGCCCTGAACCTACGTGCTTATGACTTCGTTTCCCAGGAAATCCGTGCAGCGGAAGATCCTGAATTTGAGACTTTCTACACCAAAAATATTCTTTTAAACGAGGGTATTCGTGCTTGGATGGCGGCTCAAGATCAGCCTCATGAAAACCTTATATTCCCTGAGGAGGTTCTACCCCGTGGAAACGCTCTTTAATGGAACTTTAGCTGTAGCAGGTCGTGACCAAGAAACCACTGGTTTCGCTTGGTGGGCCGGGAATGCCCGACTTATCAATTTATCCGGGAAACTGCTGGGGGCTCATGTAGCCCATGCCGGATTAATCGTATTCTGGGCCGGAGCAATGAACCTATTTGAAGTGGCTCATTTCGTACCAGAAAAGCCCATGTATGAACAAGGATTAATTTTACTTCCCCACCTAGCTACTCTAGGCTGGGGGGTAGGTCCTGGTGGGGAAGTTATAGACACCTTTCCATACTTTGTATCTGGAGTACTTCACCTACTTTCCTCTGCAGTATTGGGCTTTGGTGGTATTTATCATGCACTTCTGGGACCTGAGACTCTTGAAGAATCTTTTCCATTCTTCGGTTATGTATGGAAAGATAGAAATAAAATGACCACAATTTTGGGTATTCACTTAATCTTGTTAGGTATAGGTGCTTTTCTTCTAGTATTCAAGGCTCTTTATTTTGGGGGTGTATATGATACCTGGGCTCCGGGGGGGGGAGATGTAAGAAAAATTACCAACTTGACCCTTAGCCCAACTGTTATATTTGGTTATTTACTAAAATCCTTCTTTGGAGGAGAAGGATGGATTGTTAGTGTGGATGATTTGGAAGATATAATTGGAGGGCATGTATGGTTAGGTTCCATTTGTATATTTGGTGGAATCTGGCATATCTTAACCAAACCCTTTGCATGGGCTCGCCGTGCACTTGTATGGTCTGGGGAGGCTTACTTGTCTTATAGTTTAGGTGCTTTATCTGTTTTTGGTTTCATTGCTTGTTGCTTTGTCTGGTTCAATAATACCGCTTATCCTAGTGAGTTTTATGGGCCCACCGGCCCAGAAGCTTCTCAAGCTCAAGCATTTACTTTTCTAGTTAGAGACCAACGTCTTGGGGCTAACGTGGGATCCGCTCAAGGGCCTACTGGTTTAGGTAAATATCTAATGCGTTCCCCGACTGGAGAAGTCATTTTTGGAGGAGAAACTATGCGTTTTTGGGATCTACGTGCTCCGTGGTTAGAACCTCTAAGGGGTCCCAACGGGTTAGACTTGAGTAGGTTTAAAAAAGACATACAACCTTGGCAAGAACGACGTTCTGCGGAATATATGACTCATGCTCCTTTAGGTTCTTTAAATTCTGTGGGTGGCGTAGCTACCGAGATCAATGCAGTTAATTATGTCTCTCCGAGAAGTTGGTTAGCTACTTCTCATTTTGTTCTAGGCTTCTTCCTATTTGTAGGTCATTTATGGCACGCGGGAAGAGCTCGTGCAGCTGCAGCAGGATTTGAAAAGGGAATTGATCGTGAGTTTGAACCTGTTCTTTCCATGACTCCTCTTAACTGAGAAAGGGGTTCCAATGCTTATGCTTAAAATAGGAATCGATTTGATTGCACCATCCATATTGAGGGAAGCGGGTCATACTTAAAAAGTATTCCTTTTTACTTTCTTTTCAACTTAGTTATATCTAATCTATTTTCTCTTTTTTTCTGGCTCGGCTATCCTCCCTAGCCGAGCCATTCCCTTTTATGAGACGAAAAAGAAAAGCCAGGCAAAACAAAAAAAAATCGATTCACCGAGCAAAAGGAGAGAGAGGGATTCGAACCCTCGATAGTTCTTTGTTTTGAACTATACCGGTTTTCAAGACCGGAGCTATCAACCACTCGGCCATCTCTCCGAAAGACAATTTCTATTTTACTTTTACTGAATAGAACATGGCTATATGTGTTAGTTGATATCATTACTATGTATAGAAAAATATTAGGCGTGAATCTATAGGTCAATCTATCTATCTGTATATAGAAAATAGATAGATGCATGATCCAACACTCCCGTTTTTGAAGTAAAAAAAAAGTACTCTCGACCCCATGTCCGAATAAAAGTGGTAAAAGTTGGAAATACGTCATATAGAATCAATGTATTCATGGTAAAATCCCCCTATGATGCATTCTATTTAAATTTTTTGGCTGATAGAGGGATCAAATGGTATAGTTCTTTTTTGTTGGTAGCTTGGAGGATTAGAAACATGACTATTGCTTTCCAATTGGCTGTTTTTGCATTAATTGCTACTTCATCAATCTTACTGATTAGTGTACCCGTTGTATTTGCTTCTCCGGATGGTTGGTCGAGTAACAAAAATGTTGTATTTTCTGGTACATCATTATGGATTGGATTAGTATTTCTGGTGGGTATCCTTAATTCTCTCATCTCTTGAATCCATTCGTTCCAGATCCAACAATGAAATGACCCCTCCCACGAATTTTTTCGGGTTGTGAGACACATTCAAATTTACTATAAGTCTCCAAAATGCAAATAAAGAAAACAAAAAAATTCGTGGGAGGGGTCAAACTTCTGGAACTTGAATGAAAAATGAACAATAAAATTAGATTATTCTAAATAAAAATAATATAAAAAAATAATAATCTAAATTAGACAATTATAATCTATTTAATAGAATTCTAATAAACTTAATTCTAGAATTTTAATAAAGATAATAGAATTATCTAATTTTTAATAGAAATCTATATTCTATATACATATTATATAATAGAAATATAATTCTATAATAGAAATAGAAATAAAATTGAAATAG-AAAAAAAATATTGAAAAATATTCAATAATGAATTTCAATTAATATTGAAAATTTCAATATTTACTTGGCTTTCATTTAAATTGGTTTTAATTGGTTGGTTTGGTGGTGGAATTTGATGGAATCACCCTGAAGAGTGTATCTGGCCTAACTCTGGATAAATATTATCCAGATAAATATTATCCAGACATTTCAAGTAAAAAATGCGGATATAGTCGAATGGTAAAATTTCTCTTTGCCAAGGAGAAGACGCGGGTTCGATTCCCGCTATCCGCCCAGAGTAAAGTAATGTATTTAAGAGGATAAAAGATTCCTTATAGTTGACCTTGACCGTGATAGTATAGTGATAGTGGTTCTATCTTTCCACCCCAACAGAAAAAGAAAAGTGTTAATTAATTACTAGTTAACAGAATCAAACCTAATTTTTTTGTCAAAAAAAAAAAAAAAAAAAATGTTGCGGAGACGGGATTTGAACCCGTGACCTCAAGGTTATGAGCCTTGCGAGCTACCAAACTGCTCTACCCCGCGATGAAGAGAAGAACTAGGAACTAATGAACAAACAAGGATTGAATGCGCCCCTCTTCCATATCTGTACAAATAGAATAGCCTATTTATCCAGAATGGTAAAGGGGCCCCTCTATGATCATAGATCATAGAAATAAATAGAAAAATGAAGGGATATTATAATCCTTACCAACTTGATCTTGTTGCCCCCGGCAACAAACCTGCATGAACCATTTCACGAAGTATGTGTCCGGACAGTCCAAAGTCCCGATAGTTAGCTCTCGGTCTTCCGGTCGAAAAACAACGTCGATGAAGACGTGTAGGTGCACTATTACGCGGTGAGGATTGTAACTTTCCATGAATTTTCCATTTATCGCTCAACGACGGAACTTTGTTTATTTCTTTTTTTGAGGATCGACGAATCAAATCATATTTTTGTTCCAATTTGTGTCTTTTCTTCTCCCTATGAATCAAACTTTTCCTTGCCATAATGGTTCAGTTCCTATGATTATCATATCAATGATACAAGTCGGATCCTAGATGTAGAAATATAGCTGTAGAAATATAAGAAGGCATATACCCTTCCCCATCGAAAGAAATGATATTATCGCGCGGATACAAGACAGAAAGAATTAACCAAATTTGCCCGATGTAGAGGCAATCAAGAAAGCCGCATAAGTGAATATATAACCTACAGAGAAGTGGGCTAATCCAACCAATCTTGCTTGCACAATGGAAAGAGCCACAGGTTTATCTCTCCATCGAATCAAATTAGCCAAAGGTGTGCGTTCGTGAGCCCATGCTAAAGTTTCAATCAATTCCTGCCAATACCCGCGCCAGGAAATTAAGAACATAAATCCAGTAGCCCAAACAAGATGTCCAAATAAGAACATCCACGCCCAGACTGATAAACTATTCATACCAAACGGGTTATACCCATTGATAAGTTGGGAAGAGTTTAACCATAGATAATCTCTTAACCATCCCATCAAATAAGTGGAAGATTCATTAAACTGTGAAACGTTACCCTGCCATAACGTGATGTGTTTCCAATGCCAATAAAAAGTAACCCATCCAATGGTATTTAACATCCAGAAAACTGCCAAATAAAATGCGTCCCAAGCCGAAATATCACAAGTACCGCCCCGTCCCGGACCGTCGCAAGGAAAACTATAACCGAAATCCTTTTTATCTGGCATTAACTTGGAACCACGTGCATCTAAAGCACCCTTTACTAAGATCAATGTAGTTGTATGTAAACCAAGAGCAATAGCATGATGAACCAAGAAGTCTCCAGGACCTATTGTTAAGAATAGAGAATTACTATTCTCATTAATAGCATTTAACCAGCCAGGCAACCATATGCTTCGACCCGCATTGAATGCTGGGCCATTCGTTGAAGATAAAAGTACATCGAATCCATATGAAGTTTTACCATGAGCAGATTGTATCCATTGGGCAAATATCGGTTCGATCAAGATTTGTTTCTCCGGAGTACCAAAAGCAAGCATGACATCATTATGAACATAAAGTCCCAAAGTATGGAACCCCAGAAACAGGCTGGCCCAACTTAAATGGGATATGATAGCTTCCTTATGGTCTAACATTCTTGCCAATACATTATCCTCATTCTGTTCCGGATTGTAATCTCTAATAAAAAAGATAGCTCCATGAGCAAAAGCTCCTGTCATGATGAATCCTGCGATGTATTGGTGATGAGTATATAACGCGGCTTGAGTAGTAAAATCTTGCGCTATGAATGCATAAGCAGGTAAAGAGTACATGTGTTGAGCTACCAAGGAAGTAATAACCCCTAAAGAGGCTAGAGCAAGGCCTAATTGAAAATGAAGCGAATTATTGATTGTGTCATAAAGACCCTTATGCCCGCGCCCCAATCGTCCTCCCGGAGGAATATGTGCTTCTAAAAGATCTTTTATACTGTGCCCAATCCCAAAATTAGTTCTATACATATGACCAGCAACGAGAAAAATAAATGCAATAGCTAAATGATGATGAGCAATATCGGTCAGCCATAAACTTTGTGTTTGTGGATGGAATCCCCCGAGAAGGGTTAGAATAGCAGTTCCTGATCCTTGGGGGGTACCAAATAAATGACTACTTGAATCGGGGTTTTGAGCATAAAGATTCCACTGACCTGTAAAAAGTGGGCCTAACCCTTGGGGATGCGGCAATACATCTAAGAAATTATTCCATCGAACATATTCCCCCCTGGATCCAGGAATAGCGACATGTACTAAATGCCCTGTCCAAGCCAAGGAACTTACTCCGAACAGTCCTGACAAATGATGATTGAGACGAGATTCGGCATTTTTGAACCACGAAACGCTCGGTTTCCATTTCGGTTGTAGGTGTAACCAACCCGCTATTAAGGATATGGCAGAAAGAAATAATAGAAAAAGAGCTCCAGTATAAAGATCCTCATTAGTGCGTAAACCGATTGTATACCACCACTGATAAACACCAGAATAAGCGATATTCACTGGGCCAAGAGCACCTCCTCGAGAAAAAGCTTCCACGGCCGGTTGACCAAAATGAGGATCCCAAATTGCATGAGCAATAGGTCTTACATGTAAAGGGTCCTGTACCCATGCCTCAAAATTTCCTTGCCAAGCTACATGAAAGAGATTTCCGGAAGTCCACAGAAAAATTATTGCTAATTGCCCGAAGTGAGAAGCAAAAATATTCTGATAAAGACGTTCCTCAGTAATATCATCATGACTCTCAAAGTCATGTGCGGTAGCAATACCAAACCAAATACGACGAGTAGTGGGGTCCTGCGCTAAGCCTTGGCTAAACCTTGGAAATCTTAATGCCATAATGCCTTTCAAATCCTCCTAGCCATTAGCCTACTGCAATAATTCTTGCTAAGAAGAACGCCCATGTTGTGGCAATTCCACCCAGAAGGTAATGGGTTACTCCTACAGCACGTCCTTGTACAATGCTCAAGGCTCTAGGCTGAGTAGCAGGAGCAACTTTTAATTTATTATGAGCCCAAACGATGGATTCAATAAGTTCTTGCCAATAACCACGCCCGCTGAATAGAAACATTAAACTAAAAGCCCATACAAAATGAGCACCTAGGAAAAAAAGGCCATATGCAGATAATGAAGAACCATAAGACTGAATTACCTGGGACGCCTGTGCCCATAAAAAATCGCGTAGCCACCCATTAATCGTAATGGAACTCTGCGCAAAGTTTCCTCCTGTAATATGAGTTACCACCCCTTGATCGCTTATACTACCCCAAACATCTGACTGCATTTTCCAACTGAAATGGAATATTACTACCGAAATTGCATTGTACATCCAGAATAGTCCTAAGAAGACATGATCCCAAGCGGATACTTGACATGTCCCCCCTCTTCCAGGCCCATCACAAGGGAAACGAAACCCAAGATTTGCTTTATCCGGTATCAAACGCGAGCTACGAGCAAATAGAACTCCTTTCAGGAGTATCAATACCGTCACATGAATCGTAAATGCATGAATGTGATGTACCAAAAAATCTGCGGTTCCTAATGGAATAGGTAACAAAGCTACTTTGCCACCCACTGCCACTAAATCACCACCCCCCCAAGTCAAACTGGTGCTTGCTGTTCCACCAGGGGCCGTTCCACCAGGCGCTAAGGCGTGGGTGTTTTGTATCCATTGAGCAAAGACAGGTTGTAATTGTATCGCGGTATCTGAAAACATATCTTGTGGACGTCCTAAAGCACTCATGGTATCATTATGAATATACAAACCAAAACTGTGAAATCCTAGAAATATACATACCCAGTTGAGATGTGATATGATTGCATCGCGATGCCTAAGGACACGGTCTAATAAATCGTTGTATCGAGTAGTTGGATCATAGTCTCTTACCATAAAAATGGCTGCATGCGCAGCAGCACCAACGATGAGAAATCCACCAATCCACATGTGATGTGTGAACAATGACAGTTGTGTACCATAGTCAGTAGCTATATATGGATAAGGGGGCATGGAATACATATGATGAGCTACAACAATGGTTAAAGATCCTAACATAGCTAGGTTAAGAGATAATTGAGCATGCCATGACGTTGTTAGGATCTCATATAGTCCTTTATGGCCCTGACCTGTAAATGGACCTTTATGAGCCTCTAAAATATCTTTTAGACCATGACCAATTCCCCAGTTGGTCCTATACATGTGACCCGCTATCAGGAAAAGAATTGCAATAGCTAAATGATGGTGTGCAATATCGGTCAGCCATAGACCCCCCGTTACTGGATCTAATCCTCCACGAAAAGTAAGAAATTCCGCATATTTTGACCAATTCAAGGTAAAAAAAGGGGTTGCTCCTTCGGCAAAACTGGGATAAAGTTGAGCCAAAAGATCCCGATTCAAGATAAATTCATGAGGAAGTGGGATCTCTTTAGGATCTACTCCAGCATTTAAAAATTGGTTAATCGGTAAAGATACATGTACTTGATGCCCCGCCCAAGAAAGGGACCCAAGCCCTAGCAGCCCCGCTAAATGGTGATTCAACATAGATTCTACATCCTGAAACCAAGCCAATTTTGGAGCAGCTTTGTGATAATGGAACCAACCAGCAAAAAGCATTAAGGCTGCAAAGATCAATGCGCCAATTGCGGTACAATAGAGTTGTAATTCACTAGTTATTCCAGATGCTCGCCAAATCTGAAAAAACCCGGAGGTTATTTGTATGCCTCGGAAACCCCCGCCCACATCACCGTTCAATATTTCTTGGCCCACTATTGGCCAAACCACCTGTGCACTAGGTCCAATGTGAGTAGGATCGCTTAGCCAGGCTTCATAATTGGAAAAACGAGCACCGTGGAAATACATGCCACTCAGCCAAAGAAAAATGATGGAGAGTTGTCCGAAATGGGCACTAAACACTTTTCGAGAGATCTCCTCCAAATCACTGGTATGGCTATCGAAGTCGTGAGCATCAGCATGTAGGTTCCAGATCCAAGTGGTAGTATCAGGTCCCTTAGCTATGGTTCTTGAGAAATGACCCGGTCTGGCCCATTCCTCGAAAGAAGTTTTTATGGGATCCCTATCTACCAAAATTTTTACTTCTGGTTCCGGCGAACGAATAATCATTGAGTCCTCCTCTTTCCGGACAACACATACAAAGAAACCCGCCAACAGTCAGTCAAGTGATTAGTGAACCTATGAGAGATGCTTCTAATTAGTTTCTTTCTCTTCTACTCGTCTACTTCTATCTATTTATTTTCTTTAGTTATTCACTAGAGCAATTATGTCTGGAAGTCGATCCCGGGCAAGTGTTCGGATCTATTATGACATATCCATGAGGTGCTCAACGGACCTTTTGAATCGTTTTTAATCTTATAAAACCCTTTCCAGGCTTTAAATTTGTCAAAAACAAACAATTTTTTTGTACAACTTAGTGTATTCATATCGCAATTAGAAGTCCCTAAATGGAACTACTTTATCACGTGAGCAGTCATTAGTCATTACTAGGATAAGAGACATTCCAGCGAGGGTCTCTTTTATTAGTTTTAATAGACTAGGAGATAAAAATATATTCTCTGCCCTATCCCTGTATCGTTTATCCCTACGAAATACCAGACGAAATAGAACAATCTTAGAAAGAATATAATGAAATTCTTTGATTGGTTCTTCCCAGAGAAATGATCCTTTTTATTTCACCGATGGGGCCAACAAACAATTAATTATTAATTATAACAAACGAAAATAGATATCTAAAGAAATAAATAAACAGAGAGTTCTTATTCGAAACGCCCCGTGATCTTCAACCAATTCTGCACTTCAATATAATTACCAGGAGTAAGCGCAATAGCTTGTTTCCAATACTCGGCGGCTTGATTGAACCAAGCCTCCGCAATTTCAGAATCTCCCTGTCTAATGGCCTGTTCCCCCCGGTCGGAATAGGCGGGTCAATTCCTTTCCTTAGAACCGTACTTGAGAGTTTCCCGCCTCATACGGCTCGGCAATCAATTCTTTTGGTGTCCCAGTTTTTTTTAATCTACTATATCGCAATCGCAATCGAATTGAATGAGATTTCTCATAGATCTATCTTTATACTTTTTTTCGCGGGTTAACCAAAAGAGGTTAATTCCATGAGCATGAGTTTCAAACTTGACTTTTCATTAAATTAATAATCAGTTTTCATTTTATCTTTTCTCCCACCGTCAGAAGAATAACATATAAGCATTTCCACTATCGTTAGAATTTTCTGAAAGGTATCTATCTCGCTTTCATATAAAATTGTATATAGAATCTTTGAAAAAGTCTTTTCTTCCTAAGAAAGAAACGACTTACTGTCTTTGGGATCTGATGCTACACCGCTGCTCAATACCTTAGGGGATCGACTTTATTACATAAGTTGATTCCTTACTTTTATCTCATATCATGACATAAATAAGCAGTTCTTATTGGATCGGCATCGGCCCAAAACCTCGCGAATTGGTCTTTACGGTGCTTCCTCTCTCAATTAGATCCTTTATCCATAGAATAAACTATCTAGGCATATTGATTTCTTCATATTTCGACTTCTATGAAGTTTCTTTCTTTGCTACAGCTGATAAAAATCGTTTTTTGCACGATGCATATGTAGAAAGACTATTTTTTGCTAGTATTTATTAGTGTATTTGCTCTTTCTCCCCCCCCCCCCCCTTTTTTTTTCTTTTCC--TTTTTTTTTTCTTTCTATAGTCGAGATAGTCGCACGTAATGACAGATCACAGCCATATTATTAAAAGCTTGTGGTAAGAACGGGTTTCGTTCTAGTGCCCGAAAATAATATTCTAAAGCTTTTGTATGTTCTCCGTTACTTGTATGGATAAGGCCTATGTTATAGAGTATATAGCTTCGATCATAGGGATCAATTTCTAGTCGCATAGCTTCATAATAATTCTGTAAAGCTTCCGCATAATTGCCTTC------------------------------------AGATTGAGCTGACATCCGTTACGGTCGTCATTCGATTCAAAGAATTCTCCGTTCCAGAACCGTACATGAGATTTTCATCTCATACGGCTCCTCCCTTATGTGCATAAGGAGAATATTTCAATCTTTTTTGATTCCATGTATTATTCTCATTATGAACTGAGTGGGGCTAATGTTTTTACAAGAAATCTCTAGCCAACCTTCCTGCAAAAGATCTTTCTTTTCTTAACATCACGTGTGTTGGTACTGGTACTAGATAAAACTGTAAACTCCAACAATTTCTTTGTTCTCAACGCCCCTTAAGTTCCAGGAATTAATCACTTCAACAGTCTTCGATGGTTCTAAGGGTATCCAAAATACGAACGAGATGGATGTTTGTTATCCCAACCATTCTTCTTAGTCCCGATCCCGATAAGGAAAAGGGGAAATTTCTAACAAAGTTTTCGTGTTGTTGATTCCTAGGTGTAGCGCCTCTTCCCGTATGCCGCCTATTGGTACTAGTGTAGTAGGGTTGACCTGCAATACAGAACCCATAGGTGTAACCTTTCGCTCAATACTAGAATCGACAATTGAAGCATCTGAGGCTGCATTAATCGGGGATACACGACAGAAGGAATTGTTTTATCTATAAACTTCACCTTCAACAAGCGTAGATTTTTTCAATAATATTTTTTCGTTCTTTTCTATCCCGAATCGTCTTTCTTTCTCCTAAGACCGAAGGCCGTAAATAAAAAGATAATCAAATCACACCATCTCTGTAATAGGTAAATGCCTCTTTTTCTCCTGAAGTGGTCGGAATTATTCGTAATAAGATATTGGCTACAATTGAAAAGGTCTTATCAATAAAATTTCCATTTATCCGCGATCTAGGCATAGGGAAAAATCCATTCTATAATTCTTTTCATTACCTCTCGTGAGAAAATGATCCCACAAACAAAGGAATTGTACAGTACAAAATAACATAAAAGCAGACTCATTAAAAAACAGATATGACCTTCTACTTCAATTTTTTCTTTTTGGCAGGAGTCGATAACAAATAAGAAATACTTGAATACGATTCGATTTCATTCAAATAAAGTAGTATAAGAATGAAAGGAAATATTCCGATTTGATCGAAGTTGAAGAAAAGAATCAAAGAATTTTTCTTGCGGATTAGGACAATTCGAGAAGTTTTTCTTAAATTATGATCCAAAGAAGAAAAAGCATGGAATAATTGTTCTATGATGAAAGATAGAATAACCCTCCATTTTGTGAGTTGTGCATAGCGGGTATAGGCCGATACACTATACAATCAAATCGAAAAATCCCTGGGATGATTTATGAATTTGTAATAGATTTACGGGTTAAGGGGTTGAGCGATCTAAAACAGGCAAGGAATTTTAGAATTCTTATGGAAATCGAATTCGAATTTAAAGATAATTATGATCGAAAGATATCCATTAACCATAGTCTAAAAAAAAATAGACCGATGGGTTGATTCGTTCCAATTCAGTGATTGAATCCGGTAGAAATATCAGAAAAAAAATGGGAGCGCCACCTTGGCAAACAAGATAGATATCTTGTTTGTTTTTAACAGTTTTTCACAAACACAAAAAAAAATTATCTTTTTCTCCCAGGCTCGAAGGAAGAATTTTTTCTTTGATGAAAAGTTTTCTATTTTTCTAGTTAGAATGGATTCAATTGTCCGTATCCATCTAACAATCTAATATGAACCACTCGCTATTCACTCGGGTTCTCGGTCATAATCATTATGTAGGAGAGATGGCCGAGTGGTTCAAGGCGTAGCATTGGAACTGCTATGTAGACTTTTGTTTACCGGGGGTTCGAATCCCTCTCTTTCCGTACCTTCACCTAATTCACCAATGTTACTGACCGCAATGGATCCAATCAAAAAACAATGAATACCAGACAGTCAGACCTTTTTTTGAGATAGATTCTCAATTCCTACTTTCTGTGATACGGAAAATTCAGGAAAGAAAGGGCGGGCAGGGGATAAAAATCTACCCTCTGATCTATGATACATGAATGGGAGAAAAATAAAACTCCCCGGATCAAATTCCTTGCCTTGTGTCCCTTTCCTTAACTTACGTGAAAGAGGAAGAAAATTCTACGAACCTGTTTGTTATTGTTATTTTAGTTAGGTTTAAGTCTGACGAGAATAATATTCTACGACAAGCAATTCATTTATTTTCAAACCGACCCATTTACTATCTATTATTTGATTGACTAATCCTTTATATTGGAATGCGTGAAGAGTCAAATGTTTTGGCAATTCCTCAGGGTGGGATGAATCAAGATAATTTTGAATTAGAGCTCTAGATTTTTGGTCATCCCTTGCTGTAATAATATCTCGGGGTTTGCAACGATAACTTGGTATATCGACTATACGACCATTAACTAAAATATGTCTATGGTTAACTAATTGGCGGGCTTGAGGAATAGTTGAAGCCATACCCAATCGAAAAATAATATTATCCAAACGCATTTCAAGTAATTGTAGTAAAACCAGACCTGTTGACCCTTTAGCTTTTCCGGCGATACGAACGTATTTAAGTAATTGTCGTTCTGTAAGACCATAATGAAAACGCAATTTTTGTTTTTCTTCTAAACGAATACGATATTGAGATTTTTTTCCGGAGCGCGATTGGTTTCTAAGATCGCTTCCGGCTCTAGGCCTTTTACTCGTAAGTCCCGGTAAAGCCCCCAGACGGCGTATTTTTTTGAAACGAGGCCCTCGGTAACGTGACATAAAGACTCCTTATTTGATTGAATTTCATAAACCGAAATTAAAACTGAGCTAAATGATAAATGAAGCGAAATCCACTGAAGGATTGTACTACAAAGAATAATGAGATGATTTGTATCAATATCCAGACCCTTTTTTGTATTGTATATACATATATAAATATAAATCAAAAAAAAGGTTCCTTTTTTTGATTTATTCTGCCGAAATCTAACTCCTCCCATTTTTATTCATAATTGGAAGCTCCTACAGCATACTAGATCGATGGCTTTTGGAAAAAGGGGGGAAGCCTTTTCTTTTAAATGTTCTTTTTTTTTTTTTTTTCAAAAAGACATTCTAAATCATCTAAAAAATAAAACAAATAGAGAAAAGCCGGCTATCGGAATCGAACCGATGACCATCGCATTACAAATGCGATGCTCTAACCTCTGAGCTAAGCGGGCTTAAATAACAGAGAAATTGTGCATGCATAGAAATTCAGTAAATTCCTAGGATCTTATCTAGTAACTTTCATTCTTAGATATTCATAAAGAATAGAATAGAATTTTAAATAAATTTATTGAATACTAGAGAACATAACGATTAATAGAATATAGCGATATATATTATAGAATTTTGATTTATTTATCAATTCGATATTTATCAAGAATAAATATCTTACTCTTAATTAGATAATAAGATTTTTTTTTTCATTTTTGAATTCAAATTCAAATGGCATTTAAAATTC-TTTTTTTTTCTAACCTAATTTTATTTATATATTCTATTGGGTTATTCTATATTATATAATATACATAATATTCTATTCTTATTATATATATTTAGTTATTCTAAATCGAATCTAACATTCGATTCTTATTATACATTATCTAAGTTCTACATTCTTCTATTCGAATTTTTAAGTCTAAATAATTAGGCTTTAGACTAAATAATTAGAATTATCTTCTAATTCTAAATTAATGGAATGATTAGTTATAGCTATTACATTCTAAACGATTCATGAATATTTAATAAATTTAGTTATTTTTAGTTATGTTATATAGGATCTTCTTTAAGGAAAGGATAAGAAGAAAAATGAAATTAAAGAGAAAGATATAATCCAGATAAATGGAATCCAGATTAGAATGAGACATTTCTCCCTTTTTGTTTTTATTCGAAAAGGCGTAAGAAAAGACGAAAAAAAAAAATCGACCGTTCGAGTATTCCACCAGATTGCATGAGAAAAATGAGAGTAAGAGGGGCATATATATATGTTATGGTAGTATATATCCACCTATATTGAATTGCGGATACAGAAAAGATAGAATCATTTCTGACAAGAAATCAAAACACTTTTCGATATAGGAATCCGTATCTAAGGAATTCAACGGTTTCCGCATAAATGAAAGAAAAAGGGGAACAGCATTGAGATCCTAAAACACAAAGGGGGGATATGGCGAAATTGGTAGACGCTACGGACTTAATTGGATTGAGCCTTGGTATGGAAACCTACTAAGTGATAACTTTCAAATTCAGAGAAACCCTGGAATCAAAAATGGGCAATCCTGAGCCAAATCCTGTTTTACAAGAACAAACAAGGGTTCAGAAAGCGAAAAAGGGGATAGGTGCAGAGACTCAATGGAAGCTGTTCTAAGAAATGGGGTTGACTGCCTTTTTTTTTTGGTAAAGAAAGGAAAATAAATCCTTCTATCGAATATCGAAACTCCATAAAGGATGAAGGATAAGCGTATATACACTATGTATACACAATGAAAAACTATCTCAAAAATGACAACCGAATCCGTATTTTTTTTTATGAAAAAGAAAAGAATTGTTATGAATCAATTCCAAGTTGAAGAAAGAATCGAATATTCATTGATCAAATCATTCACTCCATAGTCTGATCGATCTTTTCTTTTGAAGAACTGATTAATCGGACAAGAATAAAGATAGAGTCCCATTCTACATGTCAATATCAATACCGGCAACAATGAAATTTAGAGTAAGAGGAAAATCCGTCGACTTTAGAAATCGTGAGGGTTCAAGTCCCTCTATCCCCAAAAAAAGTCTCATTTGACTCCCTAACCATCTCTCCTACCCTCTTTTTGTGTTAGTGGTTCAAAATTCGTTAGGTTTCTCATTCATCCTACTCTTTTCCAGATACAAATGTATCTGAGCATAATTTTTTTCTCTTATCACAAGTCGTGTTATATATATGATAGACGTCCAAATGAACACCCTTGAGCAAGGAATCCCCAGTTGAATGATGCACAATTCATATTATTGCTCATACTCAAACTTACAAAGTCTTCCTTTTGAAAATTCAAGAAATGAAATTCCCCGTGCAAGACTTTTAATACTTTTTTTTGTCTTTTTTAATTGACATAGACCCAAGTCATCTAGTAAAATCAGGATGGTGTGTTGGGAATGGTCGGGATAGCTCAGCTGGTAGAGCAGAGGACTGAAAATCCTCGTGTCACCAGTTCAAATCTGGTTCCTGGCATATGATTAATATGTATGAGTATCTATTCTACAAATTAAGTGATATGAATCGCCATACATATTCATTAGACATACATATTCATTAATAGTATAGATCATGATACATACATACTTATCCATCTAGCTAGATGTCTGGGAATAGACCTTTTTTGTATTTCTTTCTTCCCCCCTATGTGACTCGCTAGAGCCCATCTAAGTGATGTGCGCGATACAAAGTTCATGCTGCAGAACTCTTTTTTTTAGTTCATCCTATTGGCTTGGCTCATCCGAAATAAGCATCTTCCAATTTTTAGAATCTCAAAGAATGTATTGTTTTTTTCTATTTAATTTATTTCATAATAATAATACGAATGAGACTTCAATTCCTCTATTTGATCTAGAAAAGAACATACAAATATTTCTTGAATCTCGGGAGTTGTAAAAATGAAGATTAGTTTCTTAGAATTCAATAAGCATCTTGTATTTCATAAAAATTGGGGGCAATATAATCTTTACGTAAGGGCCATCCTATCCAACTTTCAGGCATTAAGATACGTTTCAGTCGTGGATGATTATCATAAAGGATTCCCAACATATCATAAGATTCCCGTTCTTGAAAATTCGCGCTTTTCCAAACCCAGAAAACAGATGGAATTTTCGGATTACTCCTTGGAGCAAATACTTTTATGCATATCTCTTCTGGTTGATCTACACCATACTCTATTCTCGTAAGATGATACACACTGGCTAACAGTCCGCCCGGTGCTACATCATAGGCACATTGGGAACGTAGATAATTGTAACCATATACATACAAAATGACAGCAACGGAATGCCAATCCTCGGGCTTTATTTGTAAAGTTTCTATTCCTTGGTAATCGAAGCCCAAAGATCTATGAACTAGCCCATGTTTGACTAGCCAAGCAGACAAACGACCCTGCATCTTTTTTATCTCTCCCACATTTTGATTTCTATAAGGATTTCACATTTACGATGAAATTGTTGAATTTATGAAGATTAATTCGATCTTTCTTATTCTGTACACATAAATCCTGCCTAATTAATGAATTCAGGGGAAGATACTGAACTCTTGTATTTAAAAAATGTTTCAGGCGGGATTTCTGACGTAGATGGTGGTTGATAGAGTAATCCTTGATCATAATTTCCAGGATGAGTACTGCATACAACACGAAACTTGTGATTGGTAGTAAAAGTAAACGAGTGATTCTCCTGTTGCACTCGAATTCGATCTTCATAGATTTCTAGAGATATTTTCTTACGAAGTTTTGTTATGGCATCTATAACAGCCTCTGGTTTAGGCGGACAGCCCGGCAAATAAACATCTACAGGAATTAGCTTATCGACTCCTCGAACAGTGCTATAAGAATCGGTAGTGAACATCCCCCCTGTAATTGTACATGCTCCCATAGCAATAACATATTTTGGTTCAGGCATTTGTTCATATAATCTCACTAAAGAAGGAGCCATTTTCATTGTTACTGTGCCGGCTGTTAAAATTAGGTCCGCCTGTCTAGGACTCGATCTCGGTAACAGTCCATAACGGTCAAAATCGAACCGTGAGCCGATTAATGAAGCAAATTCAATGAAGCAACAACTGGTACCATAAAGAAGCGGCCATAAACTGGAGAGTCTTGACCAATTTGAAAGATCATTTGATGTAGTTGAAATAACTGAATTTTGGATTGTTCGATCAAGTAAGGAAAACTCAATGGAATTCATAATTCTCTCAATGTTATTTTTTTTTTACTTTTTTGTTATTGTCTGAATATTCAGAAACTAAGACCACTCTAATGCTCCTTTTCGCCACGCATAAACTGAACCAACAATTAGGATAAGCATGAAAATGAAAGCTTCTATAAATACGGATATCCCTAATACATCAAAACTCATTGCCCATGGATAAAGAAAAACCGTTTCAACATCAAAAACAACAAAAACTAGAGCAAACATATAATACCGGATTCGAAATTGTAACCAAGCATCACCCATTGGTTCTATACCCGATTCATAACTAGAAAGTTTCTCTGGCCCTTTGTTAATCGGGGCTAAAACTGCGGAAATTAGAAATGCCAAAATAGGAATAACGCTTGATATTATTAGAAATGCCCAGAAAATATCATATTTGTAAAGCAGAAACATAAACGAACTCCTATGAATGGGGAAAATATACCGAATTCGTTGATTCGAATTGGAATTCATTGTCAAGTCATCGATAACTGGTTAGTCAAAACAACAATTCATTTTGATCGAACCGCATAGTTTCGTGTGTTGTGATGTCTCGATTTAAGATTTCTCAATTGTAATCCGAGTTTCATTACACTTCCTTCGATTTTATTTCAATATAGTATAAGTATAAATCTCTTATACAAACAAAACAAAAAAAACTCTCTTGTGTTCACCTCGCTTCGGACTTGTTTAAATAAAAAGAATTCAAAATCCACTTCTCATTTGTGTTTCGAATTTCGCATATTCGAATTAGAAATTCAATCTATTTTGATTCTATTCTATAATCTATTTGATTTTATGTTTATGAATTATGTTTATGAAAAGATATTCGTTTTTCAAACTCTGACGTGTCAACAACTACAGTAATCTGTTCCTATATCCATGTGACTTATTATTCCATTTGAGTTGGGTTACGTTGGAGTTTTTAACCGGATTCATGTCATGATTTTGACTCCACAAATTAAAAGTAGGTGAGTATACCAAAGAAAGGAAGTATCAATAACTCTTTGATTGTGAACAGTAAAAGAGGCAAATTCCTATGTAATTCACATACGAAGATTATTAATTACTGAAGAAAAGTGGGTTTGTTTATCCGAGATTAGAAAAAAAATAGCGATTAAATCCATTGAAATGTGTTTTTCTTTTCAGTTTTATGTTCTGCTCTGAACGAGCCCCCTACGAGCAAGCTTATGGGAATGATTTGATTTCGATGAACCAAGCAGCCTCAAGCGGTCAGTTACAAACAACAAGAAATAGAATAATGAGGAAATGAAAACTATACAACTTTTGTATTTCTTCAATTTTGTTTTTATTATTTAGGGCTATACGGACTCGAACCGTAGACCTTCTCGGTAAAAGAGATCGAACTAATTCTTATCAAAATGATTCGGACTCTTTCAAAGACCCAACATGCATTTTTTTTTGCATTGGGCTCTTTCATTAACTGATAGAAATATCAGTTAGTCTACCATATTTTTTCTTGACAGAAAAAAAAGGAAATGGCTCCATGTGCTCTAATTCATTATTAGGATTCTGATATAGGAGCACCACCAAAGTGTTTCAAAGAAGGGTTATCTTGACGTAGGTCTGCTTATGGCCTAGATCAACCTAAGTTAAATGGAGTCTCTATCATCCTGATTAAAGAATCAAATATGAAACTTCATACGCCTTAAGGTTCATAGGGCGAAAAGAGAATTTTTGAGGTCCTTATACTCTTTATGCCTAGCATTGAATAGACTAAGTATTTACCTTATCAATATCTCAAATCAATGATGGATTCTATTTGGTTCCTAAAAGGGCACCCGAATCGGACCGAACCAACCGTTTGTCAGGCTATTGTTCTCTTGTTTTGTTCCCTACAAGTCATGGAGTCAGACATTAATTTCTCAAAAAGATCAATTCCTTTGATTGCATGATGGACTCCTCTGAAAAACATTGGCGCGCGTGTAAACGAGGTGCTCTACCTAACTGAGCTATAGCCCTTGTCCTTGTGATATATATTTTATCATATTATGTAGATAATTTCTTGTCAAGATGAATATTCCATGATCCCACATCATATCTCTTTGATCTTTTTGATTGGTATTGCTTAGAAGTCATATTGGATTTATAATCCATCCATGTGATGGGATGGGTCCCTTTTTGTTTCTCGTTATCGTTATAATGATAAATGACCTACTTAACTCAGTGGTTAGAGTATTGCTTTCATACGGCGGGAGTCATTGGTTCAAATCCAATAGTAGGTAGAACTTATTAGATACCATTGACCGTGGTATCTAATAAGTTCTACCTACTCACCTTCGTTTATTGATATTGATTTTGTATCTTTTCTATCCTCTTCGATTTGATTTTCGAATTTCAACTTAAACTTTTTTATTTACATCAGAATCCGATTCCACTTGCTTGAATTGAATTGTATTCAATCGGCAGAATCCAAATAAAAATAGGGTGGAGAAACAGAAATTCTTTTGATTATTCTATTCGGGCGCACCAACTAGTTACGAAATCGCATTGATAACCTCTACTCGTGTCCTAGCTCGTCTGAGAGCTAAATTTGCCTCAATTGTTTGTCTCTTACTTTCAGCTTTCCTCAAATTAGCTTCTGCTATTTCAAGAGTTTTCCGGGCTTCTTGGGGATCAATGTCACTACTCTTCTCCGCATCATTTACTAAAATAGTGATCTCATTATTCCCTATTCTAGCAAAACCACCCATCAGAGCCATCGTTAACCATTGGTCGTTAAAGCGTATTCTTAAAATACCTATATCTACAGCTGTGGCGATAGGCGCGTGATTTGGTAATACGCCAATTTGTCCACTATTAGTAGATAAAATAATTTCTTTAACGTCTGAATCCCAAACAATTCGATTAGGGGTCAGTACACAAAGATTTAAGGTCATTTCTTCAAATTGCTCTCCATTTCTAAGTTTGTAGCCTTCGCAGTAACTTCATCGATGTTACCTACCAAATAAAAGGCCTGTTCAGGAAGACCATCTAATTCTCCGGACAGGATCAATTTAAACCCTATAATTGTTTCGGCTAGACCAACATATTTCCCCGGGGAACCGGTAAATACTTCTGCTACGAAAAAGGGTTGTGATAAGAAACGCTCAATTTTTCGCGCTCTTGCTACGGTTAAGCGATCCTCTTCGGATAATTCGTCCAACCCAAGGATAGCTATAATGTCCTGAAGCTCTTTGTACCGTTGTAAAGTTTGCTTAACTCTTTGCGCAGTTTCATAATGTTCCTCACCAACGATCCGAGGTTGGAGCATAGTTGACGTTGAGTCTAAAGGATCAACTGCTGGATAGATACCTTTAGCAGCCAATCCTCTTGATAGTACGGTAGTAGCATCTAAATGGACAAATGTCGTGGCAGGAGCGGGGTCGGTCAAATCATCCGCAGGTACATAAACGGCTTGAATAGAAGTTATGGACCCCTCTTTGGTAGAAGTAATTCTTTCTTGTAAAGAACCCATTTCGGTACTAAGGGTAGGTTGATAACCCACAGCGGAAGGCATTCTACCCAATAAGGCGGATACTTCGGATCCCGCTTGGACGAAACGGAAGATATTGTCGATAAATAGAAGTACGTCTTGTTCATTAACATCTCGGAAATATTCCGCCATAGTTAGGGCAGTCAAACCAACTCTCATACGAGCTCCCGGCGGTTCATTCATCTGACCGTAGACTAGAGCCACTTTTGATTCCGCAATATTTTGTTCATTAATTACTCCAGATTCTTTCATTTCCATGTAGAGATCATTTCCTTCACGAGTACGTTCACCGACTCCGCCAAACACGGATACACCCCCATGAGCTTTGGCAATGTTGTTGATCAATTCCATAATGAGTACTGTTTTACCCACTCCGGCTCCCCCGAATAGTCCGATTTTTCCTCCCCGACGATAAGGAGCTAAAAGATCTACTACTTTTATTCCTGTTTCAAAAATAGATAATTTTGTATCTAACTGTATAAAGGCAGGCGCTGGTTTATGAATAGGGGATGTTGTGAGAGTATCTACAGGACCTAAATTATCAACAGGCTCTCCAAGCACGTTGAAAATTCGTCCTAGAGTCGCTCCACCGACTGGAACACTTAGAGGAGCTCCCGTGTCAATCACTTCCATTCCTCTCGTTAGACCATCTGTAGCACTCATGGCTACAGCTCTAACTCGATTATTCCCTAATAATTGCTGTACCTCGCAAGTCACATTAATTGGTTGACCGACAGTATCTCGACCCTTAACTACCAGAGCGTTGTAAATATTAGGCATCTTGCCAGGGGGAAAGGCTACATCCAGTACCGGACCAATGATTTGAGCGATCTGTCCCAGTTTTTTTTTTTCAAGTGCGGAAACCCCAGGACCCGAAGTAGTAGGATTTATTCTCATAATAATGAAAGTGAAATATGTCAAA-TTTTTTTTTTTCGAAATTTAGCGAATCCAAAATAAAATCTTCGATAGCAAGTTGATCGGTTAATTCAATAAGAAATGGGAGTTCGCGCTCGATTTCGTTGGTACCGTCCAACCGAATGCAAAGCAATTCAATTGTTTACTTATGCAATTGCAATTTCAATGAGGGAATTTTCAAGTTCAACCAACCGATTTTCAAAATCTCAAGTGGATGAATAAAAATTTTGAGAAAGTCTTTCATTTATCTATCATTATAGACAATACCAGCCATATTATCTATGGAATTCGAACCTGAACTCTATTTTTCGACTCATTATTTCTATCTCATCGGCCCTTATTTCTTATTTTAGCATATCGATTTATGCCTAGTCTACGCTTTTTATAGATATTTATACCCCCTTTCTTTCATGAACGAATTCCGCATATTTTCTTTGCACATCTAGGATTTACATATACAACATATATTACTGTCAAGAGTCAATTTCTTAATATTTCGATTGAAAAAAAAGTAAGGGATTAGAAACTTGAAAAACAAGGATTGGGTTGCGCCATACATATGAAAGAGTATACAATAATGATGTATTTGGTGAATCAAATACCATGGTCTAAAAAAATAAGAAACCGTTCTGATTAGTTGATAATATTAATTGAAAATCTTGTGAAAGATTTCTGTCAAGGGGTTTCATTAACTCCTAATTTATGTCGAGTAGACCTTGTTCTTGCGAGAATTCTTAATTCATGAGTTGTAGGGAGGGACTTATGTCACCACAAACAGAGACTAAAGCAAGTGTTGGATTCAAAGCCGGTGTTAAAGATTATAAATTGACTTATTATACGCCTGACTATGTAACCAAAGATACTGATATCTTGGCAGCATTCCGAGTAACTCCTCAACCCGGAGTTCCGCCCGAGGAAGCAGGGGCTGCGGTAGCTGCGGAATCTTCTACTGGTACATGGACAACTGTGTGGACCGATGGGCTTACTAGCCTTGATCGTTACAAAGGACGATGCTACAACATTGAGCCAGTTGCTGGAGAAGAAAATCAATATATATGTTATGTAGCTTACCCTTTAGACCTTTTTGAAGAAGGTTCTGTTACTAACATGTTTACATCCATTGTGGGTAATGTATTTGGGTTCAAAGCCCTGCGCGCTCTACGTCTAGAGGATCTACGAATCCCTCCCGCGTATTCTAAAACTTTCCAAGGCCCGCCTCATGGCATCCAAGTTGAGAGAGATAAATTGAACAAGTATGGTCGTCCCCTATTGGGATGTACAATTAAACCTAAATTGGGGTTATCCGCTAAGAATTACGGTAGAGCAGTTTATGAATGTCTACGCGGTGGACTTGACTTTACCAAAGATGATGAGAACGTGAACTCCCAACCATTTATGCGTTGGAGAGACCGTTTCGTATTTTGTGCGGAAGCAATCTATAAAGCGCAAGCTGAAACAGGTGAAATCAAAGGGCATTACTTGAATGCTACTGCAGGTACATGCGAAGAAATGATAAAAAGGGCTGTCTTTGCCCGAGAGTTGGGAGTTCCTATCGTAATGCATGACTACTTAACTGGGGGATTCACCGCAAATACTAGCTTGGCTCATTATTGCCGAGATAATGGTCTACTTCTTCACATCCACCGTGCAATGCATGCAGTTATTGATAGACAGAAGAATCATGGTATGCACTTTCGTGTACTAGCTAAAGCTTTACGTATGTCTGGTGGAGATCATATTCACGCTGGTACAGTAGTAGGTAAACTTGAAGGGGAAAGAGACATAACTTTGGGATTTGTTGATTTACTACGTGATGATTTTATTGAAAAAGATCGAAGCCGCGGTATTTATTTCACTCAAGATTGGGTCTCTCTACCAGGTGTTTTGCCCGTGGCTTCAGGAGGTATTCACGTTTGGCATATGCCTGCTTTGACCGAAATCTTTGGAGATGATTCCGTACTACAATTCGGTGGAGGAACGTTAGGACACCCTTGGGGAAATGCACCCGGCGCCGTAGCTAATCGAGTAGCTCTCGAAGCATGTGTACAAGCTCGTAATGAAGGACGCGATCTTGCTCGCGAAGGTAATGAAATTATCCGTGAGGCTAGCAAATGGAGTCCTGAACTGGCTGCTGCTTGTGAAGTATGGAAGGAGATCAAATTTGAATTCCCAGCAATGGATACTTTGTAATCCAGTAATTAACGTTTGGTTTATTAGTTGAATTTCAATTAAACTCGGCCCAATCTTTTACTAAAAGGATTGAGCCGAACCCAATGATTCTATTGTATATATTTTGGATAGCTACATAGTTATCTAGATATACAAGATCTTAAATACAAAATATACGACTAAACACAACTCTTTATATTGTTGTGTTGGGTCCACAATTAATCCTAGGGGCTCTTAGGATTGGTGTATTCTTTTCTATCCCGCAGTTTCGTCATGGATCGAGCCAAGTATCACAACTTCTTCTACCCATCCTGTATATTGTCCGTTTCGTTCTGTGTTGGAATATAAACTTATTATATTAGTAGACGAGATTTTACGAAAAAAGTTCTTC-------ATATTTATGCAATTTTTTTTTCTATGCGAGTTTTACACAAAATGAGGGCAACCACTATTTCGAATTGAAAAAGATCGTATATAATGAAATGATACTCTGGGGTCTCACAAAAGAGAATGATTTCTTTCAATTGACTATTCATCTATTGTATTTTCATGTAAATAGGGGCAAGAGAGCTCTATGAAAAACTGGTGGTTCAATTCGATGTTATCTAAGGGTAAGGGGGAATTCGAATACAGGTGTGGGTTAAGTAAATCAATGGATAGTCTTGGTTCTATTAAAAATACCAGTGTAAGCGAGGACTCGGCTAGAAATGATAAGGATAAAAACATTCCTAGTTGGAGTGACAGTTCGAGTTCCAGTAATGTTGATCATTTGGTTGGTCTCAGGGACATTCGGAATTTCATCACGGATGACACTTTTTTTGTTAAGGATAGTAATAGGGACAGTTATTCCATATATTTTGATATTGAAAATCCAATTTTGGAGATTGACAATGATCCTTCTTTTCTGAGTGAACTAGAAAGTTCTTTTTATAGTTTTCGTAATTATAGGAATAATGGATCTAAAAGTGATGATCCCGACTATGATCGTTACATGTATGATACTAAATCGAGTTGGAATAATCACATTCATAATTGCGTTGACTCTTATCTTCATTCTCAAATCTGTATTTTTAGTCACATTTTAAGTAGTAGTGACTATTACAGTGACAGTTACATTTATAATTTCATTTGTGGTGAAAGTGTAAATAGTAGTGAAAGCGAAAGTTCCAATATAAAAACTAGCACGAATGGTAGTGATTTAACTATAAGAGAAAGTTCTAATGATCTCGATGTAACTCAAAAATACAGGCATTTGTGGGTTCAATGCGAAAATTGTTATGGATTAAATTATAAGAAATTTCTTAAGTCAAAAATGCATATTTGTGAACAATGCGGATATCATTTGAAAATGAGTAGTTCAGATAGAATCGAACTTTCGGTTGATCCAGGTACTTGGGATCCGATGGATGACGACATGGTCTCTGTGGATCCCATTGAATTTCATTCCGAAGAGGAACCTTATCAAAATCGTATTGATTCTTATCAAAGAAAGACAGGATTAACGGAGGCTGTTCAAACAGGTACAGGGCAACTAAACGGGATTCCCATCGCAATTGGGGTTATGGATTTTCAGTTTATGGGGGGTAGTATGGGATCCGTAGTAGGCGAGAAAATCACCCGTTTGATCGAGTATGCTGCCAATAAATTTTTACCTCTTGTTCTGGTGTGTGCTTCCGGAGGAGCACGCATGCAAGAAGGAAGTTTGAGCTTGATGCAAATGGCTAAAATATCTTCCGTTTTATATGATTATCAATCAAATAAAAAGTTATTCTATGTATCAATTCTTACATCTCCTACTACTGGTGGAGTGACAGCTAGTTTTGGTATGTTGGGGGATATCATTATTGCTGAACCTAATGCCTATATTGCATTTGCGGGTAAAAGAGTAATTGAACAAACATTAAAGAAGACAGTACCTGAAGGTTCACAAGGGGCTGAATATTTATTCCATAAGGGCTTATTCGATCCAATCGTACCACGTAATCTTTTAAAAGGCGTTCTGAGTGAGTTATTTCAGTTCCACGCCTTTTTTCCTTTGAATCAAAATTAACTCAAGTAGAGTTCTTACATTAAAGTTTTTTTTGTGGCGAATAATTAGTTAGTTAGTTTATCAGAATCAAAATAAAACAAAACCCGAAGAATTTATTTTTCTTTGATGACATAAGATTTTATTGTAGAAAGAATCATGCGGATAATTATTTTTTTTTTACCGATATTACGGATTAGTAATCAGTAAACCTCTCTCAACAAAACAACATAAAAAGAGAATTCTTCCTTAGAATTAGGAGGCAAGAAGGCAAATAAAACGAATTTCATGTTCCCCTCTTGCGTATGTATATATAATTCAAATAGAGAAAATATAGAATCTTGCACCTTTCTATATCTCCCAACAAGTCCCATTTTCCCTAAGAATCCCTGCGGTTGGATCGGATTCTAACGAATCGTTCGGGAATTTGTAAGAAACTTTTTTTTTGATTTTTTTGATTAAAAAAGCAATTAGATATTCAAAAAGAAATTAGAAGCTAAGAACAACCGAAGAAGAAAAATAAAATAAGTAAGAATAATAAAGAAAATGGATTATCATACAGATATTTCATGGAGAAAGATGCGTTTATTTAGTTCTATATTCCTTGCACTTAGTATAGATACTCATTTAGTATACTTATATACGAATTAGAATATGATACGAATTAGAATATGATACGAATTAGAATATGAATTCTAATTATTATAGGATATCTTTATACCAATAAGAGGTACAAATATTAAATCGAGGTACCCTTTCTATGACAATTCTCAACAACTTTCCCTCTATTTTGGTGCCTTTAGTGGGCCTAGTATTTCCGGCAATTGCAATGGCTTCTTTATTTCTTCATGTTCAAAGAAATAAGATTTTTTAAATCCGATGGGGCCAAATGTCATCTAGTTTTTTTTTCAAGACTTAACGAACACAGATATCAATTTAGTAGAATATTGTAAATTTAGTAGAATATTGTAGAAGACTAACAGGTGGCTTTCTCCAAACAGAAACGAAAGAGCTTTTATGCATGCGTAAACATGATATATAGGTAAATGAATTCTAGCTATTTTCAACAATAGGCGAGATCCGAGCTCATGTCTGCGATGAAAGTCAATGTATCTATATATATATAGCTATCTATAGGGAATCATATGAACGGGATGCTCTTATTTTATTATATCTAACCAATTCGATAAATTACTGCTAAAAGTTCACATCAGAATAGTACTAGTTGATGAGAGTTATTTCGGAAACAAAAAAAATAAAGTCAAATTGATTTTGGTTATTCCCTCAATTCCAATAAAATGCAGCTGGATCTAGTATGTATGAGTTGGCGATCAGAATATATATGGATAGAATTTCTAGCAGGATCTCGCAAAACAAGTAATTTCTGCTGGGCCTTTATCCTTTTTTTAGGTTCATTAGGATTCTTATTGGTTGGAATTTCTAGTTATCTTGATAGGAATTTGATAGCTTTATTTCCATCTCAGCAAATCAATTTTTTCCCACAAGGGATTGTGATGTCTTTCTATGGGATCGCGGGTCTCTTTATTAGTTCCTATTTGGGGTGCACAATTACATGGAATGTAGGTAGCGGTTATGATCGATTTGATAGAAAAGAAGGAATAGTGTGTATTTTTCGTTGGGGATTTCCTGGAAAAAATCGCCGCATCTTTCTACGATTCCTTATGAAAGATATTCAGTCCATCAGAATAGAAGTTAAAGAGGGTATTTATGCTCGTCGTGTCCTTTATATAGAAATCAGAGGCTTGGGGGCCATTCCCTTGAATCGTACTGACGAGAATTTGACTCCACGAGAAATTGAGCAAAAGGCTGCGGAATTGGCCTATTTCTTGCGTGTACCAATTGAAGGATTTTGAAAAATGAACTGAAGAATAAATGCTTTCTTAGCAGGAGAAAAAGCCCAAGAATCCTCTTTTTTCTATAGCATAACTTACTTAATTGAAGTTTCTTCAGAACGCCCGGTTGGACCAAAGCAAGGCAAATGTGTACGGAACAGCCATACGCAAAAAAAACTCTTTTTTTGCGTATGGAAATCCCCACTCAATTCAATTCAGTAACAAAAGAAGTAAGAAATCAAAATAATAGATTCATCCCATATATCAAAACAGTTCGGAATAAAAAATTTATCTTTTTATTTTCAATATTTGGAATTGATACGTTACATATGGATAGATCATATCTTGTAAATTATCTCTATTTTCTTTTGTCAATCGACCCTTTTCTTTTATCCTTTCTTTTGTCTTTCTTAATGACCAAAGAATTGGATCTCGTAGAATGAGAACTTTTCTGTCTTTTTTTTCCACTCATTTTTGATCATCACAATATTCTTCAGAAAATTCTCTCAAATATTCCTGGATTATGCTCTGGGGCCGGGGAGCCCGCGAAAA-TTTTTTTCGAAATATTTGATATTTTCCTTTTTATTTTAATAGAAAGGAACGGAAGTTCTTTCATTTCGAAATCCGCATAATATTCATTATTTGAACATTCATCGAAAGGGGGAATTGCTTCGAATATTTGATCAATTGAGATATCTGGAAACAATATTTTTTGATTATTTCTTCATTCGAATTCGAAGTGGATTCTTCTTCTATTTCGGTATTTTTTCTACACTAGATTCAAGGACTAACCGCTGAATCACAACTAAAAAACATAAACTAGCTTCATATTCATAGGCGCGATACCTTGTAATAGAACTCATGCTTGATAGAAACATTAGATCGCATCGAATCTACGAATGAGGTGGGTTCATTAACAATTCACAGATGAAAAAATGACAAAAAAGAACGCATCCATTCCCCTTCGATATCTTTCATCTATAGTATTTTTAGTCTTTTTGCCCTGGTGGATCTCTCTCTCATTTAATAAAAGTCTGGAATCATGGGTTACTAATTGGTGGAATACTAGGCAATCCGAAACTTTTTTGACTGATATTCAAGAAAAGAGTATTCTCGAAAAATTCATAGAATTAGAAGAATTATTCCTCTTGGACGAAACGATAAAGGAATTTCCGGAAAGACATCTCGAAAAGCTTCGTATAGGGCTTCAGAAAGAAACAATCCAATTGATCAAGATGCACGATGAGGATCATATCCATACGATTTTGCACTTCTCGACAAATACAATCGGTTTCGTTATTCTAAGTGGTTATTCTATTCTGGGTAATGAAGAACTTGTTATTCTTAACTCTTGGGTTCAAGAATTCCTATATAATTTAAGCGACACAATAAAAGCCTTTTCGATTCTTTTAGTAACTGATTTATGTATCGGATTCCATTCGCCCCACGGTTGGGAACTAATGATTGGCTATGTCTACAACGATTTTGGATTTGCTCATAATGATCAAATCATATCTGGTCTTGTTTCCACTTTTCCAGTCATTCTAGATACAATTTTTAAATATTGGATTTTCCGTTATTTAAATCGTGTATCTCCGTCACTTGTAGTGATTTATCATTCAATGAATGACTGAAAAACGATTCACTAATCCAATTATAATCTTTCTGACTTTGTACATAAGCAAAGCATTCAAAGTCGTACTTACCTTACTTTTTCTACCCATCGAGGGGATTCCTCCCAGATTCCAGTAATCCTATATTCCAGTAAAATTCTTTCAGTAAATAGCAGAATCGCGGATAGGGAACTATATTAGCGACCTACCTAATTTTATTGTAGAAATTTTCGGGATCAACGATTGAACCATGCAAATTAGAAATACCTTTTCTTCGCTAAAGGAAGAGATTACTCGATTCATTTCCGTATCGCTCATGATATATATAATAACTCGGGCATCCATTTCAAATGCATATCCCATTTTTGCGCAGCAGGGTTTTGAAAATCCACGAGAAGCAACTGGTCGTATTGTATGCGCCAATTGCCATTTAGCTAATAAGCCCGTGGATATTGAGGTTCCACAGGCGGTACTTCCTGATACTGTATTTGAAGCAGTTGTTAGAATTCCTTATGATATGCAGCTGAAACAAGTTCTTGCTAATGGTAAAAGGGGGGCTTTGAATGTGGGGGCCGTTCTTATTTTACCAGAGGGGTTTGAATTAGCCCCCCCCGATCGTATTTCGCCCGAGATGAAAGAAAAAATAGGTAAACTGTCTTTTCAGACCTACCGACCCACTAAAAAAAATATTCTTGTGATAGGGCCTGTTCCTGGTCAGAAATATAGTGAAATCACTTTTCCTATTCTTTCCCCGAACCCAGCGACTAATAAAGATGTTCACTTCTTAAAATATCCAATATACGTAGGTGGGAACAGGGGAAGGGGTCAGATTTATCCCGACGGGAACAAAAGTAACAATACGGTTTATAATGCTACAGCTGCGGGTGTAGTAAGCAAAATCATACGAAAAGAAAAGGGGGGATACGAAATAACCATAACAGATGCATCGAATGGACGTGAAGTGGTTGATATTATCCCTCCAGGACCCGAACTTCGTGTTTCAGAGGGCCAATCTATCAAACTTGATCAACCATTAACAAGTAATCCTAACGTAGGTGGATTTGGTCAGGCAGATGCAGAAATAGTACTTCAAGATCCATTGCGTGTCCAAGGCCTTTTGTTCTTTTTGGCATCTGTTGTTTTGGCACAAATCTTTTTGGTTCTTAAAAAGAAACAGTTTGAGAAGGTTCAATTGTCCGAAATGAATTTCTAGATTCGCGGATTTATCAATTATCAACATCAAGTTTCTAAAAAAACCAAATTCTTCTTGGCAATTATGTTATGTATGAGCAAAAAAATTATGAAAAGTCTTTTGCTTCTTTTTCTATCGAATGTCGGGAATTTCTTGTACTGCACTCCTAAATCATAGTATATATATTGTGAAGAAGGCTATTTGACTGTCCCCCCTCTTTGTTTTTTCAATACAAATTGGAGGGGTGTGACTATGTCACTATTATCAGATTTAAATATCATAGAATGTGTCAATAGTTTTCTATTCTGATAGAATCAAATTTGATTAGAACTAGATACTAAACATACGATAAGTAAGCGGAGAATATAAAGAGAGGAAGGGGGAACAGGGGATTCTAAAAGGGATTATTCGTCGTACTAGTCTTCGACACCCGAAAGGGATGTGGGAAATTCCCTTTCGGGTGTCGAAATAATAATGGTTCTTGATTCCATTCATCAAAGATTCCTATTCGTAGTTTCTATTTTTTTTCAGGTTTATCAAAACTCTTTTTGTATTTCTTACGTATAATTAAGTAGTGGTAAAAAAAAATAACTGGAAAGTTGTTGAGTAAATAGAACTTCTTCAATGAACTTAGAAAACAATTTCAATTGATGAGACATTAAAATAAATAGAGTAAAGTTCTATTAGTATAGAAAGGATTTGGTATGATATCTGATCGACAGAAATCTATATATAGATGGATTGTGATTCTGTGATCCAGGAAAAAGAAATTGAGTGATTCCTTAATTTCTTCTAACTTTGAAAGTATCGATAGATACTATCGGGGAACAGATAACAGATGTTCTGCATCAATTAAGCAAGTTAATAAAAAAAAAGCATCAGAAAAAAATAAAATGGAGTTTTTTGAAGCATCGGTGATCTATTTTGTCATTTATACGAACAAAACAAAATAGTATGATCATTAAGATAGTATGATCATTAAGAACTCAAGGGGCCCTACCCCTCGAATCAGACAGAGAAGGGAGTGATAGGGTACCTTGAGTTCTTACGCTTTTATGTCTATAAGGCAGTTCATTCGATTACTACAAGGACGAACCTAATCCGGAATATGAACCATAAAAGAAAATGCCTATTAAACCGATCACAGGAATACCAGTTACAGTACCTATTATCCAAAGAGGAATCCTTCCAGTAGTATCGGCCATTTATCCCGCCTCCCTCCCCATTTTATCAAGTGGTCGTGCTAGAGACATAAACAGTCATAGATAATTATAAGATGCGATCCTTCCGAATGGGATAAGAGAATTCCTACTAGTTTTTATTCGTCTACTATTCTCTTTTCTTCTCTTAATTGAAGAAATAATTGGAAAATAAAACAGCAAGTACAAAAATGAGTAATAACCCCCAGTAGAGACTGGTACGGTTCAATTCAACATTTTGTTCGTTCGGGTTTGATTGTGTCATAGTTCTCTAATTCGGATTAGGTTTATCGTTGGATGAACTGCATTGCTGATATTGACCCTAAAAAAGAAACGGTAGGTACAGCTAGTCCGTGAACAGCCAACCATCGCACTGTAAAAATCGGATAGGTTCGATCTATGGTCATTGGGTCCTCCTAAAAAGATCTACTAAATTCATCAAGTTGTTCCAAAGAATCCAACCGGCCGGTTATTAATGGAATTCCTTGTCGGCTCTCTGTAAAATACTCGTTTGGACGAGGGCTTCCAAACACATCGTAAGCTAAACCCGTGCTGACGAATAACCAACCCGCAATGAATAGGGAAGGTATAGTAATGCTATGAATGACCCAGTATCGAATACTGGTAATAATATCAGCAAAAGAACGTTCTCCTGTGCTTCCAGACATGCTGAGCTCCACATATTCTTGTACAGTCAAAGGGCGATCGCTTCCGTAAAAGATAAAATCAGGAAATGGAAATTCACCGAATTTGAATCTTTGTGAGATCGTCAATATAGTACCCAGGGTATTTTTAGAATATACCGAATCAGTATAGCTATCCTTCTTCTGACACAGCAACGCAATTTCAATCAGTATCGAAATGCAATGCTAGAAAATTTCTTTCTTCTTTTCTTCTTGTTGGTCGATGTATAACTATGGACTATTCGTACTATTGAATCGAAAAAGAAAATGTACCTTTTAATAGAAAGCATTCAATAGAAAATTCCTCAAATTTCTGCAGTATGAGGTTTCTTTTCTCTCCATTTCCATTATTGGCTTCGGACTCGAAATTCAAGATCAAGTAAAATGGGAATCCGACGGATTGTTTTCTAATAATTCATGACGGAGATTATCATATTTCCCCATTTCAATTAGATGTGAAATCTACAAATATCTTTTTCGTAGGTGTAGAATTTTTTGTTGTAAA--CCCCCCCCTTTTTTTCAAGGAATTGGTTAGTCATCCAGAAACAAGTAACAGTAGGAGATAGCATTCGATAAAAGAAAGAGAAAAATGAATAAAATAATTCTAATAATCTAATTTGTGATGCACGCATTGGTGTATTAGATCCAAAGGATCTTTCTTGACCTAACTACAAAGAGGGGGCTTTTTTGTTTATATAATATGGAAAGACAAAATGGAAAATCTATAAAGAAAAAGATAATAGGAATTTTGAGTTTTAGAATCTAATTGGGCCGAAATAAAAATTTTATTTTTTTTTCGAGTGATCTGATTGTACGATACCTTTTTTTCTTCTTAGTTGAGATATTATGTGAATGAACCTACTGCTGAAACTAAAAACTAATGAGTTAAAATTAAAGTTTAAAGTAAATAAAATAAAGTAAAAAAAAAAATTTCGTTTTTGGAATGAAGTTACATGACACAGTTGTTATTATTATTTTAATATTAGTTGATTCAAGAGTTGCCCACCGAATCCGTTGATTCGGAATCGTGGGATGGGTTGATGTCAAAGATGATGAATTGATTTCTTTTTCTATCCCTGTCACTCATTTTTGTTAGTACCTTCTATAATACTTGAAGAATCAAAAACTTTCAATTGAACTTATTCTTTCAATTGGTATGGTATTTTTGCTTATCCTCGTATCTTTCAAAAGGTGAAACTTAGGGAAGTGCTTTCTAAACATATGTATAAAAAGAACATATTTCCTTTAGCTCCTTCATGCCTACTATAACTAGTTATTTTGGTTTTCTACTAGCAGCTTTAACTATAACCTCGGCTCTATTTATTGGTCTGAGTAAGATAGGACTTATTTGAAATTAATTGACTGAATAATTTAGAAAAAGAAATCTTTCTGTGGTATTCCATATATTTTCTAGTGTTAATTACCAATTATTGGTTATTGAGATTCCTAGGCAATACGCATTAATATTTAGGGATAGATATTACCTCTCTTTTCCCCTTTCAAATAAATTAAATAAATTAAATTGAAATGATTGAAGTCTTTCTATTTGGAATCGTCTTAGGTCTAATTACTATTACTTTGGCTGGATTATTCTTAACCGCATATTTACAATACAGACGTGGTGATCGGTTGGACCTTTGATTAATTCACATCTCTTTTTTTAACTGACCTCCTCATTTCTTTAATTTAATCCGGGGGGAGGTCAAGGTCAAATTCAGATTGCTGTTCAATTATTTCAGTTCAGTCTGTGTAATTTTCGATCTAAGACGACAAGAGCGGAATCACGCTCTGTAGGATTTGAACCTACGACATTGGGTTTTGGAGACCCACGTTCTACCGAACTGAACTAAGAGCGCTTTCTTATCACAACGGAAAAGACTGTAAAGAAGGAGATTCCGTTTTTTTTTTACCCCCAATAAAATACTTCTTGCATGTATCATATATCATAAAATTAAAGATTATCCATGTAAAAATTTAATCGATCTAAAATCGATCTCTCGTTACTCCTCCTCTGAGCAGTAATTGATAGGGATGACAGGATTTGAACCCGTGACATTTTGTACCCAAAACAAACGCGCTACCAAGCTGCGCTACATCCCTTTCAATTGGTCTACAGTATCATTGTAGAGAATCCCCGTCTTGTTTTCCACATCCTGATTATTTTATTCCCTCCATTGATATGCAAAATAGATCTTGCCATTTCTTCTTTTTGGTCTCATATCATATAACATATAATAATATTAAATAAATATTTTTCTTGGGAATTCTCAGGTGTAAAGTGACCCTTTTTTCTGCTTTAAGAAAAAAGAAAAGAAAATCTTATCCCCCGACTCATTGCACATTTCAATTTGAATTAGGGATTCCACGCACAAATACAAGTGGTCTTTAACTACATATACATCTCTTACCATAATATATTACAATATGGAATACAAAAAAAAGAAGGAGGATTTGCAATGCGAGATCTAAAAACATATCTTTCCGCGGCACCGGTACTAAGTACTCTATGGTTCGGGTCTTTAGCAGGTTTATTGATAGAAATTAATCGTTTATTCCCGGATGCGTTGACATTTCCTTTTTTTTCATTCTAGTTATTGAAATGAAAAGGGGTGAAGAAGATTAGAGATAAAATCAAATATTTGTGACTAATCTCTCTTTCCCCTCTTTTCTTTTTTTTTTTTTTTAGAATTCGATAGATAGAATAAGGGAGGAAAGAGAAAGAAAAAAGTGGATTCAACCTCAGCGAAACTCGGGTTGGGCTCCAATTAAATTAATAATACAGTTAAAAGAAAACGGAAATGTGGCTAGGCTAAGAGTATCATACAATACAAGATACTTAAATGAAATACTGTACTGTGATTAGCAATATAGTTAGAAATTATTGTATTACTTATTATTTACTATATTGATTGCAACAAAATCTTTATTTCAAAATTGGATTTTGAGTGGTTAGCAACTTCTATTTTTTTGTCCCTTGCTTCTTATTCGCTTCGGATCGGAAAATAGAAAAGTTGGGTGAATCAAAAACCCAAAGGAGGTTCATGGCCAAGGGTAAAGATGTCCGAGTAAGGGTTATTTTGGAATGTACCAGTTGTGTTCGAAACGGTGTTAATAAGGAATCAAGGGGTATTTCCAGATATATTACTCAAAAGAATCGACACAATACACCTAGTCGATTGGAATTGAGAAAATTCTGTCCCTATTGTTACACACATACAATTCATGGGGAGATAAAGAAATAGATATAGATAGAACCGAGTGCTTGTGTGTCACCCTTCCAAGGAACATGAAAAAATAATATAGATATATCTATATTATTTCATATATTTAAATGGAAACAAATAAATAAATATAGACAAACCAAATCCTATTAATTAATTCTAGAAATTATTTTTGATTTCAGCGAAATGGGATTTTTGCGATAAGGAATAAACAAATTATGGATAAATCTAAGCGACTCTTTCTTAAATCCAAGCGATCTTTTCGTAGGCGTTTGCCCCCGATCCAATCGGGGGATCGAATTGATTATAGAAATATGAGTTTAATTAGTCGATTTATTAGTGAACAAGGAAAAATATTATCTAGACGGGTGAATAGATTGACCTTAAAAGAACAACGATTAATTACTATTGCTATCAAACAAGCTCGTATTTTATCTTCGTTACCTTTTCTTAATAATGAGAAACAATTTGAAAGAAGTGAGTCGACCGCTAGAACTACCGGTCTTAGAACCAGAAAAAAATAGGCTTACTCTTCAACTGAATCAAAATTCCAATCCGAACTCAAACACAGATGGATGTTTTATTCAAAAAATACGAGAAGCAGTCGTGTCATAAGAAGAATAAATCTTTTTTTTTTATTGAGTGTGTTCGCTCATTTTGACGACTTTATCATATTATCTCATACTAATTTCTACTCTACCTTCCTGAAGTTCATTCTCCAGAGAACTCCATTTAAAAATTATGACGTCCAACTTCTTTATTTTATGATCTCATTGGAAATCATATAAAGACAATTCCTATTTGATATAGCTATTTGTGCAAGTATTTTACGATTAAGAAGCAACTGCGCCTTATACAGGTTGTGTATTAATAGACTATAAATATAGGATACCCGATTCCCGCGAATTACTGCATTTATTCGAGTGATCCACAAACGACGAAAATCCCTTTTTTTCCTATCTCTATCACGATGAGCCGAAACCAAAGCTCTTAGTTTCTGTTGAGTAATTGTTCGAGTAAGTCTTGAATGAGCCCCACGAAAGCTTGATGCAAATAAACGAATTTTTGTTCTACGTCTCCGAGCTATATATCCTCGTCTAATTCTGGTCATTGAATAAATGAAACTTTGATGAATAACTAATTGATTTCCTTTCTTTCAGTTATTCGTTTCCCCTTTCCTAGTCTATTAATAACAAAACGGATTCTTCCAATTTATAAAATCAAAATTCCAATGGCTTTTGCTACTCTAACCTTCCCGACCACGCTTTTTTCCCTTTTTCTAGGCATTGGAAATACAATTTAAATATTTTAAATACAACAAAGTAGTAAATAAAAATAGATCAAAGAAATTGTGGGTTCCATCGTCTCTATGGTTACTTCTTAAACGGTGAGGTCCTCTCTATACACCGGAGCCCCTTTCTTCATTTAATCAATGTTATTGGTAACTTGTACAGTTACCACTCTTTGGCTCTACCCGTGAATTTTCTAGTAATAGGTCTTTCATAACAAGATAGACCTTCTACAGTAACGGTATTTAATTATGAAAATTGCTGGGGTAGATGGCCCTCTTAGTCCGTTCTTGCAAGAGTAGAAACATAATCTTTCTTCCTTTTTTTTAATAGTATTTCCCCCCCGCTTAATGGATAAACTATTTGTTACCAACGGGGAATTCTTTCTCACCTTAAATTGCAAATTGAGGTGATGGAATTTGCACCAATGGAAACCATAAATTTCATACACAATAGAAAGATATGATAGATCTATCTTTTTTAGATAGTGAATGCAGTTCTTCCATTCTATCCGATTCACAGGTACTGATCATTGATACTGGAAATTCTTTTGTTTTGTCTCAGCCCATGATTTAAACGAGTCGCACATACACCCTTGTACATGTTCCTCGGCGCTGAGGGCATCCCCCAAGAGCGGGGGATTTCGTGACGTTTCTGATTGGCTGTCTTGGGTTTCTAATAAGTTGTTTAATAGTTGGCATGCTGAATTATACATTATGGGCTGGTTTAGATCGATCCTAACCGTATGATTATGAATTTCTTCTATTTAATAGATTAATAGAATATTAAACCCCTAAGAAGTAAGAAGATAAAATTAAGAAGTAAGAAGATAAAATCTTAAATCGTGCATTTGCGTGAAATCACTGTTATTTTTTATCCAACCGCTACAAGATCAACAATTCCATGAGCTTGGGCTTCTGTTGCTGACATAAAAACATCCCTTTCCATGTCTTCGGATACAACCCATAAGGGCTTGCCTGTTCTTTGTACATAAACCTTTGTAAGGATTTCGCGCAGTTTCAGTAGTTCTTTCGCTTCCAGGATAACTTCTCCCGTCTGTCCCTCAGAAAAACCGCCAATAGGTTGATGGATCATTACCCTGATGATATATTATAACATAAAAAAAGGTTCCTCTATCTCGCACGATTAGGCGGGGGGAAGAGATAAAGAATAAGAA-AAAGATAGAATTGAACAACCGTACAGGCATTTTTTTCGCATTGCATACGGCTCGACAATGGAATTCGCCTTTTTCCCTTTCATCAACGAAAGTCATCAACGAAAGAGAAAATATGGGGTCTATTATACCCAGATCGGTCAATGATCCAATTACCACCCTTCTTTTTTTTTTTTTGGAGGAGTTCAAAAATACTATGATGGCCCCGTTGCTTTATATATTTATTTCGTTTGTGACTCAGCAATCCCAAAGTTTCTTTG--TTTTTTTTTTCAAATAAAAAAGAAAAAATAATCTTC-TTTTTTTTATTTGCGTACTTTTTCATAACATAAATATTGTTAATAACCTTCCGGTGTGAAAAAAGTTTGTGACGCTGTAATAGGCCTACAATAGGTAAGATAAACTCGGAATACCCCTCTTTTATCTCATACTACTCCTTCGATACATAATCGAATATTTTGAAAAAAAAAAACAATAAAAATTTTCATATCGAATTCGAAGTGCCATGCTATTATTACTTAATATTAATAATTCATATGGCGAAGGCATAGTCTTCTTTTTTCTCTCAAATAAAAAACTCATTGGCGCCAAGCGTGAGGGAATGCTAGACGTTTGGTAATTTCTCCCCCGACCAGGAGAAAAGACCCCATTGAGGCGGCCAATCCCATGCATATTGTCTGTACGTCGGGTCGCACAAATTGCATAGTATCATAAATAGCTATTCCGGGTATTACCCACCCGCCAGGAGAGTTTATAAACAAATACAAATCCTTGGTCTCATTCTCTATACTAAGATATACCATAAGACCAATAAGTTGATTCGAGATCTCGCTATCAACCATTTGGCCTAAAAAAAGTAATCTTTCTCGATAAAGTCGGTTGATTAGGATAAAATCAAATTGTATCCCTTCGGAGCCGTACAGGCACCTTTTGATGCATACGGTTCAACAAAACTTGCG---AAAAAAAAATCAATGTGTAGCTCCCAGCCCCCTCTTTTTTTCCTAGCGAGCTCTTTCTATCAAAGGGGCTTTTGTTCCATTTTTCAATAACGACGAGTTTGACCGGTTTTCCTATACCTATAATATTCTAATATAAAAAAAGTAATTCACTAATCGAACTAACTTTTCATTGATGTATTTTTTCATCGAGATCCAATCCAAAAATCACGATGTCATTTTCTTGTTCCTGACTGGGCTTCTTCCATTTTTTTAGGTTTATGCTCTACTCCGAGTAAGGATCTGCCCGATTTTTATTTGACATATAGGACAAATGACCCCAATACCACGTCTCTTTTTTGCTATGACTTCGCCCCCTTTTTTTTTTAATTCATTTCTTTCATGTCTTCCGCCAAATCTTCGACATATTCATCATAGTTATTATTCCATTGATTAACAGTTTGAGATCACTCCTATTCCTATTGCGAATAAATTTCGAAATAGAATTGTTTATGATATCTATGATCTAAGTAATAATAATAGATATATTCCCAATTGGGTTTTTCTAAACGGAGCCTGGATACCTCATTTTATTGGTCCAGCCAAGACGACCATAAATTTTTTTATTGCTAATATTAATCTGGATACCTCCGCACAAAATGGATCTAATTGCACTTCATTGCACTTCACGCTACAAATTTTTGATAATTCAATCAATTTTTTTTGGGCGAAACCGAGGCTATCTCGATCGGGGGAGAGAATGGGGAAATCCCATACGACCCAATAGGTCTGACAAGTCGCACTATACGTCAACCCAAGATGCATTCTTTTCTCCGGGACTTCGAAAAGGTACTTTTGGAACACCAATAGGCATAAAATGAAAGAAAAAAAGAATTAAGTACTCTAGTTTACTTTGATGTGGAAGCGTAATAATGGACTTCTTGTCTTAATAATATTGGCCTTTATCATATTTTATACATAGATTGAATAAGTTCATAAAATAAAGGAAAATTCTTACGAGTAGGTCCTTTGAATGATGGCCAAATGTGGATGCATCCGCTCATAGAAAAGGGAATCAACCCCCATTGCGTATTGGTACTTATCGAGTATAGAATAGATCTGCTTCTCTTTTTTCCTACGAACCGAACTCTTCCATTATTACTAAAAGATATTACTAAAAGAATAGAACAAATATTCATCCTTTTTTCGAGATAATCCACTTAAAAAAAAAGGGGGGTACATAGCAGAGTTTTTTTTCAATGCAATAAAGTTACATAGTGTCTATTTTTTGTTAATAAAGGGGTAGTCCCATGGGTTTGCCTTGGTATCGTGTTCATACCGTCGTATTGAATGATCCCGGCCGTTTGCTTTCTGTCCATATAATGCATACAGCTCTGGTTGCTGGTTGGGCCGGTTCAATGGCTCTATATGAATTAGCAGTTTTTGATCCCTCCGATCCCGTTCTTGATCCAATGTGGAGACAAGGCATGTTCGTCATACCCTTCATGACTCGTTTAGGAATAACCAATTCATGGGGCGGTTGGAGTATTACAGGAGGGACGATAACGAATCCGGGTATTTGGAGTTACGAAGGTGTAGCCGGGGCACATATTGTGTTTTCTGGCTTGTGCTTCTTGGCAGCTATCTGGCATTGGGTGTATTGGGATCTAGAAATATTTGGTGATGAACGTACAGGAAAACCTTCTTTGGATTTACCTAAGATCTTTGGAATTCATTTATTTCTCTCAGGAGTGGCTTGCTTTGGTTTTGGGGCATTTCATGTAACAGGATTGTATGGTCCTGGAATATGGGTGTCCGACCCCTATGGCCTAACTGGAAAGGTACAATCTGTAAATCCAGCGTGGGGTGTGGAAGGTTTTGATCCTTTTGTTCCAGGAGGAATAGCCTCTCATCATATTGCAGCAGGGACATTGGGCATATTAGCAGGCTTATTCCATCTTAGTGTCCGCCCACCTCAACGTCTATACAAAGGATTACGTATGGGTAATATTGAAACCGTTCTTTCCAGCAGCATCGCTGCTGTCTTTTTTGCAGCTTTTGTTGTTGCTGGAACTATGTGGTATGGTTCAGCAACTACCCCCATCGAATTATTTGGTCCCACCCGTTATCAATGGGATCAGGGATACTTTCAGCAAGAAATATATCGAAGAGTTAGTGCTGGACTAGCCGAAAATCAAAGTTTATCAGAAGCTTGGTCTAAAATTCCTGAAAAATTAGCTTTTTATGATTACATCGGAAATAATCCGGCGAAAGGGGGATTGTTCAGAGCGGGTTCAATGGATAACGGGGATGGAATAGCTGTTGGGTGGTTAGGACACCCTATTTTTAAAGATAAAGAAGGGCGTGAACTTTTTGTACGTCGTATGCCTACTTTTTTTGAAACATTTCCAGTTGTTTTGGTAGACGGAGATGGAATTGTTAGAGCCGATGTTCCTTTTAGAAGGGCAGAATCGAAGTATAGTGTCGAACAAGTAGGTGTAACTGTTGAGTTCTCTGGTGGCGAACTGAATGGAGTGAATTATAGTGATCCTGCTACTGTGAAAAAATATGCTAGACGTGCTCAATTGGGTGAAATTTTTGAATTAGATCGTGCTACTTTGAAATCCGATGGTGTTTTTCGTAGCAGTCCAAGGGGTTGGTTTACTTTTGGACACGCTTCGTTTGCTCTGCTTTTCTTTTTCGGACACATTTGGCATGGTGCTAGAACCTTGTTCAGAGATGTTTTTGCTGGTATTGACCCGGATTTGGATGCTCAAGTGGAATTTGGAGCATTCCAAAAACTTGGAGATCCAACTACAAGAAGACAAGTAGTCTGATGCAACATTGCTCTGCTATTTTTCGCTTCTCGCTTCTATTTTCGGTTTGTGATTTTAAATAAGGTACTGGAGAAATCTGGATTTAAATCGTCGTCTTTTTTTGATTCTTTTTTTTTTCTTTAATCCGGGAGATGATCCCAAGTAAACAGGTATGGAAGCTATAATTGTAAACCACGATCGAATTTATGGAAGCATTGGTTTATACATTCCTCTTAGTCTCGACTTTAGGGATCATTTTTTTCGCTATCTTTTTTCGAGAACCGCCTAAAGTTCCAACTAAAAAAATGAAATGATTTTTCATTATATCAATTGAAGTAATGGGCCTCCCGATATTGGGAGGCCCATTACTTCAACTAGTCCCCGTGTTCCTCGAACGGATCTCTTAGTTGTTGAGAGGGTTGCCCAAAAGCAGTATATAAGGCGTACCCCGTAAAACTTACAAGTAAACCAGATATAGAGATGGCGACTAGGGTTGCTGTTTCCATTATTATATAATTTCAAGACCACAACGGATCTATGATAAGATCGTTTATTTACAACGGAATGGTATACAAAGTCAAGAGATCTCAATGAATACAAAATAGGATTTATGGCTGCACAAACAGTTGAGGGTAGTTCTAGATCTCGTCCAAGAGGAACTGCTGTAGGGGACTTATTGAAACCATTGAATTCGGAATATGGTAAAGTAGCTCCTGGATGGGGAACTACTCCTTTGATGGGTGTCGCAATGGCTCTATTTGTGATATTCCTATCTATTATTTTGGAGATTTATAATTCTTCCGTTTTACTGGACGGAATTTCACTGAATTAGATTCACAAGAACCCCCAAAATCCTAGCTTTTAAATAAGCATTTAGGTCTCGGA-TTTTTTTTTATTTTAGTTGATTGGTAGTTCGACCGCGAAATTTTTTTGTTTCTGTATTTCCGGAATATGAGTGTGTGACTTGTTCTAATTGATCCTATTGATAGTACAGAGAATGGGTCTGTCGTCTTGATAGAGATGGTTTTACCCCGTCGGATATTCATTCGAGTATCTGGAGCACGGAATATATAAAATAGATCACGAAGTATTCGAACTATGATTCATACTTAATATTCAGACCTCGCGGCCGGATTCAAACAATTTTTCCAAAGAAAAAGTTATAAATCATAAATTGAAAGATTTGTCTTCTTTCAAATTCGCCATTTCCGCTTTGATTTTGCTCAAAGGACAAACCTTTCTTTGGATTTTTAGTCATTATATTTATATCTATTCTACTCGTTGAATAAATGATGATCCAATGGTTCTTACTCAGGGAATCTTTGGACTTAATTTGAAGGGTTTGTTGAATCATCGTGGGTTCTAGTATGAATCTGAGGTTTCAATTGATTCATAGGGTCTTAACAAGAAAATTCCTATCAACAATAAAGAAAAGATAAAGTAAAGCTGCATTACATACAAATAAAAATAACAAATAAAAAAAAACGAAATAGGTAAATAGAAGATTCAAGAGGCCCGTAACGATCAACATAAAGACAAGTGAGTCGACTTGATTTTTTGGCATTCTAATTATAAGCACCAAGAATAGCTTTCGAATTTTGATTCTTTCGTATCTTTAGATAAGATTGAATCAAAAGATTAAGAAGTTTCCAATTTTCTATTCCATACCTCTTTCAACCAGTATTGGAGTGTTTGAGCCGTACGAGATGAAATTCTCATATACGGTTCTCAGAGGGGGAGTTCTCTTGGTTTACCTATCTCAATAAAGTCTACGATTGGTTCGAAGAACGTCTCGAAATTCAGGCGATTGCGGATGATATAACTAGTAAATACGTTCCTCCTCATGTCAACATATTTTATTGTCTAGGAGGAATTACACTTACTTGTTTTTTAGTACAAGTAGCTACAGGGTTTGCTATGACTTTTTACTACCGTCCGACCGTTACTGAGGCTTTTGCTTCTGTTCAATATATAATGACGGAAGCTAACTTTGGTTGGTTAATCCGATCAGTTCATCGATGGTCGGCAAGTATGATGGTCCTAATGATAATCCTGCACGTATTTCGTGTGTATCTCACTGGTGGTTTTAAAAAACCTCGCGAATTGACTTGGGTTACAGGTGTGGTTCTGGCTGTATTGACTGCATCTTTTGGTGTAACAGGCTATTCTTTACCTTGGGACCAAATTGGGTATTGGGCAGTCAAAATTGTAACAGGTGTACCAGAAGCGATTCCGGTAATAGGATCGCCTTTGGTAGAGTTATTACGCGGAAGTGCTAGTGTGGGACAGTCCACCTTGACTCGTTTTTATAGTTTACACACTTTTGTATTACCTCTTCTTACTGCCGTATTTATGTTAATGCATTTCCTAATGATACGTAAGCAAGGTATTTCTGGTCCTTTATAAAGTCAAAAAGAATCTAGATCATAGCGATTTGTAATCAATCCTTTCTCTTATTGCTTGGGGAGGAACAATAATATTTCATTGCTACAAATATGGATTATTGACAAAGAATAAGACATGTATTTGGAAATTTCCCCTCAACTCCATAATATTGTATTATTTATTTGACATGAATGAATAGTTGAAGGGAATTCTCCAAAGAGAAATGGATTATGGGAGTGTGTGACTTGAACTATTGATTGGGCCGTGCAGAAATATGCCTTTATCTGCTACATTGGAATTCACAATCAAATGTGTCTTTGTTTCAACCGCCGCCCCATAGAGAGGATAGGCTGGTTCGATTGAAAAGAATCTTTTCTATGATCAGACCCAAGCATGCCGTGCATGAACAGGCTCCGTAAGATCCAGTAGAATAAGTGATGTGGCAGAATCCAAATTATCTTTTCGCTATATTACTTTCTTATATATCACTTTCTTAATAGTATGGAAATGCATTCATTTCTTCTGCATCGATCCGATTTATGATACTATCGGAGTGAAACAAGGGATCTAAAGAAGAGCAGCGGCTAGACTATATTAGTAACAAGTAAATCCTTTGTACGCGAAAAATCCAAATTTCAGCTCGATCCATTTTTGTTAGGGTGAATCACAAGGGCTGAGACGACCCAGAAAGCTCTTGATCATGATCAATTCTGTAAGCCTACTTGGGTATTGAGCATGTACCTGTAAGAACTGAATTCCTTGTTACAACTTCGTAAAATGGAATCCAGTAATTTTACCTATAGAATCATTCAGATATGCGTGGATATGACTAAATATAGATTTTCTAAAATCTATATTTATTTTTTTTATGTATCCGTTTAGTTCGGTTAATTCTTGCTCGAGCCGGATGATGAAAAATTATCATGTCCGGTTCTGTGGGGGGATGGATCCATAAGAATTCACCTATCCCAATAACAAAAAAACCTGACTTGAATGATCCTGTATTAAGGGCTAAGTTGGCTAAAGGTATGGGTCATAATTATTACGGAGAACCCGCATGGCCCAACGATCTTTTATATATTTTTCCAGTAGTAATTCTCGGTACTATTGCATGTAATGTAGGCTTAGCGGTTCTAGAACCATCAATGATTGGTGAACCCGCGGATCCATTTGCAACTCCTTTGGAAATATTACCCGAATGGTATTTCTTTCCCGTATTTCAAATACTTCGTACAGTACCCAATAAACTGTTGGGTGTTCTTTTAATGGTTTCAGTACCTGCGGGATTATTAACAGTACCTTTTTTGGAAAATGTTAATAAATTCCAAAATCCATTTCGCCGCCCAGTAGCTACAACCGTCTTTTTGATTGGTACCGCAGTGGCCTTGTGCTTGGGTATTGGAGCAACATTACCTATTGATAAATCCCTAACTTTAGGTCTTTTTTAAATTGATTCAATTGTAAAATATCATGACGTGTGTATCTAGGGAGTAGTCGCTTCAAAGTAAAAGTGAATTCTCCCTAGATACTTCTATTCAATTAAATTCCGGTCCGAATATATAGATTGTGCTAAAGGTGCAAACCCATTTCATTTTTTCTATTTTTTTTTCTAAAGAATAGACAAATTTCACTAAATTCAATTGATTTAAAACTTATTTGATTTTTCTTTTCGGTAAATCACAATTGCGAAATGCTTTTCTATTTCTTTTCTAGAATACCCATTAGCCGTTTTACATCTTCTATGCGAAAGTGTTCAATTTTCATAAGGTCCTCTTGGCTCTTATTCAAAAGGTCAAATAATGTATGTATATTGGACTTTTTGAGACAATTATAGATCCTGGGAGACAATTCTGATTGGTCAATAAAAATAGATTTTAATGCGATTTCTTTTTTCTTTTTCTTTTGTTTTTTCAATCTATCATGAAAAGTAAAAAAAGGTAAAGTAACCTTGTATTGATTGTTCTCTAAATGGAAGTTTTCTTCTGCTGCCTGTAGAAAGGGAATAAATAAATCAATCAAATTCCGGGAGGCTTCATGAAGTGCTTCTTTAGGAGTTAAACTTCCGTTTGTCCATATTTCTAGAAAAAGGATCTCTTGTTTTTCATTTCCATTCCCATAAGAATGAATACTATGATTTGCATTTCGAACAGGCATGAATACAGCATCTATAGGATAACTTCCGTCTTGAAAGTTATTTGGTGTTTTTATATTATATCCTCGATTCCTCTCGATTTGTAATCCAATACACAAATCAATTGGTTCCGTTAGGCTAGCTATATGCTGTGTATTATCAACGATTTCCACAGAAGGTGGTAAGAGGATGTCTTGAGCAGTTACATATCCCGGACCTTTGACACAAATAAGCGCGTCACAAGTTCCATACAGATTACTTCTCAATACAATTTCTTTCAAATTCATTAAAATTTCATGTACTGATTCTTGAATACCTACTACGGTAGAATATTCATGTGGGATTTTCTCAGATTTTGCGCGTGTAATACATGTTCCTTCTAGTTCTCCAAGCAAAGCTCTTCGCATCGCAATGCCTATTGTGTCGGCTTGACCTTTCATAAGTGGAGACAAAATAAAGCGTCCATAATAAAGACGCTTACTGTCTGTTCTTGATTCAAGACACTTCCACTGTAGTGTCCGAGTAGATACTTTTACTTTCTCTCGAACCATAGTAATATTATTTGGCAGATTTTTGAGTCATTTATTTCTCTTGAAATCTCTTCAATCTTCATTTCTACACTCGTCTTTTTTTAGGGGGTCTGCAACCATTATGGGGCATAGGGGTTACATCCCGTACGAAACTTAAAAGTATACCACTTCTACGAATAGCTCGTAATGCTGCATCTCTTCCGAGACCAGGACCCTTTATCATGACTTCTGCTCGTTGCATACCTTGATCTGCTACTGCTCGAATAGCATTTCCTGCTGCGGTTTGAGCAGCAAAAGGCGTCCCTCTTCTTGTACCCCTGAATCCACAAGTACCGGCCGAGGACCAAGAAATTACCCGACCCCGTACATCTGTAACAGTCACAATGGTGTTGTTGAAACTTGCTTGAACATGAATAAGGCCCTTGGGGATTCGACGTGCACTTTTACGTGAACCAATCCGTCCAGTCCTACGTGAACCACTTCTTGGTATAGATTTTGCCATATTTTATCATTTCATAAATATAAGTCAGAGATATATGGATATATCCATTTCATCTCAAAACCGATCTTTTATTTTGATGTGTTCATCGGTTCTTTTATAGAGTCCATTTTCGAAAGATTATCCTTGTCTTTGTTTATGTCTCGGGTTGGAACAAATTACTATAATTCGTCCCCTTCTGCGGATCAGTCGACATTTTTCACAAATTTTACGAACGGAGGCCCTTATTTTCATAGTTGTTATTCCTTAACTGAATTTCGAATCTACTTATTGGAAGAAACTAGGTTTCTTGAAATTTTTGAACCGCGAATTGTATCCCCATGAAAGGAATGTTGAAAAATCATCTAATCGTTCGAATCCTTGTTGTGGAGTCGATAAATTATACACTGTCCGTTTGAATCATAACGACTTACTTCAATTTTGACTTTATCTCCT-----------TATAAAACTGTGTCGGATCCTTCCTGAAACATAACTTCAAATCTGACTTCGTTATCTAAAGGATCTCTAAAAGAACCCGGAACATACCATTGGTAAGTGATTCATAAATTAAACCTTGCTGAATCCATTTTTTTTCTTTTTTTCTTTCATTCCAGGCAAACCCCCCTTGAAGTATCAACTAATGTAGGAGGAGCGTTATTAGACAACTTGATTTTTTTTTTTCG--TTTTTTTTTCACAAATAGGAAGTTCCGGATAGAATTCGTATCGCAGAAGAATTACCATATATAACACAAAACTTCTCCGCCGATTCTTTCTAGTCGAGCCGCTCGGTCTGTCATTATACCCCGAGAAGTAGAGAGAATTACAATCCCCATCCCGTCTAAAATTCTAGGAATTCGTTGATAGTTAGAATAGATTCGTAAACCGGGTCGACTAATTCGTTTTAAATTTAAAATAGGTCTATATGCTCCTTTTCTATTCCTTCGATGTCGTAGGGTTAAAACCAAAAAATATTTGTTGTTTTCCACAAGTTCCCTTACGTTTTCGAGAAAACCCTCTCGTAAAAGTATTTTAACAATGTTTTCGGTGATGTTAGTAGATGCTATTCGAAGCGTGCCTTTTCTATTCATGTCAGCATTTCGTATAGAAGTTATTATGTCAGCAATAGTGTCCTTACCCATGATAAACTAAAAATTTTGTTGCTTCCGAATTTTTGATATAATCAACATGTTCTTTTTTTTTTATGAAAATTATTAAAAGTATATACATGAGACATACTCTACTAAATTTATATTTATCCCTTTTATTTAAATACTATCACTATATCGCGGTTTCATCTCATCTTATAATACTTCAGGTGCTAATGAAACTATTTTAGTAAAATTTAACTGTCTCAATTCCCGGGCGATCGCACCAAAAACTCGAGTTCCTTTTGGATTTCCTTCTTGATCAATGACAACTGCAGCATTGTCATCATATCGTATTATCATACCGTTGTCACGTTTGAGTTGTTTACAAGTACGTACAATTACAGCTCTGATCACTTCTGATCTTTCTAGAGGCGTATTTGGTACTGCTTCCTTGATCACAGCAACAATAATGTCACCAATATGAGCATATCGGCGATTACTGGCTCCTATGATTCGAATACACATCAATTCTCGGGCCCCGCTATTGTCTGCTACATTCAAATGGGTTTGAGGTTGAATCATATCATTTTTTGAATCTTTTTTTTTAATGTTTGATGTAAAGTAAAGCAAAGGACGAAGTC----AAAAAAAAGAAAACCTGCAATTGTTTTTTTTATCCAAGATTTCTTTCCTTTGGTTCTACATTCCTATCCAGAAATAATGAATTGAGTTCTTATAGGCATTTTGGACGCCGCTATTGAAATAGCCTTTCGAGCTATATTTTCGGCTACTCCACTCATTTCATAAAGTATTCTACCGGGTTTAACGACAGCTACCCAATATTCGGGGGATCCTTTCCCCGACCCCATACGGGTTTCCGTGGGTCTTACTGTAACAGGTTTGTCTGGAAATATACGTACCCATATTTTTCCACCACGACGTACATTTCGTGTCATTGCTCGGCGCCCTGCTTCGATTTGTCTAGATGTGATCCAAGCGGGTTCAAGTGCTTGAAGAGCATATCTACCGAAACAAATATGATTACTTCGATAAGATATTCCTTTCATTCTTCCTCTATGTTGTTTACTAAATCTTGTTCTTTTGGGGTTATAGTTGATGGTTCTTTCTCAATTCCATCTCTACTCCAGAACTGGACATGAGAGTTTCTTCTCATCCAGCTCCTCGCGAATGAAACGACTGAAAAAGATTTTATCAAGATATATAATTAACCATGTATATTCTATTTATCGATAATCTCAATGTCGTTTTTTTTTTATAACGTTATAACAAATCTTTTTTTTCCTTTTACCAGATCGGATCGATCAAAATTTATCAATCCAATAAAATAAAACTTTCGCGGGCGAATATTGACTCTTTCAATATCTATTTCAGTTGTAGGGTTAGTCCATGATCTCTCCAAAAAAAGAATAGGTCCCTGGTTCGTTCCGCCATCCCACCCAATGAATCATTAAGATTCATTTCATTTTCAATAGAATCTTCTGTATTCACGGGTTCCATCGTTCCCATTGCTTCTCGATTAATGGTTAGGTCTGAATTCTCCAACGGAGTCTTTAATGAAATTTTTTCTTAAGTCAATTTTCTCAGTTTTTATTGGCTACAGGCTCTTGATTTTTTTGTTATTCATCTAATTATGGATGAATCATTATTGATGCTTTCTTACACTGTTTTTTATTAGATGACTCGGAGACCTTACATATTGGAATCCTATATCATTGATCTTTCCTTGCTCTCTTTCTCTCATCCTTCCATTTATCCGCATACTTTTCGATTTCGCTTCACAACTTCGAACTTCACAACTCATAATCAGATTGGTTTTTTTTTTGTTTATGCAAAAAAAGATTTCAGTTGCTACAATGATATGACCCATATAGTATATCTTGACTGGTTCTTTGGATCCAGATAATGCGAAGCAATGAGTTGGTTATTAGTGCTCTAGTTATTAGTTCATACTATAGGCTGGTCCATTTTTTTGAATCCTAGCCCTAAAAAAAACCAACGAGTCACACACTAAGCATAGCAATTATATAAAATGATCAATCGAATTTTTATTCAACCCTATAGAATTGCGGAATTTCTAATTTTTGTTTTGATTGAACATAAAAAGAGTTTGTTCTTTTTTGTTCTATTTCCATCAATGGGTAGACTGTAAAAACTCGTAAAGTCTTATTTTTCTTCGTCTACAAATATCCAAATTTTGATTCCTAATACCCCGTATATAGTTCGAACTGTATAGGAACAATAATCAATTTTAGCTCCAATGGTTTGTAGAGGAACCCTACCTTCTCTGATCCATTCGACGCGTGCAATTTCTTTTCCGTCAATACGCCCTGCAATTTGTACTTGAATTCCTTTTGTATCCGCCTGTTCAGTTAATTCAATAGCTTTTTTCATTGCTTTGCGAAAAGAAACTCTATTTTTTAATTGTCCGGCTATAAATTCTGCAAGAATATTAGGGTGTCCATAAGGATTTGCAATTCTTGTAATAGCAATATTTAGTTTTCGGTTCACACAATTAAGTTCTTTTTGTACATTCATCTGTAATTCTTCGATTCGTCGCGATCTATTTTCTATTAAAAATTTTGGGAATCCTATATAGATTATGACTTGAATTAGGTCAATTCTTTTTTGAATCTCTATCTGTGCAATTCCCTCAACACCGGAGGATATTTGCATAGTTTTTTGTACATAATTCTTAATACAGTTTCGTATTTTTTGATCTTCTTGTAGACCTTCAGAATAAGTTTTTGGTTGTGCAAACCAAAGAGAATGATGACTTTGTGTTGTACCAAGTCGGAAACCAAGTGGATTTATTTTTTGCCCCATAATCCCCCACAGCTCCATCTCCATATATCACACCATTTTTTGTTCTTATTTTGCTTTCTGAATTCTGGTTTGCGATAGTCTGCATATTCATATTTAGGTATGGATATATCTCTTAAACCAATAGTTATATGACAAGTGGGTCTTTTTATCAGATAACTCCGCCCTCGAGCTCGCGGTTTTAATCTTTTGGCAGCAGTATCCTCATTTACTTCGGCTTTAATAATGAATAAACTTGCTTCGTTGAAACCCAGATTTTGAATACCATTTGCTGCTGCAGAATAAACCAATTTCAAAATGGGATAACATGCTCGATAAGGCATGAGTTCTAGTATCATAAGGGTTTCCTCGTAAGAACGTCCACGAATCTGATCAATTACCCTTCGGGCTTTGTGAGCAGACATACATATATGTTGACCTAAAGCATATACTTCTACCGTGTTCTCTATTATCTTTGTCATAAGGTTCACCTCTCACCAATGAATCTATATTCACTTTATTAACGATTAACGACGGGATCTATTATCATTTTTTGCATGTCCACGGAAATTTATAGTGGGCGCAAATTCTCCCAATTTATGTCCTACCATACGATCTGTTATATAAATAGGAAAATGTTCCCTTCCATTATGGATAGCAATAGTATGGCCGACCATTGTGGGTATAATGGTAGATGCCCGGGACCAAGTTATTATTATTTCTTTTTCCGCTTTTGTATTAAGCTTATCGATTTTTCTTAATAAAGGATTCGCTACAAAAGGATTTTTTTTTAGTGAACGTGTCACAGTTAATTAACTCCTATTTTTTTCTTTTGTAAATTGTAAAAACGAAGAAAGAAATTCTATTTTCTCTCCTATTTACTACGGCGGCGAAGAATCAAATTATCACTATATTTATTCCTTTTTCTACTTCTTCTTCCAAGTGCAGGATAACCCCAAGGGGTTGCGGGTCTTTTTCTACCAATTGGAGCCCTTCCTTCACCACCCCCATGGGGGTGGTCTACAGGGTTCATAACTACTCCTCTTACTACAGGACGCTTACCTAGCCAACATTTAGATCCGGCTCTACCCAAACTTTTCTGGTTCACCCCAACATTCCCCACTTGTCCGACTGTTGCTGAGCAGTTTTTGGATATCAAACGGACCTCCCCAGAAGGTAATTTTAATGTGGCCGATTTCCCCTCTTTTGCAATCAGTTTCGCTACAGCACCCGCTGCTCTAGCTAATTGTCCACCCTTTCCAAGTGTGATTTCTATGTTATGTATGGCCGTGCCTAAGGGCATATCGGTTGAAGTAGATTCGTCTTTTTGATCAATCAAAACCCCTTCCCAAACTGTACAAGCTTCTTCCAAAGCATACGGCTTTCTGGATGTAGATGATGATATCTATACAGATGGATCTTATATATATCATATAATATATATCATATAATGAAGTACCACATGAGTGGATATATAGGAATCCAAATCTGCCGAATCACTCATGTTATGATCTTCTACATCCTAGGTCTTCCCGTTCCGTCATCTGGCTTATGTTCTTCATGTAGCATTCAGACCGAATGACTCTATGAAATTACGTCGATACTTCCACATATTATGGGTAACGTAGGAGACATCTCTATTTTTCCCCGGGAAATCTTTCTAATTACCATTACCACTGCTTAGCTTTCAATTCGCCTCTGACCATCAAATCAAATGTGAATAACCCGTCCTCCTCTCTTTGAAACAAGGGGCGCTTCTGGTTCTGTCGGTGCTTGAAACAATTTTGTCTTCTCCATATTACTATATCTCTAGAGTCAATAATTTTATATGAGGAACTACTGAACTCAATCACTTGCTGCCGTTACTCTTCAGTTTTCTGTTGAGGTCTATCCTGTAGAGGTACTCAAATTGGATCAGTGATCGATTTCTAGGTTTCGTCGTAAACCTAATTGGTTACTTCCAATTACGTAAATCAATAGTTCAAACCGCACTCAAAGGTAGGGCATTTCCCATTTTTATAGGAACTTCTGTACCAGAAACAATGGTATCTCCAATTATAGCCCCTCTGGGATGTAAAATATATCTCTTCTCACCATCCCCATAGTGTATGAGACAAATGTATGCATTTCGATTAGGGTCGTATTCTATGGTTACGATTCTACCATATATGTCTTTTTCATTCCGTCGAAAATCGATTTTACGGTATAGACGCTTATGACCTCCCCCTCTATGCCCTGCGGTAATGATTCCTCTGGCATTACGACCTTTACCACAACGATGCTGTCCATAGATCAAATTATTTCGTGGATTGGATTTCACTTGACTGTCTACGGCTCCATTGCGTGTGCTCGGGGTAGAAGTTTTGTATAAATGTATCGTCATGCTATTAAGTATTTTGATTTAAGTTCTTTTCTTTCTAAGAGGTGGAATAGAATAACCCGGTTGAAGCGTAATGATCATACGTCTGTAATGCATTGTATGTCCCATAATAGGTCCCATTCTTCTACCCTTTCCGGGGAGTTGATGACTATTCATAGCTATTACCTTGACACCAAAGAAGAGTTCGACCCAATTCTTTATTTCTGTCCTAGTTGATCCTGATTCGACATTAGAAGTATATTGATTTTTCCCCAATAACCGAATACTTTTGTCTGTAAATACTGCATATTTGATTCCATCCATAAATCGATTTTCTTCCCTATGAGTTCGAGTCTCAATAAGAATGCTAGTTCTTACTGTTCATATGTTATGATATGAATATACCACACCAATTCGTTATGTATAGATGATGAGATTCCATTGATACAGAGCCAATTCCAATAGACTTATTGGAGGGTCCCATTGGCGTGCATCCAGTAGGAATTGAACCTACGAATTCGCCAATTATGAGTTGGGCGCTTTAACCATTCAGCCATGGATGCTTAGCGGGGATCCTCGTACATGGTGAATAACCAAATTCCAATTGAAATGAAATCTTTAGGATAAATCAATGCAATTTAGGAGGAATCAATGAAAGGACATCAATTCAAATCCTGGCTTTTCGAATTGAGAGAGATATTGAGAGAGATCAAGAATTCTCACTATTTCTTAGATTCATGGACCCAATTCAATTCAGTGGGATCTTTCATTCACATTTTTTTCCACCAAGAACGTTTTATAAAACTCTTGGACCCACGAATTTGGAGTATCCTACTTTCACGCAATTCACAGGGTTCAACAAGCAATCGATATTTCACGATCAAGGGTGTAGTACTATTTGTAGTAGCGATCCTTATATATCGTATTAACAATCGAAATATGGTCGAAAGAAAAAATCTCTATTTGACAGGGCTTCTTCCTATACCTATGAATTCCATTGGACCCAGAAATGATACATTGGAAGAATCTTTTGGGTCTTCCAATATCAATAGGTTGATTGTTTCGCTCCTGTATCTTCCAAAAGGAAAAAAGATCTCTGAGAGCTTTTTCCTGGATCCGAAAGAGAGTACTTGGGTTCTCCCAATAACTAAAAAGTGTATCATGCCTGAATCTAACTGGGGTTCGCGGTGGTGGAGGAACTGGCTCGGAAAAAAGAGGGATTCTAGTTGTAAGATATCTAATGAAACCGTCGCTGGAATTGAGATCTCATTCAAAGAGAAAGATATCAAATATCTGGAGTTTCTTTTTGTATATTATATGGATGATCCGATCCGCAAGGACCATGATTGGGAATTGTTTGATCGTCTTTCTCCGAGTAAGAGGCGAAACATAATCAACTTGAATTCGGGACATCTATTCGAAATCTTAGTGAAAGACTGGATTTGTTATCTCATGTTTGCTTTTCGTGAAAAAATACCAATTGAAGTGGAGGGTTTTTTCAAACAACAAGGAGCTGGGTCAACTATTCAATCAAATGATATTGAGCGTTTTTCCCATCTCTTCTTGAGAAACAAGTGGGCTATTTCTTTGCAAAATTGTGCTCAATTTCATATGTGGCAATTCCGCCAAGATCTCTTCGTTAGTTGGGGGAAGAATCCGCACGAATCGGATTTTTTGAGGAACATATCGAGAGAGAATTGGATTTGGTTAGACAATGTGTGGTTGGTAAACAAGGATCGATTTTTTAGCAAGGTACGGAATGTATCGTCAAATATTCAATATGATTCCACAAGATCTAGTTTCGTTCAAGTAACGGATTCTAGCCAATTGAAAGGATCTTCTGATCAATCCAGAGATCATTTCGATTCCATTAGTAATGAGGATTCGGAATATCCCACATTGATCAATCAAAGAGAGATTCACCAACTAAAAGAAAGATCGATTCTTTGGGATCCTTCCTTTCTTCAAACGGAACGAACAGAGATAGAATCAGACCGATTCCCTAAAAGCCTTTCTGGATATTCCTCAATGTCCCGGCTATTCACGGAACGTGAAAGGCAGATGAATAAGCATCTGCTTCCGAAAGAAATCGAAGAATTTCTTGGGAATCCTACAAGATCCATTCGTTCTTTTTTCTCTGACAGATGGTCAGAACTTCATCTGGGTTCGAATCCTACTGAGAGGTCCACTAGAGATCAGAAATTGTTGAAGAAAGAAGAGGATGTTTCTTTTGTCCCTTCCAGGCGATCGGAAAATAAAGAAATAGTTAATATATTCAAGATAATTACGTATTTACAAAATACCGTCTCAATTCATCCTATTTCATCAGATCCGGGATGTGATATGGTTCCGAAGGATGAACTGGATATGGACAGTTCCAATAAGATTTCATTCTTAAACAAAAATCCATTTTTTGATTTATTTCATCTATTCCATGACCGGAACAGGGGGGGATACACGTTACACCACGATTTTGAATCAGAAGAGAGATTTCAAGAAATGGCAGATCTATTCACTCTATCAATAACCGAGCCGGATCTGGTGTATCATAAGGGATTTGCCTTTTCTATTGATTCCTACGGATTGGATCAAAAACAATTCTTGAATGAGGTATTCAACTCCAGGAATGAATCGAAAAAGAAATCTTTATTGGTTCTACCTCCTATTTTTTATGAAGAGAATGAATCTTTTTATCGAAGGATCAGAAAAAAATGGGTCCGGATCTCCTGCGGGAATGATTTGGAAGATCCAAAACCAAAAAGAGTGGTATTTGCTAGCAACAACATAATGGAGGCAGTCAATCAATATAGATTGATCCGAAATTGGATTCAAATCCAATATAGCACCTATGGGTACATAAGAAATGTATTGAATCGATTCTTTTTAATGAATAGATCCGATCGCAACTTCGAATATGGAATTCACAGGGATCAAATAGGAAATGATACTCTGAATCATAGAACTATAATGAAATATACGATCAACCAACATTTATCGAATTTGAAAAAGAGTCAGAAGAAATGGTTCGATCCTCTTATTTTGATTTCTCGAACCGAGAGATTCATGAATCGGGATCCTAATGCATATAGATACAAATGGTCCAATGGGAGCAAGAATTTCCAGGAGCATTTGGAACATTTCGTTTCTGAGCAGAAGAGCCGTTTTCAAGTAGTGTTCGATCGATTACGTATTAATCAATATTCGATTGATTGGTCTGAGGTTATCGACAAAAAAGATTTGTCTAAGTCACTTCGTTTCTTTTTGTCCAAGTTGCTTTTCTTTTTGTCTAACTCACTTCCTTTTTTCTTTGTGAGTTTCGGGAATATCCCCATTCATAGGTCTGAGATCCACATCTATGAATTGAAAGGTCCGAATGATCAACTCTGCAATCAGTTGTTAGAATCAATAGGTCTTCAAATCGTTCATTTGAAAAAATTGAAACCCTTCTTATTGGATGATCATAATACTTCCCAAAAATCGAAATTCTTGATCAATGGAGGAAGAATATCACCATTTTTGTTCAATAAGATACCAAAGTGGATGATTGACTCATTCCATACTAGAAATAATCGCAGGAAATCTTTTGATAACACGGATTCCTATTTCTCAATGATATCCCACGATCAAGACAATTGGCTGAATCCTGTGAAACCATTTCATAGAAGTTCATTGATATCTTCTTTTTATAAAGCAAATCGACTTCGATTCTTGAATAATCCACATCGCTTCCGCTTCTATTGTAACAAAAGATTCCCTTTTTATGTGGAAAAGGCCCGTATCAATAATTATGATTTTACGTATGGACAATTCCTCAATATCTTGTTCATTCGCAACAAAATATTTTCTTTGTGCGGCGGTAAAAAAAAACATGCTTTTTTGGAGAGAGATACTATTTCACCAATCGAGTCACAGGTATCTAACATATTCATACCTAACGATTTTCCACAAAGTGGTGACGAAAGGTATAACTTGTACAAATCTTTCCCTTTTCCAATTCGATCCGATCTATTAGTTCGTAGAGCTATTTACTCGATCGCAGCCATTTCTGGAACACCTCTAACAGAGGGACAAATAGTCAATTTTGAAAGAACTTATTGTCAACCTCTTTCAGATATGAATCCATCTGATTCAGAAGAGAAGAACTTGCATCAGTATCTCAATTTCAATTCAAACATGGGTTTGATTCACACTCCATGTTCTGAGAAATATTTACCATCCGAAAAGAGGAAAAAACGGAGTCTTTGTCTAAAGAAATGCGTTGAGAAAGGGCAGATGTATAGAACCTTTCAACGAGACAGTGCTTTTTCAACTCTCTCAAAATGGAATCTATTCCAAACATATATGCCATGGTTCCTTACTTCGACAGGGTACAAATATCTAAATTTGATATTTTTAGATACTTTTTCAGACCTATTGCCGGTACTAAGTAGCAGTCAAAAATTTGTATCCATTTTTCATGATATTATGCATGGATCAGATATATCATGGCGAATTCTTCAGAAAAAATGGTGTCTTCCACAATGGAATCTGATAAGTGAGATTTCGAGTAAGTGTTTACATAATCTTCTTCTGTCCGAAGAAATGATTCATCGAAATAATGAGTCACCATTGATATCGACACATCTGAGATCGCCAAATGTTCGGGAGTTCCTCTATTCAATCCTTTTCCTTCTTCTTGTTGCTGGATATCTCGTTCGTACACATCTTCTCTTTGTTTCCCGAGCCTATAGTGAGTTACAGACAGAGTTCGAAAAGGTCAAATCTTTGATGATTCCATCATACATGATTGAGTTGCGAAAACTTCTGGATAGGTATCCCACATCCGAACTGAATTCTTTCTGGTTAAAGAATCTCTTTCTAGTTGCTCTGGAACAATTAGGAGATTCTCTAGAAGAAATACGGGGTTCTGCTTTTGGCGGCAACATGCTATGGGGTGGTGGTCCCGCGGATGGGGTTAAATCAATACGTTCTAAGACGAAAGATTTGAATATCAATCTCATCGATATCATCGATCTCATAAGTATCATACCAAATCCCATCAATCGAATCACTTTTTCGAGAAATACGAGACATCTAAGTCATACAAGTAAAGAGATCTATTCATTGATAAGAAAAAGAAAAAAGGGGAACGGTGATTGGATTGATGATAAAATAGAATCCTGGGTCGCGAACAGTGATTGGATTGATGATAAAGAAAGAGAATTCTTGGTTCAGTTCTCCACCTTAACGACAGAAAAAAGGATTGATCAAATTCTATTGAGTCTGACTCATAGTGATCATTTATCAAAGAATGACTCTGGTTATCAAATGATTGAACAACCGGGAACAATTTACTTACGATACTTAGTTGACATTCATAAAAAGCATTTAATGAATTATGAGTTCAATACATCCTGTTTAGCAGAAAGACGGATATTCCTTGCTCATTATCAGACAATCACTTATTCACAAACTTCGTGTGGGGCTAATAGTTTTCATTTCCCATCTCATGGAAAACCCTTTTCGCTCCGCCTAGCCCTATCCCCCTCTAGGGGTATTTTAGTGATAGGTTCTATAGGAACCGGACGCTCCTATTTGGTCAAATACCTAGCGACAAACTCCTATGTTCCTTTCATTACAGTATTTCTGAACAAGTTCCTGGATAACAAGCCTAAAGGTTTTCTTATTGATGATATCGATATTGATGATAGTGACGATATTGATGCTAGTGATGATATTGATGCTAGTGACGATATTGATGCTAGTGACGATATCGATCGTGACCTTGATACGGAGCTGGAGCTTCTAACTATGATGAATGCGCTAACTATCGATATGATGTCGGAAATAGGCCGATTTTATATCACCCTTGAATTCGAATTAGCAAAAGCAATGTCTCCTTGCATAATATGGATTCCAAACATTCATGATCTGGATGTGAATGAGTCGAATTACTTATCCCTCGGTCTATTAGTGAACTATCTCTCCAGGGATTGTGAAAGATGTTCCACTAGAAATATTCTTGTTATTGCTTCGACTCATATTCCCCAAAAAGTGGATCCCGCTCTAATAGCCCCGAATAAATTAAATACATGCATTAAGATACGAAGGCTTCTTATTCCACAACAACGAAAGCACTTTTTCACTCTTTCATATACTAGGGGATTTCACTTGGAAAAGAAAATGTTCCATACTAATGGATTCGGGTCCATAACCATGGGTTCCAATGCACGAGATCTTGTAGCACTTACCAATGAGGCCCTATCGATTAGTATTACACAGAAGAAATCAATTATAGACACTAATACAATTAGATCTGCTCTTCATAGACAAACTTGGGATTTGCGATCCCAGGTAAGATCGGTTCAGGATCATGGGATCCTTTTCTATCAGATAGGAAGGGCTGTTGCACAAAATGTACTTCTAAGTAATTGCCCCATAGATCCTATATCTATCTATATGAAGAAGAAATCATGTAACGAAGGGGATTCTTATTTGTACAAATGGTACTTCGAACTTGGAACGAGCATGAAGAAATTAACGATACTTCTTTATCTTTTGAGTTGTTCTGCCGGATCGGTCGCTCAAGACCTTTGGTCTCTACCCGGACCCGATGAAAAAAACGGGATCACTTCTTCTGGACTCGTTGAGAATGATTCTGATCTAGTCCATGGCCTATTAGAAGTAGAAGGCGCTCTGGTGGGATCCTCACGGACAGAAAGAGATTGCAGTCGGTTTGATAATGATCGAGTGACATTGCTTCTTCGGCCCGAACCAAGGAATCCCTTAGATATGATGCAAAATGGATCTTGTTCTATCGTTGATCAGAGATTTCTCTATGAAAAATACGAATCGGAGTTTGAAGAAGGGGAAGGAGAAGGAGTCCTCGACCCGCAACAGATAGAGGAGGATTTATTCAATCACATAGTCTGGGCTCCTAGAATATGGCGCCCCTGGGGCTTTCTATTTGATTGTATCGAAAGGCCCAATGAATTGGGATTTCCCTATCGGGCCGGGTCATTTCGGGGCAAGCGGATCATTTATGATGAAAAGGATGAGCTTCAAGAGAATGATTCGGAGTTCTTGCAGAGTAGAGCCATGCAGTACCAGACACGAGATAGATCTTCCAAAGAACAAGGCTTTTTTCGAATAAGCCAATTCATTTGGGACCCTGCGGATCCACTCTTTTTCCTATTCAACGATCAGCCCCTTGTCTCTGTCTTTTCACATCGAGAATTCTTTGCAGATGAAGAGATGTCAAAGGGGCTTCTTACTTCCCAACCAGATCCTCCTACATCTATATCTAAACGCTGGTTTATCAAGAATACGCAAGAAAAGCACTTCGAATTGTTGATTCATCGCCGGAGATGGCTTAGAACCAATAGTTCATTATCTAATGGATTTTTCCGTTCTAATACTCCATCCGAGAGTTATCAGTATTTATCAAATCTGTTCCTATCTAACGGAACGCTATTGGATCAAATGACAAAGACATTGTTGAGAAAAAGATGGCTTTTCCCGGATGAAATGAAAATGGAATTCATGTAACAGGAGAAAGGTTTCCCATTACTTAGCCGGAAAGATATGTGGCCATGAAATAGGGATTAAGTGGAACAGAATTGACTGGGTGGTAGAGTCGTGGAAACACCTGTTTCTTCCATATTTTGGACCTTAGCTCCATGGAACAATATGCTACTGCTGAAACATAGAAGAATTGATCAAAACACTATGTATGGATGGTATGAACTGCTTAAACAAGAATTCTTGAACAGCGAACCGCCAGAGCTATTACTAACTACATCAAAAAATTTCCATTAATGAAAGATAAAGATGTAAATCTATTGGAAAATCAAAAATACGCATGTCGGATGAAATGGTTGTTGCTATCTGCTCCAATAACGAATCATTGGTTTAACTGAATAACTAAATAAAATAGATAGACCCTTCTCTTCGTCTCAGGTCGATGGATCTTCTCAATTGGAAGATCCCCTATATGGATAATACACATTCCAGTTGACCGAGCCTAATTCGAATTCTTTTGTTCCGAAGGAAAGATATCCATGGGGCGGTTCGCCCTATTCAGATATTCACGACCAAGAAGAAGAAGTACTGGATTCTCTTTCGGATAGGTCCTGAAAGGAGAAGGAAGGCTGGAATGCCAACAGGCGTCTATTATTGAATTCACCCGACCCGATAGTACCAATTTTGGGAACGTCCAGTGCCAAAGTCACTGAACGGGTAAGTCGCCAATCCCTAAAACGGACTATGTAATGTACTTTATCTGCTGGGTTACAGGCGGGCATTTTACCAGAGGTTTATATTGTATCAATCTACCCTTGTGTGATTCCTGTTGAAGCATATACTCGGGGGGTGGGTGCAGGGCGGACGATTTCAAAGCGGACTCCCCATTCATTAGATAGAGAAGATCAACAAGATTTCGTGATCCGCTGCCGAACTTATTCCAATTCCAAGATCTCGGATCGAATCGATATATCAATATCGATTCGATCCGAGATCTCTTCTTGAATTGCTCATTCAATGAGCATTCTCAATATTATGCCTTGAAGAGGACTCGAACCTCCACGCTCTTTAGCACGAGATTTTGAGTCTCGCGTGTCTACCATTTCACCACCAAGGCATCTTGAAAGTGAATCGTATTCCATGAAGATGATATCTATCTAGTGTGATGTATGGAATATATGACAAGGGTGGAGTGTTGGAGTATTTCTAGTGATCGGTCATGTCATATAGGCCCCAATCGGACATCCAATTGCTTCGATTTGAATTATCCGGAGGATGCCTTATCTATATTAATATTATATCAAAAAGATGGACAATCAAACCTATTTCTCGATTCAATAGAAGCCCAAAGAGGTGAATAGGGTCCCAAATAACGAGAGATATGTAAAAAGCAGGTCCGATTACGCCTATTCCTAATCCTAAATGGAATGTAACGACGTAGGGATCCATATGTAAACATAGTATCTATTTAGATACGCTCGAATGACCCCTTCTCATAATGAGAATGTATATAACCCTATTCCGGTCTGGTCCGGTATGGAATGAACTTATAATCATGGAATCGACTCGATCATCAGATTATAGATTATAAGTTCATAACCCTAGCCCATTCCCATTTTGTTCGGAACAGATCTACTAATTCTTTGATTCCAGTTAGTAAGAGGGATCTTGAACTAAGAAATAGATTCTAGAAGCTAACTAGAAGCTAAAAAAGGGTATCCTGAGCAATTGCAATAATCGGGTTCATTGATATTCCTGGTATAGTAGATGCTATCACACATAGAATCATACTCAATTCGATGGAATTGTTTGATCTTAAAGGGGATCCTCTATAATTTCGCACGTGAGGGGTTATTTCTTGCTTTCGTCCAGTCATTAATAACTTGATTATTTTTAGATAATAGTAGATAGAAACAACGCTCGTAAGGAGTCCTATTGAAACCAAGAAATATAGGCCTGCCTGCCATCCACACCAGAATAAATGGAGTTTTCCGAAAAAACCTGCTAGTGGAGGAAGACCTCCTAGGGATAAGAGACATAGAGCTAAAGAGAGAGCCAAAAAAGGATCTTTTGTGTATAATCCTGCATAATCTCGAATGTTATCAGTTCCGGTACGTAGACCAAATAATACAATGCAAGCAAAAGTTCCTAGATTCATGGAGATATAGAACAGCATATAAGTTATCATGCTCGCATATCCACCATTTGAGTCTCCAACAATTATTCCAATAATTACATATCCGATTTGACCTATGGACGAATATGCAAGCATACGTTTCATGCTTGTTTGAGTAATAGCAATGAGATTCCCCAATATCATGCTAAGAATAGCTAGGATTTCCAGAAGAAGATGCCATTCGTTTGATGAGAAATAAAAAGGAATATCGAAAATTCGAGTGGCTGAAGCTGAAGCAGCTACTTTCGAAGTAACAGAAAGAAAAGCAACGACTGGAGTGGGAGAGTCAGAGTCGAAAAGAGGATTCCTCACTTCTTTCTCTCATTCAAAACCGTGCATGAGACTTTCATCTCGCACGGCTCCTAAGTGATAAAAGTAAAGAAGAACTCATCTTCTTTCTTTTTTGATTACCTTCCTCGCGTATGTATAAGATCGAATCCATTCGATTTCTAAAAAGGATTACTAATCCTTAACTTTTCGAGGAATCCTTCATCAGTGGTTGTGAATGACTGATTTTTCTCAATCTTTTCGACCTTAGTTCCGTAGGAGCAAGTCAGAAAGATTGAGAAATAGAACCATCTGATTTGATTCGTTCTCAATAGCCATGAGATGATCATCTTAGGGTGATCCTTTTGTCGACGGATGCTCCTATTACACTCGTAGTCTCTGAAGGATGAGAATCAACCCTGTAGCATCTACATCGAGAATTCAAGTATTGTATACGTCATTAGTCCGATCCTTTGTAGGAACTACCCGTAATAACGAACTTGCAAAATGGATCTGTTTATCATAAAGAGATTCGTTGTTCCTGACCCTGCTTGACCTTAATTGTTATTTGAACAAGTAAAAGTTATGTCTTGGTCCGAGTGGGGATAGCATTTCTCTTCTGCATGTCCATGGAGTTTTGAAAAATCCAAACATCTCCGAGATAGATAGAGAGGTAGGAATTTATCGAACGAACCGCACTCCTTCGTATACGTCAGGAGTCCATTGATGAGAAGGGGCTGGGGAAAGCTTGAACCCAATTCCTACGGTGATGAATATAAGCGCAATTGAAATTCCTGGGGAGTTATACATTTGTGTATTGATAAGACCATTCACTATTTCTTGAAGCTCGATCTCGCCCCCGGATGAACCATATAGCCAAGAGAAACCATGAACCAGAATAGAAGAGCTTGCCCCACCCATGAGTAAATATTTCATAGTAGCCTCATTAGACCGTACGTCTTTCTTGGTATATCCAGATAATAGGTAGGAGCATAAACTGAAACATTCTGGAGCTACAAAGATAGTTATTAAATCGTTAGCACCGCATAAAAACATTCCTCCTAGAGTAGCTGTTAATACGAATAACAGAAACTCTGTTATAGCCATTTCTGTACATTCAATGTACTCCACGGATAGAGGAATACATAGAGTTGAACACAGTAAAATAAGAAATTGAAAGATTTCGTTGAAATTGTTCGTTTGGAAATTTCCCGAAAAGCTAATCATAGGTTCTTCTCTCCATCGGAACAATAGGGCCGTTATGCTCATTACTAAACTTGTTGAAGAGATGAAATATAACCAAGGTATATCTTTTTGATCAGAGGTTGAATCGATCATCAGAAGAAGAATTAGGCCAAAAATTAGGATACATTCTGGGAAAATAAAACTTCCATCGAAGAGAAGCAAATGAAAGGCTTTCATAAAAATTCTCGTAGAATCGAGAATGAAGTTTTCATTCTGTACATGCCAGATCATGAATTAGTAACTGCATACAATCTCCAAAAAAATCCCAATTGTTTCGAACTTTCTATTTTTGGAATGGAATATTTACGGAATCCCCATGAATAGGATCAAACCTTATTCCATGGTATTTACATGAGATTCCTCTTTCTTATTCTTAAGCAAGTCCCCGAGAGGGCTTAGTTGATCCATGATTTATGTTTCATCTTTCGTTTCCTTTTCGTTTGTTTCGAGAAATATATCGATCAATTCCGACTCTTTCTTTTTCTATTGATTCTTTTCCGCTCGAGATGTATGGATCCACGGATCTATGTGTCTATATAGACCCTGTTATGGATTAACGAAAATGTGCAAAAGCTCTATTTGCCTCTGCCATTCTATGAGTCTCTTCCTTTTTGCGTATGGCATCGCCACTCCCTTTGGCAGCATCCACTAATTCGGAACTTAATTTGAAAGCCATATTTCGACCCGGACGTTTTCGGGATGCCCCTAATAACCAACGAACGGCAAGTGCTTTTCCTTGTGCGGATCCTATTTCAATGGGAACTTGATGAGTCGATCCGCCTACACGTCTTGCTTTTACTGCTATATCGGGAGTTACTCCACGTATTGCTTGACGTAAAACAGATAGTGGATTTTTTTCTGTCTTTTGTTGAATCTTTTTCAAGGCTCGATAGATAATTTGATAAGCCAATGATTTTTTTCCGTGTTTCAGAATACGGTTAACCAACATGTTAACTAATCGATTACGATAAATTGGATCGGACTTTGCAGTTTTTTCTTCTGTAGTACCTCGACGTGACATGAGCGCGAAAGGAGTTCAAGAATCCGTTTTCTTTTTATAAGGGCTAAAATCATTTATTTTGGCTTTTTGACCCCATATTGTAGGGTGGATCTCGAAAGATATGAAAGATCTCCCTCCAAGCCGTACATACGACTTTCATCGAATACGGCTTTCCACAGAATTCTATATGTATCTATGAGATCGAGTATGGAATTCTGTTTACTCACTTTAAATTGAGTATCCGTTTCCCCCCCTTTCCTGCTAGGATTGGAAATCCTGTATTTTACATATCCATACGATTGAGTCCTTGGGTTTCCGAAATAGTGTAAAAAGAAGTGCTTCGAATCATTGCTATTTGACCCGGACCTGTTCTAAAAAAGTCGAGGCATTTCGAATTGTTTGTTGACACGGACAAAGTCAGGGAAAACCTCTAAAATTATTTCAATATTGGACCTTGGACATATAATAGTTCCGAATCGAATCTCTTTAGAAAGAAGATCTTTTGTCTCATGGTAGCCTGCTCCAGTCCCCTTACGAAACTTTCGTTATTGGGTTAGCCATACACTTCACATGTTTCTAGCGATTCACATGGCATCATCAAATGATACAAGTCTTGGATAAGAATCTACAACGCACTAGAACGCCCTTGTTGACGATCCTTTACTCCGACAGCATCTAGGGTTCCTCGAACAATGTGATATCTCACACCGGGTAAATCCTTAACCCTCCCCCCTCTTACTAAGACTACAGAATGTTCTTGTGAATTATGGCCAATACCAGGTATATAAGCAGTGATTTCAAACCCAGAGGTTAATCGTACTCTGGCAACTTTACGTAAGGCAGAGTTTGGTTTTTTGGGGGTGATAGTGGAAAAGTTGACAGATAAGTCACCCTTACTGCCACTCTACAGAACCGTACATGAGATTTTCACCTCATACGGCTCCTCGTTCAATTCTTTCGAAGTCATTGGGTCCTTTTCCTCGTTCGATAATCTCCTCCCTTCTTCCACTCCGTCCCCAAGAGTAACTAGGACCAATTCAGTCACGTTTTCATGTTCCAATTGAACACTTTCCATTTTTGATTATTCTCAAAGGAGAAGATTATTCTTTTTACCAAACATCTGCGGATCCAATCACACGCTCTTATAATAAGAACAAGAGATCTTTCTCGATCAATCCCTTTGCCCCTCATTTTTCGAGAATCAGAAAGATCCTTTTCAAGTTTGAATTTGTTCATTTGGAATCTGGGTTCTTCTACTTCATTTTTATTTACTTATTTCTTTATTATTTTTTTTCCCTCTCTTTTCTTTTTTTATTTCTTTTTTTTTTTATTTTATTCTCTTCCATCATTCCTTAAGTCCCATAGGTTTGATCCTATAGAATCTGATCCATTTTCTCATTGAGCGAAGGGTACGAAATAAATCGGATTGATTTTTCGATCAAAAGTACTATGTGAAATCTTCGGTTTTTCCTCTTTCTCTATCCCTATCCCATAGGTACAGCATTTGAATCAATAGAGAACCTTTTCTTCTGTATCTAGATGAATCGATATTCTTCCATTCCAATTCCTTCCCGATACCTCCCAAGGAAAATCCCGAATTGGATCCCAAATTGACGGGTTAGTGTGAGCTTATCCATGCGGTTATGCACTCTTCGAATGGGAATCCATTTTCTGAAAGATCCTGGCTTTCGTGCTTTGGTGGGTCTCCGAGATCCTTTCGACGACCTATGTTGTGTTGAAGGGATATCTATATGATCCGATCGATTGCGTAAAGCCCGCGGTAGCAACGGAACCGGGGAAAGTATACATAAGTATACAGAAAAGACAGTTCTTTTCTATTATATTAGTATTTTCTATTCTATTAGTATTAGATTAGTATTAGTTAGTGATCCCGGCTCAGTGAGTCCTTTCTTCCGTGATTAACTGTTGGCACCAGTCCTACATTTTGTCTCTGTGGACCGAGGAGAAAGGGGGCTCGGCGGGAAGAGGATTGTACCATGAGAGAAGCAAGGAGGTCAACCTCTTTCAAATATACAACATGTATTCTGGCAATGCAATGTAGTTGGACTTTCATCTTGATCCGAATGAATCATCTTTTCCACGGAGGCAAATCTTTGCCTGCTAGGCAAGAGGATAGCAAGTTCAAAATTCTGTTTCGGTAGGACATGTATTTCTATTACTATGAAATTCAGAAATGAAGTAGTTAATCGTTTTGTCAATTTTTCGGGGCGTGGAAAGACATAAGAACTCTTGAATGGAAATGGAAAAGAGATGTAACTCCAGTTCCTTTGGAAATGGTAAGATCTTTGGCGCAAGAAGAAGGGGTTGATCCGTATCATCTTGACTTGGTTCTGATTTCTCTATTTTTTTAAGAATACCGCTTCTCCTACCCGTATCGAATAGAACTTCTTCATGGAAAACCTGCTTGATTTAGATCGGGAGAATCGTACGGTTTTATGAAAGCATGTGCTACGGTTCGAATCCGTAGTCAATCCTATTTCTAGGAGCAGTTGACAATTGAATCCAATTTTTCCCATTAATTTCGTATCCGTAATAGTGCGAAAGGAAGGCCCGGCTCCAAGTTGTTCAAGAATAGTGGCGTTGAGTTTCTCGACCCTTTGCCTTAGGATTAGTCAGCTCTATTTCTTGGTGGAGGCGGGGAAGGGATATAACTCAGCGGTAGAGTGTCACCTTGACGGGGTGGAAGTCATCAGTTCGAGCCTGATTATCCCTAAACCCAATATGAGTTGTGAGTTTTTCTATTTTTACTTGCCCCCCCGCCGTGATCGAATAAGAATGGGAATGGATAAGAGGCTCGTGGGATTGACGTGAGGGGGTAGGGATGGCTATATTTCTGGGAGCGAACTCCAGGCGAATATGAAGCGCATGGATACAAGTTATGCCTTGGAATGAAAGACAATTCCGAATCAGCTTTGTCTACGAACAAGGAAGCTATAAGTAATGCAACTATGAATCTCATGGAGAGTTCGATCCTGGCTCAGGATGAACGCTGGCGGCATGCTTAACACATGCAAGTCGGACGGGAAGTGGTGTTTCCAGTGGCGGACGGGTGAGTAACGCGTAAGAACCTGCCCTTGGGAGGGGAACAACAGCTGGAAACGGCTGCTAATACCCCGTAGGCTGAGGAGCAAAAGGAGGAATCCGCCCGAGGAGGGGCTCGCGTCTGATTAGCTAGTTGGTGAGGCAATAGCTTACCAAGGCGATGATCAGTAGCTGGTCCGAGAGGATGATCAGCCACACTGGGACTGAGACACGGCCCAGACTCCTACGGGAGGCAGCAGTGGGGAATTTTCCGCAATGGGCGAAAGCCTGACGGAGCAATGCCGCGTGGAGGTAGAAGGCCCACGGGTCGTGAACTTCTTTTCCCGGAGAAGAAGCAATGACGGTATCTGGGGAATAAGCATCGGCTAACTCTGTGCCAGCAGCCGCGGTAATACAGAGGATGCAAGCGTTATCCGGAATGATTGGGCGTAAAGCGTCTGTAGGTGGCTTTTTAAGTCCGCCGTCAAATCCCAGGGCTCAACCCTGGACAGGCGGTGGAAACTACCAAGCTGGAGTACGGTAGGGGCAGAGGGAATTTCCGGTGGAGCGGTGAAATGCGTAGAGATCGGAAAGAACACCAACGGCGAAAGCACTCTGCTGGGCCGACACTGACACTGAGAGACGAAAGCTAGGGGAGCGAATGGGATTAGATACCCCAGTAGTCCTAGCCGTAAACGATGGATACTAGGCGCTGTGCGTATCGACCCGTGCAGTGCTGTAGCTAACGCGTTAAGTATCCCGCCTGGGGAGTACGTTCGCAAGAATGAAACTCAAAGGAATTGACGGGGGCCCGCACAAGCGGTGGAGCATGTGGTTTAATTCGATGCAAAGCGAAGAACCTTACCAGGGCTTGACATGCCGCGAATCCTCTTGAAAGAGAGGGGTGCCTTCGGGAACGCGGACACAGGTGGTGCATGGCTGTCGTCAGCTCGTGCCGTAAGGTGTTGGGTTAAGTCCCGCAACGAGCGCAACCCTCGTGCTTAGTTGCCACCGTTGAGTTTGGAACCCTGAGCAGACTGCCGGTGATAAGCCGGAGGAAGGTGAGGATGACGTCAAGTCATCATGCCCCTTATGCCCTGGGCGACACACGTGCTACAATGGCCGGGACAAAGGGTCGCGATCCCGCGAGGGTGAGCTAACTCCAAAAACCCGTCCTCAGTTCGGATTGCAGGCTGCAACTCGCCTGCATGAAGCCGGAATCGCTAGTAATCGCCGGTCAGCCATACGGCGGTGAATTCGTTCCCGGGCCTTGTACACACCGCCCGTCACACTATGGGAGCTGGCCATGCCCGAAGTCGTTACCTTAACCGCAAGGAGGGGGGTGCCGAAGGCAGGGCTAGTGACTGGAGTGAAGTCGTAACAAGGTAGCCGTACTGGAAGGTGCGGCTGGATCACCTCCTTTTCAGGGAGAGCGAATGCTTGTTGGGTATTTTGGTTTGACACCGCTTCACACCCAACAAGAAGCGAGCTACGCCTGAGTGAAACTTGGAGATGGAAGTCTTCTTTCGTTTCTCGACGGTGAAGTAAGACCAAGCCCATGAGCTTATTATCCTAGGTCGGAACAAGTTGATAGGATCCCCCTTTTACGCCCCCATGTCGCCACACGGGAGGGACATGGGGGCGTAAAAAGGAAAGAGAGGGATGGGGTTTCTCTCGCTTTTGGCATAGTGGGCCCCCAGCGGGAGGCCCGCACGACGGGCTATTAGCTCAGTGGTAGAGCGCGCCCCTGATAATTGCGTCGTTGTGCCTGGGCTGTGAGGGCTCTCAGCCACATGGATAGTTCAATGTGCTCATCAGCGCCTGACCCTGAGATGTGGATCATCCAAGGCACATTAGCATGGCGTACTTCTCCTGTTCGAACCGGGGGTTTGAAAACAAACTCCTCCTCAGGAGGATAGATGGGGCGATTCAGGTGAGATCCAATGTAGATCCAACTTTCTATTCACTCGTGGGATCCGGGCGGTCCGGGGGGGACCACCACGGCTCCTCTCTTCTCGATAATCCATACATCCCTTATCAGTGTATGGACAGCTATCTCTCGAGCACAGGTTTAGGTTCGGCCTCAATGGGAAAAAAAATGGAGCACCTAACAACGTATCTTCACAGACCAAGAACTACGAGATCGCCCCTTTCATTTCATTCTGGGGTGACGGAGGGATCGTACCATTCGAGCCTTTTTTTTCATGCTTTTCCCGGAGGTCTGGAGAAAGCTGCAATCAATAGGATTTTCCTAATCCTCCCTTCCCGAAAGGAAGAACGTGAAATTCTTTTTCCTTTTCCTTTCCGCAGGGACCAGGAGATTGGATCTAGCCGTAAGAAGAATGCTTGGCTGATAAATAACTCACTTCTTGGTCTTCGACCCCCTCAGTCACTACGAACGCCCCCGATAGGTGCAATGGGATGTGTCTATTTATCTATCTCTTGACTCGAAATGGGAGCAGGTTTGAAAAAGGATCTTAGAGTGTCTAGGGTTGGGCCGGGAGGGTCTCTTAACGCCTTCTTTTTTCTTCTCATCGGAGTTATTTCCCAAATACTTGCCATGATAAGGAAGAAGGGGGGAACAAGCACACTTGGAGAGCGCAGTACAACGGAGAGTTGTATGCTGCGTTCGGGAAGGATGAATCGCTCCCGAAAAGGAATCCGTTGATTCTCTCCCAATTGGTTGGACCGTAGGTGCGATGATTTACTTCACGGGCGAGGTCTCTGGTTCAAATCCAGGATGGCCCAGCTGCGCCAAGGAAAAGAAAAAGAATAGAAGAAGCATCGGACTCCTTCATGCATGCTCCACTTGGCTCGGGGGGATATAGCTCAGTTGGTAGAGCTCCGCTCTTGCAATTGGGTCGTTGCGATTACGGGTTGGATGTCTAATTGTCCAGGCGGTAATGATAGTATCTTGTACCTGAACCGGTGGCTCACTTTTTCTAAGTAATGGGGAAGAGGACCGAAACATGCCACTGAAAGACTCTACTGAGACAAAGATGGGCTGTCAAGAACGTAGAAGAGGTAGGATGGGCGGTTGGTCAGATCTAGTATGGATCGTACATGGACGGTAGTTGGAGTCGGCGGCTCTCTTAGGGTTCCCTCATCTGGGATCCCTGGGGAAGAGGATCAAGTTGGCCCTTGCGAACAGCTTGATGCACTATCTCCCTTCAACCCTTTGAGCGAAATGCGACAAAAGGAAGGAAAATCCATGGACCGACCCCATCGTCTCCACCCCGTAGGAACTACGAGATCACCCCAAGGACGCCTTCGGTATCCAGGGGTCGCGGACCGACCATAGAACCCCGCTCAATAAGTGGAATGCATTAGCTGTCCACTCTCAGGTTGGGCAGTAAGGGTCGGAGAAGGGCAATTACTCATTCTTAAAACCTGCGGTCGGAGAAGGAGCAATCACTCATTCTTAAAACCAGCATTCTTAAGAACAAAGAGTGGGGGCGGAAAAGGGGGGAAAGCTCTCCGTTCCTGGTTCTCCTGTAGCTGGATCCTCCGGAACCACAAGAATCCTTAGTTAGAATGGGATTCCAACTCAGCACCTTTTGAGATTTTGAGAAGAGTTGCTCTTTGGAGAGCACAGTACGATGAAAGTTGTAAGCTGTGTTCGGGGGGGAGTTATTGTCTATCGTTGGCCTCTATGGTAGAATCAGTGGGGGCCTGCGAGGCGGTGGTTTACCCTGTGGCGGATGTCAGCGGTTCGAGTCCGCTTATCTCCAACTCGTGAACTTAGCCGATACAAAGCTATATGAATATGATAGCACCCAATTTTTCCGATTCGGCAGTTCGATCTATGGTTTATCATTCATGGACGTTGATAAGATCCTTCCATTTAGCAGCACCTTAGGATGGCATAGCCTTAAAGTCAAGTTAAGGGCGAGGTTCAAAGAAGGAAAGGCTTACGGTGGATACCTAGGCACCCAGAGACGAGGAAGGGCGTAGTAAGCGACGAAATGCTTCGGGGAGTTGAAAATAAGCGTAGATCCGGAGATTCCCGAATAGGTCAACCTTTCGAACTGCTGCTGAATCCATGGGCAGGCAAGAGACAACCTGGCGAACTGAAACATCTTAGTAGCCAGAGGAAAAGAAAGCAAAAGCGATTCCCGTAGTAGCGGCGAGCGAAATGGGAGCAGCCTAAACCGTGAAAACGGGGTTGTGGGAGAGCAATACAAGCGTCGTGCTGCTAGGCGAAGCGGTGGAGTACCGCACCCTAGATGGCGAGAGTCCAGTAGCCGAAAGCATCACTAGCTTACGCTCTGACCCGAGTAGCATGGGGCACGTGGAATCCCGTGTGAATCAGCAAGGACCACCTTGCAAGGCTAAATACTCCTGGGTGACCGATAGCGAAGTAGTACCGTGAGGGAAGGGTGAAAAGAACCCCCATCGGGGAGTGAAATAGAACATGAAACCGTAAGCTCCCAAGCAGTGGGAGGAGCCCACGGCTCTGACCGCGTGCCTGTTGAAGAATGAGCCGGCGACTCATAGGCAGTGGCTTGGTTAAGGGAACCCACCGGAGCCGTAGCGAAAGCGAGTCTTCATAGGGCAATTGTCACTGCTTATGGACCCGAACCTGGGTGATCTATCCATGACCAGGATGAAGCTTGGGTGAAACTAAGTGGAGGTCCGAACCGACTGATGTTGAAGAATCAGCGGATGAGTTGTGGTTAGGGGTGAAATGCCACTCGAACCCAGAGCTAGCTGGTTCTCCCCGAAATGCGTTGAGGCGCAGCAGTTGACTGGACATCTAGGGGTAAAGCACTGTTTCGGTGCGGGCCGCGAGAGCGGTACCAAATCGAGGCAAACTCTGAATACTAGATATGACCTCAAAATAACAGGGGTCAAGGTCGGCCAGTGAGACGATGGGGGATAAGCTTCATCGTCGAGAGGGAAACAGCCCGGATCACCAGCTAAGGCCCCTAAATGACCGCTCAGTGATAAAGGAGGTAGGGGTGCAGAGACAGCCAGGAGGTTTGCCTAGAAGCAGCCACCCTTGAAAGAGTGCGTAATAGCTCACTGATCGAGCGCTCTTGCGCCGAAGATGAACGGGGCTAAGCGATCTGCCGAAGCTGTGGGATGTAAAAATGCATCGGTAGGGGAGCGTTCCGCCTGAGAGGGAAGCCCCCGCGCGAGCGGCGGTGGACGAAGCGGAAGCGAGAATGTCGGCTTGAGTAACGCAAACATTGGTGAGAATCCAATGCCCCGAAAACCCAAGGGTTCCTCCGCAAGGTTCGTCCACGGAGGGTGAGTCAGGGCCTAAGATCAGGCCGAAAGGCGTAGTCGATGGACAACAGGTGAATATTCCTGTACTACCCCTTGTTGGTCCCGAGGGACGGAGGAGGCTAGGTTAGCCGAAAGATGGTTATCGGTTCAAGGACGCAAGGTGCCCCTGCTTTTTCAGGGTAAGAAGGGGTAGAGAAAATGCCCCGAGCCAATGTTCGAGTACCAGGCGCTACGGCGCTGAAGTAACCCATGCTATACTCCCAGGAAAAGCTCGAACGACCTTCAACAAAAGGGTACCTGTACCCGAAACCGACACAGGTGGGTAGGTAGAGAATACCTAGGGGCGCGAGACAACTCTCTCTAAGGAACTCGGCAAAATAGCCCCGTAACTTCGGGAGAAGGGGTGCCTCCTCACAAAGGGGGTCGCAGTGACCAGGCCCGGGCGACTGTTTACCAAAAACACAGGTCTCCGCAAAGTCGTAAGACCATGTATGGGGGCTGACGCCTGCCCAGTGCCGGAAGGTCAAGGAAGTTGGTGACCTGATGACAGGGGAGCCGGCGACCGAAGCCCCGGTGAACGGCGGCCGTAACTATAACGGTCCTAAGGTAGCGAAATTCCTTGTCGGGTAAGTTCCGACCCGCACGAAAGGCGTAACGATCTGGGCACTGTCTCGGAGAGAGGCTCGGTGAAATAGACATGTCTGTGAAGATGCGGACTACCTGCACCTGGACAGAAAGACCCTATGAAGCTTCACTGTTCCCTGGGATTGGCTTTGGGCTTTTCCTGCGCAGCTTAGGTGGAAGGCGAAGAAGGCCTCCTTCCGGGGGGGCCCGAGCCATCAGTGAGATACCACTCTGGAAGAGCTAGAATTCTAACCTTGTGTCAGGACCTACGGGCCAAGGGACAGTCTCAGGTAGACAGTTTCTATGGGGCGTAGGCCTCCCAAAAGGTAACGGAGGCGTGCAAAGGTTTCCTCGGGCCGGACGGAGATTGGCCCTCGAGTGCAAAGGCAGAAGGGAGCTTGACTGCAAGACCCACCCGTCGAGCAGGGACGAAAGTCGGCCTTAGTGATCCGACGGTGCCGAGTGGAAGGGCCGTCGCTCAACGGATAAAAGTTACTCTAGGGATAACAGGCTGATCTTCCCCAAGAGCTCACATCGACGGGAAGGTTTGGCACCTCGATGTCGGCTCTTCGCCACCTGGGGCTGTAGTATGTTCCAAGGGTTGGGCTGTTCGCCCATTAAAGCGGTACGTGAGCTGGGTTCAGAACGTCGTGAGACAGTTCGGTCCATATCCGGTGTGGGCGTTAGAGCATTGAGAGGACCTTTCCCTAGTACGAGAGGACCGGGAAGGACGCACCTCTGGTGTACCAGTTATCGTGCCCACGGTAAACGCTGGGTAGCCAAGTGCGGAGCGGATAACTGCTGAAAGCATCTAAGTAGTAAGCCCACCCCAAGATGAGTGCTCTCCTATTCCGACTTCCCCAGAGCCTCCGGTAGCACAGCCGAGACAGCGACGGGTTCTCTGCCCCTGCGGGGATGGAGCGACAGAAGTTTTGAGAATTCAAGAAAAGGTCACGGCGAGACGAGCCGTTTATCATTACGATAGGTGTCAAGTGGAAGTGCAGTGATGTATGCAGCTGAGGCATCCTAACAGACCGTTAGACTTGAACCTTGTTCCTACATGACCCGATCAATTCGATCAGGCACTCGCCATCTATTTTCATTGTTCAACTCTTTGACAACACGAAAAAACCATTGTTCAACTCTTTGACAACATGAAAAAACCAAAAGCTCCGCCCTCCCTCTCTATCTATCCAAGGGATGGAAGGGCGGAGGCCTTTGGTGTCCCCTCCAGTCAAGAATTGGGACTAGCCAATATGCTTTTCTCGCATGCCTTTCTTCGTTCATGGTTCGATATTCTGGTGTCCTAGGCGTAGAGGAACCACACCAATCCATCCCGAACTTGGTGGTTAAACTCTACTGCGGTGACGATACTGTAGGGGAGGTCCTGCGGAAAAATAGCTCGACGCCAGGATGATAAAAAGCTTAACACCTCTCATTCTTATTACTTTTGCAATATGAAAAAAAAAATGAAAAATGAAAAGGTCGTCTTATTCAAAACCCCAATTATGAAATCCCTTCTCTCCCACTTCACACCTCGTAACGCACCGTGTTCTTATAGAGAGAAAGGTGCTTTCCCATCTTCTTAACCCGAAATGGCTGAGGAGAGGAAAGGTTCCTTTTTTTTAGGGTACTTCCGGGAACAGATCCAGTGGAGACGGGGCGGGGCCTGTAGCTCAGAGGATTAGAGCACGTGGCTACGAACCACGGTGTCGGGGGTTCGAATCCCTCCTCGCCCACAACCTTCCCTTTTTGGAAGGACCCTTCCCTCTGGGGGTAGGAAAATCATGATCGGGATAGCGGACCCAAAGCTATGGAACTTAGGTGTGGGTCTTTTGTCGAAATGGAGTAGCCTTACTTTTTCTTTTTTTTTTATTTACCATTAAGGGTTTTAATCCATTTAAATTTTAAATATAGTATTCCCGATGCGAATCGGCATATTTTTTTTTGTTTGACGCCCCGTAACTCTTCCTCGGCCAGGCTTGGGCAGAATAGGAGAGCAAGTATTAGTAGCATAGCAAAAATGCGTTCCTCGTCATTAATATGTTTGCCCGCGGTAATTGTGGCCTCTCGGGAGAATCGATGACTGCATCTTTGATGCACTTGCTAGTACTAGTACATCTGAGAATTCTTAATTGGCTAATTGTAAATAGCCCCAGGACTATGGAACAAAGGATTATCCCGGACCTACGCCGAGGTATTGACGGTGATTCTCAAATATCGCAGAACAGAATGTGATACGATGAGATAGAATGCAATAGAAACAAAGACACAGGGAACGGGTTACCTACTTTTAACGGTCAAAGCGAACCCTTTCATTCTGACATTCTGAATTCTTTAATTCGGAATGAATCAAATCTCCCCAAGTAGGATTCGAACCTACGACCAGTCAGTTAACAGCCGACCGCTCTACCACTGAGCTACTGAGGAACTGCGGGAGATTCTCTCTCATAGAGTTCAATTCCCGTTCTCAACCCATGACCAATATGAACTCGAAGTTTCCTTCGTAACCCCCGGAACTTCTTCGTAGTGGCTCCGTTCCATGCCTCGTTTCATAGGGAACCTCAAAGTGGCTCTATTTCATTATATTCCATCCATATCCCAATTCCATTTATTTAATATCCCTTTGGTGTCATTGACATAAGAATTGACATAAGAGATGTCGTTTCTAGTCTATCTGTTTCTATTTCTATATATGGAAAGTTCAAAAATCATCATATAATAATCCAGAAATTGAAATAGAAAAGAAAAAAGGGAGGTTTGTGATGATTTTTCAATCTTTTATACTAGGTAATCTAGTATCCTTATGCATGAAGATAATCAATTCGGTCGTTGTGGTCGGACTCTATTATGGATTTATGACCACATTCTCCATAGGGCCCTCTTATCTCTTCCTTCTCCGAGCTCGGGTTATGGAAGAAGGAGAAGAAGGAACCGAGAAGAAGGTATCAGCAACAACAGGTTTTATTGCGGGACAGCTCATGATGTTCATATCGATCTATTATGCGCCTCTGCATCTAGCATTGGGTAGACCTCATACAATAACTGTCCTAGCTCTACCGTATCTTTTGTTTCAGTTCTTCTGGAACAATCACAAACACTTTTTTGATTATGGATCTACTACCAGAAATTCAATGCGTAATCTTAGCATTCAATGTGTATTCCTGAATAATCTCATTTTTCAATTATTCAACCATTTCATTTTACCAAGTTCAATGTTAGCCAGATTAGTCAACATTTATATGTTTCGATGCAACAACAAGATGTTATTTGTAACAAGTAGTTTTGTTGGTTGGTTAATTGGTCACATTTTATTCATGAAATGGGTTGGATTGGTATTAGTTTGGATACAGCAAAAGAAGTCTATTAGGTCTAATGTACTTATTCGATTTAATAAGTACCTTGTGCTTGTGTCAGACTTGAGAAATTCTATGGTTCGAATCTTTAGTATTCTCTTATTTATTACCTGTATCTACTATTTAGGCAGAATACCGTCACCCATTTTTACTAAGAAATTGAAAGAAACCTCAGAAACGGAGGAAGAAACAGATGTAGAAATAGAAACAACTTTCGAAAGGAGGGGGACTAAACAGGAACAAGAGGTATCCACCGAAGAAGATCCTTCTCCTTCCCTTTTTTCGGAAGAAAAGGAGGATCCGGACAAAATCGAGGAAACGGAAGAGATCCGAGTGAATGGAAAGGAAAAAAAAAAAACAAAGCATGAATTACACTTTCACTTTAAAGAGACATGCGATAAAAATAGCCCAGTTTCAGAAACTTCTTATCTGGATGGGAATCAAGAAAATTCGAAATTAGAAATATTTAAAGAAAAAAGAGCAACTTATACATTAACAAGATTAATACAGATTAACAAGACTAATACAGAAAATAAATATAATAAGAGATAAAAGGAGATGCGACTTCCCCCTAAATATTTTATACCTTCCCCTACAAAAAAACTCGTAATACCAACCCCATTCGTAATTCCATCAATTACTCGTCTATCAAACAAATGAATTAGTTCAGCTAATCCTCTTATACCTTCCGTTAAGGATCTTGTATAAAAAGCATCTATGTAAGCACGATTATAGGACCAATCATATAGAAAATTGATTATTTTTTCCCAAAGAATTCTCTTAGGTCCTCTTTTAGCAAATAAATTAAGTATGTTCCAATTTTGTAAAGATGAATAAAAAGGCTTATATAAAAAGTAGGCTATAAATAGTCCGAAAGACGTTATACTGACGGAAAGGGTTGGATTTTTCAAAACTTCATACCAATCCAAAAAATGATTTGAATTTTGATGTAAAAGATTTATAGATGGAGTTAACAATTTGGATAAGATATCCAAATCCATTCCTTCTTGATTGAAAGGAATTCCTATAGCTCCAACAAACAAAGGAAATAGGACTAATACAAGCATAGCAAATAACATAGTATTGTCTGATTCATGAGGATAAAAAAAAGTCTTCGTAGCACCAAAAGGCAAAATAGTAATAAAAGGCGTATTTGTTACATTAATAGGAATTTGATAGGTCTTCTTCGAAAAAAAAGAAGCCCTTTCATTATTATTTATTGTTAATAAAACGACTAAACGAAAATCTTTTTTAATTGGTTTTGGCTCTTCTTTACCCCATAGAGATATTGAATAGAAGGAATTGCTTTTTTTGCCACTGTAATTTTGAAAACAAAGGTTTAAATGTCCCTCAAAAGTAAGTAAATAAATCCGAAACATATAAAATGCGGTTAATCCTGCTGTGATAAAAGCTATTGTTGCGAAAATCGGCGAATACAACCAACTATCATTAAGAATTTCATCTTTGGACCAAAAACAAGCAAGGGGTGGAATACCACAAAGAGAAAGGGTACCTAATAAAAAAGCAGTTTTTGTAATTGGCACGTGCTTGCTTAACCCGCCCATAAGAACCATATTCTGACTTTTATCTGGAGAATATCCAACAATAGCTTCCATTGAATGAATAATTGATCCGGATCCTAAAAACAACAAGGCTTTCGAATAAGCATGAGTAGTCAAATGAAATAAAGCGGCTCGATAAGACCCCATACCTAGAGCTAACATCATATAACCCAATTGAGAGATTGTAGAATAAGCTAAACCTCTCTTAATATCTTTTTGAGCAAGAGCTAAAGTAGCTCCTAAAAATACTGTTATTATACCTATCAAAGATATTAGATTCATTATGTACGGTATGACTATGAAAAGCGGAAGAAGACGAGCTACAAGAAAAATTCCCGCTGCTACCATAGTAGCAGCATGGATAAGAGCCGAAATAGGAGTAGGCCCTTCCATGGCATCGGGTAACCATACATGGAGGGGGAATTGCGCAGATTTAGCAACCGCGCCGGCAAATAATAGAAATGCACACAAAGTAACAAACAAAAAGTTAAGCGCATTATTATAAATCAAGTTATTGAATATTTCGAACAAATCTCGAAATTCAAAACTACCCGTTATCCAATAAAAACCTAAAATTCCTAATAATAATCCAAAATCTCCTACACGATTAGTTACAAATGCTTTTTGACAAGCGTTCGCCGCAGTAGGTCGTGTGAACCAAAATCCTATTAATAGATAAGAACACATTCCAACCAATTCCCAAAAAATAAAAATTTGTATTAAATTCGAACTTGTAACTAATCCCAACATTGAAGTATTGAAAAAACTCATATAAGCAAAAAATCTCAAATATCCTTGATCATGAGACATATAATTGTCACTATAAATAAGAACCAGAATTCCAACAGTAGTGATTAATATTAACATAATAGAAGTAAGTGGATCAATAAAGTATCCGAACTCGAAAGAAAAATCATTATTGATGGTCCAAGACCCTACGGATTGATAGATAGAAGTTCTATCGATTTGCTGAATAGATAGATCGACCGAAAAAATCATAACTATACTTAACAATAAAATACTAGGAAAAGCGCACATACGGCGAAGATTTTTGGTTGCCGTCGGAAAAAGAAGAAGCCCCACTCCTATTAACATAGGGACTGGAAGTGGAACGAACGGTATGATCCAGGAATATTGATATGTATGTTCCATAAAATAATAATAACTTTTTTTATTCTTAATTAATTGTTTCTGATTCACCAGTTCTTATCTGTTTTAAAAGAGATTAATAAAAAAAAATTAAGGTATTAAAAAAACGTAAATAAAATTTTCTATTCATAGTTATTTTGAATCTTTCCCAACTACTTCAAAAAAAAAAAAAAAAAAATTCAAAGTTCAAAGCAGTCAAATGATATAACTAAGTTACTAGTCAAAAATAAATAATTCTTTTTGACTAAGTAAGATTTTTATGAAGATGGAGCAAATTCAAATTTCAATTATTATTCCCTATTACAATAATTTATGTATATAGATCAAGAGTAAAGAATTCTACCAAATTAAGTACTTGATTTTGATATAAATCATAGGATGACTCATACCTTTCCCCAATAAACTAAGAACTAAGTATTTTTGTTTGTTTATTCAGAATCATTAACTAATTGATTTCGTACCGGATTAATTGTCTTACATTACAATAAATGGCAGTTAATAACTAATTACTAGAAAAAAAAGATGAATTTTTTTTATTAGGTAGGTAAAACTTGTTCGATGTATTTTTCATATAGAAATGTAGCATGCCGAAAATAGACAGAAATAGAAACGAAAGGACTTTTGCCTTTTTTTTTTATCAACTTCAACCAATTTGATTTCGATTATATGGCATAATCCACCTTATAGACCCTATGGATATCGATTTGAATAGGTATAGAAAGGTACCACCAATAACTCGGAAATATGAATTATTCTTTCGCGGATATTTATTGAATAGAAATTGAAAAACTCCTATATCATATTGTTTTTTTTTGTTCTAGTAAGATTTTATGCCATTTTCACATATTTCTTTTTTTTCGAAGGGTAGTATAATTTAGAGAATAAATAGACAGATAATGAAATGAATAGTCTGAAATGAATAGTAAAAATAAAAAATGACTTGTTTTGTTTTTAAACAATAGATGTCTTTCACATCCAATTTGATCAATAAATAACCTTTTAGTTTTTGAATGGCAGTTCCAAAAAAACGTACTTCTATATTAAAAAAACGTATTCGTAAAAAGATTTGGAAAAAGAGGGGATATTGGGCAGCGTTGAAAGCTTTTTCGTTAGCGAAATCCCTTTCTACCGGGAATTCAAAAAGTTTTTTTTACGTCAAATAAATAAGAAAAGGCTGAAATAATCCGACTCAGCCTGACTGGAAAAATGAGTTAATTTCGTTTCTAATTTATACTCTATAATATAGAATAGGAAAATCGAACTCAAAATAAAAAAAAGTAAGTAACGATTTCCATTCCCTAGTGTTTTGAACCAATTGATTTGTTTACTGAATTCGAAAAAATGGTACTTTTTTTTTTATTTGAAAACAGAATCAAGACAAACTAAAAAGTTTCACCTTTCTTTTTATTTGAATATTTTTTTGAGTCCCAAGATGGGGATTCTTATTTTCCCCATCACCCCAACCACTTATAAATAACACAATAATAATTTTTTTTTCTATTTATACTTTTCTATTTCTATTTAGACTATAAAAGAGGAGATATAAAATCTTTAGGCAAAACCAACGTTAGGAAAAATCAATGGGTTGTTAAAACTAATTGATTTGAAAATAATTGATTAAGTATAAAATTTTTTTTGTAACTTTCTGAATGATTATTTTTCTGAATTACTATATCACTATATATACCCCATATCTCGTACTTGCATTGCAATTGCGAAAAGCACCCTTTCCCATTTAGGCAGATATTGTATACGAATAGTGTGAAAATTTTAAGTGATTCAAAAAAAATCCTATGTTTGAAAGGAAGGATCAATCAAAAAATATATATCTTTAGAATTCGAATTTATAAAAAATTTTTCGAAGTCGAGTACAATTACGATAGAAATAAAAAATTTTTTATATAATATGGTCCAACCCAAAACCCAATTGGTTTGATAAATCCTAGCACAAATTAATACTGAAAAAAAAACCTAACAATTACAACAATACAAAAGTTATAAAAAATG-AAAAAAAAAGGAAAGAACATTTTGTTTTAGTTTTTCCCTGGATTGAAGTTAGAATTATTTAGTTACAACCCTTACAACTGAAATCTTAAATAACTAAATAAGACGGCAAAAAAGGGAATCTTTCAATCTCTATTTAAATGACTTTTTATTCATCAATTTGAATGCTTCCTAAAAATAAAAACGATTTCATTGAAATTGAGTCTTTCAATCTCGACGATTGGGTAAAAATGGGTTATTATTATTTTTAGCAAGCCGCTATGGTGAAATCGGTAGACACGCTGCTCTTAGGAAGCAGTGCTAGAGCATCTCGGTTCGAGTCCGAGTGGCGGCAGAGCATCTTCGAAAAGATATACAAAAAGCCCGCCAATTAATTTAATTTATGATTCCCATTCTGTATACTTAAGGGATTCTCGCTTTGAA---TTTTTTTTTTTTATTTATGATATTTTCAACTTTAGAGCATATATTAACTCATATATCCTTTTCGGTCGTTTCAATTGGAATTACAATTCATTTGATAACCTTATTAGTCGATGAAATCAAAGGACTATATGATTCATCAGAAAAGGGGATGATAGCTACTGTTTTCTGTCTAACAGGATTATTAATCACCCGTTGGATTTATTCGAGGCATTTCCCATTAAGTGATTTATATGAATCATTAATCTTTCTTTCATGGAGTTTCTCCATTATTCATAGGATTTTCTATTTTAAAAATCCTAAAAATCATTTAAGCACTATAACCGCGCCAAGTGCTATTTTTACCCAAGGCTTTGCTACTTCGGGTTTTTTAACCAAACTGCATCAATTCGGCATATTAGTACCCGCTCTTCAAGTCCAGTGGTTAATGATGCACGTAAGTATGATGGTATTAGGCTATGCAGCTCTTTTATGTGGATCATTATTATCCACAGCTCTGCTAGTCATTACATTTCGAAAAGTTATAAGGATTTTTGGGAAAAGCAATAATTTTTTAAATGGAACTGAGTCATTTTGCTTCGGCGAAATCCAATACATGAATAAAAAAAGTAATCTTTTACTAAATACTTATTTTCCTTCTGCTAGAAATTTTTACAGGTATCAAGTGATTCAACAATTGGATCGTTGGAGTTATCGTATTATTAGTTTAGGATTTATCTTTTTAACTATAGGTATTCTTTCGGGAGCAGTATGGGCTAATGAAGCATGGGGATCATATTGGAATTGGGATCCCAAGGAAACTTGGGCATTTATTACTTGGACTATATTCGGGATTTATTTACATACTCGAACAAATACAAATTTGGAAGGTGTAAATTCCGCAATTGTGGCTTCTCTGGGCTTTCTTATAATTTGGATATGCTATTTCGGGGTCAATCTATTAGGAATAGGGTTACATAGTTATGGTTCATTTAATTAACATCTACTTGAATTGAAGAAGAAAGGGCTTGATGAATACAAATATAGGACAGTGAAACGAACCTTAGTATAAGACAAGACGCCGAGAACCTTTTGAATCAAACGGTGTGGTGATTCAAAAGGTTCTTACAAAGGCCAAAGGCGTCTGGTCACAATTCAAATTCCATTTTTTTTTTACTTCCTTTTTTTTAGTTAACTTAAACTTAAGAGAAGAAAAAAGACTTCTTTTTTCATTGGACAACGAACTATTTTTTAAATCATGGAATTGCTTTTTCATTTTTTTTTTTGTTTTATTCATGAAAACTATCTATAAAAAAAAATTAGATATAATAGCTTCGACCTTGTCCACTGATAGTGAGAGAACGAAATCCGGATAAATACCAATACCTATTACGGGTAGAAGAATAGAGATCAAAACAAATAACTCCCGTGGTCCAGAATCAAAAAAATAAGAGTTTGGAGCATTAAATAGCTTGTACCCATAGAACATTTGCCGTGACATAGATAATGAATAAATAGGAGTTAATATCATTCCAATTGCCATTACAAAAGTGATTAGTATTTTTGGCATTAACAAAAATTTTTGGCTGGTAATTATTCCCAAAAATATTATCAATTCCGCAACAAAACCACTCATGCCCGTCAATGCAAGGGAAGCCATCGATAAGATACTGAATAGCGTGAATATCTTTGGAATTGGGATAGCCAGCCCGCCCATTTCGTCGAGATAAGCAAGACGTATTCTATCATAACTCGTTCCGGCCAAGAAAAAAAGTGCAGCACTAATAAACCCATGAGAAATTATTTGTAAAATGGCTCCGTTAAGTCCTGTATCGGTTAGCGAGCCGATTCCTATAATTATGAAACCCATATGAGATACGGAGGAATAAGCTATTCTTTTTTTTAAATTCCGTTGGCCAGGAGATGCTGAAGCTGCATAAATTATTTGCATTGTACCTACTATCATGAACCAGGGAGAAAATATAGAATGAGCGCGCGGTAATAGTTCCATATTGATCCGAACCAACCCATACGCCCCCATTTTTAATAAGATTCCGGCTAAAAGCATACAAGTACTGTAATGCGCCTCTCCGTGGGTGTCTGGTAACCATGTATGGAAGGGTATAATCGGTGATTTGACAGCAAAAGCAATAAGAAATCCAATATAGAATATTATTTCCAGTGCCACGGGATACGATTGATTAGCCAATGTTTCCAAATTGAATGTTGGTTCATTGGAACCATATAAACCGATACCCAAAACACCTATTAATAGAAAAACGGAACCTCCTGCAGTGGACAAAATAAACTTTGTAGCTGAATAAAGACGTTTCTTTCCACCCCACACGGATAGAAGTAGATAAACGGGAATTAATTCTAACTCCCACATGATGAAAAAAAGTAAAAGGTCCCGAGAACAAAATGGTCCTATTTGGCCACTGTACATCGCTAACATCAGGAAATGGAATAGTCTGGAATTCCGAGTAACTGGCCGAGCCGCTAAAGTAGCTAAAGTGGTAATAAATCCCGTCAGTAAAATAGGTCCTAGGGAAAGTCCATCTATTCCCAATCGCCAGTCAAAATCAAAAAAGTTGATCCATTTATAATCCTCTGCCAGCTGGATTAATGGATCGTCCAATCGGAAATGATAACAGAATGCATAGGCCGTTAGAAGGAGTTCTAAGACACATATATATATGGTATACCCCCTCGTCACCTTATTTCCTCTATGAGGGAGAAAGAAAATTAAAGAACCCGCGGCGATTGGAAAAACTACAATTATTGTTAACCAAGGAAAATAATTCGTGGTAAAGACAAGATACACTTGGACCATAAAACCCCGTGCTCGAAAAGAGAATATATTCTTATTTGGTTTTTCTTTTTCGAGTACGGGGTTTGTGGGTAATCGGTAAAAAAAAAAGAAACTGTATTCAAAATGTATTCAAGTGGGGTTTTCGGGAACGTATCAATATTAATAAGCTAGACCCATGCTTCGAGTTGTTTCATGCCATAAATAAACTCGAACACTCAAGAAATCCGTTGGACAGGCGGATTCACATCGCTTACAACCAACACAGTCCTCTGTTCTTGGAGCCGAAGCAATTTGCTTTGCTTTACATCCGTCCCAAGGTATCATTTCTAATACATCTGTGGGGCAAGCTCGGACACATTGAGTACACCCTATACATGTATCATAAATCTTTACTGAATGTGACATTGGATCTATCAATTTTTGAACTCTTAAATTTTCGATCTAGTCAATTT-------TCATATATTTAAACACCAGATGAATCAATGATTTACCAGAATTTTTCTAATTAATCCACTTCTGGATCAACTCCTAAAAGGGAACAAGGATACTTTGATTTCTTCCGGTTTCACAAACATGATCGAGGTTACGACATATTATATATGCTAAGTCGAATTGATGGCTATTATTCTAAATACTACTTATTCAACAAAGTCGATTGATTGATACGAGTGGATTTTCTGTTACGATAAATTGAGGAAACAATAGCGGATCCAATAGCTGCTTCAGCGGCTGCAATAGCTATAACAAAAATTGAGAAAATATCTCCTTTTAATTGTCGACTATCAAAAAAATCAGAGAATGTTACGAAATTTATATTAACCGCATTTAGTATAAGTTCAAGACACATCAGGGCCCGAACCATATTTCGGCTCGTGATCAATCCATAGATACCGATCGAAAATAAATAGGCACTCAAAACAAGTACATGCTCGAGCATCATTGACCAACTCCGTACCAATTTCGATTCATTTCAATATGAACAATAATTCAAGTGATTCGATTGCTTAGGATATAACAAGTACGGAACAAAAGAATATATTGATAGTAGATCGAATAAAAAAATTTCTATTTTGATTTTCTATTTATACATGAATACTATTCAAACATGAATACTATTCAACTAGAATTGAAGCGAAAAAGATGTGATAACACAGAAAAAGGTTGAATTTCAATTGCTGTTGCTAGTTATAAAGATTTTTTACTGACGAGCCACGGAAATTGCACCTATCAAAGCAACTAAAAGAATTATTGAAACGAGTTCAAATGGAAGAAAAAAGTCTGTTGATAAATGAATTCCAATTTGTTGACTATTACTTATCAAATCTTGTTCTATAATCTTGTTGGACCGTGTAGTCCAAATAATCCCGTACCATGACGTATCTAGAATAGTAGTAATTAGCGAAAAAAAAATACTTGTACAAACCAGGGAAGTAACCCCATCACCAATAGTCCAAAGATTAAAATGAAAATTGTTAGAATAGTCTGAACCATTCATGAACATTACAGCAAATATGATTAAAACATTTACAGCTCCCACGTAAATAAGGAGCTGTGCGGCAGCTACAAAATGGGAATTTGATAGAATATAGAATAAGGATATACAAACAAGAACCAATCCCAAGGAAAAGGCCGAATAAATTGGGTTGGTAAGTAATACCACTCCCAGACCTCCTAATATAAGACCCGATCCCAGAAAAACTAAAAGAAAATCATGTATTGGTCCAGGCAAATCCATTATATTAAAATAAGAAATAAATAAATCGAAATGTTTTTCATGACCTTATTGAACCGACCAGGAAAAATTTTTTTATGAGACATTCCCAATTGAATTAAATTCTAATCTACTAAGTGGGAATTGATGCGGGTACAGCTATTGGATCAATTTCGTTCTTTTCTTTATTCGAAATGGAAATTAAGAGGTTTACCCATTTTTTCTTTGTGGCGAATTCAAAACTGTTCGAATTGTAAAATCGTCAATTACTGACATTGGTAAACGACCTAAAGCAATTTGATTATAATTCAATTCATGACGGTCGTAAGTAGCAAGTTCATATTCTTCAGTCATTGATAAACAATTTGTTGGACAATACTCAACGCAGTTACCACAAAAAATACAAATTCCAAAATCAATACTGTAATTAAGCAATCGTTTCTTTCGAATATCTGTTTCCAATTTCCAATCAACAACAGGCAGATCTATAGGACAGACGCGAACACATACTTCACAAGCAATACATTTATCAAATTCAAAATGGATTCGACCGCGAAAACGCTCCGATGTGATTAATTGTTCATAAGGATATTGAATAGTTACAGGTAAACGATTTGCTTGGGATAAGGTAATCATGAAACTTTGACCAATGTACCTTGCAGCTCGTATTGTTTGTTGACCATAATTCATGAATCCAGTTACCATAGGGAACATATCGTGAATATCTCTGAATAATTTGAGTTTCTTTCTTTCTTTCTCTTGTTTGAGACAAGTGGCAAATATCGTATTCCCTTTTTCTTTACAGGGAAAGGAGTTGGGAAGAAGTTGTTAATAATAGATTACCGAGAGAAATAGGTAAAAGAAATTTCCAGCCAAGATTTAATAGTTGGTCCATTCGTAGTCTAGGTAAAGTCCATCTTGTTGTAATAGGAATGAACAAGAACAAATAAGTTTTAGCTAATGTAATAAAGATACCAATTGTCGTTCCAAAGATTCCATCCGCTTTATTTATTTCAAATAGCTCAGGAACTAATATATATGGAATGTAAAGATTCCAACCGCCCAAGTAAAGAACTGTTACAAATAATGAGGAAACTAATAGATTTAGATAGGAAGCAACGTAAAATAAACCAAATTTGATTCCTGAATATTCGGTTTGATAACCTGCTACTAATTCTTCTTCTGCTTCTGGTAAATCAAAAGGTAATCTCTCGCATTCCGCTAGGGAAGAAATTAGAAAAACGATAAACCCTATAGGTTGACGCCACAAATTCCACCCCCAAACCCCATATTTTGCTTGCGCCCCAACTATATCAACTGTACTTGAACTGTTAGATAATCATAGTCGGTGAGAACATTACTGTTCCCATCGCTATTACAAAACCGTACATGAGATTTTCACCTCATACGGCTCCTCAGGGCCACAAATAAATGTAAGGACCGGACCAGTATTAGTTATCTTGATATGGTTATAGGATAGATAGAGTCAAAATGAAAATCTAGCGGACGGGCCCCAATTATACCAATGGAATTCTGTCTGCTATAAGGATAAAAAAAAAGAGGATTTCTGAATTAATCTCATCCTTTAATAATTTCAATTTTTCTGTGTTGAGTAATAACTTAATCAACCCTTCAATAAAATACTCCTTGTAGAAATATCAATAGATATTTCAACCCATCCTTTTATTTTGATTCCGAAAAAGAATTAGACATTCCATTAGTTCATGAATGATTTGATTTCTATGAATATATGAAAGAAAGAATAAAAGGGTCCCTTTTTTTTATATTGTAATTCTATTTGTTCTACTTTTTTTGTTCCTCTTCTTCTTTCGGAGAAAAAAGGGGGGCTTAAAAAAAGTAAAGGATTATTTCGTTCCTGATAGTCATTTCTTTAATTAGTGGATAGGAGCATACTCTGGATCGGAATTGTGGGGAGTACTGCCTGATCATTTCTACCAACTTAAAGCCCCAATTAGTATTCTGTTTATGTTATGCAGAAGTATC----------ATTTACATAATCTCCATTACTAATCCGTTGTGTGTATTTTGGTGTTCCTTACTATCCACCCATTTTTTTTCAATCCCCCGTTTTGGAATCTATGTATTGTAATACATACAACCCCCAGTGAAAATGCCATACGGTTGATCTTTTGAGCCCGCTTCAAGCTAGGATGACCAATCAACCAATCTTGGGGTAAAGCGCTTCTTCCACTTTTGTTTACTTCCCCTTACCTCTTGTACATAGGAAATGAGACTCAATCCACTTTTACTGCGAATTTCGAAGTTGTTTTCTTTCACTCATATATAACTATCTAATTTCTTTTATTAACCGAAAGAATAAATAAATGAATAAAAAAATCAAGATATCTCTTCAATTTCTTTTTTTTTTTTTCTAGAGCGAAAAAGAAAAGCTTAGGTTTTAGCGAACCACACGTAGAGATATTGATAAAACACATAAAGTTAATGGTATTTCATAACTAATCGATTGAGCAGCAGCTCGCAGACCACCTAAAAAGGAATATTTATTATTTGATCCATATCCGGACATAAGAAGTCCAATAGGAGCAATACTTGAACTGGCAATCCATAAAAAAATACCGATATTCAGGTCAGCTAAAACAAGGTTATAACTAAAAGGAATTACTGAATAACTTAGTAGAATTGCTATGACTGCTATAGATGGTCCAATACTGAATAAACGAGTATTTCCTCTAGATGGAAGAAGAGTCTCTTTGAAAAGTAGTTTTGTCCCGTCTGCTAAAGCTTGAAGAATTCCCAAAGGGCTGGCGTATTCAGGCCCAATACGTTGTTGTATTCCTGCGGATATTTCTCTTTCTAACCACACAATTACTAGTACGCCTATTGTGATTCCCAATACAGGAGTAAAAATAGGGATAAGCATCCATATGATCCCGGAGACCTCTTGTAAGGATTCTAATCTGGAAAAAGAATTGATATCTTGTACTTCTGTTGTATCAATTATCATTTCAACGATCAACTTCCCCCATAATGATATCTATACTACCTAATATCGTCATAATATCAGCCAATTTCCTTCTTTTAACTAATTGAGGAAGAATTTGCAAATTGATAAAACCCGGTGGGCGAATTTTCCATCTCCAAGGAAAACCACGTTGATCTCCTATCATAAAAATTCCCAATTCTCCTTTTGGGGCTTCGACTCTTACATAAAGTTCTTGTTTCGGCAATTCAAAAGTCGGAGAAGGTTTTTTACTAATGAATCGATCTTCAAAATCATTCCGTTCTGGATCGTTTTCTCTCTCAAAGTAACGTATTTCTAAATTCTCATAGGGTCCACCCGGAATTCCTTCCAAAGCCTGTTGAATAATTTTTATGGATTCCGTCATTTCACCGATTCGGACTAAATATCGAGCTAATGAATCTCCTTCTTTTTGCCACTGGACTTCCCAATCAAATTCGCCATAACACTCATAATGATCAACTTTACGAAGATCCCATTCTATTCCAGACGCTCGTAGCATTGGTCCCGATAAACCCCAATTTATTGCTTCTTCTCCACCAACAATGCCTACTCCTTCAACTCGTTCTAAAAAAATAGGGTTTCGCGTAATAAGTTTTTGATATTCAACAACCCCGGTTAAAAAATAATCGCAGAAATCCAAACATTTATCTATCCAACCATGAGGTAAATCAGTCGCTATTCCTCCGATACGAAAATAATTATGCATCATTCTCATACCGGTGGCAGCTTCGAATAGATCATATACTAATTCTCTTTCTCTGAAAATATAGAAGAAAGGAGTCTGTGCACCAATATCTGCCATAAAAGGGCCAAGCCACAACAGATGAGAAGCTATACGACTCAATTCCAACATAATTACTCTGATATAGCTAGCCCTTTTAGGTACTTGAATATTTCCCAACAGTTCTGGTCCATTTACAGTTATTGCTTCTGTGAACATAGTAGCTAAATAATCCCAACGGGTTACATAAGGCATATATTGTATAATTGTTCGGTTTTCTGCAATTTTTTCCATTCCTCTGTGTAAATAACCCAATACAGGTTCACAGTCAATAACATCCTCACCATCTAGAGTAACGATGAGACGAAGAACACCGTGCATTGATGGGTGGTGAGGTCCCATATTGACTATCATAAAGTCTTTTTCTGTAGCTAGTATACTCATAGGTTTTTACTCTATTCATTCTTACATGAATTGTTGAAAACGACAAGAAGTTCATCAAGATTCAAAATCAAAAAATTCAAAATTGTTTTTCAAATTAACGATTTTTGGACTCCCGAATATTCAACTGACTAATTAATTCTTTATAACGTACTCTATTTTTCTTTGACAAATAAACTAGCAGACGTTGGCGTTTTTCCAGAATTTTCCGTAGACCCCTTTGAGATAAATAGTCTTTTCTGTGCAATTCTAAATGTGAAGTAAGTCTTCGTATCTTATTGGTGAAACGGAATACTTGAAATTCAACCGATCCGCAGTTTTCTTCTTTTTTTTCTTGAAAAATAACTGAGATGAATGAATTTTTTACCATAAAACGAA------CCCCCCCCTTTTTTTAATTTAATATGAATTTTACTGATCAATAATAATAATGCTAGTTACTTGAATTTGATATACACAAAAATCTTAAGTTCGTTATGAACTTCCTAGAAAATCATAAAATCAATAATAAATCCAATTTTAAAGTTGATTAGGGATCCAAAAGGATGGTATATTTATCCAAAAGAGAAAAAGTTAGACCTAAAAAAAAAAGATTTTGTTAATTCATTTATGGATCTAATTGATATGTATATCATTAAATTAGTATTAGACTGGAATATAAGACAAGACATGTGTCCATTTCTTTGTTTTCATATCCCAAACATGGGACATGATAGACGTACTATTAACGAATTTGTAATCGTGGATACATATGTATCCTTACCATACTGAAACGACTGCCATTATTGGTATTAAACCAATAGCGATTCATACAAATTAAATCTTCTAATCGATAATTGGGCCAAATAAAGAACTTTAATTTAATTAGTTTCTTTTTCTCTCTAGCGAGATCTTTGCTTTTATCCAAAGCGTGACTGCCGTTTTTTACGTTATTAAAAAATACTGGATTTCTATGCATACTATTTCGATTCTTTGAATTGAAACAAATTAGAGTTCGCAATTCTCTACGACGTTTAGGGAATAAAATATTTTCAGGAACAAGCAAATCATAATGATTTTTGTTTCTAGTTCCAGTCATTTTTTGATGTCTTCCAATGAATTCATCAAAATTTTTCTTATCAACATATCCTTTCTCTCGGTATCTTTTAGGAATTTTGCGCTTATTCTTATGAACCAATGAAATACCTACGGTTTGATATATAAAAAATTGTCCATCATTTTTTACAGGCAGACTAAGGGGTTCGATAATCCACATTCCCTTTTCCATCAATTCGGTAAGAGTTAAATCCTTCTGAAGTATTAAAATATTCAGATGGATTTCTCCCTTTTGAATAGAGGAGATAACAATTTTTTTAGGATTTATCAGTCGACTCAGGAGAGAATATATGTTGATATTATTGATTACTTTTTGATTTAAAGAATCATCATCCCATCTCAACTGAAAACACAAATTTTTTTTTAAGAAGTCATCAAGCTCTGCTACTGATCCAAGACTTACTTGCTTTTGTGCATCTAATCTCGGATTCCCCTGGCCTGCGGGTTCTTTTTCTTTTTGACTTTGATTCACAAGGTCAAGATATTTTTTTTGATTCAAGGATATAAAAAGATCTGCCTTTTTTTTTTCAGTTATATTTTTCTTACCATTTTCATTTCCATTAAAATGGAAAAGCAGTAATTTGATTGGTATGATCCAGGGTTTCATTCTATATGCATTGCAAAGTAGACCCAATTCTGGGAAGAACCAAGGCTCCGGGTTTGAGTTTGATATAGGACGACTTAGTATTTCTTCATTCATTCCCATCCAATCAACCCCGGATTCAATATCGACCTTATTTCTAAGGAAAAAATGGAGAATTCTCCAATCAACATATTTTCTATCCGAAATTTTCTCCATATCCATAATATCATCTTCTCTTAGATAATTATTGATAGGGATACCTCCCAACATAGCAAAAATTTTGCCTTTCTTTCTATTGTAATTATAAAAAAATTCTTTTTTATTATTTACTTCGACTAGTGATCTATCAATATACGAGTCTTTCTTATCTTCATAATTAATCGATTTATATGATAAAAGATCATATCTAGAGTGTTTTTTAAAATTAGAATTTTGATTCTGTAATGGGTCTGCTTCAAAAAAATTTCGTTTTTCGCAATGAGTTAATTTGTTTTTTTCATATAAATCTATTTTAGTTAAATCCTTATTTTGAGCCATACAGTGTTGATTGATTCTAGTTCGCCATTCTTGTGGTACTAACCTAACCCATCTAATCGGAGATAAATCATATTGATAATGACCGCTTAACCAGTTTTTCCATTGATTTATTCCAAAATTCCAAAAAGGTTTATGTCTTAATTCGTAATTAAATATTCCTTGTTTTTCAAAAAAATCTTTTATTTCATTCTTAAGAAATAGAGATGTTCCATGATATTGAAGAACGGATCTTAAATTATAAAAGTTAATAACTTGGGCTTGTAACAATTTGTAAAATACATATGCTTGTGATTGTGAGAAAGACGATAAATCACAAGAAATCTTTGAATTCTTATTACTAATCGTAGAAAGTGATTTTTTTATAGTCGAAATAAAGTGAATTTTATTTTTATTTGTTTTATTAATTATTTCCTGATTTGCTTCATTATTGTGGGCGTTTTTATCAAAAATTTGAATTTTTTTTTTTTTTGATTCAAGAAAAAGTTTTAGATTGATTCTTGGAATAGTAAGGATAGATAGAAAAATATTTATGTATATCTTTTGAATAAAAAATTTTAGAAAAAAATAGGATTTGCGGATTAATCGAGTATTTCTTTTTTTTAATATCTGCCAAATTTTTTTTGATGATTCTAATATTTTAGCACAATAATTTGTTTTGTTCGAACTAATATTTATTTCTTGAGTTAGCGATCCTTTTTTTTTTTCTTTTGTAATTTTATCTATTTGATTTCGGATTATGCTTGTTCTATTAGACAGATCTTTCAGTTTTTGTTCTGTCAGTGAGAAATTTGTCCAATCCATAGATGGAATTTCAATAGACGATTCGTGAATCATCTGATTACTGATTATCGAATTGTTTTTAGTTGCGCCCAATTCATCTATTTCTCTCAATCTAAATAAGTTTTTTTTGGAAAGTTCTTTTATTCTTCCTTTTCGAAATGGAATCCTTTTGATGACCCATTTTTTTGTTTCTTTTGCGACCTTTCGAAGCAATTTTGTTGGTTCTTTTAAAACTCTTAAAACGAGAAAAGACTTAGTTTTCCATTTTCTAACTTTTTTTTTGAGTTCTTTAAAAATGGGTTCAAAAAACGAACGTTGTTTTCGGGGAGAACCAAAAGGACGGTCGGTTTGCGTTCCCCAAATTGTTAAAAAACAAAAATCATTTTCTTGTCCACTTTTTTTGTTTATTGCATCTTTATGGGGGGATTGTATCTTAGATCTATGCCAGGGTTTCAGGCGAAAAGGGAATAGGATCTTTATCTGCATACCGTCCGTTAACCAGTTTTTCGGAAATTCTGTTTCGGATAATTGAACACCACCGTAGGTGCATTTAACATACATTTCCTGATTCCAATCTTTTAAATCCTCGGACCACTCGGGAAATTGGAATAATAGCATGCGGACAATATTTTTAGCTATTATCAATGAAGGTAATATAATATATTTTCTAAGAATCGATTGGGTTACTAATACATAACCTCTTAGGGCTTGACCAAATGACATGTTTTCCCAGGTTTCTGCTATTTCTCTACGTGCTTTTTCGTTTATTTTATATTTTTCTCTTTTTGTCTTTTTGTGTGTATAATCAGAAAGTTTTTGGTCTTTATTTTTCCACATCCAATTTCTAAAAATTACTTTCATCAGTGCGGAAATATTAAAAGAAAAATAAAACGTTTTGTCTATTCTGTCCAAAAAAAGGGGGGAATGGGCATTTGCTTGAACCAGTTTCCAAATAACGGTTTTATTTCTTTGTGCGCGCATGGAACCTTTGATTATATCTCGACGAAAATCCGATTTTTGCACATAACGTAGCAAAGTAGTCTCCTCCACTTGATCAAGATTATTAGTATAGTTTGTATTAGGATAAGTAGGGAAATTTGGCTTCGTATCAGTAAAAAGCATTAGACGTTTGGCTTTTCGTGAACGAATTGCATGTTCTTCTGGTACACGTCCTTCGTGTTCTGTCTCCTCTTGTTCTAAACTATCGATTAATTTGTATGACCACCGGGGAACTTTTTTACTAATTTCTTTTTTTATTCTAATCGATTTTTTTCTAATTATTTGATTGTTGGGATCGGTTATAACTGCATCGAATAAAAATTTTAAAATTGTGATTCGGTTTTCTGAATCAATTTCCTCTCGTTTGTGTTTTGGAAATAAAGACCGGGCTTTTTCTCTTGAAAATGATTTTCGATTCAATCTGTCTATTGTCTGTTCAAATTCTTGAAAATCATTAATAACAAGTAGACCGTGAATCTTATTTATCCAACTTGTTCCTCTCTTATTTTTTATATAAGTTTTATTTAGGATTGCGGGTAAAAATAATTTTTTGATTCTTCCACGATAAGGTCCATACACGAAAGGATCATATATTTTAGGTAAGTATTCTTTTTTAGTCTTACCATTACACAATCGAGTCCTTTTTTCGAGTACATCCAGAAAAAGATATCCTTTATCTAAAACTTCTATTCTATTTCTAAACTCCTTGGTGAAGTTGTTTTTTTTTTGTTCATTGGTGTAATTCCAACGATTATACAATTCATCAGAGGATGCTAGTTTTTCTGTTGTGAAAAAAGACATTTTTTTTTGTATCATTTCCAAAAAAGTTGACAAACTAGCCGGATACGTAAAAGAGACCCTTTCCTTTCCATCACTTTTACATGGAGAAAAAAAATAGTGTGACATTTCATTCCTTACAGCATTCTCAAATCGATTATTTTTTTTATATCGAACTGGACGATTCCATCGTTTATAGTCGAAAAGAAGAATCACAAGAGGTTTTTCAACCCATAATGTATAAGTTGCTCTTTTTTCTTTAAATATTTCTAATTTCGAATTTTCTTGATTCCCATCCAGATAAGAAGTTTCTGAAACTGGGCTATTTTTATCGCATGTCTCTTTAAAGTGAAAGTGTAATTCATGCTTTGTTTTTTTTTTTTCCTTTCCATTCACTCGGATCTCTTCCGTTTCCTCGATTTTGTCCGGATCCTCCTTTTCTTCCGAAAAAAGGGAAGGAGAAGGATCTTCTTCGGTGGATACCTCTTGTTCCTGTTTAGTCCCCCTCCTTTCGAAAGTTGTTTCTATTTCTACATCTGTTTCTTCCTCCGTTTCTGAGGTTTCTTTCAATTTCTTAGTAAAAATGGGTGACGGTATTCTGCCTAAATAGTAGATACAGGTAATAAATAAGAGAATACTAAAGATTCGAACCATAGAATTTCTCAAGTCTGACACAAGCACAAGGTACTTATTAAATCGAATAAGTACATTAGACCTAATAGACTTCTTTTGCTGTATCCAAACTAATACCAATCCAACCCATTTCATGAATAAAATGTGACCAATTAACCAACCAACAAAACTACTTGTTACAAATAACATCTTGTTGTTGCATCGAAACATATAAATGTTGACTAATCTGGCTAACATTGAACTTGGTAAAATGAAATGGTTGAATAATTGAAAAATGAGATTATTCAGGAATACACATTGAATGCTAAGATTACGCATTGAATTTCTGGTAGTAGATCCATAATCAAAAAAGTGTTTGTGATTGTTCCAGAAGAACTGAAACAAAAGATACGGTAGAGCTAGGACAGTTATTGTATGAGGTCTACCCAATGCTAGATGCAGAGGCGCATAATAGATCGATATGAACATCATGAGCTGTCCCGCAATAAAACCTGTTGTTGCTGATACCTTCTTCTCGGTTCCTTCTTCTCCTTCTTCCATAACCCGAGCTCGGAGAAGGAAGAGATAAGAGGGCCCTATGGAGAATGTGGTCATAAATCCATAATAGAGTCCGACCACAACGACCGAATTGATTATCTTCATGCATAAGGATACTAGATTACCTAGTATAAAAGATTGAAAAATCATCACAAACCTCCCTTTTTTCTTTTCTATTTCAATTTCTGGATTATTATATGATGATTTTTGAACTTTCCATATATAGAAATAGAAACAGATAGACTAGAAACGACATCTCTTATGTCAATTCTTATGTCAATGACACCAAAGGGATATTAAATAAATGGAATTGGGATATGGATGGAATATAATGAAATAGAGCCACTTTGAGGTTCCCTATGAAACGAGGCATGGAACGGAGCCACTACGAAGAAGTTCCGGGGGTTACGAAGGAAACTTCGAGTTCATATTGGTCATGGGTTGAGAACGGGAATTGAACTCTATGAGAGAGAATCTCCCGCAGTTCCTCAGTAGCTCAGTGGTAGAGCGGTCGGCTGTTAACTGACTGGTCGTAGGTTCGAATCCTACTTGGGGAGATTTGATTCATTCCGAATTAAAGAATTCAGAATGTCAGAATGAAAGGGTTCGCTTTGACCGTTAAAAGTAGGTAACCCGTTCCCTGTGTCTTTGTTTCTATTGCATTCTATCTCATCGTATCACATTCTGTTCTGCGATATTTGAGAATCACCGTCAATACCTCGGCGTAGGTCCGGGATAATCCTTTGTTCCATAGTCCTGGGGCTATTTACAATTAGCCAATTAAGAATTCTCAGATGTACTAGTACTAGCAAGTGCATCAAAGATGCAGTCATCGATTCTCCCGAGAGGCCACAATTACCGCGGGCAAACATATTAATGACGAGGAACGCATTTTTGCTATGCTACTAATACTTGCTCTCCTATTCTGCCCAAGCCTGGCCGAGGAAGAGTTACGGGGCGTCAAACAAAAAAAAATATGCCGATTCGCATCGGGAATACTATATTTAAAATTTAAATGGATTAAAACCCTTAATGGTAAATAAAAAAAAAAGAAAAAGTAAGGCTACTCCATTTCGACAAAAGACCCACACCTAAGTTCCATAGCTTTGGGTCCGCTATCCCGATCATGATTTTCCTACCCCCAGAGGGAAGGGTCCTTCCAAAAAGGGAAGGTTGTGGGCGAGGAGGGATTCGAACCCCCGACACCGTGGTTCGTAGCCACGTGCTCTAATCCTCTGAGCTACAGGCCCCGCCCCGTCTCCACTGGATCTGTTCCCGGAAGTACCCTAAAAAAAAGGAACCTTTCCTCTCCTCAGCCATTTCGGGTTAAGAAGATGGGAAAGCACCTTTCTCTCTATAAGAACACGGTGCGTTACGAGGTGTGAAGTGGGAGAGAAGGGATTTCATAATTGGGGTTTTGAATAAGACGACCTTTTCATTTTTCATTTTTTTTTTCATATTGCAAAAGTAATAAGAATGAGAGGTGTTAAGCTTTTTATCATCCTGGCGTCGAGCTATTTTTCCGCAGGACCTCCCCTACAGTATCGTCACCGCAGTAGAGTTTAACCACCAAGTTCGGGATGGATTGGTGTGGTTCCTCTACGCCTAGGACACCAGAATATCGAACCATGAACGAAGAAAGGCATGCGAGAAAAGCATATTGGCTAGTCCCAATTCTTGACTGGAGGGGACACCAAAGGCCTCCGCCCTTCCATCCCTTGGATAGATAGAGAGGGAGGGCGGAGCTTTTGGTTTTTTCATGTTGTCAAAGAGTTGAACAATGGTTTTTTCGTGTTGTCAAAGAGTTGAACAATGAAAATAGATGGCGAGTGCCTGATCGAATTGATCGGGTCATGTAGGAACAAGGTTCAAGTCTAACGGTCTGTTAGGATGCCTCAGCTGCATACATCACTGCACTTCCACTTGACACCTATCGTAATGATAAACGGCTCGTCTCGCCGTGACCTTTTCTTGAATTCTCAAAACTTCTGTCGCTCCATCCCCGCAGGGGCAGAGAACCCGTCGCTGTCTCGGCTGTGCTACCGGAGGCTCTGGGGAAGTCGGAATAGGAGAGCACTCATCTTGGGGTGGGCTTACTACTTAGATGCTTTCAGCAGTTATCCGCTCCGCACTTGGCTACCCAGCGTTTACCGTGGGCACGATAACTGGTACACCAGAGGTGCGTCCTTCCCGGTCCTCTCGTACTAGGGAAAGGTCCTCTCAATGCTCTAACGCCCACACCGGATATGGACCGAACTGTCTCACGACGTTCTGAACCCAGCTCACGTACCGCTTTAATGGGCGAACAGCCCAACCCTTGGAACATACTACAGCCCCAGGTGGCGAAGAGCCGACATCGAGGTGCCAAACCTTCCCGTCGATGTGAGCTCTTGGGGAAGATCAGCCTGTTATCCCTAGAGTAACTTTTATCCGTTGAGCGACGGCCCTTCCACTCGGCACCGTCGGATCACTAAGGCCGACTTTCGTCCCTGCTCGACGGGTGGGTCTTGCAGTCAAGCTCCCTTCTGCCTTTGCACTCGAGGGCCAATCTCCGTCCGGCCCGAGGAAACCTTTGCACGCCTCCGTTACCTTTTGGGAGGCCTACGCCCCATAGAAACTGTCTACCTGAGACTGTCCCTTGGCCCGTAGGTCCTGACACAAGGTTAGAATTCTAGCTCTTCCAGAGTGGTATCTCACTGATGGCTCGGGCCCCCCCGGAAGGAGGCCTTCTTCGCCTTCCACCTAAGCTGCGCAGGAAAAGCCCAAAGCCAATCCCAGGGAACAGTGAAGCTTCATAGGGTCTTTCTGTCCAGGTGCAGGTAGTCCGCATCTTCACAGACATGTCTATTTCACCGAGCCTCTCTCCGAGACAGTGCCCAGATCGTTACGCCTTTCGTGCGGGTCGGAACTTACCCGACAAGGAATTTCGCTACCTTAGGACCGTTATAGTTACGGCCGCCGTTCACCGGGGCTTCGGTCGCCGGCTCCCCTGTCATCAGGTCACCAACTTCCTTGACCTTCCGGCACTGGGCAGGCGTCAGCCCCCATACATGGTCTTACGACTTTGCGGAGACCTGTGTTTTTGGTAAACAGTCGCCCGGGCCTGGTCACTGCGACCCCCTTTGTGAGGAGGCACCCCTTCTCCCGAAGTTACGGGGCTATTTTGCCGAGTTCCTTAGAGAGAGTTGTCTCGCGCCCCTAGGTATTCTCTACCTACCCACCTGTGTCGGTTTCGGGTACAGGTACCCTTTTGTTGAAGGTCGTTCGAGCTTTTCCTGGGAGTATAGCATGGGTTACTTCAGCGCCGTAGCGCCTGGTACTCGAACATTGGCTCGGGGCATTTTCTCTACCCCTTCTTACCCTGAAAAAGCAGGGGCACCTTGCGTCCTTGAACCGATAACCATCTTTCGGCTAACCTAGCCTCCTCCGTCCCTCGGGACCAACAAGGGGTAGTACAGGAATATTCACCTGTTGTCCATCGACTACGCCTTTCGGCCTGATCTTAGGCCCTGACTCACCCTCCGTGGACGAACCTTGCGGAGGAACCCTTGGGTTTTCGGGGCATTGGATTCTCACCAATGTTTGCGTTACTCAAGCCGACATTCTCGCTTCCGCTTCGTCCACCGCCGCTCGCGCGGGGGCTTCCCTCTCAGGCGGAACGCTCCCCTACCGATGCATTTTTACATCCCACAGCTTCGGCAGATCGCTTAGCCCCGTTCATCTTCGGCGCAAGAGCGCTCGATCAGTGAGCTATTACGCACTCTTTCAAGGGTGGCTGCTTCTAGGCAAACCTCCTGGCTGTCTCTGCACCCCTACCTCCTTTATCACTGAGCGGTCATTTAGGGGCCTTAGCTGGTGATCCGGGCTGTTTCCCTCTCGACGATGAAGCTTATCCCCCATCGTCTCACTGGCCGACCTTGACCCCTGTTATTTTGAGGTCATATCTAGTATTCAGAGTTTGCCTCGATTTGGTACCGCTCTCGCGGCCCGCACCGAAACAGTGCTTTACCCCTAGATGTCCAGTCAACTGCTGCGCCTCAACGCATTTCGGGGAGAACCAGCTAGCTCTGGGTTCGAGTGGCATTTCACCCCTAACCACAACTCATCCGCTGATTCTTCAACATCAGTCGGTTCGGACCTCCACTTAGTTTCACCCAAGCTTCATCCTGGTCATGGATAGATCACCCAGGTTCGGGTCCATAAGCAGTGACAATTGCCCTATGAAGACTCGCTTTCGCTACGGCTCCGGTGGGTTCCCTTAACCAAGCCACTGCCTATGAGTCGCCGGCTCATTCTTCAACAGGCACGCGGTCAGAGCCGTGGGCTCCTCCCACTGCTTGGGAGCTTACGGTTTCATGTTCTATTTCACTCCCCGATGGGGGTTCTTTTCACCCTTCCCTCACGGTACTACTTCGCTATCGGTCACCCAGGAGTATTTAGCCTTGCAAGGTGGTCCTTGCTGATTCACACGGGATTCCACGTGCCCCATGCTACTCGGGTCAGAGCGTAAGCTAGTGATGCTTTCGGCTACTGGACTCTCGCCATCTAGGGTGCGGTACTCCACCGCTTCGCCTAGCAGCACGACGCTTGTATTGCTCTCCCACAACCCCGTTTTCACGGTTTAGGCTGCTCCCATTTCGCTCGCCGCTACTACGGGAATCGCTTTTGCTTTCTTTTCCTCTGGCTACTAAGATGTTTCAGTTCGCCAGGTTGTCTCTTGCCTGCCCATGGATTCAGCAGCAGTTCGAAAGGTTGACCTATTCGGGAATCTCCGGATCTACGCTTATTTTCAACTCCCCGAAGCATTTCGTCGCTTACTACGCCCTTCCTCGTCTCTGGGTGCCTAGGTATCCACCGTAAGCCTTTCCTTCTTTGAACCTCGCCCTTAACTTGACTTTAAGGCTATGCCATCCTAAGGTGCTGCTAAATGGAAGGATCTTATCAACGTCCATGAATGATAAACCATAGATCGAACTGCCGAATCGGAAAAATTGGGTGCTATCATATTCATATAGCTTTGTATCGGCTAAGTTCACGAGTTGGAGATAAGCGGACTCGAACCGCTGACATCCGCCACAGGGTAAACCACCGCCTCGCAGGCCCCCACTGATTCTACCATAGAGGCCAACGATAGACAATAACTCCCCCCCGAACACAGCTTACAACTTTCATCGTACTGTGCTCTCCAAAGAGCAACTCTTCTCAAAATCTCAAAAGGTGCTGAGTTGGAATCCCATTCTAACTAAGGATTCTTGTGGTTCCGGAGGATCCAGCTACAGGAGAACCAGGAACGGAGAGCTTTCCCCCCTTTTCCGCCCCCACTCTTTGTTCTTAAGAATGCTGGTTTTAAGAATGAGTGATTGCTCCTTCTCCGACCGCAGGTTTTAAGAATGAGTAATTGCCCTTCTCCGACCCTTACTGCCCAACCTGAGAGTGGACAGCTAATGCATTCCACTTATTGAGCGGGGTTCTATGGTCGGTCCGCGACCCCTGGATACCGAAGGCGTCCTTGGGGTGATCTCGTAGTTCCTACGGGGTGGAGACGATGGGGTCGGTCCATGGATTTTCCTTCCTTTTGTCGCATTTCGCTCAAAGGGTTGAAGGGAGATAGTGCATCAAGCTGTTCGCAAGGGCCAACTTGATCCTCTTCCCCAGGGATCCCAGATGAGGGAACCCTAAGAGAGCCGCCGACTCCAACTACCGTCCATGTACGATCCATACTAGATCTGACCAACCGCCCATCCTACCTCTTCTACGTTCTTGACAGCCCATCTTTGTCTCAGTAGAGTCTTTCAGTGGCATGTTTCGGTCCTCTTCCCCATTACTTAGAAAAAGTGAGCCACCGGTTCAGGTACAAGATACTATCATTACCGCCTGGACAATTAGACATCCAACCCGTAATCGCAACGACCCAATTGCAAGAGCGGAGCTCTACCAACTGAGCTATATCCCCCCGAGCCAAGTGGAGCATGCATGAAGGAGTCCGATGCTTCTTCTATTCTTTTTCTTTTCCTTGGCGCAGCTGGGCCATCCTGGATTTGAACCAGAGACCTCGCCCGTGAAGTAAATCATCGCACCTACGGTCCAACCAATTGGGAGAGAATCAACGGATTCCTTTTCGGGAGCGATTCATCCTTCCCGAACGCAGCATACAACTCTCCGTTGTACTGCGCTCTCCAAGTGTGCTTGTTCCCCCCTTCTTCCTTATCATGGCAAGTATTTGGGAAATAACTCCGATGAGAAGAAAAAAGAAGGCGTTAAGAGACCCTCCCGGCCCAACCCTAGACACTCTAAGATCCTTTTTCAAACCTGCTCCCATTTCGAGTCAAGAGATAGATAAATAGACACATCCCATTGCACCTATCGGGGGCGTTCGTAGTGACTGAGGGGGTCGAAGACCAAGAAGTGAGTTATTTATCAGCCAAGCATTCTTCTTACGGCTAGATCCAATCTCCTGGTCCCTGCGGAAAGGAAAAGGAAAAAGAATTTCACGTTCTTCCTTTCGGGAAGGGAGGATTAGGAAAATCCTATTGATTGCAGCTTTCTCCAGACCTCCGGGAAAAGCATGAAAAAAAAGGCTCGAATGGTACGATCCCTCCGTCACCCCAGAATGAAATGAAAGGGGCGATCTCGTAGTTCTTGGTCTGTGAAGATACGTTGTTAGGTGCTCCATTTTTTTTCCCATTGAGGCCGAACCTAAACCTGTGCTCGAGAGATAGCTGTCCATACACTGATAAGGGATGTATGGATTATCGAGAAGAGAGGAGCCGTGGTGGTCCCCCCCGGACCGCCCGGATCCCACGAGTGAATAGAAAGTTGGATCTACATTGGATCTCACCTGAATCGCCCCATCTATCCTCCTGAGGAGGAGTTTGTTTTCAAACCCCCGGTTCGAACAGGAGAAGTACGCCATGCTAATGTGCCTTGGATGATCCACATCTCAGGGTCAGGCGCTGATGAGCACATTGAACTATCCATGTGGCTGAGAGCCCTCACAGCCCAGGCACAACGACGCAATTATCAGGGGCGCGCTCTACCACTGAGCTAATAGCCCGTCGTGCGGGCCTCCCGCTGGGGGCCCACTATGCCAAAAGCGAGAGAAACCCCATCCCTCTCTTTCCTTTTTACGCCCCCATGTCCCTCCCGTGTGGCGACATGGGGGCGTAAAAGGGGGATCCTATCAACTTGTTCCGACCTAGGATAATAAGCTCATGGGCTTGGTCTTACTTCACCGTCGAGAAACGAAAGAAGACTTCCATCTCCAAGTTTCACTCAGGCGTAGCTCGCTTCTTGTTGGGTGTGAAGCGGTGTCAAACCAAAATACCCAACAAGCATTCGCTCTCCCTGAAAAGGAGGTGATCCAGCCGCACCTTCCAGTACGGCTACCTTGTTACGACTTCACTCCAGTCACTAGCCCTGCCTTCGGCACCCCCCTCCTTGCGGTTAAGGTAACGACTTCGGGCATGGCCAGCTCCCATAGTGTGACGGGCGGTGTGTACAAGGCCCGGGAACGAATTCACCGCCGTATGGCTGACCGGCGATTACTAGCGATTCCGGCTTCATGCAGGCGAGTTGCAGCCTGCAATCCGAACTGAGGACGGGTTTTTGGAGTTAGCTCACCCTCGCGGGATCGCGACCCTTTGTCCCGGCCATTGTAGCACGTGTGTCGCCCAGGGCATAAGGGGCATGATGACTTGACGTCATCCTCACCTTCCTCCGGCTTATCACCGGCAGTCTGCTCAGGGTTCCAAACTCAACGGTGGCAACTAAGCACGAGGGTTGCGCTCGTTGCGGGACTTAACCCAACACCTTACGGCACGAGCTGACGACAGCCATGCACCACCTGTGTCCGCGTTCCCGAAGGCACCCCTCTCTTTCAAGAGGATTCGCGGCATGTCAAGCCCTGGTAAGGTTCTTCGCTTTGCATCGAATTAAACCACATGCTCCACCGCTTGTGCGGGCCCCCGTCAATTCCTTTGAGTTTCATTCTTGCGAACGTACTCCCCAGGCGGGATACTTAACGCGTTAGCTACAGCACTGCACGGGTCGATACGCACAGCGCCTAGTATCCATCGTTTACGGCTAGGACTACTGGGGTATCTAATCCCATTCGCTCCCCTAGCTTTCGTCTCTCAGTGTCAGTGTCGGCCCAGCAGAGTGCTTTCGCCGTTGGTGTTCTTTCCGATCTCTACGCATTTCACCGCTCCACCGGAAATTCCCTCTGCCCCTACCGTACTCCAGCTTGGTAGTTTCCACCGCCTGTCCAGGGTTGAGCCCTGGGATTTGACGGCGGACTTAAAAAGCCACCTACAGACGCTTTACGCCCAATCATTCCGGATAACGCTTGCATCCTCTGTATTACCGCGGCTGCTGGCACAGAGTTAGCCGATGCTTATTCCCCAGATACCGTCATTGCTTCTTCTCCGGGAAAAGAAGTTCACGACCCGTGGGCCTTCTACCTCCACGCGGCATTGCTCCGTCAGGCTTTCGCCCATTGCGGAAAATTCCCCACTGCTGCCTCCCGTAGGAGTCTGGGCCGTGTCTCAGTCCCAGTGTGGCTGATCATCCTCTCGGACCAGCTACTGATCATCGCCTTGGTAAGCTATTGCCTCACCAACTAGCTAATCAGACGCGAGCCCCTCCTCGGGCGGATTCCTCCTTTTGCTCCTCAGCCTACGGGGTATTAGCAGCCGTTTCCAGCTGTTGTTCCCCTCCCAAGGGCAGGTTCTTACGCGTTACTCACCCGTCCGCCACTGGAAACACCACTTCCCGTCCGACTTGCATGTGTTAAGCATGCCGCCAGCGTTCATCCTGAGCCAGGATCGAACTCTCCATGAGATTCATAGTTGCATTACTTATAGCTTCCTTGTTCGTAGACAAAGCTGATTCGGAATTGTCTTTCATTCCAAGGCATAACTTGTATCCATGCGCTTCATATTCGCCTGGAGTTCGCTCCCAGAAATATAGCCATCCCTACCCCCTCACGTCAATCCCACGAGCCTCTTATCCATTCCCATTCTTATTCGATCACGGCGGGGGGGCAAGTAAAAATAGAAAAACTCACAACTCATATTGGGTTTAGGGATAATCAGGCTCGAACTGATGACTTCCACCCCGTCAAGGTGACACTCTACCGCTGAGTTATATCCCTTCCCCGCCTCCACCAAGAAATAGAGCTGACTAATCCTAAGGCAAAGGGTCGAGAAACTCAACGCCACTATTCTTGAACAACTTGGAGCCGGGCCTTCCTTTCGCACTATTACGGATACGAAATTAATGGGAAAAATTGGATTCAATTGTCAACTGCTCCTAGAAATAGGATTGACTACGGATTCGAACCGTAGCACATGCTTTCATAAAACCGTACGATTCTCCCGATCTAAATCAAGCAGGTTTTCCATGAAGAAGTTCTATTCGATACGGGTAGGAGAAGCGGTATTCTTAAAAAAATAGAGAAATCAGAACCAAGTCAAGATGATACGGATCAACCCCTTCTTCTTGCGCCAAAGATCTTACCATTTCCAAAGGAACTGGAGTTACATCTCTTTTCCATTTCCATTCAAGAGTTCTTATGTCTTTCCACGCCCCGAAAAATTGACAAAACGATTAACTACTTCATTTCTGAATTTCATAGTAATAGAAATACATGTCCTACCGAAACAGAATTTTGAACTTGCTATCCTCTTGCCTAGCAGGCAAAGATTTGCCTCCGTGGAAAAGATGATTCATTCGGATCAAGATGAAAGTCCAACTACATTGCATTGCCAGAATACATGTTGTATATTTGAAAGAGGTTGACCTCCTTGCTTCTCTCATGGTACAATCCTCTTCCCGCCGAGCCCCCTTTCTCCTCGGTCCACAGAGACAAAATGTAGGACTGGTGCCAACAGTTAATCACGGAAGAAAGGACTCACTGAGCCGGGATCACTAACTAATACTAATCTAATACTAATAGAATAGAAAATACTAATATAATAGAAAAGAACTGTCTTTTCTGTATACTTATGTATACTTTCCCCGGTTCCGTTGCTACCGCGGGCTTTACGCAATCGATCGGATCATATAGATATCCCTTCAACACAACATAGGTCGTCGAAAGGATCTCGGAGACCCACCAAAGCACGAAAGCCAGGATCTTTCAGAAAATGGATTCCCATTCGAAGAGTGCATAACCGCATGGATAAGCTCACACTAACCCGTCAATTTGGGATCCAATTCGGGATTTTCCTTGGGAGGTATCGGGAAGGAATTGGAATGGAAGAATATCGATTCATCTAGATACAGAAGAAAAGGTTCTCTATTGATTCAAATGCTGTACCTATGGGATAGGGATAGAGAAAGAGGAAAAACCGAAGATTTCACATAGTACTTTTGATCGAAAAATCAATCCGATTTATTTCGTACCCTTCGCTCAATGAGAAAATGGATCAGATTCTATAGGATCAAACCTATGGGACTTAAGGAATGATGGAAGAGAATAAAATAAAAAAAAAAAGAAATAAAAAAAGAAAAGAGAGGGAAAAAAAATAATAAAGAAATAAGTAAATAAAAATGAAGTAGAAGAACCCAGATTCCAAATGAACAAATTCAAACTTGAAAAGGATCTTTCTGATTCTCGAAAAATGAGGGGCAAAGGGATTGATCGAGAAAGATCTCTTGTTCTTATTATAAGAGCGTGTGATTGGATCCGCAGATGTTTGGTAAAAAGAATAATCTTCTCCTTTGAGAATAATCAAAAATGGAAAGTGTTCAATTGGAACATGAAAACGTGACTGAATTGGTCCTAGTTACTCTTGGGGACGGAGTGGAAGAAGGGAGGAGATTATCGAACGAGGAAAAGGACCCAATGACTTCGAAAGAATTGAACGAGGAGCCGTATGAGGTGAAAATCTCATGTACGGTTCTGTAGAGTGGCAGTAAGGGTGACTTATCTGTCAACTTTTCCACTATCACCCCCAAAAAACCAAACTCTGCCTTACGTAAAGTTGCCAGAGTACGATTAACCTCTGGGTTTGAAATCACTGCTTATATACCTGGTATTGGCCATAATTCACAAGAACATTCTGTAGTCTTAGTAAGAGGGGGGAGGGTTAAGGATTTACCCGGTGTGAGATATCACATTGTTCGAGGAACCCTAGATGCTGTCGGAGTAAAGGATCGTCAACAAGGGCGTTCTAGTGCGTTGTAGATTCTTATCCAAGACTTGTATCATTTGATGATGCCATGTGAATCGCTAGAAACATGTGAAGTGTATGGCTAACCCAATAACGAAAGTTTCGTAAGGGGACTGGAGCAGGCTACCATGAGACAAAAGATCTTCTTTCTAAAGAGATTCGATTCGGAACTATTATATGTCCAAGGTCCAATATTGAAATAATTTTAGAGGTTTTCCCTGACTTTGTCCGTGTCAACAAACAATTCGAAATGCCTCGACTTTTTTAGAACAGGTCCGGGTCAAATAGCAATGATTCGAAGCACTTCTTTTTACACTATTTCGGAAACCCAAGGACTCAATCGTATGGATATGTAAAATACAGGATTTCCAATCCTAGCAGGAAAGGGGGGGAAACGGATACTCAATTTAAAGTGAGTAAACAGAATTCCATACTCGATCTCATAGATACATATAGAATTCTGTGGAAAGCCGTATTCGATGAAAGTCGTATGTACGGCTTGGAGGGAGATCTTTCATATCTTTCGAGATCCACCCTACAATATGGGGTCAAAAAGCCAAAATAAATGATTTTAGCCCTTATAAAAAGAAAACGGATTCTTGAACTCCTTTCGCGCTCATGTCACGTCGAGGTACTACAGAAGAAAAAACTGCAAAGTCCGATCCAATTTATCGTAATCGATTAGTTAACATGTTGGTTAACCGTATTCTGAAACACGGAAAAAAATCATTGGCTTATCAAATTATCTATCGAGCCTTGAAAAAGATTCAACAAAAGACAGAAAAAAATCCACTATCTGTTTTACGTCAAGCAATACGTGGAGTAACTCCCGATATAGCAGTAAAAGCAAGACGTGTAGGCGGATCGACTCATCAAGTTCCCATTGAAATAGGATCCGCACAAGGAAAAGCACTTGCCGTTCGTTGGTTATTAGGGGCATCCCGAAAACGTCCGGGTCGAAATATGGCTTTCAAATTAAGTTCCGAATTAGTGGATGCTGCCAAAGGGAGTGGCGATGCCATACGCAAAAAGGAAGAGACTCATAGAATGGCAGAGGCAAATAGAGCTTTTGCACATTTTCGTTAATCCATAACAGGGTCTATATAGACACATAGATCCGTGGATCCATACATCTCGAGCGGAAAAGAATCAATAGAAAAAGAAAGAGTCGGAATTGATCGATATATTTCTCGAAACAAACGAAAAGGAAACGAAAGATGAAACATAAATCATGGATCAACTAAGCCCTCTCGGGGACTTGCTTAAGAATAAGAAAGAGGAATCTCATGTAAATACCATGGAATAAGGTTTGATCCTATTCATGGGGATTCCGTAAATATTCCATTCCAAAAATAGAAAGTTCGAAACAATTGGGATTTTTTTGGAGATTGTATGCAGTTACTAATTCATGATCTGGCATGTACAGAATGAAAACTTCATTCTCGATTCTACGAGAATTTTTATGAAAGCCTTTCATTTGCTTCTCTTCGATGGAAGTTTTATTTTCCCAGAATGTATCCTAATTTTTGGCCTAATTCTTCTTCTGATGATCGATTCAACCTCTGATCAAAAAGATATACCTTGGTTATATTTCATCTCTTCAACAAGTTTAGTAATGAGCATAACGGCCCTATTGTTCCGATGGAGAGAAGAACCTATGATTAGCTTTTCGGGAAATTTCCAAACGAACAATTTCAACGAAATCTTTCAATTTCTTATTTTACTGTGTTCAACTCTATGTATTCCTCTATCCGTGGAGTACATTGAATGTACAGAAATGGCTATAACAGAGTTTCTGTTATTCGTATTAACAGCTACTCTAGGAGGAATGTTTTTATGCGGTGCTAACGATTTAATAACTATCTTTGTAGCTCCAGAATGTTTCAGTTTATGCTCCTACCTATTATCTGGATATACCAAGAAAGACGTACGGTCTAATGAGGCTACTATGAAATATTTACTCATGGGTGGGGCAAGCTCTTCTATTCTGGTTCATGGTTTCTCTTGGCTATATGGTTCATCCGGGGGCGAGATCGAGCTTCAAGAAATAGTGAATGGTCTTATCAATACACAAATGTATAACTCCCCAGGAATTTCAATTGCGCTTATATTCATCACCGTAGGAATTGGGTTCAAGCTTTCCCCAGCCCCTTCTCATCAATGGACTCCTGACGTATACGAAGGAGTGCGGTTCGTTCGATAAATTCCTACCTCTCTATCTATCTCGGAGATGTTTGGATTTTTCAAAACTCCATGGACATGCAGAAGAGAAATGCTATCCCCACTCGGACCAAGACATAACTTTTACTTGTTCAAATAACAATTAAGGTCAAGCAGGGTCAGGAACAACGAATCTCTTTATGATAAACAGATCCATTTTGCAAGTTCGTTATTACGGGTAGTTCCTACAAAGGATCGGACTAATGACGTATACAATACTTGAATTCTCGATGTAGATGCTACAGGGTTGATTCTCATCCTTCAGAGACTACGAGTGTAATAGGAGCATCCGTCGACAAAAGGATCACCCTAAGATGATCATCTCATGGCTATTGAGAACGAATCAAATCAGATGGTTCTATTTCTCAATCTTTCTGACTTGCTCCTACGGAACTAAGGTCGAAAAGATTGAGAAAAATCAGTCATTCACAACCACTGATGAAGGATTCCTCGAAAAGTTAAGGATTAGTAATCCTTTTTAGAAATCGAATGGATTCGATCTTATACATACGCGAGGAAGGTAATCAAAAAAGAAAGAAGATGAGTTCTTCTTTACTTTTATCACTTAGGAGCCGTGCGAGATGAAAGTCTCATGCACGGTTTTGAATGAGAGAAAGAAGTGAGGAATCCTCTTTTCGACTCTGACTCTCCCACTCCAGTCGTTGCTTTTCTTTCTGTTACTTCGAAAGTAGCTGCTTCAGCTTCAGCCACTCGAATTTTCGATATTCCTTTTTATTTCTCATCAAACGAATGGCATCTTCTTCTGGAAATCCTAGCTATTCTTAGCATGATATTGGGGAATCTCATTGCTATTACTCAAACAAGCATGAAACGTATGCTTGCATATTCGTCCATAGGTCAAATCGGATATGTAATTATTGGAATAATTGTTGGAGACTCAAATGGTGGATATGCGAGCATGATAACTTATATGCTGTTCTATATCTCCATGAATCTAGGAACTTTTGCTTGCATTGTATTATTTGGTCTACGTACCGGAACTGATAACATTCGAGATTATGCAGGATTATACACAAAAGATCCTTTTTTGGCTCTCTCTTTAGCTCTATGTCTCTTATCCCTAGGAGGTCTTCCTCCACTAGCAGGTTTTTTCGGAAAACTCCATTTATTCTGGTGTGGATGGCAGGCAGGCCTATATTTCTTGGTTTCAATAGGACTCCTTACGAGCGTTGTTTCTATCTACTATTATCTAAAAATAATCAAGTTATTAATGACTGGACGAAAGCAAGAAATAACCCCTCACGTGCGAAATTATAGAGGATCCCCTTTAAGATCAAACAATTCCATCGAATTGAGTATGATTCTATGTGTGATAGCATCTACTATACCAGGAATATCAATGAACCCGATTATTGCAATTGCTCAGGATACCCTTTTTTAGCTTCTAGTTAGCTTCTAGAATCTATTTCTTAGTTCAAGATCCCTCTTACTAACTGGAATCAAAGAATTAGTAGATCTGTTCCGAACAAAATGGGAATGGGCTAGGGTTATGAACTTATAATCTATAATCTGATGATCGAGTCGATTCCATGATTATAAGTTCATTCCATACCGGACCAGACCGGAATAGGGTTATATACATTCTCATTATGAGAAGGGGTCATTCGAGCGTATCTAAATAGATACTATGTTTACATATGGATCCCTACGTCGTTACATTCCATTTAGGATTAGGAATAGGCGTAATCGGACCTGCTTTTTACATATCTCTCGTTATTTGGGACCCTATTCACCTCTTTGGGCTTCTATTGAATCGAGAAATAGGTTTGATTGTCCATCTTTTTGATATAATATTAATATAGATAAGGCATCCTCCGGATAATTCAAATCGAAGCAATTGGATGTCCGATTGGGGCCTATATGACATGACCGATCACTAGAAATACTCCAACACTCCACCCTTGTCATATATTCCATACATCACACTAGATAGATATCATCTTCATGGAATACGATTCACTTTCAAGATGCCTTGGTGGTGAAATGGTAGACACGCGAGACTCAAAATCTCGTGCTAAAGAGCGTGGAGGTTCGAGTCCTCTTCAAGGCATAATATTGAGAATGCTCATTGAATGAGCAATTCAAGAAGAGATCTCGGATCGAATCGATATTGATATATCGATTCGATCCGAGATCTTGGAATTGGAATAAGTTCGGCAGCGGATCACGAAATCTTGTTGATCTTCTCTATCTAATGAATGGGGAGTCCGCTTTGAAATCGTCCGCCCTGCACCCACCCCCCGAGTATATGCTTCAACAGGAATCACACAAGGGTAGATTGATACAATATAAACCTCTGGTAAAATGCCCGCCTGTAACCCAGCAGATAAAGTACATTACATAGTCCGTTTTAGGGATTGGCGACTTACCCGTTCAGTGACTTTGGCACTGGACGTTCCCAAAATTGGTACTATCGGGTCGGGTGAATTCAATAATAGACGCCTGTTGGCATTCCAGCCTTCCTTCTCCTTTCAGGACCTATCCGAAAGAGAATCCAGTACTTCTTCTTCTTGGTCGTGAATATCTGAATAGGGCGAACCGCCCCATGGATATCTTTCCTTCGGAACAAAAGAATTCGAATTAGGCTCGGTCAACTGGAATGTGTATTATCCATATAGGGGATCTTCCAATTGAGAAGATCCATCGACCTGAGACGAAGAGAAGGGTCTATCTATTTTATTTAGTTATTCAGTTAAACCAATGATTCGTTATTGGAGCAGATAGCAACAACCATTTCATCCGACATGCGTATTTTTGATTTTCCAATAGATTTACATCTTTATCTTTCATTAATGGAAATTTTTTGATGTAGTTAGTAATAGCTCTGGCGGTTCGCTGTTCAAGAATTCTTGTTTAAGCAGTTCATACCATCCATACATAGTGTTTTGATCAATTCTTCTATGTTTCAGCAGTAGCATATTGTTCCATGGAGCTAAGGTCCAAAATATGGAAGAAACAGGTGTTTCCACGACTCTACCACCCAGTCAATTCTGTTCCACTTAATCCCTATTTCATGGCCACATATCTTTCCGGCTAAGTAATGGGAAACCTTTCTCCTGTTACATGAATTCCATTTTCATTTCATCCGGGAAAAGCCATCTTTTTCTCAACAATGTCTTTGTCATTTGATCCAATAGCGTTCCGTTAGATAGGAACAGATTTGATAAATACTGATAACTCTCGGATGGAGTATTAGAACGGAAAAATCCATTAGATAATGAACTATTGGTTCTAAGCCATCTCCGGCGATGAATCAACAATTCGAAGTGCTTTTCTTGCGTATTCTTGATAAACCAGCGTTTAGATATAGATGTAGGAGGATCTGGTTGGGAAGTAAGAAGCCCCTTTGACATCTCTTCATCTGCAAAGAATTCTCGATGTGAAAAGACAGAGACAAGGGGCTGATCGTTGAATAGGAAAAAGAGTGGATCCGCAGGGTCCCAAATGAATTGGCTTATTCGAAAAAAGCCTTGTTCTTTGGAAGATCTATCTCGTGTCTGGTACTGCATGGCTCTACTCTGCAAGAACTCCGAATCATTCTCTTGAAGCTCATCCTTTTCATCATAAATGATCCGCTTGCCCCGAAATGACCCGGCCCGATAGGGAAATCCCAATTCATTGGGCCTTTCGATACAATCAAATAGAAAGCCCCAGGGGCGCCATATTCTAGGAGCCCAGACTATGTGATTGAATAAATCCTCCTCTATCTGTTGCGGGTCGAGGACTCCTTCTCCTTCCCCTTCTTCAAACTCCGATTCGTATTTTTCATAGAGAAATCTCTGATCAACGATAGAACAAGATCCATTTTGCATCATATCTAAGGGATTCCTTGGTTCGGGCCGAAGAAGCAATGTCACTCGATCATTATCAAACCGACTGCAATCTCTTTCTGTCCGTGAGGATCCCACCAGAGCGCCTTCTACTTCTAATAGGCCATGGACTAGATCAGAATCATTCTCAACGAGTCCAGAAGAAGTGATCCCGTTTTTTTCATCGGGTCCGGGTAGAGACCAAAGGTCTTGAGCGACCGATCCGGCAGAACAACTCAAAAGATAAAGAAGTATCGTTAATTTCTTCATGCTCGTTCCAAGTTCGAAGTACCATTTGTACAAATAAGAATCCCCTTCGTTACATGATTTCTTCTTCATATAGATAGATATAGGATCTATGGGGCAATTACTTAGAAGTACATTTTGTGCAACAGCCCTTCCTATCTGATAGAAAAGGATCCCATGATCCTGAACCGATCTTACCTGGGATCGCAAATCCCAAGTTTGTCTATGAAGAGCAGATCTAATTGTATTAGTGTCTATAATTGATTTCTTCTGTGTAATACTAATCGATAGGGCCTCATTGGTAAGTGCTACAAGATCTCGTGCATTGGAACCCATGGTTATGGACCCGAATCCATTAGTATGGAACATTTTCTTTTCCAAGTGAAATCCCCTAGTATATGAAAGAGTGAAAAAGTGCTTTCGTTGTTGTGGAATAAGAAGCCTTCGTATCTTAATGCATGTATTTAATTTATTCGGGGCTATTAGAGCGGGATCCACTTTTTGGGGAATATGAGTCGAAGCAATAACAAGAATATTTCTAGTGGAACATCTTTCACAATCCCTGGAGAGATAGTTCACTAATAGACCGAGGGATAAGTAATTCGACTCATTCACATCCAGATCATGAATGTTTGGAATCCATATTATGCAAGGAGACATTGCTTTTGCTAATTCGAATTCAAGGGTGATATAAAATCGGCCTATTTCCGACATCATATCGATAGTTAGCGCATTCATCATAGTTAGAAGCTCCAGCTCCGTATCAAGGTCACGATCGATATCGTCACTAGCATCAATATCGTCACTAGCATCAATATCATCACTAGCATCAATATCGTCACTATCATCAATATCGATATCATCAATAAGAAAACCTTTAGGCTTGTTATCCAGGAACTTGTTCAGAAATACTGTAATGAAAGGAACATAGGAGTTTGTCGCTAGGTATTTGACCAAATAGGAGCGTCCGGTTCCTATAGAACCTATCACTAAAATACCCCTAGAGGGGGATAGGGCTAGGCGGAGCGAAAAGGGTTTTCCATGAGATGGGAAATGAAAACTATTAGCCCCACACGAAGTTTGTGAATAAGTGATTGTCTGATAATGAGCAAGGAATATCCGTCTTTCTGCTAAACAGGATGTATTGAACTCATAATTCATTAAATGCTTTTTATGAATGTCAACTAAGTATCGTAAGTAAATTGTTCCCGGTTGTTCAATCATTTGATAACCAGAGTCATTCTTTGATAAATGATCACTATGAGTCAGACTCAATAGAATTTGATCAATCCTTTTTTCTGTCGTTAAGGTGGAGAACTGAACCAAGAATTCTCTTTCTTTATCATCAATCCAATCACTGTTCGCGACCCAGGATTCTATTTTATCATCAATCCAATCACCGTTCCCCTTTTTTCTTTTTCTTATCAATGAATAGATCTCTTTACTTGTATGACTTAGATGTCTCGTATTTCTCGAAAAAGTGATTCGATTGATGGGATTTGGTATGATACTTATGAGATCGATGATATCGATGAGATTGATATTCAAATCTTTCGTCTTAGAACGTATTGATTTAACCCCATCCGCGGGACCACCACCCCATAGCATGTTGCCGCCAAAAGCAGAACCCCGTATTTCTTCTAGAGAATCTCCTAATTGTTCCAGAGCAACTAGAAAGAGATTCTTTAACCAGAAAGAATTCAGTTCGGATGTGGGATACCTATCCAGAAGTTTTCGCAACTCAATCATGTATGATGGAATCATCAAAGATTTGACCTTTTCGAACTCTGTCTGTAACTCACTATAGGCTCGGGAAACAAAGAGAAGATGTGTACGAACGAGATATCCAGCAACAAGAAGAAGGAAAAGGATTGAATAGAGGAACTCCCGAACATTTGGCGATCTCAGATGTGTCGATATCAATGGTGACTCATTATTTCGATGAATCATTTCTTCGGACAGAAGAAGATTATGTAAACACTTACTCGAAATCTCACTTATCAGATTCCATTGTGGAAGACACCATTTTTTCTGAAGAATTCGCCATGATATATCTGATCCATGCATAATATCATGAAAAATGGATACAAATTTTTGACTGCTACTTAGTACCGGCAATAGGTCTGAAAAAGTATCTAAAAATATCAAATTTAGATATTTGTACCCTGTCGAAGTAAGGAACCATGGCATATATGTTTGGAATAGATTCCATTTTGAGAGAGTTGAAAAAGCACTGTCTCGTTGAAAGGTTCTATACATCTGCCCTTTCTCAACGCATTTCTTTAGACAAAGACTCCGTTTTTTCCTCTTTTCGGATGGTAAATATTTCTCAGAACATGGAGTGTGAATCAAACCCATGTTTGAATTGAAATTGAGATACTGATGCAAGTTCTTCTCTTCTGAATCAGATGGATTCATATCTGAAAGAGGTTGACAATAAGTTCTTTCAAAATTGACTATTTGTCCCTCTGTTAGAGGTGTTCCAGAAATGGCTGCGATCGAGTAAATAGCTCTACGAACTAATAGATCGGATCGAATTGGAAAAGGGAAAGATTTGTACAAGTTATACCTTTCGTCACCACTTTGTGGAAAATCGTTAGGTATGAATATGTTAGATACCTGTGACTCGATTGGTGAAATAGTATCTCTCTCCAAAAAAGCATGTTTTTTTTTACCGCCGCACAAAGAAAATATTTTGTTGCGAATGAACAAGATATTGAGGAATTGTCCATACGTAAAATCATAATTATTGATACGGGCCTTTTCCACATAAAAAGGGAATCTTTTGTTACAATAGAAGCGGAAGCGATGTGGATTATTCAAGAATCGAAGTCGATTTGCTTTATAAAAAGAAGATATCAATGAACTTCTATGAAATGGTTTCACAGGATTCAGCCAATTGTCTTGATCGTGGGATATCATTGAGAAATAGGAATCCGTGTTATCAAAAGATTTCCTGCGATTATTTCTAGTATGGAATGAGTCAATCATCCACTTTGGTATCTTATTGAACAAAAATGGTGATATTCTTCCTCCATTGATCAAGAATTTCGATTTTTGGGAAGTATTATGATCATCCAATAAGAAGGGTTTCAATTTTTTCAAATGAACGATTTGAAGACCTATTGATTCTAACAACTGATTGCAGAGTTGATCATTCGGACCTTTCAATTCATAGATGTGGATCTCAGACCTATGAATGGGGATATTCCCGAAACTCACAAAGAAAAAAGGAAGTGAGTTAGACAAAAAGAAAAGCAACTTGGACAAAAAGAAACGAAGTGACTTAGACAAATCTTTTTTGTCGATAACCTCAGACCAATCAATCGAATATTGATTAATACGTAATCGATCGAACACTACTTGAAAACGGCTCTTCTGCTCAGAAACGAAATGTTCCAAATGCTCCTGGAAATTCTTGCTCCCATTGGACCATTTGTATCTATATGCATTAGGATCCCGATTCATGAATCTCTCGGTTCGAGAAATCAAAATAAGAGGATCGAACCATTTCTTCTGACTCTTTTTCAAATTCGATAAATGTTGGTTGATCGTATATTTCATTATAGTTCTATGATTCAGAGTATCATTTCCTATTTGATCCCTGTGAATTCCATATTCGAAGTTGCGATCGGATCTATTCATTAAAAAGAATCGATTCAATACATTTCTTATGTACCCATAGGTGCTATATTGGATTTGAATCCAATTTCGGATCAATCTATATTGATTGACTGCCTCCATTATGTTGTTGCTAGCAAATACCACTCTTTTTGGTTTTGGATCTTCCAAATCATTCCCGCAGGAGATCCGGACCCATTTTTTTCTGATCCTTCGATAAAAAGATTCATTCTCTTCATAAAAAATAGGAGGTAGAACCAATAAAGATTTCTTTTTCGATTCATTCCTGGAGTTGAATACCTCATTCAAGAATTGTTTTTGATCCAATCCGTAGGAATCAATAGAAAAGGCAAATCCCTTATGATACACCAGATCCGGCTCGGTTATTGATAGAGTGAATAGATCTGCCATTTCTTGAAATCTCTCTTCTGATTCAAAATCGTGGTGTAACGTGTATCCCCCCCTGTTCCGGTCATGGAATAGATGAAATAAATCAAAAAATGGATTTTTGTTTAAGAATGAAATCTTATTGGAACTGTCCATATCCAGTTCATCCTTCGGAACCATATCACATCCCGGATCTGATGAAATAGGATGAATTGAGACGGTATTTTGTAAATACGTAATTATCTTGAATATATTAACTATTTCTTTATTTTCCGATCGCCTGGAAGGGACAAAAGAAACATCCTCTTCTTTCTTCAACAATTTCTGATCTCTAGTGGACCTCTCAGTAGGATTCGAACCCAGATGAAGTTCTGACCATCTGTCAGAGAAAAAAGAACGAATGGATCTTGTAGGATTCCCAAGAAATTCTTCGATTTCTTTCGGAAGCAGATGCTTATTCATCTGCCTTTCACGTTCCGTGAATAGCCGGGACATTGAGGAATATCCAGAAAGGCTTTTAGGGAATCGGTCTGATTCTATCTCTGTTCGTTCCGTTTGAAGAAAGGAAGGATCCCAAAGAATCGATCTTTCTTTTAGTTGGTGAATCTCTCTTTGATTGATCAATGTGGGATATTCCGAATCCTCATTACTAATGGAATCGAAATGATCTCTGGATTGATCAGAAGATCCTTTCAATTGGCTAGAATCCGTTACTTGAACGAAACTAGATCTTGTGGAATCATATTGAATATTTGACGATACATTCCGTACCTTGCTAAAAAATCGATCCTTGTTTACCAACCACACATTGTCTAACCAAATCCAATTCTCTCTCGATATGTTCCTCAAAAAATCCGATTCGTGCGGATTCTTCCCCCAACTAACGAAGAGATCTTGGCGGAATTGCCACATATGAAATTGAGCACAATTTTGCAAAGAAATAGCCCACTTGTTTCTCAAGAAGAGATGGGAAAAACGCTCAATATCATTTGATTGAATAGTTGACCCAGCTCCTTGTTGTTTGAAAAAACCCTCCACTTCAATTGGTATTTTTTCACGAAAAGCAAACATGAGATAACAAATCCAGTCTTTCACTAAGATTTCGAATAGATGTCCCGAATTCAAGTTGATTATGTTTCGCCTCTTACTCGGAGAAAGACGATCAAACAATTCCCAATCATGGTCCTTGCGGATCGGATCATCCATATAATATACAAAAAGAAACTCCAGATATTTGATATCTTTCTCTTTGAATGAGATCTCAATTCCAGCGACGGTTTCATTAGATATCTTACAACTAGAATCCCTCTTTTTTCCGAGCCAGTTCCTCCACCACCGCGAACCCCAGTTAGATTCAGGCATGATACACTTTTTAGTTATTGGGAGAACCCAAGTACTCTCTTTCGGATCCAGGAAAAAGCTCTCAGAGATCTTTTTTCCTTTTGGAAGATACAGGAGCGAAACAATCAACCTATTGATATTGGAAGACCCAAAAGATTCTTCCAATGTATCATTTCTGGGTCCAATGGAATTCATAGGTATAGGAAGAAGCCCTGTCAAATAGAGATTTTTTCTTTCGACCATATTTCGATTGTTAATACGATATATAAGGATCGCTACTACAAATAGTACTACACCCTTGATCGTGAAATATCGATTGCTTGTTGAACCCTGTGAATTGCGTGAAAGTAGGATACTCCAAATTCGTGGGTCCAAGAGTTTTATAAAACGTTCTTGGTGGAAAAAAATGTGAATGAAAGATCCCACTGAATTGAATTGGGTCCATGAATCTAAGAAATAGTGAGAATTCTTGATCTCTCTCAATATCTCTCTCAATTCGAAAAGCCAGGATTTGAATTGATGTCCTTTCATTGATTCCTCCTAAATTGCATTGATTTATCCTAAAGATTTCATTTCAATTGGAATTTGGTTATTCACCATGTACGAGGATCCCCGCTAAGCATCCATGGCTGAATGGTTAAAGCGCCCAACTCATAATTGGCGAATTCGTAGGTTCAATTCCTACTGGATGCACGCCAATGGGACCCTCCAATAAGTCTATTGGAATTGGCTCTGTATCAATGGAATCTCATCATCTATACATAACGAATTGGTGTGGTATATTCATATCATAACATATGAACAGTAAGAACTAGCATTCTTATTGAGACTCGAACTCATAGGGAAGAAAATCGATTTATGGATGGAATCAAATATGCAGTATTTACAGACAAAAGTATTCGGTTATTGGGGAAAAATCAATATACTTCTAATGTCGAATCAGGATCAACTAGGACAGAAATAAAGAATTGGGTCGAACTCTTCTTTGGTGTCAAGGTAATAGCTATGAATAGTCATCAACTCCCCGGAAAGGGTAGAAGAATGGGACCTATTATGGGACATACAATGCATTACAGACGTATGATCATTACGCTTCAACCGGGTTATTCTATTCCACCTCTTAGAAAGAAAAGAACTTAAATCAAAATACTTAATAGCATGACGATACATTTATACAAAACTTCTACCCCGAGCACACGCAATGGAGCCGTAGACAGTCAAGTGAAATCCAATCCACGAAATAATTTGATCTATGGACAGCATCGTTGTGGTAAAGGTCGTAATGCCAGAGGAATCATTACCGCAGGGCATAGAGGGGGAGGTCATAAGCGTCTATACCGTAAAATCGATTTTCGACGGAATGAAAAAGACATATATGGTAGAATCGTAACCATAGAATACGACCCTAATCGAAATGCATACATTTGTCTCATACACTATGGGGATGGTGAGAAGAGATATATTTTACATCCCAGAGGGGCTATAATTGGAGATACCATTGTTTCTGGTACAGAAGTTCCTATAAAAATGGGAAATGCCCTACCTTTGAGTGCGGTTTGAACTATTGATTTACGTAATTGGAAGTAACCAATTAGGTTTACGACGAAACCTAGAAATCGATCACTGATCCAATTTGAGTACCTCTACAGGATAGACCTCAACAGAAAACTGAAGAGTAACGGCAGCAAGTGATTGAGTTCAGTAGTTCCTCATATAAAATTATTGACTCTAGAGATATAGTAATATGGAGAAGACAAAATTGTTTCAAGCACCGACAGAACCAGAAGCGCCCCTTGTTTCAAAGAGAGGAGGACGGGTTATTCACATTTGATTTGATGGTCAGAGGCGAATTGAAAGCTAAGCAGTGGTAATGGTAATTAGAAAGATTTCCCGGGGAAAAATAGAGATGTCTCCTACGTTACCCATAATATGTGGAAGTATCGACGTAATTTCATAGAGTCATTCGGTCTGAATGCTACATGAAGAACATAAGCCAGATGACGGAACGGGAAGACCTAGGATGTAGAAGATCATAACATGAGTGATTCGGCAGATTTGGATTCCTATATATCCACTCATGTGGTACTTCATTATATGATATATATTATATGATATATATAAGATCCATCTGTATAGATATCATCATCTACATCCAGAAAGCCGTATGCTTTGGAAGAAGCTTGTACAGTTTGGGAAGGGGTTTTGATTGATCAAAAAGACGAATCTACTTCAACCGATATGCCCTTAGGCACGGCCATACATAACATAGAAATCACACTTGGAAAGGGTGGACAATTAGCTAGAGCAGCGGGTGCTGTAGCGAAACTGATTGCAAAAGAGGGGAAATCGGCCACATTAAAATTACCTTCTGGGGAGGTCCGTTTGATATCCAAAAACTGCTCAGCAACAGTCGGACAAGTGGGGAATGTTGGGGTGAACCAGAAAAGTTTGGGTAGAGCCGGATCTAAATGTTGGCTAGGTAAGCGTCCTGTAGTAAGAGGAGTAGTTATGAACCCTGTAGACCACCCCCATGGGGGTGGTGAAGGAAGGGCTCCAATTGGTAGAAAAAGACCCGCAACCCCTTGGGGTTATCCTGCACTTGGAAGAAGAAGTAGAAAAAGGAATAAATATAGTGATAATTTGATTCTTCGCCGCCGTAGTAAATAGGAGAGAAAATAGAATTTCTTTCTTCGTTTTTACAATTTACAAAAGAAAAAAATAGGAGTTAATTAACTGTGACACGTTCACTAAAAAAAAATCCTTTTGTAGCGAATCCTTTATTAAGAAAAATCGATAAGCTTAATACAAAAGCGGAAAAAGAAATAATAATAACTTGGTCCCGGGCATCTACCATTATACCCACAATGGTCGGCCATACTATTGCTATCCATAATGGAAGGGAACATTTTCCTATTTATATAACAGATCGTATGGTAGGACATAAATTGGGAGAATTTGCGCCCACTATAAATTTCCGTGGACATGCAAAAAATGATAATAGATCCCGTCGTTAATCGTTAATAAAGTGAATATAGATTCATTGGTGAGAGGTGAACCTTATGACAAAGATAATAGAGAACACGGTAGAAGTATATGCTTTAGGTCAACATATATGTATGTCTGCTCACAAAGCCCGAAGGGTAATTGATCAGATTCGTGGACGTTCTTACGAGGAAACCCTTATGATACTAGAACTCATGCCTTATCGAGCATGTTATCCCATTTTGAAATTGGTTTATTCTGCAGCAGCAAATGGTATTCAAAATCTGGGTTTCAACGAA
>Khaya ivorensis voucher Senterre 4312 chloroplast, complete genome
[truncated: 159,908 more chars]
