# Supplementary material for: Genome skimming reveals novel plastid markers for the molecular identification of illegally logged African timber species
Source: PLoS One. 2021 Jun 11;16(6):e0251655. doi: 10.1371/journal.pone.0251655 (PMC8195358; doi:10.1371/journal.pone.0251655)
Supplement: S7 File — (FASTA) [file pone.0251655.s014.fasta]

>Leplaea laurentii voucher Harris 5831 chloroplast, complete genome
GGGCGAACGACGGGAATTGAACCCGCGCATGGTGGATTCACAATCCACTGCCTTGATCCACTTGGCTACATCCGCCCCTCCATTGCTCCACGATTTACAAAATTTTAAATACAAAGATTTCAGATTTCAATTTGTACCACTTATCATTATTTTTTTATCTTACTCTTACTTATTTATTAAAATATCTTACTTATTTATTAAAATAGAAGTGAAGATCTAAAAGGAATAAAATTACAACCTTTCTCTTTTCTTTTATATTAAATTAACTATAAAATTATTATAAAATTATAAAATAAAAATCGAATTTTATTAATTCGATTTTTATTAGTGTTATTAACACCTAACTAATATTTTTCGTAAAAAAAAGGATATACATAAAAAACTACTAAAGAAAAACCTACTAAATAACAGCGCAATACCGACCCTCTTGCAAGAGGGTCGGTATTGCGCTGTTATTTTCAAAAACTCGTCTACACTAAGACAAAAATCTTATCCATTTGTAGATGGAGCTTCAATAGCAGCTAGGTCTAGAGGGAAGTTATGAGCATTACGTTCATGCATAACTTCCATACCAAGGTTAGCACGGTTAATAATATCAGCCCAGGTATTAATTACACGACCTTGACTATCAACTACAGATTGGTTGAAATTGAAACCATTTAGGTTGAAAGCCATAGTACTAATACCTAAAGAAGTGAACCAGATCCCTACTACAGGCCAAGCAGCTAGGAAGAAATGTAAAGAACGAGAATTGTTGAAACTAGCATATTGGAAGATCAATCGGCCAAAATAACCGTGAGCAGCTACGATATTATAAGTTTCTTCCTCTTGACCGAATCTGTAACCTGCATTAGCAGATTCGTTTTCTGTGGTTTCCCTGATCAAACTAGAGGTTACCAAGGAACCATGCATAGCACTGAATAGGGAGCCGCCGAATACACCAGCTACGCCTAACATGTGAAATGGGTGCATAAGGATGTTGTGCTCAGCCTGGAATACAATCATGAAGTTGAAAGTACCAGAGATTCCTAGAGGCATACCATCAGAAAAACTTCCTTGACCAATTGGGTAGATCAAGAAAACAGCAGTAGCTGCTGCAACAGGAGCTGAATATGCAACAGCAATCCAAGGGCGCATACCCAGACGGAAACTAAGTTCCCACTCACGACCCATGTAACAAGCTACACCAAGTAAGAAGTGTAGAACAATTAGCTCATAAGGACCGCCATTGTATAACCATTCATCAACGGATGCCGCTTCCCATATCGGGTAAAAGTGCAAACCTATAGCTGCAGAAGTAGGAATAATGGCACCAGAAATAATATTGTTTCCATAAAGTAGAGATCCAGAAACAGGTTCACGAATACCATCAATATCTACTGGAGGGGCAGCAATGAAGGCGATAATAAATACAGAAGTTGCGGTCAATAAAGTAGGGATCATCAAAACACCAAACCATCCAATGTAAAGACGGTTTTCGGTGCTAGTTATCCAGTTACAGAAACGACCCCATAGGCGTTCGCTTTCGCGTCTCTCTAAAATTGCAGTCATGGTAAAATCTTGGTTTATTTAATCATCAGGGACTCCCAAGCACACAAATTCTCTATAAATAGATAATTGAGGACTTGTTATTCAACAGTATAACATGACTTATATCTCCGTGTCAACCAATAGCAACATCCATAGAAAAATATCCACGATCTTATCTATCTAGATCGAGATTCAGAAGAAATTCGTTTTTTTTGAACGAATGAAGTAAGTAAGAAAAATAGAATATCGATTTATATAGATATATGATTTTGATATGATAATCATAATGGGTTGCCCGGGACTCGAACCCGGAACTAGTCGGATGGAGTAGAAAATTTCCTTCTTAAATTGAAATAGGTAAAAAAATCCCTCCCCAAGCCGTGCCTGCATTTTTCATTGCACACAGCTTTCCCTATGTATAACATCTAAAACTCCCTTTACTTCCCTAATCCCTAAAGAAGACGCTAAAAAAGTTGAATACTCAGTTGATCAACCTTTATTTTATTATTCTTATTGCATGAATATTTAATAGAAATGAATGAATTTTTTTGTTATCGATTCACTATATTAGGAAGAATTTCTAATTTACACAGTCTCGTAACTAATCATGAATGATTAACCAGATCGTTGATACAAATAATATCCAAATACCAAATCCGCCCTCTATATAACCTCCGAGAAGTAGACGAAGCTGTTGGAAAGATTAAAGAAAGAACGTGCTCTTCCTCCGTAAGGAATTCTTCCAATAATTCCGAACCTAATCTTTTCAAAAAAGCGCGTACGGTACTTTTGTGTTTACGAACCAAACTTTTAACACAAGAAAGCCGAAGTATATATTTTATTCGATACAAACCCTTTTTTTTTGAGGATCCGCTGCAATAATGAGAAAGATTTCTGCAAATACGCGCAAATCGGTCGATAATATGAGAATCCGCAGAATCGGCCCAGGTCGGCTTACTGATGGGATGCCCTAATTGATTACAAAACCGTGCCTTAGTCAATGATCCAATCAGATGACTAATTGGAACGGTTGTATAAACCTTCTTCACAGTATTATCTATTAGAAATGAATTTTCTAGCATTTGACTCCGTACCACCAAAGGATTTAGTCGCACACTAGAAAGATAGCCCAGAAAGTTGATAGAGTGCTTGTCTAAGTGATTTATATGAGACATTCCTGGTTGAGACCACACATGAAAATGCCATTGCCATAAATTGACAAGATAATATTTCCATTTATTCATCAGAAGAGGCGTATCTTTTGAAGCCAGAATAAATTTTCCTTGATATCTAACATAATGCATAAAAGGATCCTTGAACAACCATAAGATGTCCTGAAAATCATTAGTAAAGACTTCGACAAGATGTTCGACTTTTCTATAGAAAAATATTCGCTCAACAAGGACTCCAGAGGATGTTGATCGTAAATGAGAAGATTGGTTACAGAGAAAAAAGAAGATGGATTCATATTCATATACATGAGAATTATATAGAAACAATAATAATCTTGGATTCCTTTTTGAAAAAATAGAAATGGAGTTCTTTGGAATAATAAGACTATTCCAATTAAAATGCTCGTGGAGAAAGAACCGTAATAAATGTAAAGAAGAGGCATCTTTTACCCAGTAGCGAAGGGGTTGAACCAAGATTTCAGGGCGAGTGGGGTGGGGTATTAGTACATCTAACACATAATTTAAATGTGAGAATTTGTCCTCAAAAAAAGGAAATATTGAATGAATTGATTGTAATTTATGAGATTTTTCTATTTCTTTCCCTTCTAAAAAAGATACTAGTCCTAGGGAAAATGGAATTTCCACAATGACTGCAAATACCTCTGATATAATTTGAGAATACAAATTATAGTTGTGCACAAAAAATCGATTTTGGTTAGAATCATTAGCAGAAATACTCAAATAAATTTGTTGATACATTCGAGTAATTAACCGTTTCACACTTAGTGAACTAGATTTATTGTCATAACCCACATTTTCCAATGAAATCATCGATCTATTTAAACCATGATCATGAGCAAGTGCATAAATATACTCCCGAAAAAGAAGTGGGTATAGGAAGTCGTGTTGTTGAGATCTATCTAGTTCTAAATATACTTGAAATTCCTTCATTTGAAATTAGATTGAACCCGAAAGTAAAAGTAAGGGATTTATTGAATGATCAAATGATACATAGTGCGATACAGCGAAAACAAAGTATTGTAGTAAAAAAAAGTAGATACCTTGAAAACGAGTCGACTCATCACCGGATTCTCTATCCTCTCATTTTCCATTTAATTTAATTGGTTTCTATTTGTTATAGTATAAAAGTTAGAAATCCTTTATTTTTTCAATCCAATCGCTCTTTTGATTTTGGAAAAAAAAACTATCTTTATCAATATACTGCTTCTTCTACACATTCATCTTTGACCCATAATAGGGACTAACTAATACTTAGGATTCATTAAATAAATCGATAATCCACTCGTGGGAAACCCTTTCCCCGCGTTAGGAACTAATATCTTTTTAACGTTTAATTAGATCGGGGAATCATTCAAATTAAGAACAGAAGCTCGTTACTTTTTGTTTCCCTATAATTGGAACCCTAGGGCTCTATCCATTTATTCACTCGACCCAACTTTGAATTAAATTTCTTTTTCTTTGAATTAAATTTCTTTTTCTTTTGTTCCGCGCCAAGAATTAAAACTTGGTTTTGTTTGTATCGATTGAATAAGAATAAAATATTCTCAAAATTCTCGATTGATACGACATGCTCTTTTTTCCATTCATTCCTTTCAGGATCAGTCGTGGTCTTACAAACTCTCCCGAAGATCTGGACGAATCCTTTGCTTCATATAAATGTGTAAAAGATGCTAGCCGTACTTAAAAGCCGAGTACTCTACCGTTGAGTTAGCAACCCGATCGAATAGGTAGATACAATCGAAATAAAAATAAATAAAAGCGGTTGAATTTCACAACAGAATCAAAATAGTAAGTAAGCTAGCAAGAAATCGAATAAAAAAATTTATAATCGATTCTGAACATAAAAATAATAAAAAAAAAAACAAACCTATAGGACGGAGATAAATAGCTCCATTTATCCACGATCGAATTATATTTGTTCGATACACTGTTGTCAATATGACGTTGAATGTTGAATATGAAGGTTGAGAAAAGAATACAAAAAATAGAATAGCGAAAACAAAAAGAGGAGTTAATTATTTATTAAGTTAAGTTAATTTAATTCAAATCCAAATATATATATATTAATAAATAAATATATTAATATATAAAAATATAA--------------AAAATTAGATAAATAAAAAAATTTAGGAATACTTGATATAAATACTTGAAAAAAAATCTAAAAGAAAAAGGACTTATCCTGAATTTACACTCCATAGATAATATACATAAATACAAATAGATAGAAAGGAGGTGTAGGTGAAAGAATAAATTCAGAAAAAACTAGGAAGAAATCTTGGGTTTATTCAATCAATAAATATTAAGTAAAATAAACAAGCTTAATCCCTCGTTTTGTTATTTGTTAATAGATTTCCAACGAACAACCACTGGGTTTCAGGTAATTAAATTTTTGCTATTTCCAGATCCAATTAGTTCATTATATTTTCTTTATCTTTTTTATATGCATCTTATATCAATCAAATTCTAGCAAGAGAATCAATTTTTGTTCTTATACTTATAGAACATGATATTCTATGGTAGGAATTCTAAATCGGAATAATAAATAGGTATGAATAGAACAAAAAAAAAGGGGGGTTAGTAAAGAAAAAATTATACAAAACTATATAGGATTTATCCACACCCTTTTTTTTGTTCTATTCCTTAATTGAATTTCGTGTAATTAAGACTAAGTTCTGTAAAAACCCCCGCCTTTTTTGAAATATCATGAACGGTTCCTGTAGGTTGAGCGCCCTTGTCAAGGAAATATCGAATAGCAGGAACATTTAAATGGGTTTGATTATTTATCGGATCATAAAAACCCACCTTCCGAAGATCTCTTCCTTCTCTTCGGGATCGAACATCAATTGCAACGATTCGATAAACGGCTCATTGGGATAGATATAGCTGAACAATACCCCCCCTAGAAACGTATAAGAAGTTTTCTCCTCGTACGGCTCGAGAAAAAATGATTAGAAGTTATGTCTATATAGAGAATTAGAATGTCAAATAGATCTATAAAATAATCAAATCAATTAGAGATTTAAGTCCTTC-TTTTTTTTTTCTTTTTCAAAAAGAAAAAGAAAAAAGCATTCATACTCTCATAACTCAAGTTGGATAACTTTCGAACAGTCCAAAAGAAAATCCTTAGGCATTTCATTTTTTGAGTGGTCTCGAACCCCCTTTTTTGTCTCGTTTTGAATCTATTTTTTGATTCTTCATTCTGACTAATTGTTGAGACAATCGAAAACGGTATTTTCTTGTTCCAGGATCCGTTATCTTTGCCTTGAATCATTGGGTTTAGACATTACTTCGGTGATCTTTAATGTTTTAAAAAATGGCAGCAACACACCCC-TTTTTTTTTATTTCTTTCTATCAAAGAATCATACAAACAATTGATTCCTGCATGATACACTTTTTATCGAAAGAGGTTTCCCAATTCCAACAAATTTTCCTTTTGTTTTTGGATTTAAAAATTGCTCGAATCAGATCCTTTCGATTTCTATATCGAAAATATACTTACGAAGTTTTTTCCAACTTATTGATTGGTATTAACCCTAGATCCTTGCCCCTGAGAAATGAATAAATACTTTCTACTCGAGCTCCATCATGTACTATTTACATTACAACCCGCCCAAAAATGAGGATTCTAATAGAACAGAACAAAGGATGTCGAGCCAGGAACCTATTCATATAAAATCGAAAACAGTGGATGTAAAGAAATCCATAGCGGATCATGGCCTTCAAGTCGCACGTTGCTTTCTACCACATCGTTTCAAACGAAGTTTTACCATAACATTTCTCTAGTTTGGAACCGGTATGTAATTGATTCAATTATGGAATCATGAATAGTCATTGCTTCGGCCGATACACAGTCTTTTTTCCTTCTATATGAAGTGAATAGTTAATTTATGAAGAAGAAGCCTCAGTAAGAATTCAAATAAACCCTCTATTTTATTGTATGAATGCAATATTTTTTTATTTATAAATAAGACGACTAAAAAATCAGTTAAGTTCTTTTTGAATCCCCGTTGCATCTTCAAATGATTCGATAGAATCGATTCAACAATCTTACACTTCTTCGAGTACCAAGGACCAATAAGAAAGATTAAAATAAAACTATTTAATTGAAAAAATTTCCTGCCTCAACATCACCATTATATTTAACAGTAAGGTAAGGGCTCACAAATCTTTTTCAAAAAAAAAAGCGAAAGAACGTTATCACTGAAATAGAAGGATAGCAATCCATATGCATATAAGCATTTCCTCAATTTACAATTTATGCGTAGTTTCTTTGGCTTGTGCTTGATATTCAATAATCTTGAATCTTTCCCAAATATGAAAATTATGAAAATATTATGAAAATAAAATGAATAAGATGTATGAATCACCCCCGTCTAAATTGTTTTTCCATAGATTTACAATTATTCATTAAAGCCAAAGACAAAATACCTAAAAAAGAAGGTCAAAGAAAATCCATTCCATGTGGAACTAGATTATTGGTTAATGATATTTGGACAGACACAGATAATCAAATCGATATCTTCCATTGCTCACTAACTCTTATCTACTTCCACGCCCAATTCATTCTGTGGGGATGATGAATGATGAATCCTAAATAAAAAAAGACCCTATTTTAGGGGATGCTAGACTATTTTGTATAGATACAAAGCCAAAAAGGTCCAGATTAAGTCATCGTTTCCTATTTTTTTTTTATTTTAACCTAACCTAGTCTTAAGAGACTTAATCCCGAATTCAATCAGTATCAGGAATACCCTCTTGTTTCGAATTCAGAAATGAAAGGAGAATCATTGAACTGTCTTCTTAAAAAAAGATAACAAATATATAGAGGCTTTCGCATTTCGATTTAGAATGGATCCTTGAAAATTCAACTAGATATGGGACGTAAAGCTTTTCTAAGAAACTAACTTAAATATAAAAGTGAGAGGGAGGGGCATAGGCTAAAACGCCCATCCAACTTTTTTGACTTCAAACTCTTGTGATCGATATTTCCATCTTCCCTGGATCACAAATGCATTCAGTTACATTTTCGTATTATTTGACTTCAATTCAATTTGTGAAAAAGGATCTGATTCAGAGAATAATTTTGAAAAATTAGAAAGAAGAAGTACATTTTATTAAAAATTATACTCTTAAGAAGGTTGATCAAAAGGGTAATTTTAATTCTGTCCACTCTGGGACGGAAGGATTCGAACCTCCGAATACCGGGACCAAAACCCGTTGCCTTACCACTTGGCCACGCCCCATTTCAATTTAGATTTGGTACTAATAAACACTAATATTGTTATTGGTTGTTCGTCAATTCCAGTCCAAATCCCTAAAATTAGATTTTGGTTTTAATGTTAGGATTTTGACACGTGTAGATGGAAAATTAAACCAAATTTCTTGATCATTACATAGAATTCAATTAAGATATTGTATGAAAGTATGATTTCTTCTATTCTCTTGTGAGAAGTGAAGGATTTTTGTTTTGATTGGTTCGGTTCAAAGAAGTATTTTTTTTGTTTACTTTACTTTCTTTTCTTCATTTTTATCTTATATCAATAACATATTAATAACTCAATCAAAATACAATTATCTCCAAGAACAAAATGTTTCTTATGCTTAATATCTTTAGTTTGATCTATATCTGTCTTAATTCTGCCCTTTCTTCGAGTAGTTTTTTATTCGCCAAATTGCCCGAGGCCTACGCTTTTTTGAATCCAATTGTAGATGTTATGCCAGTAATACCCGTTCTATTTTTTCTCTTAGCCTTTGTGTGGCAAGCTGCTGTAAGTTTTCGATGAGATCTTTAATACTGTCCTAGAAAAATTCATGATTTATTCGAGTTCGAGAAGAAAAATTCTAACAATTGATAAGATCAGATGAGTCTTACAATATGAACGAACCCTCAATTTAAAGAGTGAACGTCTTGGGGAGCCACGATCAATTTGGACCCCCCATTTACTGATTCTGACCCTTTTTCATTGAAAAAACCGTATTAGAGCCCACCACAATATCGAAGTATAATTGTGTGAATTTCTGAAAACTCTTTTCTATTTATAGAAATTCTAAAAAGAACTTCATTTCTTGGTGTCAAAATCGGATATGTAGTATAAAAATAGAGAATCTATTCTCTTTTTCCTTTTCCCAAAAAAACGATTTGGAGATTGTGTAATGCTTACTCTCAAACTCTTTGTTTACACCGTAGTGATATTCTTTGTTTCTCTCTTCATCTTCGGATTCCTATCTAATGATCCAGGACGTAATCCCGGGCGCGAAGAATAAAAAATAAGAAGTTTTTCCTTGCTTTATTCTTATTCTTATAAATGTTCTTAGGATTTTATCTATTCCACATCTTTTACCATTAAAAAAAAGAAAAAATGTTCGCAAAATTCGAATTTGAAAGATACCAAGCCATCGACGGAAACGGAAAGAGAGGGATTCGAACCCTCGGTACGAATAACTCGTACACCGGATTAGCAATCCGACGCTTTAATCCACTCAGCCATCTCTCCTAATTGAAAAAACAAAAGAATTACTATGGTACATTACAAAAAAAAATAATGCTTGAAAAAAGCCCTTCTTTACTTTATTTTAAATCTTTACTTTCTATATTACTATATTATTTTAGTATATTATTTTATTTTCTATATTACAGACTATATTATAGAAATATTTAGTATATAAATAAATTGATTATATAATATCAATCAATTTTATTCTATAGCTTATAGAAAATAGCGTTTATAGAATTGATTTTTTTTTATTTTCTTTTGTATTCTATTATATAAATAGATACCACTTTTATCAGCAATTCGATTTATATAAAATTAAAATAAAGAAAGGATTCGAAAGAGATATCTCGAATCAAAATAGAAAAAAAAAATAAATAAAGAAAAAAATATCTCTTTAATTTAGTTCAACAGGGCCTTTTTTGATTTCCACTTCCACGGCCTGGCCTGGTCAGTACCCAGCCGGGCCCTTTTTTTGTTCCAATGAACCATACCGCCGAACCATAGAAAAAATGATTTATTTGTATTTGATTTGAAAACAAAAAAATTAAATCCTTGTTATTGTATTCAAACAACAATAAAAAGAAGGACTATTTCCATTTATTAATTATTAAATTTAATTATTTAAACAAAATAAGTCCTCTTTTCCTAATTTCATTAGGACTACTGACAAAGATATCAACGTCCTAATCTCTAATTTTAATTTCATGATTATTTAGAATTTCCGTCCTATCTTGATTACGCCCGATTCTCTTGTTCGACAAAAGTCCCTTTTTTATACAATAATCGCATTGTAGCGGGTATAGTTTAGTGGTAAAAGTGTGATTCGTTCGATTAATCCCCTTAATAGTTAAAGGGTCCTTCAGTTTAATTCATATTCCAATCAAAAACTTTATTTCTTAAAAGGATTTTATTTGAATCCTTTCCCTCTAAATGAAAGATTCGAGGAAAAATATGCATTCTCGTGATTTCTATCTAAGGGTCAATTCCAAATTGAAAATTTGGATTATGAAATTACGAAACATAATTTTTTTTTGAATTGGATCAATACTTCCAATTTTTTAAGTATAAGGAAAGGATCCATGGATAAAGATAGAAAGGCCTATTTTGAATCGTAACTAAATCTTCAATTTTGGTTTTGGATAGGGTAGATTGAAGCAAAATAGCTATTAAACGATAACTTTAGTTTACTAGAGACATCGACATATTCATATTCTACTTTTTTAGCTCGGCGGAAACAAAAAACTTTTCCTAAGGATTCTCTCAAATAGAAATAGAGAACGAAGTAACTAGAAAGATTGGTATTGTTATAATCCCACTCTTCTAAAGGGATCATCTAGAAAGCGAATTGTTTTGAATGTATTCAGACAAAAAAAGCTGACATAGATGTTATGGGTCAAATTTGGTTATTTCGTTCCCGTCTTATATCGGGGAATTTATCCATCTTCCATAAAGGAGCCGAATGAGCCCAAAGTTTCATGTTCGGTTTTGAATTAGAGGCGTTAAAACGTATGAATTGACGTCGACTATAACCCCTAGCCTTCCAAGCTAACGATGCGGGTTCGATTCCCGCTACCCGCTCCATATGATAATTATATCAATTCAGTGATGCATTAATTTAATTTTAATTAATGCATCGCTGAATTGAATACGAAAGTCCTGAAATTCTATCACATATTCTTTCTGGTTTCCGAACAAGAGATAGGAAAGAAAAATGCGAAAATTCGGAATGAAAGGCGTCCATTGTCTAATGGATAGGACAGAGGTCTTCTAAACCTTTGGTATAGGTTCAAATCCTATTGGACGCAATTTCTTTACATTTCCCTATATTATTATTAATAGACTTTTATTATTCTATTTTTATTATTATTTATTAATATATTAATTTTATTAATTTTGATTTTATTCTATTTTTAATATTACATTTATTTTAATATAAATAATTATTTATTATTATATTAATATATTAATTTTAATTAAAATTACTTATATTTTATTTTTTTTTTAAGTATTATAAAATTAAGTATTATAAAGATTAAGAATAAAGATTAAGAATGATCGATTTTTTTATTTAGAATTATTCCTGAAGTAGAAAGCGTTCCATTTGTTCCTGAATAGCTTCTTTCAAAAGGGCTTCTGCTTCCTCGGTGAATGTCTTGGTAGAAGATATTATTTCTTGGAACTGAGGTTTATTCGTTTTTAAGTAAGTACGTAACTCAACGAGAAATTTGCTTACCTGTGCAATTTCTAATGAATCAAGATAACCATTCGTTCCGGTATAAATAGTAATTATCTGTTCTTCGACCGTGAGAGGGGCTGATTGGGATTGTTTGAGCAACTCACGTAATCGTTGACCCCTTGCCAATTGATTCTGAGTAGCTTTATCGAGATCAGAAGCAAATTGTGCAAAGGCTTCTAATTCTGCGAATTGGGCCAATTCTAATTTTAATTTGCCGGCTACTTGTTTCATAGCTTTAATTTGAGCTGCGGATCCTACTCTGGAGACAGAAATACCCACATTAATAGCGGGTCTGATTCCAGCATTGAATAGATCCGCGGATAAGAATATTTGTCCATCTGTAATGGAAATTACATTAGTAGGAATATAAGCCGAAACATCTCCTGACTGGGTCTCAACTATTGGTAAAGCGGTCATACTTCCTTCACCTAACTGCGAACTTAATTTAGCGGCTCTTTCCAAAAGTCGTGAATGCAAATAAAAAACATCTCCGGGATAAGCTTCGCGACCGGGCGGTCTTCGTAATAGAAGAGACATTTGTCGATAAGCCTGTGCTTGTTTGGAGGGATCATCATAAATGATTAAAGTGTGTCGTTCACGGTACATAAAATATTCAGCCAGAGCTGCGCCTGTATAAGGAGCGAGGTATTGTAATGTAGCGGGGGAATCCGCCGTTTCGGCTACCACAATAGTGTATTCCATCGCCCCCCTTTCCTGGAAAGTAGTCACTACCTGAGCCACAGAAGATGCTTTTTGACCAATAGCTACATAAACACATATTACATTTTGACCTTGTTGATTGAGAATCGTATCCGTGGCTACTGCTGTTTTACCGGTCTGTCTGTCCCCAATAATTAATTCTCGCTGACCGCGTCCTATCGGGATCATCGAATCAATAGCAATAAGTCCTGTTTGAAGAGGCTCATATACGGAACGTCTCGAAATAATACCTGGAGCGGGAGATTCAATTAATCGAGATTCAGAAGCTGAAATTTCACCTCGACCGTCAATAGGTTTAGCCAGGGCATTTATAACACGACCCAAATAAGCCTCGCTTACTGGTATCTGAGCAATTTTTCCTGTTGCTTTTACAGAACTTCCCTCTTGTATCATTAAACCATCACCCATTAATACAACACCAACATTATTTGATTCCAAATTCAGAGCAATGCCTATTGTACCCTCTTCAAATTCTACTAATTCACCTGCCATTACTTCATCAAGACCATAAATACGAGCGATGCCGTCGCCTACTTGAAGTACGGTACCTATATTTACAATCTTTACTTCTCTATTATATTGCTCAATACGTTCACGGATAATATTACTAATTTCGTCGGCTCTAATTGTTACCATGAGTATTTCTTAATTTTTTTTTGGAAGAAAAAAAATAATGCCTACCGTAAAAGGACTAATCAGTTATTTATTTCATCGTCCCAAACATGTCAATATTCGCACTAATGGTACGTAAATGTAACTCCTTGTTCAAACAACTATTCAGGGTTCCTAGAGCTCCTTGTAAAGCTTGTTGAAAAACCCGTTGTCGGACTTGATTAATTGCTCTTTGTTGTTCAAAATGAATGGTTTCATTTTTGTAATTTTCTAATTGTTCCAAAGTCTTATAAGTTGAATTAATCAAATTTAATTTTTCTCGTTCTATCTCCGAGTATCCATTCACTCGAAACTGATCTGCCTCCATTTCGGCTTTCCGTAAGCGGGCCCGGGCTTTTTCCAACCGTTCAATGGCCCCTCCCTGCAGTTCTTCTGAATTTCGAATAGTATTCAAGATCCTCAATTTTCGATTATCTAATAAATCACTTAATGAAAGTAGATTATCTTTCCATTCATCTCAAAACTTCCATGATCCCTTCCCGAACCAAACATGAACTTTTCGATTCATTTGGCTCTCACGCTCAATTACTTCAACTACTTATGTATGGGGGGGGAATTCCCATATCTTTTTTTTAGTGTAATGAGTCTATCCTCTCCCTATCTTCTCTATTCATATTCCAAAATGAATGTTGCGACTGATCACTAATCCAAGACCAGAATATTCGGAGGACTCTTCTGACAAAACAAAAATCTATAATTGTCAGCAAAGTTGTTTCTTTTTTTCTTCAAATCCAAAGAATTCTTCTTACTTTATACATAGGTCATCGATTCAGCATAAAAAGGGTTGGTTAAAATACCTATTTTTCCAATATTTTCCAATAAAATTGCCAATACCAATAAAAGGCTCAAATCTTTTTATCGACATGAGTGTTTTATATCGAAAAAAAAAATTTCCAATTATTATTATTCATTTTGAAAACATTTCTATTCTATATTAACATAGTAGTAGAAAGAGTACCGTGCTGTGTCTGGACTTCAAACTTTAGCTTTAACCATGTTAATGGTCCCGCATTATTGGTTTGGTTGATAGAGAATCAAAATAGATTTACCAATGAATCACGAAATGCTATGGTTCTTAAATATGATTTGAAATTGATTCAGAAGTAATTCGCGGAATCATGCACCCCTTTCAGTCCTAGTTATAACGAAAAAAAAGTGCAGCTGGTTAGATCCAGCCTATTCTTGAAATAAACAACTCGCACACACTCCCTTTCCAAAAAAGATCAATACACCAAGCACTACACTTAGATTTATTGGATTTGTTGCTAAAATATCGGTATTAAACCCGAAACTCCCGGCGAATGGCCAGTGAACCAAAGAAAGGAAAGAATCGGTTACATTTTTCATATGATCTCCTCTTTTAGATAGACTAAAAAAAAAGGAACTCTGTTCTTTTTTTTTGTATCATTTCACCTTTTTTTTTTTCTACTTAATATTTTTAATATTTATTTAATTAATTTGCTTTTTTTTTAGTAATTTACCTATTTCGAAAGAGAGTCAAAAATTCTATTTCGAAATCTTTTCTTTCAATGGGAGCTTCCCAATAAGAAGGATACTTTTTAGTATTAGGGACCTGGTCTCATGTCAATTGCAAAAAACCTCGTTTGTTGCAACACTCCTTAAAAAGAGGGTTTCCCCTAGACTAAGAAAGGGAAAGAAAAAAGTGAACTGGTATGCTTATGCTAATTCCTCACCCTCAAATCAATCCTTCCAACTGTAGGAGTGAAATCTTGATAGAATTCGAAAAAGCAAGAAACACAGGTCTATAAATAAGAGAAAAATAAATAAGTAATTTTCCTATTTCCTATTTATAGGATTAAACAAAAGGATTCGCAAATAAAAGCGCTAATGCTACAACCAATCCATAAATTGTTAAAGCTTCCATAAAAGCCAGACTAAGCAATAAAGTACCTCGTATTTTTCCCTCCGCCTCGGGTTGTCTCGCGATACCTTCTACAGCTTGGCCCGCAGCAGTACCTTGACCAACTCCAGGTCCAATAGAAGCAAGCCCGACAGCCAACCCGGCAGCAATAACAGAAGCGGCAGAAATCAGTGGATTCATGATAAGTTCCTCGCACTAAAATAAAGAAAAAATAAAGAAATAGTTAATGATACAATTGTCCAATGAATTATGACTTAATTCTTCCATTGCTAAGATTCATCCAGCCGAAGTAACTAAGAACTGCGAATTGAATTAATAATAATATTCCATCAAAACGAAAACTACTTCGATATCTCTTTTTTAGTTCCGATCCACAGGATTTTTGTGAATCCATACGACTTTTGTTCTTCCATTTCTTTTTTCCGAACCTTTTTTTGAATTCTTCGTTCGTTTTCTTTATTTCATCTCTTTATTTTTATTCATTCAATTCCCAGTCAAAGACGAAATCGAAGAATTTCTATTGGAATCCCTATCGAAATTCACAATAGTAGGGCGGATTAGATATATCTTTAGTTCATCTATAACTAGCAATATCTAATATCACATATACATGTCTTTCTTCCATAACGTAAACCAACTATTCATATCTTAGATTCAAAGTATTCGTATCTTAAAGTCAATCGTATTGTAGAATCATTTTTCGAAACATCCACAAGAGTTGGCTTATAGCCATTAGATTCCATATACCTAATTCTGTCCCCCTCGTCTACTCACCCCATTTTTTATGAATCTCGTTTTTTGTAAATTCTTCTATTCCTTTTATTTATCATTATCCAACATGGCTACAATCGAAATAGACGAATTCATTAGGTCGAATCATTGCATAGAAATAAATATCATTATTTGATTGAGGTAAGCTTGTGCAATTTCTTAGTTATTATATTAATATTTTCTTTTGGCCAATCGTTGAATTGAATAAAATCAACTCAAATGGGAATCATTCTATAAAGCATCTTTTTTTTTTTTTAATTACCCGCCTGTGAGACTATAAGAATTTTTATTCAAATTATGACTCTTGATATTTGATATTGGAATTGAATGAACAAAAATGAACAAAACAATATAAAGAGAATATTAATTGGCGGGGGGTATGATATAATAAGGCCAAAGAGGAATTTTCGGAAAAAGATCTTTTAGATCTCTTTCTTTTTTTTACAATTCCGCAATATCGTAATTTTTTTCTATGACTCTTGATCGTATATCCTGTATTTGGAGATTTATGTTTGGATATTTATGTTTCCTAAGTAGATTAGCTTGAGTTACGCATACATTGTCCTGTTCTAAGCTAAAAAAAGACTCTTTCGAAAACTAGTCAATGATGGCCCTCCATAGATTCGCCTATATAAGCCGCAGCTAAAGTTGCAAAAATAAGAGCTTGAATACCGCTTGTAAATAATCCAAGGAACATGACAGGTATAGGAACCACTAAAGGTACTAAAGAAACAAGAACAACAACTACTAATTCATCGGCTAATATATTCCCGAAAAGTCGAAAACTAAGTGATAAAGGTTTTGTGAAATCTTCTAAAATGTTAATGGGTAAAAGAATTGGAGTTGGTTGAATGTATTTACTGAAATAACCTAATCCTTTTTTGGAAAGACCCGCATAGAAGTATGCTACTGACGTGAGCAAAGCTAAAGCAACGGTAGTATTTATATCATTCGTGGGTGCGGCTAACTCCCCATGAGGTAATTCTATGATTTTCCAAGGTAAAAGAGCACCTGACCAATTAGAAACAAAAATAAATAGAAACATAGTTCCAATAAAAGGAACCCATGGACCGTATTCTTCTCCAATCTGAGTTTTGCTCACGTCTCGAATGAATTCAAGGACATATTCGAAGAAATTTTGACCGGCAGTTGGGATGGTTTGTGGATTCCGAACAGCTATAAAGGCTGAACCTAATAAGATAGCAATTACAACCCAAGAAGTAATAAGTACTTGGGCATGGACTTGGAAACCGCCTATTTGCCAATAGAAATGTTGGCCTACTTCCACACCGGAGATATCGTATAACCCCTTTAGTGTGTTGATGGAACATGATATAACATTCATATTGCCCTCTGACAGAAATAGAACTTTAAAAGGAATTATTTTGATTCAACCATCTTCTTTGCGACTTGTCTACTTAAATTGTATATTTTGAATACTTGCTAATTACAAAATATCCACTAGTTTTTGTCTCTTTTCTTTTGTGCGATTCAGGAATAGTAACCAATTCCATAAATCTATGGAGTTACCAAAATAATTTATTTATCTTATTATTAATCAAGGATTTCGTATATAGCTAGAACGACCCTCACAAATTGCGAATACTAATTTGTTAAGAATTAATCGGATTGAAGCTATAGCGTCATCGTTTGCTGGAATCGAAATATCTGCGAGATCAGGGTCACAATTTGTATCGATTAAACAAATTGTTGGAATTCCCAAAGTGATACATTCTCGAAGAGCCGTATATTCTTCTTGCTGATCAACGATGATTACAATATCGGGTACCCTCGTCATATATTTAATCCCGCCCAGATACCTTTGCAGACGTGATAATTGTCTCTTCAACATAGCGGCATCCCTTTTGGGAAGACGGTTGAGTCTCCCCGTTTTTTGTTCCGTTCTCAAATCCCTGAACTTATGAAGTCTCGTTTCTGTAGTGGACCAATTCGTTAACATACCACCGAGCCATTTTTTATTAACATAATGACACCGAGCCCTTATTGCAGCTCGCGCTACTGAATCAGCTGCTTTATTTTTAGTACCAACAATTAAGAATTGTTTTCCCCTACTCGCTGCATCAAAAACTAAATCACAAGCTTCTGATAAAAAACGAGCAGTTCGAGTCAGATTTGTAATATGAATACCCTTATGTTTTGCAGATATATAAGGTGCCATTCTAGGATTCCATTTCCTAGTACCATGACCAAAATGAATTCCTGCTTCCATCATCTCTTCCAAATTGATGTTCCAATATCTTCTTGCCATTTCTCCCCCACTTCCTCTTTTTAAAGAGACGAGGTGCCCTGAAATAAATAATTGTTCCGATGGAACCTTCTCTTCTACCAGAGATTGACCGTTGATACACGATGCAGGCCATTCATTACTTTCTATTCATTATTATCCTTCTTTTCTTACCATTAAGAAATCAAATGATCACAAATAGTTAAAAAAATCTGCTCCTAGGACTCATTAAACCCTCTAAGTAATTGTTCTGATGTATCATGGAAAGTCGTTGAAATGCAAGAGTCAAATAATTCTCTGTGGTGTAAGAAAAGATCTCCCATTTCCCCCCCGAATAAATTCTTTTTTTGTGTTTCCAAAAGAATATTGTTATGCTGCCTTGAACCGTGCACTAATCCTTTGAATCCGGTACCAACGGGTATTATCCCCCCCAGAACAACGTTCTCTTTCAGGCCTTTCAACCAATCGATACGACCCCGGAGAGCAGCTTTTGCTAAAACTCGAGCGGTTTCTTGAAAACTTGCTTCGGATATAAAACTTTGAGTATTCAGAGATGCTCTCGTTATTCCCAATAAGATAGCTCGATAACAGATCGCTTCTTCCAAAGCGCGCCCCGTTCGTTCCGCTCGTAACAATCCAATCAGTTCGCCGGGTAAAAAAACATTAGACATTCCATCTTCTGAAACCAAGACTTTTGATGTTATTTGACGTACAATAATTTCTATATGCCTATTATGGATCTGCACCCCCTGCGATCGATAAACCTTTTGGATCTTATTAATCAAAGAGATACGACTTTGCACTATAGTTAGCTCAGCACCAATCAAGAATCCCCAAGGAATTCCAAGAATTCTTGTTATACGCGCGTTCCAACCCTCAATTCTCTTTTCTAGGTTCATCGATATTGAATCAATCGAACGCACTTCTAACACTTGTTCTACTTTTGGAAGACCCTGCGTTATATCACCAGATCTCGATTTTTCATATATAAATGTAACTAATGTATTCCCCTCGTAAAGGATTTCTCCATAATGCCCATGAACAGTTGCTCCAGGAGTAGCCAAATAGGGCTTAGCCGATCTTATTACTACAGAGTCAACTTGAACAATTAAAACTTGACCTGATTTTAGGTGGGGTCCGTTTTTTGCTATACATACATTTTCACAAATAAGCTGCCCAAGATTAATTATTGTGGACATTTCCTCACAATAATTATGATGGAGAAAATACCAATTCAAATTAAATGGATTCAAAACGATCTGACTGTCTGGATCAGGATTATAAATTTCCCCGTTTTCATCCATTAAATAATATTTAACTTGAAAAGGCTGTTTTAAATTGTCAAGTTTCAAATATTTAGTTACCGAAATCTGATTATGAGTTATTAAATAGTAAAATGAATAAAAATTCGCAATTTGAAGGACTGTTCCTAAGGGTCCCAACGAATTCTTAATTCGAATTAGAGAATCTTTTTGGATTTTAATTGATTGTTTTATCACATTGTGATATTTTACGTCGTTGAATGGACCCATTTGAAAACAATTAGATGATGACAAAATTATCAAAGATTGGGATTCCTTATTTCTATTCAACAACGTACGAATAGTTCCTTGATTTTGGCTAAGTGATTGTTCAACCCTTGCCTTGAAATAAATGGAATAAAACGGATTGATATTGGTGCGATCTGAACCATTATCAGAGATCAATCCTGAACCTGACGGATCATTCCTTTTTCTGATATACGAAATCTGGGATTTCACTAAGTTGATTCTTAGGAAATCTCGAATCAGACCATTTGTACTTACTTCAACAAAGGAAGCGCAAACCTCTTCGATGGAAGAACTTTTTTTGTCTTGGTCCCAATTCAACACTAAACAAGTCCGAACTAATTGAATACTTGTATCAGAAATTCCCCGAGTGGGTTTGCCCTTTCCAGAAAGGACATAATTGACAACTCGAAATTGCATATTATCCTTTTCCCGCAGCAGATCCTGGGGGAAGAGTGTTGCTAAATTTATACCGTCCGCTATTTGATATGTGACTACGGGTCGAACCAAAACAAAATACTTTTTCTTGGCAGGTGTGATCCGTTGGACATAGATCCATTTTTTCAATTTTTTTGATTCCTTAGTTGATTCCTTAAGTTTTTTTTTTTCCCTTTCTGGTGGTATCAAGATGCCACTGTGTCGGGATATCTTATCTGTCTCTCCGGGAAAATGGATATCTCCAGAAAATATTTTCAGTTCAATCCCCCCTTTTTTTCTCTCCATTCGGACCAATCCGCCCACTCGGCTTCTTATATTTAAAGCGATTCGTGTATCTACTCCAATGATACTATTATTCCGTACCATTACGTAAGAAGATTCGGGCAAAGTATGCACTTCCTCGGGAATGAAAAAAAAGCGATCTATTTTCATTTGGTATTTTGGCTTAATTTTTTTGAGTCCTCGATACTCAATCAAGTCCTCTTTTTTGACGATTGAATGCGCCCCTAGAGTCCCATATTTAGTAATTCCCGAACTCTTTCTTCTGTATCGAGGATCATCGAAATAAGCAAGAATACTATTTCTACGGAAAATACCCTTTATGGGTATTTCAATCGAGATACCTGAATGGGGCATTAGCTCTTTCTCTTGTTCGTGAATCGATTTGAATGGAATGAGAAATCGATTTCTTCGCCTTTTTGCCAATAAATCCGAATTCTCGTGGCGAATTGAAGGATATATGAGATTACAATGACCAGTACCTATGATTCGATTAAATCCCGAATAATCAGGAATCTCAAAAATCCCACCTTCACCTTCTTTTTTAGCAGAAAAATAAGAACTAAATAATTTGTGTCTCGCTTGATCATTATTCACTGAGAGCGAGAGGCTAGAAATGTCTCTTCGTTCGACAGAAAGAGAATGAATATTCATTTGATCTTGATCCTTGTGGAGTGAAAAAGAAACTACACTGGATCCGCACGAACCTCCTGATAATATCCATAAATGACTTGTTTTTGGTAAGAGGTGTACATTACTATATGTAAATTCGGGCGCATGGTACACATCAGTACTCCAGTGCATTTCTCCCTCTGAGTCAGAATAAATATGTTTTCGAACCCGCTCTTTAAAATTCAAAGTGTATGCTCCCGCCCGAATCTCAGCAATCACTTGTTCTGATTCTACATATTGATCATTTTGAACTAAAAGAAAACTTTTTGGTGGAATAGACACGTTATGCATAATATCTTCACTCTCAATAATTACATACAAATCTATATAACATAGAAAAGCAGGATGCCCGTGACGTGTACGTGTGGGATGAACCAAATCCTCATTGAATTTGATTTTACCATTAGAAGGGGCTCGTACATGTTCTGCAGTGCCCCCTGTAAATACTCCACCGGTATGAAAAGTTCTTAATGTTAGTTGAGTCCCCGGTTCCCCAATCGATTGACCCGAAATAATACCTACGGCTTCTCCCAATTCAACCAGGTCACCATGAGTGGGACTCCGACCATAGCATAATCGACAGATCCAAGATGTACTCCTACAAGTAAAGGGGGTTCGAATAGATATTGCTTGTGTTCGAAAGGTTATGAATCGATTGACAAGTACAATCCCAATATCTTGATTTCTAATGGCGATGCATCGCGGGCCCATATATATATCGTCTGCTAATACACGACCGATTAATGTTTGGCTAAAAACTCTTTCCGGCATCATCCTATTTTGAGGACTTAGAGAAATTCCTCGGATGGTGCCACAATCTGTTCTACGTACAACAATGTGTTGAACTACTTCAACAAGTCTGCGCGTAAGATATCCAGCATCTGATGTTCTTACAGCGGTATCCACAACTCCCTTGCGGGCTCCATAGCAAGAAATGATATATTCTGTTAAAGACAGTCCTTCGCGTAAATTACTTTGAATGGGTAAATCAATCATTTGTCCTTGGGGATCAGACATTAATCCTCTCATACCCACTAATTGGTGTACTTGAGATGCATTTCCTCTAGCTCCCGAAAAAGACATTATATGGACTGGATTAAAGGGATCAGTCATCCTAAAATTAGGATTCATTTCTTGTCGCAAATATTCACTTGTAGCATACCATATCTCAATGGATTGGCGTAGTTTTTCTACCGCGTGTACATTCCCATAATGATGGTGTTTTTCCAAAATAAAACTTTGTTGTTCAGCATCTTGGACTAGCCATCGCTTAGAAGGTATCGTTAAAAGGTCATCAATGCCTAATGAAATAGATGTAGCAGTGGCTTGCTGGAAACCCAGAGTCTTTACTTGATCCAGAATGTGTGATGTATATGCCATTCCGAAGTGATCTATTAACCTGCTAATAAGTCGTTTAATGGCAGTTCCATCTATCATTTTATTGTGAAAGACCAGACTCGCCCGTTCTGCCATAAGTACCTCCGTATTCCGCTGAGTAGGATTCGACAATGAATTTGAGTCAATGATTGGAAAACTTCCTTTTCTCGATCTTGATTCGCGTAGAAAGGTCAGGAACGATGGTCCTACTTGAACCGAAAAGACCCAAATTCACACCAGTGTCATAGAATTACTTAGTTTAGACACCATATGATTAGGTACCATATGAGCAGGCCCGACAAAAACCTTGTATAGCTTCTTCGATTTCTCGATAAAGAGAAATATGACCAACAGTGGTTCTAATGTATATAGAAAGAATTTTTTTTTTTACACTTCGTACTATTAGATAATGTCCATAAATCTCATGATAAGTACCCAAAGATTCATAGTGAACTTCGATGGGAACTTCTCTTGAAGCAATAACGCGGTGATCTAATCGCCACCGGAGCCACAAAAGACTATCTAAATTGATTCTTTTCTGCCGATAAGCTCCAATTGCATCATAGGAATTACAAAAAAAGGGTTCTTTCGTATACTTATAGCTATTATCGTCAATTCTTTCATCTTGATAGTTTCTTAGATTACATGGATTATACCTATTTGCACAAATACCTCGACGATTCCCGTTCGTTAATACATAGAGTCCAATAAGCATATCTTGAGTCGGTACGGAAATGGGATCCCCGATAGCAGGAGACAATAGATTCATATGAGAAAACATAAGTAAACGAGCCTCCGCTTGAGCCTCTAAAGATAAAGGTACATGAACAGCCATTTGATCCCCATCAAAGTCTGCATTGAATCCCTTACAAACTAATGGGTGTAAACAAATAGCACGCCCTTCCACTAAAATGGGCTGGAATGCCTGTACGCCTAATCTATGCAGAGTAGGCGCTCTATTCAGCAATACAGGATGTCCCTGCATAACTTCCTGAAGTATTTCCCATACAATCGGCCCTTTTTCCCGAATTTTACTTTTAGCAACTCCTATGTTCGAAGCAAGATGTTGTCTAATTAGACCACAAATTACAAAAGTCTGGAAAAGCTCTATTGCGATTTCGCGAGGCAATCCACATCGATGTAATGAAAGTGAGGGGCCTACGACAATGACAGAACGCCCCGAATAATCGACCCGTTTGCCAAGCAGAGTCTCACGAAATCTTCCCTCTTTGCCTTCAATTACATCTGAAAACGACTTATAAACCTTATTATGACCATCCCTCATTGGTTGTCCACGGATTCCATTATCAAGAAGTGTATCCACGGCTTCTTGTACCAATTTCTCCTGACACATTACTAATTCCCCTGGCGTAGATCTACTTGTTGTTAATAGATCGGTAAGAGTATTGTTCCGATAGATAACTCTTCTATAGAGTTCATTAATATCTGAACTCATTAGTTTACCTCCATCTATCTGAATGATCGGTCTCAACTCGGGAGGAAGAACAGGTAATAGACATAAAACCATCCACTCCGGTTCGATATTTGTTCGAAGAAAATGCTTAGCTAATTCCATGCGTCTAACCAAAAAATCCCTTCTTCTTCCAATTTTTCGATCTTCCCATTCATTACCTGTGGGCCCTTCTTCCCCTAATTCTTTCCATTCTACCAAGGAATAATCTATAATAATTCGCAAATCTAGATCGGCTAATTGTTCCCGGATAGCAACAGCTCCAGTAGAAATTTCTCGGTTGCGAAATGTATCGAAACCTTGGGTAGTAAAAAAAAGTGGGATGCTGTATTTCCAGGATTGGATTTCATATTCGAATGAACCTCGTAATCGTAAAAAAGTCGGTCTTTTAGCTATAGGCCTAGCAAAAGAAAAATTGGGATAGGATCCTATAGGATCTCCCCCCCTTCAAAATCGGACATGAACGTTTCCTCTCATCCGGCTCAAGTAGTTACACCAAATAAGGATAAAGAAAGGGGTTCTCGCTTTCAAATTCTAGAAAACCCCCACCCCCAAAACAACTACTCCTTACTCAAGTTCCCAGTAAAGACCAAGCAACATTTCATTGATTCATTCTTCTTTTCCTTTTATTTAGATTTTAAAATTCTTTATTCAATTAGAAATTACGAAAATGAAATGTGAAATTCTTGAGTAGTCTACTTCCCCTCGAATGATGAATCTCCTTAAATTAAAGGAAAGAAGTGCCTTGGAATTCATAAGGGATTTACTTGTCTATGTATCGTTCCTTTCGATCTTTTAGGTCTTGCTTCACCTCGACGGTTATGCCACGATTTAAAGCCTATATGCGATGTATAGACTCCCGCAACCATGACATATTTGCTTCCTTGAACATAATTTCATTTCTTTCGAAAGATAAAGAAGGGGAATGATTAATTCCACAAAAGAAGTCTTTTTTCACGAGGTACAACTAGAAATTCTTATTGATTTTTTACTGAATCGACCATAGACCAATTCCCCTTTTTTCGGGAGTATTGAATACACCCATCGCATCAGTCTGAGCTTCATGTGACTCCTCCCAAGAGACATGTCAGATTCAGGGCATCCCAATTCGATTGACTGGGATGACAGTTTCATATTTCTAATCTGTAAAATCAAAATTTCGATCAAATCATACATCGCAATATACTAGGCCTTCTAATTCTTTAAGAGGTTTATCTAAAAGATTCGCGATATAACTAGGAAGACGTTTCAAATACCACACGTGGGTTACCGGGCATCCCAGTTTTATGTATCCCATTTGATATCTTCGTATCCTAGAATCAATAAATTCAACTCCACATTGTTCACAAAATTGCGGGTCTTCTTTTTCATCTCCGATTATTCGATAATTTCCACAAGTACAAATTCCACTTTTAATAGGCCCAAAAATTCTTTCACAAAATAATCCATCTTTTTCCGGTTTATTGGTTTTGTAATGAAAAGTATAGGGTTTTGTCACCTCTCCAACTATCTCTCCATTAGGTAGGATTTTATTGGCCCAAGCGCTTATTTGTTGAGGAGAAACTGATCCAATTCGGAGTTGTTGATGTTTATACCGATCAATCATAGAAGAAAAATTGTGATTCATTCCGATTAAGCTTCCTTCTTATTAATCTGGAAATTCTTCTCAGAGACAAGAAAATGATTCAGTTCCAAAGCCAAAGATCGTAGTTCTCGAACCAGCAATCGAAAAGATTCTGGAGCATCCTCGGGTTTTGGTATTGTTCCTCCAATGATCGTAGTACCAAGTACTTCTTGGCGAGCTCTAATATGATCAGATTTATAAGTAAGCATCTCTTGTAAAATATGAGCAACACCAAAGCCCTCTAGAGCCCAAACCTCCATTTCTCCTACCCGTTGTCCCCCTTGTTTGGACCTTCCTCTAAGGGGTTGTTGGGTAACAAGTGCATAATGCCCACTGGAACGTCCATGTACTTTATCATCAACTTGATGAATTAATTTCAAGATATAAGGCTTTCCTATTAGAACAGGTTGTTCAAAAGGATCTCCTGTTCGTCCATCAAATATTCTGCTTTTTCCCGGATATTCCGGTTCAAATACCCATGGATTTGCTGTTTGCTTACTGGCTTCATATAATTCAGAAAACACGAGTTTTCTCGAAGCCTCTTGTTCATATCTCTCATCAAAAGGTGCGATTCGATAATGTCTATTTAGCAGATCCCCCGCTAACCCGAGCGAGCATTCAAATATCTGTCCGACATTCATTCGCGAGGGTACTCCTAATGGATTGAAAACCATATCAACAGGCCTTCCATCTTGCAAATAAGGCATATCCTGTCTAGGCAAAATTTTTGAAATGATACCTTTATTTCCATGTCTTCCAGCTACTTTATCACCTACTTTGATTTCACGTTTCTGTGAAATATATACACAAATCATTTCTGGATTATAACTCGAACCCCCCTTTTTCTGGATCCATCTCACATCAATAACTCGACCCCTACCACCTATAGGTAGTTTTAGACAAGTTTCCTTTGAAGTGGATACCTGAATGCCAAGTATGGCCCGTAATAATCTATCTTCCGGAGCATACGACGATTCTTTCGCCGTCTGAGGCGTTAATTTACCTACTAAAATATCGCCCGTCTCTACCCAAGATCCCAGCATCACAATTCCATTTTTGTCTAAATTGCGGAGTAAATGGGCTTCTAGATGCGGTATTTCATTAGTGATCCTTTCGGGACCTTGGCTTGTCACATGAGTCTGAATTTCATATTTCCGTATGTGAAAAGAAGTATAAATATCTCCATATATCAGACGTTCGTTAATAAGTACCGCATCCTCAAAATTGTAGCCTTCCCATGGCATATAAGCTACTACTACGTTTTTCCCCAAAGCGAGTTCGCCACCAACTGTAGCGGCACCATCCGCTAAAACTTGTCCTTTTTTAATGCATTTACTCCGCTCAACCTGGGTTTTTTGATGCATACAAGTATTTTTGTTCGAACGTTGATACATAACTAATGGAATACTTATAGTATCTCCATTGCCCGATAAAACGATCTTGTCAATATCGGTATAAACGATCTTTCCCTCGTGTTCGGCTATAGCGGGAACCCCTGAATCTAGAGCCACTTGGCGTTCCAACCCAGTTCCAACAATGCACTTCTCGGACCGAGAGAGCGGAACTGCTTGGCGTTGCATATTAGAACTCATTAAAGCCCGATTCGCATCATTATGCTCGATAAAAGGAATGAGGGAAGCTCCAATAGAAAAATATTGGAAAGGAAAAATACTTCGAAGATGAACCTGTTCCCACGCAATAGTCAGGAATTCTTGACGGTATCGAGTCGGAACAACCTGTTCTTCTTGAATACCCTGATTCAGCGCCAAAGAATTTCCCGCCGCTACCATATAGTATTCATCTCTACTTGGTGATAAATAAAGCATTCGTGCTTTTTTTGATTTTTCAAAGATTTCATAAAATGGGCTTTCTAGAGATCCCCAATAACCAATTCTCGCATGAATTGCTAAGGATCCAATAAGCCCAACATTGATTCCTTCCGACGTGTCAATTGGGCAAATGCGGCCATAGTGACTAGGATGGATATCTCGTATCCGAAAACTAGCAGTTCGTCCTGTCAATCCTCCGGGGCCCAAATAACTCAATTTTCTCCCATGAACTATTTGTGTCAATGGATTAGTTCGATCCAAAACTTGAGATAATGGATGTAATCCGAAAAACGAATCATAAGTGGTTGTTAATGGAGTTGAAGTTACCAAATTTTGAGGAGTCGGCATCAATTTATGTCTAATAGCTCCGCATATAGTTCCTCTAATCACATTTTCTAACCGAACCAGGGCCAATCCGAATTGATCTTGTAAGAGATCCGCTACAGACCGAATACGTTTATTTTTCAAATGATTCATATCGTCAAGTGTACCCATTCCAAATTTCAGTCCAATCAAATGATCCGCAGCTGCCAATACATCTCGCGGTAACAAAAATGTATTGTTCTGAGGTATATTAAGATTAAGCCTCCGGTTCATATTTCGTCGACCAATCTTTCCTAATTCACATCTTTGGTGAAAAAATTTCTTTTGTAATTCCTTACATAAGGATTCAGAAAATACCGGATCTCCGCCTACACAAGCAAATTGTTGATAAAACTCCAAAATGGCATTTTCTTTTGATCCAATTTTTTTTTTCTCCTTATTCGTCAGGAAAGACAAGAAAATTTCAGGGTAGCAAATATTCTCTAGAATTTCTCTTAGATTCGAACCCATAGCTGATGATAGAACTAGAATAGATATTTTCTGTTTCCTACTCACACGAGCCCAGATCCTTGCTTTTCTATCAATCTCTAATTCTAATCTTCCTCCCCAATCTGATATTATGGTGCCCGCATAGATCGAAATTCCGTTATGGTCCAATTCTGACCGATAATAAATACCGGGACTTTGCAATATTTGATTGATCACAATTCTGTATATTCCATTTACTATAGAGGTTCCCAAAGAATTCATTAAAGGAATGTTTCCAATAAAAATTGTTTGTTCTTGCATATCCCCTATGCTTTTCCAAATTAATCCTGCGGATACATATAATTCAGAAGAATACGTGAGTGATTTATATACAGCATCTCTTTCTTTTAGCAAGGGTTCTACCAATTGATATGTTTCCACAAATAATTGAAATTCAATTTCTTGATCTGTATCTTCAATTTTTGGAAACTTATAAAGTTCTTCTGTTAAGCCCTGATCAATGAACCTACAAAATCCTTCAAATTGTATCTGATTAAACCCAGGTATTGTAGACATTCCCGCATTTCCATCTCCGAGCATTTTGAATTTCTCATTTATCAAAAAATCCCATTCGTTTTTTATTCTGCATCGAATCATATGAATCGATCTAGCAATGATGGAATTTAGATTCTGTTTACTGAATCACATGAAATTTTACCCAACTCCATATAGATGGAATGTATGAAATACGTATGAACGGAGGAAAAAAGATGATTTTAGACTTAATTAAATTGGAATTTCTAAGAGACCGATACAAATGGAAAGGAATTGAGAAATTCTACTTAGACTTATGGAATTTTGTATAGAATATCAAAAAAAAAGTAATTCAATTTATACCATTATTATGATATTACATATTCCAATCCGATTGGATACCAGAAAAATACAAAGATTCCCAATTTGATCTATTCGCTGAGATTGAGATAAAGACATAATAATCAGACACAATATAACAACATAAAGTTAATTTTTTTAGCACTTAACTTTTTCGTGGATTCCGTTGTTCAAAAAATGATTTGCAGAGAACCCTTTTTTCTTTTTTTACTTTTTTCTTTTTTTAGTAGAATTTTTAGAATACGATTGAAGTGCGTAAGAAGGCTTGTATTTAGTAAACCAGTGCCGATATAGCTATCTATATATACATCACTCCTC-----TTTATTGCATAGTTCTATTCAGGACAGCACATGTGGTGCTCTATCAAAATTTCTATTTTCTCTTCAATCGAAATTGCAGTACGACAATTTCCGGCTAATTCCCTATAGAGAGGCATCATACACAGATAAGATAACCGATAAACTAGCTGCGAAACAATTTATGTTCTGGGGTTTACATATACTTATAACTGCTGTTATAATTGAAATTGAGAAGGATTTTTTTTAATAAAAAAATCAATACCTGATTAGTTAGGTAGCAATTTTGATTTTCTTCTATCATTTATCATCAGGGAACACAATTTTAGATTTAAATCCAAGAGTCGTTCATGAATTTACAGTCACTAGTTAATGGGTCCAATTTGTCCTGAATTTTGGCTTTTGTGACTGAAAATACACATTTGGGTTTTCAATAGAAAAGAGAGGGATTTAGATATTGTGTGTTTTGAGATACTATAAAATCAATTGAAGAACTGGATCCACTCCAAAAAAAGGACGGATTTCTTGTAGGCAAAAGAAAAACGAGATTCCAGATGGAAGTACAAAAAATAAAGACATTTAGTACCCCCCCCCCAACCCAAACAAAACAAGCAAAGGGGGAATATTTTCATTGATTTTGTATCGTTTTGGCGGCATGGCCGAGCGGTAAGGTGGGGGACTGCAAATCCTTTTTCCCCAGTTCAAATCTGGGTGTCGCCTGATCAACAAAAGACAAGACTCGAAATCCCTTATTCTCTTTGGCTGGTATAACTCGCCAAATCTTTTCCAGCAAAACACGCGTAGGAAAAAGACTCTTGAGACTTTCTTGATTCTAAATAGCTGGAGTTTCTGTTCTTTAAAGCGCTGTAAATCCTTGCATTTAGGATTCACGGAAAAATTATAGTAGTGGAGAAGGACTATCCTATCAATTACCGATTTATTTCCACTGCTAATGTAGTGTCTACTGACCGGGTCTTGAATTAGATTGAATAGCCCAAGGGGGAATCTAATTAATAGTTATGGAAGGGGCGGAAGATACTTTGTAGACAGTATACAGAATATACAGACTCATGAGAGTCTTTGAGTGCACGGGTATTCAATCAATATTCGATTGGATAGATAATTCGCTTTTACTTTTACTTAATGATAATCAAGGGCAACAAAAAAACGAATCCGTCTTATTATTACTACATATTAAGTAACATTCTCTTTGATACTTCCAAAGAAAAGTGTGACTGCGTATTTTGTTTCATTTTTCCCGATTCTACTAGAAATCATATATGAACTTGTTATAAGTGGATTTTTTGGAGTGGTTCATATTTATTGGAAAGGGTGTCGAAGGAGAATCCCTTTTTGACTCTGCACCTGTGATTCCACTATTATTAGTAAACAATAATGGAAAAACTTCTTCATATTCATAGAGATAGGGGACATAATTCACATGGATATAGTAAGTCTCGCTTGGGCCGCTTTAATGGTAGTCTTTACATTTTCCCTTTCACTCGTAGTATGGGGAAGAAGTGGACTCTAGATATACTACTAATTGAGTTGGGGAATCAAACTGTATCACTTTTTTTATAGATTCTTTCTAGATCGTTCTGCAAAGCCTATATAATTATATTAATTATATAATATTAAGTTAATTAGTTTAATTAGTTAATTATCGTTAATTAACTTAATATTTAATTCATTAATTTAATTCCATTTAGAATTTCGAAATTGAATTAATCAAAATATCTTCATTTCGAAATTCTATTGGCTTGGATTCTAGTGAAGTAATTGTATTCTATTCATAATATATATGAATAATACTCTTTCACAATCCAAATCAAACAAATATTTCAAGAATTCCCCTATTCGTATCTTGAAAGGAAAAGGGATAATAGGAATTTTATTCCAACCTAAGTCTTCCTAAATTTTATATTTCGCGGAACCGGCTCTTACCAGAGTTATATATGGACAATGAGGAAGAACGAGGAAGACCGGGCCCTTTTTTACTTTATTATTTGTTTTTATTGTCCTTTTTACTGTTCAACGAGAAAAGAAAGAAGTTCCGCTATTTAATAATAATAAGATCGTGCCTTGGTCAAGTCACATATTTCGCATTTACCACTTTTTTTATTATATTATTTTCTAAATTTGATTTATGCTATGCTTTATTGACTCGTTTCATATCATGGCTCAAGGGTTGAAAATCGCTGGGTACCCCTTTTCGAAATCCGAAGAAGTTACCATAGAACTCCTTGGATCATCTGTCAACCGCTCAATCAATTACTTATTCGGAATGCTAAAAAAAAGATTACTTTATTTCATTTTCTTTTATTAACTTGATTTTCTTTTAGTAATATATGCCCAATTTTGTTTTTCTTTCATTGATTTGATTCTTTTTTTAATGGATACCGGGATTCATATTGAAAATAATCAGAAATCTAGAAATTAGAAAATCGTAAGAGTTGCCTTTCGATTATTTCAGATTGATTGGAATGAACAAAAATCAAATAGATGAAGCAAAGAAATATAATTGAAATACTGTGTACATTACATATATTGAATTGATATTAACATGGCTGAAGATACATATACATATTGTAGATTGATCTCTATTTAGTTTGTATCTTTATACATTACAATAATAAAAATAGATAGATAGTATGGTAGAAAGATTCATATATGAATCTTTCTACCATACTATCGGATCTCATAGGCTACTGCTCATTTAAGACGTGAAATTGGAATTTTTTTTCTTAAATCATTGATAAGAACTAAGAAGTCAAGTTTCATTCAAATTAATCACTTTGACTGACCGTTTTTACGTATATTATAAGCAAAAAAGCAGTAGGAACTAGAATGAACAGTGCAGTAGCAATAAATGCGAGAATATTTACTTCCATAATCTCATCGTTTCGTTTTTTTTTTTTTTACTTTTTACTTCGCAATAACTCGGGATTTAATCCCATAGAGATGATAAACCTTTCGCTTGTAAATTCAATGGGATGAATTCCATTTCGATGATAACGAATGGGATCAATATCATGAATAACAATATCTGAGCTACCAAGTCGATTCATCGTCGAGAATTGAATAGTATAACATAGGCAGATCTTTTATCCACACACCGAATACAAACTTTGATTTCTGATTCAATCAAAAGAATTCCTTTACTTTTACTTTAATACTTTATTTATAATACTTTACTTTTATTTATCATTCTTTTCTATTCTGTCTTTTCCCTAAGCGACCGCCTTCCTTGTACAACCACCTAACCGCTTTCCACTTCCATTGTTTACAAACGGTTTACAAATAAACCAAACAAAGAATCGAAACAAAATAGAAAAAAAAAAGAAAAGGATACCATTAGGCATGAAATTCTACCATTTGTACCCAGTTTAACAGAAAATGGCGAGATATATTGATCTATTTTTTTATTGGATTTGGATCCGTCGGGACTGACGGGGCTCGAACCCGTAGCTTCCGCCTTGACAGGGCGGTGCTCTGACCAATTGAACTACAATCCCGGGGAAATCAAATGTACAGCATACATATTCTTATGATTTCATTCAAACCATTTCTATTTAGATAAAAATCGCCGTGTTGTAACGGAGACGCGAATGATATATGGATATCCACATGAGTATACACTTTAGTGAGAGCAGCACGGTAATCCTTTCGTTATTGCCGATAATCCATTTTTCAATGAAAAAACGAGTCTTTTTTTTGTCCTTACTTTATTCCTTTCATTAGACTTTATACTTTCTATTTAATGATCCTGATATGAATCTAGATCGTTAGCAAGATCAGAATTTATGGGAACAAATAAATGGAGCAAATAAAAAAATAAATGGCGGTAGGGATATATCAGAAAATTGGACTTTTTTTATTCTTTATTCTTTCGTATCTGGCATTTCGGGAAAACAAAAGGGGTTATATCATTTCATGGTGGACAGCGAATTATTGGGCCGAGCTGGATTTGAACCAGCGTAGACATATTGCCAACGAATTTACAGTCCGTCCCCATTAACCGCTCGGGCATCGACCCAGGAAGAATCAATTCTAGGCTTATTGATAATACACGATCAACTAACTTCCTTTCGTGGTACCCTACCCCCAGGGGAAGTCGAATCCCCGCTGCCTCCTTGAAAGAGAGATGTCCTGAACCACTAGACGATGGGGGCATACTTCCCCGACTGCCATCATACTATGCTCATAGTATGAACAGTTTTTTGAAATTGTCAATATAATAGAATGGTATGACTAGATCGGAAGGATCTTTCCGTCTTTTCTGATCCCATACCCACAGCATTTTTTGATTCGTCATTTATATTTATATTCATCAATCACTCATTCTAATCGACATTCTATTCTAAAACTAAAATTGCTATTAAAAATAATAAAAATCGGACAAAGTAGAGGACTTTTTGTGGAAGTGATTGGTCCGACATAAAAGAGGGTTAAACTTCATTTATTCCACTTTCATTCATTGATTCACTCCTTGTTAAGATGAGATAGGCGTATCCCTATATCACACTAGGCTGGGAAATTAACAAATGAGAAATATGAAAATCGGGGAACGGAGATCAACAAGTTATCAAAAATTGTTTTTTTTCTCTAAAAATTAGGTTCAGGAGACAAACCGAATCTCTTCATCACATGGTCAAATTGGTAGGTACATGTATCAATCAAATGAATTTCGTTCCGTTCTGATGGGGTCAGGTCAATTCAAGTCAATTCCATTAGGGTTGGGCTTGAAACAATTCATTTTGTTGATATTTATCAAATCCAATATCAATAAACCAAATTTACCCTATACTTATACTCCTTAAGTAACTAAAAATTCTCGTTACCCGTGGGACACTAACCGCTATGAGTCTACTGAATATACTTATAATATATATATATACATAGATAGATCTCTCTTATCCGCCTAGTGACTCATTTAGTAATTGAATCAAACGGCCCTTTTAACTCAGTGGTAGAGTAACGCCATGGTAAGGCGTAAGTCATCGGTTCAAATCCGATAAGGGGCTTTTTCATAAAAAAACTCAAGTAGTAATATTCATATTGAAACGAAGAATAGAGATATTGTTGATTTGTAATAAAAAAAAGTAACCAACTGTATAATAAAGTAATTTTAAACTTTCGAATTTAATGATAATAAGTTATCCTTATAATGAGTTAGAATATACTAATTAGAATAGTAATTCTAGTTATAAAAGAAAGTTGAATATTTGTTTATTATACTGAGGAATGATAAGTCATCTCTTCAATCGCCAAATATTTTTCTTTTCCATTATTCCAATCTAATCCATTGTTAAAGATTAGAAATCAACAAAAGAAAAAGTAAGTGGACCTAACCCATTGAATCATGACTATATCCACTATTCTGATATTAAAATTTCAAATTCGATAGATATTAAATTCGAACAGTGGATCTTTTGTTATTTCATATTTCTTTGGACTCCGCAAGAATCCGTCGATATTTCCGATTAAATCTTCTTGTTCCTAGGCGTTCCATACGGAGAAAAGTTTATTTCCAAGTTACAAGACAAGAAATATTTCCAATATCTTTCTTTTTCTTTGATTCTCGAACACAAGAAGATCAATTTTGATTTCTATCTAATTTATATCTATATAAGATTTATATATAGATAAATCAGATCATGGCTTCATGTATCAAATATTTGCATATCGAGGCATACGATCTTTTTGTTTTGTTCCGACAATGTGAGAGAGTGGGTGTGAGAAAGAAACTTTCATTTACAGTCTCCTATTATTTAATTTAATATTGTATTGAATTTAAAAAATAGAAATTAGAAGAGTACATAAAAATATTTATTTTTCTCAATCTCACGAACAAGATCCAAGAATAAGATTAGTTGATAGCGCCAGAGGAGTAGGAATAGGTCTGGTGATCAACCAGTAAGGAGAGAGGGGATCACTTCTTCCTTGAATTGAAGTGAAGAGTTCTTTCAAAAAATTCATCGATCTGATTGATGAGTCATAAGACAATTCATGGTTCAGTTTCAGACGATTATTAACAATAGGAAGGAATAAACGAATTGAGTTCATGGATTTACCTAAGTCAGGCTATGGACCAATAACAATAAAGGATTTTTATCTTCGAAACCAATTATAAGGGGCAGTGTACGGTACGAGAAATCAAATCATACCTAAATGATCGAATCCTCGAGCGTCCCGAAAGTTCCATAACATAAGGTGTTCGGAAATGGTTGAAGTAGTTGAATAGGAGGACCGTTATGACTATAGCCCTTGGTAAATTTACCAAAGATGAAAATGATTTATTTGATATTATGGATGACTGGTTACGGAGGGACCGTTTCGTTTTTGTAGGTTGGTCCGGTCTATTGCTCTTTCCTTGTGCCTATTTCGCTTTAGGGGGTTGGTTCACAGGTACAACCTTTGTAACTTCATGGTATACCCATGGATTGGCCAGTTCCTATTTGGAAGGTTGTAACTTCTTAACCGCCGCAGTTTCAACTCCTGCTAATAGTTTAGCACATTCTTTGTTGTTACTATGGGGTCCTGAAGCACAAGGGGATTTTACTCGTTGGTGTCAATTAGGTGGTCTTTGGACTTTTGTTGCTCTCCACGGTGCTTTCGGACTAATAGGTTTCATGTTACGTCAATTTGAACTTGCTCGATCTGTTCAATTGCGACCTTATAATGCAATAGCATTCTCTGCTCCAATTGCTGTTTTTGTTTCTGTATTCCTGATTTATCCACTAGGTCAGTCTGGTTGGTTCTTTGCGCCTAGTTTTGGTGTAGCAGCGATATTTCGATTCATCCTTTTTTTCCAAGGGTTTCATAATTGGACATTGAACCCATTTCATATGATGGGAGTTGCCGGTGTATTGGGCGCTGCTCTGCTATGTGCTATTCATGGTGCTACCGTAGAAAATACTTTATTTGAAGATGGTGATGGTGCAAATACATTCCGTGCTTTTAACCCAACTCAAGCCGAAGAAACTTATTCAATGGTCACCGCTAACCGCTTTTGGTCCCAAATCTTTGGGGTTGCTTTTTCCAATAAACGTTGGTTACATTTCTTTATGTTATTTGTACCCGTAACCGGTTTATGGATGAGTGCTCTTGGAGTAGTCGGCCTGGCTCTGAACCTACGTGCTTATGACTTCGTTTCCCAGGAAATCCGTGCAGCGGAAGATCCTGAATTTGAGACTTTCTACACCAAAAATATTCTTTTAAACGAGGGTATTCGTGCTTGGATGGCGGCTCAAGATCAGCCTCATGAAAACCTTATATTCCCTGAGGAGGTTCTACCCCGTGGAAACGCTCTTTAATGGAACTTTAGCTGTAACAGGTCGTGACCAAGAAACCACCGGTTTCGCTTGGTGGGCCGGGAATGCCCGACTTATCAATTTATCCGGGAAACTGCTGGGGGCTCATGTAGCCCATGCCGGATTAATCGTATTCTGGGCCGGAGCAATGAACCTATTTGAAGTGGCTCATTTCGTACCAGAAAAGCCCATGTATGAACAAGGATTAATTTTACTTCCCCACCTAGCTACTCTAGGCTGGGGAGTAGGTCCTGGTGGGGAAGTTATAGACACCTTTCCATATTTTGTATCTGGAGTACTTCACCTAATTTCCTCTGCAGTATTGGGCTTTGGTGGTATTTATCATGCACTTCTGGGACCTGAGACTCTTGAAGAATCTTTTCCATTCTTTGGTTATGTATGGAAAGATAGAAATAAAATGACCACAATTTTGGGTATTCACTTAATCTTGTTAGGTATAGGTGCTTTTCTTCTAGTATTCAAGGCTCTTTATTTTGGGGGCGTATATGATACCTGGGCTCCGGGGGGGGGAGATGTAAGAAAAATTACCAACTTGACCCTTAGCCCAAGTGTTATATTTGGTTATTTACTAAAATCCTTCTTTGGAGGAGAAGGGTGGATTGTTAGTGTGGATGATTTGGAAGATATAATTGGAGGGCATGTATGGTTAGGTTCCATTTGTATATTTGGTGGAATCTGGCATATCTTAACCAAACCCTTTGCATGGGCTCGCCGTGCACTTGTATGGTCTGGGGAGGCTTACTTGTCTTATAGTTTAGGTGCTTTATCTGTTTTTGGTTTCATTGCTTGTTGCTTTGTCTGGTTCAATAATACCGCTTATCCTAGTGAGTTTTATGGGCCCACTGGCCCAGAAGCTTCTCAAGCTCAAGCATTTACTTTTCTAGTTAGAGACCAACGTCTTGGGGCTAACGTGGGATCCGCTCAAGGGCCTACTGGTTTAGGTAAATATCTAATGCGTTCCCCGACTGGAGAAGTCATTTTTGGAGGAGAAACTATGCGTTTTTGGGATCTGCGTGCTCCATGGTTAGAACCTCTAAGGGGTCCCAACGGTTTAGACTTGAGTAGGTTGAAAAAAGACATACAACCTTGGCAAGAACGACGTTCTGCGGAATATATGACCCATGCTCCTTTAGGTTCTTTAAATTCTGTGGGTGGCGTAGCTACCGAGATCAATGCAGTTAATTATGTCTCTCCGAGAAGTTGGTTAGCTACTTCTCATTTTGTTCTAGGCTTCTTCCTATTCGTAGGTCATTTATGGCACGCGGGAAGAGCTCGTGCAGCTGCAGCAGGATTTGAAAAGGGAATTGATCGTGAGCTTGAACCTGTTCTTTCCATGACTCCTCTTAACTGAGAGAGGGGCTCCAATGCTTATGCTTAAAATAGGAATCGATTTGATTGCACCATCCATATTGAGGGAAGCGGGTCATACTTAAAAAGTATTCCTTTTTACTTTCTTTTCAACTCAGTTATATCTAATTGATTTTCTCTTTTTTTCTGGCTCGGCTATCCTGCCTAGCCGAGCCATTCCCTTTTATGAGACGAAAAAGAAAAGCCAGGCAAAACCAATAAAAAAAATCGATTCACCGAGCAAAAGGAGAGAGAGGGATTCGAACCCTCGATAGTTCTTTGTTTTGAACTATACCGGTTTTCAAGACCGGAGCTATCAACCACTCGGCCATCTCTCCGAAAGACAATTTCTATTTTACTTTTACTGAATAGAACATGGCTATATGAGTTAGTTGATATCATTACTATGTATAGAAAGATATTAGGCGTGAATCTATAGATCAATCTATCTATCTGTATATATAGAAAATAGATAGATGCCCGATCCAGCACTCCCGTTTTTGAAGTCAAAAAAAAGTACTCTCGACTCCATGTCCGAATAAAAGTGGTAAAAAGTTGGAAATACGTCATATAGAATCAATTGATTCATGGTAAAATCCCTCTATGATGCATTCTATTCAAATTTTTTGGCTGATAGAGGGATCAAATGGTATAGTTCTTTTTTGTTGGTAACTTGGAGGATTAGAAACATGACTATTGCTTTCCAGTTGGCTGTTTTTGCATTAATTGCTACTTCATCCATCCTACTGATTAGTGTACCCGTTGTATTTGCTTCCCCGGACGGTTGGTCGAGTAACAAAAATGTTGTATTTTCTGGTACATCATTATGGATTGGATTAGTATTTCTGGTGGGTATCCTTAATTCTCTCATCTCTTGAATCCATTCATTCCAGATCCAACAATGAAATGACCCCTCTCACGAATTTTTTCGGGTTGTGAGACACATTAAAATTTACTATAAGTCTCCAAAATGAAAATAAAGAAAACAAAAAAATTAGAGAGAGGGGTCAAACTTTTGGAACTTGACTGAAAAATGAACAATAAAATTATATTATTATAAATAAAAATAATATATATAAATAAAAATAATATAAAAAAATAATAATCTAAATTAGATTAGTATAATCTATTTAATAGAATTTAATAGAATTCTAATAAACTAAATTCTAGAATTTTAATAAAGATAATAGAATTATCTAATTATTAATATAAATCTATATAGATATTAGAAATATAAATCAAATTGAAATAGAAATAAAATATTGAAAAATATTCAATAATGAATTTAAATTAATATTGAAAATTTCAATATTTACTTGGCTTTCATTTAAATTGGTTTTAATTGGTTTGTTGGTGGAATTTGATGGAATCACCCTGAAGAGTGTATCTGGCCTAACTGGGGATAAATATTATCCAGACATTTCAAGGAAAAATGCGGATATAGTCGAATGGTAAAATTTCTCTTTGCCAAGGAGAAGACGCGGGTTCGATTCCCGCTATCCGCCAAAATGTATTTAAGAGGATAAAAGATTCCTTATAGTTGACCGTGATAGTATAGTGGTTCTATCTTTCCACCCCAACAGAAAAAGAAAAGTGTTAATTAATTACTAGTTAACAGAATCAAACCTAATTTTTTTGTCAAAAAAGACAAAAATGTTGCGGAGACGGGATTTGAACCCGTGACCTCAAGGTTATGAGCCTTGCGAGCTACCAAACTGCTCTACTCCGCGATGAAGAGAAGAACTGGGAACTAATGAACAAACAAGGATTGAATGCGCCCCTCTTCCATATCTGTATAAATAGAATAGCCTATTTATACAGAATGGTAAAGGGGCCCCTCTATGATCATGGATCATAGAAATAAATAGAAAAGTGAAGGGATATTTTAATCCTTACCAACTTGATCTTGTTGCCCCCGGCAACAAACATACATGAACCATTTCACGAAGTATGTGTCCGGATAGTCCAAAGTCCCGATAGTTAGCTCTCGGTCTTCCGGTCGAAAAACAACGTCGATGAAGACGTGTAGGTGCACTATTACGCGGTAAGGATTGTAACTTTCCATGAATTTTCCATTTATCGCTCAACGACGGAACTTTGTTTATTTCTTTTTTTGAGGATCGACGAATCAAATGATATTTTTGTTCCAATTTTTGCCTTTTCTTCTCCCTATGAATCAAACTTTTCCTTGCCATAATGGTTCAGTTCCTATGATTATCATATCAATGATACAAGTCGGATCCTAGATGTAGAAATATAGCTGTAGAAATATAAGAAGGCATATACCCTTCTCCATCGAAAGAAATGATATTATCGCGCGGATACAAGACAGAAAGAATTAACCAAATTTGCCCGATGTAGAGGCAATCAAGAAAGCCGCATAAGTGAATATATAACCTACAGAGAAGTGGGCTAATCCAACCAATCTTGCTTGCACAATGGAAAGAGCCACAGGTTTATCTCTCCATCGAATCAAATTAGCCAAAGGTGTGCGTTCGTGAGCCCATGCTAAAGTTTCAATCAATTCCTGCCAATACCCGCGCCAGGAAATTAAGAACATAAATCCAGTAGCCCAAACAAGATGTCCAAATAAGAACATCCACGCCCAGACTGATAAACTATTCATACCAAACGGGTTATACCCATTGATAAGTTGGGAAGAGTTTAACCATAGATAATCTCTTAACCATCCCATCAAATAAGTGGAAGATTCATTAAACTGTGAAACGTTACCCTGCCATAACGTGATGTGTTTCCAATGCCAATAAAAAGTAACCCATCCAATGGTATTTAACATCCAGAAAACTGCCAAATAAAATGCGTCCCAAGCCGAAATATCACAAGTACCGCCTCGTCCCGGACCGTCGCAAGGAAAACTATAACCGAAATCCTTTTTATCTGGCATTAACTTGGAACCACGTGCATCTAAAGCACCCTTTACTAAGATCAATGTAGTTGTATGTAAACCAAGAGCAATAGCATGATGAACCAAGAAGTCTCCAGGACCTATTGTTAAGAATAGAGAATTACTATTCTCATTAACAGCATTTAACCAGCCAGGCAACCATATGCTTCGACCCGCATTGAATGCTGGGCCATTCGTTGAAGATAAAAGTACATCGAATCCATATGAAGTTTTACCATGAGCAGATTGTATCCATTGGGCAAATATCGGTTCGATCAAGATTTGTTTCTCCGGAGTACCAAAAGCAAGCATGACATCATTATGAACATAAAGTCCCAAAGTATGGAACCCCAGAAACAGGCTGGCCCAACTTAAATGGGATATGATAGCTTCCTTATGGTCTAACATTCTTGCCAATACATTATCCTCATTCTGTTCCGGATTGTAATCTCTAATAAAAAATATAGCTCCATGAGCAAAAGCTCCTGTCATGATGAATCCTGCGATGTATTGGTGATGAGTATATAACGCAGCTTGAGTAGTAAAATCTTGCGCTATGAATGCATAAGCAGGTAAAGAGTACATGTGTTGAGCTACCAAGGAAGTAATAACCCCTAAAGAGGCTAGAGCAAGGCCTAATTGAAAATGAAGCGAATTATTGATTGTGTCATAAAGACCCTTATGTCCGCGCCCCAATCGTCCTCCCGGAGGAATATGTGCTTCTAAAAGATCTTTTATACTGTGCCCAATCCCGAAATTAGTTCTATACATATGACCAGCAACGAGAAAAATAAATGCAATAGCTAAATGATGATGAGCAATATCGGTCAGCCATAAGCTTTGCGTTTGTGGATGGAATCCCCCGAGAAGGGTTAGAATGGCAGTTCCTGATCCTTGAGGGGTACCAAATAAATGACTACTTGAATCGGGGTTTTGAGCATAAAGATTCCACTGACCTGTAAAAAGTGGGCCTAACCCTTGGGGATGCGGCAATACATCTAAGAAATTATTCCATCGAACATATTCCCCCCTGGATCCAGGAATAGCGACATGTACTAAATGCCCTGTCCAAGCCAAGGAACTTACTCCGAACAGTCCTGACAAATGATGATTGAGACGGGATTCGGCATTTTTGAACCACGAAACGCTCGGTTTCCATTTCGGTTGTAGGTGTAACCAACCCGCTATTAAGGATATGGCAGAAAGAAATAATAGAAAAAGAGCTCCAGTATAAAGATCCTCATTAGTGCGTAAACCGATTGTATACCACCACTGATAAACACCAGAATAAGCGATATTCACTGGACCGAGAGCACCTCCTCGAGAAAAAGCTTCCACGGCCGGTTGACCAAAATGAGGATCCCAAATTGCATGAGCAATAGGTCTTACATGTAAAGGGTCCTGTACCCATGCCTCAAAATTTCCTTGCCAAGCTACATGAAAGAGATTTCCGGAAGTCCACAGAAAAATTATTGCTAATTGCCCGAAGTGAGAAGCAAAAATATTCTGATAAAGACGTTCCTCAGTAATATCATCATGACTCTCAAAGTCATGTGCGGTAGCAATACCAAACCAAATACGACGAGTAGTGGGGTCCTGCGCTAAGCCTTGGCTAAACCTTGGAAATCTTAATGCCATAATGCCTTTCAAATCCTCCTAGCCATTATCCTACTGCAATAATTCTTGCTAAGAAGAACGCCCATGTTGTGGCAATTCCACCCAGAAGGTAATGGGTTACTCCTACAGCACGTCCTTGTACAATGCTCAAGGCTCTAGGCTGAGTAGCAGGAGCAACTTTTAATTTATTATGAGCCCAAACGATTGATTCAATAAGTTCTTGCCAATAACCACGCCCGCTGAATAGAAACATTAAACTAAAAGCCCATACAAAATGAGCACCTAGGAAAAAAAGGCCATATGCAGATAATGAAGAACCATAAGACTGAATTACCTGGGATGCTTGTGCCCATAAAAAATCGCGGAGCCACCCATTAATCGTAATGGAACTCTGCGCAAAGTTTCCTCCTGTAATATGAGTTACCACCCCTTGATCGCTTATACTACCCCAAACATCTGACTGCATTTTCCAACTGAAATGAAATATTACTACCGAAATTGCATTGTACATCCAGAATAGTCCTAAGAAGACATGATCCCAAGCGGATACTTGACATGTCCCCCCTCTTCCAGGCCCATCACAAGGGAAACGAAACCCAAGATTTGCTTTATCCGGTATCAAACGCGAGCTACGAGCAAATAGAACTCCTTTCAGGAGTATCAATACCGTCACATGAATCGTAAATGCATGAATGTGATGTACCAAAAAATCTGCGGTTCCTAATGGAATAGGTAACAAAGCTACTTTGCCACCCACTGCCACTAAATCACCACCCCCCCAAGTCAAACTGGTGCTTGCTGTTGCACCAGGGGCCGTTCCACCAGGCGCTAAGGCGTGGGTGTTTTGTATCCATTGAGCAAAGACAGGTTGTAATTGTATCGCGGTATCTGAAAACATATCTTGTGGACGTCCTAAAGCACTCATGGTATCATTATGAATATACAAACCAAAACTGTGAAATCCTAGAAATATACATACCCAGTTGAGATGTGATATGATTGCATCGCGATGCCTAAGGACACGATCTAATAGATCGTTGTATCGAGTAGTTGGATCATAGTCTCTTACCATAAAAATGGCTGCATGCGCAGCAGCACCAACGATGAGAAATCCACCAATCCACATGTGATGTGTGAACAATGACAATTGTGTACCATAGTCAGTAGCTAGATATGGATAAGGGGGCATGGAATACATATGATGAGCTACTACAATGGTTAAAGATCCTAACATAGCTAGGTTAAGAGATAATTGAGCATGCCATGACGTTGTTAGGATCTCATATAGTCCTTTATGGCCCTGACCTGTAAATGGACCTTTATGAGCCTCTAAAATATCTTTTAGACCATGACCAATTCCCCAGTTGGTCCTATACATGTGACCCGCTATCAGGAAAAGAATTGCAATAGCTAAATGATGGTGTGCAATATCGGTCAGCCATAGACCCCCAGTTACTGGATCTAATCCTCCACGAAAAGTCAGAAATTCCGCATATTTTGACCAATTCAAGGTAAAAAATGGGGTTGCTCCTTCGGCAAAACTGGGATAAAGTTGAGCCAAAAGATCCCGATTCAAGATAAATTCATGAGGAAGTGGGATCTCTTTAGGATCTACTCCAGCATTTAAAAATTGGTTAATCGGTAAAGATACATGTACTTGATGCCCCGCCCAAGAAAGGGACCCAAGCCCTAGCAGCCCCGCTAAATGGTGATTCAACATAGATTCTACATCCTGAAACCAAGCCAATTTTGGAGCAGCTTTGTGATAATGGAACCAACCGGCAAAAAGCATTAAGGCTGCAAAGATCAATGCGCCAATTGCGGTACAATAGAGTTGTAATTCACTAGTTATTCCCGACGCTCGCCAAATCTGAAAAAAACCGGAGGTTATTTGTATTCCTCGGAAACCCCCGCCCACATCACCATTCAATATTTCTTGGCCCACTATTGGCCAAACCACCTGTGCACTAGGTCCAATGTGAGTAGGATCGCTTAGCCAGGCTTCATAATTGGAAAAACGAGCACCGTGGAAATACATGCCACTCAGCCAAAGAAAAATGATGGAGAGTTGTCCGAAATGGGCACTAAATACTTTTCGAGAGATCTCCTCCAAATCACTGGTATGGCTATCGAAGTCGTGAGCATCAGCATGTAGGTTCCAGATCCAAGTGGTAGTATCAGGTCCCTTAGCTATGGTTCTTGAGAAATGACCCGGTCTGGCCCATTCCTCGAAAGAAGTTTTTATGGGATCCCTATCTACCAAAATTTTTACTTCTGGTTCCGGCGAACGAATAATCATTGAGTCCTCCTCTTTCCGGACAACACATACAAAGAAACCCGCCAACAGTCAGTCAAGCGATTAGTGAACCTATGAGAGATGCTTATAATTAGTTTCTTTCTCTTCTACTTCTTATCTCCCATCTATTTATTTTCTTTAGTTATTCACTAGAGCAATTATGTCTGGAAGTCGATCCAGGGCAAGTGTTCGGATCTATTATGACATATCCATGAGGTGCTCAACGGACCTTTTGAATTGTTTTTAATCTTATAAAACCCTTTCCAGGCTTTAAATTTCTCAAAAACTATTTTTTTGTACAACCTAGTGTATTCATATCGCAATTAGAAGTCCCTAAATGGAACTACTTTATCGCGTGAGCAGTCATTAGTCATTACTAGGATAAGAGACATTCCGGCGAGGGTCTCTTTTATTAGTTTTATTTTATTAGTTTTAATAGGAGAAAAAAAATACATTCTCTGCCCTATCCCTGTATCGTTTATCCGTACGAAATACCAGACGAAATAGAATAATCTTAGAAAGGATATAATGAAATTCTTTGATTGGTTCTTCCCAGAGAAATGATCCTTTTTATTTTACCGATGGGGCCAACAAACAATTAATTATTAATTATAACAAACGAAAATAGATATCTAAATTATAAAGAAATAAATAAACAGAGAGTTATTATTCGAAACGCCCCGTGATCTTCAACCAATTCTGCGCTTCAATATAATTACCAGGAGTAAGCGCAATAGCTTGTTTCCAATACTCGGCGGCTTGATTGAACCAAGCCTCCGCAATTTCAGAATCTCCCTGTCTAATGGCCTGTTCTCCCCGGTCGGAATAGGCGGGTCAATTCCTTTCCTTAGAACCGTACTTGAGAGTTTCCCGCCTCATACGGCTCGGCAATCAATTCTTTTGGTGTCCCGGTTTTTTTTAATCTACTATATCGAAATCGAATTGAATGAGATTTCTCATAGATCATCCTTATACTTTTTTCGCGGGTTAACCAAAAGAGATTAATTCCATGAGCATGAGTTTCAAACTTGACTTTTGATTAAATTAATAATCAGCTTTCATTTTATCTTTTCTCCCACCGTCAGAAGAATAACATATAAGCATTTCCACTATCGTTAGAATTTTCTGAAAGGTATCTATCTCGCTTTCATATAAAAATTTATATAGAATCGTTGAAAAAGTCTTTTCTTCCTAAGAAAGAAAAGACTTACTGTCTTTGGGATCTGATGCTACACCGCTGCTCAATACCTTAGGGGATCGACTTTATTACATAAGTTGATTCCTTACTTTTATCTCATATCATGACATAAATAAGCAGTTCTTATTGGATCGGCATCGGCCCAAAACCTCGCGAATTGGTCTTTACGGTGCTTCCTCTATCAATTAGATCCTTTATCCATAGAATAAACTATCTAGGCTTCAACTTCTATGAAGTTTCTTTCTTTGCTACGGCTGATAAAAATCGTTTTTTGCACGATGCGTATGTAGAAAGCCTATTTTTTTCTAGTATTTAGTAGTGTATTTGCTCTTTCTTCCCCTCCCCTTTTTTTTTCTTTTCCTTTTTTTCTTTCTATAGTAGAGATAGTCGCACGTAATGACAGATCACAGCCATATTATTAAAAGCTTGTGGTAAGAACGGGTTTCGTTCTAGTGCCCGAAAATAATATTCTAAAGCTTTTGTATGTTCTCCGTTACTTGTGTGGATAAGGCCTATGTTATAGAGTATATAGCTTCGATCATAGGGATCAATTTCTAGTCGCATAGCTTCATAATAATTCTGTAAAGCTTCCGCATAATTGCCTTCAGATTGAGCTGACATCCGTTACGGTCGTCATTCGATTCAAAGAATTCTCCGTTCCAGAACCGTACATGAGATTTTCATCTCATACGGCTCCTCCCTTATGTGCATAATGAGAATCTTTCAATCTTTTTTGATTCCATGTATTATTCTCATTATGAACTGAGTGGGGCTAATGTTTTTACAAGAAATCTCTAGCCAACCTTCCTGCAAAAGATCTTTTCTTAACATCACGCGTGTTGGTACTGGTACTAGATAAAACTGTAAACTTCAACAATTTCTTTGTTCTCAACGCCCCTAAATTTCCAGGAATTAATCACTTCAACAGTCTTCGATGGTTCTAAGGGTATCCAAAGGACGAACGAGATGGATGTTTGTTATCCCAACCATTCTTCTTAGTCCCGATCCCGATAAGGAAAAGGGGCAATTTCTAACAAAGTTTTCGTGTTGTTGATTCCTAGGCGTAGCGCCTTTTCCCCTATGCCCGCCTATTGGTACTAGTGTAGTAGGGTTGACCTGCAATACAGAACCCATAGGTGTAACCTTTCGCTCAATACTAGAATCGACAATTGAAGCATCTGAGGCTGCATTAATCGGGGATACACGACAGAAGGAATTGTTTTATCTCTAAACTTCACCTTCTACAAGCGTAGATTTTTTCAATAATCTTTTTTTGTTCTTTTCTATCCCGAATCGTCTTTCTTTCTCCTAAGACCGAAAGCGGTAAATAAAAAGATAATCAAATCACACCATCTCTGTAATAGGTAAATGCCTCTTTTTCTCCTGAAGTGGTCGGAATTATTCGTAATAAGATATTGGCTACAATTGAAAAGGTCTTATCAATAAAATTTCCATTTATCCGCGATCTAGGCATAGGGAAAAATCCATTCTATAATTCTTTTCATTACCTCTCGTGAGAAAATTATCCCACAAACAAAGGAATTGTACAGTACAAAATAACATAAAAGCAGACTCATTAAAAAACAGATATGACCTTCTACTTCAAATTTTTCTTTTTGGCAGGAGTCGATAAAAAATAAGAAATATTTGAATCCGATTTGATTTCATTCAAATGGAGTAGTATAAGAATGAAAGGAACTATTCCGATTTGATCGAAGTTGAAGAATCAAAGAATTTCTCCTGCGGATTAGGATAAGGATAATTCGAGAAGTTTTTCTTAAATTATGATCCAAAGAAGAAAAAGCATGGAATAATCGTTCTATGATGAAAATAGAATAACCCTCCCTTTTGTGAGTTGTGCATAGCGGGTATACGCTTATACACTATACGATCAAATCGAAAAATCCCTGGGATGCTTTATGAATTTGTAATAGATTTACAGGTTAAGGGGTTGAGTGATCTAAAACTGGAAAGGAATTTTAGAATTCTTATGGAAATCGAATTCGAATTTAAAGATAATTATGATCGAAAGATATCCATTAACCATAGTCTAAAAAAAAATAGACCGATCGGTTGATTCGTTCCAATTCATTGATTGAATCTGGTAGAAATATCAGAAAAAAATCGGAGCACCGCCTTGGCAAACAAGATATATATCTTATTTGTTTTTAACAGTTTTTCACAAACACAAAAAAAAAATTCTCTTTTTTTCCCAGGCTCGAAGGAAGGATTTTTTTTTTCTTTGATGAAAAGTTTTCTATTTTTTCTAGTTAGAATGGATTCGATTGTCCGTATCCATCTAACAATCTAATATGAACAACTCGCTATTCACTCGGGTTCTCGGTCATAATCATTATGTAGGAGAGATGGCCGAGTGGTTCAAGGCGTAGCATTGGAACTGCTATGTAGACTTTTGTTTACCGGGGGTTCGAATCCCTCTCTTTCCGTACCTTCACCTAATTTACCAATGTTACTGACCGCAATTGATCCAATCAAAAAACAATGAATACCAGACAGTCAGACCTTTTTTTGAGATAGATTCTCAATTCCTAATTTCTGTGATACGGAAAATCCAGGAAAGAAAGGGCGGGCAGGGGATAAAAATCTACCCTCTGATCTATGATACATGAATGGGGGAAAAATAAAACTCCCCGGATCAAATTCCTTGCCTTGTGTCCCTTTCCTTAACTTAGGTGAAAGAGGAAAATTGTACGAACCTCTTATTCTTATTTTAGTTAGGTTTAAGTCTGACGAGAATAATATTCTACGACAAGCAATTCATTTATTTTCAAAGCGACCCATTTACTATCTATTATTTGATTGACTAATCCTTTATATTGGAATGCGTGAAGAGTCAAATGTTTTGGCAATTCCTCGGGGTGGGATGAATCAAGATAATTTTGAATTAGAGCTCTAGATTTTTGGTCATCCCTTGCTGTAATAATATCTCGGGGTTTGCAACGATAACTTGGTATATCGACTATACGACCATTAACTAAAATATGTCTATGGTTAACTAATTGGCGGGCTTGAGGAATAGTTGAAGCCATACCCAATCGAAAAAGAATGTTATCCAAACGCATTTCAAGTAATTGTAGTAAAACCAGACCTGTTGACCCTTTAGCTTTTCCGGCGATACGAACGTATTTAAGTAATTGTCGTTCTGTAAGACCATAATGAAAACGCAATTTTTGTTTTTCTTCTAAACGAATACGATATTGAGATTTTTTTCCGGAGCGCGATTGGTTTCTAAGATCGCTTCCGGCTCTAGGCCTTTTACTCGTTAGTCCCGGTAAAGCCCCCAGACGGCGTATTTTTTTGAAACGAGGCCCTCGGTAACGTGACATAAAGACTCCTTATTTTATTGAATTTCATAAACCTAAATTAAAACTGAGCTAAATGATAAATGAAGCGAAATTCACTGAAGTATTGGACTACAAAGAATAATGAGATGATTTGTATCAATAGCCAGACCCTTTTTTGTATTGTATATACATATATAAATATAAATCAAAAAAAGGAACCTTTTTTTGATTTATTCTGTCGAGATCTAACTCCTCCAATTTTTATTCATAATTGGAAGCTCCTACAGCATACTAGATCGCTGACCTTTGGAAAAAAAGGGAAGAAGCCTTTTCAATGTTCTTTTCTTTCAAAAAGACAAAATAAATCATGTAAAAAATCAAACAAATAGAGAAAAGCCGGCTATCGGAATCGAACCGATGACCATCGCATTACAAATGCGATGCTCTAACCTCTGAGCTAAGCGGGCTTAAATAACAGAAATTGTACATGCATAGGAATTCATTAAATTCCTAGGATCTTATCTATTAACTTTCATTCTTAGATATTCATAAAGAATAGAATAGAATTTCAAATAAATATATTCAATTCGATTATTCTATATTAGAGAATATACATAATATTCTATTCTTATTATATAGATATTTAGTTATTCTAAATCGAATCGAATATTCGATTCTTATTATACATTATCTAAGTTCTACATTCTTCTATTCGAATTTCTAAGTCTAAATAATTAGGCTTTAGACTAAATAATTAGAATTATCTTCGAATTCTAAATTAATGGAATGATTAGTTATAGCTATTATATTCTAAACGATTAATGAATATTTAATAAATTTAGTTATTTTTGGTTATGTTATATAGGATCTTCCTTAAGGAAAGGATAAGAAGAAAAATGAAATTAAAGAGAAAGATACAATCCAGATAAATGTAATCCAGATTAGAATGAGACATTTCTCCGTTTTTGTTTTCATTCGAAAAGGCGGAAGAAAAGACGAAAAAAAGAATCGACCGTTCGGGTATTTCCACCGGATTGCATGAGAAAAATGAGAGTAAGAGAGGCATATATATATGTTATGGTAGTATATATCCATCTATATTGAATTGCGGATACAGAAAAGATAGAATCATTTCTGACAAGAAATCAAAGCACTTTTCGATATAGGAATCCGTATCTAAGGAATTCAACGGTTTTCGCATAAATGAAAGAAAAAAGGGAACAGCATTGAGATCCTAAAACACAAAGGGGGATATGGCGAAATTGGTAGACGCTACGGACTTAATTGGATTGAGCCTTGGTATGGAAACCTACTAAGTGATAACTTTCAAATTCAGAGAAACCCTGGAATCAAAAATGGGCAATCCTGAGCCAAATCCTGTTTTACAAGAACAAACAAGGGTTCAGAAAGCGAAAAAGGGGATAGGATAGGTGCAGAGACTCAATGGAAGCTGTTCTAACAAATGGGGTTGACTGCCTTTTTTGGTAAAGAAAGGAAAATGAATCCTTCTATCGAATATTGAAACTCCATAAAGGATGAAGGATAAGCGTATATACACTATGTATACGCAATGAAAAACTATCTCAAAAATGACAACCGAATTCGTATTTTTTTTATGAAAAAGAAAAGAATTGTTATGAATCGATTCCAAGTTGAAGAAAGAATCGAATATTCATTGATCAAATCATTCACTCCATAGTCTGATCGATCTTTTCTTTTGAAGAACTGATTAATTGGACGAGAATAAAGATAGAGTCCCATTCTACATGTCAATATCAATACCGGCAACAATGAAATTTATAGTAAGAGGAAAATCCGTCGACTTTAGAAATCGTGAGGGTTCAAGTCCCTCTATCCCCAAAAAAAGTACCATTTGACTCTCTAACCATTTCTCCTACCCTCTCTTTTTCTCTTTTTGTTAATGGTTCAAAATTCGTTGGGTTTCTCATTCATCCTACTCTTTTCCATTTACAAACGTATCTGAGCAGAATTTTTTTCTCTTATCACCAGTCGTGTGTTATATATGATAGACGTACAAATGAACACCCTTGAGCAAGGAATCCACATTTGAATGATTCACAATCCATATCATTGCTCATACTGAAACTTACAAAGTCTTCTTTTTGAAGATTCAAGAAATGAAATTCCCCCTGCAAGACTTTGAATACTTTTTTTTGTCTTTTTTAATTGACATAGACCCAAGTCATCTAGTAAAATGAGGATGGTGTGTTGGGAATGGTCGGGATAGCTCAGCTGGTAGAGCAGAGGACTGAAAATCCTCGTGTCACCAGTTCAAATCTGGTTCCTGGCATATGATTAATATGTATGAGTATCTATTCTACAAATTAAGTGATATGGATCGCCATACATAATACATACTTATCCATCTAGCTAGATGTCTGGGAATAGACCTTTTTTTATTTCTTTTTTTTTTTTTAGATGAGTAAAGAGTATATAAAGTATGGATATGTACTAAAAGAATTCGATTCTCTTTCCTCTTCTTTTTTTATTTTTGTTCATACTATGTCTCCTCTAGTTCAAAAAGAATGTCAATACGTCATACATATTCGAAAGGTTAAATTTGTGGGTTGAAAGACCCAACCAAAAGTCTAGTCTAGAGGAGTTGAATGAAAGGTGGGAATAGACAAGATTCATCTCAGATACAGTACAACTCGAATACGATCCCTTTTCATTTCTTTGTTTGTATTTTTTTTCTTTTTTGTATTTCTTTCTTCCCCCCTATGTGACCCGCTAGAGCCCATCTAAGTGATGTACGCGATACAAAGTTCATGCTGCAGAACTCTTTTTTTTAGTTCATCCTATTGGCTTGGCTCATCCGAAATAAGCATCTTCCAATTTTGAGAAGCTCAAAGAATGTATTGTCTTTTTCTATTTAATTTATTTCATAATAATAATACGAATGAGACTTCAATTCCTCTGTTTGATCTAGAAAAGAACGTACAAATATTTCTTGAATATCGGGAGTTGTAAAAATAAAGATTAGTTTCTTAGAATTCAATACGCATCTTGTATTTCATAAAAATTGGGGGCAATATAATCCTTACGTAAGGGCCATCCTATCCAACTTTCAGGCATTAAGATACGTTTCAGTCGTGGATGATTATCATAAAGGATTCCCAACATATCATAAGATTCCCGTTCTTGAAAATTCGAACTTTTCCAAACCCAGAAAACAGATGGAATTTTAGGATTACTCCTTGGAGCAAATACTTTTATGCATATCTCTTCCGGTTGATCTACACCATACTCTATTCTCGTAAGATGATACACACTGGCTAAAAGTCCGCCCGGTGCTACATCATAGGCACATTGGGAACGTAGATAATTGTAACCATATACATACAAAATGACAGCAACGGAATGCCAATCCTCGGGCTTTATTTGTAAAGTTTCTATTCCTTGGTAATCGAAGCCCAAAGATCTATGAACTAGCCCATGTTTGACTAGCCAAGCAGACAAACGACCCTGCATCTTTTTTACCTCTCCCACATTTTGATTTCTATAAGTATTTCACATTTACGATGAAATTTTTGAATTTATGAAGATTAATTCGCTCTTTCTTATTCTGTACAAATAAATCCTGCCTAATTAATGAATTCAGGGGAAGATACTGAACTCTTGTATTTGAAAAATGTTTCAGGCGGGATTTCTGACGTAGATGGTGGTTGATAGAGTAATCCTTGATCATAATTTTCAGTATGAATACTGCATACAACACGAAACTTGTGATTGGTAGTAAAAGTAAACGAGTGATTCTCCTGTTGCAATCGAATTCGATCTTCATAGATTTCTCGAGATATTTTCTTACGAAGTTTTGTTATGGCATCTATAACTGCCTCCGGTTTAGGCGGACAGCCCGGTAAATAAACATCTACAGGAATTAGCTTATCGACTCCTCGAACAGTGCTATAAGAATCGGTACTGAACATCCCCCCTGTAATTGTACATGCTCCCATAGCAATAACATATTTTGGTTCAGGCATTTGTTCATATAATCTCACTAAAGAAGGAGCCATTTTCATTGTTACTGTGCCGGCTGTTAAAATTAGGTCCGCCTGTCTAGGACTCGATCTTGGTACCAGTCCATAACGGTCAAAATCGAACCGCGAGCCGATTAATGAAGCAAATTCAATGAAGCAACAACTGGTACCATAAAGAAGCGGCCATAAGCTGGAGAGTCTTGACCAATTTGAAAGATCATTTGATGTAGTTGAAATAACGGAATTTTGGATTGTTCGATCAAGTAAGGAAAACTCAATGGAATTCATAATTCTCTCAATGTTATTTTTTTTTACTTTTTTGTTATTGTCTGAATATTCAGAAACTAAGACCACTCTAATGCTCCTTTTCGCCACGCATAAACTGAACCTACAATTAGGATAAGCATGAAAATAAAAGCTTCTATAAATACGGATACCCCTAATACATCAAAACTCATTGCCCATGGATAAAGAAAAACCGTTTCAACATCAAAAACAACAAAAACTAGAGCAAACATATAATACCGGATTCGAAATTGTAACCAAGCATCACCCATCGGTTCTATACCCGATTCATAACTAGAAAGTTTCTCTGGCCCTTTGTTAATCGGGGCTAAAACTGCGGAAATTAGAAATGCCAAAATAGGAATAATGCTTGATATTATTAGAAATGCCCAGAAAATATCATATTTGTAAAGCAGAAACATAGACGAACTCCTATGAATGTGGAAAATATACCGAATTCGTCGATTCGAATTGGAATTCATTGTCAAGTCATCAATAACTGGTTAGTCAAAACACCAATTCATTTTGATCGAACCGAATAGTTTCGTTTGTTTGTTGTGATGTCTCGTTTTAAGATTTCTCAATTGTAATCCTAGTTTCATTACACTTCCTTCGATTTTATTTCAATATAGTATAAGTATAAGTATAAATCTCTTATACAAACAAAACAAACAAAATTCTCTTGTGTTCACCTCGCTTCGGACTTGTCTAAATAAAAAGAATTCCAAATAAAATTCTCATTTTTGTTTCGAATTTCGAAATTTCTAATATTCGAATTCGAAATTCAATCTATTTTGATTCTATTCTATAATCTATTTTATTTTATGTTTATGAAAACATATTCGTTTTTCAAACTCTGACGTGTCGACAAATACAGTAATCCGTTCCTATATCCATGTGACTTACTATTCCATTTGAGTTGGGTTACGTTGGAGTTTTTAACCGTATTCATGTCATGATTTTGACTCCACAAATTCACCACAAGTGGGTGAGTATACCAAAGAAAGGAAGGATCAATAACTCTTTGATTGTGAACAGTAAAAGAGGCAAATTCATATGTAATTCACATACAAAGATTATTAATTACTGAAGAAAAGTGGGTTTGTTTATCCGAGATTAGAAAAAATAAATATCGATTAAATCCCTTGAAATGTGCTTTTGTTTTCAGTTTTATGTTCTGCTCTGAACGAGCCCCCTATGAGCAAGCTTATGGGAATGATTTTATTTCGATGAACCAAGCAGCCTCGAGGGGTCAGTTACAAACAAGAAGAAATACAATAATGAGCAAATGAAAACTATACAACTTTTGTATTTCTTCAATTTTATTATTATTATTATTTGATTATTATAGGGCTATACGGACTCGAACCGTAGACCTTCTCGGTAAAAGAGATCAAACTAATTCTTATCAAAAGGATTCGAACTCTTTCAAAGACCCAACATGCATTTTTTTTGCATTGGGCTCTTTCATTAACTGATAGAAATATCAGTTAGTCTACCATATTGTTTCTTGACAGAAAAAGAAGGAAATGGCTCCATGTGCTCTAATTCATTATTAGGATTCTGATAGAGGAGCACTACCAAAGTGTTTCAAAGAAGGATTATCTTGACGTAGGTCTGCTTATGGCCTAGATCAACCTAAGTTAAATGGAGTCTCTATCATCCTGATTAAAGAATCAAATATGAAACTTCATACGCCTTAAGGTTCATAGGGCGAAAAGAGAATTTTTGAGGTCCTTATACTCATTATGCCTAGCATTGAATAGACTAGGTATTCACCTTATCAATATCTCAAATCAATGATGGATTCGATTTGGTTCCTAAAAGGGCACCCGAATCGGACCGAACCAACCGTTTGTCAGGCTATTGTTCTCTTGTTTTGTTCCCTACAAGTCATGGAGTCAGACATTGATTTCTCAAAAAGATCAATTCCTTTGATTGCATGATGGACTCCTCTGAAAACCATTGGCGCGCGTGTAAACGAGGTGCTCTACCTAACTGAGCTATAGCCCTTGGCCTTGTGATACATATTTTATCATATTATGTAGATAATTTCTTGTCAAGATGAATATTCCATGATCCCACATCATATCTCTTTGATCTTTTTGATTGGTATTGCTTAGAAGTCGTATTGGATTTATAATCCATCGATGTGATGCGATGGGTCCCTTTTTGTTTCTCGTTATCGTTATAATGATAAATGACCTACTTAACTCAGTGGTTAGAGTATTGCTTTCATACGGCGGGAGTCATTGGTTCAAATCCAATAGTAGGTAGAACTTATTAGATACCACGGTCAATGGTATCTAATAAGTTTTTCTACTCACCTTCGTTTATTGATTTTGTATCTTTTCTATCCTATTCGATTTTATTTTCGAATTTCAACTTAAAGTTTTTTCCTTACATCAGAATCCGATTCCACTTGCTTGAATTTAATTGTATTCAATCGGCAGAATCAAAATCAAAATAGGGTATATAAACAGAAATTCTTTTGATTATTCGATTCGGGCGCACCAACTAGTTACGAAATCGCATTGATAACTTCTACTCGTGTCCTAGCTCGTCTGAGAGCTAAATTTGCCTCAATTGTTTGTCTCTTACTTTCAGCTTTCCTCAAATTAGCTTCTGCTATTTCAAGAGTTTTCCGGGCTTCTTGGGGATCAATGTCACTACTCTTCTCCGCATCATTTACTAAAATAGTGATCTCATTCTTACCTATTCTAGCAAAACCACCCATCAGAGCCATCGTTAACCATTCGTCGTTAAAGCGTATTCTTAAAATACCTATATCTACAGCTGTGGCGATAGGCGCGTGATTTGGTAATACGCCAATTTGTCCACTATTAGTAGATAAAATGATTTCTTTCACTTCTGAATCCCAAACAATTCGATTAGGGGTCAGTACACAAAGATTTAAGGTCATTTCTTCAAATTGCTCTCCATTTCTAAGTTTGTAGCCTTCGCAGTAACTTCATCGATGTTACCTACCAAATAAAAGGCCTGTTCAGGAAGACCATCTAATTCTCCGGACAGGATCAATTTAAACCCTCTAATAGTTTCTGCTAGACCAACATATTTCCCCGGGGAACCGGTAAATACTTCTGCTACAAAAAAGGGTTGTGATAAGAAACGCTCAATTTTTCGCGCTCTTGCTACGGTTAAGCGATCCTCTTCGGACAATTCGTCCAACCCAAGGATCGCTATAATGTCCTGAAGTTCTTTGTAACGTTGTAAAGTTTGCTTAACTCTTTGCGCAGTTTCATAATGTTCCTCACCAACGATCCGAGGTTGGAGCATAGTTGACGTTGAGTCTAAAGGATCAACTGCTGGATAGATACCTTTAGCAGCCAATCCTCTTGATAGTACGGTAGTAGCATCTAAATGGGCAAATGTCGTGGCAGGAGCGGGGTCGGTCAAATCATCCGCAGGTACATAAACTGCTTGAATAGAAGTTATGGACCCCTCTTTTGTAGAAGTAATTCTTTCTTGTAAAGAACCCATTTCGGTACTAAGGGTAGGTTGATAACCCACAGCGGAAGGCATTCTACCCAATAAGGCGGATACCTCGGATCCCGCTTGAACGAAACGGAAGATATTGTCGATAAATAGAAGTACGTCTTGTTCATTAACATCTCGGAAATATTCCGCCATAGTTAGGGCGGTCAAACCAACTCTCATACGAGCTCCCGGCGGTTCATTCATCTGACCGTAGACTAGAGCCACTTTTGATTCCGCAATATTTTGTTCATTAATTACTCCAGATTCTTTCATTTCCATGTAGAGATCATTTCCTTCACGAGTACGTTCACCGACTCCGCCAAATACGGATACACCCCCATGAGCTTTGGCAATGTTGTTGATCAATTCCATAATGAGTACTGTTTTACCCACTCCAGCTCCCCCGAATAGTCCGATTTTTCCTCCCCGACGATAAGGAGCTAAAAGATCTACTACTTTTATTCCTGTTTCAAAAATAGATAATTTTGTATCTAACTGTATAAAGGCAGGCGCTGGTTTATGAATAGGGGATGTTGTGCGAGTATCTACAGGACCTAAATTATCAACAGGCTCTCCAAGCACGTTGAAAATTCGTCCTAGAGTCGCTCCGCCGACTGGAACACTTAGAGGAGCTCCCGTGTCAATCACTTCCATTCCTCTCGTTAGACCATCTGTAGCACTCATGGCTACAGCTCTAACTCGATTATTCCCTAATAATTGCTGTACCTCGCAAGTCACATTAATTGGTTGACCGACAGTATCTCGACCCTTAACTACCAGAGCGTTGTAAATATTAGGCATCTTGCCAGGGGGAAAGGCTACATCCAGTACCGGACCAATGATTTGAGCGATATGTCCCAGTTTTTTTTTTTCAAGTGCGGAAACCCCAGGACCAGAAGTAGTAGGATTTATTCTCATAATAATAAAGTGAAATATGTCAAAATTTTTTTTTTCGAAATTTATAGAATCCAAAAGAAAATCTTCGATAGCAAGTTGATCGGTTAATTCAATAAGAAATGGGAGTTCGCGCTCGATTTCGTTGGTACCGTCCAACCGAATGCAATTCAATTGTTTACTTATGCAATTTCCATAAGGGAATTTTCAAGCTCAACCAACCGATTTTCAAAATCTCAAGTGGATGAATAAAAATTTTGAGAAAGTCTTTCATTTATCTGTCATTATAGACAATACCAGCCATATTATCTATGGAATTCGAACCTGAACTCTATTTTTTGATTCATTATTTCTATCTCATTGGCCCTTCTTTCTTATTTTAGCATATCGATTTATGCCTAGCCTATGCTTTTTATAGATATTTATACCCCCTTTCTTTCATGGACGAATTCCGCATATTTTCTTTGCACATCTAGGATTTACATTTACATATACAACATATATTACTGTCAAGAGTCAATTTCTTATTATTTAGATATTTCGATTGAAAAAAAAAAAGTAAGGGATTAGAAACTTGAAAAACAAGGATTGGGTTGCGCCATACATATGAAAGAGTATACAATAATGATGTATTTGGTGAATCAAATACCATGGTCTAAAAAAATAAGGAACCGTTCTGATTAGTTGATAATATTAATATAATATATTAATTGAAAATCTTGTGAAAGATTCCTGTGAAGGGGTTTCATTCACTCCTAATTTATGTCGAGTAGACCTTGTTCTTGCGAGAATTCTTAATTCATGAGTTGTAGGGAGGGACTTATGTCACCACAAACAGAGACTAAAGCAAGTGTTGGATTCAAAGCCGGTGTTAAAGATTATAAATTGACTTATTATACTCCTGACTATGTAACCAAAGATACTGATATCTTGGCAGCATTCCGAGTAACTCCTCAACCCGGAGTTCCGCCCGAGGAAGCAGGAGCTGCGGTAGCTGCGGAATCTTCTACTGGTACATGGACAACTGTGTGGACCGATGGGCTTACTAGCCTTGATCGTTACAAAGGACGATGCTACAACATTGAGCCCGTTGCTGGAGAAGAAAATCAATATATATGTTATGTAGCTTACCCTTTAGACCTTTTTGAAGAAGGTTCTGTTACTAACATGTTTACGTCCATTGTGGGTAATGTATTTGGGTTCAAAGCCCTGCGCGCTCTACGTCTAGAGGATCTACGAATCCCTACCGCATATATTAAAACTTTCCAAGGTCCACCTCATGGCATCCAAGTTGAGAGAGATAAATTGAACAAGTATGGCCGTCCCCTATTGGGATGTACTATTAAACCAAAATTGGGGTTATCCGCTAAGAATTACGGTAGAGCAGTTTATGAATGTCTACGCGGTGGACTTGACTTTACCAAAGATGATGAGAACGTGAACTCCCAACCATTTATGCGTTGGCGAGACCGTTTCGTATTTTGTGCGGAAGCAATCTTTAAAGCACAAGCTGAAACAGGTGAAATCAAAGGTCATTACTTGAATGCTACTGCAGGTACATGCGAAGAAATGCTAAAAAGGGCTGTCTTTGCCAGAGAGTTGGGAGCTCCTATCGTAATGCATGACTACTTAACAGGTGGATTCACCGCAAATACTAGCTTGGCTCATTATTGCCGAGATAATGGTCTACTTCTTCACATCCACCGTGCAATGCATGCAGTTATTGATAGACAGAAAAATCATGGTATGCACTTTCGTGTACTAGCTAAAGCTTTACGTCTGTCTGGTGGAGATCATGTTCACGCTGGTACAGTAGTAGGTAAACTTGAAGGGGAAAGAGATATAACTTTGGGATTTGTTGATCAATTACGTGATGATTTTATTGAAAAAGATCGAAGCCGCGGGAATTATTTCACTCAAGATTGGGTCTCTATACCAGGTGTTCTGCCCGTGGCTTCCGGAGGTATTCACGTTTGGCATATGCCCGCTTTGACTGAAATCTTTGGAGATGATTCCGTACTACAATTCGGTGGAGGAACTTTAGGACACCCTTGGGGAAATGCACCCGGCGCCGTAGCTAATCGAGTAGCTCTAGAAGCATGTGTAAAAGCTCGTAATGAAGGACGCGATCTTGCTAGCGAAGGTAATGAAATTATCCGTGAGGCTAGCAAATGGAGTCCTGAACTGGCTGCTGCTTGTGAAGTATGGAAGGAGATCAAATTTGAATTCCAGGCAGTGGATATTTTGGATCCTTCGTAATCCCGTAATTAACGTTTGGTTTATTAGTTGAATTTCAATTAAACTCGGCCCAATCTTTTACTAAAAGGATTGAGCCGAACCCAATGCTTCTATTGTATCTATTTTGGATAGCTACATATTTATCTAGATATACAAGATCTTAAATACAAAATATACGACTAAACACAACTCTTTATATTGTTGTGTTGGGTCTACAATTAATCCTAGAGGCTCTTAGGATTGGTGTATTCTTTTCTATCCCGTAGTTTCGTCATGGATCGAGCCAAGTATCACAACTTCTTCTACCCATCCTGTATATTGTCCGTTTCGTTCTGTGTTGGAATATAAACTTGTTATAATATAAACTTGTTATATTAGTAGACGAGATTTTACGAAAAAAGTTCTTCATATTTATAGGAGAGAACAAATAGTTGCGAATTTTACACAAAATGAGGG------CAACCACTATTTCGAATTGAAAAAGATCGTATATAGTGAAGTGATACTCTGGGGTCTCACAAAAGAGAATGATTTCTTTCAATTGACTATTCATCTATTGTATTTTCATGAAAATAGGGGCAAGAGAGCTCTATGAAAAAATGGCGGTTCAATTCGATGTTATCTAAGGGTAAGGGGGAATTAGAATACAGGTGTGGGTTAAGTAAATCAATGGATAGTCTTGGTCCTATTAAAAATACTAGTGTAAGCGAGGACCCGGTTATAAATGATAAGGATAAAAACACTCCTAATTGGAGTGATAGTGACAGTTCGAGTTCCAGTAATGTTGATCATTTAGTTGGTCTCAGGGACATTCGGAATTTCATCGCGGATGACACTTTTTTTGTTAAGGATAGTACTAGGGACAGTTATTCCATATATTTTGATATTGAAAATCAAATTTTGGAGATTGATAATGATCCTTCTTTTCTGAGTGAACTAGAAAGTTTTTTTTATAGTTTTCGTAATTATAGTTATAGGAATAATGGATCTAAAAGTGATGATCCCGACTATGATCGTTACATGTATGATACTAAATCGAGTTGGAATAATCACATTCATAATTGCGTTGACTCTTATCTTCATTCTCAAATCTGTATTGATAGTCACATTTTAAGTAGTAGTGACCGTTACAGTGACAGTTACATTTCTAATTTCATTTGTGGTAAAAGTGGAAATAGTAGTGAAAGCGAGAGTTCCAATATAAAAAGCAGCACGAATGGTAGTGATTTAACTATAAGTATAAGAGAAAGTTCTAATGATTTCGATCTAACTCAAAAATACAGGGATTTGTGGGTTCAATGCGAAAATTGTTATGGATTAAATTATAAGAAATTTCTTAAGTCAAAAATGCATATTTGTGAAGAATGTGGATATCATTTGAAAATGAGTAGTTCAGATAGAATCGAACTTTCGGTTGATCCAGGTACTTGGGATCCGATGGATGACGACATGGTCTCTATGGATCCCATTGAATTTCATTCAGAAGAGGAACCTTATCAAAATCGTATTGATTCTTATCAAAGAAAGACAGGATTAACGGAGGCTGTTCAAACAGGTACAGGGCAACTAAACGGGATTCCCATCGCAATTGGGGTTATGGATTTTCAGTTTATGGGGGGTAGTATGGGATCCGTAGTAGGCGAGAAAATCACCCGTTTGATCGAGTATGCTGCCAATAAATTTTTACCTCTTGTTCTAGTGTGTGCTTCCGGAGGAGCACGCATGCAAGAAGGAAGTTTGAGCTTGATGCAAATGGCTAAAATATCTTCCGCTTTATATGATTATCAATCAAATAAAAAGTTATTCTATGTATCAATTCTTACATCTCCTACTACTGGTGGAGTGACAGCTAGTTTTGGTATGTTGGGGGATATTATTATTGCTGAACCTAATGCCTATATTGCATTTGCGGGTAAAAGAGTAATTGAACAAACATTGAAAAAGACAGTACCTGAAGGTTCACAAGCGGCTGAATATTTATTCCATAAGGGCTTATTCGACCTAATCGTACCACGTAATCCTTTAAAAGGTGTTCTGAGTGAGTTATTTCAGCTCCACGCCTTTTTTCCTTTGAATCAAAATTAACGCAAGTAGAGTTCTTAAGTTAAATTTTTTTTTGTGGCGAACAATTAGTTAGTTAGTTTATCAGAATCAAAATAAAACAAAACCCGAAGAATGGATTTTTCTTTGGTGACATAAGATTTTATTGTAGAAAGAATCATGCGGATAATTATTTTTTTTACCGATATTACTATTACGGATTAGTAATTAGTAAACCTCTCTCAACAAAACAACATAAAAAGAGAATTCTTCCTTAGAATTAGGAGGCAAGGCAAATAAAACGAATTTCGTGTTCCCCCTCTTGCGTATGTATATATAATTCAAATAGAGAAAATATAGAATCTTGCATCTTTCTATATCTCCATCTCCCAACAAGTCCCGTTTTTCCTAAGAATCCCTGCTCTTGGATCGGATTCTAACGAATCGTTCGGGAATTTGTAAGAAACTTTTTTTTATTAAAAAAACAATTAGATATTCAAAAATAAATTAGAAGCTAAGAACAACCGAAGAAGAAAACTCAAATAAGTAAGAATAATAAATAATAAAGAAAATGGATTATCATAGATATATTTCATGGAGAAAGATGCGTTTATTTAGTTCTATATTCCTTGCACTTAGTATAGATACTCATTTAGTATACTTATATACGAATTAGAATATGATACGAATTAGAATATGAATTCTAATTATTATAGTATATCTTTATACCAATAACAGGTACAAATTTTAAATCGAGGTACCCTTTCTATGACAATTCTCAACAATTTTCCCTCTATTTTTGTGCCTTTAGTGGGCCTAGTATTTCCGGCAATTGCAATGGCTTCTTTATTTCTTCATGTTCAAAAAAATAAGATTTTTTAAATCCGATGGGGTCAAATGTCATCTAGTTTTTTTTTCAAGACTTAACGAACACAGATATCAATTTAGTAGAATATTGTATAAGACTAACAGGTGGCTTTCTCGAAACATAAACGAAAGAGCTTTTATGCATGCGTAAACATGATATATAGGTAAATGAATTCTAGCTATTTTCAACAATAAGCGGGATCCGAGCTCATGTCTGCGATGAAAGTCAATGTATCTATATGTATGTAGCTATCTATAGGGAATCATATGAAGGGGATGCTCTTATTTTATTATATCTAACCAATTCGATGAATTACTGCTAAAAGTTCACATCAGAATAGTACTAGTTGATGAGAGTTACTTCGGAAACAAAATCAAGTAAAGTCAAATTGATTTTAGTTATTCCCTTAATTCCAAGAAAATGCAACTGGATCTAGTATGTATGAGTTGGCGATCAGAATATATATGGATAGAATTTATAGCAGGATCTCGCAAAATAAGTAATTTCTGCTGGACCTTTATCCTTTTTTTAGGTTCAGTAGGATTCTTATTGGTTGGAATTTCTAGTTATCTTGATAGGAATTTGATATCTTTATTTCCATCTCAGCAAATCAAATTTTTCCCACAAGGGATCGTGATGTCTTTCTATGGGATCGCGGGTCTCTTTATTAGTTCCTATTTGGGGTGCACAATTACATGGAATGTAGGTAGCGGTTATGATCGATTTGATAGAAAAGAAGGAATAGTGTGTATTTTTCGTTGGGGATTTCCTGGAAAAAATCGCCGCATCTTTCTACGATTCCTTATGAAAGATATTCAGTCCATCAGAATAGAAGTTCAAGAGGGTATTTATGCTCGTCGTGTCCTTTATCTAGAAATCAGAGGCTTGGGGGCCATTCCCTTGAATCGTACTGATGAGAATTTGACTCCACGAGAAATTGAGCAAAAGGCTGCGGAATTGGCCTATTTCTTGCGTGTACCAATTGAAGGATTTTGAAAAATGAACTGAAGAATAAATGCTTTCTTAGCAGGAGGAAAAACCCAAGAATCCTCTTTTTTCTATAGCATAACTTACTTAATTGAAGTTTCTTCAGAACGCCCGGTTGGACAAAAGCAAGGCAAATGTGTACGGAACAGCCATAACATAAAACGAAAATGTTTTTTTTGTCTACAAAAAAAATTGTTTTTTTGCGTATGGAAATCCCCACTCAACTCAATTCAGTAACAAAAGAAGTAAGAAATCAAAATAATAGATTCATCTCATATATCAAAACAGTTCGGAATAAAAAATTGATCTTTTTCTTTTCACTATTTGGAATTGATACCTTAGATATGGATAGATCATATCTTGTAAATTATCTCTATTTTCTTTTGTCAATCGACCCTTTTCTTTTATCCTTTCTTTTGTCTTTCTTAATGAACAAAGAATTGGATCTCGTAGAATGAGAACTTTTCTGTCTTTTTTTCCACTCATTTTTGATCATCACAATATTCTTCCATCACACTATTCTTCAGAAAATTCTCTCAAATATTCCTAGACTATGCTTTGGGGCCGGGGAGCCCGCGAATTTTTTTTTTTCGAAATATTTGATATTTTCATTTTTAATAGAAAGGAAGTTCTTTCATTTCGAAATCCGAATAATATTCATTATTTGAACATTCATCGAAAGGGGGAATTGCTTCGAATATTTGATCAATTGAGATATCTGGAAACAATATTTTTTTTATTATTTCTTCATTCGAATTCAAAGTGGATTCTTCTTCTATTTCTGTATTTTTTCTACACTAGATTCAAGGACTAACCGCTGAATCACAACTAAAAAACAGAGACTAGATTCATAGGCGCGATACCTTGTAATAGAACTCATGCTTGATAGAAATCTTAGATCGCATCAAATCTACGAATGAGGTGGGTTCATTAACAATTCACAGATGAAAAAATGACAAAAAAGAACGCATCCATTCCCCTTCGATATCTTTCATCTATAGTCTTTTTAGTATTTTTGCCCTGGTGGATCTCTCTCTCATTTCAAAAAAGTATGGAATCCTGGGTTACTAATTGGCGGAATACTAGGCAATCCGAAACTTTTTTGAATGATATTCAAGAAAAGAGTATTCTAGAAAAATTCATAGAATTAGAAGATTTATTCCTCTTGGACGAAATGATAAAGGAATTTCCGGAAAGACATCTAGAAAAGCTTCGTATAGGGCTCCAGAAAGAAACAATCCAATTGATCAAGATGCACGATGAGGATCATATCCATACGATTTTGCACTTCTCGACAAATACAATCGCTTTCGTTATTCTAAGCGGTTATTCTATTCTGGGTAATGAAGAACTTGTTATTCTTAACTCTTGGGTTCAAGAATTCCTATATAATTTAAGCGACACAATAAAAGCCTTTTCGATTCTTTTAGTAACTGATTTATGTATCGGATTCCATTCTCCTCACGGTTGGGAACTAATGATTGGCTATGTCTACAACGATTTTGGATTTGCTCATAATGATCAAATTATATCTGGTCTTGTTTCCACTTTTCCAGTCATTCTAGATACAATTTTTAAATATTGGATTTTCCGTTATTTAAATCGTGTATCTCCGTCACTTGTAGTGATTTATCATTCAATGAATGACTGAAAAACGATTCACTGATCCAATTATAATCTTTGTACATAAGCAAAGCATTCAAAGTCGTACTTACCTTACTTTTTCTACCCATCCAGAGGATTCCTCCCAGATTCCAGTAATCCTATATTCCAGTAAAATTATTTCAGTATAATAGCAGAATCGCGGATAGGGAACTATATTAGCGACCTACCTAATTTTATTGTAGAAATTTTCGGGATCAACGATTGGACCATGCAAATTAAAAATACCTTTTCTTCGCTAAAGGAAGAGATTACTCGATTCATTTCCGTATCGCTCATGATATATATAATAACTCGGGCATCCGTTTCAAATGCATATCCCATTTTTGCGCAGCAGGGTTTTGAAAATCCACGAGAAGCAACTGGTCGTATTGTATGCGCCAATTGCCATTTAGCTAATAAGCCCGTGGATATTGAGGTTCCACAGGCGGTACTCCCTGATACTGTATTTGAAGCAGTTGTTAGAATTCCTTATGATATGCAACTGAAACAAGTTCTTGCTAATGGTAAAAGGGGGGCTTTGAATGTGGGGGCCGTTCTTATTTTACCAGAGGGGTTTGAACTAGCCCCCCCCGATCGTATTTCGCCCGAGATGAAAGAAAAGATAGGGAAGCTGTCTTTTCAGACTTACCGACCCACTAAAAAAAATATTCTTGTGATAGGGCCTGTTCCTGGTCAGAAATATAGTGAAATCACTTTTCCTCTTCTTTCCCCGGACCCCGCGACTAATAAGGATGTTCACTTCTTAAAATATCCAATATACGTAGGTGGGAACAGGGGAAGGGGTCAGATTTATCCCGACGGGAACAAAAGTAACAATACGGTTTATAATGCTACAGCTGCGGGTGTAGTAAGCAAAATCATACGAAAAGAAAAAGGGGGATACGAAGTAACCATAACAGATGCATTGAATGGACGTGAAGTGGTTGATATTATCCCTCCAGGACCAGAACTTCGTGTTTCAGAGGGCCAATCTATCAAACTTGATCAGCCATTAACAAGTAATCCTAATGTGGGTGGATTTGGTCAGGCAGATGCAGAAATAGTACTTCAAGATCCATTGCGTGTCCAAGGCCTTTTGTTCTTTTTTGCATCTGTTGTTTTGGCACAAATTTTTTTGGTTCTTAAAAAGAAACAGTTTGAGAAGGTTCAATTGTCCGAAATGAATTTCTAGATCCGCGGCTTTATCAATTATCAACTTTCTAAAAAAAACCAAATTCTTCTTGGCAATTATGTTATGTATGAGCAAAAAAACTATCAAAAGTCTTTTGCTTGTTTATATTCTTTTTCTACCGAATGTCGGGAATTTCTTGTACTGCACTCCTAAATCATAGTATATATATATTGTGAAGAAGGCTATTTGACTTTCCCCCTTCTTTGTTTTTCCAATCCAAATTGGAGGGGTGTGACTATGTCACTATTATCAGATTTAAATATTATAGAATGTGTCAATAGTTTTCTATTCTATTTCGTAGTTTAGATTTTTTCCAGGTTTATCAGAACTCCTTTTGGATTTCTTACGTATAATTAAGTAGTGGTAAAACAAACAAAAATAAATGGAAAGTTGTTGAGCAAATAGAACTTCTTCAATGAACTTAGAAAACAATTTCAATTGATGAGACACTAAAATAAATAGAGTAAAGTTGTATTAGTATAGAAAGGATTTGGTATGATATCTGATCGACAGAAATCTATATATAGATGGATTGTGATTCTGTGATCCGGGAAAAAAATTGAGTGATTCCTTAATTTCTTCTAACTTTGAAAGTATCGATAGATACTATCGGGGAACAGATAACAGATGTTCTAAATCAATTAAGCAAGTTAATAAAAAAAAATCATCAGAAAAAAATGAAATGGAGTTTTTTGAAGCATCGGTGATCTATTTTGTCATTTATCCGAACAAAACAAAATAGTATGATCATTAAGAACTCAAGGGGCCCTACCCCTCGAATCAGACAAAGAAGGGAGTGATAGGGTACCTTGAGTTCTTACGCTTTTATGTCTATAACGCAGTTCATTCGATTACTACAAGGACGAACCTAATCCGGAATATGAACCATAAAAGAAAATGCCTATTAAACCGATCACAGGAATACCAGTTACAGTACCTATTATCCAAAGGGGAATCCTTCCAGTAGTATCGGCCATTTATCCCGCCTCCCTCCACGTTTTATCAAGTGGTCGTGCTAGAGACATAAACAGTCATAGATAATTATAAGATGCGATCCTTCCGAATGGGATAAGAGAATTCCTACTAATTTTTATTCTTCTACTATTCTTTTTTCTTCGCTTAATTGAAGAAATAATTGGAAAATAAAACAGCAAGTACAAAAATGAGTAATAACCCCCAGTAGAGACTGGTACGGTTCAATTCAACATTTTGTTCGTTCGGGTTTGATTGTGTCATAGTTCTCTAATTCGTATTAGGGTTTATCGTTGGATGAACTGCATTGCTGATATTGACCCCAAAAAAGAAACGGTAGGTACAGCTAGTCCGTGAACAGCCAACCATCGCACTGTAAAAATTGGATAGGTTCGATCTATGGTCATTGGGTCCTCCTAAAAAGATCTACTAAATTCATCGAGTTGTTCCAAAGAATCAAAACGGCCGGTTATTAATGGAATTCCTTGTCGGCTCTCTGTAAAATACTCATTTGGACGAGGGCTTCCAAACACATCGTAAGCTAAACCCGTGCTGACGAATAACCAACCCGCAATGAATAGGGAAGGTATAGTAATGCTATGAATGACCCAGTACCGAATACTGGTAATAATATCAGCAAAAGAACGTTCTCCTGTGCTTCCAGACATGCTGAGCTCCACATATTCTTGTACAGTCAAAGGGCGATCGCTTCCGTAAAAGATAAAATCCGTAAATGGAAATTCACCGAATTTTAATCTTTGTGAGATCGTCAATATAGTACCCAGGGTATTTTTAGAATATACCGAATCAGTATAGCTATCCTTCTTCTGACACAGCAACGCAATTTCAATCAGTATCGAAATGCAATGCTAGAAAATTTCTTTTTTCTTTTCTTGCTGGTCGATGTATAACTATGTACTATTCGTACTATTTAATAGAAAATGTACCCTTTAATAGAAAGCATTCAATAGAAAATTCCTCCAATTTCTGCAGTATGGGGTTTCTTTTCTCTCCATTTACATTATTGGCTTTGGACTCGAAATTCAAGATCAAGTAAAGTGGGAATCCGCCGGATTGTTTTCTAATAATTCATGACGGAGATTATCATATTTCCCCATTTAAATTAGATGTGAAATCCACAAATATCCTTTTCGTAGGTGTAGAATTTTTTGTTCTAACCCCCCTCCTTTTTTCAAGGAATTGGTTAGTCGTCCAGAAACACGTAACAGTGGGAGATAGGATTCGATAAAAGAAAGAGAAAAATGAATAAAATAATTCTAATAATTTAGATTTGTGATGCACGCGTTGTTGTATTAGATCCAAAGGATCTTTCTTGACCTAACTCCAAAGAAGGAGCTTTATTGTTTATATATAATATGGAAAGACAAAATGGAAAATCTATAAAGAAAAAGATAATAGGAATTTTGAGTTTTAGAATCTAATTGGACCGAAATAAAAATTTGATTTTTTCGAGTGATCTGATTGTGCAATACCTTTTTTTCTTCTCAGTTGAGCTATTATGTGAATGAACCTACTGCTGAAACTAATGAGTTAAAAATTCAAGTTTAAAGTAAATAAAATAAAGTAAAGTAAAAAAAAAAGTAAAAGTCAAAAAGAAAAAAATCAAGCAAAAGAAAAGGTATTTAAAGTAAAGAAAAAAGTATTATAAAAAGTATTATAAGGTCACTCTTTATTCAAAAATAGAAAATGTATTCGATACACTAAAAAATCAAAATATAAAATAGAAGCGATCCCCCAATTTTGTCCATATGGATTAAAAAAAAGTTTCGTTTTTGGAATGAAGTTAGATGACACTGTTTTTATTATTATTTTAATATTAATTGACTCAAGAGTTGCCCACCGAATCCGCTGATTTGGAATCGTGGGATGGGTCGATGTCAAAGATGATGAATTGATTTCTTTTTCTATCCCTGTCACTCATTTTTGTTAGTACCTTCTATAATACTTGATGAATCAAAAACTTTCAATTGAACTTATTCTTTCAATTGGTATGGTATTTTTGCTTATCCTCGTATCTTTCAAAAGTTGAAACTTAGGGAAGTGCTTTATAAACATATGTATAAAAAGAACATATTTCCTTTAGCTCCTTCATGCCTACTATAACTAGTTATTTTGGTTTTCTACTAGCGGCTTTAACTATAACCTCGGCTCTATTTATTGGTCTGAGTAAGATAGGACTTATTTGAAATTAATTGACTGAATAATTTATAAAAAGAAATCTTTCTGTCGTATTCCATATATTTTCTAGTGTTAATTACCAAGTAGTGGTTATTGAGATTCCTAGGCAATACAGATTAATATTTAGGGATAGATATTACCTCTCTTTTTCCCTTTTCAAATAAATTAAATTGAAATGATTGAAGTCTTTCTATTTGGAATCGTCTTAGGTCTAATTCCTATTACTTTGGCTGGATTATTCGTAACCGCATATTTACAATACAGACGGGGTGATCAGTTGGACCTTTGATTAATTAACATCTCTTTTTTTAACTGACCTCCCCCTTTCTTTAATTAAATCCGGGGGGAGGTCAAAGTCAAATTCAGATTGCTGTTCAATTATTTCAGTTCAGTGTGTGTGTAATTTTTGATCTAAGACGACAAGAGCAGAATCACGCTCTGTAGGATTTGAACCTACGACATTGGGTTTTGGAGACCCACGTTCTACCGAACTGAACTAAGAGCGCTTTCGTATCACAACGTAAAAGACTGTAAAGAAGGAGATTCGGTTTTTTTTATTTTTACCCCAATAAAATACTTCTTGCATGTGTATACTATCATAAAATTAAAGATTATGTATGTCAAAATTTAATCGATCTAAAATCGATCTCTGGTTACTCCTCCTCTGAGCAGTAATTGATAGGGATGACAGGATTTGAACCCGTGACATTTTGTACCCAAAACAAACGCGCTACCAAGCTGCGCTACATCCCTTTCAATTGGTCTACAGTATCATTGTAGAGAATCCCCGTCTTGTTTTCCACATCCTTATTATTTTATTCCCTCCGTTGATATGCAAAATTGATCTTACCATTTCTTCTTTTTGGTCTCATATCATATAACATATAATAATAAATGAATATTTTTCTTGGGAATTCTCAGGCGTAAAGTGAATCTTTTTTCTGCTTTAAGAAAAAGAAAATCTTATCTACCAAACCATTGCACATTTCAATTTGAATTAGGATTCCGCGCACAAATACAAGTGGTCTTTAACTACATATACATCTCTTACCATAATGTATTAGAATATGGTATGGAATACAAAAAAAAAGGAGGATTTTTAATGCGAGATCTAAAAACATATCTTTCCGTGGCACCGGTACTAAGTACTCTATGGTTCGGGTCTTTAGCAGGTTTATTGATCGAAATCAATCGTTTATTCCCGGATGCGTTGACATTTCCTTTTTTTTCATTCTAGTTATTGAAATGGAAAGGGGTGAAGAAGATTAGAGATAGAATCAAATATTTGTGACTAATCTCTTTTTCCCCTCTTTTCTTTTTTTTTTTTAGAATTAGATAGATAGAATAAGGGAGGAAAGAGAAAGAAAAAAGTGGATTCAACCTCCGCGAAACTCGGGTCGGGCTCCAATTAAATTAATAATACAGTTAAAAGAAAACGGAAATGTGGCTAGGATAAGAGTATCATACAATACAAGATACTTAAATGAAATACTGTACTGTGATTAGCAATATAGTTAGAAATTATTGTATTACTTATTATTTACTATATTGATTGCAACAAAATCTTTATTTCAAAATAAAATTTTGAGTGGTTAGCAACTTCTATTTTTTTGTTCCTTGCTTCTTATTCGCTTCGGATCAGAAAATAGAAAAGTTGGGTGAATCAAAAACCCAAAGGAGGTTCATGGCCAAGGGTAAAGATGTCCGAGTAAGGGTTATTTTGGAATGTACCAGTTGTATTCGAAACGGTGTTAATAAGGAATCAAGGGGTATTTCCAGATATATTACTCAAAAGAATCGACACAATACACCTAGTCGATTGGAATTGAGAAAATTCTGTCCTTATTGTTACACACATACAATTCATGGGGAGATAAAGAAATAGAGATGGATCGAACCGAGTGCTTGTGTGTCACCCTTCCAAGGAACATGAAAAATAATATAGATATATATCTATATTATTTCATATATTTAAATGGAAACAAATACAAATAAATAAATATGGATAAACCAAATTCTCTTAATTAATTCTATAAATCATTTTTGATTTCATCGAAATGGGATTTTAGCGATAAGGAATAAACAAATTATGGATAAATCCAAGCGACTCTTTCTTAAATCCAAGCGATCTTTTCGTAGGCGTTTGCCCCCGATCCAATCGGGGGATCGAATTGATTATAGAAATATGAGTTTAATTAGTCGATTTATTAGTGAACAAGGAAAAATATTATCTAGACGGGTGAATAGATTGACCTTAAAAGAACAACGATTAATTACTATTGCTATAAAACAAGCTCGTATTTTATCTTCGTTACCTTTTCTTAATAATGAGAAACAATTTGAAAGAAGTGAGTCGACCGCTAGAACTACTGGTCTTAGAACCAGAAAAAAATAGGCTTTCTCTTCAACTGAATCAAAATTCCAATTCAAACTCAAACACAGATGAATGTGCTATTCAAAAAATACGAGAAGCAGTCGTGTCGTAATAAAAAAAAAAGAATTGGGGAAGAAGAATAAATCTTTTTTTTTATTGAGCGTGTTCGCTCATTTTGACGACTTTATCATATTATCCTATACTAATTTCTACTCTACCTTCCCGGAGTTCATTCTCCAGAGAACTCCATTTAAAAATTATGACGAATTCCTTCCAACTTCTTTATTTTATGATCTCATTGGAAATCATATAAAGACAATTCCTATTTGATATAGCTATTTGTGCAAGTATTTTGCGATTAAGAAGCAACTGCGCCTTATACAGATTGTGTATTAATCTACTATAAATATAGGATACCTGATTCCCGCGAATTGCTGCATTTATTCGAGTTATCCACAAACGACGAAAATCCCTTTTTTTCCTATCTCTATCACGATGAGCCGAAACCAAAGCTCTTAGTTTCTGTTGAGTAATTGTTCGAGTAAGTCTTGAATGAGCCCCGCGAAAGCTTGATGCAAATAAACGAATTTTTGTTCTACGTCTCCGAGCTATATATCCTCGTCTAATTCTGGTCATTGAATAAATGAAACTTTGATGAATAACTAATTGATTTCCTTTCTTTCAGTTATTCTTTTCCCCTTTCCTAGTCTATTAATAACAAAACGGATTCTTCCAATTTATAAAATCAAAATTCCAATGGCTTTTGCTACTCTAACCTTCCCGACCACGCTTTTTTCCTTTTTTCTAGGCATTGGAAATAAAGTAGTAAATATAAATAGATAAATAAATTGTGGGTTCCATCGTCTCTATGGTTACTTCTTAAACGGTGAGGTCCTCTCTATACACCGGAGCCCCTTCTTTCATTTAATCAATGCTATTGGTAACTTGTACAGTTACCACTCTTTGGCTCTACCCGTGAATTTTCTAGTAATAGGTCTTTCATAACGAGATAGACTTTATACAGTAACGGTATTTAATTATGAAGATTGGTGAGGTAGCTGACCCTGTTAGTCCGTTCTTGCAAGAGTAGAAACATAATCTTTCTGCTTTTTTTTTAATAGTATTTACCCCGCTTAATGGATAACTATTTGTTACCAATGGGGAATTCTTTCTCACCTTAAATTACAAATTGAGGTGATTGAATTTGCGCCAATGGAAACCATAAATTTCATACACAATAGAAAGATATGATAGATCTATTTTTTTTATATAGTGAATGCAGTTCTTCCATTCTATCCGATTCACTGGTACTGATCATTGATACTGGAAAATTTTTTTCTTTTGTTTTGTCTCAGCCCATGATTTAAACGAGTCGCACATACACCCTTGTACATGTTCCTCGGCGCTGAGGGCATCCCCCAAGAGCGGGGGATTTCGTGACGTTTCTGATTGGCTGTCTTGGGTTTCTAATAAGTTGTTTAATAGTTGGCATGCTGAATTATACATTATGGGCTGGTTTAGATCGATCCTAACCGGATGATTATGAATTTCTTGTATTTAATAGATTAATAGAATATTAAACCCTTAAGAAGTAAGAAGATAAAATCTTAAATTGTGTATTTGCGTGAAATCACTCTTCTTTTTTATCCAACCGCTACAAGATCAACAATTCCATGAGCTTGGGCTTCTGTTGCTGACATAAAAACATCCCTTTCCATGTCTTCGGATACAACCCATAAGGGCTTGCCTGTTCTTTGTACATAAACCCTTGTAAGGATTTCGCGCAGTTTCAGTAGTTCTTCCGCTTCCAGGATAACTTCTCCCGTTTGCCCCTCAGAAAAACCGCCAATAGGTTGATGGATCATTACCCTGATGATATATTATAACATAATAAAAGGTTCCTCTATCTCGCACGATTAGGCGGAGGGAAGAGATAAAGAATAAGAAAAAGAGAGAATTGAACAACCGTACAGGCATTTTTTCGCATTGCATACGGCTCGACAATGGAATTCGCCTTTTTACCTTTCATCAAAGAAAGAGAAAATATGGGGTCTATTATCCCCATATCGGTCAATGATCCAATTACCACCCTTCTTTTTTTTGGAGGAGTTCAAAAATACTATGATGGCCCCGTTGCTTTATATATTTATTTCGTTTGTGAGTCAGCAATCCCAAAGTTTCTTTG-TTTTTTTTTTCAAATCAAAAAGAAAAAAAATCTTCTTTTTTTTTTCGTACTTTTTCATAATATAAATATTGTTAATAACCTTCCAGTGTGAAAAAAGTTTGTGACGCTGAAATAGGCCTACGATAGGTAAGATAAACTCGGAATACCCCTCCTTTATCTCATACTACTCCTTCGATACATAATCTAATATTTTGAAAAAAAAACAATAACAATTTTCATATCGAATTCGAAGTGCCATGCTATTATTACTTAATATATTAATAATTCATATGGCGAAGGCATAGTCTTCTTTTTTCTCTCAAATAAAAAACTCATTGGCGCCAAGCGTGAGGGAATGCTAGACGTTTGGTAATTTCGCCCCCGGCCAGGAGAAAAGACCCCATTGAGGCGGCCAATCCCATGCATATTGTCTGTACATCTGGTCGTATAAATTGCATAGTATCATAAATAGCTATTCCGGGTATTACCCACCCGCCAGGAGAGTTTATAAACAAATACAAATCCTTGGTCTCATTCTCTATACTAAGATATACCATAACACCAATAAGTTGATTCGAGATCTCGCTATCAACCATTTGGCCTAAAAAAAGTAATCTTTCTCGATAAAGTCGGTTGATTAGGATAAAATTGTATCCCTTCGGAGCCGTACAGGCACTTTTTGATGCATACGGTTCAACAAAACTTGCGAAAAAAAATCAATGTGTAGCTCCCAGCCCCCTTTCTTGTTTCCTAGCGGGCTCTTTCTATCGAAGGGGTTTTTCTTCCATTTTTTAAGAACAATTAGTTTGGCCGATTTTCCTATACCTATAATATTCTTATATAAAAAAAGCAATTCACTAATCGAACTAACTTTTCATTGATGTATTTTTTCATCGAGATCCAATCTAAAAATCACGATGTAATTTTCTTGTTCCTGAATGGGCTTCTTCCATTTTTTTAGGTTTATGCTCTACTCCGAGTAAGGATCCGCCCGATTTTTATTTGTACATATAGGACAAATGACCCCCATACCACGTCTCTTTTTTGCTATGACTTCGTCCTTTTTTTTTTAATTCATTTGTTTCATGTCTTCCGCCAAATATTCGACATATTCATCATATTTATTATTCCATTGATTAACAGTTTGAGATCACTCCTATTTCGAATCAATTTCTAAATGGAATCGTTTATGATATCTATGATCTAAGTAATAATCATAGATATATTCCCAATTGGGTTTTTCTAAACGGAGCCTGGATACCTCATTTTATTGGTCCAGCCAAGACGACCATAAATTTT-----TTGCTAATATTAATCTGGATACCTCCGCACAAAAAGGATCTAATTGCACTTCATTGCACTTCACGCTACAAATTTTTGATAATTCAATCAATTTTTTTTGGGCGAAACCGAGGCTATCTCGATCGGGGGAGAGAATGGGGAAATCCCATATGACCCAATAGATCTGACAAGTCGCACTATACGTCAACCCAAGATGCATTCTTTTCTCCGGAACCTCGAAAAGGTACTTTTGGAACACCAATAGGCATAAAATGAAAGAAAAAAGAATTAAGTACTCTAGTTCACTTTGATGTGGAAGCGTAATAATGGGCTTCTTGTCTTAATAATATTGGCCTTTATCATATTTTATACATAGATTGAATAAGTTCAGAAAATAAAGGAAAATTCTTACGAATAGGTCCTTTGAATGATGACCAAATATGGATGCATCCGCTCATAGAAAAGGGAATCAACCCCCATTGCGTATTGGTACTTATCGAGTATAGAATAGATTTGCTTCTCTTTTTTCCTACGAACCGAATTCTTCCATTACCATTATTACTAAAAAATATTACTAAAAGAATAGAACAAATATTCATCCTTTTTTCGAGATAATCCACTGAAAAAAGGGGGTACATAGGAGAGTTTTTTTCAATGCAATAAAGTTACACAGTGTCTATTTTTTGTTAATAAAGGGGTAGTCCCATGGGTTTGCCTTGGTATCGTGTTCATACCGTCGTATTGAATGATCCCGGTCGTTTGATTGCTGTCCATATAATGCATACAGCTCTGGTTGCTGGTTGGGCCGGTTCAATGGCTCTATATGAATTAGCAGTTTTTGATCCCTCCGATCCAGTTCTTGATCCAATGTGGAGACAAGGCATGTTCGTCATACCCTTCATGACTCGTTTAGGAATAACCAATTCATGGGGCGGTTGGAGTATTACAGGAGGGACGATAACGAATCCGGGTATTTGGAGTTACGAAGGTGTAGCCGGGGCACATATTGTGTTTTCTGGCTTGTGCTTCTTGGCAGCTATCTGGCATTGGGTGTATTGGGATCTAGAAATATTTGGTGATGAACGTACAGGAAAGCCTTCTTTGGATTTGCCTAAGATCTTTGGAATTCATTTATTTCTTTCAGGAGTGGCTTGCTTTGGTTTTGGGGCATTTCATGTAACAGGATTGTATGGTCCTGGAATATGGGTGTCCGACCCGTATGGACTAACTGGAAAGGTACAATCTGTAAATCCAGCGTGGGGTGTGGAAGGTTTTGATCCTTTTGTTCCAGGAGGAATAGCCTCTCATCATATTGCAGCAGGGACATTGGGCATATTAGCAGGCTTATTCCATCTTAGTGTCCGCCCACCTCAACGTCTATACAAAGGATTACGTATGGGTAATATTGAAACCGTTCTTTCCAGCAGCATCGCTGCTGTCTTTTTTGCAGCTTTTGTTGTTGCTGGAACTATGTGGTATGGTTCAGCAACTACCCCCATCGAATTATTTGGTCCCACCCGTTATCAATGGGATCAGGGATACTTTCAGCAAGAAATATATCGAAGAGTTAGTGCTGGACTAGCCGAAAATCAAAGTTTATCAGAAGCTTGGTCTAAAATTCCTGAAAAATTAGCTTTTTATGATTACATCGGAAATAATCCGGCGAAAGGGGGATTATTCAGAGCGGGTTCAATGGATAACGGGGATGGAATAGCTGTCGGGTGGTTAGGACACCCTATCTTTAGAGATAAAGAAGGGCGTGAACTTTTTGTACGTCGTATGCCTACTTTTTTTGAAACATTTCCTGTTGTTTTGGTAGACGGAGATGGAATTGTTAGAGCCGATGTTCCTTTTAGAAGGGCAGAATCGAAGTATAGTGTCGAACAAGTAGGTGTAACTGTTGAGTTCTATGGTGGCGAACTGAATGGAGTGAGTTATAGTGATCCTGCTACTGTGAAAAAATATGCTAGACGTGCTCAATTGGGTGAAATTTTTGAATTAGATCGTGCTACTTTGAAATCCGATGGTGTTTTTCGTAGCAGTCCAAGGGGTTGGTTTACTTTTGGACACGCTTCGTTTGCTCTGCTTTTCTTCTTCGGACACATTTGGCATGGTGCTAGAACCTTGTTCAGAGATGTTTTTGCTGGTATTGACCCAGATTTGGATGCTCAAGTGGAATTTGGAGCATTCCAAAAACTTGGCGATCCAACTACAAGAAGACAAGTAGCCTGATGCAACATTGCTCTGCTATTTTTCGCTTCTCGCTTCTATCTATTTTCGGTTTGTGATTTTAAATAAGGTACTGGAGAAATCTGGATTTAAATCCTCGTCTTTTTTTGATTCTTTTTTTTTATTCTTTTTTTTTTCCTTTAATCCGGGAGATGATCCCACCCAAATAAACAGGTATGGAAGCTATAATTGTAAACCACGATCGAATTTATGGAAGCATTGGTTTATACATTCCTCTTAGTCTCGACTCTAGGGATCATTTTTTTCGCTATCTTTTTTCGAGAACCGCCTAAAGTTCCAACTAAAAAATGAAATGATTTTTCATTATATCAATTGAAGTAATGGGCCTCCCAATATCGGGAGGCCCATTACTTCAACTAATCCCCGTGTTCCTCGAATGGATCTCTTAGCTGTTGAGAGGGTTGCCCAAAAGCAGTATATAAGGCGTACCCCGTAAAACTTACAAGTAAACCAGATATAGAGATGGCGACTAGAGTTGCTGTTTCCATTATTATATAATTTCAAGACCACAATGGATCTATGATAAGATCGTTTATTTACAACGGAATGGTATACAAAGTCAACAGATCTCGATGAATACAAAATAGGATTTATGGCTGTACAAACTGTTGAGGGTAGTTCTAGAGCTCGTCCAAGACGAACTTCTGTAGGGGGTTTATTGAAACCATTGAATTCGGAATATGGTAAAGTAGCTCCTGGATGGGGAACTACTCCTTTGATGGGTGTCGCAATGGCTCTATTTGCGATATTCCTATCTATTATTTTGGAGATTTATAATTCTTCCGTTTTACTGGACGGAATTTCACTGAATTAGATTCACAAGAACCCCAAAATCCTAACTGTTAAATAAGCATTTAGGTCTCGGA-TTTTTTTTTTTTTTAGTTGATTGGTAGTTCGACCGCGAAATTTTTTTGTTTCTGTATTTCCGGAATATGAGTGTGTGACTTGTTCTAATTGATCCTATTGATAGTACAGAGAATGGGTCTGTCGTCTTGAGAGAGATGGTTTTACCCCGTCGGATATTCATTCTAGTATCTGGAGCACGGAATATATAAAATAGATCACGAAGTATTCGAACTATGATTCATACTTAATATTCAGACCTCGCGGCCGGATTCAAAAAATTTTTCCAAAGAAAAAGTTATAAATCATAAATTGAAAGATTTTTCTTCTTTCAAATTCCCCATTTCTGCTTTGATTTTGCTCAAAGGACAAACGTTTCTTTGGATTTTTAGTCATTATATTTATATCTATTCTACTCGTTGAATAAATGATGATCCAATGGTTCTTACTCAGGGAATCTTTGGACTTAATTTGAAGGTTTTGTTGAATCATCGTGGTTCCAGTATGAATCTGAAGTTTCAATTGATTCATAGGGTCTTAACAAGAAAATTCCTATCAATAATAAAGAAAACATAAAGTAAAGCCGCATTACATACAAATAAAACTAACAAATAAAAAAAAACAAAATAGGTAAATAGAAGATTCAAGAGGCCTGTAACGATCAACATAAAGACAAGCGAGTCGACTTGATTTTTTGGCATGCTAATTATAAGCACAAAGAATAGCTTTCTGATTTTTATTCTTTCGTATCTTTAGATAAGATTGAATCAAAAGATTAAGAAGTTTCCAATTTTCTATTCCATACCTCTTTCAACCAGTATTGGGGTGTTTTTGTTTGAGCCGTACGAGATGAAATTCTCATATACGGTTCTCAGAGGGGGAGTCCCCTTGGTTTACCTATCTCAATAAAGTCTACGATTGGTTCGAAGAACGTCTCGAGATTCAGGCGATTGCAGATGATATAACTAGTAAATACGTTCCTCCTCATGTCAACATATTTTATTGTCTAGGAGGAATTACACTTACTTGTTTTTTAGTACAAGTAGCTACAGGGTTTGCTATGACTTTTTATTACCGTCCGACCGTTACTGAGGCTTTTGCTTCTGTTCAATATATAATGACGGAAGCTAACTTTGGTTGGTTAATCCGATCAGTTCATCGATGGTCGGCAAGTATGATGGTCCTAATGATAATCCTGCACGTATTTCGTGTGTATCTCACTGGTGGTTTTAAAAAACCTCGCGAATTGACTTGGGTTACAGGTGTGGTTCTGGCTGTATTGACTGCATCTTTTGGTGTAACAGGTTATTCTTTACCTTGGGACCAAATTGGGTATTGGGCAGTAAAAATTGTAACAGGTGTACCAGAAGCGATTCCGGTAATAGGATCTCCTTTGGTAGAGTTATTACGCGGAAGTGCTAGTGTGGGACAGTCCACTTTGACTCGTTTTTATAGTTTACACACTTTTGTATTACCTCTTCTTACTGCCGTATTTATGTTAATGCATTTCCTAATGATACGTAAGCAAGGTATTTCTGGTCCTTTATAAAAAAAATCTAGATCATATATAAAAAAAAATCTAGATCATAGCGATTTGTAATCAATCCTTTATCTTATTGCTTGGGGGAGGAACAATAATATTTCATTGCTACAAATATGGATTATTGACAAAAAATAAGACATGTATTTGGAAATTTCCCCTCAACTCCATAATCATAATATTGTATTTTTTATTTGACATGAATGAATAGTTGAAGGGAATTCTCCGAAGAGAAAATGGATTATGGGAGTGTGTGACTTGAACTATTGATTGGGCTGTGCAGAAATATTCCTTTATCTGCTACATTGGAATTCACAACCAAATGTGTCTTTGTTCCAACCGCCGCCCCATAGAGGGGGTAGGCTGGTTCGATTGAAAAGAATCTTTTCTATGATCAGACCCAAGCATGCCGTGCATGAACAGGCTCCGTAAGATCCAGTAGAATAAGAATAAGTGATGTGGCATAATCCAGATTAAGTTTTCGCTATATTACTTCCTTAATAGTATGGAAATGCATTCATTTCTTCTGCATCGATCCGATTTATGATACTATCGGAGTGAAACAAAGGATCTAAAGAAGAGTAGCGGCTAGACTATATTAGTAACAAGTAAATCCTTTGTACGCAAAAAATAAAAATTTCAGCTCGATCTATTTTTGTTTTGTTGGGGGATAAGGGTGAATCACAAGGGCTGAGACAACCCAGAAAGTTCTTGATCATGATCAATTCTGTAAGCCTACTTGGGTATTGAGCATATATCTGTAAGAACTGAATTCCTTGCAATTGATAGTTGCAACTTCGTAAAATGGAATCCGGTAATTTTACCTATAGAATTATTCAGATATGCGTAGAGATAACTAAATATAGATTTTATAAAATTTCTATTTATTTTTTTATGTATCCGTTTAGTTCGGTTAATTCTTGCTCGAGCCGGATGATAAAAAATTATCATGTCCGGTTCTTTGGGGGGATGGATCTATAAGAATTCACCTATCCCAATAACAAAAAAACCTGACTTGAATGATCCTGTATTAAGAGCTAAGTTGGCTAAAGGTATGGGTCATAATTATTACGGAGAACCCGCATGGCCCAACGATCTTTTATATATTTTTCCGGTAGTAATTCTCGGTACTATTGCATGTAACGTAGGCTTAGCGGTTCTAGAACCATCAATGATTGGTGAACCCGCGGATCCATTTGCAACTCCTTTGGAAATATTACCCGAATGGTATTTCTTTCCCGTATTTCAAATACTTCGTACAGTACCCAATAAGCTGTTGGGTGTTCTTTTAATGGTTTCAGTACCTGCGGGATTATTAACAGTACCTTTTTTGGAAAATGTTAATAAATTCCAAAATCCATTTCGCCGCCCAGTAGCGACAACCGTCTTTTTGATTGGTACCGCAGTGGCCTTGTGCTTGGGTATTGGAGCAACATTACCTATTGATAAATCCCTAACTTTAGGTCTTTTTTAAATTGATTCAATTGTAAAATATCATAACGTGTGTATCTAGGGAGTAGTCGCTTAAAAGTCAAAGTGAATTCTCCCTAGATACTTTTATTCAATTATTCAATTAAATTCCGGTCCGAATATATAGATTGTGCGAAAGGTGCAAACCCATTTCATTTTTTCTATTTTTTTTTTTTTTCTAAAGAATAAACAAATTACAATAAATTCAATTGATTTAAAACTTATTTTATTTTTCTTTTCGGTAAATCACGATTGTGAAATGCTTTTCTATTTCTTTTCTAGAATACCCACTATCTCTTTTACATCTTCTATGCGAAAGTGTTCAATTTTCATAAGGTCTTCTTGACTCTTATTCAAAAGGTCAAATAATGTGTGTATATTGGACTTTTTGAGACAATTATAGATCCTGGGAGACAATTCTGATTGGTCAATAAAAATAGATTTCAATGCGATTTCTTTTTTCTTTTTCTTTAGTTTTTTCAATCTATCATGAAAAGTAAAAAAAGGTAAAATAACCTTGTATTGATTGTTCTCTAAATGGAAGTTTTCTTCTGCTGCCTGTAGAAAGGGAATAAATAAATCAATCAAATTCCGGGAGGCTTCATGAAGTGCTTCTTTAGGAGTTAAACTTCCGTTTGTCCATATTTCTAGAAAAAGGATCTCTTGTTTTTCATTTCCATTCCCATAAGAATGAATACTATGATTCGCATTTCGAACAGGCATGAATACAGCATCTATAGGATAACTTCCGTCTTGAAAGTTCTTTGGCTTTTTTATATTATATCCTCGATTCCTCTCGATTTGTAATCCAATACACAAATCAATTGGTTCCGTTAGGCTAGCTATATGCTGCGTATTATCAACGATTTCCACAGAAGGTGGTAAGAGGATGTCTTGAGCAGTTACATATCCCGGACCTTTGACACAAATAAGCGCGTCACGAGTTCCATACAGATTACTTCTCAATACAATTTCTTTCAAATTCATTAAAATTTCATGTACTGATTCTTGAATACCTACTAGGGTAGAATATTCATGTGGGATTTTCTCAGATTTTGCGCGTGTAATACATGTTCCTTCGATTTCTCCAAGTAAAGCTCTTCGCATCGCAATGCCTATTGTGTCGGCTTGACCTTTCATAAGTGGAGACAAAATAAAGCGTCCATAATAAAGACGCTTACTGTCTACTCTTGATTCAACACACTTCCACTCTAGTGTCCGAGTAGATACTTTTACTTTCTCTCGAACCATAGTAATATTATTTGGCAGATTTTTGAGTTATTTATTTCTCTTGAAATCTCTTCAATGTTTATTTCTACACCCGTCTTTTTTTAGGGGGTCTGCAACCATTATGTGGCATAGGAGTTACATCCCGTACGAAACTTAAAAGTATACCACTTCTACGAATAGCTCGTAATGCTGCATCTCTTCCGAGACCAGGACCCTTTATCATGACTTCCGCTCGTTGCATACCTTGATCTGCTACTGCTCGAATAGCATTTCCTGCTGCGGTTTGAGCAGCAAAAGGTGTCCCTCTTCGTGTACCCCTGAATCCACAAGTACCGGCTGAGGACCAAGAAATTACCCGACCCCGTACATCTGTAACAGTCACAATGGTGTTGTTGAAACTTGCTTGAACATGAATAACGCCCTTGGGGATTCGACGTGCACTTTTACGTGAACCAACCCGTCCAGTCCTACGTGAACCACTTCTTGGTATAGATTTTGCCATATTTTATCATTTCATAAATATAAGTCAGAGATATATGGATATATCCATTTCATCTCAAAACCGATCTTTTATTTTGATTTGTTCATCAGTTCTTTTATAGAGTCTCTTTTCGAAAGATTATCCTTGTCTTTGTTTATGTCTCGGGTTGGAACAAATGACTATAATTCGTCCCCTCCTACGGATCAGTCGACATTTTTCACAAATTTTACGAACGGAAGCCCTTATTTTCATAGTTGTTATTCCTTAACTGAATTTCAAATCTACTTAATTGGAAGAAAATAAGTTTCTGGAAATTTTTGAACCGTGAATTGTATCCCCATGAAAGGAATGTTGAAAAATCACCTAATTGTTCGAATCCTTGTTTTGTTGTGGAGTCGATAAATTATCCGTCTTCCGTTTGAATCCTAACGACTTACTTCAATTTTGACTCTATCTCCTGGTAGTATATGTATAAAACTGTGTCGGATCCTTCTTGAAACATAACTTAAAATTCAAATCTGACTTCGCTATCTAAAGGATCTAAAAGAACCCGGAATATACCATTGGTAAGTGATTCAGTAATTACA---CCTCGCTGAATCTTTTTTTTTTCTTTTTTTCTTTCATTCCAGGCAAACCCTCCTTGAAGTATCAACTAATGTAGGAGGAGCAATATTAGACAACTTGACTTTTTTTCGTTTTTTTTTTTACAAATAGGAAGTTCCGGATACAATTCGTATAGCAAAAGAATTACCATATATAACACAAAACTTCTCCGCCGATTCTTTCTAGTCGAGCCGCTCGGTCTGTCATTATACCCCGAGAAGTAGAGAGAATTACAATCCCCATCCCGTCTAAAATTCTAGGAATTTGTTGATAGTTAGAATAGATTCGTAGACCGGGTCGACTGATTCGTTTTAAATTTAAAATAGGCCTATATGCTCCTTTCCTATTCCTTCGATGTCGTAGGGTTAAAACCAAAAAATATTTGTTGTTTTCCACAAGTTTCCTTACGTTTTCGAGAAAACCCTCTCGTAAAAGTATTTTAACAATGTTTTCGGTGATGTTAGTAGATGCTATTCGAACCGTACCTTTTCTATTCATGTCAGCATTTCGTATAGAAGTTATTATGTCAGCAATAGTGTCCTTACCCATGATAAACTAAAAATTTTGTTGCTTCCCAAATTTGATATAATCAACATGTTCTTTTTTTTATGAAAATTATTAAAAGTATATACATGAGACATACTCTACTAAATTTATATTTATCTATTTTATTTAAATACTATTACTATATCGCGGTTTCATCTCATCTTATAATACTTCAGGTGCTAATGAAACTATTTTAGTAAAATTTAACTGTCTCAATTCCCGGGCGATCGCACCAAAAACTCGAGTTCCTTTTGGATTTCCTTCTTGATCAATGACAACTGCAGCATTGTCATCATATCGTATTATCATACCGTTGTCACGTTTGAGTTTTTTACAAGTACGTACAATTACAGCTCTGATCACTTCTGATCTTTCTAGAGGCGTATTTGGTACTGCTTCCTTGATCACAGCAACAATAACGTCACCAATATGAGCATATCGGCGATTACTGGCTCCTATGATTCGAATACACATCAATTCTCGGGCCCCGCTATTGTCTGCTACATTCAAATGGGTTTGAGGTTGAATCATATCATTTTTTGAATCTGTTTTTTTAATGTTTAATGTAAAGTAAAGCAAAGGACGAAGTAAAAAAAAAAAAAAAGAAAACCTGCAATTGTTTTTTTTATATCCAAGATTTCTTTCCTTTGGTTCTACATTCCTATCCAGAAATAATGAATTGAGTTCTTATAGGCATTTTGGACGCCGCTATTGAAATAGCTTTTCGAGCTATATTTTCGGCTACTCCACTCATTTCATAAAGTATTCTACCGGGTTTAACGACAGCTACCCAATATTCGGGGGATCCTTTCCCCGACCCCATACGGGTTTCCGTGGGTCTTACTGTAACTGGTTTGTCTGGAAATATACGTACCCAGATTTTTCCACCACGACGTACATTTCGTGTCATTGCTCGGCGCCCTGCTTCGATTTGTCTAGATGTGATCCAAGCGGGCTCAAGTGCTTGAAGAGCATATCTACCGAAACAAATATGATTACCTCGATAAGATATTCCTTTCATTCTTCCTCTATGTTGTTTACGAAATCTTGTTCTTTTGGGGTTATAGTTGATGGTTCTTTCTCAATTCCATCTCTACTACAGAACTGGACATGAGAGTTTCTTCTCATCCAGCTCCTCGCGAATGAAACGACTAAAAAAGATTTTATCAAGATATATACATATCCATCGATTTAATGAATACTATACTGAAGCATAGGATTCTTTGAAATTTCATCTAATTAATCGATTCGAAGTTTGTATATGGTGTTTAGATATATAATTAAATATGCATATTCTATTTCTAGATAATCTCAATGTCCTTTTTTTTATAACGTTATAACAAATTTTTATTTTTTTTTGCCTTTTACCATATTGGATCGATCAAAATTTATGAATCCAATACAATCAAACTTTCGCGGGCGAATATTTACTCTTTCAATATCTATTTCAGTTGTAGATTGAGTCCATGACCTCTCCGAAAAAACGAATAGGTCCCTGGTCCCTTTCGCCATCCCACCCAATGAATCATTAAGATTCATTTTCAATAGAATCTTCTGTATTCACGGATTCCATCGTTCCCATTGCTTCTCGATTAATGGTTAGGTCTGAATTCTCCAACGGAGTCCTTAATGAGATTTTTTCTTAAGTCAATTTTATCAGTTTTTATTGGCTCCAGGCTCTTGATTTTTTTGTTATTCATCTAATTATGGATGAATCATTATTGATGCTTTATTACACTGTTTTTTATGAGATGACTCAGAGACCTTACATATTGGAATCCTATATCATTGATATTTTCTTTCTCTCTTTCTCTCATCCTTCCATTTATCCGCATACTTTTCGATTTCGCTTCACAACTTAGAACTTCACAACTCATAATCGGAATGGTTTTTTTTGTTTATGCAAAAAAGATTTCAGTTGCTACAATGATATGACCAATATATTATATCTTGACTGGTTCTTTGGATCCAGATAATGCGAAGCAATGAGTTGGTTATTAGTGTTCTAGTTATTAGTTCATACTACAGGCCGGTCCGTTTTTTTTTGAATCCTAGCCCTAAAAAAAACCAACGAGTCGCACACTAAGCATAGCAATTATATAAAATGATCAATCGAATTTTTATTCAACCCTGTAGAATTGCGGAATTTATCGTTTTTGTTTTGATTGAACATAAAAAGAGTTCGTTCTTTTTTGTTCTATTTCCATCAATGGGTAGACTGTAAAGACTCGTACAGTCTTATTTTTCTTCGTCTACAAATATCCAAATTTTGATTCCTAATACCCCGTATATAGTTCGAACTGTATAGGAACAATAATCAATTTTAGCTCCAATGGTTTGTAGAGGAACCCTACCTTCTCTGATCCATTCGACGCGTGCAATTTCTTTTCCGTCAATACGCCCTGCAATTTGTACTTGAATTCCTTTTGTATCTGCCTGTTCAGTTAATTCAATAGCTTTTTTCATTGCTTTGCGAAAAGAAACTCTATTTTTTAATTGTCCGGCTATAAATTCTGCAAGAATATTAGGGTGTCCATAAGGATTTGCAATTCTTGTAATAGCAATGTTTAGTTTTCGGTTCACACAATTAAGTTCTTTTTGTACATTCATCTGTAATTCTTCGATTCGTCGCGGTCTATTTTCTATTAATAATTTTGGGAATCCTATATAGATTATGACTTGAATTAGATCAATTCTTTTTTGAATCTCTATCCGTGCGATTCCCTCAACACCGGAGGATATTCGCATATTTTTTTGTACATAATTCTTAATACAGTTTCGTATTTTTTGATCTTCTTGTAGACCTTCGGAATAATTTTTTGGTTGTGCAAACCAAAGAGAATGATGACTTTGTGTTGTACCAAGTCGGAAACCAAGTGGATTTATTTTTTGTCCCATAATCCCCCACTGCTGTATGTATCACGACATGTCAGATTTATGTTCTTTTGTTTATTTATCAATTCAAGTTTTTTTGAGCACGTGAGATAGTCTGAATATGAATATTCATCTAAGGATATATCTTTTAAACCAATAGTTATATGACAAGTGGGTCTTTTTATCAGATAACTCCGCCCCCGAGCTTGGGGTTTTAATCTTTTCGCAGCAGTACCCTCGTTTACTTCGGCTTTAATAATGACTAAACTTGCTTCGTTGAAATCCAGATTGTGAATCCCATTTGCTGCTGCAGAATAAACCAATTTAAAAATGGGATAACATGCTCGATAAGGCATGAGTTCTAGTATCATAAGGGTTTCCTCGTAAGAACGTCCACGAATCTGATCAATTACCCTTCGGGCTTTGTGAGCAGACATACATATATGTTGACCTAAAGCATATACTTCTACCTTCTTCTTTATTATCTTTATCATAAGGTTCACCTCTCACCAATGAATCTATATTCACTTTATTAACGACGGGATCTATTATCATTTTTTGCATGTCCACGGAAATTTATAGTGGGCGCAAATTCTCCCAATTTATGTCCTACCATACGATCTGTTATATAAATAGGCAAATGTTCCTTTCCATTATGGATAGCAATAGTATGGCCGACCATTGTGGGTATAATGGTAGATGCCCGGGACCAAGTTATTATTATTTCTTTTTCCGCTTTTGTATTAAGCTTATCGATTTTTCTTAATAAATGATTCGCTACAAAAGGATTTTTTTTTAGTGAACGTGCCACAGTTAATTAACTCCTATTTTTTTCTTTTGTAAATTGTAAAAACGAAGAAAGAAATTCTATTTTCTCTCCTATTTACTACGGCGGCGAAGAATCAAATTATCACTATATTTATTCCTTTTTCTACTTCTTCTTCCAAGTGCAGGATAACCCCAAGGGGTTGCGGGTCTTTTTCTACCAATTGGAGCCCTTCCTTCACCACCCCCATGGGGGTGGTCTACAGGGTTCATAACTACTCCTCTTACTACAGGACGCTTACCTAGCCAACATTTCGATCCGGCTCTACCCAAACTTTTCTGGTTCACCCCAACATTCCCCACTTGTCCGACTGTTGCTGAGCAGTTTTTGGATATCAAACGGACCTCCCCAGAAGGTAATTTTAATGTGGCCGATTTCCCCTCTTTTGCAATCAGTTTCGCTACAGCACCCGCTGCTCTAGCTAATTGTCCACCCTTTCCAAGTGTGATTTCTATGTTATGTATGGCCGTGCCTAAGGGCATATCGGTTGAAGTAGATTCGTCTTTTTGATCAATCAAAACCCCTTCCCAAACTGTACAAGCTTCTTCCAAAGCATACGGCTTTCTGGATGTAGATGATGATATCTATACAGATGGATCTTATATATATCATATAATGAAGTACCACATGCGTGGATATATAGGAATCCAAATCTGCCGAATCACTCATGTTATGATCTTCTACATCCTAGGTCTTCCCGTTCCGTCATCTGGCTTATGTTCTTCATGTAGCATTCAGACCGAATGACTCTATGAAATTACGTCGATCCTTCCACATATTATGGGTAACGTAGGAGACATCTCTATTTTTCCCCGGGAAATCTTTCTAATTACCATTACCACTGCTTAGCTTTCAATTCGCCTCTGACCATCAAATCAAATGTGAATAACCCGTCCTCCTCTCTTTGAAACAAGGGGCGCTTCTGGTTCTGTCGGTGCTTGAAACAATTTTGTCTTCTCCATATTACTATATCTCTAGAGTCAATAATTTTATATGAGGAACTACTGAACTCAATCACTTGCTGCCGTTACTCTTCAGTTTTCTGTTGAGGTCTATCCTGTAGAGGTACTCAAATTGGATCAGTGATCGATTTCTAGGTTTCGTCGTAAACCTAATTGGTTACTTCCAATTACGTAAATCAATAGTTCAAACCGCACTCAAAGGTAGGGCATTTCCCATTTTTATAGGAACTTCTGTACCAGAAACAATGGTATCTCCAATTATAGCCCCTCTGGGATGTAAAATATATCTCTTCTCACCATCCCCATAGTGTATGAGACAAATGTATGCATTTCGATTAGGGTCGTATTCTATGGTTACGATTCTACCATATATGTCTTTTTCATTCCGTCGAAAATCGATTTTACGGTATAGACGCTTATGACCTCCCCCTCTATGCCCTGCGGTAATGATTCCTCTGGCATTACGACCTTTACCACAACGATGCTGTCCATAGATCAAATTATTTCGTGGATTGGATTTCACTTGACTGTCTACGGCTCCATTGCGTGTGCTCGGGGTAGAAGTTTTGTATAAATGTATCGCCATGCTATTAAGTATTTTGATTTAAGTTCTTTTCTTTCTAAGAGGTGGAATAGAATAACCCGGTTGAAGCGTAATGATCATACGTCTGTAATGCATTGTATGTCCCATAATAGGTCCCATTCTTCTACCCTTTCGGGGGAGTTGATGACTATTCATAGCTATTACCTTGACACCAAAGAAGAGTTCGACCCAATGCTTTATTTCTGTCCTAGTTGATCCTGATTCGACATTAGAAGTATATTGATTTTTCCCCAATAACCGAATACTTTTGTCTGTAAATACTGCATATTTGATTCCATCCATAAATCGATTTTCTTCCCTATTAGTTCTAGTCTCAATAAGAATGCTAGTTCTTACTGTTCATATGTTATGATATGAATATACCACACCAATTCGTTATGTATAGATGATGAGATTCCATTGATACAGAGCCAATTCCAATAGACTTATTGGAGGGTCCCATTGGCGTGCATCCAGTAGGAATTGAACCTACGAATTCGCCAATTATGAGTTGGGCGCTTTAACCATTCAGCCATGGATGCTTAGCGGGGATCCTCGTACATGGTGAATAACCAAATTCCAATTGAAATGAAATCTTTAGGATAAATCAATGCAATTTAGGAGGAATCAATGAAAGGACATCAATTCAAATCCTGGATTTTCGAATTGAGAGAGATATTGAGAGAGATCAAGAATTCTCACTATTTCTTAGATTCATGGACCCAATTCAATTCAGTGGGATCTTTCATTCACATTTTTTTCCACCAAGAACGTTTTATAAAACTCTTGGACCCACGAATTTGGAGTATCCTACTTTCACGCAATTCACAGGGTTCAACAAGCAATCGATATTTCACGATCAAGGGTGTAGTACTATTTGTAGTAGCGATCCTTATATATCGTATTAACAATCGAAATATGGTCGAAAGAAAAAATCTCTATTTGACAGGGCTTCTTCCTATACCTATGAATTCCATTGGACCCAGAAATGATACATTGGAAGAATCTTTTGGGTCTTCCAATATCAATAGGTTGATTGTTTCGCTCCTGTATCTTCCAAAAGGAAAAAAGATCTCTGAGAGCTTTTTCCTGGATCCGAAAGAGAGTACTTGGGTTCTCCCAATAACTAAAAAGTGTATCATGCCTGAATCTAACTGGGGTTCGCGGTGGTGGAGGAACTGGCTCGGAAAAAAGAGGGATTCTAGTTGTAAGATATCTAATGAAACCGTCGCTGGAATTGAGATCTCATTCAAAGAGAAAGATATCAAATATCTGGAGTTTCTTTTTGTATATTATATGGATGATCCGATCCGCAAGGACCATGATTGGGAATTGTTTGATCGTCTTTCTCCGAGTAAGAGGCGAAACATAATCAACTTGAATTCGGGACATCTATTCGAAATCTTAGTGAAAGACTGGATTTGTTATCTCATGTTTGCTTTTCGTGAAAAAATACCAATTGAAGTGGAGGGTTTCTTCAAACAACAAGGAGCTGGGTCAACTATTCAATCAAATGATATTGAGCGTTTTTCCCATCTCTTCTTGAGAAACAAGTGGGCTATTTCTTTGCAAAATTGTGCTCAATTTCATATGTGGCAATTCCGCCAAGATCTCTTCGTTAGTTGGGGGAAGAATCCGCACGAATCGGATTTTTTGAGGAACATATCGAGAGAGAATTGGATTTGGTTAGACAATGTGTGGTTGGTAAACAAGGATCGATTTTTTAGCAAGGTACGGAATGGATCGTCAAATATTCAATATGATTCCACAAGATCTAGTTTCGTTCAAGTAACGGATTCTAGCCAATTGAAAGGATCTTCTGATCAATCCAGAGATCATTTCGATTCCATTAGTAATGAGGATTCGGAATATCACACATTGATCAATCAAAGAGAGATTCAACAACGAAAAGAAAGATCGATTCTTTGGGATCCTTCCTTTCTTCAAACGGAACGAACAGAGATAGAATCAGACCGATTCCCTAAAAGCCTTTCTGGATATTCCTCAATGTCCCGGCTATTCACGGAACGTGAAAGGCAGATGAATAAGCATCTGCTTCCGGAAGAAATCGAAGAATTTCTTGGGAATCCTACAAAATCCATTCGTTCTTTTTTCTCTGACAGATGGTCAGAACTTCATCTGGGTTCGAATCCTACTGAGAGGTCCACTAGAGATCAGAAATTGTTGAAGAAAGAAGAGGATGTTTCTTTTGTCCCTTCCAGGCGATCGGAAAATAAAGAAATAGTTAATATATTCAAGATAATTACGTATTTACAAAATACCGTCTCAATTCATCCTATTTCATCAGATCCGGGATGTGATATGGTTCCGAAGGATGAACTGGATATGGACAGTTCCAATAAGATTTCATTCTTAAACAAAAATCCATTTTTTGATTTATTTCATCTATTCCATGACCGGAACAGGGGGGGATACACGTTACACCACGATTTTGAATCAGAAGAGAGATTTCAAGAAATGGCAGATCTATTCACTCTATCAATAACCGAGCCGGATCTGGTGTATCATAAGGGATTTGCCTTTTCTATTGATTCCTACGGATTGGATCAAAAACAATTCTTGAATGAGGTATTCAACTCCAGGAATGAATCGAAAAAGAAATCTTTATTGGTTCTACCTCCTATTTTTTATGAAGAGAATGAATCTTTTTATCGGAGGATCAGAAAAAAATGGGTCCGGATCTCCTGCGGGAATGATTTGGAAGATCCAAAACCAAAAATAGTGGTATTTGCTAGCAACAACATAATGGAGGCAGTCAATCAATATAGATTGATCCGAAATCGGATTCAAATCCAATATAGCACCTATGGGTACATAAGAAATGTATTGAATCGATTCTTTTTAATGAATAGATCCGATCGCAACTTCGAATATGGAATTCACAGGGATCAAATAGGAAATGATACTCTGAATCATAGAACTATAATGAAATATACGATCAACCAACATTTATCGAATTTGAAAAAGAGTCAGAAGAAATGGTTCGATCCTCTTATTTTTATTTCTCGAACCGAGAGATTCATGAATCGGGATCCTAATGCATATAGATACAAATGGTCCAAAGGGAGCAAGAATTTCCAGGAGCATTTGGAACATTTCGTTTCTGAGCAGAAGAGCCGTTTTCAAGTAGTGTTCGATCGATTACGTATTAATCAATATTCGATTGATTGGTCTGAGGTTATCGACAAAAAAGATTTGTCTAAGTCACTTCGTTTCTTTTTGTCCAAGTTGCTTTTCTTTTTGTCTAACTCACTTCCTTTTTTCTTTGTGAGTTTCGGGAATATCCCCATTCATAGGTCTGAGATCCACATCTATGAATTGAAAGGTCCGAATGATCAACTCTGCAATCAGTTGTTAGAATCAATAGGTCTTCAAATCGTTCATTTGAAAAAATTGAAACCCTTCTTATTGGATGATCATAATACTTCCCAAAAATCGAAATTCTTGATCAATGGAGGAAGAATATCACCATTTTTGTTCAATAAGATACCAAAGTGGATGATTGACTCATTCCATACTAGAAATAATCGCAGGAAATCTTTTGATAACACGGATTCCTATTTCTCAATGATATCCCACGATCAAGACAATTGGCTGAATCCTGTGAAACCATTTCATAGAAGTTCATTGATATCTTCTTTTTATAAAGCAAATCGACTTCGATTCTTGAATAATCCACATCGCTTCCGCTTCTATTGTAACAAAAGATTCCCTTTTTATGTGGAAAAGGCCCGTATCAAGAATTCTGATTTTACGTATGGACAATTCCTCAATATCTTGTTCATTCGCAACAAAATATTTTCTTTGTGCGGCGGTAAAAAAAAACATGCTTTTTTGGAGAGAGATACTATTTCACCAATCGAGTCACAGGTATCTAACATATTCATACCTAACGATTTTCCACAAAGTGGTGACGAAAGGTATAACTTATACAAATCTTTCCCTTTTTCAATTCGATCCGATCTATTAGTTCGTAGAGCTATTTACTCGATCGCAGCCATTTCTGGAACACCTCTAACAGAGGGACAAATAGTCAATTTTGAAAGAACTTATTGTCAACCTCTTTCAGATATGAATCTATCTGATTCAGAAGAGAAGAACTTGCATCAGTATCTCAATTTCAATTCAAACATGGGTTTGATTCACACTCCATGTTCTGAGAAATATTTACCATCCGAAAAGAGGAAAAAACGGAGTCTTTGTCTAAAGAAATGCGTTGAGAAAGGGCAGATGTATAGAACCGTTCAACGAGACAGTGCTTTTTCAACTCTCTCAAAATGGAATCTATTCCAAACATATATGCCATGGTTCCTTACTTCGACAGGGTACAAATATCTAAATTTGATATTTTTAGATACTTTTTCAGACCTATTGCCGGTACTAAGTAGCAGTCAAAAATTTGTATCCATTTTTCATGATATTATGCATCGATCAGATAGATCATGGCGAATTCTTCAGAAAAAATGGTGTCTTCCACAATGGAATCTGATAAGTGAGATTTCGAGTAAGTGTTTACATAATCTTCTTCTGTCCGAAGAAATGATTCATCGAAATAATGAGTCACCATTGATATCGACACATCTGAGATCGCCAAATGTTCGGGAGTTCCTCTATTCAATCCTTTTCCTTCTTCTTGTTGCTGGATATCTCGTTCGTACACATCTTCTCTTTGTTTCCCGAGCCTATAGTGAGTTACAGACAGAGTTCGAAAAGGTCAAATCTTTGATGATTCCATCATACATGATTGAGTTGCGAAAACTTCTGGATAGGTATCCCACATCTGAACTGAATTCTTTCTGGTTAAAGAATCTCTTTCTAGTTGCTCTGGAACAATTAGGAGATTCTCTAGAAGAAATACGGGGTTCCGCTTTTGGCGGCAACATGCTATGGGGTGGTGGTCCCGCGGATGGGGTTAAATCAATACGTTCTAAGACGAAAGATTGGAATATCAATCTCATCGATATCATCGATCTCATAAGTATCATACCAAATCCCATCAATCGAATCACTTTTTCGAGAAATACGAGACATCTAAGTCATACAAGTAAAGAGATCTATTCATTGATAAGAAAAAGAAAAAAGGGGGACGGTGATTGGATTGATGATAAAATAGAATCCTGGGTCGCGAACAGTGATTGGATTGATGATAAAGAAAGAGAATTCTTGGTTCAGTTCTCCACCTTAACGACAGAAAAAAGGATTGATCAAATTCTATTGAGTCTGACTCATAGTGATCATTTATCAAAGAATGACTCTGGTTATCAAATGATTGAACAACCGGGAACAATTTACTTACGATACTTAGTTGACATTCATAAAAAGCATTTAATGAATTATGAGTTCAATACATCCTGTTTAGCAGAAAGACGGATATTCCTTGCTCATTATCAGACAATCACTTATTCACAAACTTCGTGTGGGGCTAATAGTTTTCATTTCCCATCTCATGGAAAACCCTTTTCGCTCCGCCTAGCCCTATCCCCCTCTAGGGGTATTTTAGTGATAGGTTCTATAGGAACCGGACGCTCCTATTTGGTCAAATACCTAGCGACAAACTCCTATGTTCCTTTCATTACAGTATTTCTGAACAGGTTCCTGGATAACAAGCCTAAAGGTTTTCGTATTGATGATATCGATATTGATGATAGTGACGATATTGATGCTAGTGACGATATTGATGCTAGTGACGATATTGATGCTAGTGACGATATCGATCGTGACCTTGATACGGAGCTGGAGCTTCTAACTATGATGAATGCGCTAACTATCGATATGATGTCGGAAATAGGCCGATTTTATATCACCCTTGAATTCGAATTAGCAAAAGCAATGTCTCCTTGCATAATATGGATTCCAAACATTCATGATCTGGATGTGAATGAGTCGAATTACTTATCCCTCGGTCTATTAGTGAACTATCTCTCCAGGGATTGTGAAAGATGTTCCACTAGAAATATTCTTGTTATTGCTTCGACTCATATTCCCCAAAAAGTGGATCCCGCTCTAATAGCCCCGAATAAATTAAATACATGCATTAAGATACGAAGGCTTCTTATTCCACAACAACGAAAGCACTTTTTCACTCTTTCATATACTAGGGGATTTCACTTGGAAAAGAAAATGTTCCATACTAATGGATTCGGGTCCATAACCATGGGTTCCAATGCACGAGATCTTGTAGCACTTACCAATGAGGCCCTATCGATTAGTATTACACAGAAGAAATCAATTATAGACACTAATACAATTAGATCTGCTCTTCATAGACAAACTTGGGATTTGCGATCCCAGGTAAGATCGGTTCAGGATCATGGGATCCTTTTCTATCAGATAGGAAGGGCTGTTGCACAAAATGTACTTCTAAGTAATTGCCCCATAGATCCTATATCTATCTATATGAAGAAGAAATCATGTAACGAAGGGGATTCTTATTTGTACAAATGGTACTTCGAACTTGGAACGAGCATGAAGAAATTAACGATACTTCTTTATCTTTTGAGTTGTTCTGCCGGATCGGTCGCTCAAGACCTTTGGTCTCTACCCGGACCCGATGAAAAAAACGGGATCACTTCTTCTGGACTCGTTGAGAATGATTCTGATCTAGTCCATGGCCTATTAGAAGTAGAAGGTGCTCTGGTGGGATCCTCACGGACAGAAAAAGATTGCAGTCGGTTTGATAATGATCGAGTGACATTGCTTCTTCGGCCCGAACCAAGGAATCCCTTAGATATGATGCAAAATGGATCTTGTTCTATCGTTGATCAGAGATTTCTCTATGAAAAATACGAATCGGAGTTTGAAGAAGGGGAAGGAGAAGGAGTCCTCGACCCGCAACAGATAGAGGAGGATTTATTCAATCACATAGTCTGGGCTCCTAGAATATGGCGCCCCTGGGGCTTTCTATTTGATTGTATCGAAAGGCCCAATGAATTGGGATTTCCCTATCGGGCCGGGTCATTTCGGGGCAAGCGGATCATTTATGATGAAAAGGATGAGCTTCAAGAGAATGATTCGGAGTTCTTGCAGAGTAGAACCATGCAGTACCAGACACGAGATAGATCTTCCAAAGAACAAGGCTTTTTTCGAATAAGCCAATTCATTTGGGACCCTGCGGATCCACTCTTTTTCCTATTCAACGATCAGCCCCTTGTCTCTGTGTTTTCACATCGAGAATTCTTTGCAGATGAAGAGATGTCAAGGGGGCTTCTTACTTCCCAACCAGATCCTCCTACATCTATATCTAAACGCTGGTTTATCAAGAATACGCAAGAAAAGCACTTCGAATTGTTGATTCATCGCCAGAGATGGCTTAGAACCAATAGTTCATTATCTAATGGATTTTTCCGTTCTAATACTCCATCCGAGAGTTATCAGTATTTATCAAATCTGTTCCTATCTAACGGAGCGCTATTGGATCAAATGACAAAGACATTGTTGAGAAAAAGATGGCTTTTCCCGGATGAAATGAAAATTGAATTCATGTAAGAGGAGAAAGGTTTCCCATTACTTAGCCGGAAAGATATGTGGCCATGAAATAGGGATTAAGTGGAACAGAATTGACTGGGTGGTAGAGTCGTGGAAACACCTGTTTCTTCCATATTTTGGACCTTAGCTCCATGGAACAATATGCTACTGCTGAAACATAGAAGAATTGAAATCTTAGATCAAAACACTATGTATGGATGGTATGAACTGCTTAAACAAGAATTCTTGAACAGCGAACCACCAGAGCTATTACTAACTACATCAAAAAATTTCCATTAATGAAAGATAAAGATGTAAATCTATTGGAAAATCAAAAATACGCATGTCGGATGAAATGGTTGTTGCTATCTGCTCCAATAACGAATCATTGGTTTAACTGAATAACTAAATAAAATAGATAGACCCTTCTCTTCGTCTCAGGTCGATGGATCTTCTCAATTGGAAGATCCCCTATATGGATAATACACATTCCAGTTGACCGAGCCTAATTCGAATTCTTTTGTTCCGAAGGAAAGATATCCATGGGGCGGTTCGCCCTATTCAGATATTCACGACCAAGAAGAAGAAGTACTGGATTCTCTTTCGGATAGGTCCTGAAAGGAGAAGGAAGGCTGGAATGCCAACAGGCGTCTATTATTGAATTCACCCGACCCGATAGTACCAATTTTGGGAACGTCCAGTGCCAAAGTCACTGAACGGGTAAGTCGCCAATCCCTAAAACGGACTATGTAATGTACTTTATCTGCTGGGTTACAGGCGGGCATTTTACCAGAGGTTTATATTGTATCAATCTACCCTTGTGTGATTCCTGTTGAAGTATATACTCGGGGGGTGGGTGCAGGGCGGACGATTTCAAAGCGGACTCCCCATTCATTAGATAGAGAAGATCAACAAGATTTCGTGATCCGCTGCCGAACTTATTCCAATTCAATAAGAGATCTCGGATCGAATCGGTATATCAATATCGATTCGATCCGAGATCTCTTATTGAATTGCTCATTCAATGAGCATTCTCAATATTATGCCTTGAAGAGGACTCGAACCTCCACGCTCTTTAGCACGAGATTTTGAGTCTCGCGTGTCTACCATTTCACCACCAAGGCATCTTGAAAGTGAATCGTATTCCATGAAGATGATATCTATCTAGTGTGATGTATGGAATATATGACAAAGGTGGAGTGTTGGAGTATTTCTAGTGATCGGTCATGTCATATAGGCCCCAATCGGACATCCAATTGCTTCGATTTGAATTATCCGGAGGATGCCTTATATATATATTAATATTATATCAAAAAGATGGACAATCAAACCTATTTCTCGATTCAATAGAAGCCCAAAGAGGTGAATAGGGTCCCAAATAACGAGAGATATGTAAAAAGCGGGTCCGATTACGCCTATTCCTAATCCTAAATGGAATGTAACGACGTAGGGATCCATATGTAAACATAGTATCTATTTAGATACGCTCGAATGACCCCTTCTCATAATGAGAATGTATATAACCCTATTCCGGTCTGGTCCGGTATGGAATGAACTTATAATCATGGAATCGACTCGATCATCAGATTATAGATTATAAGTTCATAACCCTAGCCCATTCCCATTTTGTTCGGAACAGATCTACTAATTCTTTGATTCCAGTTAGTAAGAGGGATCTTGAACTAAGAAATAGATTCTAGAAGCTAACTAGAAGCTAAAAAAGGGTATCCTGAGCAATTGCAATAATCGGGTTCATTGATATTCCTGGTATAGTAGATGCTATCACACATACAATCATACTCAATTCGATGGAATTGTTTGATCTTAAAGGGGATCCTCTATAATTTCGCACGTGAGGGGTTATTTCTTGCTTTCGTCCAGTCATTAATAACTTGATTATTTTTAGATAATAGTAGATAGAAACAACGCTCGTAAGGAGTCCTATTGAAACCAAGAAATATAGGCCTGCCTGCCATCCACACCAGAATAAATGGAGTTTTCCGAAAAAACCTGCTAGTGGAGGAAGACCTCCTAGGGATAAGAGACATAGAGCTAAAGAGAGAGCCAAAAAAGGATCTTTTGTGTATAATCCTGCATAATCTCGAATGTTATCAGTTCCGGTACGTAGACCAAATAATACAATGCAAGCAAAAGTTCCTAGATTCATGGAGATATAGAACAGCATATAAGTTATCATGCTCGCATATCCACCATTTGAGTCTCCAACAATTATTCCAATAATTACATATCCGATTTGACCTATGGACGAATATGCAAGCATACGTTTCATGCTTGTTTGAGTAATAGCAATGAGATTCCCCAATATCATGCTAAGAATAGCTAGGATTTCCAGAAGAAGATGCCATTCGTTTGATGAGAAATAAAAAGGAATATCGAAAATTCGAGTGGCTGAAGCTGAAGCAGCTACTTTCGAAGTAACAGAAAGAAAAGCAACGACTGGAGTGGGAGAGTCAGAGTCGAAAAGAGGATTCCTCACTTCTTTCTCTCATTCAAAACCGTGCATGAGACTTTCATCTCGCACGGCTCCTAAGTGATCAAAGTAAAGAAGAACTCATCTTCTTTCTTTTTTGATTACCTTCCTCGCGTATGTATAAGATCGAATCCATTCGATTTCTAAAAAGGATTACTAATCCTTAACTTTTCGAGGAATCCTTCATCAGTGGTTGTGAATGACTGATTTTTCTCAATCTTTTCGACCTTGGTTCCGTAGGAGCAAGTCAGAAAGATTGAGAAATAGAACCATCTGATTTGATTCGTTCTCAATAGCCATGAGATGATCATCTTAGGGTGATCCTTTTGTCGACGGATGCTCCTATTACACTCGTAGTCTCTGAAGGATGAGAATCAACTCTGTAGCATCTACATCGAGAATTCAAGTATTGTATACGTCATTAGTCCGATCCTTTGTAGGAACTACCCGTAATAACGAACTTGCAAAATGGATCTGTTTATCATAAAGAGATTCGTTGTTCCTGACCCTGCTTGACCTTAATTGTTATTTGAACAAGTAAAAGTTATGTCTTGGTCCGAGTGGGGATAGCATTTCTCTTCTGCATGTCCATGGAGTTTTGAAAAATCCAAACATCTCAGAGATAGATAGAGAGGTAGGAATTTATCGAACGAACCGCACTCCTTCGTATACGTCAGGAGTCCATTGATGAGAAGGGGCTGGGGAAAGCTTGAACCCAATTCCTACAGTGATGAATATAAGCGCAATTGAAATTCCTGGGGAGTTATACATTTGTGTATTGATAAGACCATTCACTATTTCTTGAAGCTCGATCTCGCCCCCGGATGAACCATATAGCCAAGAGAAACCATGAACCAGAATAGAAGAACTTGCCCCACCCATGAGTAAATATTTCATAGTAGCCTCATTAGACCGTACGTCTTTCTTGGTATATCCAGATAATAGGTAGGAGCATAAACTGAAACATTCTGGAGCTACAAAGATAGTTATTAAATCGTTAGCACCGCATAAAAACATTCCTCCTAGAGTAGCTGTTAATACGAATAACAGAAACTCTGTTATAGCCATTTCTGTACATTCAATGTACTCCACGGATAGAGGAATACATAGAGTTGAACATAGTAAAATAAGAAATTGAAAGATTTCGTTGAAATTGTTCGTTTGGAAATTTCCCGAAAAGCTAATCATAGGTTCTTCTCTCCATCGGAACAATAGGGCCGTTATGCTCATTACTAAACTTGTTGAAGAGATGAAATATAACCAAGGTATATCTTTTTGATCAGAGGTTGAATCGATCATCAGAAGAAGAATTAGGCCAAAAATTAGGATACATTCTGGGAAAATAAAACTTCCATCGAAGAGAAGCAAATGAAAGGCTTTCATAAAAATTCTCGTAGAATCGAGAATGAAGTTTTCATTCTGTACATGCCAGATCAGGAATTAGTAACTGCATACAATCTCCAAAAAAATCCCAATTGTTTCGAACTTTCTATTTTTGGAATGGAATATTTACGGAATCCCCATGAATAGGATCAAACCTTATTCCATGGTATTTACATGAGATTCCTCTTTCTTATTCTTATTCTTAAGCAAGTCCCCGAGAGGGCTTAGTTGATCCATGATTTATGTTTCATCTTTCGTTTCCTTTTCGTTTGTTTCGAGAAATATATCGATCAATTCCGACTCTTTCTTTTTCTATTGATTCTTTTCCGCTCGAGATGTATGGATCCACGGATCTATGTGTCTATATAGACCCTGTTATGGATTAACGAAAATGTGCAAAAGCTCTATTTGCCTCTGCCATTCTATGAGTCTCTTCCTTTTTGCGTATGGCATCGCCACTCCCTTTGGCAGCATCCACTAATTCGGAACTTAATTTGAAAGCCATATTTCGACCCGGACGTTTTCGGGATGCCCCTAATAACCAACGAACGGCAAGTGCTTTTCCTTGTGCGGATCCTATTTCAATGGGAACTTGATGAGTCGATCCGCCTACACGTCTTGCTTTTACTGCTATATCGGGAGTTACTCCACGTATTGCTTGACGTAAAACAGATAGTGGATTTTTTTCTGTCTTTTGTTGAATCTTTTTCAAGGCTCGATAGATAATTTGATAAGCCAATGATTTTTTTCCGTGTTTCAGAATACGGTTAACCAACATGTTAACTAATCGATTACGATAAATTGGATCGGACTTTGCAGTTTTTTCTTCTGTAGTACCTCGACGTGACATGAGCGCGAAAGGGGTTCAAGAATCCGTTTTCTTTTTATAAGGGCTAAAATCATTTATTTTGGCTTTTTGACCCCATATTGTAGGGTGGATCTCGAAAGATATGAAAGATCTCCCTCCAAGCCGTACATACGACTTTCATCGAATACGGCTTTCCACAGAATTCTATATGTATCTATGAGATCGAGTATGGAATTCTGTTTACTCACTTTAAATTGAGTATCCGTTTCCCCCCCTTTCCTGCTAGGATTGGAAATCCTGTATTTTACATATCCATACGATTGAGTCCTTGGGTTTCCGAAATAGTGTAAAAAGAAGTGCTTCGAATCATTGCTATTTGACCCGGACCTGTTCTAAAAAAGTCGAGGCATTTCGAATTGTTTGTTGACACGGACAAAGTCAGGGAAAACCTCTAAAATTATTTCAATATTGGACCTTGGACATATAATAGTTCCGAATCGAATCTCTTTAGAAAGAAGATCTTTTGTCTCATGGTAGCCTGCTCCAGTCCCCTTACGAAACTTTCGTTATTGGGTTAGCCATACACTTCACATGTTTCTAGCGATTCACATGGCATCATCAAATGATACAAGTCTTGGATAAGAATCTACAACGCACTAGAACGCCCTTGTTGACGATCCTTTACTCCGACAGCATCTAGGGTTCCTCGAACAATGTGATATCTCACACCGGGTAAATCCTTAACCCTCCCCCCTCTTACTAAGACTACAGAATGTTCTTGTGAATTATGGCCAATACCAGGTATATAAGCAGTGATTTCAAACCCAGAGGTTAATCGTACTCTGGCAACTTTACGTAAGGCAGAGTTTGGTTTTTTGGGGGTGATAGTGGAAAAGTTGACAGATAAGTCACCCTTACTGCCACTCTACAGAACCGTACATGAGATTTTCACCTCATACGGCTCCTCGTTCAATTCTTTCGAAGTCATTGGGTCCTTTTCGTCGTTCGATAATCTCCTCCCTTCTTCCACTCCGTCCCCAAGAGTAACTAGGACCAATTCAGTCACGTTTTCATGTTCCAATTGAACACTTTCCATTTTTGATTATTCTCAAAGGAGAAGATTATTCTTTTTACCAAACATCTGCGGATCCAATCACACGATCTTATAATAAGAACAAGAGATCTTTCTCGATCAATCCCTTTGCCCCTCATTCTTCGAGAATCAGAAAGATCCTTTTCAAGTTTGAATTTGTTCATTTGGAATCCGGGTTCTTCTACTTCATTTTTATTTACTTATTTCTTTATTATTTTTTTTCCTTCTCTTTTCTTTTTTTATTTCTTTTTTTTTTATTTTATTCCCTTCCATCATTCCTTAAGTCCCATAGGTTTGATCCTATAGAATCTGATCCATTTTCTCATTGAGCGAAGGGTACGAAATAAATCGGATTGATTTTTCGATCAAAAGTACTATGTGAAATCTTCGGTTTTTCCTCTTTCTCTATCCCTATCCCATAGGTACAGCATTTGAATCAATAGAGAACCTTTTCTTCTGTATCTATATGAATCGATATTATTACATTCCAATTCCTTCCCGATACCTCCCAAGGAAAATCCCGAATTGGATCCCAAATTGACGGGTTAGTGTGAGCTTATCCATGCGGTTATGCACTCTTCGAATGGGAATCCATTTTCTGAAAGATCCTGGCTTTCGTGCTTTGGTGGGTCTCCGAGATCCTTTCGACGACCTATGTTGTGTTGAAG------CTATATGATCCGATCGATTGCGTAAAGCCCGCGGTAGCAAGGGAACCGGGGAAAGTATACATAAGTATACAGAAAAGACAGTTCTTTTCTATTCTATTAGTATTTTCTATTCTATTAGTATTAGATTAGTATTAGTTAGTGATCCCGGCTCAGTGAGTCCTTTCTTCCGTGATTAACTGTTGGCACCAGTCCTACATTTTGTCTCTGTGGACCGAGGAGAAAGGGGGCTCGGCGGGAAGAGGATTGTACCATGAGAGAAGCAAGGAGGTCAACCTCTTTCAAATATACAACATGTATTCTGGCAATGCAATGTAGTTGGACTTTCATCTTGATCCGAACGAATCATCTTTTCCACGGAGGCAAATCTTTGCCTGCTAGGCAAGAGGATAGCAAGTTAAAAATTCTGTTTCGGTAGGACATGTATTTCTATTACTATGAAATTCATAAATGAAGTAGTTAATCGTTTTGTCAATTTTTCGGGGTCTTAAAGGGGCGTGGAAAGACATAAGAACTCTTGAATGGAAATGGAAAAGAGATGTAACTCCAGTTCCTTCGGAAATGGTAAGATCTTTGGCGCAAGAAGAAGGGGTTGATCCGTATCATCTTGACTTGGTTCTGATTTCTCTATTTTTTTAAGAATACCGCTTCTCCTACCCGTATCGAATAGAACTTCTTCATGGAAAAAACCTGCTTGATTTAGATCGGGAGAATCGTACGTTTTTATGAAAGCATGTGCTACGGTTCGAATCCGTAGTCAATCCTATTTCTAGGAGCAGTTGACAATTGAATCCAATTTTTCCCATTAATTTCGTATCCGTAATAGTGCGAAAGGAAGGCCCGGCTCCAAGTTGTTCAAGAATAGTGGCGTTGAGTTTCTCGACCCTTTGCCTTAGGATTAGTCAGCTCTATTTCTTGGTGGGGGCAGGGAAGGGATATAACTCAGCGGTAGAGTGTCACCTTGACGTGGTGGAAGTCATCAGTTCGAGCCTGATTATCCCTAAACCCAATATGAGTTGTGAGTTTTTCTATTTTGACTTGCCCCCCCGCCGTGATCGAATAAGAATGGGAATGGATAAGAGGCTCGTGGGATTGACGTGAGGGGGTAGGGATGGCTATATTTCTGGGAGCGAACTCCAGGCGAATATGAAGCGCATGGATACAAGTTATGCCTTGGAATGAAAGACAATTCCGAATCAGCTTTGTCTACGAACAAGGAAGCTATAAGTAATGCAACTATGAATCTCATGGAGAGTTCGATCCTGGCTCAGGATGAACGCTGGCGGCATGCTTAACACATGCAAGTCGGACGGGAAGTGGTGTTTCCAGTGGCGGACGGGTGAGTAACGCGTAAGAACCTGCCCTTGGGAGGGGAACAACAGCTGGAAACGGCTGCTAATACCCCGTAGGCTGAGGAGCAAAAGGAGGAATCTGCCCGAGGAGGGGCTCGCGTCTGATTAGCTAGTTGGTGAGGCAATAGCTTACCAAGGCGATGATCAGTAGCTGGTCCGAGAGGATGATCAGCCACACTGGGACTGAGACACGGCCCAGACTCCTACGGGAGGCAGCAGTGGGGAATTTTCCGCAATGGGCGAAAGCCTGACGGAGCAATGCCGCGTGGAGGTAGAAGGCCCACGGGTCGTGAACTTCTTTTCCCGGAGAAGAAGCAATGACGGTATCTGGGGAATAAGCATCGGCTAACTCTGTGCCAGCAGCCGCGGTAATACAGAGGATGCAAGCGTTATCCGGAATGATTGGGCGTAAAGCGTCTGTAGGTGGCTTTTTAAGTCCGCCGTCAAATCCCAGGGCTCAACCCTGGACAGGCGGTGGAAACTACCAAGCTGGAGTACGGTAGGGGCAGAGGGAATTTCCGGTGGAGCGGTGAAATGCGTAGAGATCGGAAAGAACACCAACGGCGAAAGCACTCTGCTGGGCCGACACTGACACTGAGAGACGAAAGCTAGGGGAGCGAATGGGATTAGATACCCCAGTAGTCCTAGCCGTAAACGATGGATACTAGGTGCTGTGCGTATCGACCCGTGCAGTGCTGTAGCTAACGCGTTAAGTATCCCGCCTGGGGAGTACGTTCGCAAGAATGAAACTCAAAGGAATTGACGGGGGCCCGCACAAGCGGTGGAGCATGTGGTTTAATTCGATGCAAAGCGAAGAACCTTACCAGGGCTTGACATGCCGCGAATCCTCTTGAAAGAGAGGGGTGCCTTCGGGAACGCGGACACAGGTGGTGCATGGCTGTCGTCAGCTCGTGCCGTAAGGTGTTGGGTTAAGTCCCGCAACGAGCGCAACCCTCGTGCTTAGTTGCCACCGTTGAGTTTGGAACCCTGAGCAGACTGCCGGTGATAAGCCGGAGGAAGGTGAGGATGACGTCAAGTCATCATGCCCCTTATGCCCTGGGCGACACACGTGCTACAATGGCCGGGACAAAGGGTCGCGATCCCGCGAGGGTGAGCTAACTCCAAAAACCCGTCCTCAGTTCGGATTGCAGGCTGCAACTCGCCTGCATGAAGCCGGAATCGCTAGTAATCGCCGGTCAGCCATACGGCGGTGAATTCGTTCCCGGGCCTTGTACACACCGCCCGTCACACTATGGGAGCTGGCCATGCCCGAAGTCGTTACCTTAACCGCAAGGAGGGGGGTGCCGAAGGCAGGGCTAGTGACTGGAGTGAAGTCGTAACAAGGTAGCCGTACTGGAAGGTGCGGCTGGATCACCTCCTTTTCAGGGAGAGCGAATGCTTGTTGGGTATTTTGGTTTGACACCGCTTCACACCCAAAAAGAAGCGAGCTACGCCTGAGTTAAACTTGGAGATGGAAGTCTTCTTTCGTTTCTCGACGGTGAAGTAAGACCAAGCCCATGAGCTTATTATCCTAGGTCGGAACAAGTTGATAGGATCCCCCTTTTACGCCCCCATGTCCCTCCCGTGTGGCGACATGGGGGCGTAAAAAGGAAAGAGAGGGATGGGGTTTCTCTCGCTTTTGGCATAGTGGGCCCCCAGCGGGAGGCCCGCACGACGGGCTATTAGCTCAGTGGTAGAGCGCGCCCCTGATAATTGCGTCGTTGTGCCTGGGCTGTGAGGGCTCTCAGCCACATGGATAGTTCAATGTGCTCATCAGCGCCTGACCCTGAGATGTGGATCATCCAAGGCACATTAGCATGGCGTACTTCTCCTGTTCGAACCGGGGGTTTGAAAACAAACTCCTCCTCAGGAGGATAGATGGGGCGATTCAGGTGAGATCCAATGTAGATCCAACTTTCTATTCACTCGTGGGATCCGGGCGGTCCGGGGGGGACCACCACGGCTCCTCTCTTCTCGATAATCCATACATCCCTTATCAGTGTATGGACAGCTATCTCTCGAGCACAGGTTTAGGTTCGGCCTCAATGGGAAAAAAAATGGAGCACCTAACAACGTATCTTCACAGACCAAGAACTACGAGATCGCCCCTTTCATTTCATTCTGGGGTGACGGAGGGATCGTACCATTCGAGCCTTTTTTTTCATGCTTTTCCCGGAGGTCTGGAGAAAGCTGCAATCAATAGGATTTTCCTAATCCTCCCTTCCCGAAAGGAAGAACGTGAAATTCTTTTTCCTTTCCGCAGGGACCAGGAGATTGGATCTAGCCGTAAGAAGAATGCTTGGCTGATAAATAACTCACTTCTTGGTCTTCGACCCCCTCAGTCACTACGAACGCCCCCGATAGGTGCAATGGGATGTGTCTATTTATCTATCTCTTGACTCGAAATGGGAGCAGGTTTGAAAAAGGATCTTAGAGTGTCTAGGGTTGGGCCGGGAGGGTCTCTTAACGCCTTCTTTTTTCTTCTCATCGGAGTTATTTCACAAATACTTGCCATGATAAGGAAGAAGGGGGGAACAAGCACACTTGGAGAGCGCAGTACAACGGAGAGTTGTATGCTGCGTTCGGGAAGGATGAATCGCTCCCGAAAAGGAATCCGTTGATTCTCTCCCAATTGGTTGGACCGTAGGTGCGATGATTTACTTCACGGGCGAGGTCTCTGGTTCAAATCCAGGATGGCCCAGCTGCGCCAAGGAAAAGAAAAAGAATAGAAGAAGCATCGGACTCCTTCATGCATGCTCCACTTGGCTCGGGGGGATATAGCTCAGTTGGTAGAGCTCCGCTCTTGCAATTGGGTCGTTGCGATTACGGGTTGGATGTCTAATTGTCCAGGCGGTAATGATAGTATCTTGTACCTGAACCGGTGGCTCACTTTTTCTAAGTAATGGGGAAGAGGACCGAAACATGCCACTGAAAGACTCTACTGAGACAAAGATGGGCTGTCAAGAACGTAGAAGAGGTAGGATGGGCGGTTGGTCAGATCTAGTATGGATCGTACATGGACGGTAGTTGGAGTCGGCGGCTCTCTTAGGGTTCCCTCATCTGGGATCCCTGGGGAAGAGGATCAAGTTGGCCCTTGCGAACAGCTTGATGCACTATCTCCCTTCAACCCTTTGAGCGAAATGCGACAAAAGGAAGGAAAATCCATGGACCGACCCCATCGTCTCCACCCCGTAGGAACTACGAGATCACCCCAAGGACGCCTTCGGTATCCAGGGGTCGCGGACCGACCATAGAACCCTGCTCAATAAGTGGAATGCATTAGCTGTCCACTCTCAGGTTGGGCAGTAAGGGTCGGAGAAGGGCAATTACTCATTCTTAAAACCAGCGGTCGGAGAAGGAGCAATCACTCATTCTTAAAACCAGCATTCTTAAGACCAAAGAGTGGGGGCGGAGGGAAAGCTCTCCGTTCCTGGTTCTCCTGTAGCTGGATCCTCCGGAACCACAAGAATCCTTAGTTAGAATGGGATTCCAACTCAGCACCTTTTGAGATTTTGAGAAGAGTTGCTCTTTGGAGAGCACAGTACGATGAAAGTTGTAAGCTGTGTTCGGGGGGGAGTTATTGTCTATCGTTGGCCTCTATGGTAGAATCAGTGGGGGCCTGAGAGGCGGTGGTTTACCCTGTGGCGGATGTCAGCGGTTCGAGTCCGCTTATCTCCAACTCGTGAACTTAGCCGATACAAAGCTATATGAATATGATAGCACCCAATTTTTCCGATTCGGCAGTTCGATCTATGGTTTATCATTCATGGACGTTGATAAGATCCTTCCATTTAGCAGCACCTTAGGATGGCATAGCCTTAAAGTCAAGTTAAGGGCGAGGTTCAAACAAGGAAAGGCTTACGGTGGATACCTAGGCACCCAGAGACGAGGAAGGGCGTAGTAAGCGACGAAATGCTTCGGGGAGTTGAAAATAAGCGTAGATCCGGAGATTCCCGAATAGGTCAACCTTTCGAACTGCTGCTGAATCCATGGGCAGGCAAGAGACAACCTGGCGAACTGAAACATCTTAGTAGCCAGAGGAAAAGAAAGCAAAAGCGATTCCCGTAGTAGCGGCGAGCGAAATGGGAGCAGCCTAAACCGTGAAAACGGGGTTGTGGGAGAGCAATACAAGCGTCGTGCTGCTAGGCGAAGCGGTGGAGTGCTGCACCCTAGATGGCGAAAGTCCAGTAGCCGAAAGCATCACTAGCTTACGCTCTGACCCGAGTAGCATGGGGCACGTGGAATCCCGTGTGAATCAGCAAGGACCACCTTGCAAGGCTAAATACTCCTGGGTGACCGATAGCGAAGTAGTACCGTGAGGGAAGGGTGAAAAGAACCCCCATCGGGGAGTGAAATAGAACATGAAACCGTAAGCTCCCAAGCAGTGGGAGGAGCCCAGGGCTCTGACCGCGTGCCTGTTGAAGAATGAGCCGGCGACTCATAGGCAGTGGCTTGGTTAAGGGAACCCACCGGAGCCGTAGCGAAAGCGAGTCTTCATAGGGCAATTGTCACTGCTTATGGACCCGAACCTGGGTGATCTATCCATGACCAGGATGAAGCTTGGGTGAAACTAAGTGGAGGTCCGAACCGACTGATGTTGAAGAATCAGCGGATGAGTTGTGGTTAGGGGTGAAATGCCACTCGAACCCAGAGCTAGCTGGTTCTCCCCGAAATGCGTTGAGGCGCAGCAGTTGACTGGACATCTAGGGGTAAAGCACTGTTTCGGTGCGGGCCGCGAGAGCGGTACCAAATCGAGGCAAACTCTGAATACTAGATATGACCTCAAAATAACAGGGGTCAAGGTCGGCCAGTGAGACGATGGGGGATAAGCTTCATCGTCGAGAGGGAAACAGCCCGGATCACCAGCTAAGGCCCCTAAATGACCGCTCAGTGATAAAGGAGGTAGGGGTGCAGAGACAGCCAGGAGGTTTGCCTAGAAGCAGCCACCCTTGAAAGAGTGCGTAATAGCTCACTGATCGAGCGCTCTTGCGCCGAAGATGAACGGGGCTAAGCGATCTGCCGAAGCTGTGGGATGTAAAAATGCATCGGTAGGGGAGCGTTCCGCCTTAGAGGGAAGCACCCGCGCGAGCGGCGGTGGACGAAGCGGAAGCGAGAATGTCGGCTTGAGTAACGCAAACATTGGTGAGAATCCAATGCCCCGAAAACCCAAGGGTTCCTCCGCAAGGTTCGTCCACGGAGGGTGAGTCAGGGCCTAAGATCAGGCCGAAAGGCGTAGTCGATGGACAACAGGTGAATATTCCTGTACTACCCCTTGTTGGTCCCGAGGGACGGAGGAGGCTAGGTTAGCCGAAAGATGGTTATCGGTTCAAGGACGCAAGGTGCCCCTGCTTTTTCAGGGTAAGAAGGGGTAGAGAAAATGCCCCGAGCCAATGTTCGAGTACCAGGCGCTACGGCGCTGAAGTAACCCATGCTATACTCCCAGGAAAAGCTCGAACGACCTTCAACAAAAGGGTACCTGTACCCGAAACCGACACAGGTGGGTAGGTAGAGAATACCTAGGGGCGCGAGACAACTCTCTCTAAGGAACTCGGCAAAATAGCCCCGTAACTTCGGGAGAAGGGGTGCCTCCTCACAAAGGGGGTCGCAGTGACCAGGCCCGGGCGACTGTTTACCAAAAACACAGGTCTCCGCAAAGTCGTAAGACCATGTATGGGGGCTGACGCCTGCCCAGTGCCGGAAGGTCAAGGAAGTTGGTGACCTGATGACAGGGGAGCCGGCGACCGAAGCCCCGGTGAACGGCGGCCGTAACTATAACGGTCCTAAGGTAGCGAAATTCCTTGTCGGGTAAGTTCCGACCCGCACGAAAGGCGTAACGATCTGGGCACTGTCTCGGAGAGAGGCTCGGTGAAATAGACATGTCTGTGAAGATGCGGACTACCTGCACCTGGACAGAAAGACCCTATGAAGCTTCACTGTTCCCTGGGATTGGCTTTGGGCTTTTCCTGCGCAGCTTAGGTGGAAGGCGAAGAAGGCCTCCTTCCGGGGGGGCCCGAGCCATCAGTGAGATACCACTCTGGAAGAGCTAGAATTCTAACCTTGTGTCAGGCCCTACGGGCCAAGGGACAGTCTCAGGTAGACAGTTTCTATGGGGCGTAGGCCTCCCAAAAGGTAACGGAGGCGTGCAAAGGTTTCCTCGGGCCGGACGGAGATTGGCCCTCGAGTGCAAAGGCAGAAGGGAGCTTGACTGCAAGACCCACCCGTCGAGCAGGGACGAAAGTCGGCCTTAGTGATCCGACGGTGCCGAGTGGAAGGGCCGTCGCTCAACGGATAAAAGTTACTCTAGGGATAACAGGCTGATCTTCCCCAAGAGCTCACATCGACGGGAAGGTTTGGCACCTCGATGTCGGCTCTTCGCCACCTGGGGCTGTAGTATGTTCCAAGGGTTGGGCTGTTCGCCCATTAAAGCGGTACGTGAGCTGGGTTCAGAACGTCGTGAGACAGTTCGGTCCATATCCGGTGTGGGCGTTAGAGCATTGAGAGGACCTTTCCCTAGTACGAGAGGACCGGGAAGGACGCACCTCTGGTGTACCAGTTATCGTGCCCACGGTAAACGCTGGGTAGCCAAGTGCGGAGCGGATAACTGCTGAAAGCATCTAAGTAGTAAGCCCACCCCAAGATGAGTGCTCTCCTATTCCGACTTCCCCAGAGCCTCCGGTAGCACAGCCGAGACAGCGACGGGTTCTCTGCCCCTGCGGGGATGGAGCGACAGAAGTTTTGAGAATTCAAGAGAAGGTCACGGCGAGACGAGCCGTTTATCATTACGATAGGTGTCAAGTGGAAGTGCAGTGATGTATGCAGCTGAGGCATCCTAACAGACCGGTAGACTTGAACCTTGTTCCTACATGACCCGATCAATTCGATCAGGCACTCGCCATCTATTTTCATTGTTCAACTCTTTGACAACACGAAAAAACCATTGTTCAACTCTTTGACAACATGAAAAACCCAAAAGCTCTGCCCTCCCTCTCTATCTATCCAAGGGATGGAAGGGCGGAGGCCTTTGGTGTCCCCTCCAGTCAAGAATTGGGGCCTCACAATCACTCGCCAATATGCTTTTCTCGCATGCCTTTCTTCGTTCATGGTTCGATATTCTGGTGTCCTAGGCGTAGAGGAACCACACCAATCCATCCCGAACTTGGTGGTTAAACTCTACTGCGGTGACGATACTGTAGGGGAGGTCCTGCGGAAAAATAGCTCGACGCCAGGATGATAAAAAGCTTAACACCTCTCATTCTTATTACTTTTGCAATATGAAAAAAAAAAAAAATGAAAAATGAAAAGGTCGTCTTATTCAAAACCCCAATTATGAAATCCCTTCTCTCCCACTTCCCACCTCGTAACGCACCGTGTTCTTATAGAGAAAAAGGTGCTTTCCCATCTTCTTAACCCGAAATGGCTGAGGAGAGGAAAGGTTCCTTTTTTTTTAGGGTACTTCCGGGAACAGATCCAGTGGAGACGGGGCGGGGCCTGTAGCTCAGAGGATTAGAGCACGTGGCTACGAACCACGGTGTCGGGGGTTCGAATCCCTCCTCGCCCACAACCTTCCCTTTTGGGAAGGACCCTTCCCTCTGGGGGTAGGAAAATCATGATCGGGATAGCGGACCCAAAGCTATGGAACTTAGGTGTGGGTCTTTTGTCGAAATGGAGTAGCCTTACTTTTTCTTTTTTTTTTATTTACCATTAAGGGTTTTAAAAAATTTTAATATAGTATTCCAGACCCGAATCGGCATATTTTTTTTTTTACGCCCCGTAACTCTTCCTCGGCCAGGCTTGGGCAGAATAGGAGAGCAAGTATTAGTAGCATAGCAAAAATGCGTTCCTCGTCATTAATATGTTTGCTCGCGGTAATTGTGGCCTCTCGGGAGAATCGATGACTGCATCTTTGATGCACTTGCTAGTACTAGTACATCTGAGAATTCTTAATTGGCTAATTGTAAATAGCCCCAGGACTATGGAACAAAGGATTATCCCGGACCTACGCCGAGGTATTGACGGTGATTCTCAAATATCGCAGAACAGAATGTGATACGATGAGATAGAATGCAATAGAAACAAAGACACAGGGAACGGGTTACCTACTTTTAACGGTCAAAGCGAACCCTTTCATTCTGACATTCTGAATTCTTTAATTCGGAATGAATCAAATCTCCCCAAGTAGGATTCGAACCTACGACCAGTCAGTTAACAGCCGACCGCTCTACCACTGAGCTACTGAGGAACTGCGGGAGATTCTCTCTCATAGAGTTCAATTCCCGTTCTCAACCCATGACCAATATGAACTCGAAGTTTCCTTCGTAACTCCCGGAACTTCTTCGTAGTGGCTCCGTTCCATGCCTCGTTTCATAGGGAACCTCAAAGTGGCTCTATTTCATTATATTCCATCCATATCCCAATTCCATTTATTTAATATCCCTTTGGTGTCATTGACATAAGAATTGACATAAGAGATGTCGTTTCTAGTCTATCTGTTTCTATTTCTATATATGGAAAGTTAAAAAATCATCAAAAGTTAAAAAATCATCATATAATAATCCAGAAATTGAAATAGAAAAGAAAAAAGGGAGGTTTGTGATGATTTTTCAATCTTTTATACTAGGTAATCTAGTATCCTTATGCATGAAGATAATCAATTCGGTCGTTGTGGTCGGACTCTATTATGGATTTCTGACCACATTCTCCATAGGGCCCTCTTATCTTTATCTCTTCCTTCTCCGAGCTCGGGTTATGGAAGAAGGAGAAGAAGGAACCGAGAAGAAGGTATCAGCAACAACTGGTTTTATTGCGGGACAGCTCATGATGTTCATATCGATCTATTATGCGCCTCTGCATCTAGCATTGGGTAGACCTCATACAATAACTGTCCTAGCTCTACCGTATCTTTTGTTTCATTTCTTCTGGAACAATCACAATCACTTTTTTGATTATGGATCTACTACCAGAAATTCAATGCGTAATCTTAGCATTCAATGTGTATTCCTGAATAATCTCATTTTTCAATTATTCAACCATTTCATTTTACCAAGTTCAATGTTAGCCAGATTAGTCAACATTTATATGTTTCGATGCAACAACAAGATGTTATTTGTAACAAGTAGTTTTGTTGGTTGGTTAATTGGTCACATTTTATTCATGAAATGGGTTGGATTGGTATTAGTTTGGATACAGCAAAAGAATTCTATTAGGTCTAATGTACTTATTCGATTTAATAAGTACCTTGTGCTTGTGTCAGAATTGAGAAATTCTATGGCTCGAATCTTTAGTATTCTCTTATTTATTACCTGTATCTACTATTTAGGCAGAATACCGTCACCCATTTTGACTAAGAAATTGAAAGAAACCTCAGAAACGGAGGAAGAAACAGATGTAGAAATAGAAACAACTTTCGAAAGGAGGGGGACTAAACAGGAACAAGAGGTATCCACCGAAGAAGATCCTTCTCCTTCCCTTTTTTCGGAAGAAAAGGAGGATCCGGACAAAATCGAGGAAACGGAAGAGATCCGAGTGAATGGAAAAAAAAAAACAAAGCATGAATTCCACTTTCACTTTAAAGAGACATGCGATAAAAAAAGCCCAGTTTATGAAACTTCTTATCTGGCTGGGAATCAAGAAAATTCGAAATTAGAAATATTGAAAGAAAAAAAAGCAACTTATTAACAAGACTAATACAGAAAATAAATATAATAAAAGATAAAAAGAGATGCGACTTCCCCCTAAATATTTTAGACCTTCCCCTACAAAAAAACTCGTAATACCAATCCCATTCGTAATTCCATCAATTACTCGTCTATCAAACAAATGAGTTAGTTCAGCTAATCCTCTTATACCTTCCGTTAAGGATCTTGTATAAAAAGCATCTATATAAGCACGATTATAAGACCAATCATATAGAAAATTGATTATTTTATCCCAAAAAATTCTCTTAGGTCCTCTTTTAGCAAATAAATTAAGTATGTTCCAATTTTGTAAAGATGAATAAAAAGGCTTATATAAAAAGTAAGCTATAAATAGTCCGAAATACGTTATACTGACGGAAAGGGTTGAATTTTTCAAAACTTCATACCAATCAAAAAAATGATTTGAATTTTGATGTAAAAGATTTATAGACGGAGTTAACAATTTGGATAAGATATCTAAATTTATTCCTTCTTTATTGAAAGGAATTCCTATAGCTCCAATAAACAAAGGAAATAGCACTAATACAAGCATAACAAATAACATAGTATTGTCTGATTCATGAGGATAAAAAAAAGTCTTCGTAGCAGTAGCACCAAAAGGAAAGATAGTAATAAAAGGCGTTTTTATTACATTACTAGCAATTCGATAGGTCTTCCTCGAAAAAAAAGAAGCCCTTTCATTATTATTCATTGTTAATAAAGTGACTAAACTAAAATCTTTTTTAATTGAGTTTTGCTCTTCTTTACCCCATAGAGATATTGAATAGAAGGAATTGCTTTTTTTGCCACTGTAATTTTGAAAACAAACGTTTAAATGTCCCTCAAACGTAAGTAAATAAATCCGAAACATATAAAATGCGGTTAATCCGGCTGTGCTAAAAGCTATTATTGCGAAAATCGGCGAATACAACCAACTATCATTAAGAATTTCATCCTTGGACCAAAAACAAGCAAGAGGTGGAATACCACAAAGAGAAAGGGTACCTAATAAAAAAGCGGTTTTTGTAATTGGCACGTGCTTTCTTAACCCGCCCATAAGAACCATATTCTGGCTTTTATCTGGAGAATATCCAACAACAGCTTCCATTGAATGAATAATTGATCCGGATCCTAAAAACAACAGGGCTTTCGAATAAGCATGAGTAGTCAAATGAAATAAAGCGGCTCGATAAGACCCCATACCTAGAGCTAACATCATATAACCCAATTGAGACATTGTAGAATAAGCTAAACCTCTCTTAATATCTTTTTGAGCAAGAGCTAAAGTAGCTCCTAAAAAAACTGTTATTATACCTATAAAAGATATTAGATTCATTATGTACGGTATGACTATGAAAAACGGAAGAAGACGAGCTACAAGAAAAATTCCCGCTGCTACCATAGTAGCAGCATGGATAAGAGCCGAAATAGGAGTCGGCCCTTCCATGGCATCGGGTAACCATACATGGAGGGGGAATTGCGCAGATTTAGCAACCGCGCCGGCAAATAATAGAAATGCACACAAAGTAACAAAAAAAAAGTTAATCGCATTATTAGAAATCAAGTTATTGAATATTTCGAACAAATCTCGAAATTCGAAACTACCTGTTATCCAATAAAGACCTAAGATTCCTAATAATAATCCAAAATCCCCTACACGATTAGTTACAAATGCTTTTTGACAAGCACTCGCCGCAATAGGGCGTGTGAACCAAAATCCTATTAATAGATAAGAACACATTCCAACCAATTCCCAAAAAATATAAATTTGTATGAAATTCGAACTTGTAACTAATCCCAACATTGAAGTATTGAAAAAACTCATATAAGCAAAAAATCTCAAATATCCTTGATCATGAGACATATAATTGTCACTATAAATAAGAACCAGAATTCCAACCGTAGTGATTAATATTAACATAATAGAAGTAAGTGGATCAATAAAGTATCCGAACTCGAAAGAAAAATCATTATTGATGGTCCAAGACCATACGGATTGATAGATAGAAGTTCGATCGATTTGCTGAATAAATAGATCGACCGAAAAAATCATAACTATACTTAACAATAAAATACTAGGAAAAGCCCACATACGGCGAAGATTTTTTGTTGCCGTCGGAAAAAGTAGAAGTCCCACTCCTATTAACATAGGGACTGGAAGTGGAACGAAAGGTATGATCCAGGAATATTGATATGTATGTTCCATAAAATAATAATAATTTTTTTTTTATTCTTAATTAATTGTTTCTGATTCACCGGTTCTAATCTCTTTTAAAAGAGATTAATAAAAAAATTAAGGTATTAAAAAAACGTAAATAAAATTTTCTATTCATAGTTATTTTGAATCTTTTCCAACTACTTCAAAAAGAAAATGAAAAATTCAAAACAGTATATAACTAAGTTACTAGTAAAAAAAATATATTTTTTTTACTATGTAAGATTTTTATGAAGATGGAGCAAATTAAAATTTCAATTATTATTCCCTATTACAATAATTTATGTACATAGATCAAGAGTAAAGAATTACACCAAATTTAAGTACTTGATTTTGGTATAAATCATAAGAGGACCCCCCAATAAACTAAGAACTAGGTATTTTTGTTTGTTTATTCTTTGTTTATTCAGAATCATTAACTAATTCATTTTGGAACGGATTAATTGTCTTCCATTACAATAAATGGCATTTAATAACTAATTACTAAAATGAAAATTTTTTTTTGATTAGGTAGGTAAAACCTCTTCGATGTATTTTTCATATCTAAATGTAGCATGCCGAAAATAGAAAGAGATAGAAACGAAATGACTTTTGCCCCCTTTTTTTATCAACTTCAACCAATTCTATTTTTATTAGATGGCATAATCCACCCTATAGATATACGATTTGAATAGGTATAGAAAGGTACCACCAATAACTCCGAAATAGGAATTTTTCTTTCACCGATATTTATGGAATAGAAATTGAAAAACTCCTATATTATATTGTTTTTTTTGTTCTAGTACCATTTTATGCCATTTTCACATATTTATTTTTGTTTATAAAGGGAGTATACTTTAGGAAATAAATAGACAAATAATGAAATGAATAGTCTGAAATGAATAGCAAAAACTAAAAATGATTTGTTTTTAAACAATAGATGTCTTTCACATCCAATTTTATCAATGAATAACCTTTTCTTTTTTGAATGGCAGTTCCAAAAAAACGTACTTCTATATTAAAAAAACGTATTCGTAAAAATATTTGGAAAAAGGGGGGATATTGGGCAGCGTTGAAAGCTTTTTCGTTAGCGAAATCCCTTTCTACTGGGAATTCTAAAAGTTTTTTTGTACGACAGATACGCCAGATAAATAATAAAAGGCTGGAATAATCTGACTCAGCCTGACTCGAAAAATGAGTTAATTTCTTTTAGAATTTAGACTCTATAATCTCTATAATATAGAATAGGAAAATTGAAATAAAAAAAAAA--ACAAAATAAAAAAAAGTAAGTAACGATTTCCATTCCCTAAAATTTTGAACCAATTGATTTGTCTACTGAATTCGAAAAAATGGTACTTTGTTTTTATTTGAAAACAGAATCAAGAGAAACTAGAAAGTTTCACCTTTCTTTTTATTTGAATATTTTTTTTAGTCCCAGGGTGGGGATTCTTATTTTCCCCATCACCCTACCCACTTATAAATAACACAATAATAA--TTTTTTTTTTCTATTTAGACTTTTCTATTTCTATTTAGACTATACAAGAGGAGATATAAAATCTTTCGACAAAATCAATGTTAGGAAAAATTAATGGATTGTTGAAACTAATTGATTAAGTATAAAACTTTTTGTAACTTTCTGAATCATTATTTTTTTGAATCACTATATATACCATATACCCCATACCTCGCACTTTCACTCCAATTGAGAAAAGCGCCCTTTTCCATTTAGGCAGATATTGTATACGAATAGTGTGAAAATTTTAAGTGATTCAAAACAAAAAAAATCCTATGTTTGAAAGGAAGGATCAATCAAAAAATATATATCTTTATAATTCGAATTTAGAAAGAAGTTTTTGAAGTCGAGTACAATTACAATTACGATAGAAATCAAAAATTTTTTATATAATATCGTCCAGCTCCAATACCTAATAGGTTTGATAAATCCTAGCACAAATTAATACTGAAAAAAACATAACAATTACAACAATAGAAAAGTTATAAAAAATGAAAAAAAAAGGGAAAGAACATTTTTTTTTTTAGTTTGCCGCCGGATTGAAGTGAGAACTATTTAGTTACAACCGTTATAACAGTTCTAGTTTATCAAAACATAAACTATGAAAACTTCCATTGTTGAGTTAAATAAAACTGAAATCTTAAATAACTAAATAAGACGACAAAAAGGGGAATCTTTCAATCTCTATTTAAATGAATTTTTATTCATCAATTTGAATGCTTCCTAAAAACGATTTCATTGAAATTGAGTCTTTCAATCTCGACGATTGACTAAAAATAGGTTATTATGATTTTGAGTAAGCCGCTATGGTGAAATCGGTAGACACGCTGCTCTTAGGAAGCAGTGCTAGAGCATCTCGGTTCGAGTCCGAGTGGCGGCATAGCGTCTTCGAAAAGATATCCAAAAAGTCCTTTAATGAATTTAATTTATGATTCCCATTCTGTATACTTTAGGGATTCTCGCTTTTCATTTTTTTTTTTATGATATTTTCAACTTTAGAGCATATATTAACTCATATATCTTTTTCGGTCGTTTCAATTGGAATTACAATTCATTTGATAACCTTATTAGTCGATGAAATCAAAGGACTATATGATTCATCCGAAAAGGGGATGATAGCTAACCTTTTCTGTCTAACAGGATTATTAATCACCCGCTGGATTTATTCGAGGCATTTCCCATTAAGTGATTTATATGAATCATTAATCTTTCTTTCATGGAGTTTCTCCATTATTCATAGGATTTTCTATTTTAAAAATCATAAAAATCATTTAAGCACTATAACCGTGCCAAGTGCTATTTTTACCCAAGGCTTTGCTACTTCGGGTTTTTTAACCAAACTCCATCAATCCGGAATATTAGTACCCGCTCTCCAAGTCCAGTGGTTAATGATGCACGTAAGTATGATGGTATTAGGCTATGCAGCCCTTTTATGTGGATCATTATTATCCACGGCCCTTCTAGTCATTACATTTCGAAAAGTTATAAGGATTTTTGGGAAAAGCAATAATTTTTTAAATGGAAATGAGTCATTTTGCTTTGGCGAAATTCACTACATGAATGAAAAAAGTAATGTTTTACTAAATACTTATTTTCTTTCTGCTAGAAATTATTACAGGTATCAAGTGATTCAACAATTGGATCGTTGGAGTTATCGTATTATTAGTTTAGGATTTATCTTTTTAACCATAGGGATTCTTTCGGGAGCAGTATGGGCTAATGAGGCATGGGGATCATATTGGAATTGGGATCCCAAGGAAACTTGGGCATTTATTACTTGGACTATATTCGGGATTTATTTACATACTCGAACAAATACAAATTTGGAAGGTGTAAATTCTGCAATTGTGGCTTCTCTCGGCTTTCTTATAATTTGGATATGCTATTTCGGGGTCAATCTATTAGGAATAGGGTTACATAGTTATGGTTCATTTAATTAACATCTACTTGAATTGAAGAAAGGAGAAAGGACTTGATGAATACAAACATAGGACAGCGCATATATCGAAACGAAACTTAGTGTAAGACGCCGAGAACCTTTTGAATCAAGTAGTGTGGTGATTCAAAAGGTTCTTACAAACGCCAAAGGCGTCTGGTCACAATTAAAATTCCA-TTTTTTTTTACTTCTTTTTTTTTATTTAACTTAAACTTAAGAGAAGAAAAAAGACTTCTTTTTTCATTGGACAACGAACTATTTTAAAAATCATGGGATTGCTTTTTGATTTTTTTGTGTTTTTTTTTTATTCATGAAAACTATCTATAAAAAAATTAGATATAATAGCTTCGACCTTGTCCACTGATAGTGAGAGAACGAAATCCGGATAAATACCAATACCTATTACGGGTAGAATAATAGAGATCAAAACAAATAACTCCCGGGGTCCAGAATCAAAAAAATAAGAGTTTGGGGCATTAAATTTAAATAGCTTGTACCCATAGAACATTTGCCGTGACATAGATAATGAATAAATAGGAGTTAATATCATTCCAATTGCCATTACAAAGGCGATGAGTATTTTTGTCATTAACAAAAATTTTTGGCTGGTAATTATTCCCAAAAATACTATCAATTCCGCAACAAAACCACTCATGCCCGGTAATGCAAGGGAAGCCATCGATAAGATACTGAATAGCGTGAATATCTTTGGAATTGGGATAGCCAGCCCGCCCATTTCGTCGAGATAAGCAAGACGTATTCTATCATAACTCGTTCCTGCCAAGAAAAAAAGTGCAGCACTAATAAACCCATGAGAAATTATTTGTAAAATGGCTCCGTTAAGTCCTGTATCGGTTATCGAGCCAATTCCTATAATTATGAAACCCATATGAGATACGGAGGAATAAGCTATTCTTTTTTTTAAATTCCGTTGGCCAGGAGATGCTGAAGCTGCATAAATTATTTGCATTGTACCTACTATTATGAACCAGGGAGAAAATATAGAATGAGCGTGCGGTAATAGTTCCATATTGATCCGAACCAACCCATACGCCCCCATTTTTAATAAGATTCCGGCTAAAAGCATACAAGTACTGTAATGTGCCTCTCCGTGGGTGTCTGGTAACCATGTATGGAAGGGTATAATCGGTGATTTGACAGCAAAAGCAATAAGAAATCCAATATAGAATATTATTTCCAGTGCCACGGGATACGATTGATTAGCTAATGTTTCCAAATTTAATGTTGGTTCATTGGAACCATATAAACCGATACCCAAAACTCCTATTAATAGAAAAACGGAACCTCCTGCAGTGTACAAAATAAACTTTGTAGCTGAATAAAGACGTTTCTTTCCACCCCACACGGATAGAAGTAGATAAACGGGAATTAATTCTAACTCCCACATGATGAAAAAAAGTAAAAGGTCCCGAGAAGAAAATGATCCTATTTGACCGCTGTACATCGCTAACATCAGGAAATGGAATAGTCGGGAATTCCGAGTAACTGGCCGAGCCGCTAAAGTAGCTAAAGTGGTAATAAATCCCGTCAGTAAAATAGGTCCTAGGGAAAGTCCATCTATTCCCAATCGCCAGTCAAAATCAAAAAAGTTGATCCATTTATAATCCTCTGCCAGCTGGATTAATGGATCGTCCAAGCGGAAATGATAACAGAATGCATAGGCCGTTAGAAGGAGTTCTAAGACACATATATATATTGTATACCCCCTAGTCACCTTATTTCCTCTATGAGGGAGAAAGAAAATTAAAGAACCCGCGGCTATCGGAAAAACTACAATTATTGTTAACCAAGGAAAATAATTCGTGGTAAAGACAAGATACACTTGGACCATAAAAACCCGTGCTCGAAAAACAAAATATATTCTTATTTTGTTTTTCGAGCACGGGTTTTTGTCGGTAATCGGTAAAAAAACTAAACTTTATTCAAAATGTATTCAAGTGGGGTTTTCGGGAACGTATCAATATCAATAAGCTAGACCCATGCTTCGAGTTGTTTCATGCCATAAATAAACTCGAACACTCAAGAAATCCGTTGGACAGGCGGATTCACATCGCTTACAACCAACACAGTCCTCTGTTCTTGGAGCCGAAGCAATTTGCTTTGCTTTACATCCGTCCCAAGGTATCATTTCTAATACATCTGTAGGGCAAGCTCGGACACATTGAGTACACCCTATACATGTATCATAAATCTTTACTGAATGTGACATTGGATCTATCAATTTTTGAACTCTTAAATTTTCGATCTAGTCAATTTGGAAACACCATATATTTGAACACCAGATGAATCAATAATTTACCAGAATTTTTCTAATTAATCCACTTCTGGATCAACTCCTAAGAGAGAACAAAGATACTTTGATTTCTTCCGGTTTCACAAACATCATCGAGATTACGACATATTATATATGCTAAATCGAATTGATGACTATTATTCTAAATACTACTTATTCAACAAAGTCGATTGATTGATACGAGTCGATTTTCTGTTACGATAAATTGAGGAAACAATAGCTGATCCAATAGCTGCTTCAGCGGCTGCAATAGCTATAACAAAAATTGAGAAAATATCTCCTTTTAATTGTCGACTATCAAAAAAATCAGAGAATGTTACGAAATTTATATTAACCGCATTTAGTATAAGTTCAAGACACATCAGGGCCCGAACCATATTTCGACTCGTAATCAATCCATAGATACCGATAGAAAATAAATAGGCACTCAAAACAAGTACATGCTCGAGCATCATTGACCAACTCCGTACCAATTTGGATTCATTTCAATATGAACAATAATTCAAGTGATTCGATTACTTAGAATAGAACAAGTACGGAACAAAAGAATATATTGGTAATAGATCGAATAAAAAAATTTCTATTTTTATTTTCTATTTATACATGAATAGTATTCAACTAGAATTGAAGGGAAATGGATGTGATAAGACAGAAAAAGGTTGAATTTTGATTGCTGTTGCTAGTTATAAAGATTTTTTACTGACGAGCCACGGCAATTGCACCTATCAAAGCAACTAAAAGAATTATTGAAACGAGTTCAAATGGAAGAAAAAAGTCTGTTGATAAATGAATTCCAATTTGTTGACTATTACTTATCAAATCTTGTTCTATAATCTGGTTGGATCGTGTAGTCCAAATAATCCCGTACCACGACGTATCTAGAATAGTAGTGATTAGCGAAAAAAAAATACTTGTACAAACCAGGGAAGTAACCCCATCACCAATAGTCCAAAGATTAAAATGAAAATCGTTGGAATAGTCTGAACCATTCATGAACATTACAGCAAATATGATTAAAACATTTACAGCTCCCACGTAAATAAGGAGTTGTGCGGCAGCTACAAAATGGGAATTTGATAGAATATAAAATAAGGATATACAAACAAGAACCAATCCTAAGGAAAAGGCAGAATAAATTGGGTTGGTAAGTAATACCACTCCCAGACCTCCTAATATAAGACCCGATCCCAGAAAAACTAAAAGAAAATCATGTATTGGTCCAGGCAAATCCATTATATTAAAATAAGAGATAAATAAATCGAAATGTTTTTCATGACCTTATTGAACCGACCAGGAAAAATTTTTTTATGAGACATTCCCAATTGAATTAAATTCTAATCTATTAAGTGAGAATTGATGCGGATACAACTATTGGATCAATTTCGTTCTTTTTTTTATTCGAAATGGCAATTTGAAATTGAAACTATATAGTTCGAAAAAATTATGTATATATTAATAGACTTTCCATACAAATTAAGTTGTACTTCTCATCACCCAATCAATAGTTGGGCTTTGTAGTTATTGACCAAGCAAAGAAAAAACTCTTATTCTTTTATACCAAATATACCAAAACTGAACCTTAGTAATTGGAAATTAAGAGGTTTACCCATTTTTTCTTTGAGGCGAATTCAAAACTGTTCGAATTGTAAAATCGTCACTTATTGACATTGGTAAACGACCTAAAGCAATTTGATTATAATTCAATTCATGACGGTCGTAAGTAGCAAGTTCATATTCTTCAGTCATTGATAAACAATTTGTTGGACAATACTCAACGCAGTTACCACAAAAAATACAAATTCCAAAATCAATACTGTAATTAAGCAAGCGTTTCTTTCGAATATCTGTTTCCAATTTCCAATCAACAACAGGCAGATCTATAGGACATACGCGAACACATACTTCACAAGCAATACATTTATCAAATTCAAAATGGATTCGACCGCGAAAACGCTCCGATGTGATTAATTTTTCATAAGGATATTGAATAGTTACAGGTAAACGATTTGCTTGGGATAAGGTAATCATGAAACTTTGACCAATGTACCTTGCAGCTCGTATTGTTTGTTGACCATAATTCATGAATCCAGTTACCATAGGGAACATATCGTGAATATCTCTGAATAATTTGAGTTTCTTTCTTTCTTTCTCTTGTTTGAGACAAGCGGGGAATATAGTATTCCTTTTTTCTTTACAGCGAAAGGAGTTGGGAAGAAGTTGTTAATAATAGATTACCGAGAGAAATAGGTAAAAGAAATTTCCATCCAAGATTTAATAGTTGGTCCATTCTTAGTCTAGGTAAAGTCCATCTTGTTGTAATAGGAATGAACAAGAACAAATAAGTTTTAGCTAATGTAATAAAGATACCAATTGTCGTTCCAAAGATTCCATCCGCTTTATTTATTTCAAATAGCTCAGGAACTAATATATATGGAATGGAAAGATTCCAACCGCCCAAGTAAAGAACTGTTACAAATAATGAGGAAACTAATAGATTTAGATAGGAAGCAACGTAAAATAAACCAAATTTGATTCCTGAATATTCGGTTTGATAACCTGCTACTAATTCTTCTTCTGCTTCTGGTAAATCAAAAGGCAATCTCTCGCATTCCGCTAGGGAAGAAATTAGAAAAACGATAAACCCTATAGGTTGACGCCACAAATTCCACCCCCAAACCCCATATTTGGATTGCGCCCCAACTATATCAACTGTACTTGAACTGTTAGATAATCATAGTCGGTGAGAACATTACTGTTCCCATCGCTATTACAAAACCGTACATGAGATTTTCACCTCATACGGCTCCTCAGGGCCACAAATAAATGTAAGGACCGGACCAGTATTAGTTATCTTGATATGGTTATACGATAGATAGAGTCAAAATCTAGCGGAGGACCCCCAATTATACCAATGGAATTCTGTCTGCTAGAAGGATAAAAAAAAGAGGATTTCTGAATTAATCTCATCCTTTAATAATTTCAATTTTTCTGTGTTGAGTAATAACTTAATCAACCCTTCAATAAAACACTCCTTGTAGAAATATCAATAGATATTTCAACCCATCCTTTTATTTTGATTACAAAAAAGAATTAGACATTACATTAGTTCATGAATGATGACACGAATTTTATTTCTATGAATATATGAAAGAAAGAATAAAAGGACCCCCCTTTTTTTTTATATATTGTAATTGTATTTTTTCTACTTTTTTTGTTCCTCTTCTTCTTTCTGAGAAAAAGGGGGGCTTAAAAAAAGTAAAGGATTATTTCGTTCCTGATAGTAATTTCTTTAATTGATGGATAGGAGCATACTCTGGATCGGAATTGTGGGGAGTACTGCCTGATCATTTCTACCAACGTAAAGCCCCTATTAGTATTCTTTTTATGTTATGCAGAAGTATCCTTTTAGATAATTTACATAATCTCCATTACTAATCTGTTGTGTGTATTTTCGTGTTCCTTACTATCCACCCATTTTTTTTTTCAATCCCCCGTTTTGGAATATATGTATTGTAATACATACAACTGCTAGTGAAAATTCCATATGGGTGATCTTTTGAGCCCGCTTCAAGCTAGGATGATCAATCAACCAATCTTGGGGTAAAGGGTTTCTTCCACTTTTGTTTACTTACCCTTAACTCTTGTACATAGGAAATGAGACTCAATCCACTTTACTGCGAATTTATAAGTTGTTTTCTTTCACTCATATATAACTATCTAATATATAACTATCTAATTTCTTTTATTAACCTAAAGAATAAATAAATGAATAACAAAATGAAGATATCTATTCAATCTAGAGTCAAAAGGAAAAGAATAGGAAAAAGAAAAGCTAAGGTTTTAGCGAACCGCACGTAGAGATATTGATAAAACACATAAAGTTAATGGTATTTCATAACTAATCGATTGAGCAGCAGCTCGCAGACCACCTAAAAAGGAATATTTATTATTTGATCCATATCCGGACATAAGAAGTCCAATAGGAGCAATACTTGAAACGGCAATCCATAAAAAAATACCGATATTGAGGTCAGCTAAAACAAGGTTATAACTAAAAGGAATTACTGAATAACTTAGTAGAATTGCTATGACTGCTATAGATGGTCCAATACTGAATAAAAAGGTATTTCCTCTAGATGGAAGAAGATTCTCTTTGAAAAGCAGTTTTGTCCCATCTGCTAAAGCTTGAAGAATTCCAAAAGGGCTGGCGTATTCAGGTCCAATACGTTGTTGTATTCCTGCGGATATTTCTCTTTCTAACCACACAATTACTAGTACACCTATTGTGATTCCCAATACAGGAGTCAAAATAGGGACAAGCATCCATATGATCCCAGAGACCTCTTGTAAGGATAAGGATTCCAATCTGGAAAAAGAATTGATATCTTGTACTTCTGTTGTATCAATTATCATTTCAACGATCAACTTCCCCCATAATGATATCTATACTACCTAATATCGTCATAATATCAGCCAATTTCCTTCTTTTAACTAATTGCGGAAGAATTTGCAAATTGATAAAACCCGGTGGGCGAATTTTCCATCTCCAAGGAAAACCACTTTGATCTCCTATCAGAAAAATTCCCAATTCTCCTTTTGGGGCTTCGACTCTTACATAAAGTTCTTGTTTCGGCAATTCAAAAGTAGGAGAAGGTTTTTTACTAATGAATCGATCTTCAAAATCATTCCATTCTTGATCGCTTTCTCTATTAAAGCATCGGATTTCTAAATTCTCATAGGGTCCTCCCGGAATTCCTTCCAAAGCCTGTTGAATAATTTTTATGGATTCCGTCATTTCACCGATTCGGACTAAATACCGAGCTAATGAATCTCCTTCTTTTTGCCATTGGACTTCCCAATCAAATTCGTCATAACACTCATAATGATCAACTTTACGAAGATCCCATTCGATTCCAGACGCTCGTAGCATTGGTCCTGATAACCCCCAATTTATTGCTTCTTCTCCACCAACAATGCCCACTCCTTCAACTCGTTCTAAAAAAATAGGGTTTCGCGTAATAAGTTTTTGATATTCAACAATCCCGGTTAAAAAATAATCACAGAAATCCAAACATTTATCTATCCAGCCATGAGGTAAATCAGCCGCTATTCCTCCGATACGAAAATAATTATGCATCATTCTCATACCGGTGGCAGCTTCGAATAGATCATATACTAATTCTCTTTCTCTGAAAATATAGAAGAAAGGAGTCTGTGCACCAATATCTGCCATAAAAGGGCCAAGCCACAACAGATGAGAAGCTATACGACTCAACTCCAACATAATTACTCTGATATAGCTAGCCCTTTTAGGTACTTGAATATTTCCCAACTGTTCTGGTCCATTTACAGTTATTGCTTCTGTGAACATAGTAGCTAAATAATCCCAACGGGTTACATAAGGCAGATATTGTATAATTGTTCGGTTTTCCGCAATTTTTTCCATCCCTCTGTGTAAATAACCCAATATCGGTTCACAGTCAATAACATCCTCACCATCTAGAGTAACGATGAGACGAAGAACACCGTGCATTGATGGGTGGTGAGGTCCCATATTGACTATCATAAAGTCTTTTCCTGTAGATAGTATACTCATAGGTTTTTCCTCTATTCATTCTTACATGAATTGTTGAAAGCAACAAGAAATTCATCAAGATTCAAAATCGAATAAATCAAATAATTCAAAATTGTTTTTCAAATTAACGATTTTTTGACTCCCGAATATTCAACTGACTAATTAATTCTTTATAACGTACTCTATTTTTCTTTGACAAATAAGCTAGGAGACGCTGGCGTTTTTCCAGAATTTTCCGTAGACCCCTTTGAGATAAATAGTCTTTTCTGTGCAATTCTAAATGTGAAGTAAGTCTTTGTATCTTATTGGTGAAACGGAATACTTGAAATTCAACCGATCCGCTGTTTTCTTCTTTTTTTTCTTGAAAAATAACTGAGATGAATGAATTTTTTACCATAAAACGAAACCCCCCCTCTGTTTTTTTAATATGAATTTTACTGATCAGTAATAATAATTCTAGTTACTTGAATTTGATATACACAATAATCTTAAGTTCGTTATGAACTTCCTAGAAAATCAATAATAAATAATAAATCCAATTTTCAATTTGATTAGGGATCCATCCAAAAGGATGGTATATTTATGCAAAAGAAAAAATTTAGACCTAAAAAAAAAAAGATTTTCTTGATTCATTTATGGATCTAATTGACATATCATTAAATTAGTATCATGTATCAGACTGGAATGTAAGACAAGACATGTGTACATTTCTTTGTTTTCATATCCCAAACATGGGACATGATAGATAGAAAAAACGTACTATTAACGAATTTTCAATTATGGATACATATGTATCCTTACCATACTGAAACGACTGCCGTTATTGGTATTAAACCAATAGCGATTCATACAAATTAAATCTTCTAATCGATAATTGGGCCAAATAAAGAACTTTAATTTAATTAGGTTATTTTTCTCTCTAGCAAGATCTTTGCTTTTATCCAAACTAGCAAGATCTTTGCTTTTATCCAAAGCGTGACCGCCATTTTTTACGTTATTAAAAAATACTGGATTTCTATGCATACCATTTTGATTCTTTAAATTGAAACAAATTTGAGTTCTCAATTCTCTACGCCGTTTAGGGACTAAAATATTTTCAGGAACAAGCAAATCATAATGATTTTTGTTTCTACTTCCAGTCATTTTTTGCTGTCTTGCAATGGATTCATCAAAATTTTTCTTATCAACATATCCTTTTTCTCGGTATCTTTTAGTAATTTTGCGCTTATTCTTATGAACCAATGAAATACCTACGGTTTGATATATAAAAAATTGTCCATCGTTTTTTACAGACAGACTAAGGGGTTCGATAATCAACATTCCCTTTTCTATCAATTCTCTAAGAGTTAAATCTTTCTGAAGCGTCAAAATATCCAGACGAATTTCGCCCCTTTGAATAGAGGATATAGCAATTTCTCTAGGATTTATCAGTCGAATCAGGAGAGAATATATGTTGATATTATTGATTATTTTTTGATTTAAAGAATCATCCCATCTCAATTGAAAACACAAATTTTTTTTTAAGAAGAAATCAAGCTCTGCTTCTGTGTTGATGAAATCAAGCTCTCCGTTTCGCTTGTATTGCTTTTTCTTTCTACGTTTTTTCATGGTCGATCCCGTATAATTTTCTTCAACATCTTTTTCTTCTTGACTTTGTGAAGCAAAGTCAAGATATTTTTTTTGATTGGATGATATAAAAAGATCTGCCTTTTTCTTTGCAGTTATATTTTTCTTACCATTTTCATTTCCATTAAAATTGAAAAGAAGTAATTTGATTGGTATAATCCAAGGTTTCATTTTATATGCATTCCAAAGTAGCACAAATTCTGGGAAGAACCAAAGCTCCTCGTTTGATATAGGACGACTTCGTATTTCTTCATTCATTCTCATCCAACCAACCCAGGATTCAATATCAACCTTATTTCTAAGGCAAAAATTGAGACTTCCCCAATCAAAATATTTTCTATCCGAATTTTTATTTTTTTCCATATCCATAATATCATCTTTTCCTAGATAATTATTGATAGGGATACCTCCCAGCATAGCAAATAATTTGCCTTTCTTTATATTGTATATATAAAAAAATTCTTCTTTATTATTTACTTGGACTAGTGATTTATCAATATACGAGTCTTTCTTATCTTCATAATTAATCGATTTATATGATAAAAGATCATATCTACAGTATTTTTTAAAATTATAGTTTTGATTCCGTAATGGGTCTGCTTCAAAAAAATTTTGTTTTTCGCAATGAGTTAATTTGTTTTTTTCATATGAATCTCTTTTAGTTAAATCCTTATTTTGAGCCATACAGTGTTGATTGATTCTATTTCGCCATTCTTGTGGTACTAATCTAGCACATCTAATCGGAGATAAATCATATTGATATTGATAATGATCGCTTAACCAGTTTTTCCATTGGTTCATTCCAAAATTCAAAAAAGGTTTATGTCTTAATTCGTAATTAAATATTCTTTGTTTTTCAAAAAAATCTTTTATTTCATTCTTAAGAAATAGAGATGTTCCGTGATATTGAAGAACGGATCTTAAATTGTAAAAGTTAATAACTTGGGCTTGAAATAATTTGTAAAATACATATGCTTGTGATTGTGAGAAAGACGATAAATCACAAGAAATCTTTGAATTCTTATTCCTAATCTTAGAAAGTGATTTTTTTATAGTTGAAATAAAGTGAATTTGATTTTGATTTGTTTTATTAATTAGTTCCTGATTTGCTTCATTATTGTAGACGTTTTTATCAATAATTTGAATTTTTTTTATGCTTGATTCAAGAAAAGGTTTTCCATTGATTCTTGGAATAGTAAGGATAGATAGAAAAATATTTATGTATATTTTTTCAATGAAAAATTTTATAAAAAAATAGGATTTGCGGATTAATTGAGTATTTCTTTTTTTTAATATCTGCCAAATTTTTTTTGATGATTCTAATATTTTAACATAATAACTTGTTTTGTTCGAACTAATATTTATTTCTTGAGTTAGCGATCCTTTTTTCTTTTCTTTTGTAATTTTATCTATTTGATTTCTGATTATGTTTGTTCTATTAGTTAGATCTTTCAGTTTTTTTTCTATCAGTGAGAAATTTGTCCAATCCATAGATGGAATTTCAATAGACGATTCGTGAATCATCTGATTACTGATTATCGAATTTTTTTTAGTTTCACCCAATTTATCTATTTCTCTCAATCTAAATAAGTTTATTGTTGAAAGTTCTTTTATTCTTCCTTTTAGAAAAGGAATCCTTTTGATGACCCATTTTGTGGTTTCTTTTGCGACCTTTCGAAGCAATTTTGTTCGTTCTTTTAAAACTCTTAAAACTATAAAAGAATTCGTTTTCAATTTTCTAATTTTTTTTTTGAGTTCTTTAAAAATGGGTTTAAAAAACGAACGTTGTTTTCGGGGAGAACCAAAAGGCCGTTCGGATTCCAGTCCCCAAATTGTTAAAAAACAAAAATCATTTTCTTGTCCACTTTTTTTGTTTATTGGATCTTTATGGGGGGATTGTATCTTAGATCTGTGCCAGGGTTTCAGGCGAAAAGGGAATAGGATCTTTATCTGCATACCGTCTGTTAACCAGTTTTTCGGAAATTCTGTTTCGGATAATTGAACACCGGTATAGGTGCATTTAACATGCATTTCCCGATTCCAATCCTTTAAATCCTCGGACCACTCGGGGACTTGGAATAATAACATGCGGACAATATTTTTAGCTATTATCAATGAAGGTAATATAATATATTTTCTAAGAATCGATTGGGTTACTAACACATAACCTCTTAGTGCTTGACCAAGTAACATGTTTTCCCAGATTTCTGCTCTTTCGCTACGTGTTTTTTCGTTGGTTTTGTATTTTTCTCTTCTTTTGTATTTTTCTCTTTTTGTCTTTTCGTTTGTATAATCAGAAAATTTTTGATCTTTATTTTTCCACATCCAATTTCTAAAAATTACTTTCATCAGTGCGGAAATATTAAAAGAAAAATAAAATGCTTTGTCTATTCTGTCCAAAAAAAGGGGGGAATGGGCATTTGCTTGAACCAGTTCCCAAATAACAGTTTTACGTCTTTGTGCGCGCATGGAACCCTTGATTATATCTCGACGAAAATCCGATTTTTGCACATAACGTAGCAAAGTAACCTCCGCCACTTGATCAGGATTATGAGTATATTTGGTATTAGTATAAGTAGCGATATTTGGCCGGTTTTCAGTAAAAAGCATTAGACGTTTGGCTTTTCGTGAACGAATTGCATGCTCTTCCGGCACATGTCCTTCGTTTTCTGTCTCCTCTTGTTCTAAATTATCGATTAATTTGTATGACCACCGGGGAACTTTTTTACTAATTTCTTTTATTCCAATCGATTTTTTTCTAATTGTTTGATTGTTGGGGTCGGTTATAACTGCATCGAATAAAAATTTTAAAATTGGGATTCGGTTTTCTGAATTAATTTGTTCTCCTTCGTGTTCTGGAAATAAAAACCATACTTTTTCTGTTGAAAATGATTTTCGATTAAATCTGTCTATTGTCTGTTCAAATTCGTGATAATCATTAGTAAGAAGTAGACCGTGAATCTTATTTATCCAACTTGTTCTTATCTTATTTTTGATATAAGTTTCATTTGTGATTACGGGTGAAAATATTTTTTTGATTCTTCCACGATAAGGTCCATACAAGAAAGGATCGTATATTTTAGGTAAGTATTTTTTTTTAGTCTCAACATTACATAATTGAGTCCTTTTTTCGAATACATCCAGAAAAAGAGATCCTTTATCTAAAATTTCTATTCTATTTATAAATTCCTTGGTTAAGTTGTTTTTTTTTTTTTCGTTGGTGTAATGCCAATGATTATACAATTCATCAGAGGCTGCTAGTTTTTCTGTTGTGAAAAGAGACATTTTTTTTTTTATCATTTCCAAAAAAGTTGACAAACTGGCTGGATATGTAAAAGATATTCTTTCTTTTCCATCACTTCGACATGTATAAAAAAAATAGTGTGACATTTCATTTCTTACAGCATTTTCAAATCGATTATTTTTTTTATATCGAAATGGACGATTCCATCGTCGATAGTCGAAAAGAAGAGTCACAAGAGGTTTTTCAAACCATAATAAAGATTTCCTCTTTTTTTCTTTCAATATTTCTAATTTCGAATTTTCTTGATTCCCAGCCAGATAAGAAGTTTCATAAACTGGGCTTTTTTTATCGCATGTCTCTTTAAAGTGAAAGTGGAATTCATGCTTTGTTTTTTTTTTTCCATTCACTCGGATCTCTTCCGTTTCCTCGATTTTGTCCGGATCCTCCTTTTCTTCCGAAAAAAGGGAAGGAGAAGGATCTTCTTCGGTGGATACCTCTTGTTCCTGTTTAGTCCCCCTCCTTTCGAAAGTTGTTTCTATTTCTACATCTGTTTCTTCCTCCGTTTCTGAGGTTTCTTTCAATTTCTTAGTCAAAATGGGTGACGGTATTCTGCCTAAATAGTAGATACAGGTAATAAATAAGAGAATACTAAAGATTCGAGCCATAGAATTTCTCAATTCTGACACAAGCACAAGGTACTTATTAAATCGAATAAGTACATTAGACCTAATAGAATTCTTTTGCTGTATCCAAACTAATACCAATCCAACCCATTTCATGAATAAAATGTGACCAATTAACCAACCAACAAAACTACTTGTTACAAATAACATCTTGTTGTTGCATCGAAACATATAAATGTTGACTAATCTGGCTAACATTGAACTTGGTAAAATGAAATGGTTGAATAATTGAAAAATGAGATTATTCAGGAATACACATTGAATGCTAAGATTACGCATTGAATTTCTGGTAGTAGATCCATAATCAAAAAAGTGATTGTGATTGTTCCAGAAGAAATGAAACAAAAGATACGGTAGAGCTAGGACAGTTATTGTATGAGGTCTACCCAATGCTAGATGCAGAGGCGCATAATAGATCGATATGAACATCATGAGCTGTCCCGCAATAAAACCAGTTGTTGCTGATACCTTCTTCTCGGTTCCTTCTTCTCCTTCTTCCATAACCCGAGCTCGGAGAAGGAAGAGATAAAGATAAGAGGGCCCTATGGAGAATGTGGTCAGAAATCCATAATAGAGTCCGACCACAACGACCGAATTGATTATCTTCATGCATAAGGATACTAGATTACCTAGTATAAAAGATTGAAAAATCATCACAAACCTCCCTTTTTTCTTTTCTATTTCAATTTCTGGATTATTATATGATGATTTTTTAACTTTTGATGATTTTTTAACTTTCCATATATAGAAATAGAAACAGATAGACTAGAAACGACATCTCTTATGTCAATTCTTATGTCAATGACACCAAAGGGATATTAAATAAATGGAATTGGGATATGGATGGAATATAATGAAATAGAGCCACTTTGAGGTTCCCTATGAAACGAGGCATGGAACGGAGCCACTACGAAGAAGTTCCGGGAGTTACGAAGGAAACTTCGAGTTCATATTGGTCATGGGTTGAGAACGGGAATTGAACTCTATGAGAGAGAATCTCCCGCAGTTCCTCAGTAGCTCAGTGGTAGAGCGGTCGGCTGTTAACTGACTGGTCGTAGGTTCGAATCCTACTTGGGGAGATTTGATTCATTCCGAATTAAAGAATTCAGAATGTCAGAATGAAAGGGTTCGCTTTGACCGTTAAAAGTAGGTAACCCGTTCCCTGTGTCTTTGTTTCTATTGCATTCTATCTCATCGTATCACATTCTGTTCTGCGATATTTGAGAATCACCGTCAATACCTCGGCGTAGGTCCGGGATAATCCTTTGTTCCATAGTCCTGGGGCTATTTACAATTAGCCAATTAAGAATTCTCAGATGTACTAGTACTAGCAAGTGCATCAAAGATGCAGTCATCGATTCTCCCGAGAGGCCACAATTACCGCGAGCAAACATATTAATGACGAGGAACGCATTTTTGCTATGCTACTAATACTTGCTCTCCTATTCTGCCCAAGCCTGGCCGAGGAAGAGTTACGGGGCGTAAAAAAAAAAATATGCCGATTCGGGTCTGGAATACTATATTAAAATTTTTTAAAACCCTTAATGGTAAATAAAAAAAAAAGAAAAAGTAAGGCTACTCCATTTCGACAAAAGACCCACACCTAAGTTCCATAGCTTTGGGTCCGCTATCCCGATCATGATTTTCCTACCCCCAGAGGGAAGGGTCCTTCCCAAAAGGGAAGGTTGTGGGCGAGGAGGGATTCGAACCCCCGACACCGTGGTTCGTAGCCACGTGCTCTAATCCTCTGAGCTACAGGCCCCGCCCCGTCTCCACTGGATCTGTTCCCGGAAGTACCCTAAAAAAAAAGGAACCTTTCCTCTCCTCAGCCATTTCGGGTTAAGAAGATGGGAAAGCACCTTTTTCTCTATAAGAACACGGTGCGTTACGAGGTGGGAAGTGGGAGAGAAGGGATTTCATAATTGGGGTTTTGAATAAGACGACCTTTTCATTTTTCATTTTTTTTTTTTTTCATATTGCAAAAGTAATAAGAATGAGAGGTGTTAAGCTTTTTATCATCCTGGCGTCGAGCTATTTTTCCGCAGGACCTCCCCTACAGTATCGTCACCGCAGTAGAGTTTAACCACCAAGTTCGGGATGGATTGGTGTGGTTCCTCTACGCCTAGGACACCAGAATATCGAACCATGAACGAAGAAAGGCATGCGAGAAAAGCATATTGGCGAGTGATTGTGAGGCCCCAATTCTTGACTGGAGGGGACACCAAAGGCCTCCGCCCTTCCATCCCTTGGATAGATAGAGAGGGAGGGCAGAGCTTTTGGGTTTTTCATGTTGTCAAAGAGTTGAACAATGGTTTTTTCGTGTTGTCAAAGAGTTGAACAATGAAAATAGATGGCGAGTGCCTGATCGAATTGATCGGGTCATGTAGGAACAAGGTTCAAGTCTACCGGTCTGTTAGGATGCCTCAGCTGCATACATCACTGCACTTCCACTTGACACCTATCGTAATGATAAACGGCTCGTCTCGCCGTGACCTTCTCTTGAATTCTCAAAACTTCTGTCGCTCCATCCCCGCAGGGGCAGAGAACCCGTCGCTGTCTCGGCTGTGCTACCGGAGGCTCTGGGGAAGTCGGAATAGGAGAGCACTCATCTTGGGGTGGGCTTACTACTTAGATGCTTTCAGCAGTTATCCGCTCCGCACTTGGCTACCCAGCGTTTACCGTGGGCACGATAACTGGTACACCAGAGGTGCGTCCTTCCCGGTCCTCTCGTACTAGGGAAAGGTCCTCTCAATGCTCTAACGCCCACACCGGATATGGACCGAACTGTCTCACGACGTTCTGAACCCAGCTCACGTACCGCTTTAATGGGCGAACAGCCCAACCCTTGGAACATACTACAGCCCCAGGTGGCGAAGAGCCGACATCGAGGTGCCAAACCTTCCCGTCGATGTGAGCTCTTGGGGAAGATCAGCCTGTTATCCCTAGAGTAACTTTTATCCGTTGAGCGACGGCCCTTCCACTCGGCACCGTCGGATCACTAAGGCCGACTTTCGTCCCTGCTCGACGGGTGGGTCTTGCAGTCAAGCTCCCTTCTGCCTTTGCACTCGAGGGCCAATCTCCGTCCGGCCCGAGGAAACCTTTGCACGCCTCCGTTACCTTTTGGGAGGCCTACGCCCCATAGAAACTGTCTACCTGAGACTGTCCCTTGGCCCGTAGGGCCTGACACAAGGTTAGAATTCTAGCTCTTCCAGAGTGGTATCTCACTGATGGCTCGGGCCCCCCCGGAAGGAGGCCTTCTTCGCCTTCCACCTAAGCTGCGCAGGAAAAGCCCAAAGCCAATCCCAGGGAACAGTGAAGCTTCATAGGGTCTTTCTGTCCAGGTGCAGGTAGTCCGCATCTTCACAGACATGTCTATTTCACCGAGCCTCTCTCCGAGACAGTGCCCAGATCGTTACGCCTTTCGTGCGGGTCGGAACTTACCCGACAAGGAATTTCGCTACCTTAGGACCGTTATAGTTACGGCCGCCGTTCACCGGGGCTTCGGTCGCCGGCTCCCCTGTCATCAGGTCACCAACTTCCTTGACCTTCCGGCACTGGGCAGGCGTCAGCCCCCATACATGGTCTTACGACTTTGCGGAGACCTGTGTTTTTGGTAAACAGTCGCCCGGGCCTGGTCACTGCGACCCCCTTTGTGAGGAGGCACCCCTTCTCCCGAAGTTACGGGGCTATTTTGCCGAGTTCCTTAGAGAGAGTTGTCTCGCGCCCCTAGGTATTCTCTACCTACCCACCTGTGTCGGTTTCGGGTACAGGTACCCTTTTGTTGAAGGTCGTTCGAGCTTTTCCTGGGAGTATAGCATGGGTTACTTCAGCGCCGTAGCGCCTGGTACTCGAACATTGGCTCGGGGCATTTTCTCTACCCCTTCTTACCCTGAAAAAGCAGGGGCACCTTGCGTCCTTGAACCGATAACCATCTTTCGGCTAACCTAGCCTCCTCCGTCCCTCGGGACCAACAAGGGGTAGTACAGGAATATTCACCTGTTGTCCATCGACTACGCCTTTCGGCCTGATCTTAGGCCCTGACTCACCCTCCGTGGACGAACCTTGCGGAGGAACCCTTGGGTTTTCGGGGCATTGGATTCTCACCAATGTTTGCGTTACTCAAGCCGACATTCTCGCTTCCGCTTCGTCCACCGCCGCTCGCGCGGGTGCTTCCCTCTAAGGCGGAACGCTCCCCTACCGATGCATTTTTACATCCCACAGCTTCGGCAGATCGCTTAGCCCCGTTCATCTTCGGCGCAAGAGCGCTCGATCAGTGAGCTATTACGCACTCTTTCAAGGGTGGCTGCTTCTAGGCAAACCTCCTGGCTGTCTCTGCACCCCTACCTCCTTTATCACTGAGCGGTCATTTAGGGGCCTTAGCTGGTGATCCGGGCTGTTTCCCTCTCGACGATGAAGCTTATCCCCCATCGTCTCACTGGCCGACCTTGACCCCTGTTATTTTGAGGTCATATCTAGTATTCAGAGTTTGCCTCGATTTGGTACCGCTCTCGCGGCCCGCACCGAAACAGTGCTTTACCCCTAGATGTCCAGTCAACTGCTGCGCCTCAACGCATTTCGGGGAGAACCAGCTAGCTCTGGGTTCGAGTGGCATTTCACCCCTAACCACAACTCATCCGCTGATTCTTCAACATCAGTCGGTTCGGACCTCCACTTAGTTTCACCCAAGCTTCATCCTGGTCATGGATAGATCACCCAGGTTCGGGTCCATAAGCAGTGACAATTGCCCTATGAAGACTCGCTTTCGCTACGGCTCCGGTGGGTTCCCTTAACCAAGCCACTGCCTATGAGTCGCCGGCTCATTCTTCAACAGGCACGCGGTCAGAGCCCTGGGCTCCTCCCACTGCTTGGGAGCTTACGGTTTCATGTTCTATTTCACTCCCCGATGGGGGTTCTTTTCACCCTTCCCTCACGGTACTACTTCGCTATCGGTCACCCAGGAGTATTTAGCCTTGCAAGGTGGTCCTTGCTGATTCACACGGGATTCCACGTGCCCCATGCTACTCGGGTCAGAGCGTAAGCTAGTGATGCTTTCGGCTACTGGACTTTCGCCATCTAGGGTGCAGCACTCCACCGCTTCGCCTAGCAGCACGACGCTTGTATTGCTCTCCCACAACCCCGTTTTCACGGTTTAGGCTGCTCCCATTTCGCTCGCCGCTACTACGGGAATCGCTTTTGCTTTCTTTTCCTCTGGCTACTAAGATGTTTCAGTTCGCCAGGTTGTCTCTTGCCTGCCCATGGATTCAGCAGCAGTTCGAAAGGTTGACCTATTCGGGAATCTCCGGATCTACGCTTATTTTCAACTCCCCGAAGCATTTCGTCGCTTACTACGCCCTTCCTCGTCTCTGGGTGCCTAGGTATCCACCGTAAGCCTTTCCTTGTTTGAACCTCGCCCTTAACTTGACTTTAAGGCTATGCCATCCTAAGGTGCTGCTAAATGGAAGGATCTTATCAACGTCCATGAATGATAAACCATAGATCGAACTGCCGAATCGGAAAAATTGGGTGCTATCATATTCATATAGCTTTGTATCGGCTAAGTTCACGAGTTGGAGATAAGCGGACTCGAACCGCTGACATCCGCCACAGGGTAAACCACCGCCTCTCAGGCCCCCACTGATTCTACCATAGAGGCCAACGATAGACAATAACTCCCCCCCGAACACAGCTTACAACTTTCATCGTACTGTGCTCTCCAAAGAGCAACTCTTCTCAAAATCTCAAAAGGTGCTGAGTTGGAATCCCATTCTAACTAAGGATTCTTGTGGTTCCGGAGGATCCAGCTACAGGAGAACCAGGAACGGAGAGCTTTCCCTCCGCCCCCACTCTTTGGTCTTAAGAATGCTGGTTTTAAGAATGAGTGATTGCTCCTTCTCCGACCGCTGGTTTTAAGAATGAGTAATTGCCCTTCTCCGACCCTTACTGCCCAACCTGAGAGTGGACAGCTAATGCATTCCACTTATTGAGCAGGGTTCTATGGTCGGTCCGCGACCCCTGGATACCGAAGGCGTCCTTGGGGTGATCTCGTAGTTCCTACGGGGTGGAGACGATGGGGTCGGTCCATGGATTTTCCTTCCTTTTGTCGCATTTCGCTCAAAGGGTTGAAGGGAGATAGTGCATCAAGCTGTTCGCAAGGGCCAACTTGATCCTCTTCCCCAGGGATCCCAGATGAGGGAACCCTAAGAGAGCCGCCGACTCCAACTACCGTCCATGTACGATCCATACTAGATCTGACCAACCGCCCATCCTACCTCTTCTACGTTCTTGACAGCCCATCTTTGTCTCAGTAGAGTCTTTCAGTGGCATGTTTCGGTCCTCTTCCCCATTACTTAGAAAAAGTGAGCCACCGGTTCAGGTACAAGATACTATCATTACCGCCTGGACAATTAGACATCCAACCCGTAATCGCAACGACCCAATTGCAAGAGCGGAGCTCTACCAACTGAGCTATATCCCCCCGAGCCAAGTGGAGCATGCATGAAGGAGTCCGATGCTTCTTCTATTCTTTTTCTTTTCCTTGGCGCAGCTGGGCCATCCTGGATTTGAACCAGAGACCTCGCCCGTGAAGTAAATCATCGCACCTACGGTCCAACCAATTGGGAGAGAATCAACGGATTCCTTTTCGGGAGCGATTCATCCTTCCCGAACGCAGCATACAACTCTCCGTTGTACTGCGCTCTCCAAGTGTGCTTGTTCCCCCCTTCTTCCTTATCATGGCAAGTATTTGTGAAATAACTCCGATGAGAAGAAAAAAGAAGGCGTTAAGAGACCCTCCCGGCCCAACCCTAGACACTCTAAGATCCTTTTTCAAACCTGCTCCCATTTCGAGTCAAGAGATAGATAAATAGACACATCCCATTGCACCTATCGGGGGCGTTCGTAGTGACTGAGGGGGTCGAAGACCAAGAAGTGAGTTATTTATCAGCCAAGCATTCTTCTTACGGCTAGATCCAATCTCCTGGTCCCTGCGGAAAGGAAAAAGAATTTCACGTTCTTCCTTTCGGGAAGGGAGGATTAGGAAAATCCTATTGATTGCAGCTTTCTCCAGACCTCCGGGAAAAGCATGAAAAAAAAGGCTCGAATGGTACGATCCCTCCGTCACCCCAGAATGAAATGAAAGGGGCGATCTCGTAGTTCTTGGTCTGTGAAGATACGTTGTTAGGTGCTCCATTTTTTTTCCCATTGAGGCCGAACCTAAACCTGTGCTCGAGAGATAGCTGTCCATACACTGATAAGGGATGTATGGATTATCGAGAAGAGAGGAGCCGTGGTGGTCCCCCCCGGACCGCCCGGATCCCACGAGTGAATAGAAAGTTGGATCTACATTGGATCTCACCTGAATCGCCCCATCTATCCTCCTGAGGAGGAGTTTGTTTTCAAACCCCCGGTTCGAACAGGAGAAGTACGCCATGCTAATGTGCCTTGGATGATCCACATCTCAGGGTCAGGCGCTGATGAGCACATTGAACTATCCATGTGGCTGAGAGCCCTCACAGCCCAGGCACAACGACGCAATTATCAGGGGCGCGCTCTACCACTGAGCTAATAGCCCGTCGTGCGGGCCTCCCGCTGGGGGCCCACTATGCCAAAAGCGAGAGAAACCCCATCCCTCTCTTTCCTTTTTACGCCCCCATGTCGCCACACGGGAGGGACATGGGGGCGTAAAAGGGGGATCCTATCAACTTGTTCCGACCTAGGATAATAAGCTCATGGGCTTGGTCTTACTTCACCGTCGAGAAACGAAAGAAGACTTCCATCTCCAAGTTTAACTCAGGCGTAGCTCGCTTCTTTTTGGGTGTGAAGCGGTGTCAAACCAAAATACCCAACAAGCATTCGCTCTCCCTGAAAAGGAGGTGATCCAGCCGCACCTTCCAGTACGGCTACCTTGTTACGACTTCACTCCAGTCACTAGCCCTGCCTTCGGCACCCCCCTCCTTGCGGTTAAGGTAACGACTTCGGGCATGGCCAGCTCCCATAGTGTGACGGGCGGTGTGTACAAGGCCCGGGAACGAATTCACCGCCGTATGGCTGACCGGCGATTACTAGCGATTCCGGCTTCATGCAGGCGAGTTGCAGCCTGCAATCCGAACTGAGGACGGGTTTTTGGAGTTAGCTCACCCTCGCGGGATCGCGACCCTTTGTCCCGGCCATTGTAGCACGTGTGTCGCCCAGGGCATAAGGGGCATGATGACTTGACGTCATCCTCACCTTCCTCCGGCTTATCACCGGCAGTCTGCTCAGGGTTCCAAACTCAACGGTGGCAACTAAGCACGAGGGTTGCGCTCGTTGCGGGACTTAACCCAACACCTTACGGCACGAGCTGACGACAGCCATGCACCACCTGTGTCCGCGTTCCCGAAGGCACCCCTCTCTTTCAAGAGGATTCGCGGCATGTCAAGCCCTGGTAAGGTTCTTCGCTTTGCATCGAATTAAACCACATGCTCCACCGCTTGTGCGGGCCCCCGTCAATTCCTTTGAGTTTCATTCTTGCGAACGTACTCCCCAGGCGGGATACTTAACGCGTTAGCTACAGCACTGCACGGGTCGATACGCACAGCACCTAGTATCCATCGTTTACGGCTAGGACTACTGGGGTATCTAATCCCATTCGCTCCCCTAGCTTTCGTCTCTCAGTGTCAGTGTCGGCCCAGCAGAGTGCTTTCGCCGTTGGTGTTCTTTCCGATCTCTACGCATTTCACCGCTCCACCGGAAATTCCCTCTGCCCCTACCGTACTCCAGCTTGGTAGTTTCCACCGCCTGTCCAGGGTTGAGCCCTGGGATTTGACGGCGGACTTAAAAAGCCACCTACAGACGCTTTACGCCCAATCATTCCGGATAACGCTTGCATCCTCTGTATTACCGCGGCTGCTGGCACAGAGTTAGCCGATGCTTATTCCCCAGATACCGTCATTGCTTCTTCTCCGGGAAAAGAAGTTCACGACCCGTGGGCCTTCTACCTCCACGCGGCATTGCTCCGTCAGGCTTTCGCCCATTGCGGAAAATTCCCCACTGCTGCCTCCCGTAGGAGTCTGGGCCGTGTCTCAGTCCCAGTGTGGCTGATCATCCTCTCGGACCAGCTACTGATCATCGCCTTGGTAAGCTATTGCCTCACCAACTAGCTAATCAGACGCGAGCCCCTCCTCGGGCAGATTCCTCCTTTTGCTCCTCAGCCTACGGGGTATTAGCAGCCGTTTCCAGCTGTTGTTCCCCTCCCAAGGGCAGGTTCTTACGCGTTACTCACCCGTCCGCCACTGGAAACACCACTTCCCGTCCGACTTGCATGTGTTAAGCATGCCGCCAGCGTTCATCCTGAGCCAGGATCGAACTCTCCATGAGATTCATAGTTGCATTACTTATAGCTTCCTTGTTCGTAGACAAAGCTGATTCGGAATTGTCTTTCATTCCAAGGCATAACTTGTATCCATGCGCTTCATATTCGCCTGGAGTTCGCTCCCAGAAATATAGCCATCCCTACCCCCTCACGTCAATCCCACGAGCCTCTTATCCATTCCCATTCTTATTCGATCACGGCGGGGGGGCAAGTCAAAATAGAAAAACTCACAACTCATATTGGGTTTAGGGATAATCAGGCTCGAACTGATGACTTCCACCACGTCAAGGTGACACTCTACCGCTGAGTTATATCCCTTCCCTGCCCCCACCAAGAAATAGAGCTGACTAATCCTAAGGCAAAGGGTCGAGAAACTCAACGCCACTATTCTTGAACAACTTGGAGCCGGGCCTTCCTTTCGCACTATTACGGATACGAAATTAATGGGAAAAATTGGATTCAATTGTCAACTGCTCCTAGAAATAGGATTGACTACGGATTCGAACCGTAGCACATGCTTTCATAAAAACGTACGATTCTCCCGATCTAAATCAAGCAGGTTTTTTCCATGAAGAAGTTCTATTCGATACGGGTAGGAGAAGCGGTATTCTTAAAAAAATAGAGAAATCAGAACCAAGTCAAGATGATACGGATCAACCCCTTCTTCTTGCGCCAAAGATCTTACCATTTCCGAAGGAACTGGAGTTACATCTCTTTTCCATTTCCATTCAAGAGTTCTTATGTCTTTCCACGCCCCTTTAAGACCCCGAAAAATTGACAAAACGATTAACTACTTCATTTATGAATTTCATAGTAATAGAAATACATGTCCTACCGAAACAGAATTTTTAACTTGCTATCCTCTTGCCTAGCAGGCAAAGATTTGCCTCCGTGGAAAAGATGATTCGTTCGGATCAAGATGAAAGTCCAACTACATTGCATTGCCAGAATACATGTTGTATATTTGAAAGAGGTTGACCTCCTTGCTTCTCTCATGGTACAATCCTCTTCCCGCCGAGCCCCCTTTCTCCTCGGTCCACAGAGACAAAATGTAGGACTGGTGCCAACAGTTAATCACGGAAGAAAGGACTCACTGAGCCGGGATCACTAACTAATACTAATCTAATACTAATAGAATAGAAAATACTAATAGAATAGAAAAGAACTGTCTTTTCTGTATACTTATGTATACTTTCCCCGGTTCCCTTGCTACCGCGGGCTTTACGCAATCGATCGGATCATATAG------CTTCAACACAACATAGGTCGTCGAAAGGATCTCGGAGACCCACCAAAGCACGAAAGCCAGGATCTTTCAGAAAATGGATTCCCATTCGAAGAGTGCATAACCGCATGGATAAGCTCACACTAACCCGTCAATTTGGGATCCAATTCGGGATTTTCCTTGGGAGGTATCGGGAAGGAATTGGAATGTAATAATATCGATTCATATAGATACAGAAGAAAAGGTTCTCTATTGATTCAAATGCTGTACCTATGGGATAGGGATAGAGAAAGAGGAAAAACCGAAGATTTCACATAGTACTTTTGATCGAAAAATCAATCCGATTTATTTCGTACCCTTCGCTCAATGAGAAAATGGATCAGATTCTATAGGATCAAACCTATGGGACTTAAGGAATGATGGAAGGGAATAAAATAAAAAAAAAAGAAATAAAAAAAGAAAAGAGAAGGAAAAAAAATAATAAAGAAATAAGTAAATAAAAATGAAGTAGAAGAACCCGGATTCCAAATGAACAAATTCAAACTTGAAAAGGATCTTTCTGATTCTCGAAGAATGAGGGGCAAAGGGATTGATCGAGAAAGATCTCTTGTTCTTATTATAAGATCGTGTGATTGGATCCGCAGATGTTTGGTAAAAAGAATAATCTTCTCCTTTGAGAATAATCAAAAATGGAAAGTGTTCAATTGGAACATGAAAACGTGACTGAATTGGTCCTAGTTACTCTTGGGGACGGAGTGGAAGAAGGGAGGAGATTATCGAACGACGAAAAGGACCCAATGACTTCGAAAGAATTGAACGAGGAGCCGTATGAGGTGAAAATCTCATGTACGGTTCTGTAGAGTGGCAGTAAGGGTGACTTATCTGTCAACTTTTCCACTATCACCCCCAAAAAACCAAACTCTGCCTTACGTAAAGTTGCCAGAGTACGATTAACCTCTGGGTTTGAAATCACTGCTTATATACCTGGTATTGGCCATAATTCACAAGAACATTCTGTAGTCTTAGTAAGAGGGGGGAGGGTTAAGGATTTACCCGGTGTGAGATATCACATTGTTCGAGGAACCCTAGATGCTGTCGGAGTAAAGGATCGTCAACAAGGGCGTTCTAGTGCGTTGTAGATTCTTATCCAAGACTTGTATCATTTGATGATGCCATGTGAATCGCTAGAAACATGTGAAGTGTATGGCTAACCCAATAACGAAAGTTTCGTAAGGGGACTGGAGCAGGCTACCATGAGACAAAAGATCTTCTTTCTAAAGAGATTCGATTCGGAACTATTATATGTCCAAGGTCCAATATTGAAATAATTTTAGAGGTTTTCCCTGACTTTGTCCGTGTCAACAAACAATTCGAAATGCCTCGACTTTTTTAGAACAGGTCCGGGTCAAATAGCAATGATTCGAAGCACTTCTTTTTACACTATTTCGGAAACCCAAGGACTCAATCGTATGGATATGTAAAATACAGGATTTCCAATCCTAGCAGGAAAGGGGGGGAAACGGATACTCAATTTAAAGTGAGTAAACAGAATTCCATACTCGATCTCATAGATACATATAGAATTCTGTGGAAAGCCGTATTCGATGAAAGTCGTATGTACGGCTTGGAGGGAGATCTTTCATATCTTTCGAGATCCACCCTACAATATGGGGTCAAAAAGCCAAAATAAATGATTTTAGCCCTTATAAAAAGAAAACGGATTCTTGAACCCCTTTCGCGCTCATGTCACGTCGAGGTACTACAGAAGAAAAAACTGCAAAGTCCGATCCAATTTATCGTAATCGATTAGTTAACATGTTGGTTAACCGTATTCTGAAACACGGAAAAAAATCATTGGCTTATCAAATTATCTATCGAGCCTTGAAAAAGATTCAACAAAAGACAGAAAAAAATCCACTATCTGTTTTACGTCAAGCAATACGTGGAGTAACTCCCGATATAGCAGTAAAAGCAAGACGTGTAGGCGGATCGACTCATCAAGTTCCCATTGAAATAGGATCCGCACAAGGAAAAGCACTTGCCGTTCGTTGGTTATTAGGGGCATCCCGAAAACGTCCGGGTCGAAATATGGCTTTCAAATTAAGTTCCGAATTAGTGGATGCTGCCAAAGGGAGTGGCGATGCCATACGCAAAAAGGAAGAGACTCATAGAATGGCAGAGGCAAATAGAGCTTTTGCACATTTTCGTTAATCCATAACAGGGTCTATATAGACACATAGATCCGTGGATCCATACATCTCGAGCGGAAAAGAATCAATAGAAAAAGAAAGAGTCGGAATTGATCGATATATTTCTCGAAACAAACGAAAAGGAAACGAAAGATGAAACATAAATCATGGATCAACTAAGCCCTCTCGGGGACTTGCTTAAGAATAAGAATAAGAAAGAGGAATCTCATGTAAATACCATGGAATAAGGTTTGATCCTATTCATGGGGATTCCGTAAATATTCCATTCCAAAAATAGAAAGTTCGAAACAATTGGGATTTTTTTGGAGATTGTATGCAGTTACTAATTCCTGATCTGGCATGTACAGAATGAAAACTTCATTCTCGATTCTACGAGAATTTTTATGAAAGCCTTTCATTTGCTTCTCTTCGATGGAAGTTTTATTTTCCCAGAATGTATCCTAATTTTTGGCCTAATTCTTCTTCTGATGATCGATTCAACCTCTGATCAAAAAGATATACCTTGGTTATATTTCATCTCTTCAACAAGTTTAGTAATGAGCATAACGGCCCTATTGTTCCGATGGAGAGAAGAACCTATGATTAGCTTTTCGGGAAATTTCCAAACGAACAATTTCAACGAAATCTTTCAATTTCTTATTTTACTATGTTCAACTCTATGTATTCCTCTATCCGTGGAGTACATTGAATGTACAGAAATGGCTATAACAGAGTTTCTGTTATTCGTATTAACAGCTACTCTAGGAGGAATGTTTTTATGCGGTGCTAACGATTTAATAACTATCTTTGTAGCTCCAGAATGTTTCAGTTTATGCTCCTACCTATTATCTGGATATACCAAGAAAGACGTACGGTCTAATGAGGCTACTATGAAATATTTACTCATGGGTGGGGCAAGTTCTTCTATTCTGGTTCATGGTTTCTCTTGGCTATATGGTTCATCCGGGGGCGAGATCGAGCTTCAAGAAATAGTGAATGGTCTTATCAATACACAAATGTATAACTCCCCAGGAATTTCAATTGCGCTTATATTCATCACTGTAGGAATTGGGTTCAAGCTTTCCCCAGCCCCTTCTCATCAATGGACTCCTGACGTATACGAAGGAGTGCGGTTCGTTCGATAAATTCCTACCTCTCTATCTATCTCTGAGATGTTTGGATTTTTCAAAACTCCATGGACATGCAGAAGAGAAATGCTATCCCCACTCGGACCAAGACATAACTTTTACTTGTTCAAATAACAATTAAGGTCAAGCAGGGTCAGGAACAACGAATCTCTTTATGATAAACAGATCCATTTTGCAAGTTCGTTATTACGGGTAGTTCCTACAAAGGATCGGACTAATGACGTATACAATACTTGAATTCTCGATGTAGATGCTACAGAGTTGATTCTCATCCTTCAGAGACTACGAGTGTAATAGGAGCATCCGTCGACAAAAGGATCACCCTAAGATGATCATCTCATGGCTATTGAGAACGAATCAAATCAGATGGTTCTATTTCTCAATCTTTCTGACTTGCTCCTACGGAACCAAGGTCGAAAAGATTGAGAAAAATCAGTCATTCACAACCACTGATGAAGGATTCCTCGAAAAGTTAAGGATTAGTAATCCTTTTTAGAAATCGAATGGATTCGATCTTATACATACGCGAGGAAGGTAATCAAAAAAGAAAGAAGATGAGTTCTTCTTTACTTTGATCACTTAGGAGCCGTGCGAGATGAAAGTCTCATGCACGGTTTTGAATGAGAGAAAGAAGTGAGGAATCCTCTTTTCGACTCTGACTCTCCCACTCCAGTCGTTGCTTTTCTTTCTGTTACTTCGAAAGTAGCTGCTTCAGCTTCAGCCACTCGAATTTTCGATATTCCTTTTTATTTCTCATCAAACGAATGGCATCTTCTTCTGGAAATCCTAGCTATTCTTAGCATGATATTGGGGAATCTCATTGCTATTACTCAAACAAGCATGAAACGTATGCTTGCATATTCGTCCATAGGTCAAATCGGATATGTAATTATTGGAATAATTGTTGGAGACTCAAATGGTGGATATGCGAGCATGATAACTTATATGCTGTTCTATATCTCCATGAATCTAGGAACTTTTGCTTGCATTGTATTATTTGGTCTACGTACCGGAACTGATAACATTCGAGATTATGCAGGATTATACACAAAAGATCCTTTTTTGGCTCTCTCTTTAGCTCTATGTCTCTTATCCCTAGGAGGTCTTCCTCCACTAGCAGGTTTTTTCGGAAAACTCCATTTATTCTGGTGTGGATGGCAGGCAGGCCTATATTTCTTGGTTTCAATAGGACTCCTTACGAGCGTTGTTTCTATCTACTATTATCTAAAAATAATCAAGTTATTAATGACTGGACGAAAGCAAGAAATAACCCCTCACGTGCGAAATTATAGAGGATCCCCTTTAAGATCAAACAATTCCATCGAATTGAGTATGATTGTATGTGTGATAGCATCTACTATACCAGGAATATCAATGAACCCGATTATTGCAATTGCTCAGGATACCCTTTTTTAGCTTCTAGTTAGCTTCTAGAATCTATTTCTTAGTTCAAGATCCCTCTTACTAACTGGAATCAAAGAATTAGTAGATCTGTTCCGAACAAAATGGGAATGGGCTAGGGTTATGAACTTATAATCTATAATCTGATGATCGAGTCGATTCCATGATTATAAGTTCATTCCATACCGGACCAGACCGGAATAGGGTTATATACATTCTCATTATGAGAAGGGGTCATTCGAGCGTATCTAAATAGATACTATGTTTACATATGGATCCCTACGTCGTTACATTCCATTTAGGATTAGGAATAGGCGTAATCGGACCCGCTTTTTACATATCTCTCGTTATTTGGGACCCTATTCACCTCTTTGGGCTTCTATTGAATCGAGAAATAGGTTTGATTGTCCATCTTTTTGATATAATATTAATATATATATAAGGCATCCTCCGGATAATTCAAATCGAAGCAATTGGATGTCCGATTGGGGCCTATATGACATGACCGATCACTAGAAATACTCCAACACTCCACCTTTGTCATATATTCCATACATCACACTAGATAGATATCATCTTCATGGAATACGATTCACTTTCAAGATGCCTTGGTGGTGAAATGGTAGACACGCGAGACTCAAAATCTCGTGCTAAAGAGCGTGGAGGTTCGAGTCCTCTTCAAGGCATAATATTGAGAATGCTCATTGAATGAGCAATTCAATAAGAGATCTCGGATCGAATCGATATTGATATACCGATTCGATCCGAGATCTCTTATTGAATTGGAATAAGTTCGGCAGCGGATCACGAAATCTTGTTGATCTTCTCTATCTAATGAATGGGGAGTCCGCTTTGAAATCGTCCGCCCTGCACCCACCCCCCGAGTATATACTTCAACAGGAATCACACAAGGGTAGATTGATACAATATAAACCTCTGGTAAAATGCCCGCCTGTAACCCAGCAGATAAAGTACATTACATAGTCCGTTTTAGGGATTGGCGACTTACCCGTTCAGTGACTTTGGCACTGGACGTTCCCAAAATTGGTACTATCGGGTCGGGTGAATTCAATAATAGACGCCTGTTGGCATTCCAGCCTTCCTTCTCCTTTCAGGACCTATCCGAAAGAGAATCCAGTACTTCTTCTTCTTGGTCGTGAATATCTGAATAGGGCGAACCGCCCCATGGATATCTTTCCTTCGGAACAAAAGAATTCGAATTAGGCTCGGTCAACTGGAATGTGTATTATCCATATAGGGGATCTTCCAATTGAGAAGATCCATCGACCTGAGACGAAGAGAAGGGTCTATCTATTTTATTTAGTTATTCAGTTAAACCAATGATTCGTTATTGGAGCAGATAGCAACAACCATTTCATCCGACATGCGTATTTTTGATTTTCCAATAGATTTACATCTTTATCTTTCATTAATGGAAATTTTTTGATGTAGTTAGTAATAGCTCTGGTGGTTCGCTGTTCAAGAATTCTTGTTTAAGCAGTTCATACCATCCATACATAGTGTTTTGATCTAAGATTTCAATTCTTCTATGTTTCAGCAGTAGCATATTGTTCCATGGAGCTAAGGTCCAAAATATGGAAGAAACAGGTGTTTCCACGACTCTACCACCCAGTCAATTCTGTTCCACTTAATCCCTATTTCATGGCCACATATCTTTCCGGCTAAGTAATGGGAAACCTTTCTCCTCTTACATGAATTCAATTTTCATTTCATCCGGGAAAAGCCATCTTTTTCTCAACAATGTCTTTGTCATTTGATCCAATAGCGCTCCGTTAGATAGGAACAGATTTGATAAATACTGATAACTCTCGGATGGAGTATTAGAACGGAAAAATCCATTAGATAATGAACTATTGGTTCTAAGCCATCTCTGGCGATGAATCAACAATTCGAAGTGCTTTTCTTGCGTATTCTTGATAAACCAGCGTTTAGATATAGATGTAGGAGGATCTGGTTGGGAAGTAAGAAGCCCCCTTGACATCTCTTCATCTGCAAAGAATTCTCGATGTGAAAACACAGAGACAAGGGGCTGATCGTTGAATAGGAAAAAGAGTGGATCCGCAGGGTCCCAAATGAATTGGCTTATTCGAAAAAAGCCTTGTTCTTTGGAAGATCTATCTCGTGTCTGGTACTGCATGGTTCTACTCTGCAAGAACTCCGAATCATTCTCTTGAAGCTCATCCTTTTCATCATAAATGATCCGCTTGCCCCGAAATGACCCGGCCCGATAGGGAAATCCCAATTCATTGGGCCTTTCGATACAATCAAATAGAAAGCCCCAGGGGCGCCATATTCTAGGAGCCCAGACTATGTGATTGAATAAATCCTCCTCTATCTGTTGCGGGTCGAGGACTCCTTCTCCTTCCCCTTCTTCAAACTCCGATTCGTATTTTTCATAGAGAAATCTCTGATCAACGATAGAACAAGATCCATTTTGCATCATATCTAAGGGATTCCTTGGTTCGGGCCGAAGAAGCAATGTCACTCGATCATTATCAAACCGACTGCAATCTTTTTCTGTCCGTGAGGATCCCACCAGAGCACCTTCTACTTCTAATAGGCCATGGACTAGATCAGAATCATTCTCAACGAGTCCAGAAGAAGTGATCCCGTTTTTTTCATCGGGTCCGGGTAGAGACCAAAGGTCTTGAGCGACCGATCCGGCAGAACAACTCAAAAGATAAAGAAGTATCGTTAATTTCTTCATGCTCGTTCCAAGTTCGAAGTACCATTTGTACAAATAAGAATCCCCTTCGTTACATGATTTCTTCTTCATATAGATAGATATAGGATCTATGGGGCAATTACTTAGAAGTACATTTTGTGCAACAGCCCTTCCTATCTGATAGAAAAGGATCCCATGATCCTGAACCGATCTTACCTGGGATCGCAAATCCCAAGTTTGTCTATGAAGAGCAGATCTAATTGTATTAGTGTCTATAATTGATTTCTTCTGTGTAATACTAATCGATAGGGCCTCATTGGTAAGTGCTACAAGATCTCGTGCATTGGAACCCATGGTTATGGACCCGAATCCATTAGTATGGAACATTTTCTTTTCCAAGTGAAATCCCCTAGTATATGAAAGAGTGAAAAAGTGCTTTCGTTGTTGTGGAATAAGAAGCCTTCGTATCTTAATGCATGTATTTAATTTATTCGGGGCTATTAGAGCGGGATCCACTTTTTGGGGAATATGAGTCGAAGCAATAACAAGAATATTTCTAGTGGAACATCTTTCACAATCCCTGGAGAGATAGTTCACTAATAGACCGAGGGATAAGTAATTCGACTCATTCACATCCAGATCATGAATGTTTGGAATCCATATTATGCAAGGAGACATTGCTTTTGCTAATTCGAATTCAAGGGTGATATAAAATCGGCCTATTTCCGACATCATATCGATAGTTAGCGCATTCATCATAGTTAGAAGCTCCAGCTCCGTATCAAGGTCACGATCGATATCGTCACTAGCATCAATATCGTCACTAGCATCAATATCGTCACTAGCATCAATATCGTCACTATCATCAATATCGATATCATCAATACGAAAACCTTTAGGCTTGTTATCCAGGAACCTGTTCAGAAATACTGTAATGAAAGGAACATAGGAGTTTGTCGCTAGGTATTTGACCAAATAGGAGCGTCCGGTTCCTATAGAACCTATCACTAAAATACCCCTAGAGGGGGATAGGGCTAGGCGGAGCGAAAAGGGTTTTCCATGAGATGGGAAATGAAAACTATTAGCCCCACACGAAGTTTGTGAATAAGTGATTGTCTGATAATGAGCAAGGAATATCCGTCTTTCTGCTAAACAGGATGTATTGAACTCATAATTCATTAAATGCTTTTTATGAATGTCAACTAAGTATCGTAAGTAAATTGTTCCCGGTTGTTCAATCATTTGATAACCAGAGTCATTCTTTGATAAATGATCACTATGAGTCAGACTCAATAGAATTTGATCAATCCTTTTTTCTGTCGTTAAGGTGGAGAACTGAACCAAGAATTCTCTTTCTTTATCATCAATCCAATCACTGTTCGCGACCCAGGATTCTATTTTATCATCAATCCAATCACCGTCCCCCTTTTTTCTTTTTCTTATCAATGAATAGATCTCTTTACTTGTATGACTTAGATGTCTCGTATTTCTCGAAAAAGTGATTCGATTGATGGGATTTGGTATGATACTTATGAGATCGATGATATCGATGAGATTGATATTCCAATCTTTCGTCTTAGAACGTATTGATTTAACCCCATCCGCGGGACCACCACCCCATAGCATGTTGCCGCCAAAAGCGGAACCCCGTATTTCTTCTAGAGAATCTCCTAATTGTTCCAGAGCAACTAGAAAGAGATTCTTTAACCAGAAAGAATTCAGTTCAGATGTGGGATACCTATCCAGAAGTTTTCGCAACTCAATCATGTATGATGGAATCATCAAAGATTTGACCTTTTCGAACTCTGTCTGTAACTCACTATAGGCTCGGGAAACAAAGAGAAGATGTGTACGAACGAGATATCCAGCAACAAGAAGAAGGAAAAGGATTGAATAGAGGAACTCCCGAACATTTGGCGATCTCAGATGTGTCGATATCAATGGTGACTCATTATTTCGATGAATCATTTCTTCGGACAGAAGAAGATTATGTAAACACTTACTCGAAATCTCACTTATCAGATTCCATTGTGGAAGACACCATTTTTTCTGAAGAATTCGCCATGATCTATCTGATCGATGCATAATATCATGAAAAATGGATACAAATTTTTGACTGCTACTTAGTACCGGCAATAGGTCTGAAAAAGTATCTAAAAATATCAAATTTAGATATTTGTACCCTGTCGAAGTAAGGAACCATGGCATATATGTTTGGAATAGATTCCATTTTGAGAGAGTTGAAAAAGCACTGTCTCGTTGAACGGTTCTATACATCTGCCCTTTCTCAACGCATTTCTTTAGACAAAGACTCCGTTTTTTCCTCTTTTCGGATGGTAAATATTTCTCAGAACATGGAGTGTGAATCAAACCCATGTTTGAATTGAAATTGAGATACTGATGCAAGTTCTTCTCTTCTGAATCAGATAGATTCATATCTGAAAGAGGTTGACAATAAGTTCTTTCAAAATTGACTATTTGTCCCTCTGTTAGAGGTGTTCCAGAAATGGCTGCGATCGAGTAAATAGCTCTACGAACTAATAGATCGGATCGAATTGAAAAAGGGAAAGATTTGTATAAGTTATACCTTTCGTCACCACTTTGTGGAAAATCGTTAGGTATGAATATGTTAGATACCTGTGACTCGATTGGTGAAATAGTATCTCTCTCCAAAAAAGCATGTTTTTTTTTACCGCCGCACAAAGAAAATATTTTGTTGCGAATGAACAAGATATTGAGGAATTGTCCATACGTAAAATCAGAATTCTTGATACGGGCCTTTTCCACATAAAAAGGGAATCTTTTGTTACAATAGAAGCGGAAGCGATGTGGATTATTCAAGAATCGAAGTCGATTTGCTTTATAAAAAGAAGATATCAATGAACTTCTATGAAATGGTTTCACAGGATTCAGCCAATTGTCTTGATCGTGGGATATCATTGAGAAATAGGAATCCGTGTTATCAAAAGATTTCCTGCGATTATTTCTAGTATGGAATGAGTCAATCATCCACTTTGGTATCTTATTGAACAAAAATGGTGATATTCTTCCTCCATTGATCAAGAATTTCGATTTTTGGGAAGTATTATGATCATCCAATAAGAAGGGTTTCAATTTTTTCAAATGAACGATTTGAAGACCTATTGATTCTAACAACTGATTGCAGAGTTGATCATTCGGACCTTTCAATTCATAGATGTGGATCTCAGACCTATGAATGGGGATATTCCCGAAACTCACAAAGAAAAAAGGAAGTGAGTTAGACAAAAAGAAAAGCAACTTGGACAAAAAGAAACGAAGTGACTTAGACAAATCTTTTTTGTCGATAACCTCAGACCAATCAATCGAATATTGATTAATACGTAATCGATCGAACACTACTTGAAAACGGCTCTTCTGCTCAGAAACGAAATGTTCCAAATGCTCCTGGAAATTCTTGCTCCCTTTGGACCATTTGTATCTATATGCATTAGGATCCCGATTCATGAATCTCTCGGTTCGAGAAATAAAAATAAGAGGATCGAACCATTTCTTCTGACTCTTTTTCAAATTCGATAAATGTTGGTTGATCGTATATTTCATTATAGTTCTATGATTCAGAGTATCATTTCCTATTTGATCCCTGTGAATTCCATATTCGAAGTTGCGATCGGATCTATTCATTAAAAAGAATCGATTCAATACATTTCTTATGTACCCATAGGTGCTATATTGGATTTGAATCCGATTTCGGATCAATCTATATTGATTGACTGCCTCCATTATGTTGTTGCTAGCAAATACCACTATTTTTGGTTTTGGATCTTCCAAATCATTCCCGCAGGAGATCCGGACCCATTTTTTTCTGATCCTCCGATAAAAAGATTCATTCTCTTCATAAAAAATAGGAGGTAGAACCAATAAAGATTTCTTTTTCGATTCATTCCTGGAGTTGAATACCTCATTCAAGAATTGTTTTTGATCCAATCCGTAGGAATCAATAGAAAAGGCAAATCCCTTATGATACACCAGATCCGGCTCGGTTATTGATAGAGTGAATAGATCTGCCATTTCTTGAAATCTCTCTTCTGATTCAAAATCGTGGTGTAACGTGTATCCCCCCCTGTTCCGGTCATGGAATAGATGAAATAAATCAAAAAATGGATTTTTGTTTAAGAATGAAATCTTATTGGAACTGTCCATATCCAGTTCATCCTTCGGAACCATATCACATCCCGGATCTGATGAAATAGGATGAATTGAGACGGTATTTTGTAAATACGTAATTATCTTGAATATATTAACTATTTCTTTATTTTCCGATCGCCTGGAAGGGACAAAAGAAACATCCTCTTCTTTCTTCAACAATTTCTGATCTCTAGTGGACCTCTCAGTAGGATTCGAACCCAGATGAAGTTCTGACCATCTGTCAGAGAAAAAAGAACGAATGGATTTTGTAGGATTCCCAAGAAATTCTTCGATTTCTTCCGGAAGCAGATGCTTATTCATCTGCCTTTCACGTTCCGTGAATAGCCGGGACATTGAGGAATATCCAGAAAGGCTTTTAGGGAATCGGTCTGATTCTATCTCTGTTCGTTCCGTTTGAAGAAAGGAAGGATCCCAAAGAATCGATCTTTCTTTTCGTTGTTGAATCTCTCTTTGATTGATCAATGTGTGATATTCCGAATCCTCATTACTAATGGAATCGAAATGATCTCTGGATTGATCAGAAGATCCTTTCAATTGGCTAGAATCCGTTACTTGAACGAAACTAGATCTTGTGGAATCATATTGAATATTTGACGATCCATTCCGTACCTTGCTAAAAAATCGATCCTTGTTTACCAACCACACATTGTCTAACCAAATCCAATTCTCTCTCGATATGTTCCTCAAAAAATCCGATTCGTGCGGATTCTTCCCCCAACTAACGAAGAGATCTTGGCGGAATTGCCACATATGAAATTGAGCACAATTTTGCAAAGAAATAGCCCACTTGTTTCTCAAGAAGAGATGGGAAAAACGCTCAATATCATTTGATTGAATAGTTGACCCAGCTCCTTGTTGTTTGAAGAAACCCTCCACTTCAATTGGTATTTTTTCACGAAAAGCAAACATGAGATAACAAATCCAGTCTTTCACTAAGATTTCGAATAGATGTCCCGAATTCAAGTTGATTATGTTTCGCCTCTTACTCGGAGAAAGACGATCAAACAATTCCCAATCATGGTCCTTGCGGATCGGATCATCCATATAATATACAAAAAGAAACTCCAGATATTTGATATCTTTCTCTTTGAATGAGATCTCAATTCCAGCGACGGTTTCATTAGATATCTTACAACTAGAATCCCTCTTTTTTCCGAGCCAGTTCCTCCACCACCGCGAACCCCAGTTAGATTCAGGCATGATACACTTTTTAGTTATTGGGAGAACCCAAGTACTCTCTTTCGGATCCAGGAAAAAGCTCTCAGAGATCTTTTTTCCTTTTGGAAGATACAGGAGCGAAACAATCAACCTATTGATATTGGAAGACCCAAAAGATTCTTCCAATGTATCATTTCTGGGTCCAATGGAATTCATAGGTATAGGAAGAAGCCCTGTCAAATAGAGATTTTTTCTTTCGACCATATTTCGATTGTTAATACGATATATAAGGATCGCTACTACAAATAGTACTACACCCTTGATCGTGAAATATCGATTGCTTGTTGAACCCTGTGAATTGCGTGAAAGTAGGATACTCCAAATTCGTGGGTCCAAGAGTTTTATAAAACGTTCTTGGTGGAAAAAAATGTGAATGAAAGATCCCACTGAATTGAATTGGGTCCATGAATCTAAGAAATAGTGAGAATTCTTGATCTCTCTCAATATCTCTCTCAATTCGAAAATCCAGGATTTGAATTGATGTCCTTTCATTGATTCCTCCTAAATTGCATTGATTTATCCTAAAGATTTCATTTCAATTGGAATTTGGTTATTCACCATGTACGAGGATCCCCGCTAAGCATCCATGGCTGAATGGTTAAAGCGCCCAACTCATAATTGGCGAATTCGTAGGTTCAATTCCTACTGGATGCACGCCAATGGGACCCTCCAATAAGTCTATTGGAATTGGCTCTGTATCAATGGAATCTCATCATCTATACATAACGAATTGGTGTGGTATATTCATATCATAACATATGAACAGTAAGAACTAGCATTCTTATTGAGACTAGAACTAATAGGGAAGAAAATCGATTTATGGATGGAATCAAATATGCAGTATTTACAGACAAAAGTATTCGGTTATTGGGGAAAAATCAATATACTTCTAATGTCGAATCAGGATCAACTAGGACAGAAATAAAGCATTGGGTCGAACTCTTCTTTGGTGTCAAGGTAATAGCTATGAATAGTCATCAACTCCCCCGAAAGGGTAGAAGAATGGGACCTATTATGGGACATACAATGCATTACAGACGTATGATCATTACGCTTCAACCGGGTTATTCTATTCCACCTCTTAGAAAGAAAAGAACTTAAATCAAAATACTTAATAGCATGGCGATACATTTATACAAAACTTCTACCCCGAGCACACGCAATGGAGCCGTAGACAGTCAAGTGAAATCCAATCCACGAAATAATTTGATCTATGGACAGCATCGTTGTGGTAAAGGTCGTAATGCCAGAGGAATCATTACCGCAGGGCATAGAGGGGGAGGTCATAAGCGTCTATACCGTAAAATCGATTTTCGACGGAATGAAAAAGACATATATGGTAGAATCGTAACCATAGAATACGACCCTAATCGAAATGCATACATTTGTCTCATACACTATGGGGATGGTGAGAAGAGATATATTTTACATCCCAGAGGGGCTATAATTGGAGATACCATTGTTTCTGGTACAGAAGTTCCTATAAAAATGGGAAATGCCCTACCTTTGAGTGCGGTTTGAACTATTGATTTACGTAATTGGAAGTAACCAATTAGGTTTACGACGAAACCTAGAAATCGATCACTGATCCAATTTGAGTACCTCTACAGGATAGACCTCAACAGAAAACTGAAGAGTAACGGCAGCAAGTGATTGAGTTCAGTAGTTCCTCATATAAAATTATTGACTCTAGAGATATAGTAATATGGAGAAGACAAAATTGTTTCAAGCACCGACAGAACCAGAAGCGCCCCTTGTTTCAAAGAGAGGAGGACGGGTTATTCACATTTGATTTGATGGTCAGAGGCGAATTGAAAGCTAAGCAGTGGTAATGGTAATTAGAAAGATTTCCCGGGGAAAAATAGAGATGTCTCCTACGTTACCCATAATATGTGGAAGGATCGACGTAATTTCATAGAGTCATTCGGTCTGAATGCTACATGAAGAACATAAGCCAGATGACGGAACGGGAAGACCTAGGATGTAGAAGATCATAACATGAGTGATTCGGCAGATTTGGATTCCTATATATCCACGCATGTGGTACTTCATTATATGATATATATAAGATCCATCTGTATAGATATCATCATCTACATCCAGAAAGCCGTATGCTTTGGAAGAAGCTTGTACAGTTTGGGAAGGGGTTTTGATTGATCAAAAAGACGAATCTACTTCAACCGATATGCCCTTAGGCACGGCCATACATAACATAGAAATCACACTTGGAAAGGGTGGACAATTAGCTAGAGCAGCGGGTGCTGTAGCGAAACTGATTGCAAAAGAGGGGAAATCGGCCACATTAAAATTACCTTCTGGGGAGGTCCGTTTGATATCCAAAAACTGCTCAGCAACAGTCGGACAAGTGGGGAATGTTGGGGTGAACCAGAAAAGTTTGGGTAGAGCCGGATCGAAATGTTGGCTAGGTAAGCGTCCTGTAGTAAGAGGAGTAGTTATGAACCCTGTAGACCACCCCCATGGGGGTGGTGAAGGAAGGGCTCCAATTGGTAGAAAAAGACCCGCAACCCCTTGGGGTTATCCTGCACTTGGAAGAAGAAGTAGAAAAAGGAATAAATATAGTGATAATTTGATTCTTCGCCGCCGTAGTAAATAGGAGAGAAAATAGAATTTCTTTCTTCGTTTTTACAATTTACAAAAGAAAAAAATAGGAGTTAATTAACTGTGGCACGTTCACTAAAAAAAAATCCTTTTGTAGCGAATCATTTATTAAGAAAAATCGATAAGCTTAATACAAAAGCGGAAAAAGAAATAATAATAACTTGGTCCCGGGCATCTACCATTATACCCACAATGGTCGGCCATACTATTGCTATCCATAATGGAAAGGAACATTTGCCTATTTATATAACAGATCGTATGGTAGGACATAAATTGGGAGAATTTGCGCCCACTATAAATTTCCGTGGACATGCAAAAAATGATAATAGATCCCGTCGTTAATAAAGTGAATATAGATTCATTGGTGAGAGGTGAACCTTATGATAAAGATAATAAAGAAGAAGGTAGAAGTATATGCTTTAGGTCAACATATATGTATGTCTGCTCACAAAGCCCGAAGGGTAATTGATCAGATTCGTGGACGTTCTTACGAGGAAACCCTTATGATACTAGAACTCATGCCTTATCGAGCATGTTATCCCATTTTTAAATTGGTTTATTCTGCAGCAGCAAATGGGATTCACAATCTGGATTTCAACGAAGCAAGTTTAGTCAT
>Leplaea thompsonii voucher IRD Plot 542 chloroplast, complete genome
GGGCGAACGACGGGAATTGAACCCGCGCATGGTGGATTCACAATCCACTGCCTTGATCCACTTGGCTACATCCGCCCCTCCATTGCTCCACGATTTACAAAATTTTAAATACAAAGATTTCAGATTTCAATTTGTACCACTTATCATTATTTTTTTATCTTACTCTTACTTATTTATTAAAATATCTTACTTATTTATTAAAATAGAAGTGAAGATCTAAAAGGAATAAAATTACAACCTTTCTCTTTTCTTTTATATTAAATTAACTATAAAATTATTATAAAATTATAAAATAAAAATCGAATTTTATTAATTCGATTTTTATTAGTGTTATTAACACCTAACTAATATTTTTCGTAAAAAAAAGGATATACATAAAAAACTACTAAAGAAAAACCTACTAAATAACAGCGCAATACCGACCCTCTTGCAAGAGGGTCGGTATTGCGCTGTTATTTTCAAAAACTCGTCTACACTAAGACAAAAATCTTATCCATTTGTAGATGGAGCTTCAATAGCAGCTAGGTCTAGAGGGAAGTTATGAGCATTACGTTCATGCATAACTTCCATACCAAGGTTAGCACGGTTAATAATATCAGCCCAGGTATTAATTACACGACCTTGACTATCAACTACAGATTGGTTGAAATTGAAACCATTTAGGTTGAAAGCCATAGTACTAATACCTAAAGAAGTGAACCAGATCCCTACTACAGGCCAAGCAGCTAGGAAGAAATGTAAAGAACGAGAATTGTTGAAACTAGCATATTGGAAGATCAATCGGCCAAAATAACCGTGAGCAGCTACGATATTATAAGTTTCTTCCTCTTGACCGAATCTGTAACCTGCATTAGCAGATTCGTTTTCTGTGGTTTCCCTGATCAAACTAGAGGTTACCAAGGAACCATGCATAGCACTGAATAGGGAGCCGCCGAATACACCAGCTACGCCTAACATGTGAAATGGGTGCATAAGGATGTTGTGCTCAGCCTGGAATACAATCATGAAGTTGAAAGTACCAGAGATTCCTAGAGGCATACCATCAGAAAAACTTCCTTGACCAATTGGGTAGATCAAGAAAACAGCAGTAGCTGCTGCAACAGGAGCTGAATATGCAACAGCAATCCAAGGGCGCATACCCAGACGGAAACTAAGTTCCCACTCACGACCCATGTAACAAGCTACACCAAGTAAGAAGTGTAGAACAATTAGCTCATAAGGACCGCCATTGTATAACCATTCATCAACGGATGCCGCTTCCCATATCGGGTAAAAGTGCAAACCTATAGCTGCAGAAGTAGGAATAATGGCACCAGAAATAATATTGTTTCCATAAAGTAGAGATCCAGAAACAGGTTCACGAATACCATCAATATCTACTGGAGGGGCAGCAATGAAGGCGATAATAAATACAGAAGTTGCGGTCAATAAAGTAGGGATCATCAAAACACCAAACCATCCAATGTAAAGACGGTTTTCGGTGCTAGTTATCCAGTTACAGAAACGACCCCATAGGCGTTCGCTTTCGCGTCTCTCTAAAATTGCAGTCATGGTAAAATCTTGGTTTATTTAATCATCAGGGACTCCCAAGCACACAAATTCTCTATAAATAGATAATTGAGGACTTGTTATTCAACAGTATAACATGACTTATATCTCCGTGTCAACCAATAGCAACATCCATAGAAAAATATCCACGATCTTATCTATCTAGATCGAGATTCAGAAGAAATTCGTTTTTTTTGAACGAATGAAGTAAGTAAGAAAAATAGAATATCGATTTATATAGATATATGATTTTGATATGATAATCATAATGGGTTGCCCGGGACTCGAACCCGGAACTAGTCGGATGGAGTAGAAAATTTCCTTCTTAAATTGAAATAGGTAAAAAAATCCCTCCCCAAGCCGTGCCTGCATTTTTCATTGCACACAGCTTTCCCTATGTATAACATCTAAAACTCCCTTTACTTCCCTAATCCCTAAAGAAGACGCTAAAAAAGTTGAATACTCAGTTGATCAACCTTTATTTTATTATTCTTATTGCATGAATATTTAATAGAAATGAATGAATTTTTTTGTTATCGATTCACTATATTAGGAAGAATTTCTAATTTACACAGTCTCGTAACTAATCATGAATGATTAACCAGATCGTTGATACAAATAATATCCAAATACCAAATCCGCCCTCTATATAACCTCCGAGAAGTAGACGAAGCTGTTGGAAAGATTAAAGAAAGAACGTGCTCTTCCTCCGTAAGGAATTCTTCCAATAATTCCGAACCTAATCTTTTCAAAAAAGCGCGTACGGTACTTTTGTGTTTACGAACCAAACTTTTAACACAAGAAAGCCGAAGTATATATTTTATTCGATACAAACCCTTTTTTTTTGAGGATCCGCTGCAATAATGAGAAAGATTTCTGCAAATACGCGCAAATCGGTCGATAATATGAGAATCCGCAGAATCGGCCCAGGTCGGCTTACTGATGGGATGCCCTAATTGATTACAAAACCGTGCCTTAGTCAATGATCCAATCAGATGACTAATTGGAACGGTTGTATAAACCTTCTTCACAGTATTATCTATTAGAAATGAATTTTCTAGCATTTGACTCCGTACCACCAAAGGATTTAGTCGCACACTAGAAAGATAGCCCAGAAAGTTGATAGAGTGCTTGTCTAAGTGATTTATATGAGACATTCCTGGTTGAGACCACACATGAAAATGCCATTGCCATAAATTGACAAGATAATATTTCCATTTATTCATCAGAAGAGGCGTATCTTTTGAAGCCAGAATAAATTTTCCTTGATATCTAACATAATGCATAAAAGGATCCTTGAACAACCATAAGATGTCCTGAAAATCATTAGTAAAGACTTCGACAAGATGTTCGACTTTTCTATAGAAAAATATTCGCTCAACAAGGACTCCAGAGGATGTTGATCGTAAATGAGAAGATTGGTTACAGAGAAAAAAGAAGATGGATTCATATTCATATACATGAGAATTATATAGAAACAATAATAATCTTGGATTCCTTTTTGAAAAAATAGAAATGGAGTTCTTTGGAATAATAAGACTATTCCAATTAAAATGCTCGTGGAGAAAGAACCGTAATAAATGTAAAGAAGAGGCATCTTTTACCCAGTAGCGAAGGGGTTGAACCAAGATTTCAGGGCGAGTGGGGTGGGGTATTAGTACATCTAACACATAATTTAAATGTGAGAATTTGTCCTCAAAAAAAGGAAATATTGAATGAATTGATTGTAATTTATGAGATTTTTCTATTTCTTTCCCTTCTAAAAAAGATACTAGTCCTAGGGAAAATGGAATTTCCACAATGACTGCAAATACCTCTGATATAATTTGAGAATACAAATTATAGTTGTGCACAAAAAATCGATTTTGGTTAGAATCATTAGCAGAAATACTCAAATAAATTTGTTGATACATTCGAGTAATTAACCGTTTCACACTTAGTGAACTAGATTTATTGTCATAACCCACATTTTCCAATGAAATCATCGATCTATTTAAACCATGATCATGAGCAAGTGCATAAATATACTCCCGAAAAAGAAGTGGGTATAGGAAGTCGTGTTGTTGAGATCTATCTAGTTCTAAATATACTTGAAATTCCTTCATTTGAAATTAGATTGAACCCGAAAGTAAAAGTAAGGGATTTATTGAATGATCAAATGATACATAGTGCGATACAGCGAAAACAAAGTATTGTAGTAAAAAAAAGTAGATACCTTGAAAACGAGTCGACTCATCACCGGATTCTCTATCCTCTCATTTTCCATTTAATTTAATTGGTTTCTATTTGTTATAGTATAAAAGTTAGAAATCCTTTATTTTTTCAATCCAATCGCTCTTTTGATTTTGGAAAAAAAAACTATCTTTATCAATATACTGCTTCTTCTACACATTCATCTTTGACCCATAATAGGGACTAACTAATACTTAGGATTCATTAAATAAATCGATAATCCACTCGTGGGAAACCCTTTCCCCGCGTTAGGAACTAATATCTTTTTAACGTTTAATTAGATCGGGGAATCATTCAAATTAAGAACAGAAGCTCGTTACTTTTTGTTTCCCTATAATTGGAACCCTAGGGCTCTATCCATTTATTCACTCGACCCAACTTTGAATTTAATTTCTTTTTCTTTGAATTAAATTTCTTTTTCTTTTGTTCCGCGCCAAGAATTAAAACTTGGTTTTGTTTGTATCGATTGAATAAGAATAAAATATTCTCAAAATTCTCGATTGATACGACATGCTCTTTTTTCCATTCATTCCTTTCAGGATCAGTCGTGGTCTTACAAACTCTCCCGAAGATCTGGACGAATCCTTTGCTTCATATAAATGTGTAAAAGATGCTAGCCGTACTTAAAAGCCGAGTACTCTACCGTTGAGTTAGCAACCCGATCGAATAGGTAGATACAATCGAAATAAAAATAAATAAAAGCGGTTGAATTTCACAACAGAATCAAAATAGTAAGTAAGCTAGCAAGAAATCGAATAAAAAAATTTATAATCGATTCTGAACATAAAAATAATAAAAAAAAAAACAAACCTATAGGACGGAGATAAATAGCTCCATTTATCCACGATCGAATTATATTTGTTCGATACACTGTTGTCAATATGACGTTGAATGTTGAATATGAAGGTTGAGAAAAGAATACAAAAAATAGAATAGCGAAAACAAAAAGAGGAGTTAATTATTTATTAAGTTAAGTTAATTTAATTCAAATCCAAATATATATATATTAATAAATAAATATATTAATATATAAAAATATAAAAAATTAGATAAATAAAATTAGATAAATAAAAAAATTTAGGAATACTTGATATAAATACTTGAAAAAAAATCTAAAAGAAAAAGGACTTATCCTGAATTTACACTCCATAGATAATATACATAAATACAAATAGATAGAAAGGAGGTGTAGGTGAAAGAATAAATTCAGAAAAAACTAGGAAGAAATCTTGGGTTTATTCAATCAATAAATATTAAGTAAAATAAACAAGCTTAATCCCTCGTTTTGTTATTTGTTAATAGATTTCCAACGAACAACCACTGGGTTTCAGGTAATTAAATTTTTGCTATTTCCAGATCCAATTAGTTCATTATATTTTCTTTATCTTTTTTATATGCATCTTATATCAATCAAATTCTAGCAAGAGAATCAATTTTTGTTCTTATACTTATAGAACATGATATTCTATGGTAGGAATTCTAAATCGGAATAATAAATAGGTATGAATAGAACAAAAAAAAAGGGGGGTTAGTAAAGAAAAAATTATACAAAACTATATAGGATTTATCCACACCCTTTTTTTTGTTCTATTCCTTAATTGAATTTCGTGTAATTAAGACTAAGTTCTGTAAAAACCCCCGCCTTTTTTGAAATATCATGAACGGTTCCTGTAGGTTGAGCGCCCTTGTCAAGGAAATATCGAATAGCAGGAACATTTAAATGGGTTTGATTATTTATCGGATCATAAAAACCCACCTTCCGAAGATCTCTTCCTTCTCTTCGGGATCGAACATCAATTGCAACGATTCGATAAACGGCTCATTGGGATAGATATAGCTGAACAATACCCCCCCTAGAAACGTATAAGAAGTTTTCTCCTCGTACGGCTCGAGAAAAAATGATTAGAAGTTATGTCTATATAGAGAATTAGAATGTCAAATAGATCTATAAAATAATCAAATCAATTAGAGATTTAAGTCCTTCTTTTTTTTTTTCTTTTTCAAAAAGAAAAAGAAAAAAGCATTCATACTCTCATAACTCAAGTTGGATAACTTTCGAACAGTCCAAAAGAAAATCCTTAGGCATTTCATTTTTTGAGTGGTCTCGAACCCCCTTTTTTGTCTCGTTTTGAATCTATTTTTTGATTCTTCATTCTGACTAATTGTTGAGACAATCGAAAACGGTATTTTCTTGTTCCAGGATCCGTTATCTTTGCCTTGAATCATTGGGTTTAGACATTACTTCGGTGATCTTTAATGTTTTAAAAAATGGCAGCAACACACCCCTTTTTTTTTTATTTCTTTCTATCAAAGAATCATACAAACAATTGATTCCTGCATGATACACTTTTTATCGAAAGAGGTTTCCCAATTCCAACAAATTTTCCTTTTGTTTTTGGATTTAAAAATTGCTCGAATCAGATCCTTTCGATTTCTATATCGAAAATATACTTACGAAGTTTTTTCCAACTTATTGATTGGTATTAACCCTAGATCCTTGCCCCTGAGAAATGAATAAATACTTTCTACTCGAGCTCCATCATGTACTATTTACATTACAACCCGCCCAAAAATGAGGATTCTAATAGAACAGAACAAAGGATGTCGAGCCAGGAACCTATTCATATAAAATCGAAAACAGTGGATGTAAAGAAATCCATAGCGGATCATGGCCTTCAAGTCGCACGTTGCTTTCTACCACATCGTTTCAAACGAAGTTTTACCATAACATTTCTCTAGTTTGGAACCGGTATGTAATTGATTCAATTATGGAATCATGAATAGTCATTGCTTCGGCCGATACACAGTCTTTTTTCCTTCTATATGAAGTGAATAGTTAATTTATGAAGAAGAAGCCTCAGTAAGAATTCAAATAAACCCTCTATTTTATTGTATGAATGCAATATTTTTTTATTTATAAATAAGACGACTAAAAAATCAGTTAAGTTCTTTTTGAATCCCCGTTGCATCTTCAAATGATTCGATAGAATCGATTCAACAATCTTACACTTCTTCGAGTACCAAGGACCAATAAGAAAGAT-----TAAAACTATTTAATTGAAAAAATTTCCTGCCTCAACATCACCATTATATTTAACAGTAAGGTAAGGGCTCACAAATCTTTTTCAAAAAAAAAAGCGAAAGAACGTTATCACTGAAATAGAAGGATAGCAATCCATATGCATATAAGCATTTCCTCAATTTACAATTTATGCGTAGTTTCTTTGGCTTGTGCTTGATATTCAATAATCTTGAATCTTTCCCAAATATGAAAATTATGAAAATATTATGAAAATAAAATGAATAAGATGTATGAATCACCCCCGTCTAAATTGTTTTTCCATAGATTTACAATTATTCATTAAAGCCAAAGACAAAATACCTAAAAAAGAAGGTCAAAGAAAATCCATTCCATGTGGAACTAGATTATTGGTTAATGATATTTGGACAGACACAGATAATCAAATCGATATCTTCCATTGCTCACTAACTCTTATCTACTTCCACGCCCAATTCATTCTGTGGGGATGATGAATGATGAATCCTAAATAAAAAAAGACCCTATTTTAGGGGATGCTAGACTATTTTGTATAGATACAAAGCCAAAAAGGTCCAGATTAAGTCATCGTTTCCTA-TTTTTTTTTATTTTAACCTAACCTAGTCTTAAGAGACTTAATCCCGAATTCAATCAGTATCAGGAATACCCTCTTGTTTCGAATTCAGAAATGAAAGGAGAATCATTGAACTGTCTTCTTAAAAAAAGATAACAAATATATAGAGGCTTTCGCATTTCGATTTAGAATGGATCCTTGAAAATTCAACTAGATATGGGACGTAAAGCTTTTCTAAGAAACTAACTTAAATATAAAAGTGAGAGGGAGGGGCATAGGCTAAAACGCCCATCCAACTTTTTTGACTTCAAACTCTTGTGATCGATATTTCCATCTTCCCTGGATCACAAATGCATTCAGTTACATTTTCGTATTATTTGACTTCAATTCAATTTGTGAAAAAGGATCTGATTCAGAGAATAATTTTGAAAAATTAGAAAGAAGAAGTACATTTTATTAAAAATTATACTCTTAAGAAGGTTGATCAAAAGGGTAATTTTAATTCTGTCCACTCTGGGACGGAAGGATTCGAACCTCCGAATACCGGGACCAAAACCCGTTGCCTTACCACTTGGCCACGCCCCATTTCAATTTAGATTTGGTACTAATAAACACTAATATTGTTATTGGTTGTTCGTCAATTCCAGTCCAAATCCCTAAAATTAGATTTTGGTTTTAATGTTAGGATTTTGACACGTGTAGATGGAAAATTAAACCAAATTTCTTGATCATTACATAGAATTCAATTAAGATATTGTATGAAAGTATGATTTCTTCTATTCTCTTGTGAGAAGTGAAGGATTTTTGTTTTGATTGGTTCGGTTCAAAGAAGTATTTTTTTTGTTTACTTTACTTTCTTTTCTTCATTTTTATCTTATATCAATAACATATTAATAACTCAATCAAAATACAATTATCTCCAAGAACAAAATGTTTGTTATGCTTAATATCTTTAGTTTGATCTATATCTGTCTTAATTCTGCCCTTTCTTCGAGTAGTTTTTTATTCGCCAAATTGCCCGAGGCCTACGCTTTTTTGAATCCAATTGTAGATGTTATGCCAGTAATACCCGTTCTATTTTTTCTCTTAGCCTTTGTGTGGCAAGCTGCTGTAAGTTTTCGATGAGATCTTTAATACTGTCCTAGAAAAATTCATGATTTATTCGAGTTCGAGAAGAAAAATTCTAACAATTGATAAGATCAGATGAGTCTTACAATATGAACGAACCCTCAATTTAAAGAGTGAACGTCTTGGGGAGTCACGATCAATTTGGACCCCCCATTTACTGATTCTGACCCTTTTTCATTGAAAAAACCGTATTAGAGCCCACCACAATATCGAAGTATAATTGTGTGAATTTCTGAAAACTCTTTTCTATTTATAGAAATTCTAAAAAGAACTTCATTTCTTGGTGTCAAAATCGGATATGTAGTATAAAAATAGAGAATCTATTCTCTTTTTCCTTTTCCCAAAAAAACGATTTGGAGATTGTGTAATGCTTACTCTCAAACTCTTTGTTTACACCGTAGTGATATTCTTTGTTTCTCTCTTCATCTTCGGATTCCTATCTAATGATCCAGGACGTAATCCCGGGCGCGAAGAATAAAAAATAAGAAGTTTTTCCTTGCTTTATTCTTATTCTTATAAATGTTCTTAGGATTTTATCTATTCCACATCTTTTACCATTAAAAAAAAGAAAAAATGTTCGCAAAATTCGAATTTGAAAGATACCAAGCCATCGACGGAAACGGAAAGAGAGGGATTCGAACCCTCGGTACGAATAACTCGTACACCGGATTAGCAATCCGACGCTTTAATCCACTCAGCCATCTCTCCTAATTGAAAAAACAAAAGAATTACTATGGTACATTAGAAAAAAAAATAATGCTTGAAAAAAGCCCTTCTTTACTTTATTTTAAATCTTTACTTTCTATATTACTATATTATTTTAGTATATTATTTTATTTTCTATATTACAGACTATATTATAGAAATATTTAGTATATAAATAAATTGATTATATAATATCAATCAATTTTATTCTATAGCTTATAGAAAATAGCGTTTATAGAATTGATTTTTTTTTATTTTCTTTTGTATTCTATTATATAAATAGATACCACTTTTATCAGCAATTCGATTTATATAAAATTAAAATAAAGAAAGGATTCGAAAGAGATATCTCGAATCAAAATAGAAAAAAAAAATAAATAAAGAAAAAAATATCTCTTTAATTTAGTTCAACAGGGCCTTTTTTGATTTCCACTTCCACGGCCTGGCCTGGTCAGTACCCAGCCGGGCCCTTTTTTTGTTCCAATGAACCATACCGCCGAACCATAGAAAAAATGATTTATTTGTATTTGATTTGAAAACAAAAAAATTAAATCCTTGTTATTGTATTCAAACAACAATAAAAAGAAGGACTATTTCCATTTATTAATTATTAAATTTAATTATTTAAACAAAATAAGTCCTCTTTTCCTAATTTCATTAGGACTACTGACAAAGATATCAACGTCCTAATCTCTAATTTTAATTTCATGATTATTTAGAATTTCCGTCCTATCTTGATTACGCCCGATTCTCTTGTTCGACAAAAGTCCCTTTTTTATACAATAATCGCATTGTAGCGGGTATAGTTTAGTGGTAAAAGTGTGATTCGTTCGATTAATCCCCTTAATAGTTAAAGGGTCCTTCAGTTTAATTCATATTCCAATCAAAAACTTTATTTCTTAAAAGGATTTTATTTGAATCCTTTCCCTCTAAATGAAAGATTCGAGGAAAAATATGCATTCTCGTGATTTGTATCTAAGGGTCAATTCCAAATTGAAAATTTGGATTATGAAATTACGAAACATAATTTTTTTTTGAATTGGATCAATACTTCCAATTTTTTAAGTATAAGGAAAGGATCCATGGATAAAGATAGAAAGGCCTATTTTGAATCGTAACTAAATCTTCAATTTTGGTTTTGGATAGGGTAGATTGAAGCAAAATAGCTATTAAACGATAACTTTAGTTTACTAGAGACATCGACATATTCATATTCTACTTTTTTAGCTCGGCGGAAACAAAAAACTTTTCCTAAGGATTCTCTCAAATAGAAATAGAGAACGAAGTAACTAGAAAGATTGGTATTGTTATAATCCCACTCTTCTAAAGGGATCATCTAGAAAGCGAATTGTTTTGAATGTATTCAGACAAAAAAAGCTGACATAGATGTTATGGGTCAAATTTGGTTATTTCGTTCCCGTCTTATATCGGGGAATTTATCCATCTTCCATAAAGGAGCCGAATGAGCCCAAAGTTTCATGTTCGGTTTTGAATTAGAGGCGTTAAAACGTATGAATTGACGTCGACTATAACCCCTAGCCTTCCAAGCTAACGATGCGGGTTCGATTCCCGCTACCCGCTCCATATGATAATTATATCAATTCAGTGATGCATTAATTTAATTTTAATTAATGCATCGCTGAATTGAATACGAAAGTCCTGAAATTCTATCACATATTCTTTCTGGTTTCCGAACAAGAGATAGGAAAGAAAAATGCGAAAATTCGGAATGAAAGGCGTCCATTGTCTAATGGATAGGACAGAGGTCTTCTAAACCTTTGGTATAGGTTCAAATCCTATTGGACGCAATTTCTTTACATTTCCCTATATTATTATTAATAGACTTTTATTATTCTATTTTTATTATTATTTATTAATATATTAATTTTATTAATTTTGATTTTATTCTATTTTTAATATTACATTTATTTTAATATAAATAATTATTTATTATTATATTAATATATTAATTTTAATTAAAATTACTTATATTTTATTTTTTTTTTAAGTATTATAAAATTAAGTATTATAAAGATTAAGAATAAAGATTAAGAATGATCGATTTTTTTATTTAGAATTATTCCTGAAGTAGAAAGCGTTCCATTTGTTCCTGAATAGCTTCTTTCAAAAGGGCTTCTGCTTCCTCGGTGAATGTCTTGGTAGAAGATATTATTTCTTGGAACTGAGGTTTATTCGTTTTTAAGTAAGTACGTAACTCAACGAGAAATTTGCTTACCTGTGCAATTTCTAATGAATCAAGATAACCATTCGTTCCGGTATAAATAGTAATTATCTGTTCTTCGACCGTGAGAGGGGCTGATTGGGATTGTTTGAGCAACTCACGTAATCGTTGACCCCTTGCCAATTGATTCTGAGTAGCTTTATCGAGATCAGAAGCAAATTGTGCAAAGGCTTCTAATTCTGCGAATTGGGCCAATTCTAATTTTAATTTGCCGGCTACTTGTTTCATAGCTTTAATTTGAGCTGCGGATCCTACTCTGGAGACAGAAATACCCACATTAATAGCGGGTCTGATTCCAGCATTGAATAGATCCGCGGATAAGAATATTTGTCCATCTGTAATGGAAATTACATTAGTAGGAATATAAGCCGAAACATCTCCTGACTGGGTCTCAACTATTGGTAAAGCGGTCATACTTCCTTCACCTAACTGCGAACTTAATTTAGCGGCTCTTTCCAAAAGTCGTGAATGCAAATAAAAAACATCTCCGGGATAAGCTTCGCGACCGGGCGGTCTTCGTAATAGAAGAGACATTTGTCGATAAGCCTGTGCTTGTTTGGAGGGATCATCATAAATGATTAAAGTGTGTCGTTCACGGTACATAAAATATTCAGCCAGAGCTGCGCCTGTATAAGGAGCGAGGTATTGTAATGTAGCGGGGGAATCCGCCGTTTCGGCTACCACAATAGTGTATTCCATCGCCCCCCTTTCCTGGAAAGTAGTCACTACCTGAGCCACAGAAGATGCTTTTTGACCAATAGCTACATAAACACATATTACATTTTGACCTTGTTGATTGAGAATCGTATCCGTGGCTACTGCTGTTTTACCGGTCTGTCTGTCCCCAATAATTAATTCTCGCTGACCGCGTCCTATCGGGATCATCGAATCAATAGCAATAAGTCCTGTTTGAAGAGGCTCATATACGGAACGTCTCGAAATAATACCTGGAGCGGGAGATTCAATTAATCGAGATTCAGAAGCTGAAATTTCACCTCGACCGTCAATAGGTTTAGCCAGGGCATTTATAACACGACCCAAATAAGCCTCGCTTACTGGTATCTGAGCAATTTTTCCTGTTGCTTTTACAGAACTTCCCTCTTGTATCATTAAACCATCACCCATTAATACAACACCAACATTATTTGATTCCAAATTCAGAGCAATGCCTATTGTACCCTCTTCAAATTCTACTAATTCACCTGCCATTACTTCATCAAGACCATAAATACGAGCGATGCCGTCGCCTACTTGAAGTACGGTACCTATATTTACAATCTTTACTTCTCTATTATATTGCTCAATACGTTCACGGATAATATTACTAATTTCGTCGGCTCTAATTGTTACCATGAGTATTTCTTAATTTTTTTTTGGAAGAAAAAAAATAATGCCTACCGTAAAAGGACTAATCAGTTATTTATTTCATCGTCCCAAACATGTCAATATTCGCACTAATGGTACGTAAATGTAACTCCTTGTTCAAACAACTATTCAGGGTTCCTAGAGCTCCTTGTAAAGCTTGTTGAAAAACCCGTTGTCGGACTTGATTAATTGCTCTTTGTTGTTCAAAATGAATGGTTTCATTTTTGTAATTTTCTAATTGTTCCAAAGTCTTATAAGTTGAATTAATCAAATTTAATTTTTCTCGTTCTATCTCCGAGTATCCATTCACTCGAAACTGATCTGCCTCCATTTCGGCTTTCCGTAAGCGGGCCCGGGCTTTTTCCAACCGTTCAATGGCCCCTCCCTGCAGTTCTTCTGAATTTCGAATAGTATTCAAGATCCTCAATTTTCGATTATCTAATAAATCACTTAATGAAAGTAGATTATCTTTCCATTCATCTCAAAACTTCCATGATCCCTTCCCGAACCAAACATGAACTTTTCGATTCATTTGGCTCTCACGCTCAATTACTTCAACTACTTATGTATGGGGGGGGAATTCCCATATCTTTTTTTTAGTGTAATGAGTCTATCCTCTCCCTATCTTCTCTATTCATATTCCAAAATGAATGTTGCGACTGATCACTAATCCAAGACCAGAATATTCGGAGGACTCTTCTGACAAAACAAAAATCTATAATTGTCAGCAAAGTTGTTTCTTTTTTTCTTCAAATCCAAAGAATTCTTCTTACTTTATACATAGGTCATCGATTCAGCATAAAAAGGGTTGGTTAAAATACCTATTTTTCCAATATTTTCCAATAAAATTGCCAATACCAATAAAAGGCTCAAATCTTTTTATCGACATGAGTGTTTTATATCGAAAAAAAAAATTTCCAATTATTATTATTCATTTTGAAAACATTTCTATTCTATATTAACATAGTAGTAGAAAGAGTACCGTGCTGTGTCTGGACTTCAAACTTTAGCTTTAACCATGTTAATGGTCCCGCATTATTGGTTTGGTTGATAGAGAATCAAAATAGATTTACCAATGAATCACGAAATGCTATGGTTCTTAAATATGATTTGAAATTGATTCAGAAGTAATTCGCGGAATCATGCACCCCTTTCAGTCCTAGTTATAACGAAAAAAAAGTGCAGCTGGTTAGATCCAGCCTATTCTTGAAATAAACAACTCGCACACACTCCCTTTCCAAAAAAGATCAATACACCAAGCACTACACTTAGATTTATTGGATTTGTTGCTAAAATATCGGTATTAAACCCGAAACTCCCGGCGAATGGCCAGTGAACCAAAGAAAGGAAAGAATCGGTTACATTTTTCATATGATCTCCTCTTTTAGATAGACTAAAAAAAAAGGAACTCTGTTCTTTTTTTTTGTATCATTTCACC--TTTTTTTTTCTACTTAATATTTTTAATATTTATTTAATTAATTTGCTTTTTTTTTAGTAATTTACCTATTTCGAAACAGAGTCAAAAATTCTATTTCGAAATCTTTTCTTTCAATGGGAGCTTCCCAATAAGAAGGATACTTTTTAGTATTAGGGACCTGGTCTCATGTCAATTGCAAAAAACCTCGTTTGTTGCAACACTCCTTAAAAAGAGGGTTTCCCCTAGACTAAGAAAGGGAAAGAAAAAAGTGAACTGGTATGCTTATGCTAATTCCTCACCCTCAAATCAATCCTTCCAACTGTAGGAGTGAAATCTTGATAGAATTCGAAAAAGCAAGAAACACAGGTCTATAAATAAGAGAAAAATAAATAAGTAATTTTCCTATTTCCTATTTATAGGATTAAACAAAAGGATTCGCAAATAAAAGCGCTAATGCTACAACCAATCCATAAATTGTTAAAGCTTCCATAAAAGCCAGACTAAGCAATAAAGTACCTCGTATTTTTCCCTCCGCCTCGGGTTGTCTCGCGATACCTTCTACAGCTTGGCCCGCAGCAGTACCTTGACCAACTCCAGGTCCAATAGAAGCAAGCCCGACAGCCAACCCGGCAGCAATAACAGAAGCGGCAGAAATCAGTGGATTCATGATAAGTTCCTCGCACTAAAATAAAGAAAAAATAAAGAAATAGTTAATGATACAATTGTCCAATGAATTATGACTTAATTCTTCCATTGCTAAGATTCATCCAGCCGAAGTAACTAAGAACTGCGAATTGAATTAATAATAATATTCCATCAAAACGAAAACTACTTCGATATCTCTTTTTTAGTTCCGATCCACAGGATTTTTGTGAATCCATACGACTTTTGTTCTTCCATTTCTTTTTTCCGAACCTTTTTTTGAATTCTTCGTTCGTTTTCTTTATTTCATCTCTTTATTTTTATTCATTCAATTCCCAGTCAAAGACGAAATCGAAGAATTTCTATTGGAATCCCTATCGAAATTCACAATAGTAGGGCGGATTAGATATATCTTTAGTTCATCTATAACTAGCAATATCTAATATCACATATACATGTCTTTCTTCCATAACGTAAACCAACTATTCATATCTTAGATTCAAAGTATTCGTATCTTAAAGTCAATCGTATTGTAGAATCATTTTTCGAAACATCCACAAGAGTTGGCTTATAGCCATTAGATTCCATATACCTAATTCTGTCCCCCTCGTCTACTCACCCCATTTTTTATGAATCTCGTTTTTTGTAAATTCTTCTATTCCTTTTATTTATCATTATCCAACATGGCTACAATCGAAATAGACGAATTCATTAGGTCGAATCATTGCATAGAAATAAATATCATTATTTGATTGAGGTAAGCTTGTGCAATTTCTTAGTTATTATATTAATATTTTCTTTTGGCCAATCGTTGAATTGAATAAAATCAACTCAAATGGGAATCATTCTATAAAGCATCTTTTTTTTTTTTTAATTACCCGCCTGTGAGACTATAAGAATTTTTATTCAAATTATGACTCTTGATATTTGATATTGGAATTGAATGAACAAAAATGAACAAAACAATATAAAGAGAATATTAATTGGCGGGGGGTATGATATAATAAGGCCAAAGAGGAATTTTCGGAAAAAGATCTTTTAGATCTCTTTCTTTTTTTTACAATTCCGCAATATCGTAATTTTTTTCTATGACTCTTGATCGTATATCCTGTATTTGGAGATTTATGTTTGGATATTTATGTTTCCTAAGTAGATTAGCTTGAGTTACGCATACATTGTCCTGTTCTAAGCTAAAAAAAGACTCTTTCGAAAACTAGTCAATGATGGCCCTCCATAGATTCGCCTATATAAGCCGCAGCTAAAGTTGCAAAAATAAGAGCTTGAATACCGCTTGTAAATAATCCAAGGAACATGACAGGTATAGGAACCACTAAAGGTACTAAAGAAACAAGAACAACAACTACTAATTCATCGGCTAATATATTCCCGAAAAGTCGAAAACTAAGTGATAAAGGTTTTGTGAAATCTTCTAAAATGTTAATGGGTAAAAGAATTGGAGTTGGTTGAATGTATTTACTGAAATAACCTAATCCTTTTTTGGAAAGACCCGCATAGAAGTATGCTACTGACGTGAGCAAAGCTAAAGCAACGGTAGTATTTATATCATTCGTGGGTGCGGCTAACTCCCCATGAGGTAATTCTATGATTTTCCAAGGTAAAAGAGCACCTGACCAATTAGAAACAAAAATAAATAGAAACATAGTTCCAATAAAAGGAACCCATGGACCGTATTCTTCTCCAATCTGAGTTTTGCTCACGTCTCGAATGAATTCAAGGACATATTCGAAGAAATTTTGACCGGCAGTTGGGATGGTTTGTGGATTCCGAACAGCTATAAAGGCTGAACCTAATAAGATAGCAATTACAACCCAAGAAGTAATAAGTACTTGGGCATGGACTTGGAAACCGCCTATTTGCCAATAGAAATGTTGGCCTACTTCCACACCGGAGATATCGTATAACCCCTTTAGTGTGTTGATGGAACATGATATAACATTCATATTGCCCTCTGACAGAAATAGAACTTTAAAAGGAATTATTTTGATTCAACCATCTTCTTTGCGACTTGTCTACTTAAATTGTATATTTTGAATACTTGCTAATTACAAAATATCCACTAGTTTTTGTCTCTTTTCTTTTGTGCGATTCAGGAATAGTAACCAATTCCATAAATCTATGGAGTTACCAAAATAATTTATTTATCTTATTATTAATCAAGGATTTCGTATATAGCTAGAACGACCCTCACAAATTGCGAATACTAATTTGTTAAGAATTAATCGGATTGAAGCTATAGCGTCATCGTTTGCTGGAATCGAAATATCTGCGAGATCAGGGTCACAATTTGTATCGATTAAACAAATTGTTGGAATTCCCAAAGTGATACATTCTCGAAGAGCCGTATATTCTTCTTGCTGATCAACGATGATTACAATATCGGGTACCCTCGTCATATATTTAATCCCGCCCAGATACCTTTGCAGACGTGATAATTGTCTCTTCAACATAGCGGCATCCCTTTTGGGAAGACGGTTGAGTCTCCCCGTTTTTTGTTCCGTTCTCAAATCCCTGAACTTATGAAGTCTCGTTTCTGTAGTGGACCAATTCGTTAACATACCACCGAGCCATTTTTTATTAACATAATGACACCGAGCCCTTATTGCAGCTCGCGCTACTGAATCAGCTGCTTTATTTTTAGTACCAACAATTAAGAATTGTTTTCCCCTACTCGCTGCATCAAAAACTAAATCACAAGCTTCTGATAAAAAACGAGCAGTTCGAGTCAGATTTGTAATATGAATACCCTTATGTTTTGCAGATATATAAGGTGCCATTCTAGGATTCCATTTCCTAGTACCATGACCAAAATGAATTCCTGCTTCCATCATCTCTTCCAAATTGATGTTCCAATATCTTCTTGCCATTTCTCCCCCACTTCCTCTTTTTAAAGAGACGAGGTGCCCTGAAATAAATAATTGTTCCGATGGAACCTTCTCTTCTACCAGAGATTGACCGTTGATACACGATGCAGGCCATTCATTACTTTCTATTCATTATTATCCTTCTTTTCTTACCATTAAGAAATCAAATGATCACAAATAGTTAAAAAAATCTGCTCCTAGGACTCATTAAACCCTCTAAGTAATTGTTCTGATGTATCATGGAAAGTCGTTGAAATGCAAGAGTCAAATAATTCTCTGTGGTGTAAGAAAAGATCTCCCATTTCCCCCCCGAATAAATTCTTTTTTTGTGTTTCCAAAAGAATATTGTTATGCTGCCTTGAACCGTGCACTAATCCTTTGAATCCGGTACCAACGGGTATTATCCCCCCCAGAACAACGTTCTCTTTCAGGCCTTTCAACCAATCGATACGACCCCGGAGAGCAGCTTTTGCTAAAACTCGAGCGGTTTCTTGAAAACTTGCTTCGGATATAAAACTTTGAGTATTCAGAGATGCTCTCGTTATTCCCAATAAGATAGCTCGATAACAGATCGCTTCTTCCAAAGCGCGCCCCGTTCGTTCCGCTCGTAACAATCCAATCAGTTCGCCGGGTAAAAAAACATTAGACATTCCATCTTCTGAAACCAAGACTTTTGATGTTATTTGACGTACAATAATTTCTATATGCCTATTATGGATCTGCACCCCCTGCGATCGATAAACCTTTTGGATCTTATTAATCAAAGAGATACGACTTTGCACTATAGTTAGCTCAGCACCAATCAAGAATCCCCAAGGAATTCCAAGAATTCTTGTTATACGCGCGTTCCAACCCTCAATTCTCTTTTCTAGGTTCATCGATATTGAATCAATCGAACGCACTTCTAACACTTGTTCTACTTTTGGAAGACCCTGCGTTATATCACCAGATCTCGATTTTTCATATATAAATGTAACTAATGTATTCCCCTCGTAAAGGATTTCTCCATAATGCCCATGAACAGTTGCTCCAGGAGTAGCCAAATAGGGCTTAGCCGATCTTATTACTACAGAGTCAACTTGAACAATTAAAACTTGACCTGATTTTAGGTGGGGTCCGTTTTTTGCTATACATACATTTTCACAAATAAGCTGCCCAAGATTAATTATTGTGGACATTTCCTCACAATAATTATGATGGAGAAAATACCAATTCAAATTAAATGGATTCAAAACGATCTGACTGTCTGGATCAGGATTATAAATTTCCCCGTTTTCATCCATTAAATAATATTTAACTTGAAAAGGCTGTTTTAAATTGTCAAGTTTCAAATATTTAGTTACCGAAATCTGATTATGAGTTATTAAATAGTAAAATGAATAAAAATTCGCAATTTGAAGGACTGTTCCTAAGGGTCCCAACGAATTCTTAATTCGAATTAGAGAATCTTTTTGGATTTTAATTGATTGTTTTATCACATTGTGATATTTTACGTCGTTGAATGGACCCATTTGAAAACAATTAGATGATGACAAAATTATCAAAGATTGGGATTCCTTATTTCTATTCAACAACGTACGAATAGTTCCTTGATTTTGGCTAAGTGATTGTTCAACCCTTGCCTTGAAATAAATGGAATAAAACGGATTGATATTGGTGCGATCTGAACCATTATCAGAGATCAATCCTGAACCTGACGGATCATTCCTTTTTCTGATATACGAAATCTGGGATTTCACTAAGTTGATTCTTAGGAAATCTCGAATCAGACCATTTGTACTTACTTCAACAAAGGAAGCGCAAACCTCTTCGATGGAAGAACTTTTTTTGTCTTGGTCCCAATTCAACACTAAACAAGTCCGAACTAATTGAATACTTGTATCAGAAATTCCCCGAGTGGGTTTGCCCTTTCCAGAAAGGACATAATTGACAACTCGAAATTGCATATTATCCTTTTCCCGCAGCAGATCCTGGGGGAAGAGTGTTGCTAAATTTATACCGTCCGCTATTTGATATGTGACTACGGGTCGAACCAAAACAAAATACTTTTTCTTGGCAGGTGTGATCCGTTGGACATAGATCCATTTTTTCAATTTTTTTGATTCCTTAGTTGATTCCTTAAGTTTTTTTTTTTCCCTTTCTGGTGGTATCAAGATGCCACTGTGTCGGGATATCTTATCTGTCTCTCCGGGAAAATGGATATCTCCAGAAAATATTTTCAGTTCAATCCCCCCTTTTTTTCTCTCCATTCGGACCAATCCGCCCACTCGGCTTCTTATATTTAAAGCGATTCGTGTATCTACTCCAATGATACTATTATTCCGTACCATTACGTAAGAAGATTCGGGCAAAGTATGCACTTCCTCGGGAATGAAAAAAAAGCGATCTATTTTCATTTGGTATTTTGGCTTAATTTTTTTGAGTCCTCGATACTCAATCAAGTCCTCTTTTTTGACGATTGAATGCGCCCCTAGAGTCCCATATTTAGTAATTCCCGAACTCTTTCTTCTGTATCGAGGATCATCGAAATAAGCAAGAATACTATTTCTACGGAAAATACCCTTTATGGGTATTTCAATCGAGATACCTGAATGGGGCATTAGCTCTTTCTCTTGTTCGTGAATCGATTTGAATGGAATGAGAAATCGATTTCTTCGCCTTTTTGCCAATAAATCCGAATTCTCGTGGCGAATTGAAGGATATATGAGATTACAATGACCAGTACCTATGATTCGATTAAATCCCGAATAATCAGGAATCTCAAAAATCCCACCTTCACCTTCTTTTTTAGCAGAAAAATAAGAACTAAATAATTTGTGTCTCGCTTGATCATTATTCACTGAGAGCGAGAGGCTAGAAATGTCTCTTCGTTCGACAGAAAGAGAATGAATATTCATTTGATCTTGATCCTTGTGGAGTGAAAAAGAAACTACACTGGATCCGCACGAACCTCCTGATAATATCCATAAATGACTTGTTTTTGGTAAGAGGTGTACATTACTATATGTAAATTCGGGCGCATGGTACACATCAGTACTCCAGTGCATTTCTCCCTCTGAGTCAGAATAAATATGTTTTCGAACCCGCTCTTTAAAATTCAAAGTGTATGCTCCCGCCCGAATCTCAGCAATCACTTGTTCTGATTCTACATATTGATCATTTTGAACTAAAAGAAAACTTTTTGGTGGAATAGACACGTTATGCATAATATCTTCACTCTCAATAATTACATACAAATCTATATAACATAGAAAAGCAGGATGCCCGTGACGTGTACGTGTGGGATGAACCAAATCCTCATTGAATTTGATTTTACCATTAGAAGGGGCTCGTACATGTTCTGCAGTGCCCCCTGTAAATACTCCACCGGTATGAAAAGTTCTTAATGTTAGTTGAGTCCCCGGTTCCCCAATCGATTGACCCGAAATAATACCTACGGCTTCTCCCAATTCAACCAGGTCACCATGAGTGGGACTCCGACCATAGCATAATCGACAGATCCAAGATGTACTCCTACAAGTAAAGGGGGTTCGAATAGATATTGCTTGTGTTCGAAAGGTTATGAATCGATTGACAAGTACAATCCCAATATCTTGATTTCTAATGGCGATGCATCGCGGGCCCATATATATATCGTCTGCTAATACACGACCGATTAATGTTTGGCTAAAAACTCTTTCCGGCATCATCCTATTTTGAGGACTTAGAGAAATTCCTCGGATGGTGCCACAATCTGTTCTACGTACAACAATGTGTTGAACTACTTCAACAAGTCTGCGCGTAAGATATCCAGCATCTGATGTTCTTACAGCGGTATCCACAACTCCCTTGCGGGCTCCATAGCAAGAAATGATATATTCTGTTAAAGACAGTCCTTCGCGTAAATTACTTTGAATGGGTAAATCAATCATTTGTCCTTGGGGATCAGACATTAATCCTCTCATACCCACTAATTGGTGTACTTGAGATGCATTTCCTCTAGCTCCCGAAAAAGACATTATATGGACTGGATTAAAGGGATCAGTCATCCTAAAATTAGGATTCATTTCTTGTCGCAAATATTCACTTGTAGCATACCATATCTCAATGGATTGGCGTAGTTTTTCTACCGCGTGTACATTCCCATAATGATGGTGTTTTTCCAAAATAAAACTTTGTTGTTCAGCATCTTGGACTAGCCATCGCTTAGAAGGTATCGTTAAAAGGTCATCAATGCCTAATGAAATAGATGTAGCAGTGGCTTGCTGGAAACCCAGAGTCTTTACTTGATCCAGAATGTGTGATGTATATGCCATTCCGAAGTGATCTATTAACCTGCTAATAAGTCGTTTAATGGCAGTTCCATCTATCATTTTATTGTGAAAGACCAGACTCGCCCGTTCTGCCATAAGTACCTCCGTATTCCGCTGAGTAGGATTCGACAATGAATTTGAGTCAATGATTGGAAAACTTCCTTTTCTCGATCTTGATTCGCGTAGAAAGGTCAGGAACGATGGTCCTACTTGAACCGAAAAGACCCAAATTCACACCAGTGTCATAGAATTACTTAGTTTAGACACCATATGATTAGGTACCATATGAGCAGGCCCGACAAAAACCTTGTATAGCTTCTTCGATTTCTCGATAAAGAGAAATATGACCAACAGTGGTTCTAATGTATATAGAAAGAATTTTTTTTTTTACACTTCGTACTATTAGATAATGTCCATAAATCTCATGATAAGTACCCAAAGATTCATAGTGAACTTCGATGGGAACTTCTCTTGAAGCAATAACGCGGTGATCTAATCGCCACCGGAGCCACAAAAGACTATCTAAATTGATTCTTTTCTGCCGATAAGCTCCAATTGCATCATAGGAATTACAAAAAAAGGGTTCTTTCGTATACTTATAGCTATTATCGTCAATTCTTTCATCTTGATAGTTTCTTAGATTACATGGATTATACCTATTTGCACAAATACCTCGACGATTCCCGTTCGTTAATACATAGAGTCCAATAAGCATATCTTGAGTCGGTACGGAAATGGGATCCCCGATAGCAGGAGACAATAGATTCATATGAGAAAACATAAGTAAACGAGCCTCCGCTTGAGCCTCTAAAGATAAAGGTACATGAACAGCCATTTGATCCCCATCAAAGTCTGCATTGAATCCCTTACAAACTAATGGGTGTAAACAAATAGCACGCCCTTCCACTAAAATGGGCTGGAATGCCTGTACGCCTAATCTATGCAGAGTAGGCGCTCTATTCAGCAATACAGGATGTCCCTGCATAACTTCCTGAAGTATTTCCCATACAATCGGCCCTTTTTCCCGAATTTTACTTTTAGCAACTCCTATGTTCGAAGCAAGATGTTGTCTAATTAGACCACAAATTACAAAAGTCTGGAAAAGCTCTATTGCGATTTCGCGAGGCAATCCACATCGATGTAATGAAAGTGAGGGGCCTACGACAATGACAGAACGCCCCGAATAATCGACCCGTTTGCCAAGCAGAGTCTCACGAAATCTTCCCTCTTTGCCTTCAATTACATCTGAAAACGACTTATAAACCTTATTATGACCATCCCTCATTGGTTGTCCACGGATTCCATTATCAAGAAGTGTATCCACGGCTTCTTGTACCAATTTCTCCTGACACATTACTAATTCCCCTGGCGTAGATCTACTTGTTGTTAATAGATCGGTAAGAGTATTGTTCCGATAGATAACTCTTCTATAGAGTTCATTAATATCTGAACTCATTAGTTTACCTCCATCTATCTGAATGATCGGTCTCAACTCGGGAGGAAGAACAGGTAATAGACATAAAACCATCCACTCCGGTTCGATATTTGTTCGAAGAAAATGCTTAGCTAATTCCATGCGTCTAACCAAAAAATCCCTTCTTCTTCCAATTTTTCGATCTTCCCATTCATTACCTGTGGGCCCTTCTTCCCCTAATTCTTTCCATTCTACCAAGGAATAATCTATAATAATTCGCAAATCTAGATCGGCTAATTGTTCCCGGATAGCAAGAGCTCCAGTAGAAATTTCTCGGTTGCGAAATGTATCGAAACCTTGGGTAGTAAAAAAAAGTGGGATGCTGTATTTCCAGGATTGGATTTCATATTCGAATGAACCTCGTAATCGTAAAAAAGTCGGTCTTTTAGCTATAGGCCTAGCAAAAGAAAAATTGGGATAGGATCCTATAGGATCTCCCCCCCTTCAAAATCGGACATGAACGTTTCCTCTCATCCGGCTCAAGTAGTTACACCAAATAAGGATAAAGAAAGGGGTTCTCGCTTTCAAATTCTAGAAAACCCCCACCCCCAAAAGAACTACTCCTTACTCAAGTTCCCAGTAAAGACCAAGCAACATTTCATTGATTCATTCTTCTTTTCCTTTTATTTAGATTTTAAAATTCTTTATTCAATTAGAAATTACGAAAATGAAATGTGAAATTCTTGAGTAGTCTACTTCCCCTCGAATGATGAATCTCCTTAAATTAAAGGAAAGAAGTGCCTTGGAATTCATAAGGGATTTACTTGTCTATGTATCGTTCCTTTCGATCTTTTAGGTCTTGCTTCACCTCGACGGTTATGCCACGATTTAAAGCCTATATGCGATGTATAGACTCCCGCAACCATGACATATTTGCTTCCTTGAACATAATTTCATTTCTTTCGAAAGATAAAGAAGGGGAATGATTAATTCCACAAAAGAAGTCTTTTTTCACGAGGTACAACTAGAAATTCTTATTGATTTTTTACTGAATCGACCATAGACCAATTCCCCTTTTTTCGGGAGTATTGAATACACCCATCGCATCAGTCTGAGCTTCATGTGACTCCTCCCAAGAGACATGTCAGATTCAGGGCATCCCAATTCGATTGACTGGGATGACAGTTTCATATTTCTAATCTGTAAAATCAAAATTTCGATCAAATCATACATCGCAATATACTAGGCCTTCTAATTCTTTAAGAGGTTTATCTAAAAGATTCGCGATATAACTAGGAAGACGTTTCAAATACCACACGTGGGTTACCGGGCATCCCAGTTTTATGTATCCCATTTGATATCTTCGTATCCTAGAATCAATAAATTCAACTCCACATTGTTCACAAAATTGCGGGTCTTCTTTTTCATCTCCGATTATTCGATAATTTCCACAAGTACAAATTCCACTTTTAATAGGCCCAAAAATTCTTTCACAAAATAATCCATCTTTTTCCGGTTTATTGGTTTTGTAATGAAAAGTATAGGGTTTTGTCACCTCTCCAACTATCTCTCCATTAGGTAGGATTTTATTGGCCCAAGCGCTTATTTGTTGAGGAGAAACTGATCCAATTCGGAGTTGTTGATGTTTATACCGATCAATCATAGAAGAAAAATTGTGATTCATTCCGATTAAGCTTCCTTCTTATTAATCTGGAAATTCTTCTCAGAGACAAGAAAATGATTCAGTTCCAAAGCCAAAGATCGTAGTTCTCGAACCAGCAATCGAAAAGATTCTGGAGCATCCTCGGGTTTTGGTATTGTTCCTCCAATGATCGTAGTACCAAGTACTTCTTGGCGAGCTCTAATATGATCAGATTTATAAGTAAGCATCTCTTGTAAAATATGAGCAACACCAAAGCCCTCTAGAGCCCAAACCTCCATTTCTCCTACCCGTTGTCCCCCTTGTTTGGACCTTCCTCTAAGGGGTTGTTGGGTAACAAGTGCATAATGCCCACTGGAACGTCCATGTACTTTATCATCAACTTGATGAATTAATTTCAAGATATAAGGCTTTCCTATTAGAACAGGTTGTTCAAAAGGATCTCCTGTTCGTCCATCAAATATTCTGCTTTTTCCCGGATATTCCGGTTCAAATACCCATGGATTTGCTGTTTGCTTACTGGCTTCATATAATTCAGAAAACACGAGTTTTCTCGAAGCCTCTTGTTCATATCTCTCATCAAAAGGTGCGATTCGATAATGTCTATTTAGCAGATCCCCCGCTAACCCGAGCGAGCATTCAAATATCTGTCCGACATTCATTCGCGAGGGTACTCCTAATGGATTGAAAACCATATCAACAGGCCTTCCATCTTGCAAATAAGGCATATCCTGTCTAGGCAAAATTTTTGAAATGATACCTTTATTTCCATGTCTTCCAGCTACTTTATCACCTACTTTGATTTCACGTTTCTGTGAAATATATACACAAATCATTTCTGGATTATAACTCGAACCCCCCTTTTTCTGGATCCATCTCACATCAATAACTCGACCCCTACCACCTATAGGTAGTTTTAGACAAGTTTCCTTTGAAGTGGATACCTGAATGCCAAGTATGGCCCGTAATAATCTATCTTCCGGAGCATACGACGATTCTTTCGCCGTCTGAGGCGTTAATTTACCTACTAAAATATCGCCCGTCTCTACCCAAGATCCCAGCATCACAATTCCATTTTTGTCTAAATTGCGGAGTAAATGGGCTTCTAGATGCGGTATTTCATTAGTGATCCTTTCGGGACCTTGGCTTGTCACATGAGTCTGAATTTCATATTTCCGTATGTGAAAAGAAGTATAAATATCTCCATATATCAGACGTTCGTTAATAAGTACCGCATCCTCAAAATTGTAGCCTTCCCATGGCATATAAGCTACTACTACGTTTTTCCCCAAAGCGAGTTCGCCACCAACTGTAGCGGCACCATCCGCTAAAACTTGTCCTTTTTTAATGCATTTACTCCGCTCAACCTGGGTTTTTTGATGCATACAAGTATTTTTGTTCGAACGTTGATACATAACTAATGGAATACTTATAGTATCTCCATTGCCCGATAAAACGATCTTGTCAATATCGGTATAAACGATCTTTCCCTCGTGTTCGGCTATAGCGGGAACCCCTGAATCTAGAGCCACTTGGCGTTCCAACCCAGTTCCAACAATGCACTTCTCGGACCGAGAGAGCGGAACTGCTTGGCGTTGCATATTAGAACTCATTAAAGCCCGATTCGCATCATTATGCTCGATAAAAGGAATGAGGGAAGCTCCAATAGAAAAATATTGGAAAGGAAAAATACTTCGAAGATGAACCTGTTCCCACGCAATAGTCAGGAATTCTTGACGGTATCGAGTCGGAACAACCTGTTCTTCTTGAATACCCTGATTCAGCGCCAAAGAATTTCCCGCCGCTACCATATAGTATTCATCTCTACTTGGTGATAAATAAAGCATTCGTGCTTTTTTTGATTTTTCAAAGATTTCATAAAATGGGCTTTCTAGAGATCCCCAATAACCAATTCTCGCATGAATTGCTAAGGATCCAATAAGCCCAACATTGATTCCTTCCGACGTGTCAATTGGGCAAATGCGGCCATAGTGACTAGGATGGATATCTCGTATCCGAAAACTAGCAGTTCGTCCTGTCAATCCTCCGGGGCCCAAATAACTCAATTTTCTCCCATGAACTATTTGTGTCAATGGATTAGTTCGATCCAAAACTTGAGATAATGGATGTAATCCGAAAAACGAATCATAAGTGGTTGTTAATGGAGTTGAAGTTACCAAATTTTGAGGAGTCGGCATCAATTTATGTCTAATAGCTCCGCATATAGTTCCTCTAATCACATTTTCTAACCGAACCAGGGCCAATCCGAATTGATCTTGTAAGAGATCCGCTACAGACCGAATACGTTTATTTTTCAAATGATTCATATCGTCAAGTGTACCCATTCCAAATTTCAGTCCAATCAAATGATCCGCAGCTGCCAATACATCTCGCGGTAACAAAAATGTATTGTTCTGAGGTATATTAAGATTAAGCCTCCGGTTCATATTTCGTCGACCAATCTTTCCTAATTCACATCTTTGGTGAAAAAATTTCTTTTGTAATTCCTTACATAAGGATTCAGAAAATACCGGATCTCCGCCTACACAAGCAAATTGTTGATAAAACTCCAAAATGGCATTTTCTTTTGATCCAATTTTTTTTTTCTCCTTATTCGTCAGGAAAGACAAGAAAATTTCAGGGTAGCAAATATTCTCTAGAATTTCTCTTAGATTCGAACCCATAGCTGATGATAGAACTAGAATAGATATTTTCTGTTTCCTACTCACACGAGCCCAGATCCTTGCTTTTCTATCAATCTCTAATTCTAATCTTCCTCCCCAATCTGATATTATGGTGCCCGCATAGATCGAAATTCCGTTATGGTCCAATTCTGACCGATAATAAATACCGGGACTTTGCAATATTTGATTGATCACAATTCTGTATATTCCATTTACTATAGAGGTTCCCAAAGAATTCATTAAAGGAATGTTTCCAATAAAAATTGTTTGTTCTTGCATATCCCCTATGCTTTTCCAAATTAATCCTGCGGATACATATAATTCAGAAGAATACGTGAGTGATTTATATACAGCATCTCTTTCTTTTAGCAAGGGTTCTACCAATTGATATGTTTCCACAAATAATTGAAATTCAATTTCTTGATCTGTATCTTCAATTTTTGGAAACTTATAAAGTTCTTCTGTTAAGCCCTGATCAATGAACCTACAAAATCCTTCAAATTGTATCTGATTAAACCCAGGTATTGTAGACATTCCCGCATTTCCATCTCCGAGCATTTTGAATTTCTCATTTATCAAAAAATCCCATTCGTTTTTTATTCTGCATCGAATCATATGAATCGATCTAGCAATGATGGAATTTAGATTCTGTTTACTGAATCACATGAAATTTTACCCAACTCCATATAGATGGAATGTATGAAATACGTATGAACGGAGGAAAAAAGATGATTTTAGACTTAATTAAATTGGAATTTCTAAGAGACCGATACAAATGGAAAGGAATTGAGAAATTCTACTTAGACTTATGGAATTTTGTATAGAATATCAAAAAAAAAGTAATTCAATTTATACCATTATTATGATATTACATATTCCAATCCGATTGGATACCAGAAAAATACAAAGATTCCCAATTTGATCTATTCGCTGAGATTGAGATAAAGACATAATAATCAGACACAATATAACAACATAAAGTTAATTTTTTTAGCACTTAACTTTTTCGTGGATTCCGTTGTTCAAAAAATGATTTGCAGAGAACCCTTTTTTCTTTTTTTACTTTTTTCTTTTTTTAGTAGAATTTTTAGAATACGATTGAAGTGCGTAAGAAGGCTTGTATTTAGTAAACCAGTGCCGATATAGCTATCTATATATACATCACTCCTCTTTATTTTATTGCATAGTTCTATTCAGGACAGCACATGTGGTGCTCTATCAAAATTTCTATTTTCTCTTCAATCGAAATTGCAGTACGACAATTTCCGGCTAATTCCCTATAGAGAGGCATCATACACAGATAAGATAACCGATAAACTAGCTGCGAAACAATTTATGTTCTGGGGTTTACATATACTTATAACTGCTGTTATAATTGAAATTGAGAAGGATTTTTTTTAATAAAAAAATCAATACCTGATTAGTTAGGTAGCAATTTTGATTTTCTTCTATCATTTATCATCAGGGAACACAATTTTAGATTTAAATCCAAGAGTCGTTCATGAATTTACAGTCACTAGTTAATGGGTCCAATTTGTCCTGAATTTTGGCTTTTGTGACTGAAAATACACATTTGGGTTTTCAATAGAAAAGAGAGGGATTTAGATATTGTGTGTTTTGAGATACTATAAAATCAATTGAAGAACTGGATCCACTCCAAAAAAAGGACGGATTTCTTGTAGGCAAAAGAAAAACGAGATTCCAGATGGAAGTACAAAAAATAAAGACATTTAGTA-CCCCCCCCCAACCCAAACAAAACAAGCAAAGGGGGAATATTTTCATTGATTTTGTATCGTTTTGGCGGCATGGCCGAGCGGTAAGGTGGGGGACTGCAAATCCTTTTTCCCCAGTTCAAATCTGGGTGTCGCCTGATCAACAAAAGACAAGACTCGAAATCCCTTATTCTCTTTGGCTGGTATAACTCGCCAAATCTTTTCCAGCAAAACACGCGTAGGAAAAAGACTCTTGAGACTTTCTTGATTCTAAATAGCTGGAGTTTCTGTTCTTTAAAGCGCTGTAAATCCTTGCATTTAGGATTCACGGAAAAATTATAGTAGTGGAGAAGGACTATCCTATCAATTACCGATTTATTTCCACTGCTAATGTAGTGTCTACTGACCGGGTCTTGAATTAGATTGAATAGCCCAAGGGGGAATCTAATTAATAGTTATGGAAGGGGCGGAAGATACTTTGTAGACAGTATACAGAATATACAGACTCATGAGAGTCTTTGAGTGCACGGGTATTCAATCAATATTCGATTGGATAGATAATTCGCTTTTACTTTTACTTAATGATAATCAAGGGCAACAAAAAAACGAATCCGTCTTATTATTACTACATATTAAGTAACATTCTCTTTGATACTTCCAAAGAAAAGTGTGACTGCGTATTTTGTTTCATTTTTCCCGATTCTACTAGAAATCATATATGAACTTGTTATAAGTGGATTTTTTGGAGTGGTTCATATTTATTGGAAAGGGTGTCGAAGGAGAATCCCTTTTTGACTCTGCACCTGTGATTCCACTATTATTAGTAAACAATAATGGAAAAACTTCTTCATATTCATAGAGATAGGGGACATAATTCACATGGATATAGTAAGTCTCGCTTGGGCCGCTTTAATGGTAGTCTTTACATTTTCCCTTTCACTCGTAGTATGGGGAAGAAGTGGACTCTAGATATACTACTAATTGAGTTGGGGAATCAAACTGTATCACTTTTTTTATAGATTCTTTCTAGATCGTTCTGCAAAGCCTATATAATTATATTAATTATATAATATTAAGTTAATTAGTTTAATTAGTTAATTATCGTTAATTAACTTAATATTTAATTCATTAATTTAATTCCATTTAGAATTTCGAAATTGAATTAATCAAAATATCTTCATTTCGAAATTCTATTGGCTTGGATTCTAGTGAAGTAATTGTATTCTATTCATAATATATATGAATAATACTCTTTCACAATCCAAATCAAACAAATATTTCAAGAATTCCCCTATTCGTATCTTGAAAGGAAAAGGGATAATAGGAATTTTATTCCAACCTAAGTCTTCCTAAATTTTATATTTCGCGGAACCGGCTCTTACCAGAGTTATATATGGACAATGAGGAAGAACGAGGAACACCGGGCCCTTTTTTACTTTATTATTTGTTTTTATTGTCCTTTTTACTGTTCAACGAGAAAAGAAAGAAGTTCCGCTATTTAATAATAATAAGATCGTGCCTTGGTCAAGTCACATATTTCGCATTTACCACTTTTTTTATTATATTATTTTCTAAATTTGATTTATGCTATGCTTTATTGACTCGTTTCATATCATGGCTCAAGGGTTGAAAATCGCTGGGTACCCCTTTTCGAAATCCGAAGAAGTTACCATAGAACTCCTTGGATCATCTGTCAACCGCTCAATCAATTACTTATTCGGAATGCTAAAAAAAAGATTACTTTATTTCATTTTCTTTTATTAACTTGATTTTCTTTTAGTAATATATGCCCAATTTTGTTTTTCTTTCATTGATTTGATTCTTTTTTTAATGGATACCGGGATTCATATTGAAAATAATCAGAAATCTAGAAATTAGAAAATCGTAAGAGTTGCCTTTCGATTATTTCAGATTGATTGGAATGAACAAAAATCAAATAGATGAAGCAAAGAAATATAATTGAAATACTGTGTACATTACATATATTGAATTGATATTAACATGGCTGAAGATACATATACATATTGTAGATTGATCTCTATTTAGTTTGTATCTTTATACATTACAATAATAAAAATAGATAGATAGTATGGTAGAAAGATTCATATATGAATCTTTCTACCATACTATCGGATCTCATAGGCTACTGCTCATTTAAGACGTGAAATTGGAATTTTTTTTCTTAAATCATTGATAAGAACTAAGAAGTCAAGTTTCATTCAAATTAATCACTTTGACTGACCGTTTTTACGTATATTATAAGCAAAAAAGCAGTAGGAACTAGAATGAACAGTGCAGTAGCAATAAATGCGAGAATATTTACTTCCATAATCTCATCGTTTCGTTTTTTTTTTTTTTACTTTTTACTTCGCAATAACTCGGGATTTAATCCCATAGAGATGATAAACCTTTCGCTTGTAAATTCAATGGGATGAATTCCATTTCGATGATAACGAATGGGATCAATATCATGAATAACAATATCTGAGCTACCAAGTCGATTCATCGTCGAGAATTGAATAGTATAACATAGGCAGATCTTTTATCCACACACCGAATACAAACTTTGATTTCTGATTCAATCAAAAGAATTCCTTTACTTTTACTTTAATACTTTATTTATAATACTTTACTTTTATTTATCATTCTTTTCTATTCTGTCTTTTCCCTAAGCGACCGCCTTCCTTGTACAACCACCTAACCGCTTTCCACTTCCATTGTTTACAAACGGTTTACAAATAAACCAAACAAAGAATCGAAACAAAATAGAAAAAAAAAAGAAAAGGATACCATTAGGCATGAAATTCTACCATTTGTACCCAGTTTAACAGAAAATGGCGAGATATATTGATCTATTTTTTTATTGGATTTGGATCCGTCGGGACTGACGGGGCTCGAACCCGTAGCTTCCGCCTTGACAGGGCGGTGCTCTGACCAATTGAACTACAATCCCGGGGAAATCAAATGTACAGCATACATATTCTTATGATTTCATTCAAACCATTTCTATTTAGATAAAAATCGCCGTGTTGTAACGGAGACGCGAATGATATATGGATATCCACATGAGTATACACTTTAGTGAGAGCAGCACGGTAATCCTTTCGTTATTGCCGATAATCCATTTTTCAATGAAAAAACGAGTCTTTTTTTTGTCCTTACTTTATTCCTTTCATTAGACTTTATACTTTCTATTTAATGATCCTGATATGAATCTAGATCGTTAGCAAGATCAGAATTTATGGGAACAAATAAATGGAGCAAATAAAAAAATAAATGGCGGTAGGGATATATCAGAAAATTGGACTTTTTTTATTCTTTATTCTTTCGTATCTGGCATTTCGGGAAAACAAAAGGGGTTATATCATTTCATGGTGGACAGCGAATTATTGGGCCGAGCTGGATTTGAACCAGCGTAGACATATTGCCAACGAATTTACAGTCCGTCCCCATTAACCGCTCGGGCATCGACCCAGGAAGAATCAATTCTAGGCTTATTGATAATACACGATCAACTAACTTCCTTTCGTGGTACCCTACCCCCAGGGGAAGTCGAATCCCCGCTGCCTCCTTGAAAGAGAGATGTCCTGAACCACTAGACGATGGGGGCATACTTCCCCGACTGCCATCATACTATGCTCATAGTATGAACAGTTTTTTGAAATTGTCAATATAATAGAATGGTATGACTAGATCGGAAGGATCTTTCCGTCTTTTCTGATCCCATACCCACAGCATTTTTTGATTCGTCATTTATATTTATATTCATCAATCACTCATTCTAATCGACATTCTATTCTAAAACTAAAATTGCTATTAAAAATAATAAAAATCGGACAAAGTAGAGGACTTTTTGTGGAAGTGATTGGTCCGACATAAAAGAGGGTTAAACTTCATTTATTCCACTTTCATTCATTGATTCACTCCTTGTTAAGATGAGATAGGCGTATCCCTATATCACACTAGGCTGGGAAATTAACAAATGAGAAATATGAAAATCGGGGAACGGAGATCAACAAGTTATCAAAAATTGTTTTTTTTCTCTAAAAATTAGGTTCAGGAGACAAACCGAATCTCTTCATCACATGGTCAAATTGGTAGGTACATGTATCAATCAAATGAATTTCGTTCCGTTCTGATGGGGTCAGGTCAATTCAAGTCAATTCCATTAGGGTTGGGCTTGAAACAATTCATTTTGTTGATATTTATCAAATCCAATATCAATAAACCAAATTTACCCTATACTTATACTCCTTAAGTAACTAAAAATTCTCGTTACCCGTGGGACACTAACCGCTATGAGTCTACTGAATATACTTATAATATATATATATACATAGATAGATCTCTCTTATCCGCCTAGTGACTCATTTAGTAATTGAATCAAACGGCCCTTTTAACTCAGTGGTAGAGTAACGCCATGGTAAGGCGTAAGTCATCGGTTCAAATCCGATAAGGGGCTTTTTCATAAAAAAACTCAAGTAGTAATATTCATATTGAAACGAAGAATAGAGATATTGTTGATTTGTAATAAAAAAAAGTAACCAACTGTATAATAAAGTAATTTTAAACTTTCGAATTTAATGATAATAAGTTATCCTTATAATGAGTTAGAATATACTAATTAGAATAGTAATTCTAGTTATAAAAGAAAGTTGAATATTTGTTTATTATACTGAGGAATGATAAGTCATCTCTTCAATCGCCAAATATTTTTCTTTTCCATTATTCCAATCTAATCCATTGTTAAAGATTAGAAATCAACAAAAGAAAAAGTAAGTGGACCTAACCCATTGAATCATGACTATATCCACTATTCTGATATTAAAATTTCAAATTCGATAGATATTAAATTCGAACAGTGGATCTTTTGTTATTTCATATTTCTTTGGACTCCGCAAGAATCCGTCGATATTTCCGATTAAATCTTCTTGTTCCTAGGCGTTCCATACGGAGAAAAGTTTATTTCCAAGTTACAAGACAAGAAATATTTCCAATATCTTTCTTTTTCTTTGATTCTCGAACACAAGAAGATCAATTTTGATTTCTATCTAATTTATATCTATATAAGATTTATATATAGATAAATCAGATCATGGCTTCATGTATCAAATATTTGCATATCGAGGCATACGATCTTTTTGTTTTGTTCCGACAATGTGAGAGAGTGGGTGTGAGAAAGAAACTTTCATTTACAGTCTCCTATTATTTAATTTAATATTGTATTGAATTTAAAAAATAGAAATTAGAAGAGTACATAAAAATATTTATTTTTCTCAATCTCACGAACAAGATCCAAGAATAAGATTAGTTGATAGCGCCAGAGGAGTAGGAATAGGTCTGGTGATCAACCAGTAAGGAGAGAGGGGATCACTTCTTCCTTGAATTGAAGTGAAGAGTTCTTTCAAAAAATTCATCGATCTGATTGATGAGTCATAAGACAATTCATGGTTCAGTTTCAGACGATTATTAACAATAGGAAGGAATAAACGAATTGAGTTCATGGATTTACCTAAGTCAGGCTATGGACCAATAACAATAAAGGATTTTTATCTTCGAAACCAATTATAAGGGGCAGTGTACGGTACGAGAAATCAAATCATACCTAAATGATCGAATCCTCGAGCGTCCCGAAAGTTCCATAACATAAGGTGTTCGGAAATGGTTGAAGTAGTTGAATAGGAGGACCGTTATGACTATAGCCCTTGGTAAATTTACCAAAGATGAAAATGATTTATTTGATATTATGGATGACTGGTTACGGAGGGACCGTTTCGTTTTTGTAGGTTGGTCCGGTCTATTGCTCTTTCCTTGTGCCTATTTCGCTTTAGGGGGTTGGTTCACAGGTACAACCTTTGTAACTTCATGGTATACCCATGGATTGGCCAGTTCCTATTTGGAAGGTTGTAACTTCTTAACCGCCGCAGTTTCAACTCCTGCTAATAGTTTAGCACATTCTTTGTTGTTACTATGGGGTCCTGAAGCACAAGGGGATTTTACTCGTTGGTGTCAATTAGGTGGTCTTTGGACTTTTGTTGCTCTCCACGGTGCTTTCGGACTAATAGGTTTCATGTTACGTCAATTTGAACTTGCTCGATCTGTTCAATTGCGACCTTATAATGCAATAGCATTCTCTGCTCCAATTGCTGTTTTTGTTTCTGTATTCCTGATTTATCCACTAGGTCAGTCTGGTTGGTTCTTTGCGCCTAGTTTTGGTGTAGCAGCGATATTTCGATTCATCCTTTTTTTCCAAGGGTTTCATAATTGGACATTGAACCCATTTCATATGATGGGAGTTGCCGGTGTATTGGGCGCTGCTCTGCTATGTGCTATTCATGGTGCTACCGTAGAAAATACTTTATTTGAAGATGGTGATGGTGCAAATACATTCCGTGCTTTTAACCCAACTCAAGCCGAAGAAACTTATTCAATGGTCACCGCTAACCGCTTTTGGTCCCAAATCTTTGGGGTTGCTTTTTCCAATAAACGTTGGTTACATTTCTTTATGTTATTTGTACCCGTAACCGGTTTATGGATGAGTGCTCTTGGAGTAGTCGGCCTGGCTCTGAACCTACGTGCTTATGACTTCGTTTCCCAGGAAATCCGTGCAGCGGAAGATCCTGAATTTGAGACTTTCTACACCAAAAATATTCTTTTAAACGAGGGTATTCGTGCTTGGATGGCGGCTCAAGATCAGCCTCATGAAAACCTTATATTCCCTGAGGAGGTTCTACCCCGTGGAAACGCTCTTTAATGGAACTTTAGCTGTAACAGGTCGTGACCAAGAAACCACCGGTTTCGCTTGGTGGGCCGGGAATGCCCGACTTATCAATTTATCCGGGAAACTGCTGGGGGCTCATGTAGCCCATGCCGGATTAATCGTATTCTGGGCCGGAGCAATGAACCTATTTGAAGTGGCTCATTTCGTACCAGAAAAGCCCATGTATGAACAAGGATTAATTTTACTTCCCCACCTAGCTACTCTAGGCTGGGGAGTAGGTCCTGGTGGGGAAGTTATAGACACCTTTCCATATTTTGTATCTGGAGTACTTCACCTAATTTCCTCTGCAGTATTGGGCTTTGGTGGTATTTATCATGCACTTCTGGGACCTGAGACTCTTGAAGAATCTTTTCCATTCTTTGGTTATGTATGGAAAGATAGAAATAAAATGACCACAATTTTGGGTATTCACTTAATCTTGTTAGGTATAGGTGCTTTTCTTCTAGTATTCAAGGCTCTTTATTTTGGGGGCGTATATGATACCTGGGCTCCGGGGGGGGGAGATGTAAGAAAAATTACCAACTTGACCCTTAGCCCAAGTGTTATATTTGGTTATTTACTAAAATCCTTCTTTGGAGGAGAAGGGTGGATTGTTAGTGTGGATGATTTGGAAGATATAATTGGAGGGCATGTATGGTTAGGTTCCATTTGTATATTTGGTGGAATCTGGCATATCTTAACCAAACCCTTTGCATGGGCTCGCCGTGCACTTGTATGGTCTGGGGAGGCTTACTTGTCTTATAGTTTAGGTGCTTTATCTGTTTTTGGTTTCATTGCTTGTTGCTTTGTCTGGTTCAATAATACCGCTTATCCTAGTGAGTTTTATGGGCCCACTGGCCCAGAAGCTTCTCAAGCTCAAGCATTTACTTTTCTAGTTAGAGACCAACGTCTTGGGGCTAACGTGGGATCCGCTCAAGGGCCTACTGGTTTAGGTAAATATCTAATGCGTTCCCCGACTGGAGAAGTCATTTTTGGAGGAGAAACTATGCGTTTTTGGGATCTGCGTGCTCCATGGTTAGAACCTCTAAGGGGTCCCAACGGTTTAGACTTGAGTAGGTTGAAAAAAGACATACAACCTTGGCAAGAACGACGTTCTGCGGAATATATGACCCATGCTCCTTTAGGTTCTTTAAATTCTGTGGGTGGCGTAGCTACCGAGATCAATGCAGTTAATTATGTCTCTCCGAGAAGTTGGTTAGCTACTTCTCATTTTGTTCTAGGCTTCTTCCTATTCGTAGGTCATTTATGGCACGCGGGAAGAGCTCGTGCAGCTGCAGCAGGATTTGAAAAGGGAATTGATCGTGAGCTTGAACCTGTTCTTTCCATGACTCCTCTTAACTGAGAGAGGGGCTCCAATGCTTATGCTTAAAATAGGAATCGATTTGATTGCACCATCCATATTGAGGGAAGCGGGTCATACTTAAAAAGTATTCCTTTTTACTTTCTTTTCAACTCAGTTATATCTAATTGATTTTCTCTTTTTTTCTGGCTCGGCTATCCTGCCTAGCCGAGCCATTCCCTTTTATGAGACGAAAAAGAAAAGCCAGGCAAAACCAATAAAAAAAATCGATTCACCGAGCAAAAGGAGAGAGAGGGATTCGAACCCTCGATAGTTCTTTGTTTTGAACTATACCGGTTTTCAAGACCGGAGCTATCAACCACTCGGCCATCTCTCCGAAAGACAATTTCTATTTTACTTTTACTGAATAGAACATGGCTATATGAGTTAGTTGATATCATTACTATGTATAGAAAGATATTAGGCGTGAATCTATAGATCAATCTATCTATCTGTATATATAGAAAATAGATAGATGCCCGATCCAGCACTCCCGTTTTTGAAGTCAAAAAAAAGTACTCTCGACTCCATGTCCGAATAAAAGTGGTAAAAAGTTGGAAATACGTCATATAGAATCAATTGATTCATGGTAAAATCCCTCTATGATGCATTCTATTCAAATTTTTTGGCTGATAGAGGGATCAAATGGTATAGTTCTTTTTTGTTGGTAACTTGGAGGATTAGAAACATGACTATTGCTTTCCAGTTGGCTGTTTTTGCATTAATTGCTACTTCATCCATCCTACTGATTAGTGTACCCGTTGTATTTGCTTCCCCGGACGGTTGGTCGAGTAACAAAAATGTTGTATTTTCTGGTACATCATTATGGATTGGATTAGTATTTCTGGTGGGTATCCTTAATTCTCTCATCTCTTGAATCCATTCATTCCAGATCCAACAATGAAATGACCCCTCTCACGAATTTTTTCGGGTTGTGAGACACATTAAAATTTACTATAAGTCTCCAAAATGAAAATAAAGAAAACAAAAAAATTAGAGAGAGGGGTCAAACTTTTGGAACTTGACTGAAAAATGAACAATAAAATTATATTATTATAAATAAAAATAATATATATAAATAAAAATAATATAAAAAAATAATAATCTAAATTAGATTAGTATAATCTATTTAATAGAATTTAATAGAATTCTAATAAACTAAATTCTAGAATTTTAATAAAGATAATAGAATTATCTAATTATTAATATAAATCTATATAGATATTAGAAATATAAATCAAATTGAAATAGAAATAAAATATTGAAAAATATTCAATAATGAATTTAAATTAATATTGAAAATTTCAATATTTACTTGGCTTTCATTTAAATTGGTTTTAATTGGTTTGTTGGTGGAATTTGATGGAATCACCCTGAAGAGTGTATCTGGCCTAACTGGGGATAAATATTATCCAGACATTTCAAGGAAAAATGCGGATATAGTCGAATGGTAAAATTTCTCTTTGCCAAGGAGAAGACGCGGGTTCGATTCCCGCTATCCGCCAAAATGTATTTAAGAGGATAAAAGATTCCTTATAGTTGACCGTGATAGTATAGTGGTTCTATCTTTCCACCCCAACAGAAAAAGAAAAGTGTTAATTAATTACTAGTTAACAGAATCAAACCTAATTTTTTTGTCAAAAAAGACAAAAATGTTGCGGAGACGGGATTTGAACCCGTGACCTCAAGGTTATGAGCCTTGCGAGCTACCAAACTGCTCTACTCCGCGATGAAGAGAAGAACTGGGAACTAATGAACAAAGAAGGATTGAATGCGCCCCTCTTCCATATCTGTATAAATAGAATAGCCTATTTATACAGAATGGTAAAGGGGCCCCTCTATGATCATGGATCATAGAAATAAATAGAAAAGTGAAGGGATATTTTAATCCTTACCAACTTGATCTTGTTGCCCCCGGCAACAAACATACATGAACCATTTCACGAAGTATGTGTCCGGATAGTCCAAAGTCCCGATAGTTAGCTCTCGGTCTTCCGGTCGAAAAACAACGTCGATGAAGACGTGTAGGTGCACTATTACGCGGTAAGGATTGTAACTTTCCATGAATTTTCCATTTATCGCTCAACGACGGAACTTTGTTTATTTCTTTTTTTGAGGATCGACGAATCAAATGATATTTTTGTTCCAATTTTTGCCTTTTCTTCTCCCTATGAATCAAACTTTTCCTTGCCATAATGGTTCAGTTCCTATGATTATCATATCAATGATACAAGTCGGATCCTAGATGTAGAAATATAGCTGTAGAAATATAAGAAGGCATATACCCTTCTCCATCGAAAGAAATGATATTATCGCGCGGATACAAGACAGAAAGAATTAACCAAATTTGCCCGATGTAGAGGCAATCAAGAAAGCCGCATAAGTGAATATATAACCTACAGAGAAGTGGGCTAATCCAACCAATCTTGCTTGCACAATGGAAAGAGCCACAGGTTTATCTCTCCATCGAATCAAATTAGCCAAAGGTGTGCGTTCGTGAGCCCATGCTAAAGTTTCAATCAATTCCTGCCAATACCCGCGCCAGGAAATTAAGAACATAAATCCAGTAGCCCAAACAAGATGTCCAAATAAGAACATCCACGCCCAGACTGATAAACTATTCATACCAAACGGGTTATACCCATTGATAAGTTGGGAAGAGTTTAACCATAGATAATCTCTTAACCATCCCATCAAATAAGTGGAAGATTCATTAAACTGTGAAACGTTACCCTGCCATAACGTGATGTGTTTCCAATGCCAATAAAAAGTAACCCATCCAATGGTATTTAACATCCAGAAAACTGCCAAATAAAATGCGTCCCAAGCCGAAATATCACAAGTACCGCCTCGTCCCGGACCGTCGCAAGGAAAACTATAACCGAAATCCTTTTTATCTGGCATTAACTTGGAACCACGTGCATCTAAAGCACCCTTTACTAAGATCAATGTAGTTGTATGTAAACCAAGAGCAATAGCATGATGAACCAAGAAGTCTCCAGGACCTATTGTTAAGAATAGAGAATTACTATTCTCATTAACAGCATTTAACCAGCCAGGCAACCATATGCTTCGACCCGCATTGAATGCTGGGCCATTCGTTGAAGATAAAAGTACATCGAATCCATATGAAGTTTTACCATGAGCAGATTGTATCCATTGGGCAAATATCGGTTCGATCAAGATTTGTTTCTCCGGAGTACCAAAAGCAAGCATGACATCATTATGAACATAAAGTCCCAAAGTATGGAACCCCAGAAACAGGCTGGCCCAACTTAAATGGGATATGATAGCTTCCTTATGGTCTAACATTCTTGCCAATACATTATCCTCATTCTGTTCCGGATTGTAATCTCTAATAAAAAATATAGCTCCATGAGCAAAAGCTCCTGTCATGATGAATCCTGCGATGTATTGGTGATGAGTATATAACGCAGCTTGAGTAGTAAAATCTTGCGCTATGAATGCATAAGCAGGTAAAGAGTACATGTGTTGAGCTACCAAGGAAGTAATAACCCCTAAAGAGGCTAGAGCAAGGCCTAATTGAAAATGAAGCGAATTATTGATTGTGTCATAAAGACCCTTATGTCCGCGCCCCAATCGTCCTCCCGGAGGAATATGTGCTTCTAAAAGATCTTTTATACTGTGCCCAATCCCGAAATTAGTTCTATACATATGACCAGCAACGAGAAAAATAAATGCAATAGCTAAATGATGATGAGCAATATCGGTCAGCCATAAGCTTTGCGTTTGTGGATGGAATCCCCCGAGAAGGGTTAGAATGGCAGTTCCTGATCCTTGAGGGGTACCAAATAAATGACTACTTGAATCGGGGTTTTGAGCATAAAGATTCCACTGACCTGTAAAAAGTGGGCCTAACCCTTGGGGATGCGGCAATACATCTAAGAAATTATTCCATCGAACATATTCCCCCCTGGATCCAGGAATAGCGACATGTACTAAATGCCCTGTCCAAGCCAAGGAACTTACTCCGAACAGTCCTGACAAATGATGATTGAGACGGGATTCGGCATTTTTGAACCACGAAACGCTCGGTTTCCATTTCGGTTGTAGGTGTAACCAACCCGCTATTAAGGATATGGCAGAAAGAAATAATAGAAAAAGAGCTCCAGTATAAAGATCCTCATTAGTGCGTAAACCGATTGTATACCACCACTGATAAACACCAGAATAAGCGATATTCACTGGACCGAGAGCACCTCCTCGAGAAAAAGCTTCCACGGCCGGTTGACCAAAATGAGGATCCCAAATTGCATGAGCAATAGGTCTTACATGTAAAGGGTCCTGTACCCATGCCTCAAAATTTCCTTGCCAAGCTACATGAAAGAGATTTCCGGAAGTCCACAGAAAAATTATTGCTAATTGCCCGAAGTGAGAAGCAAAAATATTCTGATAAAGACGTTCCTCAGTAATATCATCATGACTCTCAAAGTCATGTGCGGTAGCAATACCAAACCAAATACGACGAGTAGTGGGGTCCTGCGCTAAGCCTTGGCTAAACCTTGGAAATCTTAATGCCATAATGCCTTTCAAATCCTCCTAGCCATTATCCTACTGCAATAATTCTTGCTAAGAAGAACGCCCATGTTGTGGCAATTCCACCCAGAAGGTAATGGGTTACTCCTACAGCACGTCCTTGTACAATGCTCAAGGCTCTAGGCTGAGTAGCAGGAGCAACTTTTAATTTATTATGAGCCCAAACGATTGATTCAATAAGTTCTTGCCAATAACCACGCCCGCTGAATAGAAACATTAAACTAAAAGCCCATACAAAATGAGCACCTAGGAAAAAAAGGCCATATGCAGATAATGAAGAACCATAAGACTGAATTACCTGGGATGCTTGTGCCCATAAAAAATCGCGGAGCCACCCATTAATCGTAATGGAACTCTGCGCAAAGTTTCCTCCTGTAATATGAGTTACCACCCCTTGATCGCTTATACTACCCCAAACATCTGACTGCATTTTCCAACTGAAATGAAATATTACTACCGAAATTGCATTGTACATCCAGAATAGTCCTAAGAAGACATGATCCCAAGCGGATACTTGACATGTCCCCCCTCTTCCAGGCCCATCACAAGGGAAACGAAACCCAAGATTTGCTTTATCCGGTATCAAACGCGAGCTACGAGCAAATAGAACTCCTTTCAGGAGTATCAATACCGTCACATGAATCGTAAATGCATGAATGTGATGTACCAAAAAATCTGCGGTTCCTAATGGAATAGGTAACAAAGCTACTTTGCCACCCACTGCCACTAAATCACCACCCCCCCAAGTCAAACTGGTGCTTGCTGTTGCACCAGGGGCCGTTCCACCAGGCGCTAAGGCGTGGGTGTTTTGTATCCATTGAGCAAAGACAGGTTGTAATTGTATCGCGGTATCTGAAAACATATCTTGTGGACGTCCTAAAGCACTCATGGTATCATTATGAATATACAAACCAAAACTGTGAAATCCTAGAAATATACATACCCAGTTGAGATGTGATATGATTGCATCGCGATGCCTAAGGACACGATCTAATAGATCGTTGTATCGAGTAGTTGGATCATAGTCTCTTACCATAAAAATGGCTGCATGCGCAGCAGCACCAACGATGAGAAATCCACCAATCCACATGTGATGTGTGAACAATGACAATTGTGTACCATAGTCAGTAGCTAGATATGGATAAGGGGGCATGGAATACATATGATGAGCTACTACAATGGTTAAAGATCCTAACATAGCTAGGTTAAGAGATAATTGAGCATGCCATGACGTTGTTAGGATCTCATATAGTCCTTTATGGCCCTGACCTGTAAATGGACCTTTATGAGCCTCTAAAATATCTTTTAGACCATGACCAATTCCCCAGTTGGTCCTATACATGTGACCCGCTATCAGGAAAAGAATTGCAATAGCTAAATGATGGTGTGCAATATCGGTCAGCCATAGACCCCCAGTTACTGGATCTAATCCTCCACGAAAAGTCAGAAATTCCGCATATTTTGACCAATTCAAGGTAAAAAATGGGGTTGCTCCTTCGGCAAAACTGGGATAAAGTTGAGCCAAAAGATCCCGATTCAAGATAAATTCATGAGGAAGTGGGATCTCTTTAGGATCTACTCCAGCATTTAAAAATTGGTTAATCGGTAAAGATACATGTACTTGATGCCCCGCCCAAGAAAGGGACCCAAGCCCTAGCAGCCCCGCTAAATGGTGATTCAACATAGATTCTACATCCTGAAACCAAGCCAATTTTGGAGCAGCTTTGTGATAATGGAACCAACCGGCAAAAAGCATTAAGGCTGCAAAGATCAATGCGCCAATTGCGGTACAATAGAGTTGTAATTCACTAGTTATTCCCGACGCTCGCCAAATCTGAAAAAAACCGGAGGTTATTTGTATTCCTCGGAAACCCCCGCCCACATCACCATTCAATATTTCTTGGCCCACTATTGGCCAAACCACCTGTGCACTAGGTCCAATGTGAGTAGGATCGCTTAGCCAGGCTTCATAATTGGAAAAACGAGCACCGTGGAAATACATGCCACTCAGCCAAAGAAAAATGATGGAGAGTTGTCCGAAATGGGCACTAAATACTTTTCGAGAGATCTCCTCCAAATCACTGGTATGGCTATCGAAGTCGTGAGCATCAGCATGTAGGTTCCAGATCCAAGTGGTAGTATCAGGTCCCTTAGCTATGGTTCTTGAGAAATGACCCGGTCTGGCCCATTCCTCGAAAGAAGTTTTTATGGGATCCCTATCTACCAAAATTTTTACTTCTGGTTCCGGCGAACGAATAATCATTGAGTCCTCCTCTTTCCGGACAACACATACAAAGAAACCCGCCAACAGTCAGTCAAGCGATTAGTGAACCTATGAGAGATGCTTATAATTAGTTTCTTTCTCTTCTACTTCTTATCTCCCATCTATTTATTTTCTTTAGTTATTCACTAGAGCAATTATGTCTGGAAGTCGATCCAGGGCAAGTGTTCGGATCTATTATGACATATCCATGAGGTGCTCAACGGACCTTTTGAATTGTTTTTAATCTTATAAAACCCTTTCCAGGCTTTAAATTTCTCAAAAACTATTTTTTTGTACAACCTAGTGTATTCATATCGCAATTAGAAGTCCCTAAATGGAACTACTTTATCGCGTGAGCAGTCATTAGTCATTACTAGGATAAGAGACATTCCGGCGAGGGTCTCTTTTATTAGTTTTATTTTATTAGTTTTAATAGGAGAAAAAAAATACATTCTCTGCCCTATCCCTGTATCGTTTATCCGTACGAAATACCAGACGAAATAGAATAATCTTAGAAAGGATATAATGAAATTCTTTGATTGGTTCTTCCCAGAGAAATGATCCTTTTTATTTTACCGATGGGGCCAACAAACAATTAATTATTAATTATAACAAACGAAAATAGATATCTAAATTATAAAGAAATAAATAAACAGAGAGTTATTATTCGAAACGCCCCGTGATCTTCAACCAATTCTGCGCTTCAATATAATTACCAGGAGTAAGCGCAATAGCTTGTTTCCAATACTCGGCGGCTTGATTGAACCAAGCCTCCGCAATTTCAGAATCTCCCTGTCTAATGGCCTGTTCTCCCCGGTCGGAATAGGCGGGTCAATTCCTTTCCTTAGAACCGTACTTGAGAGTTTCCCGCCTCATACGGCTCGGCAATCAATTCTTTTGGTGTCCCGGTTTTTTTTAATCTACTATATCGAAATCGAATTGAATGAGATTTCTCATAGATCATCCTTATACTTTTTTCGCGGGTTAACCAAAAGAGATTAATTCCATGAGCATGAGTTTCAAACTTGACTTTTGATTAAATTAATAATCAGCTTTCATTTTATCTTTTCTCCCACCGTCAGAAGAATAACATATAAGCATTTCCACTATCGTTAGAATTTTCTGAAAGGTATCTATCTCGCTTTCATATAAAAATTTATATAGAATCGTTGAAAAAGTCTTTTCTTCCTAAGAAAGAAAAGACTTACTGTCTTTGGGATCTGATGCTACACCGCTGCTCAATACCTTAGGGGATCGACTTTATTACATAAGTTGATTCCTTACTTTTATCTCATATCATGACATAAATAAGCAGTTCTTATTGGATCGGCATCGGCCCAAAACCTCGCGAATTGGTCTTTACGGTGCTTCCTCTATCAATTAGATCCTTTATCCATAGAATAAACTATCTAGGCTTCAACTTCTATGAAGTTTCTTTCTTTGCTACGGCTGATAAAAATCGTTTTTTGCACGATGCGTATGTAGAAAGCCTATTTTTTTCTAGTATTTAGTAGTGTATTTGCTCTTTCTTCCCCTCCCCTTTTTTTTTCTTTTCCTTTTTTTCTTTCTATAGTAGAGATAGTCGCACGTAATGACAGATCACAGCCATATTATTAAAAGCTTGTGGTAAGAACGGGTTTCGTTCTAGTGCCCGAAAATAATATTCTAAAGCTTTTGTATGTTCTCCGTTACTTGTGTGGATAAGGCCTATGTTATAGAGTATATAGCTTCGATCATAGGGATCAATTTCTAGTCGCATAGCTTCATAATAATTCTGTAAAGCTTCCGCATAATTGCCTTCAGATTGAGCTGACATCCGTTACGGTCGTCATTCGATTCAAAGAATTCTCCGTTCCAGAACCGTACATGAGATTTTCATCTCATACGGCTCCTCCCTTATGTGCATAATGAGAATCTTTCAATCTTTTTTGATTCCATGTATTATTCTCATTATGAACTGAGTGGGGCTAATGTTTTTACAAGAAATCTCTAGCCAACCTTCCTGCAAAAGATCTTTTCTTAACATCACGCGTGTTGGTACTGGTACTAGATAAAACTGTAAACTTCAACAATTTCTTTGTTCTCAACGCCCCTAAATTTCCAGGAATTAATCACTTCAACAGTCTTCGATGGTTCTAAGGGTATCCAAAGGACGAACGAGATGGATGTTTGTTATCCCAACCATTCTTCTTAGTCCCGATCCCGATAAGGAAAAGGGGCAATTTCTAACAAAGTTTTCGTGTTGTTGATTCCTAGGCGTAGCGCCTTTTCCCCTATGCCCGCCTATTGGTACTAGTGTAGTAGGGTTGACCTGCAATACAGAACCCATAGGTGTAACCTTTCGCTCAATACTAGAATCGACAATTGAAGCATCTGAGGCTGCATTAATCGGGGATACACGACAGAAGGAATTGTTTTATCTCTAAACTTCACCTTCTACAAGCGTAGATTTTTTCAATAATCTTTTTTTGTTCTTTTCTATCCCGAATCGTCTTTCTTTCTCCTAAGACCGAAAGCGGTAAATAAAAAGATAATCAAATCACACCATCTCTGTAATAGGTAAATGCCTCTTTTTCTCCTGAAGTGGTCGGAATTATTCGTAATAAGATATTGGCTACAATTGAAAAGGTCTTATCAATAAAATTTCCATTTATCCGCGATCTAGGCATAGGGAAAAATCCATTCTATAATTCTTTTCATTACCTCTCGTGAGAAAATTATCCCACAAACAAAGGAATTGTACAGTACAAAATAACATAAAAGCAGACTCATTAAAAAACAGATATGACCTTCTACTTCAAATTTTTCTTTTTGGCAGGAGTCGATAAAAAATAAGAAATATTTGAATCCGATTTGATTTCATTCAAATGGAGTAGTATAAGAATGAAAGGAACTATTCCGATTTGATCGAAGTTGAAGAATCAAAGAATTTCTCCTGCGGATTAGGATAAGGATAATTCGAGAAGTTTTTCTTAAATTATGATCCAAAGAAGAAAAAGCATGGAATAATCGTTCTATGATGAAAATAGAATAACCCTCCCTTTTGTGAGTTGTGCATAGCGGGTATACGCTTATACACTATACGATCAAATCGAAAAATCCCTGGGATGCTTTATGAATTTGTAATAGATTTACAGGTTAAGGGGTTGAGTGATCTAAAACTGGAAAGGAATTTTAGAATTCTTATGGAAATCGAATTCGAATTTAAAGATAATTATGATCGAAAGATATCCATTAACCATAGTCTAAAAAAAAATAGACCGATCGGTTGATTCGTTCCAATTCATTGATTGAATCTGGTAGAAATATCAGAAAAAAATCGGAGCACCGCCTTGGCAAACAAGATATATATCTTATTTGTTTTTAACAGTTTTTCACAAACACAAAAAAAAAATTCTCTTTTTTTCCCAGGCTCGAAGGAAGGATTTTTTTTTTCTTTGATGAAAAGTTTTCTATTTTTTCTAGTTAGAATGGATTCGATTGTCCGTATCCATCTAACAATCTAATATGAACAACTCGCTATTCACTCGGGTTCTCGGTCATAATCATTATGTAGGAGAGATGGCCGAGTGGTTCAAGGCGTAGCATTGGAACTGCTATGTAGACTTTTGTTTACCGGGGGTTCGAATCCCTCTCTTTCCGTACCTTCACCTAATTTACCAATGTTACTGACCGCAATTGATCCAATCAAAAAACAATGAATACCAGACAGTCAGACCTTTTTTTGAGATAGATTCTCAATTCCTAATTTCTGTGATACGGAAAATCCAGGAAAGAAAGGGCGGGCAGGGGATAAAAATCTACCCTCTGATCTATGATACATGAATGGGGGAAAAATAAAACTCCCCGGATCAAATTCCTTGCCTTGTGTCCCTTTCCTTAACTTAGGTGAAAGAGGAAAATTGTACGAACCTCTTATTCTTATTTTAGTTAGGTTTAAGTCTGACGAGAATAATATTCTACGACAAGCAATTCATTTATTTTCAAAGCGACCCATTTACTATCTATTATTTGATTGACTAATCCTTTATATTGGAATGCGTGAAGAGTCAAATGTTTTGGCAATTCCTCGGGGTGGGATGAATCAAGATAATTTTGAATTAGAGCTCTAGATTTTTGGTCATCCCTTGCTGTAATAATATCTCGGGGTTTGCAACGATAACTTGGTATATCGACTATACGACCATTAACTAAAATATGTCTATGGTTAACTAATTGGCGGGCTTGAGGAATAGTTGAAGCCATACCCAATCGAAAAAGAATGTTATCCAAACGCATTTCAAGTAATTGTAGTAAAACCAGACCTGTTGACCCTTTAGCTTTTCCGGCGATACGAACGTATTTAAGTAATTGTCGTTCTGTAAGACCATAATGAAAACGCAATTTTTGTTTTTCTTCTAAACGAATACGATATTGAGATTTTTTTCCGGAGCGCGATTGGTTTCTAAGATCGCTTCCGGCTCTAGGCCTTTTACTCGTTAGTCCCGGTAAAGCCCCCAGACGGCGTATTTTTTTGAAACGAGGCCCTCGGTAACGTGACATAAAGACTCCTTATTTTATTGAATTTCATAAACCTAAATTAAAACTGAGCTAAATGATAAATGAAGCGAAATTCACTGAAGTATTGGACTACAAAGAATAATGAGATGATTTGTATCAATAGCCAGACCCTTTTTTGTATTGTATATACATATATAAATATAAATCAAAAAAAGGAACCTTTTTTTGATTTATTCTGTCGAGATCTAACTCCTCCAATTTTTATTCATAATTGGAAGCTCCTACAGCATACTAGATCGCTGACCTTTGGAAAAAAAGGGAAGAAGCCTTTTCAATGTTCTTTTCTTTCAAAAAGACAAAATAAATCATGTAAAAAATCAAACAAATAGAGAAAAGCCGGCTATCGGAATCGAACCGATGACCATCGCATTACAAATGCGATGCTCTAACCTCTGAGCTAAGCGGGCTTAAATAACAGAAATTGTACATGCATAGGAATTCATTAAATTCCTAGGATCTTATCTATTAACTTTCATTCTTAGATATTCATAAAGAATAGAATAGAATTTCAAATAAATATATTCAATTCGATTATTCTATATTAGAGAATATACATAATATTCTATTCTTATTATATAGATATTTAGTTATTCTAAATCGAATCGAATATTCGATTCTTATTATACATTATCTAAGTTCTACATTCTTCTATTCGAATTTCTAAGTCTAAATAATTAGGCTTTAGACTAAATAATTAGAATTATCTTCGAATTCTAAATTAATGGAATGATTAGTTATAGCTATTATATTCTAAACGATTAATGAATATTTAATAAATTTAGTTATTTTTGGTTATGTTATATAGGATCTTCCTTAAGGAAAGGATAAGAAGAAAAATGAAATTAAAGAGAAAGATACAATCCAGATAAATGTAATCCAGATTAGAATGAGACATTTCTCCGTTTTTGTTTTCATTCGAAAAGGCGGAAGAAAAGACGAAAAAAAGAATCGACCGTTCGGGTATTTCCACCGGATTGCATGAGAAAAATGAGAGTAAGAGAGGCATATATATATGTTATGGTAGTATATATCCATCTATATTGAATTGCGGATACAGAAAAGATAGAATCATTTCTGACAAGAAATCAAAGCACTTTTCGATATAGGAATCCGTATCTAAGGAATTCAACGGTTTTCGCATAAATGAAAGAAAAAAGGGAACAGCATTGAGATCCTAAAACACAAAGGGGGATATGGCGAAATTGGTAGACGCTACGGACTTAATTGGATTGAGCCTTGGTATGGAAACCTACTAAGTGATAACTTTCAAATTCAGAGAAACCCTGGAATCAAAAATGGGCAATCCTGAGCCAAATCCTGTTTTACAAGAACAAACAAGGGTTCAGAAAGCGAAAAAGG-----GGATAGGTGCAGAGACTCAATGGAAGCTGTTCTAACAAATGGGGTTGACTGCCTTTTTTGGTAAAGAAAGGAAAATGAATCCTTCTATCGAATATTGAAACTCCATAAAGGATGAAGGATAAGCGTATATACACTATGTATACGCAATGAAAAACTATCTCAAAAATGACAACCGAATTCGTATTTTTTTTATGAAAAAGAAAAGAATTGTTATGAATCGATTCCAAGTTGAAGAAAGAATCGAATATTCATTGATCAAATCATTCACTCCATAGTCTGATCGATCTTTTCTTTTGAAGAACTGATTAATTGGACGAGAATAAAGATAGAGTCCCATTCTACATGTCAATATCAATACCGGCAACAATGAAATTTATAGTAAGAGGAAAATCCGTCGACTTTAGAAATCGTGAGGGTTCAAGTCCCTCTATCCCCAAAAAAAGTACCATTTGACTCTCTAACCATTTCTCCTACCCTCTCTTTTTCTCTTTTTGTTAATGGTTCAAAATTCGTTGGGTTTCTCATTCATCCTACTCTTTTCCATTTACAAACGTATCTGAGCAGAATTTTTTTCTCTTATCACCAGTCGTGTGTTATATATGATAGACGTACAAATGAACACCCTTGAGCAAGGAATCCACATTTGAATGATTCACAATCCATATCATTGCTCATACTGAAACTTACAAAGTCTTCTTTTTGAAGATTCAAGAAATGAAATTCCCCCTGCAAGACTTTGAATACTTTTTTTTGTCTTTTTTAATTGACATAGACCCAAGTCATCTAGTAAAATGAGGATGGTGTGTTGGGAATGGTCGGGATAGCTCAGCTGGTAGAGCAGAGGACTGAAAATCCTCGTGTCACCAGTTCAAATCTGGTTCCTGGCATATGATTAATATGTATGAGTATCTATTCTACAAATTAAGTGATATGGATCGCCATACATAATACATACTTATCCATCTAGCTAGATGTCTGGGAATAGACCTTTTTTTATTTCTTTTTTTTTTTTTAGATGAGTAAAGAGTATATAAAGTATGGATATGTACTAAAAGAATTCGATTCTCTTTCCTCTTCTTTTTTTATTTTTGTTCATACTATGTCTCCTCTAGTTCAAAAAGAATGTCAATACGTCATACATATTCGAAAGGTTAAATTTGTGGGTTGAAAGACCCAACCAAAAGTCTAGTCTAGAGGAGTTGAATGAAAGGTGGGAATAGACAAGATTCATCTCAGATACAGTACAACTCGAATACGATCCCTTTTCATTTCTTTGTTTGTATTTTTTTTCTTTTTTGTATTTCTTTCTTCCCCCCTATGTGACCCGCTAGAGCCCATCTAAGTGATGTACGCGATACAAAGTTCATGCTGCAGAACTCTTTTTTTTAGTTCATCCTATTGGCTTGGCTCATCCGAAATAAGCATCTTCCAATTTTGAGAAGCTCAAAGAATGTATTGTCTTTTTCTATTTAATTTATTTCATAATAATAATACGAATGAGACTTCAATTCCTCTGTTTGATCTAGAAAAGAACGTACAAATATTTCTTGAATATCGGGAGTTGTAAAAATAAAGATTAGTTTCTTAGAATTCAATACGCATCTTGTATTTCATAAAAATTGGGGGCAATATAATCCTTACGTAAGGGCCATCCTATCCAACTTTCAGGCATTAAGATACGTTTCAGTCGTGGATGATTATCATAAAGGATTCCCAACATATCATAAGATTCCCGTTCTTGAAAATTCGAACTTTTCCAAACCCAGAAAACAGATGGAATTTTAGGATTACTCCTTGGAGCAAATACTTTTATGCATATCTCTTCCGGTTGATCTACACCATACTCTATTCTCGTAAGATGATACACACTGGCTAAAAGTCCGCCCGGTGCTACATCATAGGCACATTGGGAACGTAGATAATTGTAACCATATACATACAAAATGACAGCAACGGAATGCCAATCCTCGGGCTTTATTTGTAAAGTTTCTATTCCTTGGTAATCGAAGCCCAAAGATCTATGAACTAGCCCATGTTTGACTAGCCAAGCAGACAAACGACCCTGCATCTTTTTTACCTCTCCCACATTTTGATTTCTATAAGTATTTCACATTTACGATGAAATTTTTGAATTTATGAAGATTAATTCGCTCTTTCTTATTCTGTACAAATAAATCCTGCCTAATTAATGAATTCAGGGGAAGATACTGAACTCTTGTATTTGAAAAATGTTTCAGGCGGGATTTCTGACGTAGATGGTGGTTGATAGAGTAATCCTTGATCATAATTTTCAGTATGAATACTGCATACAACACGAAACTTGTGATTGGTAGTAAAAGTAAACGAGTGATTCTCCTGTTGCAATCGAATTCGATCTTCATAGATTTCTCGAGATATTTTCTTACGAAGTTTTGTTATGGCATCTATAACTGCCTCCGGTTTAGGCGGACAGCCCGGTAAATAAACATCTACAGGAATTAGCTTATCGACTCCTCGAACAGTGCTATAAGAATCGGTACTGAACATCCCCCCTGTAATTGTACATGCTCCCATAGCAATAACATATTTTGGTTCAGGCATTTGTTCATATAATCTCACTAAAGAAGGAGCCATTTTCATTGTTACTGTGCCGGCTGTTAAAATTAGGTCCGCCTGTCTAGGACTCGATCTTGGTACCAGTCCATAACGGTCAAAATCGAACCGCGAGCCGATTAATGAAGCAAATTCAATGAAGCAACAACTGGTACCATAAAGAAGCGGCCATAAGCTGGAGAGTCTTGACCAATTTGAAAGATCATTTGATGTAGTTGAAATAACGGAATTTTGGATTGTTCGATCAAGTAAGGAAAACTCAATGGAATTCATAATTCTCTCAATGTTATTTTTTTTTACTTTTTTGTTATTGTCTGAATATTCAGAAACTAAGACCACTCTAATGCTCCTTTTCGCCACGCATAAACTGAACCTACAATTAGGATAAGCATGAAAATAAAAGCTTCTATAAATACGGATACCCCTAATACATCAAAACTCATTGCCCATGGATAAAGAAAAACCGTTTCAACATCAAAAACAACAAAAACTAGAGCAAACATATAATACCGGATTCGAAATTGTAACCAAGCATCACCCATCGGTTCTATACCCGATTCATAACTAGAAAGTTTCTCTGGCCCTTTGTTAATCGGGGCTAAAACTGCGGAAATTAGAAATGCCAAAATAGGAATAATGCTTGATATTATTAGAAATGCCCAGAAAATATCATATTTGTAAAGCAGAAACATAGACGAACTCCTATGAATGTGGAAAATATACCGAATTCGTCGATTCGAATTGGAATTCATTGTCAAGTCATCAATAACTGGTTAGTCAAAACACCAATTCATTTTGATCGAACCGAATAGTTTCGTTTGTTTGTTGTGATGTCTCGTTTTAAGATTTCTCAATTGTAATCCTAGTTTCATTACACTTCCTTCGATTTTATTTCAATATAGTATAAGTATAAGTATAAATCTCTTATACAAACAAAACAAACAAAATTCTCTTGTGTTCACCTCGCTTCGGACTTGTCTAAATAAAAAGAATTCCAAATAAAATTCTCATTTTTGTTTCGAATTTCGAAATTTCTAATATTCGAATTCGAAATTCAATCTATTTTGATTCTATTCTATAATCTATTTTATTTTATGTTTATGAAAACATATTCGTTTTTCAAACTCTGACGTGTCGACAAATACAGTAATCCGTTCCTATATCCATGTGACTTACTATTCCATTTGAGTTGGGTTACGTTGGAGTTTTTAACCGTATTCATGTCATGATTTTGACTCCACAAATTCACCACAAGTGGGTGAGTATACCAAAGAAAGGAAGGATCAATAACTCTTTGATTGTGAACAGTAAAAGAGGCAAATTCATATGTAATTCACATACAAAGATTATTAATTACTGAAGAAAAGTGGGTTTGTTTATCCGAGATTAGAAAAAATAAATATCGATTAAATCCCTTGAAATGTGCTTTTGTTTTCAGTTTTATGTTCTGCTCTGAACGAGCCCCCTATGAGCAAGCTTATGGGAATGATTTTATTTCGATGAACCAAGCAGCCTCGAGGGGTCAGTTACAAACAACAAGAAATACAATAATGAGCAAATGAAAACTATACAACTTTTGTATTTCTTCAATTTTATTATTATTATTATTTGATTATTATAGGGCTATACGGACTCGAACCGTAGACCTTCTCGGTAAAAGAGATCAAACTAATTCTTATCAAAAGGATTCGAACTCTTTCAAAGACCCAACATGCATTTTTTTTGCATTGGGCTCTTTCATTAACTGATAGAAATATCAGTTAGTCTACCATATTGTTTCTTGACAGAAAAAGAAGGAAATGGCTCCATGTGCTCTAATTCATTATTAGGATTCTGATAGAGGAGCACTACCAAAGTGTTTCAAAGAAGGATTATCTTGACGTAGGTCTGCTTATGGCCTAGATCAACCTAAGTTAAATGGAGTCTCTATCATCCTGATTAAAGAATCAAATATGAAACTTCATACGCCTTAAGGTTCATAGGGCGAAAAGAGAATTTTTGAGGTCCTTATACTCATTATGCCTAGCATTGAATAGACTAGGTATTCACCTTATCAATATCTCAAATCAATGATGAATTCGATTTGGTTCCTAAAAGGGCACCCGAATCGGACCGAACCAACCGTTTGTCAGGCTATTGTTCTCTTGTTTTGTTCCCTACAAGTCATGGAGTCAGACATTGATTTCTCAAAAAGATCAATTCCTTTGATTGCATGATGGACTCCTCTGAAAACCATTGGCGCGCGTGTAAACGAGGTGCTCTACCTAACTGAGCTATAGCCCTTGGCCTTGTGATACATATTTTATCATATTATGTAGATAATTTCTTGTCAAGATGAATATTCCATGATCCCACATCATATCTCTTTGATCTTTTTGATTGGTATTGCTTAGAAGTCGTATTGGATTTATAATCCATCGATGTGATGCGATGGGTCCCTTTTTGTTTCTCGTTATCGTTATAATGATAAATGACCTACTTAACTCAGTGGTTAGAGTATTGCTTTCATACGGCGGGAGTCATTGGTTCAAATCCAATAGTAGGTAGAACTTATTAGATACCACGGTCAATGGTATCTAATAAGTTTTTCTACTCACCTTCGTTTATTGATTTTGTATCTTTTCTATCCTATTCGATTTTATTTTCGAATTTCAACTTAAAGTTTTTTCCTTACATCAGAATCCGATTCCACTTGCTTGAATTTAATTGTATTCAATCGGCAGAATCAAAATCAAAATAGGGTATATAAACAGAAATTCTTTTGATTATTCGATTCGGGCGCACCAACTAGTTACGAAATCGCATTGATAACTTCTACTCGTGTCCTAGCTCGTCTGAGAGCTAAATTTGCCTCAATTGTTTGTCTCTTACTTTCAGCTTTCCTCAAATTAGCTTCTGCTATTTCAAGAGTTTTCCGGGCTTCTTGGGGATCAATGTCACTACTCTTCTCCGCATCATTTACTAAAATAGTGATCTCATTCTTACCTATTCTAGCAAAACCACCCATCAGAGCCATCGTTAACCATTCGTCGTTAAAGCGTATTCTTAAAATACCTATATCTACAGCTGTGGCGATAGGCGCGTGATTTGGTAATACGCCAATTTGTCCACTATTAGTAGATAAAATGATTTCTTTCACTTCTGAATCCCAAACAATTCGATTAGGGGTCAGTACACAAAGATTTAAGGTCATTTCTTCAAATTGCTCTCCATTTCTAAGTTTGTAGCCTTCGCAGTAACTTCATCGATGTTACCTACCAAATAAAAGGCCTGTTCAGGAAGACCATCTAATTCTCCGGACAGGATCAATTTAAACCCTCTAATAGTTTCTGCTAGACCAACATATTTCCCCGGGGAACCGGTAAATACTTCTGCTACAAAAAAGGGTTGTGATAAGAAACGCTCAATTTTTCGCGCTCTTGCTACGGTTAAGCGATCCTCTTCGGACAATTCGTCCAACCCAAGGATCGCTATAATGTCCTGAAGTTCTTTGTAACGTTGTAAAGTTTGCTTAACTCTTTGCGCAGTTTCATAATGTTCCTCACCAACGATCCGAGGTTGGAGCATAGTTGACGTTGAGTCTAAAGGATCAACTGCTGGATAGATACCTTTAGCAGCCAATCCTCTTGATAGTACGGTAGTAGCATCTAAATGGGCAAATGTCGTGGCAGGAGCGGGGTCGGTCAAATCATCCGCAGGTACATAAACTGCTTGAATAGAAGTTATGGACCCCTCTTTTGTAGAAGTAATTCTTTCTTGTAAAGAACCCATTTCGGTACTAAGGGTAGGTTGATAACCCACAGCGGAAGGCATTCTACCCAATAAGGCGGATACCTCGGATCCCGCTTGAACGAAACGGAAGATATTGTCGATAAATAGAAGTACGTCTTGTTCATTAACATCTCGGAAATATTCCGCCATAGTTAGGGCGGTCAAACCAACTCTCATACGAGCTCCCGGCGGTTCATTCATCTGACCGTAGACTAGAGCCACTTTTGATTCCGCAATATTTTGTTCATTAATTACTCCAGATTCTTTCATTTCCATGTAGAGATCATTTCCTTCACGAGTACGTTCACCGACTCCGCCAAATACGGATACACCCCCATGAGCTTTGGCAATGTTGTTGATCAATTCCATAATGAGTACTGTTTTACCCACTCCAGCTCCCCCGAATAGTCCGATTTTTCCTCCCCGACGATAAGGAGCTAAAAGATCTACTACTTTTATTCCTGTTTCAAAAATAGATAATTTTGTATCTAACTGTATAAAGGCAGGCGCTGGTTTATGAATAGGGGATGTTGTGCGAGTATCTACAGGACCTAAATTATCAACAGGCTCTCCAAGCACGTTGAAAATTCGTCCTAGAGTCGCTCCGCCGACTGGAACACTTAGAGGAGCTCCCGTGTCAATCACTTCCATTCCTCTCGTTAGACCATCTGTAGCACTCATGGCTACAGCTCTAACTCGATTATTCCCTAATAATTGCTGTACCTCGCAAGTCACATTAATTGGTTGACCGACAGTATCTCGACCCTTAACTACCAGAGCGTTGTAAATATTAGGCATCTTGCCAGGGGGAAAGGCTACATCCAGTACCGGACCAATGATTTGAGCGATATGTCCCAGTTTTTTTTTTTCAAGTGCGGAAACCCCAGGACCAGAAGTAGTAGGATTTATTCTCATAATAATAAAGTGAAATATGTCAAAATTTTTTTTTTCGAAATTTATAGAATCCAAAAGAAAATCTTCGATAGCAAGTTGATCGGTTAATTCAATAAGAAATGGGAGTTCGCGCTCGATTTCGTTGGTACCGTCCAACCGAATGCAATTCAATTGTTTACTTATGCAATTTCCATAAGGGAATTTTCAAGCTCAACCAACCGATTTTCAAAATCTCAAGTGGATGAATAAAAATTTTGAGAAAGTCTTTCATTTATCTGTCATTATAGACAATACCAGCCATATTATCTATGGAATTCGAACCTGAACTCTATTTTTTGATTCATTATTTCTATCTCATTGGCCCTTCTTTCTTATTTTAGCATATCGATTTATGCCTAGCCTATGCTTTTTATAGATATTTATACCCCCTTTCTTTCATGGACGAATTCCGCATATTTTCTTTGCACATCTAGGATTTACATTTACATATACAACATATATTACTGTCAAGAGTCAATTTCTTATTATTTAGATATTTCGATTGAAAAAAAAAAAGTAAGGGATTAGAAACTTGAAAAACAAGGATTGGGTTGCGCCATACATATGAAAGAGTATACAATAATGATGTATTTGGTGAATCAAATACCATGGTCTAAAAAAATAAGGAACCGTTCTGATTAGTTGATAATATTAATATAATATATTAATTGAAAATCTTGTGAAAGATTCCTGTGAAGGGGTTTCATTCACTCCTAATTTATGTCGAGTAGACCTTGTTCTTGCGAGAATTCTTAATTCATGAGTTGTAGGGAGGGACTTATGTCACCACAAACAGAGACTAAAGCAAGTGTTGGATTCAAAGCCGGTGTTAAAGATTATAAATTGACTTATTATACTCCTGACTATGTAACCAAAGATACTGATATCTTGGCAGCATTCCGAGTAACTCCTCAACCCGGAGTTCCGCCCGAGGAAGCAGGAGCTGCGGTAGCTGCGGAATCTTCTACTGGTACATGGACAACTGTGTGGACCGATGGGCTTACTAGCCTTGATCGTTACAAAGGACGATGCTACAACATTGAGCCCGTTGCTGGAGAAGAAAATCAATATATATGTTATGTAGCTTACCCTTTAGACCTTTTTGAAGAAGGTTCTGTTACTAACATGTTTACGTCCATTGTGGGTAATGTATTTGGGTTCAAAGCCCTGCGCGCTCTACGTCTAGAGGATCTACGAATCCCTACCGCATATATTAAAACTTTCCAAGGTCCACCTCATGGCATCCAAGTTGAGAGAGATAAATTGAACAAGTATGGCCGTCCCCTATTGGGATGTACTATTAAACCAAAATTGGGGTTATCCGCTAAGAATTACGGTAGAGCAGTTTATGAATGTCTACGCGGTGGACTTGACTTTACCAAAGATGATGAGAACGTGAACTCCCAACCATTTATGCGTTGGCGAGACCGTTTCGTATTTTGTGCGGAAGCAATCTTTAAAGCACAAGCTGAAACAGGTGAAATCAAAGGTCATTACTTGAATGCTACTGCAGGTACATGCGAAGAAATGCTAAAAAGGGCTGTCTTTGCCAGAGAGTTGGGAGCTCCTATCATAATGCATGACTACTTAACAGGTGGATTCACCGCAAATACTAGCTTGGCTCATTATTGCCGAGATAATGGTCTACTTCTTCACATCCACCGTGCAATGCATGCAGTTATTGATAGACAGAAAAATCATGGTATGCACTTTCGTGTACTAGCTAAAGCTTTACGTCTGTCTGGTGGAGATCATGTTCACGCTGGTACAGTAGTAGGTAAACTTGAAGGGGAAAGAGATATAACTTTGGGATTTGTTGATCAATTACGTGATGATTTTATTGAAAAAGATCGAAGCCGCGGGAATTATTTCACTCAAGATTGGGTCTCTATACCAGGTGTTCTGCCCGTGGCTTCCGGAGGTATTCACGTTTGGCATATGCCCGCTTTGACTGAAATCTTTGGAGATGATTCCGTACTACAATTCGGTGGAGGAACTTTAGGACACCCTTGGGGAAATGCACCCGGCGCCGTAGCTAATCGAGTAGCTCTAGAAGCATGTGTAAAAGCTCGTAATGAAGGACGCGATCTTGCTAGCGAAGGTAATGAAATTATCCGTGAGGCTAGCAAATGGAGTCCTGAACTGGCTGCTGCTTGTGAAGTATGGAAGGAGATCAAATTTGAATTCCAGGCAGTGGATATTTTGGATCCTTCGTAATCCCGTAATTAACGTTTGGTTTATTAGTTGAATTTCAATTAAACTCGGCCCAATCTTTTACTAAAAGGATTGAGCCGAACCCAATGCTTCTATTGTATCTATTTTGGATAGCTACATATTTATCTAGATATACAAGATCTTAAATACAAAATATACGACTAAACACAACTCTTTATATTGTTGTGTTGGGTCTACAATTAATCCTAGAGGCTCTTAGGATTGGTGTATTCTTTTCTATCCCGTAGTTTCGTCATGGATCGAGCCAAGTATCACAACTTCTTCTACCCATCCTGTATATTGTCCGTTTCGTTCTGTGTTGGAATATAAACTTGTTATAATATAAACTTGTTATATTAGTAGACGAGATTTTACGAAAAAAGTTCTTCATATTTATAGGAGAGAACAAATAGTTGCGAATTTTACACAAAATGAGGGCAACCACAACCACTATTTCGAATTGAAAAAGATCGTATATAGTGAAGTGATACTCTGGGGTCTCACAAAAGAGAATGATTTCTTTCAATTGACTATTCATCTATTGTATTTTCATGAAAATAGGGGCAAGAGAGCTCTATGAAAAAATGGCGGTTCAATTCGATGTTATCTAAGGGTAAGGGGGAATTAGAATACAGGTGTGGGTTAAGTAAATCAATGGATAGTCTTGGTCCTATTAAAAATACTAGTGTAAGCGAGGACCCGGTTATAAATGATAAGGATAAAAACACTCCTAATTGGAGTGATAGTGACAGTTCGAGTTCCAGTAATGTTGATCATTTAGTTGGTCTCAGGGACATTCGGAATTTCATCGCGGATGACACTTTTTTTGTTAAGGATAGTACTAGGGACAGTTATTCCATATATTTTGATATTGAAAATCAAATTTTGGAGATTGATAATGATCCTTCTTTTCTGAGTGAACTAGAAAGTTTTTTTTATAGTTTTCGTAATTATAGTTATAGGAATAATGGATCTAAAAGTGATGATCCCGACTATGATCGTTACATGTATGATACTAAATCGAGTTGGAATAATCACATTCATAATTGCGTTGACTCTTATCTTCATTCTCAAATCTGTATTGATAGTCACATTTTAAGTAGTAGTGACCGTTACAGTGACAGTTACATTTCTAATTTCATTTGTGGTAAAAGTGGAAATAGTAGTGAAAGCGAGAGTTCCAATATAAAAAGCAGCACGAATGGTAGTGATTTAACTATAAGTATAAGAGAAAGTTCTAATGATTTCGATGTAACTCAAAAATACAGGGATTTGTGGGTTCAATGCGAAAATTGTTATGGATTAAATTATAAGAAATTTCTTAAGTCAAAAATGCATATTTGTGAAGAATGTGGATATCATTTGAAAATGAGTAGTTCAGATAGAATCGAACTTTCGGTTGATCCAGGTACTTGGGATCCGATGGATGACGACATGGTCTCTATGGATCCCATTGAATTTCATTCAGAAGAGGAACCTTATCAAAATCGTATTGATTCTTATCAAAGAAAGACAGGATTAACGGAGGCTGTTCAAACAGGTACAGGGCAACTAAACGGGATTCCCATCGCAATTGGGGTTATGGATTTTCAGTTTATGGGGGGTAGTATGGGATCCGTAGTAGGCGAGAAAATCACCCGTTTGATCGAGTATGCTGCCAATAAATTTTTACCTCTTGTTCTAGTGTGTGCTTCCGGAGGAGCACGCATGCAAGAAGGAAGTTTGAGCTTGATGCAAATGGCTAAAATATCTTCCGCTTTATATGATTATCAATCAAATAAAAAGTTATTCTATGTATCAATTCTTACATCTCCTACTACTGGTGGAGTGACAGCTAGTTTTGGTATGTTGGGGGATATTATTATTGCTGAACCTAATGCCTATATTGCATTTGCGGGTAAAAGAGTAATTGAACAAACATTGAAAAAGACAGTACCTGAAGGTTCACAAGCGGCTGAATATTTATTCCATAAGGGCTTATTCGACCTAATCGTACCACGTAATCCTTTAAAAGGTGTTCTGAGTGAGTTATTTCAGCTCCACGCCTTTTTTCCTTTGAATCAAAATTAACGCAAGTAGAGTTCTTAAGTTAAATTTTTTTTTGTGGCGAACAATTAGTTAGTTAGTTTATCAGAATCAAAATAAAACAAAACCCGAAGAATGGATTTTTCTTTGGTGACATAAGATTTTATTGTAGAAAGAATCATGCGGATAATTATTTTTTTTACCGATATTACTATTACGGATTAGTAATTAGTAAACCTCTCTCAACAAAACAACATAAAAAGAGAATTCTTCCTTAGAATTAGGAGGCAAGGCAAATAAAACGAATTTCGTGTTCCCCCTCTTGCGTATGTATATATAATTCAAATAGAGAAAATATAGAATCTTGCATCTTTCTATATCTCCATCTCCCAACAAGTCCCGTTTTTCCTAAGAATCCCTGCTCTTGGATCGGATTCTAACGAATCGTTCGGGAATTTGTAAGAAACTTTTTTTTATTAAAAAAACAATTAGATATTCAAAAATAAATTAGAAGCTAAGAACAACCGAAGAAGAAAACTCAAATAAGTAAGAATAATAAATAATAAAGAAAATGGATTATCATAGATATATTTCATGGAGAAAGATGCGTTTATTTAGTTCTATATTCCTTGCACTTAGTATAGATACTCATTTAGTATACTTATATACGAATTAGAATATGATACGAATTAGAATATGAATTCTAATTATTATAGTATATCTTTATACCAATAACAGGTACAAATTTTAAATCGAGGTACCCTTTCTATGACAATTCTCAACAATTTTCCCTCTATTTTTGTGCCTTTAGTGGGCCTAGTATTTCCGGCAATTGCAATGGCTTCTTTATTTCTTCATGTTCAAAAAAATAAGATTTTTTAAATCCGATGGGGTCAAATGTCATCTAGTTTTTTTTTCAAGACTTAACGAACACAGATATCAATTTAGTAGAATATTGTATAAGACTAACAGGTGGCTTTCTCGAAACATAAACGAAAGAGCTTTTATGCATGCGTAAACATGATATATAGGTAAATGAATTCTAGCTATTTTCAACAATAAGCGGGATCCGAGCTCATGTCTGCGATGAAAGTCAATGTATCTATATGTATGTAGCTATCTATAGGGAATCATATGAAGGGGATGCTCTTATTTTATTATATCTAACCAATTCGATGAATTACTGCTAAAAGTTCACATCAGAATAGTACTAGTTGATGAGAGTTACTTCGGAAACAAAATCAAGTAAAGTCAAATTGATTTTAGTTATTCCCTTAATTCCAAGAAAATGCAACTGGATCTAGTATGTATGAGTTGGCGATCAGAATATATATGGATAGAATTTATAGCAGGATCTCGCAAAATAAGTAATTTCTGCTGGACCTTTATCCTTTTTTTAGGTTCAGTAGGATTCTTATTGGTTGGAATTTCTAGTTATCTTGATAGGAATTTGATATCTTTATTTCCATCTCAGCAAATCAAATTTTTCCCACAAGGGATCGTGATGTCTTTCTATGGGATCGCGGGTCTCTTTATTAGTTCCTATTTGGGGTGCACAATTACATGGAATGTAGGTAGCGGTTATGATCGATTTGATAGAAAAGAAGGAATAGTGTGTATTTTTCGTTGGGGATTTCCTGGAAAAAATCGCCGCATCTTTCTACGATTCCTTATGAAAGATATTCAGTCCATCAGAATAGAAGTTCAAGAGGGTATTTATGCTCGTCGTGTCCTTTATCTAGAAATCAGAGGCTTGGGGGCCATTCCCTTGAATCGTACTGATGAGAATTTGACTCCACGAGAAATTGAGCAAAAGGCTGCGGAATTGGCCTATTTCTTGCGTGTACCAATTGAAGGATTTTGAAAAATGAACTGAAGAATAAATGCTTTCTTAGCAGGAGGAAAAACCCAAGAATCCTCTTTTTTCTATAGCATAACTTACTTAATTGAAGTTTCTTCAGAACGCCCGGTTGGACAAAAGCAAGGCAAATGTGTACGGAACAGCCATAACATAAAACGAAAATGTTTTTTTTGTCTACAAAAAAAATTGTTTTTTTGCGTATGGAAATCCCCACTCAACTCAATTCAGTAACAAAAGAAGTAAGAAATCAAAATAATAGATTCATCTCATATATCAAAACAGTTCGGAATAAAAAATTGATCTTTTTCTTTTCACTATTTGGAATTGATACCTTAGATATGGATAGATCATATCTTGTAAATTATCTCTATTTTCTTTTGTCAATCGACCCTTTTCTTTTATCCTTTCTTTTGTCTTTCTTAATGAACAAAGAATTGGATCTCGTAGAATGAGAACTTTTCTGTCTTTTTTTCCACTCATTTTTGATCATCACAATATTCTTCCATCACACTATTCTTCAGAAAATTCTCTCAAATATTCCTAGACTATGCTTTGGGGCCGGGGAGCCCGCGAATTTTTTTTTTTCGAAATATTTGATATTTTCATTTTTAATAGAAAGGAAGTTCTTTCATTTCGAAATCCGAATAATATTCATTATTTGAACATTCATCGAAAGGGGGAATTGCTTCGAATATTTGATCAATTGAGATATCTGGAAACAATATTTTTTTTATTATTTCTTCATTCGAATTCAAAGTGGATTCTTCTTCTATTTCTGTATTTTTTCTACACTAGATTCAAGGACTAACCGCTGAATCACAACTAAAAAACAGAGACTAGATTCATAGGCGCGATACCTTGTAATAGAACTCATGCTTGATAGAAATCTTAGATCGCATCAAATCTACGAATGAGGTGGGTTCATTAACAATTCACAGATGAAAAAATGACAAAAAAGAACGCATCCATTCCCCTTCGATATCTTTCATCTATAGTCTTTTTAGTATTTTTGCCCTGGTGGATCTCTCTCTCATTTCAAAAAAGTATGGAATCCTGGGTTACTAATTGGCGGAATACTAGGCAATCCGAAACTTTTTTGAATGATATTCAAGAAAAGAGTATTCTAGAAAAATTCATAGAATTAGAAGATTTATTCCTCTTGGACGAAATGATAAAGGAATTTCCGGAAAGACATCTAGAAAAGCTTCGTATAGGGCTCCAGAAAGAAACAATCCAATTGATCAAGATGCACGATGAGGATCATATCCATACGATTTTGCACTTCTCGACAAATACAATCGCTTTCGTTATTCTAAGCGGTTATTCTATTCTGGGTAATGAAGAACTTGTTATTCTTAACTCTTGGGTTCAAGAATTCCTATATAATTTAAGCGACACAATAAAAGCCTTTTCGATTCTTTTAGTAACTGATTTATGTATCGGATTCCATTCTCCTCACGGTTGGGAACTAATGATTGGCTATGTCTACAACGATTTTGGATTTGCTCATAATGATCAAATTATATCTGGTCTTGTTTCCACTTTTCCAGTCATTCTAGATACAATTTTTAAATATTGGATTTTCCGTTATTTAAATCGTGTATCTCCGTCACTTGTAGTGATTTATCATTCAATGAATGACTGAAAAACGATTCACTGATCCAATTATAATCTTTGTACATAAGCAAAGCATTCAAAGTCGTACTTACCTTACTTTTTCTACCCATCCAGAGGATTCCTCCCAGATTCCAGTAATCCTATATTCCAGTAAAATTATTTCAGTATAATAGCAGAATCGCGGATAGGGAACTATATTAGCGACCTACCTAATTTTATTGTAGAAATTTTCGGGATCAACGATTGGACCATGCAAATTAAAAATACCTTTTCTTCGCTAAAGGAAGAGATTACTCGATTCATTTCCGTATCGCTCATGATATATATAATAACTCGGGCATCCGTTTCAAATGCATATCCCATTTTTGCGCAGCAGGGTTTTGAAAATCCACGAGAAGCAACTGGTCGTATTGTATGCGCCAATTGCCATTTAGCTAATAAGCCCGTGGATATTGAGGTTCCACAGGCGGTACTCCCTGATACTGTATTTGAAGCAGTTGTTAGAATTCCTTATGATATGCAACTGAAACAAGTTCTTGCTAATGGTAAAAGGGGGGCTTTGAATGTGGGGGCCGTTCTTATTTTACCAGAGGGGTTTGAACTAGCCCCCCCCGATCGTATTTCGCCCGAGATGAAAGAAAAGATAGGGAAGCTGTCTTTTCAGACTTACCGACCCACTAAAAAAAATATTCTTGTGATAGGGCCTGTTCCTGGTCAGAAATATAGTGAAATCACTTTTCCTCTTCTTTCCCCGGACCCCGCGACTAATAAGGATGTTCACTTCTTAAAATATCCAATATACGTAGGTGGGAACAGGGGAAGGGGTCAGATTTATCCCGACGGGAACAAAAGTAACAATACGGTTTATAATGCTACAGCTGCGGGTGTAGTAAGCAAAATCATACGAAAAGAAAAAGGGGGATACGAAGTAACCATAACAGATGCATTGAATGGACGTGAAGTGGTTGATATTATCCCTCCAGGACCAGAACTTCGTGTTTCAGAGGGCCAATCTATCAAACTTGATCAGCCATTAACAAGTAATCCTAATGTGGGTGGATTTGGTCAGGCAGATGCAGAAATAGTACTTCAAGATCCATTGCGTGTCCAAGGCCTTTTGTTCTTTTTTGCATCTGTTGTTTTGGCACAAATTTTTTTGGTTCTTAAAAAGAAACAGTTTGAGAAGGTTCAATTGTCCGAAATGAATTTCTAGATCCGCGGCTTTATCAATTATCAACTTTCTAAAAAAAACCAAATTCTTCTTGGCAATTATGTTATGTATGAGCAAAAAAACTATCAAAAGTCTTTTGCTTGTTTATATTCTTTTTCTACCGAATGTCGGGAATTTCTTGTACTGCACTCCTAAATCATAGTATATATATATTGTGAAGAAGGCTATTTGACTTTCCCCCTTCTTTGTTTTTCCAATCCAAATTGGAGGGGTGTGACTATGTCACTATTATCAGATTTAAATATTATAGAATGTGTCAATAGTTTTCTATTCTATTTCGTAGTTTAGATTTTTTCCAGGTTTATCAGAACTCCTTTTGGATTTCTTACGTATAATTAAGTAGTGGTAAAACAAACAAAAATAAATGGAAAGTTGTTGAGCAAATAGAACTTCTTCAATGAACTTAGAAAACAATTTCAATTGATGAGACACTAAAATAAATAGAGTAAAGTTGTATTAGTATAGAAAGGATTTGGTATGATATCTGATCGACAGAAATCTATATATAGATGGATTGTGATTCTGTGATCCGGGAAAAAAATTGAGTGATTCCTTAATTTCTTCTAACTTTGAAAGTATCGATAGATACTATCGGGGAACAGATAACAGATGTTCTAAATCAATTAAGCAAGTTAATAAAAAAAAATCATCAGAAAAAAATGAAATGGAGTTTTTTGAAGCATCGGTGATCTATTTTGTCATTTATCCGAACAAAACAAAATAGTATGATCATTAAGAACTCAAGGGGCCCTACCCCTCGAATCAGACAAAGAAGGGAGTGATAGGGTACCTTGAGTTCTTACGCTTTTATGTCTATAACGCAGTTCATTCGATTACTACAAGGACGAACCTAATCCGGAATATGAACCATAAAAGAAAATGCCTATTAAACCGATCACAGGAATACCAGTTACAGTACCTATTATCCAAAGGGGAATCCTTCCAGTAGTATCGGCCATTTATCCCGCCTCCCTCCACGTTTTATCAAGTGGTCGTGCTAGAGACATAAACAGTCATAGATAATTATAAGATGCGATCCTTCCGAATGGGATAAGAGAATTCCTACTAATTTTTATTCTTCTACTATTCTTTTTTCTTCGCTTAATTGAAGAAATAATTGGAAAATAAAACAGCAAGTACAAAAATGAGTAATAACCCCCAGTAGAGACTGGTACGGTTCAATTCAACATTTTGTTCGTTCGGGTTTGATTGTGTCATAGTTCTCTAATTCGTATTAGGGTTTATCGTTGGATGAACTGCATTGCTGATATTGACCCCAAAAAAGAAACGGTAGGTACAGCTAGTCCGTGAACAGCCAACCATCGCACTGTAAAAATTGGATAGGTTCGATCTATGGTCATTGGGTCCTCCTAAAAAGATCTACTAAATTCATCGAGTTGTTCCAAAGAATCAAAACGGCCGGTTATTAATGGAATTCCTTGTCGGCTCTCTGTAAAATACTCATTTGGACGAGGGCTTCCAAACACATCGTAAGCTAAACCCGTGCTGACGAATAACCAACCCGCAATGAATAGGGAAGGTATAGTAATGCTATGAATGACCCAGTACCGAATACTGGTAATAATATCAGCAAAAGAACGTTCTCCTGTGCTTCCAGACATGCTGAGCTCCACATATTCTTGTACAGTCAAAGGGCGATCGCTTCCGTAAAAGATAAAATCCGTAAATGGAAATTCACCGAATTTTAATCTTTGTGAGATCGTCAATATAGTACCCAGGGTATTTTTAGAATATACCGAATCAGTATAGCTATCCTTCTTCTGACACAGCAACGCAATTTCAATCAGTATCGAAATGCAATGCTAGAAAATTTCTTTTTTCTTTTCTTGCTGGTCGATGTATAACTATGTACTATTCGTACTATTTAATAGAAAATGTACCCTTTAATAGAAAGCATTCAATAGAAAATTCCTCCAATTTCTGCAGTATGGGGTTTCTTTTCTCTCCATTTACATTATTGGCTTTGGACTCGAAATTCAAGATCAAGTAAAGTGGGAATCCGCCGGATTGTTTTCTAATAATTCATGACGGAGATTATCATATTTCCCCATTTAAATTAGATGTGAAATCCACAAATATCCTTTTCGTAGGTGTAGAATTTTTTGTTCTAACCCCCCTCCTTTTTTCAAGGAATTGGTTAGTCGTCCAGAAACACGTAACAGTGGGAGATAGGATTCGATAAAAGAAAGAGAAAAATGAATAAAATAATTCTAATAATTTAGATTTGTGATGCACGCGTTGTTGTATTAGATCCAAAGGATCTTTCTTGACCTAACTCCAAAGAAGGAGCTTTATTGTTTATATATAATATGGAAAGACAAAATGGAAAATCTATAAAGAAAAAGATAATAGGAATTTTGAGTTTTAGAATCTAATTGGACCGAAATAAAAATTTGATTTTTTCGAGTGATCTGATTGTGCAATACCTTTTTTTCTTCTCAGTTGAGCTATTATGTGAATGAACCTACTGCTGAAACTAATGAGTTAAAAATTCAAGTTTAAAGTAAATAAAATAAAGTAAAGTAAAAAAAAAAGTAAAAGTCAAAAAGAAAAAAATCAAGCAAAAGAAAAGGTATTTAAAGTAAAGAAAAAAGTATTATAAAAAGTATTATAAGGTCACTCTTTATTCAAAAATAGAAAATGTATTCGATACACTAAAAAATCAAAATATAAAATAGAAGCGATCCCCCAATTTTGTCCATATGGATTAAAAAAAAGTTTCGTTTTTGGAATGAAGTTACATGACACTGTTTTTATTATTATTTTAATATTAATTGACTCAAGAGTTGCCCACCGAATCCGCTGATTTGGAATCGTGGGATGGGTCGATGTCAAAGATGATGAATTGATTTCTTTTTCTATCCCTGTCACTCATTTTTGTTAGTACCTTCTATAATACTTGATGAATCAAAAACTTTCAATTGAACTTATTCTTTCAATTGGTATGGTATTTTTGCTTATCCTCGTATCTTTCAAAAGTTGAAACTTAGGGAAGTGCTTTATAAACATATGTATAAAAAGAACATATTTCCTTTAGCTCCTTCATGCCTACTATAACTAGTTATTTTGGTTTTCTACTAGCGGCTTTAACTATAACCTCGGCTCTATTTATTGGTCTGAGTAAGATAGGACTTATTTGAAATTAATTGACTGAATAATTTATAAAAAGAAATCTTTCTGTCGTATTCCATATATTTTCTAGTGTTAATTACCAAGTAGTGGTTATTGAGATTCCTAGGCAATACAGATTAATATTTAGGGATAGATATTACCTCTCTTTTTCCCTTTTCAAATAAATTAAATTGAAATGATTGAAGTCTTTCTATTTGGAATCGTCTTAGGTCTAATTCCTATTACTTTGGCTGGATTATTCGTAACCGCATATTTACAATACAGACGGGGTGATCAGTTGGACCTTTGATTAATTAACATCTCTTTTTTTAACTGACCTCCCCCTTTCTTTAATTAAATCCGGGGGGAGGTCAAAGTCAAATTCAGATTGCTGTTCAATTATTTCAGTTCAGTGTGTGTGTAATTTTTGATCTAAGACGACAAGAGCAGAATCACGCTCTGTAGGATTTGAACCTACGACATTGGGTTTTGGAGACCCACGTTCTACCGAACTGAACTAAGAGCGCTTTCGTATCACAACGTAAAAGACTGTAAAGAAGGAGATTCGGTTTTTTTTATTTTTACCCCAATAAAATACTTCTTGCATGTGTATACTATCATAAAATTAAAGATTATGTATGTCAAAATTTAATCGATCTAAAATCGATCTCTGGTTACTCCTCCTCTGAGCAGTAATTGATAGGGATGACAGGATTTGAACCCGTGACATTTTGTACCCAAAACAAACGCGCTACCAAGCTGCGCTACATCCCTTTCAATTGGTCTACAGTATCATTGTAGAGAATCCCCGTCTTGTTTTCCACATCCTTATTATTTTATTCCCTCCGTTGATATGCAAAATTGATCTTACCATTTCTTCTTTTTGGTCTCATATCATATAACATATAATAATAAATGAATATTTTTCTTGGGAATTCTCAGGCGTAAAGTGAATCTTTTTTCTGCTTTAAGAAAAAGAAAATCTTATCTACCAAACCATTGCACATTTCAATTTGAATTAGGATTCCGCGCACAAATACAAGTGGTCTTTAACTACATATACATCTCTTACCATAATGTATTAGAATATGGTATGGAATACAAAAAAAAAGGAGGATTTTTAATGCGAGATCTAAAAACATATCTTTCCGTGGCACCGGTACTAAGTACTCTATGGTTCGGGTCTTTAGCAGGTTTATTGATCGAAATCAATCGTTTATTCCCGGATGCGTTGACATTTCCTTTTTTTTCATTCTAGTTATTGAAATGGAAAGGGGTGAAGAAGATTAGAGATAGAATCAAATATTTGTGACTAATCTCTTTTTCCCCTCTTTTCTTTTTTTTTTTTAGAATTAGATAGATAGAATAAGGGAGGAAAGAGAAAGAAAAAAGTGGATTCAACCTCCGCGAAACTCGGGTCGGGCTCCAATTAAATTAATAATACAGTTAAAAGAAAACGGAAATGTGGCTAGGATAAGAGTATCATACAATACAAGATACTTAAATGAAATACTGTACTGTGATTAGCAATATAGTTAGAAATTATTGTATTACTTATTATTTACTATATTGATTGCAACAAAATCTTTATTTCAAAATAAAATTTTGAGTGGTTAGCAACTTCTATTTTTTTGTTCCTTGCTTCTTATTCGCTTCGGATCAGAAAATAGAAAAGTTGGGTGAATCAAAAACCCAAAGGAGGTTCATGGCCAAGGGTAAAGATGTCCGAGTAAGGGTTATTTTGGAATGTACCAGTTGTATTCGAAACGGTGTTAATAAGGAATCAAGGGGTATTTCCAGATATATTACTCAAAAGAATCGACACAATACACCTAGTCGATTGGAATTGAGAAAATTCTGTCCTTATTGTTACACACATACAATTCATGGGGAGATAAAGAAATAGAGATGGATCGAACCGAGTGCTTGTGTGTCACCCTTCCAAGGAACATGAAAAATAATATAGATATATATCTATATTATTTCATATATTTAAATGGAAACAAATACAAATAAATAAATATGGATAAACCAAATTCTCTTAATTAATTCTATAAATCATTTTTGATTTCATCGAAATGGGATTTTAGCGATAAGGAATAAACAAATTATGGATAAATCCAAGCGACTCTTTCTTAAATCCAAGCGATCTTTTCGTAGGCGTTTGCCCCCGATCCAATCGGGGGATCGAATTGATTATAGAAATATGAGTTTAATTAGTCGATTTATTAGTGAACAAGGAAAAATATTATCTAGACGGGTGAATAGATTGACCTTAAAAGAACAACGATTAATTACTATTGCTATAAAACAAGCTCGTATTTTATCTTCGTTACCTTTTCTTAATAATGAGAAACAATTTGAAAGAAGTGAGTCGACCGCTAGAACTACTGGTCTTAGAACCAGAAAAAAATAGGCTTTCTCTTCAACTGAATCAAAATTCCAATTCAAACTCAAACACAGATGAATGTGCTATTCAAAAAATACGAGAAGCAGTCGTGTCGTAATAAAAAAAAAAGAATTGGGGAAGAAGAATAAATCTTTTTTTTTATTGAGCGTGTTCGCTCATTTTGACGACTTTATCATATTATCCTATACTAATTTCTACTCTACCTTCCCGGAGTTCATTCTCCAGAGAACTCCATTTAAAAATTATGACGAATTCCTTCCAACTTCTTTATTTTATGATCTCATTGGAAATCATATAAAGACAATTCCTATTTGATATAGCTATTTGTGCAAGTATTTTGCGATTAAGAAGCAACTGCGCCTTATACAGATTGTGTATTAATCTACTATAAATATAGGATACCTGATTCCCGCGAATTGCTGCATTTATTCGAGTTATCCACAAACGACGAAAATCCCTTTTTTTCCTATCTCTATCACGATGAGCCGAAACCAAAGCTCTTAGTTTCTGTTGAGTAATTGTTCGAGTAAGTCTTGAATGAGCCCCGCGAAAGCTTGATGCAAATAAACGAATTTTTGTTCTACGTCTCCGAGCTATATATCCTCGTCTAATTCTGGTCATTGAATAAATGAAACTTTGATGAATAACTAATTGATTTCCTTTCTTTCAGTTATTCTTTTCCCCTTTCCTAGTCTATTAATAACAAAACGGATTCTTCCAATTTATAAAATCAAAATTCCAATGGCTTTTGCTACTCTAACCTTCCCGACCACGCTTTTTTCCTTTTTTCTAGGCATTGGAAATAAAGTAGTAAATATAAATAGATAAATAAATTGTGGGTTCCATCGTCTCTATGGTTACTTCTTAAACGGTGAGGTCCTCTCTATACACCGGAGCCCCTTCTTTCATTTAATCAATGCTATTGGTAACTTGTACAGTTACCACTCTTTGGCTCTACCCGTGAATTTTCTAGTAATAGGTCTTTCATAACGAGATAGACTTTATACAGTAACGGTATTTAATTATGAAGATTGGTGAGGTAGCTGACCCTGTTAGTCCGTTCTTGCAAGAGTAGAAACATAATCTTTCTGCTTTTTTTTTAATAGTATTTACCCCGCTTAATGGATAACTATTTGTTACCAATGGGGAATTCTTTCTCACCTTAAATTACAAATTGAGGTGATTGAATTTGCGCCAATGGAAACCATAAATTTCATACACAATAGAAAGATATGATAGATCTATTTTTTTTATATAGTGAATGCAGTTCTTCCATTCTATCCGATTCACTGGTACTGATCATTGATACTGGAAAATTTTTTTCTTTTGTTTTGTCTCAGCCCATGATTTAAACGAGTCGCACATACACCCTTGTACATGTTCCTCGGCGCTGAGGGCATCCCCCAAGAGCGGGGGATTTCGTGACGTTTCTGATTGGCTGTCTTGGGTTTCTAATAAGTTGTTTAATAGTTGGCATGCTGAATTATACATTATGGGCTGGTTTAGATCGATCCTAACCGGATGATTATGAATTTCTTGTATTTAATAGATTAATAGAATATTAAACCCTTAAGAAGTAAGAAGATAAAATCTTAAATTGTGTATTTGCGTGAAATCACTCTTCTTTTTTATCCAACCGCTACAAGATCAACAATTCCATGAGCTTGGGCTTCTGTTGCTGACATAAAAACATCCCTTTCCATGTCTTCGGATACAACCCATAAGGGCTTGCCTGTTCTTTGTACATAAACCCTTGTAAGGATTTCGCGCAGTTTCAGTAGTTCTTCCGCTTCCAGGATAACTTCTCCCGTTTGCCCCTCAGAAAAACCGCCAATAGGTTGATGGATCATTACCCTGATGATATATTATAACATAATAAAAGGTTCCTCTATCTCGCACGATTAGGCGGAGGGAAGAGATAAAGAATAAGAAAAAGAGAGAATTGAACAACCGTACAGGCATTTTTTCGCATTGCATACGGCTCGACAATGGAATTCGCCTTTTTACCTTTCATCAAAGAAAGAGAAAATATGGGGTCTATTATCCCCATATCGGTCAATGATCCAATTACCACCCTTCTTTTTTTTGGAGGAGTTCAAAAATACTATGATGGCCCCGTTGCTTTATATATTTATTTCGTTTGTGAGTCAGCAATCCCAAAGTTTCTTTGTTTTTTTTTTTCAAATCAAAAAGAAAAAAAATCTTCTTTTTTTTTTCGTACTTTTTCATAATATAAATATTGTTAATAACCTTCCAGTGTGAAAAAAGTTTGTGACGCTGAAATAGGCCTACGATAGGTAAGATAAACTCGGAATACCCCTCCTTTATCTCATACTACTCCTTCGATACATAATCTAATATTTTGAAAAAAAAACAATAACAATTTTCATATCGAATTCGAAGTGCCATGCTATTATTACTTAATATATTAATAATTCATATGGCGAAGGCATAGTCTTCTTTTTTCTCTCAAATAAAAAACTCATTGGCGCCAAGCGTGAGGGAATGCTAGACGTTTGGTAATTTCGCCCCCGGCCAGGAGAAAAGACCCCATTGAGGCGGCCAATCCCATGCATATTGTCTGTACATCTGGTCGTATAAATTGCATAGTATCATAAATAGCTATTCCGGGTATTACCCACCCGCCAGGAGAGTTTATAAACAAATACAAATCCTTGGTCTCATTCTCTATACTAAGATATACCATAACACCAATAAGTTGATTCGAGATCTCGCTATCAACCATTTGGCCTAAAAAAAGTAATCTTTCTCGATAAAGTCGGTTGATTAGGATAAAATTGTATCCCTTCGGAGCCGTACAGGCACTTTTTGATGCATACGGTTCAACAAAACTTGCGAAAAAAAATCAATGTGTAGCTCCCAGCCCCCTTTCTTGTTTCCTAGCGGGCTCTTTCTATCGAAGGGGTTTTTCTTCCATTTTTTAAGAACAATGAGTTTGGCCGATTTTCCTATACCTATAATATTCTTATATAAAAAAAGCAATTCACTAATCGAACTAACTTTTCATTGATGTATTTTTTCATCGAGATCCAATCTAAAAATCACGATGTAATTTTCTTGTTCCTGAATGGGCTTCTTCCATTTTTTTAGGTTTATGCTCTACTCCGAGTAAGGATCCGCCCGATTTTTATTTGTACATATAGGACAAATGACCCCCATACCACGTCTCTTTTTTGCTATGACTTCGTCCTTTTTTTTTTAATTCATTTGTTTCATGTCTTCCGCCAAATATTCGACATATTCATCATATTTATTATTCCATTGATTAACAGTTTGAGATCACTCCTATTTCGAATCAATTTCTAAATGGAATCGTTTATGATATCTATGATCTAAGTAATAATCATAGATATATTCCCAATTGGGTTTTTCTAAACGGAGCCTGGATACCTCATTTTATTGGTCCAGCCAAGACGACCATAAATTTTTTTTATTGCTAATATTAATCTGGATACCTCCGCACAAAAAGGATCTAATTGCACTTCATTGCACTTCACGCTACAAATTTTTGATAATTCAATCAATTTTTTTTGGGCGAAACCGAGGCTATCTCGATCGGGGGAGAGAATGGGGAAATCCCATATGACCCAATAGATCTGACAAGTCGCACTATACGTCAACCCAAGATGCATTCTTTTCTCCGGAACCTCGAAAAGGTACTTTTGGAACACCAATAGGCATAAAATGAAAGAAAAAAGAATTAAGTACTCTAGTTCACTTTGATGTGGAAGCGTAATAATGGGCTTCTTGTCTTAATAATATTGGCCTTTATCATATTTTATACATAGATTGAATAAGTTCAGAAAATAAAGGAAAATTCTTACGAATAGGTCCTTTGAATGATGACCAAATATGGATGCATCCGCTCATAGAAAAGGGAATCAACCCCCATTGCGTATTGGTACTTATCGAGTATAGAATAGATTTGCTTCTCTTTTTTCCTACGAACCGAATTCTTCCATTACCATTATTACTAAAAAATATTACTAAAAGAATAGAACAAATATTCATCCTTTTTTCGAGATAATCCACTGAAAAAAGGGGGTACATAGCAGAGTTTTTTTCAATGCAATAAAGTTACACAGTGTCTATTTTTTGTTAATAAAGGGGTAGTCCCATGGGTTTGCCTTGGTATCGTGTTCATACCGTCGTATTGAATGATCCCGGTCGTTTGATTGCTGTCCATATAATGCATACAGCTCTGGTTGCTGGTTGGGCCGGTTCAATGGCTCTATATGAATTAGCAGTTTTTGATCCCTCCGATCCAGTTCTTGATCCAATGTGGAGACAAGGCATGTTCGTCATACCCTTCATGACTCGTTTAGGAATAACCAATTCATGGGGCGGTTGGAGTATTACAGGAGGGACGATAACGAATCCGGGTATTTGGAGTTACGAAGGTGTAGCCGGGGCACATATTGTGTTTTCTGGCTTGTGCTTCTTGGCAGCTATCTGGCATTGGGTGTATTGGGATCTAGAAATATTTGGTGATGAACGTACAGGAAAGCCTTCTTTGGATTTGCCTAAGATCTTTGGAATTCATTTATTTCTTTCAGGAGTGGCTTGCTTTGGTTTTGGGGCATTTCATGTAACAGGATTGTATGGTCCTGGAATATGGGTGTCCGACCCGTATGGACTAACTGGAAAGGTACAATCTGTAAATCCAGCGTGGGGTGTGGAAGGTTTTGATCCTTTTGTTCCAGGAGGAATAGCCTCTCATCATATTGCAGCAGGGACATTGGGCATATTAGCAGGCTTATTCCATCTTAGTGTCCGCCCACCTCAACGTCTATACAAAGGATTACGTATGGGTAATATTGAAACCGTTCTTTCCAGCAGCATCGCTGCTGTCTTTTTTGCAGCTTTTGTTGTTGCTGGAACTATGTGGTATGGTTCAGCAACTACCCCCATCGAATTATTTGGTCCCACCCGTTATCAATGGGATCAGGGATACTTTCAGCAAGAAATATATCGAAGAGTTAGTGCTGGACTAGCCGAAAATCAAAGTTTATCAGAAGCTTGGTCTAAAATTCCTGAAAAATTAGCTTTTTATGATTACATCGGAAATAATCCGGCGAAAGGGGGATTATTCAGAGCGGGTTCAATGGATAACGGGGATGGAATAGCTGTCGGGTGGTTAGGACACCCTATCTTTAGAGATAAAGAAGGGCGTGAACTTTTTGTACGTCGTATGCCTACTTTTTTTGAAACATTTCCTGTTGTTTTGGTAGACGGAGATGGAATTGTTAGAGCCGATGTTCCTTTTAGAAGGGCAGAATCGAAGTATAGTGTCGAACAAGTAGGTGTAACTGTTGAGTTCTATGGTGGCGAACTGAATGGAGTGAGTTATAGTGATCCTGCTACTGTGAAAAAATATGCTAGACGTGCTCAATTGGGTGAAATTTTTGAATTAGATCGTGCTACTTTGAAATCCGATGGTGTTTTTCGTAGCAGTCCAAGGGGTTGGTTTACTTTTGGACACGCTTCGTTTGCTCTGCTTTTCTTCTTCGGACACATTTGGCATGGTGCTAGAACCTTGTTCAGAGATGTTTTTGCTGGTATTGACCCAGATTTGGATGCTCAAGTGGAATTTGGAGCATTCCAAAAACTTGGCGATCCAACTACAAGAAGACAAGTAGCCTGATGCAACATTGCTCTGCTATTTTTCGCTTCTCGCTTCTATCTATTTTCGGTTTGTGATTTTAAATAAGGTACTGGAGAAATCTGGATTTAAATCCTCGTCTTTTTTTGATTCTTTTTTTTTATTCTTTTTTTTTTCCTTTAATCCGGGAGATGATCCCACCCAAATAAACAGGTATGGAAGCTATAATTGTAAACCACGATCGAATTTATGGAAGCATTGGTTTATACATTCCTCTTAGTCTCGACTCTAGGGATCATTTTTTTCGCTATCTTTTTTCGAGAACCGCCTAAAGTTCCAACTAAAAAATGAAATGATTTTTCATTATATCAATTGAAGTAATGGGCCTCCCAATATCGGGAGGCCCATTACTTCAACTAATCCCCGTGTTCCTCGAATGGATCTCTTAGCTGTTGAGAGGGTTGCCCAAAAGCAGTATATAAGGCGTACCCCGTAAAACTTACAAGTAAACCAGATATAGAGATGGCGACTAGAGTTGCTGTTTCCATTATTATATAATTTCAAGACCACAATGGATCTATGATAAGATCGTTTATTTACAACGGAATGGTATACAAAGTCAACAGATCTCGATGAATACAAAATAGGATTTATGGCTGTACAAACTGTTGAGGGTAGTTCTAGAGCTCGTCCAAGACGAACTTCTGTAGGGGGTTTATTGAAACCATTGAATTCGGAATATGGTAAAGTAGCTCCTGGATGGGGAACTACTCCTTTGATGGGTGTCGCAATGGCTCTATTTGCGATATTCCTATCTATTATTTTGGAGATTTATAATTCTTCCGTTTTACTGGACGGAATTTCACTGAATTAGATTGACAAGAACCCCAAAATCCTAACTGTTAAATAAGCATTTAGGTCTCGGATTTTTTTTTTTTTTTAGTTGATTGGTAGTTCGACCGCGAAATTTTTTTGTTTCTGTATTTCCGGAATATGAGTGTGTGACTTGTTCTAATTGATCCTATTGATAGTACAGAGAATGGGTCTGTCGTCTTGAGAGAGATGGTTTTACCCCGTCGGATATTCATTCTAGTATCTGGAGCACGGAATATATAAAATAGATCACGAAGTATTCGAACTATGATTCATACTTAATATTCAGACCTCGCGGCCGGATTCAAAAAATTTTTCCAAAGAAAAAGTTATAAATCATAAATTGAAAGATTTTTCTTCTTTCAAATTCCCCATTTCTGCTTTGATTTTGCTCAAAGGACAAACGTTTCTTTGGATTTTTAGTCATTATATTTATATCTATTCTACTCGTTGAATAAATGATGATCCAATGGTTCTTACTCAGGGAATCTTTGGACTTAATTTGAAGGTTTTGTTGAATCATCGTGGTTCCAGTATGAATCTGAAGTTTCAATTGATTCATAGGGTCTTAACAAGAAAATTCCTATCAATAATAAAGAAAACATAAAGTAAAGCCGCATTACATACAAATAAAACTAACAAATAAAAAAAAACAAAATAGGTAAATAGAAGATTCAAGAGGCCTGTAACGATCAACATAAAGACAAGCGAGTCGACTTGATTTTTTGGCATGCTAATTATAAGCACAAAGAATAGCTTTCTGATTTTTATTCTTTCGTATCTTTAGATAAGATTGAATCAAAAGATTAAGAAGTTTCCAATTTTCTATTCCATACCTCTTTCAACCAGTATTGGGGTGTTTTTGTTTGAGCCGTACGAGATGAAATTCTCATATACGGTTCTCAGAGGGGGAGTCCCCTTGGTTTACCTATCTCAATAAAGTCTACGATTGGTTCGAAGAACGTCTCGAGATTCAGGCGATTGCAGATGATATAACTAGTAAATACGTTCCTCCTCATGTCAACATATTTTATTGTCTAGGAGGAATTACACTTACTTGTTTTTTAGTACAAGTAGCTACAGGGTTTGCTATGACTTTTTATTACCGTCCGACCGTTACTGAGGCTTTTGCTTCTGTTCAATATATAATGACGGAAGCTAACTTTGGTTGGTTAATCCGATCAGTTCATCGATGGTCGGCAAGTATGATGGTCCTAATGATAATCCTGCACGTATTTCGTGTGTATCTCACTGGTGGTTTTAAAAAACCTCGCGAATTGACTTGGGTTACAGGTGTGGTTCTGGCTGTATTGACTGCATCTTTTGGTGTAACAGGTTATTCTTTACCTTGGGACCAAATTGGGTATTGGGCAGTAAAAATTGTAACAGGTGTACCAGAAGCGATTCCGGTAATAGGATCTCCTTTGGTAGAGTTATTACGCGGAAGTGCTAGTGTGGGACAGTCCACTTTGACTCGTTTTTATAGTTTACACACTTTTGTATTACCTCTTCTTACTGCCGTATTTATGTTAATGCATTTCCTAATGATACGTAAGCAAGGTATTTCTGGTCCTTTATAAAAAAAATCTAGATCATATATAAAAAAAAATCTAGATCATAGCGATTTGTAATCAATCCTTTATCTTATTGCTTGGGGGAGGAACAATAATATTTCATTGCTACAAATATGGATTATTGACAAAAAATAAGACATGTATTTGGAAATTTCCCCTCAACTCCATAATCATAATATTGTATTTTTTATTTGACATGAATGAATAGTTGAAGGGAATTCTCCGAAGAGAAAATGGATTATGGGAGTGTGTGACTTGAACTATTGATTGGGCTGTGCAGAAATATTCCTTTATCTGCTACATTGGAATTCACAACCAAATGTGTCTTTGTTCCAACCGCCGCCCCATAGAGGGGGTAGGCTGGTTCGATTGAAAAGAATCTTTTCTATGATCAGACCCAAGCATGCCGTGCATGAACAGGCTCCGTAAGATCCAGTAGAATAAGAATAAGTGATGTGGCATAATCCAGATTAAGTTTTCGCTATATTACTTCCTTAATAGTATGGAAATGCATTCATTTCTTCTGCATCGATCCGATTTATGATACTATCGGAGTGAAACAAAGGATCTAAAGAAGAGTAGCGGCTAGACTATATTAGTAACAAGTAAATCCTTTGTACGTAAAAAATAAAAATTTCAGCTCGATCTATTTTTGTTTTGTTGGGGGATAAGGGTGAATCACAAGGGCTGAGACAACCCAGAAAGTTCTTGATCATGATCAATTCTGTAAGCCTACTTGGGTATTGAGCATATATCTGTAAGAACTGAATTCCTTGCAATTGATAGTTGCAACTTCGTAAAATGGAATCCGGTAATTTTACCTATAGAATTATTCAGATATGCGTAGAGATAACTAAATATAGATTTTATAAAATTTCTATTTATTTTTTTATGTATCCGTTTAGTTCGGTTAATTCTTGCTCGAGCCGGATGATAAAAAATTATCATGTCCGGTTCTTTGGGGGGATGGATCTATAAGAATTCACCTATCCCAATAACAAAAAAACCTGACTTGAATGATCCTGTATTAAGAGCTAAGTTGGCTAAAGGTATGGGTCATAATTATTACGGAGAACCCGCATGGCCCAACGATCTTTTATATATTTTTCCGGTAGTAATTCTCGGTACTATTGCATGTAACGTAGGCTTAGCGGTTCTAGAACCATCAATGATTGGTGAACCCGCGGATCCATTTGCAACTCCTTTGGAAATATTACCCGAATGGTATTTCTTTCCCGTATTTCAAATACTTCGTACAGTACCCAATAAGCTGTTGGGTGTTCTTTTAATGGTTTCAGTACCTGCGGGATTATTAACAGTACCTTTTTTGGAAAATGTTAATAAATTCCAAAATCCATTTCGCCGCCCAGTAGCGACAACCGTCTTTTTGATTGGTACCGCAGTGGCCTTGTGCTTGGGTATTGGAGCAACATTACCTATTGATAAATCCCTAACTTTAGGTCTTTTTTAAATTGATTCAATTGTAAAATATCATAACGTGTGTATCTAGGGAGTAGTCGCTTAAAAGTCAAAGTGAATTCTCCCTAGATACTTTTATTCAATTATTCAATTAAATTCCGGTCCGAATATATAGATTGTGCGAAAGGTGCAAACCCATTTCATTTTTTCTATTTTTTTTTTTTTTCTAAAGAATAAACAAATTACAATAAATTCAATTGATTTAAAACTTATTTTATTTTTCTTTTCGGTAAATCACGATTGTGAAATGCTTTTCTATTTCTTTTCTAGAATACCCACTATCTCTTTTACATCTTCTATGCGAAAGTGTTCAATTTTCATAAGGTCTTCTTGACTCTTATTCAAAAGGTCAAATAATGTGTGTATATTGGACTTTTTGAGACAATTATAGATCCTGGGAGACAATTCTGATTGGTCAATAAAAATAGATTTCAATGCGATTTCTTTTTTCTTTTTCTTTAGTTTTTTCAATCTATCATGAAAAGTAAAAAAAGGTAAAATAACCTTGTATTGATTGTTCTCTAAATGGAAGTTTTCTTCTGCTGCCTGTAGAAAGGGAATAAATAAATCAATCAAATTCCGGGAGGCTTCATGAAGTGCTTCTTTAGGAGTTAAACTTCCGTTTGTCCATATTTCTAGAAAAAGGATCTCTTGTTTTTCATTTCCATTCCCATAAGAATGAATACTATGATTCGCATTTCGAACAGGCATGAATACAGCATCTATAGGATAACTTCCGTCTTGAAAGTTCTTTGGCTTTTTTATATTATATCCTCGATTCCTCTCGATTTGTAATCCAATACACAAATCAATTGGTTCCGTTAGGCTAGCTATATGCTGCGTATTATCAACGATTTCCACAGAAGGTGGTAAGAGGATGTCTTGAGCAGTTACATATCCCGGACCTTTGACACAAATAAGCGCGTCACGAGTTCCATACAGATTACTTCTCAATACAATTTCTTTCAAATTCATTAAAATTTCATGTACTGATTCTTGAATACCTACTAGGGTAGAATATTCATGTGGGATTTTCTCAGATTTTGCGCGTGTAATACATGTTCCTTCGATTTCTCCAAGCAAAGCTCTTCGCATCGCAATGCCTATTGTGTCGGCTTGACCTTTCATAAGTGGAGACAAAATAAAGCGTCCATAATAAAGACGCTTACTGTCTACTCTTGATTCAACACACTTCCACTCTAGTGTCCGAGTAGATACTTTTACTTTCTCTCGAACCATAGTAATATTATTTGGCAGATTTTTGAGTTATTTATTTCTCTTGAAATCTCTTCAATGTTTATTTCTACACCCGTCTTTTTTTAGGGGGTCTGCAACCATTATGTGGCATAGGAGTTACATCCCGTACGAAACTTAAAAGTATACCACTTCTACGAATAGCTCGTAATGCTGCATCTCTTCCGAGACCAGGACCCTTTATCATGACTTCCGCTCGTTGCATACCTTGATCTGCTACTGCTCGAATAGCATTTCCTGCTGCGGTTTGAGCAGCAAAAGGTGTCCCTCTTCGTGTACCCCTGAATCCACAAGTACCGGCTGAGGACCAAGAAATTACCCGACCCCGTACATCTGTAACAGTCACAATGGTGTTGTTGAAACTTGCTTGAACATGAATAACGCCCTTGGGGATTCGACGTGCACTTTTACGTGAACCAACCCGTCCAGTCCTACGTGAACCACTTCTTGGTATAGATTTTGCCATATTTTATCATTTCATAAATATAAGTCAGAGATATATGGATATATCCATTTCATCTCAAAACCGATCTTTTATTTTGATTTGTTCATCAGTTCTTTTATAGAGTCTCTTTTCGAAAGATTATCCTTGTCTTTGTTTATGTCTCGGGTTGGAACAAATGACTATAATTCGTCCCCTCCTACGGATCAGTCGACATTTTTCACAAATTTTACGAACGGAAGCCCTTATTTTCATAGTTGTTATTCCTTAACTGAATTTCAAATCTACTTAATTGGAAGAAAATAAGTTTCTGGAAATTTTTGAACCGTGAATTGTATCCCCATGAAAGGAATGTTGAAAAATCACCTAATTGTTCGAATCCTTGTTTTGTTGTGGAGTCGATAAATTATCCGTCTTCCGTTTGAATCCTAACGACTTACTTCAATTTTGACTCTATCTCCTGGTAGTATATGTATAAAACTGTGTCGGATCCTTCTTGAAACATAACTTAAAATTCAAATCTGACTTCGCTATCTAAAGGATCTAAAAGAACCCGGAATATACCATTGGTAAGTGATTCAGTAATTACACCACCTCGCTGAATCTTTTTTTTTTCTTTTTTTCTTTCATTCCAGGCAAACCCTCCTTGAAGTATCAACTAATGTAGGAGGAGCAATATTAGACAACTTGACTTTTTTTCG-TTTTTTTTTTACAAATAGGAAGTTCCGGATACAATTCGTATAGCAAAAGAATTACCATATATAACACAAAACTTCTCCGCCGATTCTTTCTAGTCGAGCCGCTCGGTCTGTCATTATACCCCGAGAAGTAGAGAGAATTACAATCCCCATCCCGTCTAAAATTCTAGGAATTTGTTGATAGTTAGAATAGATTCGTAGACCGGGTCGACTGATTCGTTTTAAATTTAAAATAGGCCTATATGCTCCTTTCCTATTCCTTCGATGTCGTAGGGTTAAAACCAAAAAATATTTGTTGTTTTCCACAAGTTTCCTTACGTTTTCGAGAAAACCCTCTCGTAAAAGTATTTTAACAATGTTTTCGGTGATGTTAGTAGATGCTATTCGAACCGTACCTTTTCTATTCATGTCAGCATTTCGTATAGAAGTTATTATGTCAGCAATAGTGTCCTTACCCATGATAAACTAAAAATTTTGTTGCTTCCCAAATTTGATATAATCAACATGTTCTTTTTTTTATGAAAATTATTAAAAGTATATACATGAGACATACTCTACTAAATTTATATTTATCTATTTTATTTAAATACTATTACTATATCGCGGTTTCATCTCATCTTATAATACTTCAGGTGCTAATGAAACTATTTTAGTAAAATTTAACTGTCTCAATTCCCGGGCGATCGCACCAAAAACTCGAGTTCCTTTTGGATTTCCTTCTTGATCAATGACAACTGCAGCATTGTCATCATATCGTATTATCATACCGTTGTCACGTTTGAGTTTTTTACAAGTACGTACAATTACAGCTCTGATCACTTCTGATCTTTCTAGAGGCGTATTTGGTACTGCTTCCTTGATCACAGCAACAATAACGTCACCAATATGAGCATATCGGCGATTACTGGCTCCTATGATTCGAATACACATCAATTCTCGGGCCCCGCTATTGTCTGCTACATTCAAATGGGTTTGAGGTTGAATCATATCATTTTTTGAATCTGTTTTTTTAATGTTTAATGTAAAGTAAAGCAAAGGACGAAGTAAAAAAAAAAAAAAAGAAAACCTGCAATTGTTTTTTTTATATCCAAGATTTCTTTCCTTTGGTTCTACATTCCTATCCAGAAATAATGAATTGAGTTCTTATAGGCATTTTGGACGCCGCTATTGAAATAGCTTTTCGAGCTATATTTTCGGCTACTCCACTCATTTCATAAAGTATTCTACCGGGTTTAACGACAGCTACCCAATATTCGGGGGATCCTTTCCCCGACCCCATACGGGTTTCCGTGGGTCTTACTGTAACTGGTTTGTCTGGAAATATACGTACCCAGATTTTTCCACCACGACGTACATTTCGTGTCATTGCTCGGCGCCCTGCTTCGATTTGTCTAGATGTGATCCAAGCGGGCTCAAGTGCTTGAAGAGCATATCTACCGAAACAAATATGATTACCTCGATAAGATATTCCTTTCATTCTTCCTCTATGTTGTTTACGAAATCTTGTTCTTTTGGGGTTATAGTTGATGGTTCTTTCTCAATTCCATCTCTACTACAGAACTGGACATGAGAGTTTCTTCTCATCCAGCTCCTCGCGAATGAAACGACTAAAAAAGATTTTATCAAGATATATACATATCCATCGATTTAATGAATACTATACTGAAGCATAGGATTCTTTGAAATTTCATCTAATTAATCGATTCGAAGTTTGTATATGGTGTTTAGATATATAATTAAATATGCATATTCTATTTCTAGATAATCTCAATGTCCTTTTTTTTATAACGTTATAACAAATTTTTATTTTTTTTTGCCTTTTACCATATTGGATCGATCAAAATTTATGAATCCAATACAATCAAACTTTCGCGGGCGAATATTTACTCTTTCAATATCTATTTCAGTTGTAGATTGAGTCCATGACCTCTCCGAAAAAACGAATAGGTCCCTGGTCCCTTTCGCCATCCCACCCAATGAATCATTAAGATTCATTTTCAATAGAATCTTCTGTATTCACGGATTCCATCGTTCCCATTGCTTCTCGATTAATGGTTAGGTCTGAATTCTCCAACGGAGTCCTTAATGAGATTTTTTCTTAAGTCAATTTTATCAGTTTTTATTGGCTCCAGGCTCTTGATTTTTTTGTTATTCATCTAATTATGGATGAATCATTATTGATGCTTTATTACACTGTTTTTTATGAGATGACTCAGAGACCTTACATATTGGAATCCTATATCATTGATATTTTCTTTCTCTCTTTCTCTCATCCTTCCATTTATCCGCATACTTTTCGATTTCGCTTCACAACTTAGAACTTCACAACTCATAATCGGAATGGTTTTTTTTGTTTATGCAAAAAAGATTTCAGTTGCTACAATGATATGACCAATATATTATATCTTGACTGGTTCTTTGGATCCAGATAATGCGAAGCAATGAGTTGGTTATTAGTGTTCTAGTTATTAGTTCATACTACAGGCCGGTCCGTTTTTTTTTGAATCCTAGCCCTAAAAAAAACCAACGAGTCGCACACTAAGCATAGCAATTATATAAAATGATCAATCGAATTTTTATTCAACCCTGTAGAATTGCGGAATTTATCGTTTTTGTTTTGATTGAACATAAAAAGAGTTCGTTCTTTTTTGTTCTATTTCCATCAATGGGTAGACTGTAAAGACTCGTACAGTCTTATTTTTCTTCGTCTACAAATATCCAAATTTTGATTCCTAATACCCCGTATATAGTTCGAACTGTATAGGAACAATAATCAATTTTAGCTCCAATGGTTTGTAGAGGAACCCTACCTTCTCTGATCCATTCGACGCGTGCAATTTCTTTTCCGTCAATACGCCCTGCAATTTGTACTTGAATTCCTTTTGTATCTGCCTGTTCAGTTAATTCAATAGCTTTTTTCATTGCTTTGCGAAAAGAAACTCTATTTTTTAATTGTCCGGCTATAAATTCTGCAAGAATATTAGGGTGTCCATAAGGATTTGCAATTCTTGTAATAGCAATGTTTAGTTTTCGGTTCACACAATTAAGTTCTTTTTGTACATTCATCTGTAATTCTTCGATTCGTCGCGGTCTATTTTCTATTAATAATTTTGGGAATCCTATATAGATTATGACTTGAATTAGATCAATTCTTTTTTGAATCTCTATCCGTGCGATTCCCTCAACACCGGAGGATATTCGCATATTTTTTTGTACATAATTCTTAATACAGTTTCGTATTTTTTGATCTTCTTGTAGACCTTCGGAATAATTTTTTGGTTGTGCAAACCAAAGAGAATGATGACTTTGTGTTGTACCAAGTCGGAAACCAAGTGGATTTATTTTTTGTCCCATAATCCCCCACTGCTGTATGTATCACGACATGTCAGATTTATGTTCTTTTGTTTATTTATCAATTCAAGTTTTTTTGAGCACGTGAGATAGTCTGAATATGAATATTCATCTAAGGATATATCTTTTAAACCAATAGTTATATGACAAGTGGGTCTTTTTATCAGATAACTCCGCCCCCGAGCTTGGGGTTTTAATCTTTTCGCAGCAGTACCCTCGTTTACTTCGGCTTTAATAATGACTAAACTTGCTTCGTTGAAATCCAGATTGTGAATCCCATTTGCTGCTGCAGAATAAACCAATTTAAAAATGGGATAACATGCTCGATAAGGCATGAGTTCTAGTATCATAAGGGTTTCCTCGTAAGAACGTCCACGAATCTGATCAATTACCCTTCGGGCTTTGTGAGCAGACATACATATATGTTGACCTAAAGCATATACTTCTACCTTCTTCTTTATTATCTTTATCATAAGGTTCACCTCTCACCAATGAATCTATATTCACTTTATTAACGACGGGATCTATTATCATTTTTTGCATGTCCACGGAAATTTATAGTGGGCGCAAATTCTCCCAATTTATGTCCTACCATACGATCTGTTATATAAATAGGCAAATGTTCCTTTCCATTATGGATAGCAATAGTATGGCCGACCATTGTGGGTATAATGGTAGATGCCCGGGACCAAGTTATTATTATTTCTTTTTCCGCTTTTGTATTAAGCTTATCGATTTTTCTTAATAAATGATTCGCTACAAAAGGATTTTTTTTTAGTGAACGTGCCACAGTTAATTAACTCCTATTTTTTTCTTTTGTAAATTGTAAAAACGAAGAAAGAAATTCTATTTTCTCTCCTATTTACTACGGCGGCGAAGAATCAAATTATCACTATATTTATTCCTTTTTCTACTTCTTCTTCCAAGTGCAGGATAACCCCAAGGGGTTGCGGGTCTTTTTCTACCAATTGGAGCCCTTCCTTCACCACCCCCATGGGGGTGGTCTACAGGGTTCATAACTACTCCTCTTACTACAGGACGCTTACCTAGCCAACATTTCGATCCGGCTCTACCCAAACTTTTCTGGTTCACCCCAACATTCCCCACTTGTCCGACTGTTGCTGAGCAGTTTTTGGATATCAAACGGACCTCCCCAGAAGGTAATTTTAATGTGGCCGATTTCCCCTCTTTTGCAATCAGTTTCGCTACAGCACCCGCTGCTCTAGCTAATTGTCCACCCTTTCCAAGTGTGATTTCTATGTTATGTATGGCCGTGCCTAAGGGCATATCGGTTGAAGTAGATTCGTCTTTTTGATCAATCAAAACCCCTTCCCAAACTGTACAAGCTTCTTCCAAAGCATACGGCTTTCTGGATGTAGATGATGATATCTATACAGATGGATCTTATATATATCATATAATGAAGTACCACATGCGTGGATATATAGGAATCCAAATCTGCCGAATCACTCATGTTATGATCTTCTACATCCTAGGTCTTCCCGTTCCGTCATCTGGCTTATGTTCTTCATGTAGCATTCAGACCGAATGACTCTATGAAATTACGTCGATCCTTCCACATATTATGGGTAACGTAGGAGACATCTCTATTTTTCCCCGGGAAATCTTTCTAATTACCATTACCACTGCTTAGCTTTCAATTCGCCTCTGACCATCAAATCAAATGTGAATAACCCGTCCTCCTCTCTTTGAAACAAGGGGCGCTTCTGGTTCTGTCGGTGCTTGAAACAATTTTGTCTTCTCCATATTACTATATCTCTAGAGTCAATAATTTTATATGAGGAACTACTGAACTCAATCACTTGCTGCCGTTACTCTTCAGTTTTCTGTTGAGGTCTATCCTGTAGAGGTACTCAAATTGGATCAGTGATCGATTTCTAGGTTTCGTCGTAAACCTAATTGGTTACTTCCAATTACGTAAATCAATAGTTCAAACCGCACTCAAAGGTAGGGCATTTCCCATTTTTATAGGAACTTCTGTACCAGAAACAATGGTATCTCCAATTATAGCCCCTCTGGGATGTAAAATATATCTCTTCTCACCATCCCCATAGTGTATGAGACAAATGTATGCATTTCGATTAGGGTCGTATTCTATGGTTACGATTCTACCATATATGTCTTTTTCATTCCGTCGAAAATCGATTTTACGGTATAGACGCTTATGACCTCCCCCTCTATGCCCTGCGGTAATGATTCCTCTGGCATTACGACCTTTACCACAACGATGCTGTCCATAGATCAAATTATTTCGTGGATTGGATTTCACTTGACTGTCTACGGCTCCATTGCGTGTGCTCGGGGTAGAAGTTTTGTATAAATGTATCGCCATGCTATTAAGTATTTTGATTTAAGTTCTTTTCTTTCTAAGAGGTGGAATAGAATAACCCGGTTGAAGCGTAATGATCATACGTCTGTAATGCATTGTATGTCCCATAATAGGTCCCATTCTTCTACCCTTTCGGGGGAGTTGATGACTATTCATAGCTATTACCTTGACACCAAAGAAGAGTTCGACCCAATGCTTTATTTCTGTCCTAGTTGATCCTGATTCGACATTAGAAGTATATTGATTTTTCCCCAATAACCGAATACTTTTGTCTGTAAATACTGCATATTTGATTCCATCCATAAATCGATTTTCTTCCCTATTAGTTCTAGTCTCAATAAGAATGCTAGTTCTTACTGTTCATATGTTATGATATGAATATACCACACCAATTCGTTATGTATAGATGATGAGATTCCATTGATACAGAGCCAATTCCAATAGACTTATTGGAGGGTCCCATTGGCGTGCATCCAGTAGGAATTGAACCTACGAATTCGCCAATTATGAGTTGGGCGCTTTAACCATTCAGCCATGGATGCTTAGCGGGGATCCTCGTACATGGTGAATAACCAAATTCCAATTGAAATGAAATCTTTAGGATAAATCAATGCAATTTAGGAGGAATCAATGAAAGGACATCAATTCAAATCCTGGATTTTCGAATTGAGAGAGATATTGAGAGAGATCAAGAATTCTCACTATTTCTTAGATTCATGGACCCAATTCAATTCAGTGGGATCTTTCATTCACATTTTTTTCCACCAAGAACGTTTTATAAAACTCTTGGACCCACGAATTTGGAGTATCCTACTTTCACGCAATTCACAGGGTTCAACAAGCAATCGATATTTCACGATCAAGGGTGTAGTACTATTTGTAGTAGCGATCCTTATATATCGTATTAACAATCGAAATATGGTCGAAAGAAAAAATCTCTATTTGACAGGGCTTCTTCCTATACCTATGAATTCCATTGGACCCAGAAATGATACATTGGAAGAATCTTTTGGGTCTTCCAATATCAATAGGTTGATTGTTTCGCTCCTGTATCTTCCAAAAGGAAAAAAGATCTCTGAGAGCTTTTTCCTGGATCCGAAAGAGAGTACTTGGGTTCTCCCAATAACTAAAAAGTGTATCATGCCTGAATCTAACTGGGGTTCGCGGTGGTGGAGGAACTGGCTCGGAAAAAAGAGGGATTCTAGTTGTAAGATATCTAATGAAACCGTCGCTGGAATTGAGATCTCATTCAAAGAGAAAGATATCAAATATCTGGAGTTTCTTTTTGTATATTATATGGATGATCCGATCCGCAAGGACCATGATTGGGAATTGTTTGATCGTCTTTCTCCGAGTAAGAGGCGAAACATAATCAACTTGAATTCGGGACATCTATTCGAAATCTTAGTGAAAGACTGGATTTGTTATCTCATGTTTGCTTTTCGTGAAAAAATACCAATTGAAGTGGAGGGTTTCTTCAAACAACAAGGAGCTGGGTCAACTATTCAATCAAATGATATTGAGCGTTTTTCCCATCTCTTCTTGAGAAACAAGTGGGCTATTTCTTTGCAAAATTGTGCTCAATTTCATATGTGGCAATTCCGCCAAGATCTCTTCGTTAGTTGGGGGAAGAATCCGCACGAATCGGATTTTTTGAGGAACATATCGAGAGAGAATTGGATTTGGTTAGACAATGTGTGGTTGGTAAACAAGGATCGATTTTTTAGCAAGGTACGGAATGGATCGTCAAATATTCAATATGATTCCACAAGATCTAGTTTCGTTCAAGTAACGGATTCTAGCCAATTGAAAGGATCTTCTGATCAATCCAGAGATCATTTCGATTCCATTAGTAATGAGGATTCGGAATATCACACATTGATCAATCAAAGAGAGATTCAACAACGAAAAGAAAGATCGATTCTTTGGGATCCTTCCTTTCTTCAAACGGAACGAACAGAGATAGAATCAGACCGATTCCCTAAAAGCCTTTCTGGATATTCCTCAATGTCCCGGCTATTCACGGAACGTGAAAGGCAGATGAATAAGCATCTGCTTCCGGAAGAAATCGAAGAATTTCTTGGGAATCCTACAAAATCCATTCGTTCTTTTTTCTCTGACAGATGGTCAGAACTTCATCTGGGTTCGAATCCTACTGAGAGGTCCACTAGAGATCAGAAATTGTTGAAGAAAGAAGAGGATGTTTCTTTTGTCCCTTCCAGGCGATCGGAAAATAAAGAAATAGTTAATATATTCAAGATAATTACGTATTTACAAAATACCGTCTCAATTCATCCTATTTCATCAGATCCGGGATGTGATATGGTTCCGAAGGATGAACTGGATATGGACAGTTCCAATAAGATTTCATTCTTAAACAAAAATCCATTTTTTGATTTATTTCATCTATTCCATGACCGGAACAGGGGGGGATACACGTTACACCACGATTTTGAATCAGAAGAGAGATTTCAAGAAATGGCAGATCTATTCACTCTATCAATAACCGAGCCGGATCTGGTGTATCATAAGGGATTTGCCTTTTCTATTGATTCCTACGGATTGGATCAAAAACAATTCTTGAATGAGGTATTCAACTCCAGGAATGAATCGAAAAAGAAATCTTTATTGGTTCTACCTCCTATTTTTTATGAAGAGAATGAATCTTTTTATCGGAGGATCAGAAAAAAATGGGTCCGGATCTCCTGCGGGAATGATTTGGAAGATCCAAAACCAAAAATAGTGGTATTTGCTAGCAACAACATAATGGAGGCAGTCAATCAATATAGATTGATCCGAAATCGGATTCAAATCCAATATAGCACCTATGGGTACATAAGAAATGTATTGAATCGATTCTTTTTAATGAATAGATCCGATCGCAACTTCGAATATGGAATTCACAGGGATCAAATAGGAAATGATACTCTGAATCATAGAACTATAATGAAATATACGATCAACCAACATTTATCGAATTTGAAAAAGAGTCAGAAGAAATGGTTCGATCCTCTTATTTTTATTTCTCGAACCGAGAGATTCATGAATCGGGATCCTAATGCATATAGATACAAATGGTCCAAAGGGAGCAAGAATTTCCAGGAGCATTTGGAACATTTCGTTTCTGAGCAGAAGAGCCGTTTTCAAGTAGTGTTCGATCGATTACGTATTAATCAATATTCGATTGATTGGTCTGAGGTTATCGACAAAAAAGATTTGTCTAAGTCACTTCGTTTCTTTTTGTCCAAGTTGCTTTTCTTTTTGTCTAACTCACTTCCTTTTTTCTTTGTGAGTTTCGGGAATATCCCCATTCATAGGTCTGAGATCCACATCTATGAATTGAAAGGTCCGAATGATCAACTCTGCAATCAGTTGTTAGAATCAATAGGTCTTCAAATCGTTCATTTGAAAAAATTGAAACCCTTCTTATTGGATGATCATAATACTTCCCAAAAATCGAAATTCTTGATCAATGGAGGAAGAATATCACCATTTTTGTTCAATAAGATACCAAAGTGGATGATTGACTCATTCCATACTAGAAATAATCGCAGGAAATCTTTTGATAACACGGATTCCTATTTCTCAATGATATCCCACGATCAAGACAATTGGCTGAATCCTGTGAAACCATTTCATAGAAGTTCATTGATATCTTCTTTTTATAAAGCAAATCGACTTCGATTCTTGAATAATCCACATCGCTTCCGCTTCTATTGTAACAAAAGATTCCCTTTTTATGTGGAAAAGGCCCGTATCAAGAATTCTGATTTTACGTATGGACAATTCCTCAATATCTTGTTCATTCGCAACAAAATATTTTCTTTGTGCGGCGGTAAAAAAAAACATGCTTTTTTGGAGAGAGATACTATTTCACCAATCGAGTCACAGGTATCTAACATATTCATACCTAACGATTTTCCACAAAGTGGTGACGAAAGGTATAACTTATACAAATCTTTCCCTTTTTCAATTCGATCCGATCTATTAGTTCGTAGAGCTATTTACTCGATCGCAGCCATTTCTGGAACACCTCTAACAGAGGGACAAATAGTCAATTTTGAAAGAACTTATTGTCAACCTCTTTCAGATATGAATCTATCTGATTCAGAAGAGAAGAACTTGCATCAGTATCTCAATTTCAATTCAAACATGGGTTTGATTCACACTCCATGTTCTGAGAAATATTTACCATCCGAAAAGAGGAAAAAACGGAGTCTTTGTCTAAAGAAATGCGTTGAGAAAGGGCAGATGTATAGAACCGTTCAACGAGACAGTGCTTTTTCAACTCTCTCAAAATGGAATCTATTCCAAACATATATGCCATGGTTCCTTACTTCGACAGGGTACAAATATCTAAATTTGATATTTTTAGATACTTTTTCAGACCTATTGCCGGTACTAAGTAGCAGTCAAAAATTTGTATCCATTTTTCATGATATTATGCATCGATCAGATAGATCATGGCGAATTCTTCAGAAAAAATGGTGTCTTCCACAATGGAATCTGATAAGTGAGATTTCGAGTAAGTGTTTACATAATCTTCTTCTGTCCGAAGAAATGATTCATCGAAATAATGAGTCACCATTGATATCGACACATCTGAGATCGCCAAATGTTCGGGAGTTCCTCTATTCAATCCTTTTCCTTCTTCTTGTTGCTGGATATCTCGTTCGTACACATCTTCTCTTTGTTTCCCGAGCCTATAGTGAGTTACAGACAGAGTTCGAAAAGGTCAAATCTTTGATGATTCCATCATACATGATTGAGTTGCGAAAACTTCTGGATAGGTATCCCACATCTGAACTGAATTCTTTCTGGTTAAAGAATCTCTTTCTAGTTGCTCTGGAACAATTAGGAGATTCTCTAGAAGAAATACGGGGTTCCGCTTTTGGCGGCAACATGCTATGGGGTGGTGGTCCCGCGGATGGGGTTAAATCAATACGTTCTAAGACGAAAGATTGGAATATCAATCTCATCGATATCATCGATCTCATAAGTATCATACCAAATCCCATCAATCGAATCACTTTTTCGAGAAATACGAGACATCTAAGTCATACAAGTAAAGAGATCTATTCATTGATAAGAAAAAGAAAAAAGGGGGACGGTGATTGGATTGATGATAAAATAGAATCCTGGGTCGCGAACAGTGATTGGATTGATGATAAAGAAAGAGAATTCTTGGTTCAGTTCTCCACCTTAACGACAGAAAAAAGGATTGATCAAATTCTATTGAGTCTGACTCATAGTGATCATTTATCAAAGAATGACTCTGGTTATCAAATGATTGAACAACCGGGAACAATTTACTTACGATACTTAGTTGACATTCATAAAAAGCATTTAATGAATTATGAGTTCAATACATCCTGTTTAGCAGAAAGACGGATATTCCTTGCTCATTATCAGACAATCACTTATTCACAAACTTCGTGTGGGGCTAATAGTTTTCATTTCCCATCTCATGGAAAACCCTTTTCGCTCCGCCTAGCCCTATCCCCCTCTAGGGGTATTTTAGTGATAGGTTCTATAGGAACCGGACGCTCCTATTTGGTCAAATACCTAGCGACAAACTCCTATGTTCCTTTCATTACAGTATTTCTGAACAGGTTCCTGGATAACAAGCCTAAAGGTTTTCGTATTGATGATATCGATATTGATGATAGTGACGATATTGATGCTAGTGACGATATTGATGCTAGTGACGATATTGATGCTAGTGACGATATCGATCGTGACCTTGATACGGAGCTGGAGCTTCTAACTATGATGAATGCGCTAACTATCGATATGATGTCGGAAATAGGCCGATTTTATATCACCCTTGAATTCGAATTAGCAAAAGCAATGTCTCCTTGCATAATATGGATTCCAAACATTCATGATCTGGATGTGAATGAGTCGAATTACTTATCCCTCGGTCTATTAGTGAACTATCTCTCCAGGGATTGTGAAAGATGTTCCACTAGAAATATTCTTGTTATTGCTTCGACTCATATTCCCCAAAAAGTGGATCCCGCTCTAATAGCCCCGAATAAATTAAATACATGCATTAAGATACGAAGGCTTCTTATTCCACAACAACGAAAGCACTTTTTCACTCTTTCATATACTAGGGGATTTCACTTGGAAAAGAAAATGTTCCATACTAATGGATTCGGGTCCATAACCATGGGTTCCAATGCACGAGATCTTGTAGCACTTACCAATGAGGCCCTATCGATTAGTATTACACAGAAGAAATCAATTATAGACACTAATACAATTAGATCTGCTCTTCATAGACAAACTTGGGATTTGCGATCCCAGGTAAGATCGGTTCAGGATCATGGGATCCTTTTCTATCAGATAGGAAGGGCTGTTGCACAAAATGTACTTCTAAGTAATTGCCCCATAGATCCTATATCTATCTATATGAAGAAGAAATCATGTAACGAAGGGGATTCTTATTTGTACAAATGGTACTTCGAACTTGGAACGAGCATGAAGAAATTAACGATACTTCTTTATCTTTTGAGTTGTTCTGCCGGATCGGTCGCTCAAGACCTTTGGTCTCTACCCGGACCCGATGAAAAAAACGGGATCACTTCTTCTGGACTCGTTGAGAATGATTCTGATCTAGTCCATGGCCTATTAGAAGTAGAAGGTGCTCTGGTGGGATCCTCACGGACAGAAAAAGATTGCAGTCGGTTTGATAATGATCGAGTGACATTGCTTCTTCGGCCCGAACCAAGGAATCCCTTAGATATGATGCAAAATGGATCTTGTTCTATCGTTGATCAGAGATTTCTCTATGAAAAATACGAATCGGAGTTTGAAGAAGGGGAAGGAGAAGGAGTCCTCGACCCGCAACAGATAGAGGAGGATTTATTCAATCACATAGTCTGGGCTCCTAGAATATGGCGCCCCTGGGGCTTTCTATTTGATTGTATCGAAAGGCCCAATGAATTGGGATTTCCCTATCGGGCCGGGTCATTTCGGGGCAAGCGGATCATTTATGATGAAAAGGATGAGCTTCAAGAGAATGATTCGGAGTTCTTGCAGAGTAGAACCATGCAGTACCAGACACGAGATAGATCTTCCAAAGAACAAGGCTTTTTTCGAATAAGCCAATTCATTTGGGACCCTGCGGATCCACTCTTTTTCCTATTCAACGATCAGCCCCTTGTCTCTGTGTTTTCACATCGAGAATTCTTTGCAGATGAAGAGATGTCAAGGGGGCTTCTTACTTCCCAACCAGATCCTCCTACATCTATATCTAAACGCTGGTTTATCAAGAATACGCAAGAAAAGCACTTCGAATTGTTGATTCATCGCCAGAGATGGCTTAGAACCAATAGTTCATTATCTAATGGATTTTTCCGTTCTAATACTCCATCCGAGAGTTATCAGTATTTATCAAATCTGTTCCTATCTAACGGAGCGCTATTGGATCAAATGACAAAGACATTGTTGAGAAAAAGATGGCTTTTCCCGGATGAAATGAAAATTGAATTCATGTAAGAGGAGAAAGGTTTCCCATTACTTAGCCGGAAAGATATGTGGCCATGAAATAGGGATTAAGTGGAACAGAATTGACTGGGTGGTAGAGTCGTGGAAACACCTGTTTCTTCCATATTTTGGACCTTAGCTCCATGGAACAATATGCTACTGCTGAAACATAGAAGAATTGAAATCTTAGATCAAAACACTATGTATGGATGGTATGAACTGCTTAAACAAGAATTCTTGAACAGCGAACCACCAGAGCTATTACTAACTACATCAAAAAATTTCCATTAATGAAAGATAAAGATGTAAATCTATTGGAAAATCAAAAATACGCATGTCGGATGAAATGGTTGTTGCTATCTGCTCCAATAACGAATCATTGGTTTAACTGAATAACTAAATAAAATAGATAGACCCTTCTCTTCGTCTCAGGTCGATGGATCTTCTCAATTGGAAGATCCCCTATATGGATAATACACATTCCAGTTGACCGAGCCTAATTCGAATTCTTTTGTTCCGAAGGAAAGATATCCATGGGGCGGTTCGCCCTATTCAGATATTCACGACCAAGAAGAAGAAGTACTGGATTCTCTTTCGGATAGGTCCTGAAAGGAGAAGGAAGGCTGGAATGCCAACAGGCGTCTATTATTGAATTCACCCGACCCGATAGTACCAATTTTGGGAACGTCCAGTGCCAAAGTCACTGAACGGGTAAGTCGCCAATCCCTAAAACGGACTATGTAATGTACTTTATCTGCTGGGTTACAGGCGGGCATTTTACCAGAGGTTTATATTGTATCAATCTACCCTTGTGTGATTCCTGTTGAAGTATATACTCGGGGGGTGGGTGCAGGGCGGACGATTTCAAAGCGGACTCCCCATTCATTAGATAGAGAAGATCAACAAGATTTCGTGATCCGCTGCCGAACTTATTCCAATTCAATAAGAGATCTCGGATCGAATCGGTATATCAATATCGATTCGATCCGAGATCTCTTATTGAATTGCTCATTCAATGAGCATTCTCAATATTATGCCTTGAAGAGGACTCGAACCTCCACGCTCTTTAGCACGAGATTTTGAGTCTCGCGTGTCTACCATTTCACCACCAAGGCATCTTGAAAGTGAATCGTATTCCATGAAGATGATATCTATCTAGTGTGATGTATGGAATATATGACAAAGGTGGAGTGTTGGAGTATTTCTAGTGATCGGTCATGTCATATAGGCCCCAATCGGACATCCAATTGCTTCGATTTGAATTATCCGGAGGATGCCTTATATATATATTAATATTATATCAAAAAGATGGACAATCAAACCTATTTCTCGATTCAATAGAAGCCCAAAGAGGTGAATAGGGTCCCAAATAACGAGAGATATGTAAAAAGCGGGTCCGATTACGCCTATTCCTAATCCTAAATGGAATGTAACGACGTAGGGATCCATATGTAAACATAGTATCTATTTAGATACGCTCGAATGACCCCTTCTCATAATGAGAATGTATATAACCCTATTCCGGTCTGGTCCGGTATGGAATGAACTTATAATCATGGAATCGACTCGATCATCAGATTATAGATTATAAGTTCATAACCCTAGCCCATTCCCATTTTGTTCGGAACAGATCTACTAATTCTTTGATTCCAGTTAGTAAGAGGGATCTTGAACTAAGAAATAGATTCTAGAAGCTAACTAGAAGCTAAAAAAGGGTATCCTGAGCAATTGCAATAATCGGGTTCATTGATATTCCTGGTATAGTAGATGCTATCACACATACAATCATACTCAATTCGATGGAATTGTTTGATCTTAAAGGGGATCCTCTATAATTTCGCACGTGAGGGGTTATTTCTTGCTTTCGTCCAGTCATTAATAACTTGATTATTTTTAGATAATAGTAGATAGAAACAACGCTCGTAAGGAGTCCTATTGAAACCAAGAAATATAGGCCTGCCTGCCATCCACACCAGAATAAATGGAGTTTTCCGAAAAAACCTGCTAGTGGAGGAAGACCTCCTAGGGATAAGAGACATAGAGCTAAAGAGAGAGCCAAAAAAGGATCTTTTGTGTATAATCCTGCATAATCTCGAATGTTATCAGTTCCGGTACGTAGACCAAATAATACAATGCAAGCAAAAGTTCCTAGATTCATGGAGATATAGAACAGCATATAAGTTATCATGCTCGCATATCCACCATTTGAGTCTCCAACAATTATTCCAATAATTACATATCCGATTTGACCTATGGACGAATATGCAAGCATACGTTTCATGCTTGTTTGAGTAATAGCAATGAGATTCCCCAATATCATGCTAAGAATAGCTAGGATTTCCAGAAGAAGATGCCATTCGTTTGATGAGAAATAAAAAGGAATATCGAAAATTCGAGTGGCTGAAGCTGAAGCAGCTACTTTCGAAGTAACAGAAAGAAAAGCAACGACTGGAGTGGGAGAGTCAGAGTCGAAAAGAGGATTCCTCACTTCTTTCTCTCATTCAAAACCGTGCATGAGACTTTCATCTCGCACGGCTCCTAAGTGATCAAAGTAAAGAAGAACTCATCTTCTTTCTTTTTTGATTACCTTCCTCGCGTATGTATAAGATCGAATCCATTCGATTTCTAAAAAGGATTACTAATCCTTAACTTTTCGAGGAATCCTTCATCAGTGGTTGTGAATGACTGATTTTTCTCAATCTTTTCGACCTTGGTTCCGTAGGAGCAAGTCAGAAAGATTGAGAAATAGAACCATCTGATTTGATTCGTTCTCAATAGCCATGAGATGATCATCTTAGGGTGATCCTTTTGTCGACGGATGCTCCTATTACACTCGTAGTCTCTGAAGGATGAGAATCAACTCTGTAGCATCTACATCGAGAATTCAAGTATTGTATACGTCATTAGTCCGATCCTTTGTAGGAACTACCCGTAATAACGAACTTGCAAAATGGATCTGTTTATCATAAAGAGATTCGTTGTTCCTGACCCTGCTTGACCTTAATTGTTATTTGAACAAGTAAAAGTTATGTCTTGGTCCGAGTGGGGATAGCATTTCTCTTCTGCATGTCCATGGAGTTTTGAAAAATCCAAACATCTCAGAGATAGATAGAGAGGTAGGAATTTATCGAACGAACCGCACTCCTTCGTATACGTCAGGAGTCCATTGATGAGAAGGGGCTGGGGAAAGCTTGAACCCAATTCCTACAGTGATGAATATAAGCGCAATTGAAATTCCTGGGGAGTTATACATTTGTGTATTGATAAGACCATTCACTATTTCTTGAAGCTCGATCTCGCCCCCGGATGAACCATATAGCCAAGAGAAACCATGAACCAGAATAGAAGAACTTGCCCCACCCATGAGTAAATATTTCATAGTAGCCTCATTAGACCGTACGTCTTTCTTGGTATATCCAGATAATAGGTAGGAGCATAAACTGAAACATTCTGGAGCTACAAAGATAGTTATTAAATCGTTAGCACCGCATAAAAACATTCCTCCTAGAGTAGCTGTTAATACGAATAACAGAAACTCTGTTATAGCCATTTCTGTACATTCAATGTACTCCACGGATAGAGGAATACATAGAGTTGAACATAGTAAAATAAGAAATTGAAAGATTTCGTTGAAATTGTTCGTTTGGAAATTTCCCGAAAAGCTAATCATAGGTTCTTCTCTCCATCGGAACAATAGGGCCGTTATGCTCATTACTAAACTTGTTGAAGAGATGAAATATAACCAAGGTATATCTTTTTGATCAGAGGTTGAATCGATCATCAGAAGAAGAATTAGGCCAAAAATTAGGATACATTCTGGGAAAATAAAACTTCCATCGAAGAGAAGCAAATGAAAGGCTTTCATAAAAATTCTCGTAGAATCGAGAATGAAGTTTTCATTCTGTACATGCCAGATCAGGAATTAGTAACTGCATACAATCTCCAAAAAAATCCCAATTGTTTCGAACTTTCTATTTTTGGAATGGAATATTTACGGAATCCCCATGAATAGGATCAAACCTTATTCCATGGTATTTACATGAGATTCCTCTTTCTTATTCTTATTCTTAAGCAAGTCCCCGAGAGGGCTTAGTTGATCCATGATTTATGTTTCATCTTTCGTTTCCTTTTCGTTTGTTTCGAGAAATATATCGATCAATTCCGACTCTTTCTTTTTCTATTGATTCTTTTCCGCTCGAGATGTATGGATCCACGGATCTATGTGTCTATATAGACCCTGTTATGGATTAACGAAAATGTGCAAAAGCTCTATTTGCCTCTGCCATTCTATGAGTCTCTTCCTTTTTGCGTATGGCATCGCCACTCCCTTTGGCAGCATCCACTAATTCGGAACTTAATTTGAAAGCCATATTTCGACCCGGACGTTTTCGGGATGCCCCTAATAACCAACGAACGGCAAGTGCTTTTCCTTGTGCGGATCCTATTTCAATGGGAACTTGATGAGTCGATCCGCCTACACGTCTTGCTTTTACTGCTATATCGGGAGTTACTCCACGTATTGCTTGACGTAAAACAGATAGTGGATTTTTTTCTGTCTTTTGTTGAATCTTTTTCAAGGCTCGATAGATAATTTGATAAGCCAATGATTTTTTTCCGTGTTTCAGAATACGGTTAACCAACATGTTAACTAATCGATTACGATAAATTGGATCGGACTTTGCAGTTTTTTCTTCTGTAGTACCTCGACGTGACATGAGCGCGAAAGGGGTTCAAGAATCCGTTTTCTTTTTATAAGGGCTAAAATCATTTATTTTGGCTTTTTGACCCCATATTGTAGGGTGGATCTCGAAAGATATGAAAGATCTCCCTCCAAGCCGTACATACGACTTTCATCGAATACGGCTTTCCACAGAATTCTATATGTATCTATGAGATCGAGTATGGAATTCTGTTTACTCACTTTAAATTGAGTATCCGTTTCCCCCCCTTTCCTGCTAGGATTGGAAATCCTGTATTTTACATATCCATACGATTGAGTCCTTGGGTTTCCGAAATAGTGTAAAAAGAAGTGCTTCGAATCATTGCTATTTGACCCGGACCTGTTCTAAAAAAGTCGAGGCATTTCGAATTGTTTGTTGACACGGACAAAGTCAGGGAAAACCTCTAAAATTATTTCAATATTGGACCTTGGACATATAATAGTTCCGAATCGAATCTCTTTAGAAAGAAGATCTTTTGTCTCATGGTAGCCTGCTCCAGTCCCCTTACGAAACTTTCGTTATTGGGTTAGCCATACACTTCACATGTTTCTAGCGATTCACATGGCATCATCAAATGATACAAGTCTTGGATAAGAATCTACAACGCACTAGAACGCCCTTGTTGACGATCCTTTACTCCGACAGCATCTAGGGTTCCTCGAACAATGTGATATCTCACACCGGGTAAATCCTTAACCCTCCCCCCTCTTACTAAGACTACAGAATGTTCTTGTGAATTATGGCCAATACCAGGTATATAAGCAGTGATTTCAAACCCAGAGGTTAATCGTACTCTGGCAACTTTACGTAAGGCAGAGTTTGGTTTTTTGGGGGTGATAGTGGAAAAGTTGACAGATAAGTCACCCTTACTGCCACTCTACAGAACCGTACATGAGATTTTCACCTCATACGGCTCCTCGTTCAATTCTTTCGAAGTCATTGGGTCCTTTTCGTCGTTCGATAATCTCCTCCCTTCTTCCACTCCGTCCCCAAGAGTAACTAGGACCAATTCAGTCACGTTTTCATGTTCCAATTGAACACTTTCCATTTTTGATTATTCTCAAAGGAGAAGATTATTCTTTTTACCAAACATCTGCGGATCCAATCACACGATCTTATAATAAGAACAAGAGATCTTTCTCGATCAATCCCTTTGCCCCTCATTCTTCGAGAATCAGAAAGATCCTTTTCAAGTTTGAATTTGTTCATTTGGAATCCGGGTTCTTCTACTTCATTTTTATTTACTTATTTCTTTATTATTTTTTTTCCTTCTCTTTTCTTTTTTTATTTCTTTTTTTTTTATTTTATTCCCTTCCATCATTCCTTAAGTCCCATAGGTTTGATCCTATAGAATCTGATCCATTTTCTCATTGAGCGAAGGGTACGAAATAAATCGGATTGATTTTTCGATCAAAAGTACTATGTGAAATCTTCGGTTTTTCCTCTTTCTCTATCCCTATCCCATAGGTACAGCATTTGAATCAATAGAGAACCTTTTCTTCTGTATCTATATGAATCGATATTATTACATTCCAATTCCTTCCCGATACCTCCCAAGGAAAATCCCGAATTGGATCCCAAATTGACGGGTTAGTGTGAGCTTATCCATGCGGTTATGCACTCTTCGAATGGGAATCCATTTTCTGAAAGATCCTGGCTTTCGTGCTTTGGTGGGTCTCCGAGATCCTTTCGACGACCTATGTTGTGTTGAAGGGATATCTATATGATCCGATCGATTGCGTAAAGCCCGCGGTAGCAAGGGAACCGGGGAAAGTATACATAAGTATACAGAAAAGACAGTTCTTTTCTATTCTATTAGTATTTTCTATTCTATTAGTATTAGATTAGTATTAGTTAGTGATCCCGGCTCAGTGAGTCCTTTCTTCCGTGATTAACTGTTGGCACCAGTCCTACATTTTGTCTCTGTGGACCGAGGAGAAAGGGGGCTCGGCGGGAAGAGGATTGTACCATGAGAGAAGCAAGGAGGTCAACCTCTTTCAAATATACAACATGTATTCTGGCAATGCAATGTAGTTGGACTTTCATCTTGATCCGAACGAATCATCTTTTCCACGGAGGCAAATCTTTGCCTGCTAGGCAAGAGGATAGCAAGTTAAAAATTCTGTTTCGGTAGGACATGTATTTCTATTACTATGAAATTCATAAATGAAGTAGTTAATCGTTTTGTCAATTTTTCGGGGTCTTAAAGGGGCGTGGAAAGACATAAGAACTCTTGAATGGAAATGGAAAAGAGATGTAACTCCAGTTCCTTCGGAAATGGTAAGATCTTTGGCGCAAGAAGAAGGGGTTGATCCGTATCATCTTGACTTGGTTCTGATTTCTCTATTTTTTTAAGAATACCGCTTCTCCTACCCGTATCGAATAGAACTTCTTCATGGAAAAAACCTGCTTGATTTAGATCGGGAGAATCGTACGTTTTTATGAAAGCATGTGCTACGGTTCGAATCCGTAGTCAATCCTATTTCTAGGAGCAGTTGACAATTGAATCCAATTTTTCCCATTAATTTCGTATCCGTAATAGTGCGAAAGGAAGGCCCGGCTCCAAGTTGTTCAAGAATAGTGGCGTTGAGTTTCTCGACCCTTTGCCTTAGGATTAGTCAGCTCTATTTCTTGGTGGGGGCAGGGAAGGGATATAACTCAGCGGTAGAGTGTCACCTTGACGTGGTGGAAGTCATCAGTTCGAGCCTGATTATCCCTAAACCCAATATGAGTTGTGAGTTTTTCTATTTTGACTTGCCCCCCCGCCGTGATCGAATAAGAATGGGAATGGATAAGAGGCTCGTGGGATTGACGTGAGGGGGTAGGGATGGCTATATTTCTGGGAGCGAACTCCAGGCGAATATGAAGCGCATGGATACAAGTTATGCCTTGGAATGAAAGACAATTCCGAATCAGCTTTGTCTACGAACAAGGAAGCTATAAGTAATGCAACTATGAATCTCATGGAGAGTTCGATCCTGGCTCAGGATGAACGCTGGCGGCATGCTTAACACATGCAAGTCGGACGGGAAGTGGTGTTTCCAGTGGCGGACGGGTGAGTAACGCGTAAGAACCTGCCCTTGGGAGGGGAACAACAGCTGGAAACGGCTGCTAATACCCCGTAGGCTGAGGAGCAAAAGGAGGAATCTGCCCGAGGAGGGGCTCGCGTCTGATTAGCTAGTTGGTGAGGCAATAGCTTACCAAGGCGATGATCAGTAGCTGGTCCGAGAGGATGATCAGCCACACTGGGACTGAGACACGGCCCAGACTCCTACGGGAGGCAGCAGTGGGGAATTTTCCGCAATGGGCGAAAGCCTGACGGAGCAATGCCGCGTGGAGGTAGAAGGCCCACGGGTCGTGAACTTCTTTTCCCGGAGAAGAAGCAATGACGGTATCTGGGGAATAAGCATCGGCTAACTCTGTGCCAGCAGCCGCGGTAATACAGAGGATGCAAGCGTTATCCGGAATGATTGGGCGTAAAGCGTCTGTAGGTGGCTTTTTAAGTCCGCCGTCAAATCCCAGGGCTCAACCCTGGACAGGCGGTGGAAACTACCAAGCTGGAGTACGGTAGGGGCAGAGGGAATTTCCGGTGGAGCGGTGAAATGCGTAGAGATCGGAAAGAACACCAACGGCGAAAGCACTCTGCTGGGCCGACACTGACACTGAGAGACGAAAGCTAGGGGAGCGAATGGGATTAGATACCCCAGTAGTCCTAGCCGTAAACGATGGATACTAGGTGCTGTGCGTATCGACCCGTGCAGTGCTGTAGCTAACGCGTTAAGTATCCCGCCTGGGGAGTACGTTCGCAAGAATGAAACTCAAAGGAATTGACGGGGGCCCGCACAAGCGGTGGAGCATGTGGTTTAATTCGATGCAAAGCGAAGAACCTTACCAGGGCTTGACATGCCGCGAATCCTCTTGAAAGAGAGGGGTGCCTTCGGGAACGCGGACACAGGTGGTGCATGGCTGTCGTCAGCTCGTGCCGTAAGGTGTTGGGTTAAGTCCCGCAACGAGCGCAACCCTCGTGCTTAGTTGCCACCGTTGAGTTTGGAACCCTGAGCAGACTGCCGGTGATAAGCCGGAGGAAGGTGAGGATGACGTCAAGTCATCATGCCCCTTATGCCCTGGGCGACACACGTGCTACAATGGCCGGGACAAAGGGTCGCGATCCCGCGAGGGTGAGCTAACTCCAAAAACCCGTCCTCAGTTCGGATTGCAGGCTGCAACTCGCCTGCATGAAGCCGGAATCGCTAGTAATCGCCGGTCAGCCATACGGCGGTGAATTCGTTCCCGGGCCTTGTACACACCGCCCGTCACACTATGGGAGCTGGCCATGCCCGAAGTCGTTACCTTAACCGCAAGGAGGGGGGTGCCGAAGGCAGGGCTAGTGACTGGAGTGAAGTCGTAACAAGGTAGCCGTACTGGAAGGTGCGGCTGGATCACCTCCTTTTCAGGGAGAGCGAATGCTTGTTGGGTATTTTGGTTTGACACCGCTTCACACCCAAAAAGAAGCGAGCTACGCCTGAGTTAAACTTGGAGATGGAAGTCTTCTTTCGTTTCTCGACGGTGAAGTAAGACCAAGCCCATGAGCTTATTATCCTAGGTCGGAACAAGTTGATAGGATCCCCCTTTTACGCCCCCATGTCCCTCCCGTGTGGCGACATGGGGGCGTAAAAAGGAAAGAGAGGGATGGGGTTTCTCTCGCTTTTGGCATAGTGGGCCCCCAGCGGGAGGCCCGCACGACGGGCTATTAGCTCAGTGGTAGAGCGCGCCCCTGATAATTGCGTCGTTGTGCCTGGGCTGTGAGGGCTCTCAGCCACATGGATAGTTCAATGTGCTCATCAGCGCCTGACCCTGAGATGTGGATCATCCAAGGCACATTAGCATGGCGTACTTCTCCTGTTCGAACCGGGGGTTTGAAAACAAACTCCTCCTCAGGAGGATAGATGGGGCGATTCAGGTGAGATCCAATGTAGATCCAACTTTCTATTCACTCGTGGGATCCGGGCGGTCCGGGGGGGACCACCACGGCTCCTCTCTTCTCGATAATCCATACATCCCTTATCAGTGTATGGACAGCTATCTCTCGAGCACAGGTTTAGGTTCGGCCTCAATGGGAAAAAAAATGGAGCACCTAACAACGTATCTTCACAGACCAAGAACTACGAGATCGCCCCTTTCATTTCATTCTGGGGTGACGGAGGGATCGTACCATTCGAGCCTTTTTTTTCATGCTTTTCCCGGAGGTCTGGAGAAAGCTGCAATCAATAGGATTTTCCTAATCCTCCCTTCCCGAAAGGAAGAACGTGAAATTCTTTTTCCTTTCCGCAGGGACCAGGAGATTGGATCTAGCCGTAAGAAGAATGCTTGGCTGATAAATAACTCACTTCTTGGTCTTCGACCCCCTCAGTCACTACGAACGCCCCCGATAGGTGCAATGGGATGTGTCTATTTATCTATCTCTTGACTCGAAATGGGAGCAGGTTTGAAAAAGGATCTTAGAGTGTCTAGGGTTGGGCCGGGAGGGTCTCTTAACGCCTTCTTTTTTCTTCTCATCGGAGTTATTTCACAAATACTTGCCATGATAAGGAAGAAGGGGGGAACAAGCACACTTGGAGAGCGCAGTACAACGGAGAGTTGTATGCTGCGTTCGGGAAGGATGAATCGCTCCCGAAAAGGAATCCGTTGATTCTCTCCCAATTGGTTGGACCGTAGGTGCGATGATTTACTTCACGGGCGAGGTCTCTGGTTCAAATCCAGGATGGCCCAGCTGCGCCAAGGAAAAGAAAAAGAATAGAAGAAGCATCGGACTCCTTCATGCATGCTCCACTTGGCTCGGGGGGATATAGCTCAGTTGGTAGAGCTCCGCTCTTGCAATTGGGTCGTTGCGATTACGGGTTGGATGTCTAATTGTCCAGGCGGTAATGATAGTATCTTGTACCTGAACCGGTGGCTCACTTTTTCTAAGTAATGGGGAAGAGGACCGAAACATGCCACTGAAAGACTCTACTGAGACAAAGATGGGCTGTCAAGAACGTAGAAGAGGTAGGATGGGCGGTTGGTCAGATCTAGTATGGATCGTACATGGACGGTAGTTGGAGTCGGCGGCTCTCTTAGGGTTCCCTCATCTGGGATCCCTGGGGAAGAGGATCAAGTTGGCCCTTGCGAACAGCTTGATGCACTATCTCCCTTCAACCCTTTGAGCGAAATGCGACAAAAGGAAGGAAAATCCATGGACCGACCCCATCGTCTCCACCCCGTAGGAACTACGAGATCACCCCAAGGACGCCTTCGGTATCCAGGGGTCGCGGACCGACCATAGAACCCTGCTCAATAAGTGGAATGCATTAGCTGTCCACTCTCAGGTTGGGCAGTAAGGGTCGGAGAAGGGCAATTACTCATTCTTAAAACCAGCGGTCGGAGAAGGAGCAATCACTCATTCTTAAAACCAGCATTCTTAAGACCAAAGAGTGGGGGCGGAGGGAAAGCTCTCCGTTCCTGGTTCTCCTGTAGCTGGATCCTCCGGAACCACAAGAATCCTTAGTTAGAATGGGATTCCAACTCAGCACCTTTTGAGATTTTGAGAAGAGTTGCTCTTTGGAGAGCACAGTACGATGAAAGTTGTAAGCTGTGTTCGGGGGGGAGTTATTGTCTATCGTTGGCCTCTATGGTAGAATCAGTGGGGGCCTGAGAGGCGGTGGTTTACCCTGTGGCGGATGTCAGCGGTTCGAGTCCGCTTATCTCCAACTCGTGAACTTAGCCGATACAAAGCTATATGAATATGATAGCACCCAATTTTTCCGATTCGGCAGTTCGATCTATGGTTTATCATTCATGGACGTTGATAAGATCCTTCCATTTAGCAGCACCTTAGGATGGCATAGCCTTAAAGTCAAGTTAAGGGCGAGGTTCAAACAAGGAAAGGCTTACGGTGGATACCTAGGCACCCAGAGACGAGGAAGGGCGTAGTAAGCGACGAAATGCTTCGGGGAGTTGAAAATAAGCGTAGATCCGGAGATTCCCGAATAGGTCAACCTTTCGAACTGCTGCTGAATCCATGGGCAGGCAAGAGACAACCTGGCGAACTGAAACATCTTAGTAGCCAGAGGAAAAGAAAGCAAAAGCGATTCCCGTAGTAGCGGCGAGCGAAATGGGAGCAGCCTAAACCGTGAAAACGGGGTTGTGGGAGAGCAATACAAGCGTCGTGCTGCTAGGCGAAGCGGTGGAGTGCTGCACCCTAGATGGCGAAAGTCCAGTAGCCGAAAGCATCACTAGCTTACGCTCTGACCCGAGTAGCATGGGGCACGTGGAATCCCGTGTGAATCAGCAAGGACCACCTTGCAAGGCTAAATACTCCTGGGTGACCGATAGCGAAGTAGTACCGTGAGGGAAGGGTGAAAAGAACCCCCATCGGGGAGTGAAATAGAACATGAAACCGTAAGCTCCCAAGCAGTGGGAGGAGCCCAGGGCTCTGACCGCGTGCCTGTTGAAGAATGAGCCGGCGACTCATAGGCAGTGGCTTGGTTAAGGGAACCCACCGGAGCCGTAGCGAAAGCGAGTCTTCATAGGGCAATTGTCACTGCTTATGGACCCGAACCTGGGTGATCTATCCATGACCAGGATGAAGCTTGGGTGAAACTAAGTGGAGGTCCGAACCGACTGATGTTGAAGAATCAGCGGATGAGTTGTGGTTAGGGGTGAAATGCCACTCGAACCCAGAGCTAGCTGGTTCTCCCCGAAATGCGTTGAGGCGCAGCAGTTGACTGGACATCTAGGGGTAAAGCACTGTTTCGGTGCGGGCCGCGAGAGCGGTACCAAATCGAGGCAAACTCTGAATACTAGATATGACCTCAAAATAACAGGGGTCAAGGTCGGCCAGTGAGACGATGGGGGATAAGCTTCATCGTCGAGAGGGAAACAGCCCGGATCACCAGCTAAGGCCCCTAAATGACCGCTCAGTGATAAAGGAGGTAGGGGTGCAGAGACAGCCAGGAGGTTTGCCTAGAAGCAGCCACCCTTGAAAGAGTGCGTAATAGCTCACTGATCGAGCGCTCTTGCGCCGAAGATGAACGGGGCTAAGCGATCTGCCGAAGCTGTGGGATGTAAAAATGCATCGGTAGGGGAGCGTTCCGCCTTAGAGGGAAGCACCCGCGCGAGCGGCGGTGGACGAAGCGGAAGCGAGAATGTCGGCTTGAGTAACGCAAACATTGGTGAGAATCCAATGCCCCGAAAACCCAAGGGTTCCTCCGCAAGGTTCGTCCACGGAGGGTGAGTCAGGGCCTAAGATCAGGCCGAAAGGCGTAGTCGATGGACAACAGGTGAATATTCCTGTACTACCCCTTGTTGGTCCCGAGGGACGGAGGAGGCTAGGTTAGCCGAAAGATGGTTATCGGTTCAAGGACGCAAGGTGCCCCTGCTTTTTCAGGGTAAGAAGGGGTAGAGAAAATGCCCCGAGCCAATGTTCGAGTACCAGGCGCTACGGCGCTGAAGTAACCCATGCTATACTCCCAGGAAAAGCTCGAACGACCTTCAACAAAAGGGTACCTGTACCCGAAACCGACACAGGTGGGTAGGTAGAGAATACCTAGGGGCGCGAGACAACTCTCTCTAAGGAACTCGGCAAAATAGCCCCGTAACTTCGGGAGAAGGGGTGCCTCCTCACAAAGGGGGTCGCAGTGACCAGGCCCGGGCGACTGTTTACCAAAAACACAGGTCTCCGCAAAGTCGTAAGACCATGTATGGGGGCTGACGCCTGCCCAGTGCCGGAAGGTCAAGGAAGTTGGTGACCTGATGACAGGGGAGCCGGCGACCGAAGCCCCGGTGAACGGCGGCCGTAACTATAACGGTCCTAAGGTAGCGAAATTCCTTGTCGGGTAAGTTCCGACCCGCACGAAAGGCGTAACGATCTGGGCACTGTCTCGGAGAGAGGCTCGGTGAAATAGACATGTCTGTGAAGATGCGGACTACCTGCACCTGGACAGAAAGACCCTATGAAGCTTCACTGTTCCCTGGGATTGGCTTTGGGCTTTTCCTGCGCAGCTTAGGTGGAAGGCGAAGAAGGCCTCCTTCCGGGGGGGCCCGAGCCATCAGTGAGATACCACTCTGGAAGAGCTAGAATTCTAACCTTGTGTCAGGCCCTACGGGCCAAGGGACAGTCTCAGGTAGACAGTTTCTATGGGGCGTAGGCCTCCCAAAAGGTAACGGAGGCGTGCAAAGGTTTCCTCGGGCCGGACGGAGATTGGCCCTCGAGTGCAAAGGCAGAAGGGAGCTTGACTGCAAGACCCACCCGTCGAGCAGGGACGAAAGTCGGCCTTAGTGATCCGACGGTGCCGAGTGGAAGGGCCGTCGCTCAACGGATAAAAGTTACTCTAGGGATAACAGGCTGATCTTCCCCAAGAGCTCACATCGACGGGAAGGTTTGGCACCTCGATGTCGGCTCTTCGCCACCTGGGGCTGTAGTATGTTCCAAGGGTTGGGCTGTTCGCCCATTAAAGCGGTACGTGAGCTGGGTTCAGAACGTCGTGAGACAGTTCGGTCCATATCCGGTGTGGGCGTTAGAGCATTGAGAGGACCTTTCCCTAGTACGAGAGGACCGGGAAGGACGCACCTCTGGTGTACCAGTTATCGTGCCCACGGTAAACGCTGGGTAGCCAAGTGCGGAGCGGATAACTGCTGAAAGCATCTAAGTAGTAAGCCCACCCCAAGATGAGTGCTCTCCTATTCCGACTTCCCCAGAGCCTCCGGTAGCACAGCCGAGACAGCGACGGGTTCTCTGCCCCTGCGGGGATGGAGCGACAGAAGTTTTGAGAATTCAAGAGAAGGTCACGGCGAGACGAGCCGTTTATCATTACGATAGGTGTCAAGTGGAAGTGCAGTGATGTATGCAGCTGAGGCATCCTAACAGACCGGTAGACTTGAACCTTGTTCCTACATGACCCGATCAATTCGATCAGGCACTCGCCATCTATTTTCATTGTTCAACTCTTTGACAACACGAAAAAACCATTGTTCAACTCTTTGACAACATGAAAAACCCAAAAGCTCTGCCCTCCCTCTCTATCTATCCAAGGGATGGAAGGGCGGAGGCCTTTGGTGTCCCCTCCAGTCAAGAATTGGGGCCTCACAATCACTCGCCAATATGCTTTTCTCGCATGCCTTTCTTCGTTCATGGTTCGATATTCTGGTGTCCTAGGCGTAGAGGAACCACACCAATCCATCCCGAACTTGGTGGTTAAACTCTACTGCGGTGACGATACTGTAGGGGAGGTCCTGCGGAAAAATAGCTCGACGCCAGGATGATAAAAAGCTTAACACCTCTCATTCTTATTACTTTTGCAATATGAAAAAAAAAAAAAATGAAAAATGAAAAGGTCGTCTTATTCAAAACCCCAATTATGAAATCCCTTCTCTCCCACTTCCCACCTCGTAACGCACCGTGTTCTTATAGAGAAAAAGGTGCTTTCCCATCTTCTTAACCCGAAATGGCTGAGGAGAGGAAAGGTTCCTTTTTTTTTAGGGTACTTCCGGGAACAGATCCAGTGGAGACGGGGCGGGGCCTGTAGCTCAGAGGATTAGAGCACGTGGCTACGAACCACGGTGTCGGGGGTTCGAATCCCTCCTCGCCCACAACCTTCCCTTTTGGGAAGGACCCTTCCCTCTGGGGGTAGGAAAATCATGATCGGGATAGCGGACCCAAAGCTATGGAACTTAGGTGTGGGTCTTTTGTCGAAATGGAGTAGCCTTACTTTTTCTTTTTTTTTTATTTACCATTAAGGGTTTTAAAAAATTTTAATATAGTATTCCAGACCCGAATCGGCATATTTTTTTTTTTACGCCCCGTAACTCTTCCTCGGCCAGGCTTGGGCAGAATAGGAGAGCAAGTATTAGTAGCATAGCAAAAATGCGTTCCTCGTCATTAATATGTTTGCTCGCGGTAATTGTGGCCTCTCGGGAGAATCGATGACTGCATCTTTGATGCACTTGCTAGTACTAGTACATCTGAGAATTCTTAATTGGCTAATTGTAAATAGCCCCAGGACTATGGAACAAAGGATTATCCCGGACCTACGCCGAGGTATTGACGGTGATTCTCAAATATCGCAGAACAGAATGTGATACGATGAGATAGAATGCAATAGAAACAAAGACACAGGGAACGGGTTACCTACTTTTAACGGTCAAAGCGAACCCTTTCATTCTGACATTCTGAATTCTTTAATTCGGAATGAATCAAATCTCCCCAAGTAGGATTCGAACCTACGACCAGTCAGTTAACAGCCGACCGCTCTACCACTGAGCTACTGAGGAACTGCGGGAGATTCTCTCTCATAGAGTTCAATTCCCGTTCTCAACCCATGACCAATATGAACTCGAAGTTTCCTTCGTAACTCCCGGAACTTCTTCGTAGTGGCTCCGTTCCATGCCTCGTTTCATAGGGAACCTCAAAGTGGCTCTATTTCATTATATTCCATCCATATCCCAATTCCATTTATTTAATATCCCTTTGGTGTCATTGACATAAGAATTGACATAAGAGATGTCGTTTCTAGTCTATCTCTTTCTATTTCTATATATGGAAAGTTAAAAAATCATCAAAAGTTAAAAAATCATCATATAATAATCCAGAAATTGAAATAGAAAAGAAAAAAGGGAGGTTTGTGATGATTTTTCAATCTTTTATACTAGGTAATCTAGTATCCTTATGCATGAAGATAATCAATTCGGTCGTTGTGGTCGGACTCTATTATGGATTTCTGACCACATTCTCCATAGGGCCCTCTTATCTTTATCTCTTCCTTCTCCGAGCTCGGGTTATGGAAGAAGGAGAAGAAGGAACCGAGAAGAAGGTATCAGCAACAACTGGTTTTATTGCGGGACAGCTCATGATGTTCATATCGATCTATTATGCGCCTCTGCATCTAGCATTGGGTAGACCTCATACAATAACTGTCCTAGCTCTACCGTATCTTTTGTTTCATTTCTTCTGGAACAATCACAATCACTTTTTTGATTATGGATCTACTACCAGAAATTCAATGCGTAATCTTAGCATTCAATGTGTATTCCTGAATAATCTCATTTTTCAATTATTCAACCATTTCATTTTACCAAGTTCAATGTTAGCCAGATTAGTCAACATTTATATGTTTCGATGCAACAACAAGATGTTATTTGTAACAAGTAGTTTTGTTGGTTGGTTAATTGGTCACATTTTATTCATGAAATGGGTTGGATTGGTATTAGTTTGGATACAGCAAAAGAATTCTATTAGGTCTAATGTACTTATTCGATTTAATAAGTACCTTGTGCTTGTGTCAGAATTGAGAAATTCTATGGCTCGAATCTTTAGTATTCTCTTATTTATTACCTGTATCTACTATTTAGGCAGAATACCGTCACCCATTTTGACTAAGAAATTGAAAGAAACCTCAGAAACGGAGGAAGAAACAGATGTAGAAATAGAAACAACTTTCGAAAGGAGGGGGACTAAACAGGAACAAGAGGTATCCACCGAAGAAGATCCTTCTCCTTCCCTTTTTTCGGAAGAAAAGGAGGATCCGGACAAAATCGAGGAAACGGAAGAGATCCGAGTGAATGGAAAAAAAAAAACAAAGCATGAATTCCACTTTCACTTTAAAGAGACATGCGATAAAAAAAGCCCAGTTTATGAAACTTCTTATCTGGCTGGGAATCAAGAAAATTCGAAATTAGAAATATTGAAAGAAAAAAAAGCAACTTATTAACAAGACTAATACAGAAAATAAATATAATAAAAGATAAAAAGAGATGCGACTTCCCCCTAAATATTTTAGACCTTCCCCTACAAAAAAACTCGTAATACCAATCCCATTCGTAATTCCATCAATTACTCGTCTATCAAACAAATGAGTTAGTTCAGCTAATCCTCTTATACCTTCCGTTAAGGATCTTGTATAAAAAGCATCTATATAAGCACGATTATAAGACCAATCATATAGAAAATTGATTATTTTATCCCAAAAAATTCTCTTAGGTCCTCTTTTAGCAAATAAATTAAGTATGTTCCAATTTTGTAAAGATGAATAAAAAGGCTTATATAAAAAGTAAGCTATAAATAGTCCGAAATACGTTATACTGACGGAAAGGGTTGAATTTTTCAAAACTTCATACCAATCAAAAAAATGATTTGAATTTTGATGTAAAAGATTTATAGACGGAGTTAACAATTTGGATAAGATATCTAAATTTATTCCTTCTTTATTGAAAGGAATTCCTATAGCTCCAATAAACAAAGGAAATAGCACTAATACAAGCATAACAAATAACATAGTATTGTCTGATTCATGAGGATAAAAAAAAGTCTTCGTAGCAGTAGCACCAAAAGGAAAGATAGTAATAAAAGGCGTTTTTATTACATTACTAGCAATTCGATAGGTCTTCCTCGAAAAAAAAGAAGCCCTTTCATTATTATTCATTGTTAATAAAGTGACTAAACTAAAATCTTTTTTAATTGAGTTTTGCTCTTCTTTACCCCATAGAGATATTGAATAGAAGGAATTGCTTTTTTTGCCACTGTAATTTTGAAAACAAACGTTTAAATGTCCCTCAAACGTAAGTAAATAAATCCGAAACATATAAAATGCGGTTAATCCGGCTGTGCTAAAAGCTATTATTGCGAAAATCGGCGAATACAACCAACTATCATTAAGAATTTCATCCTTGGACCAAAAACAAGCAAGAGGTGGAATACCACAAAGAGAAAGGGTACCTAATAAAAAAGCGGTTTTTGTAATTGGCACGTGCTTTCTTAACCCGCCCATAAGAACCATATTCTGGCTTTTATCTGGAGAATATCCAACAACAGCTTCCATTGAATGAATAATTGATCCGGATCCTAAAAACAACAGGGCTTTCGAATAAGCATGAGTAGTCAAATGAAATAAAGCGGCTCGATAAGACCCCATACCTAGAGCTAACATCATATAACCCAATTGAGACATTGTAGAATAAGCTAAACCTCTCTTAATATCTTTTTGAGCAAGAGCTAAAGTAGCTCCTAAAAAAACTGTTATTATACCTATAAAAGATATTAGATTCATTATGTACGGTATGACTATGAAAAACGGAAGAAGACGAGCTACAAGAAAAATTCCCGCTGCTACCATAGTAGCAGCATGGATAAGAGCCGAAATAGGAGTCGGCCCTTCCATGGCATCGGGTAACCATACATGGAGGGGGAATTGCGCAGATTTAGCAACCGCGCCGGCAAATAATAGAAATGCACACAAAGTAACAAAAAAAAAGTTAATCGCATTATTAGAAATCAAGTTATTGAATATTTCGAACAAATCTCGAAATTCGAAACTACCTGTTATCCAATAAAGACCTAAGATTCCTAATAATAATCCAAAATCCCCTACACGATTAGTTACAAATGCTTTTTGACAAGCACTCGCCGCAATAGGGCGTGTGAACCAAAATCCTATTAATAGATAAGAACACATTCCAACCAATTCCCAAAAAATATAAATTTGTATGAAATTCGAACTTGTAACTAATCCCAACATTGAAGTATTGAAAAAACTCATATAAGCAAAAAATCTCAAATATCCTTGATCATGAGACATATAATTGTCACTATAAATAAGAACCAGAATTCCAACCGTAGTGATTAATATTAACATAATAGAAGTAAGTGGATCAATAAAGTATCCGAACTCGAAAGAAAAATCATTATTGATGGTCCAAGACCATACGGATTGATAGATAGAAGTTCGATCGATTTGCTGAATAAATAGATCGACCGAAAAAATCATAACTATACTTAACAATAAAATACTAGGAAAAGCCCACATACGGCGAAGATTTTTTGTTGCCGTCGGAAAAAGTAGAAGTCCCACTCCTATTAACATAGGGACTGGAAGTGGAACGAAAGGTATGATCCAGGAATATTGATATGTATGTTCCATAAAATAATAATAA--TTTTTTTTATTCTTAATTAATTGTTTCTGATTCACCGGTTCTAATCTCTTTTAAAAGAGATTAATAAAAAAATTAAGGTATTAAAAAAACGTAAATAAAATTTTCTATTCATAGTTATTTTGAATCTTTTCCAACTACTTCAAAAAGAAAATGAAAAATTCAAAACAGTATATAACTAAGTTACTAGTAAAAAAAATATATTTTTTTTACTATGTAAGATTTTTATGAAGATGGAGCAAATTAAAATTTCAATTATTATTCCCTATTACAATAATTTATGTACATAGATCAAGAGTAAAGAATTACACCAAATTTAAGTACTTGATTTTGGTATAAATCATAAGAGGACCCCCCAATAAACTAAGAACTAGGTATTTTTGTTTGTTTATTCTTTGTTTATTCAGAATCATTAACTAATTCATTTTGGAACGGATTAATTGTCTTCCATTACAATAAATGGCATTTAATAACTAATTACTAAAATGAAAATTTTTTTTTGATTAGGTAGGTAAAACCTCTTCGATGTATTTTTCATATCTAAATGTAGCATGCCGAAAATAGAAAGAGATAGAAACGAAATGACTTTTGCCCCCTTTTTTTATCAACTTCAACCAATTCTATTTTTATTAGATGGCATAATCCACCCTATAGATATACGATTTGAATAGGTATAGAAAGGTACCACCAATAACTCCGAAATAGGAATTTTTCTTTCACCGATATTTATGGAATAGAAATTGAAAAACTCCTATATTATATTGTTTTTTTTGTTCTAGTACCATTTTATGCCATTTTCACATATTTATTTTTGTTTATAAAGGGAGTATACTTTAGGAAATAAATAGACAAATAATGAAATGAATAGTCTGAAATGAATAGCAAAAACTAAAAATGATTTGTTTTTAAACAATAGATGTCTTTCACATCCAATTTTATCAATGAATAACCTTTTCTTTTTTGAATGGCAGTTCCAAAAAAACGTACTTCTATATTAAAAAAACGTATTCGTAAAAATATTTGGAAAAAGGGGGGATATTGGGCAGCGTTGAAAGCTTTTTCGTTAGCGAAATCCCTTTCTACTGGGAATTCTAAAAGTTTTTTTGTACGACAGATACGCCAGATAAATAATAAAAGGCTGGAATAATCTGACTCAGCCTGACTCGAAAAATGAGTTAATTTCTTTTAGAATTTAGACTCTATAATCTCTATAATATAGAATAGGAAAATTGAAATAAAAAAAAAAAAACAAAATAAAAAAAAGTAAGTAACGATTTCCATTCCCTAAAATTTTGAACCAATTGATTTGTCTACTGAATTCGAAAAAATGGTACTTTGTTTTTATTTGAAAACAGAATCAAGAGAAACTAGAAAGTTTCACCTTTCTTTTTATTTGAATATTTTTTTTAGTCCCAGGGTGGGGATTCTTATTTTCCCCATCACCCTACCCACTTATAAATAACACAATAATAATTTTTTTTTTTTCTATTTAGACTTTTCTATTTCTATTTAGACTATACAAGAGGAGATATAAAATCTTTCGACAAAATCAATGTTAGGAAAAATTAATGGATTGTTGAAACTAATTGATTAAGTATAAAACTTTTTGTAACTTTCTGAATCATTATTTTTTTGAATCACTATATATACCATATACCCCATACCTCGCACTTTCACTCCAATTGAGAAAAGCGCCCTTTTCCATTTAGGCAGATATTGTATACGAATAGTGTGAAAATTTTAAGTGATTCAAAACAAAAAAAATCCTATGTTTGAAAGGAAGGATCAATCAAAAAATATATATCTTTATAATTCGAATTTAGAAAGAAGTTTTTGAAGTCGAGTACAATTACAATTACGATAGAAATCAAAAATTTTTTATATAATATCGTCCAGCTCCAATACCTAATAGGTTTGATAAATCCTAGCACAAATTAATACTGAAAAAAACATAACAATTACAACAATAGAAAAGTTATAAAAAATG-AAAAAAAAGGGAAAGAACATTTTTTTTTTTAGTTTGCCGCCGGATTGAAGTGAGAACTATTTAGTTACAACCGTTATAACAGTTCTAGTTTATCAAAACATAAACTATGAAAACTTCCATTGTTGAGTTAAATAAAACTGAAATCTTAAATAACTAAATAAGACGACAAAAAGGGGAATCTTTCAATCTCTATTTAAATGAATTTTTATTCATCAATTTGAATGCTTCCTAAAAACGATTTCATTGAAATTGAGTCTTTCAATCTCGACGATTGACTAAAAATAGGTTATTATGATTTTGAGTAAGCCGCTATGGTGAAATCGGTAGACACGCTGCTCTTAGGAAGCAGTGCTAGAGCATCTCGGTTCGAGTCCGAGTGGCGGCATAGCGTCTTCGAAAAGATATCCAAAAAGTCCTTTAATGAATTTAATTTATGATTCCCATTCTGTATACTTTAGGGATTCTCGCTTTTCATTTTTTTTTTTATGATATTTTCAACTTTAGAGCATATATTAACTCATATATCTTTTTCGGTCGTTTCAATTGGAATTACAATTCATTTGATAACCTTATTAGTCGATGAAATCAAAGGACTATATGATTCATCCGAAAAGGGGATGATAGCTACCCTTTTCTGTCTAACAGGATTATTAATCACCCGCTGGATTTATTCGAGGCATTTCCCATTAAGTGATTTATATGAATCATTAATCTTTCTTTCATGGAGTTTCTCCATTATTCATAGGATTTTCTATTTTAAAAATCATAAAAATCATTTAAGCACTATAACCGTGCCAAGTGCTATTTTTACCCAAGGCTTTGCTACTTCGGGTTTTTTAACCAAACTCCATCAATCCGGAATATTAGTACCCGCTCTCCAAGTCCAGTGGTTAATGATGCACGTAAGTATGATGGTATTAGGCTATGCAGCCCTTTTATGTGGATCATTATTATCCACGGCCCTTCTAGTTATTACATTTCGAAAAGTTATAAGGATTTTTGGGAAAAGCAATAATTTTTTAAATGGAAATGAGTCATTTTGCTTTGGCGAAATTCACTACATGAATGAAAAAAGTAATGTTTTACTAAATACTTATTTTCTTTCTGCTAGAAATTATTACAGGTATCAAGTGATTCAACAATTGGATCGTTGGAGTTATCGTATTATTAGTTTAGGATTTATCTTTTTAACCATAGGGATTCTTTCGGGAGCAGTATGGGCTAATGAGGCATGGGGATCATATTGGAATTGGGATCCCAAGGAAACTTGGGCATTTATTACTTGGACTATATTCGGGATTTATTTACATACTCGAACAAATACAAATTTGGAAGGTGTAAATTCTGCAATTGTGGCTTCTCTCGGCTTTCTTATAATTTGGATATGCTATTTCGGGGTCAATCTATTAGGAATAGGGTTACATAGTTATGGTTCATTTAATTAACATCTACTTGAATTGAAGAAAGGAGAAAGGACTTGATGAATACAAACATAGGACAGCGCATATATCGAAACGAAACTTAGTGTAAGACGCCGAGAACCTTTTGAATCAAGTAGTGTGGTGATTCAAAAGGTTCTTACAAACGCCAAAGGCGTCTGGTCACAATTAAAATTCCATTTTTTTTTTACTTCTTTTTTTTTATTTAACTTAAACTTAAGAGAAGAAAAAAGACTTCTTTTTTCATTGGACAACGAACTATTTTAAAAATCATGGGATTGCTTTTTGATTTTTTTGTGTTTTTTTTTTATTCATGAAAACTATCTATAAAAAAATTAGATATAATAGCTTCGACCTTGTCCACTGATAGTGAGAGAACGAAATCCGGATAAATACCAATACCTATTACGGGTAGAATAATAGAGATCAAAACAAATAACTCCCGGGGTCCAGAATCAAAAAAATAAGAGTTTGGGGCATTAAATTTAAATAGCTTGTACCCATAGAACATTTGCCGTGACATAGATAATGAATAAATAGGAGTTAATATCATTCCAATTGCCATTACAAAGGCGATGAGTATTTTTGTCATTAACAAAAATTTTTGGCTGGTAATTATTCCCAAAAATACTATCAATTCCGCAACAAAACCACTCATGCCCGGTAATGCAAGGGAAGCCATCGATAAGATACTGAATAGCGTGAATATCTTTGGAATTGGGATAGCCAGCCCGCCCATTTCGTCGAGATAAGCAAGACGTATTCTATCATAACTCGTTCCTGCCAAGAAAAAAAGTGCAGCACTAATAAACCCATGAGAAATTATTTGTAAAATGGCTCCGTTAAGTCCTGTATCGGTTATCGAGCCAATTCCTATAATTATGAAACCCATATGAGATACGGAGGAATAAGCTATTCTTTTTTTTAAATTCCGTTGGCCAGGAGATGCTGAAGCTGCATAAATTATTTGCATTGTACCTACTATTATGAACCAGGGAGAAAATATAGAATGAGCGTGCGGTAATAGTTCCATATTGATCCGAACCAACCCATACGCCCCCATTTTTAATAAGATTCCGGCTAAAAGCATACAAGTACTGTAATGTGCCTCTCCGTGGGTGTCTGGTAACCATGTATGGAAGGGTATAATCGGTGATTTGACAGCAAAAGCAATAAGAAATCCAATATAGAATATTATTTCCAGTGCCACGGGATACGATTGATTAGCTAATGTTTCCAAATTTAATGTTGGTTCATTGGAACCATATAAACCGATACCCAAAACTCCTATTAATAGAAAAACGGAACCTCCTGCAGTGTACAAAATAAACTTTGTAGCTGAATAAAGACGTTTCTTTCCACCCCACACGGATAGAAGTAGATAAACGGGAATTAATTCTAACTCCCACATGATGAAAAAAAGTAAAAGGTCCCGAGAAGAAAATGATCCTATTTGACCGCTGTACATCGCTAACATCAGGAAATGGAATAGTCGGGAATTCCGAGTAACTGGCCGAGCCGCTAAAGTAGCTAAAGTGGTAATAAATCCCGTCAGTAAAATAGGTCCTAGGGAAAGTCCATCTATTCCCAATCGCCAGTCAAAATCAAAAAAGTTGATCCATTTATAATCCTCTGCCAGCTGGATTAATGGATCGTCCAAGCGGAAATGATAACAGAATGCATAGGCCGTTAGAAGGAGTTCTAAGACACATATATATATTGTATACCCCCTAGTCACCTTATTTCCTCTATGAGGGAGAAAGAAAATTAAAGAACCCGCGGCTATCGGAAAAACTACAATTATTGTTAACCAAGGAAAATAATTCGTGGTAAAGACAAGATACACTTGGACCATAAAAACCCGTGCTCGAAAAACAAAATATATTCTTATTTTGTTTTTCGAGCACGGGTTTTTGTCGGTAATCGGTAAAAAAACTAAACTTTATTCAAAATGTATTCAAGTGGGGTTTTCGGGAACGTATCAATATCAATAAGCTAGACCCATGCTTCGAGTTGTTTCATGCCATAAATAAACTCGAACACTCAAGAAATCCGTTGGACAGGCGGATTCACATCGCTTACAACCAACACAGTCCTCTGTTCTTGGAGCCGAAGCAATTTGCTTTGCTTTACATCCGTCCCAAGGTATCATTTCTAATACATCTGTAGGGCAAGCTCGGACACATTGAGTACACCCTATACATGTATCATAAATCTTTACTGAATGTGACATTGGATCTATCAATTTTTGAACTCTTAAATTTTCGATCTAGTCAATTTGGAAACACCATATATTTGAACACCAGATGAATCAATAATTTACCAGAATTTTTCTAATTAATCCACTTCTGGATCAACTCCTAAGAGAGAACAAAGATACTTTGATTTCTTCCGGTTTCACAAACATCATCGAGATTACGACATATTATATATGCTAAATCGAATTGATGACTATTATTCTAAATACTACTTATTCAACAAAGTCGATTGATTGATACGAGTCGATTTTCTGTTACGATAAATTGAGGAAACAATAGCTGATCCAATAGCTGCTTCAGCGGCTGCAATAGCTATAACAAAAATTGAGAAAATATCTCCTTTTAATTGTCGACTATCAAAAAAATCAGAGAATGTTACGAAATTTATATTAACCGCATTTAGTATAAGTTCAAGACACATCAGGGCCCGAACCATATTTCGACTCGTAATCAATCCATAGATACCGATAGAAAATAAATAGGCACTCAAAACAAGTACATGCTCGAGCATCATTGACCAACTCCGTACCAATTTGGATTCATTTCAATATGAACAATAATTCAAGTGATTCGATTACTTAGAATAGAACAAGTACGGAACAAAAGAATATATTGGTAATAGATCGAATAAAAAAATTTCTATTTTTATTTTCTATTTATACATGAATAGTATTCAACTAGAATTGAAGGGAAATGGATGTGATAAGACAGAAAAAGGTTGAATTTTGATTGCTGTTGCTAGTTATAAAGATTTTTTACTGACGAGCCACGGCAATTGCACCTATCAAAGCAACTAAAAGAATTATTGAAACGAGTTCAAATGGAAGAAAAAAGTCTGTTGATAAATGAATTCCAATTTGTTGACTATTACTTATCAAATCTTGTTCTATAATCTGGTTGGATCGTGTAGTCCAAATAATCCCGTACCACGACGTATCTAGAATAGTAGTGATTAGCGAAAAAAAAATACTTGTACAAACCAGGGAAGTAACCCCATCACCAATAGTCCAAAGATTAAAATGAAAATCGTTGGAATAGTCTGAACCATTCATGAACATTACAGCAAATATGATTAAAACATTTACAGCTCCCACGTAAATAAGGAGTTGTGCGGCAGCTACAAAATGGGAATTTGATAGAATATAAAATAAGGATATACAAACAAGAACCAATCCTAAGGAAAAGGCAGAATAAATTGGGTTGGTAAGTAATACCACTCCCAGACCTCCTAATATAAGACCCGATCCCAGAAAAACTAAAAGAAAATCATGTATTGGTCCAGGCAAATCCATTATATTAAAATAAGAGATAAATAAATCGAAATGTTTTTCATGACCTTATTGAACCGACCAGGAAAAATTTTTTTATGAGACATTCCCAATTGAATTAAATTCTAATCTATTAAGTGAGAATTGATGCGGATACAACTATTGGATCAATTTCGTTCTTTTTTTTATTCGAAATGGCAATTTGAAATTGAAACTATATAGTTCGAAAAAATTATGTATATATTAATAGACTTTCCATACAAATTAAGTTGTACTTCTCATCACCCAATCAATAGTTGGGCTTTGTAGTTATTGACCAAGCAAAGAAAAAACTCTTATTCTTTTATACCAAATATACCAAAACTGAACCTTAGTAATTGGAAATTAAGAGGTTTACCCATTTTTTCTTTGAGGCGAATTCAAAACTGTTCGAATTGTAAAATCGTCACTTATTGACATTGGTAAACGACCTAAAGCAATTTGATTATAATTCAATTCATGACGGTCGTAAGTAGCAAGTTCATATTCTTCAGTCATTGATAAACAATTTGTTGGACAATACTCAACGCAGTTACCACAAAAAATACAAATTCCAAAATCAATACTGTAATTAAGCAAGCGTTTCTTTCGAATATCTGTTTCCAATTTCCAATCAACAACAGGCAGATCTATAGGACATACGCGAACACATACTTCACAAGCAATACATTTATCAAATTCAAAATGGATTCGACCGCGAAAACGCTCCGATGTGATTAATTTTTCATAAGGATATTGAATAGTTACAGGTAAACGATTTGCTTGGGATAAGGTAATCATGAAACTTTGACCAATGTACCTTGCAGCTCGTATTGTTTGTTGACCATAATTCATGAATCCAGTTACCATAGGGAACATATCGTGAATATCTCTGAATAATTTGAGTTTCTTTCTTTCTTTCTCTTGTTTGAGACAAGCGGGGAATATAGTATTCCTTTTTTCTTTACAGCGAAAGGAGTTGGGAAGAAGTTGTTAATAATAGATTACCGAGAGAAATAGGTAAAAGAAATTTCCATCCAAGATTTAATAGTTGGTCCATTCTTAGTCTAGGTAAAGTCCATCTTGTTGTAATAGGAATGAACAAGAACAAATAAGTTTTAGCTAATGTAATAAAGATACCAATTGTCGTTCCAAAGATTCCATCCGCTTTATTTATTTCAAATAGCTCAGGAACTAATATATATGGAATGGAAAGATTCCAACCGCCCAAGTAAAGAACTGTTACAAATAATGAGGAAACTAATAGATTTAGATAGGAAGCAACGTAAAATAAACCAAATTTGATTCCTGAATATTCGGTTTGATAACCTGCTACTAATTCTTCTTCTGCTTCTGGTAAATCAAAAGGCAATCTCTCGCATTCCGCTAGGGAAGAAATTAGAAAAACGATAAACCCTATAGGTTGACGCCACAAATTCCACCCCCAAACCCCATATTTGGATTGCGCCCCAACTATATCAACTGTACTTGAACTGTTAGATAATCATAGTCGGTGAGAACATTACTGTTCCCATCGCTATTACAAAACCGTACATGAGATTTTCACCTCATACGGCTCCTCAGGGCCACAAATAAATGTAAGGACCGGACCAGTATTAGTTATCTTGATATGGTTATACGATAGATAGAGTCAAAATCTAGCGGAGGACCCCCAATTATACCAATGGAATTCTGTCTGCTAGAAGGATAAAAAAAAGAGGATTTCTGAATTAATCTCATCCTTTAATAATTTCAATTTTTCTGTGTTGAGTAATAACTTAATCAACCCTTCAATAAAACACTCCTTGTAGAAATATCAATAGATATTTCAACCCATCCTTTTATTTTGATTACAAAAAAGAATTAGACATTACATTAGTTCATGAATGATGACACGAATTTTATTTCTATGAATATATGAAAGAAAGAATAAAAGGACCCCCCTTTTTTTTTATATATTGTAATTGTATTTTTTCTACTTTTTTTGTTCCTCTTCTTCTTTCTGAGAAAAAGGGGGGCTTAAAAAAAGTAAAGGATTATTTCGTTCCTGATAGTAATTTCTTTAATTGATGGATAGGAGCATACTCTGGATCGGAATTGTGGGGAGTACTGCCTGATCATTTCTACCAACGTAAAGCCCCTATTAGTATTCTTTTTATGTTATGCAGAAGTATCCTTTTAGATAATTTACATAATCTCCATTACTAATCTGTTGTGTGTATTTTCGTGTTCCTTACTATCCACCCATTTTTTTTTTCAATCCCCCGTTTTGGAATATATGTATTGTAATACATACAACTGCTAGTGAAAATTCCATATGGGTGATCTTTTGAGCCCGCTTCAAGCTAGGATGATCAATCAACCAATCTTGGGGTAAAGGGTTTCTTCCACTTTTGTTTACTTACCCTTAACTCTTGTACATAGGAAATGAGACTCAATCCACTTTACTGCGAATTTATAAGTTGTTTTCTTTCACTCATATATAACTATCTAATATATAACTATCTAATTTCTTTTATTAACCTAAAGAATAAATAAATGAATAAAAAAATGAAGATATCTATTCAATCTAGAGTCAAAAGGAAAAGAATAGGAAAAAGAAAAGCTAAGGTTTTAGCGAACCGCACGTAGAGATATTGATAAAACACATAAAGTTAATGGTATTTCATAACTAATCGATTGAGCAGCAGCTCGCAGACCACCTAAAAAGGAATATTTATTATTTGATCCATATCCGGACATAAGAAGTCCAATAGGAGCAATACTTGAAACGGCAATCCATAAAAAAATACCGATATTGAGGTCAGCTAAAACAAGGTTATAACTAAAAGGAATTACTGAATAACTTAGTAGAATTGCTATGACTGCTATAGATGGTCCAATACTGAATAAAAAGGTATTTCCTCTAGATGGAAGAAGATTCTCTTTGAAAAGCAGTTTTGTCCCATCTGCTAAAGCTTGAAGAATTCCAAAAGGGCTGGCGTATTCAGGTCCAATACGTTGTTGTATTCCTGCGGATATTTCTCTTTCTAACCACACAATTACTAGTACACCTATTGTGATTCCCAATACAGGAGTCAAAATAGGGACAAGCATCCATATGATCCCAGAGACCTCTTG------TAAGGATTCCAATCTGGAAAAAGAATTGATATCTTGTACTTCTGTTGTATCAATTATCATTTCAACGATCAACTTCCCCCATAATGATATCTATACTACCTAATATCGTCATAATATCAGCCAATTTCCTTCTTTTAACTAATTGCGGAAGAATTTGCAAATTGATAAAACCCGGTGGGCGAATTTTCCATCTCCAAGGAAAACCACTTTGATCTCCTATCAGAAAAATTCCCAATTCTCCTTTTGGGGCTTCGACTCTTACATAAAGTTCTTGTTTCGGCAATTCAAAAGTAGGAGAAGGTTTTTTACTAATGAATCGATCTTCAAAATCATTCCATTCTTGATCGCTTTCTCTATTAAAGCATCGGATTTCTAAATTCTCATAGGGTCCTCCCGGAATTCCTTCCAAAGCCTGTTGAATAATTTTTATGGATTCCGTCATTTCACCGATTCGGACTAAATACCGAGCTAATGAATCTCCTTCTTTTTGCCATTGGACTTCCCAATCAAATTCGTCATAACACTCATAATGATCAACTTTACGAAGATCCCATTCGATTCCAGACGCTCGTAGCATTGGTCCTGATAACCCCCAATTTATTGCTTCTTCTCCACCAACAATGCCCACTCCTTCAACTCGTTCTAAAAAAATAGGGTTTCGCGTAATAAGTTTTTGATATTCAACAATCCCGGTTAAAAAATAATCACAGAAATCCAAACATTTATCTATCCAGCCATGAGGTAAATCAGCCGCTATTCCTCCGATACGAAAATAATTATGCATCATTCTCATACCGGTGGCAGCTTCGAATAGATCATATACTAATTCTCTTTCTCTGAAAATATAGAAGAAAGGAGTCTGTGCACCAATATCTGCCATAAAAGGGCCAAGCCACAACAGATGAGAAGCTATACGACTCAACTCCAACATAATTACTCTGATATAGCTAGCCCTTTTAGGTACTTGAATATTTCCCAACTGTTCTGGTCCATTTACAGTTATTGCTTCTGTGAACATAGTAGCTAAATAATCCCAACGGGTTACATAAGGCAGATATTGTATAATTGTTCGGTTTTCCGCAATTTTTTCCATCCCTCTGTGTAAATAACCCAATATCGGTTCACAGTCAATAACATCCTCACCATCTAGAGTAACGATGAGACGAAGAACACCGTGCATTGATGGGTGGTGAGGTCCCATATTGACTATCATAAAGTCTTTTCCTGTAGATAGTATACTCATAGGTTTTTCCTCTATTCATTCTTACATGAATTGTTGAAAGCAACAAGAAATTCATCAAGATTCAAAATCGAATAAATCAAATAATTCAAAATTGTTTTTCAAATTAACGATTTTTTGACTCCCGAATATTCAACTGACTAATTAATTCTTTATAACGTACTCTATTTTTCTTTGACAAATAAGCTAGGAGACGCTGGCGTTTTTCCAGAATTTTCCGTAGACCCCTTTGAGATAAATAGTCTTTTCTGTGCAATTCTAAATGTGAAGTAAGTCTTTGTATCTTATTGGTGAAACGGAATACTTGAAATTCAACCGATCCGCTGTTTTCTTCTTTTTTTTCTTGAAAAATAACTGAGATGAATGAATTTTTTACCATAAAACGAAACCCCCCCTCTGTTTTTTTAATATGAATTTTACTGATCAGTAATAATAATTCTAGTTACTTGAATTTGATATACACAATAATCTTAAGTTCGTTATGAACTTCCTAGAAAATCAATAATAAATAATAAATCCAATTTTCAATTTGATTAGGGATCCATCCAAAAGGATGGTATATTTATGCAAAAGAAAAAATTTAGACCT-AAAAAAAAAAGATTTTCTTGATTCATTTATGGATCTAATTGACATATCATTAAATTAGTATCATGTATCAGACTGGAATGTAAGACAAGACATGTGTACATTTCTTTGTTTTCATATCCCAAACATGGGACATGATAGATAGAAAAAACGTACTATTAACGAATTTTCAATTATGGATACATATGTATCCTTACCATACTGAAACGACTGCCGTTATTGGTATTAAACCAATAGCGATTCATACAAATTAAATCTTCTAATCGATAATTGGGCCAAATAAAGAACTTTAATTTAATTAGGTTATTTTTCTCTCTAGCAAGATCTTTGCTTTTATCCAAACTAGCAAGATCTTTGCTTTTATCCAAAGCGTGACCGCCATTTTTTACGTTATTAAAAAATACTGGATTTCTATGCATACCATTTTGATTCTTTAAATTGAAACAAATTTGAGTTCTCAATTCTCTACGCCGTTTAGGGACTAAAATATTTTCAGGAACAAGCAAATCATAATGATTTTTGTTTCTACTTCCAGTCATTTTTTGCTGTCTTGCAATGGATTCATCAAAATTTTTCTTATCAACATATCCTTTTTCTCGGTATCTTTTAGTAATTTTGCGCTTATTCTTATGAACCAATGAAATACCTACGGTTTGATATATAAAAAATTGTCCATCGTTTTTTACAGACAGACTAAGGGGTTCGATAATCAACATTCCCTTTTCTATCAATTCTCTAAGAGTTAAATCTTTCTGAAGCGTCAAAATATCCAGACGAATTTCGCCCCTTTGAATAGAGGATATAGCAATTTCTCTAGGATTTATCAGTCGAATCAGGAGAGAATATATGTTGATATTATTGATTATTTTTTGATTTAAAGAATCATCCCATCTCAATTGAAAACACAAATTTTTTTTTAAGAAGAAATCAAGCTCTGCTTCTGTGTTGATGAAATCAAGCTCTCCGTTTCGCTTGTATTGCTTTTTCTTTCTACGTTTTTTCATGGTCGATCCCGTATAATTTTCTTCAACATCTTTTTCTTCTTGACTTTGTGAAGCAAAGTCAAGATATTTTTTTTGATTGGATGATATAAAAAGATCTGCCTTTTTCTTTGCAGTTATATTTTTCTTACCATTTTCATTTCCATTAAAATTGAAAAGAAGTAATTTGATTGGTATAATCCAAGGTTTCATTTTATATGCATTCCAAAGTAGCACAAATTCTGGGAAGAACCAAAGCTCCTCGTTTGATATAGGACGACTTCGTATTTCTTCATTCATTCTCATCCAACCAACCCAGGATTCAATATCAACCTTATTTCTAAGGCAAAAATTGAGACTTCCCCAATCAAAATATTTTCTATCCGAATTTTTATTTTTTTCCATATCCATAATATCATCTTTTCCTAGATAATTATTGATAGGGATACCTCCCAGCATAGCAAATAATTTGCCTTTCTTTATATTGTATATATAAAAAAATTCTTCTTTATTATTTACTTGGACTAGTGATTTATCAATATACGAGTCTTTCTTATCTTCATAATTAATCGATTTATATGATAAAAGATCATATCTACAGTATTTTTTAAAATTATAGTTTTGATTCCGTAATGGGTCTGCTTCAAAAAAATTTTGTTTTTCGCAATGAGTTAATTTGTTTTTTTCATATGAATCTCTTTTAGTTAAATCCTTATTTTGAGCCATACAGTGTTGATTGATTCTATTTCGCCATTCTTGTGGTACTAATCTAGCACATCTAATCGGAGATAAATCATATTGATATTGATAATGATCGCTTAACCAGTTTTTCCATTGGTTCATTCCAAAATTCAAAAAAGGTTTATGTCTTAATTCGTAATTAAATATTCTTTGTTTTTCAAAAAAATCTTTTATTTCATTCTTAAGAAATAGAGATGTTCCGTGATATTGAAGAACGGATCTTAAATTGTAAAAGTTAATAACTTGGGCTTGAAATAATTTGTAAAATACATATGCTTGTGATTGTGAGAAAGACGATAAATCACAAGAAATCTTTGAATTCTTATTCCTAATCTTAGAAAGTGATTTTTTTATAGTTGAAATAAAGTGAATTTGATTTTGATTTGTTTTATTAATTAGTTCCTGATTTGCTTCATTATTGTAGACGTTTTTATCAATAATTTGAATTTTTTTTATGCTTGATTCAAGAAAAGGTTTTCCATTGATTCTTGGAATAGTAAGGATAGATAGAAAAATATTTATGTATATTTTTTCAATGAAAAATTTTATAAAAAAATAGGATTTGCGGATTAATTGAGTATTTCTTTTTTTTAATATCTGCCAAATTTTTTTTGATGATTCTAATATTTTAACATAATAACTTGTTTTGTTCGAACTAATATTTATTTCTTGAGTTAGCGATCCTTTTTTCTTTTCTTTTGTAATTTTATCTATTTGATTTCTGATTATGTTTGTTCTATTAGTTAGATCTTTCAGTTTTTTTTCTATCAGTGAGAAATTTGTCCAATCCATAGATGGAATTTCAATAGACGATTCATGAATCATCTGATTACTGATTATCGAATTTTTTTTAGTTTCACCCAATTTATCTATTTCTCTCAATCTAAATAAGTTTATTGTTGAAAGTTCTTTTATTCTTCCTTTTAGAAAAGGAATCCTTTTGATGACCCATTTTGTGGTTTCTTTTGCGACCTTTCGAAGCAATTTTGTTCGTTCTTTTAAAACTCTTAAAACTATAAAAGAATTCGTTTTCAATTTTCTAATTTTTTTTTTGAGTTCTTTAAAAATGGGTTTAAAAAACGAACGTTGTTTTCGGGGAGAACCAAAAGGCCGTTCGGATTCCAGTCCCCAAATTGTTAAAAAACAAAAATCATTTTCTTGTCCACTTTTTTTGTTTATTGGATCTTTATGGGGGGATTGTATCTTAGATCTGTGCCAGGGTTTCAGGCGAAAAGGGAATAGGATCTTTATCTGCATACCGTCTGTTAACCAGTTTTTCGGAAATTCTGTTTCGGATAATTGAACACCGGTATAGGTGCATTTAACATGCATTTCCCGATTCCAATCCTTTAAATCCTCGGACCACTCGGGGACTTGGAATAATAACATGCGGACAATATTTTTAGCTATTATCAATGAAGGTAATATAATATATTTTCTAAGAATCGATTGGGTTACTAACACATAACCTCTTAGTGCTTGACCAAGTAACATGTTTTCCCAGATTTCTGCTCTTTCGCTACGTGTTTTTTCGTTGGTTTTGTATTTTTCTCTTCTTTTGTATTTTTCTCTTTTTGTCTTTTCGTTTGTATAATCAGAAAATTTTTGATCTTTATTTTTCCACATCCAATTTCTAAAAATTACTTTCATCAGTGCGGAAATATTAAAAGAAAAATAAAATGCTTTGTCTATTCTGTCCAAAAAAAGGGGGGAATGGGCATTTGCTTGAACCAGTTCCCAAATAACAGTTTTACGTCTTTGTGCGCGCATGGAACCCTTGATTATATCTCGACGAAAATCCGATTTTTGCACATAACGTAGCAAAGTAACCTCCGCCACTTGATCAGGATTATGAGTATATTTGGTATTAGTATAAGTAGCGATATTTGGCCGGTTTTCAGTAAAAAGCATTAGACGTTTGGCTTTTCGTGAACGAATTGCATGCTCTTCCGGCACATGTCCTTCGTTTTCTGTCTCCTCTTGTTCTAAATTATCGATTAATTTGTATGACCACCGGGGAACTTTTTTACTAATTTCTTTTATTCCAATCGATTTTTTTCTAATTGTTTGATTGTTGGGGTCGGTTATAACTGCATCGAATAAAAATTTTAAAATTGGGATTCGGTTTTCTGAATTAATTTGTTCTCCTTCGTGTTCTGGAAATAAAAACCATACTTTTTCTGTTGAAAATGATTTTCGATTAAATCTGTCTATTGTCTGTTCAAATTCGTGATAATCATTAGTAAGAAGTAGACCGTGAATCTTATTTATCCAACTTGTTCTTATCTTATTTTTGATATAAGTTTCATTTGTGATTACGGGTGAAAATATTTTTTTGATTCTTCCACGATAAGGTCCATACAAGAAAGGATCGTATATTTTAGGTAAGTATTTTTTTTTAGTCTCAACATTACATAATTGAGTCCTTTTTTCGAATACATCCAGAAAAAGAGATCCTTTATCTAAAATTTCTATTCTATTTATAAATTCCTTGGTTAAGTTGTTTTTTTTTTTTTCGTTGGTGTAATGCCAATGATTATACAATTCATCAGAGGCTGCTAGTTTTTCTGTTGTGAAAAGAGACATTTTTTTTTTTATCATTTCCAAAAAAGTTGACAAACTGGCTGGATATGTAAAAGATATTCTTTCTTTTCCATCACTTCGACATGTATAAAAAAAATAGTGTGACATTTCATTTCTTACAGCATTTTCAAATCGATTATTTTTTTTATATCGAAATGGACGATTCCATCGTCGATAGTCGAAAAGAAGAGTCACAAGAGGTTTTTCAAACCATAATAAAGATTTCCTCTTTTTTTCTTTCAATATTTCTAATTTCGAATTTTCTTGATTCCCAGCCAGATAAGAAGTTTCATAAACTGGGCTTTTTTTATCGCATGTCTCTTTAAAGTGAAAGTGGAATTCATGCTTTGTTTTTTTTTTTCCATTCACTCGGATCTCTTCCGTTTCCTCGATTTTGTCCGGATCCTCCTTTTCTTCCGAAAAAAGGGAAGGAGAAGGATCTTCTTCGGTGGATACCTCTTGTTCCTGTTTAGTCCCCCTCCTTTCGAAAGTTGTTTCTATTTCTACATCTGTTTCTTCCTCCGTTTCTGAGGTTTCTTTCAATTTCTTAGTCAAAATGGGTGACGGTATTCTGCCTAAATAGTAGATACAGGTAATAAATAAGAGAATACTAAAGATTCGAGCCATAGAATTTCTCAATTCTGACACAAGCACAAGGTACTTATTAAATCGAATAAGTACATTAGACCTAATAGAATTCTTTTGCTGTATCCAAACTAATACCAATCCAACCCATTTCATGAATAAAATGTGACCAATTAACCAACCAACAAAACTACTTGTTACAAATAACATCTTGTTGTTGCATCGAAACATATAAATGTTGACTAATCTGGCTAACATTGAACTTGGTAAAATGAAATGGTTGAATAATTGAAAAATGAGATTATTCAGGAATACACATTGAATGCTAAGATTACGCATTGAATTTCTGGTAGTAGATCCATAATCAAAAAAGTGATTGTGATTGTTCCAGAAGAAATGAAACAAAAGATACGGTAGAGCTAGGACAGTTATTGTATGAGGTCTACCCAATGCTAGATGCAGAGGCGCATAATAGATCGATATGAACATCATGAGCTGTCCCGCAATAAAACCAGTTGTTGCTGATACCTTCTTCTCGGTTCCTTCTTCTCCTTCTTCCATAACCCGAGCTCGGAGAAGGAAGAGATAAAGATAAGAGGGCCCTATGGAGAATGTGGTCAGAAATCCATAATAGAGTCCGACCACAACGACCGAATTGATTATCTTCATGCATAAGGATACTAGATTACCTAGTATAAAAGATTGAAAAATCATCACAAACCTCCCTTTTTTCTTTTCTATTTCAATTTCTGGATTATTATATGATGATTTTTTAACTTTTGATGATTTTTTAACTTTCCATATATAGAAATAGAAAGAGATAGACTAGAAACGACATCTCTTATGTCAATTCTTATGTCAATGACACCAAAGGGATATTAAATAAATGGAATTGGGATATGGATGGAATATAATGAAATAGAGCCACTTTGAGGTTCCCTATGAAACGAGGCATGGAACGGAGCCACTACGAAGAAGTTCCGGGAGTTACGAAGGAAACTTCGAGTTCATATTGGTCATGGGTTGAGAACGGGAATTGAACTCTATGAGAGAGAATCTCCCGCAGTTCCTCAGTAGCTCAGTGGTAGAGCGGTCGGCTGTTAACTGACTGGTCGTAGGTTCGAATCCTACTTGGGGAGATTTGATTCATTCCGAATTAAAGAATTCAGAATGTCAGAATGAAAGGGTTCGCTTTGACCGTTAAAAGTAGGTAACCCGTTCCCTGTGTCTTTGTTTCTATTGCATTCTATCTCATCGTATCACATTCTGTTCTGCGATATTTGAGAATCACCGTCAATACCTCGGCGTAGGTCCGGGATAATCCTTTGTTCCATAGTCCTGGGGCTATTTACAATTAGCCAATTAAGAATTCTCAGATGTACTAGTACTAGCAAGTGCATCAAAGATGCAGTCATCGATTCTCCCGAGAGGCCACAATTACCGCGAGCAAACATATTAATGACGAGGAACGCATTTTTGCTATGCTACTAATACTTGCTCTCCTATTCTGCCCAAGCCTGGCCGAGGAAGAGTTACGGGGCGTAAAAAAAAAAATATGCCGATTCGGGTCTGGAATACTATATTAAAATTTTTTAAAACCCTTAATGGTAAATAAAAAAAAAAGAAAAAGTAAGGCTACTCCATTTCGACAAAAGACCCACACCTAAGTTCCATAGCTTTGGGTCCGCTATCCCGATCATGATTTTCCTACCCCCAGAGGGAAGGGTCCTTCCCAAAAGGGAAGGTTGTGGGCGAGGAGGGATTCGAACCCCCGACACCGTGGTTCGTAGCCACGTGCTCTAATCCTCTGAGCTACAGGCCCCGCCCCGTCTCCACTGGATCTGTTCCCGGAAGTACCCTAAAAAAAAAGGAACCTTTCCTCTCCTCAGCCATTTCGGGTTAAGAAGATGGGAAAGCACCTTTTTCTCTATAAGAACACGGTGCGTTACGAGGTGGGAAGTGGGAGAGAAGGGATTTCATAATTGGGGTTTTGAATAAGACGACCTTTTCATTTTTCATTTTTTTTTTTTTTCATATTGCAAAAGTAATAAGAATGAGAGGTGTTAAGCTTTTTATCATCCTGGCGTCGAGCTATTTTTCCGCAGGACCTCCCCTACAGTATCGTCACCGCAGTAGAGTTTAACCACCAAGTTCGGGATGGATTGGTGTGGTTCCTCTACGCCTAGGACACCAGAATATCGAACCATGAACGAAGAAAGGCATGCGAGAAAAGCATATTGGCGAGTGATTGTGAGGCCCCAATTCTTGACTGGAGGGGACACCAAAGGCCTCCGCCCTTCCATCCCTTGGATAGATAGAGAGGGAGGGCAGAGCTTTTGGGTTTTTCATGTTGTCAAAGAGTTGAACAATGGTTTTTTCGTGTTGTCAAAGAGTTGAACAATGAAAATAGATGGCGAGTGCCTGATCGAATTGATCGGGTCATGTAGGAACAAGGTTCAAGTCTACCGGTCTGTTAGGATGCCTCAGCTGCATACATCACTGCACTTCCACTTGACACCTATCGTAATGATAAACGGCTCGTCTCGCCGTGACCTTCTCTTGAATTCTCAAAACTTCTGTCGCTCCATCCCCGCAGGGGCAGAGAACCCGTCGCTGTCTCGGCTGTGCTACCGGAGGCTCTGGGGAAGTCGGAATAGGAGAGCACTCATCTTGGGGTGGGCTTACTACTTAGATGCTTTCAGCAGTTATCCGCTCCGCACTTGGCTACCCAGCGTTTACCGTGGGCACGATAACTGGTACACCAGAGGTGCGTCCTTCCCGGTCCTCTCGTACTAGGGAAAGGTCCTCTCAATGCTCTAACGCCCACACCGGATATGGACCGAACTGTCTCACGACGTTCTGAACCCAGCTCACGTACCGCTTTAATGGGCGAACAGCCCAACCCTTGGAACATACTACAGCCCCAGGTGGCGAAGAGCCGACATCGAGGTGCCAAACCTTCCCGTCGATGTGAGCTCTTGGGGAAGATCAGCCTGTTATCCCTAGAGTAACTTTTATCCGTTGAGCGACGGCCCTTCCACTCGGCACCGTCGGATCACTAAGGCCGACTTTCGTCCCTGCTCGACGGGTGGGTCTTGCAGTCAAGCTCCCTTCTGCCTTTGCACTCGAGGGCCAATCTCCGTCCGGCCCGAGGAAACCTTTGCACGCCTCCGTTACCTTTTGGGAGGCCTACGCCCCATAGAAACTGTCTACCTGAGACTGTCCCTTGGCCCGTAGGGCCTGACACAAGGTTAGAATTCTAGCTCTTCCAGAGTGGTATCTCACTGATGGCTCGGGCCCCCCCGGAAGGAGGCCTTCTTCGCCTTCCACCTAAGCTGCGCAGGAAAAGCCCAAAGCCAATCCCAGGGAACAGTGAAGCTTCATAGGGTCTTTCTGTCCAGGTGCAGGTAGTCCGCATCTTCACAGACATGTCTATTTCACCGAGCCTCTCTCCGAGACAGTGCCCAGATCGTTACGCCTTTCGTGCGGGTCGGAACTTACCCGACAAGGAATTTCGCTACCTTAGGACCGTTATAGTTACGGCCGCCGTTCACCGGGGCTTCGGTCGCCGGCTCCCCTGTCATCAGGTCACCAACTTCCTTGACCTTCCGGCACTGGGCAGGCGTCAGCCCCCATACATGGTCTTACGACTTTGCGGAGACCTGTGTTTTTGGTAAACAGTCGCCCGGGCCTGGTCACTGCGACCCCCTTTGTGAGGAGGCACCCCTTCTCCCGAAGTTACGGGGCTATTTTGCCGAGTTCCTTAGAGAGAGTTGTCTCGCGCCCCTAGGTATTCTCTACCTACCCACCTGTGTCGGTTTCGGGTACAGGTACCCTTTTGTTGAAGGTCGTTCGAGCTTTTCCTGGGAGTATAGCATGGGTTACTTCAGCGCCGTAGCGCCTGGTACTCGAACATTGGCTCGGGGCATTTTCTCTACCCCTTCTTACCCTGAAAAAGCAGGGGCACCTTGCGTCCTTGAACCGATAACCATCTTTCGGCTAACCTAGCCTCCTCCGTCCCTCGGGACCAACAAGGGGTAGTACAGGAATATTCACCTGTTGTCCATCGACTACGCCTTTCGGCCTGATCTTAGGCCCTGACTCACCCTCCGTGGACGAACCTTGCGGAGGAACCCTTGGGTTTTCGGGGCATTGGATTCTCACCAATGTTTGCGTTACTCAAGCCGACATTCTCGCTTCCGCTTCGTCCACCGCCGCTCGCGCGGGTGCTTCCCTCTAAGGCGGAACGCTCCCCTACCGATGCATTTTTACATCCCACAGCTTCGGCAGATCGCTTAGCCCCGTTCATCTTCGGCGCAAGAGCGCTCGATCAGTGAGCTATTACGCACTCTTTCAAGGGTGGCTGCTTCTAGGCAAACCTCCTGGCTGTCTCTGCACCCCTACCTCCTTTATCACTGAGCGGTCATTTAGGGGCCTTAGCTGGTGATCCGGGCTGTTTCCCTCTCGACGATGAAGCTTATCCCCCATCGTCTCACTGGCCGACCTTGACCCCTGTTATTTTGAGGTCATATCTAGTATTCAGAGTTTGCCTCGATTTGGTACCGCTCTCGCGGCCCGCACCGAAACAGTGCTTTACCCCTAGATGTCCAGTCAACTGCTGCGCCTCAACGCATTTCGGGGAGAACCAGCTAGCTCTGGGTTCGAGTGGCATTTCACCCCTAACCACAACTCATCCGCTGATTCTTCAACATCAGTCGGTTCGGACCTCCACTTAGTTTCACCCAAGCTTCATCCTGGTCATGGATAGATCACCCAGGTTCGGGTCCATAAGCAGTGACAATTGCCCTATGAAGACTCGCTTTCGCTACGGCTCCGGTGGGTTCCCTTAACCAAGCCACTGCCTATGAGTCGCCGGCTCATTCTTCAACAGGCACGCGGTCAGAGCCCTGGGCTCCTCCCACTGCTTGGGAGCTTACGGTTTCATGTTCTATTTCACTCCCCGATGGGGGTTCTTTTCACCCTTCCCTCACGGTACTACTTCGCTATCGGTCACCCAGGAGTATTTAGCCTTGCAAGGTGGTCCTTGCTGATTCACACGGGATTCCACGTGCCCCATGCTACTCGGGTCAGAGCGTAAGCTAGTGATGCTTTCGGCTACTGGACTTTCGCCATCTAGGGTGCAGCACTCCACCGCTTCGCCTAGCAGCACGACGCTTGTATTGCTCTCCCACAACCCCGTTTTCACGGTTTAGGCTGCTCCCATTTCGCTCGCCGCTACTACGGGAATCGCTTTTGCTTTCTTTTCCTCTGGCTACTAAGATGTTTCAGTTCGCCAGGTTGTCTCTTGCCTGCCCATGGATTCAGCAGCAGTTCGAAAGGTTGACCTATTCGGGAATCTCCGGATCTACGCTTATTTTCAACTCCCCGAAGCATTTCGTCGCTTACTACGCCCTTCCTCGTCTCTGGGTGCCTAGGTATCCACCGTAAGCCTTTCCTTGTTTGAACCTCGCCCTTAACTTGACTTTAAGGCTATGCCATCCTAAGGTGCTGCTAAATGGAAGGATCTTATCAACGTCCATGAATGATAAACCATAGATCGAACTGCCGAATCGGAAAAATTGGGTGCTATCATATTCATATAGCTTTGTATCGGCTAAGTTCACGAGTTGGAGATAAGCGGACTCGAACCGCTGACATCCGCCACAGGGTAAACCACCGCCTCTCAGGCCCCCACTGATTCTACCATAGAGGCCAACGATAGACAATAACTCCCCCCCGAACACAGCTTACAACTTTCATCGTACTGTGCTCTCCAAAGAGCAACTCTTCTCAAAATCTCAAAAGGTGCTGAGTTGGAATCCCATTCTAACTAAGGATTCTTGTGGTTCCGGAGGATCCAGCTACAGGAGAACCAGGAACGGAGAGCTTTCCCTCCGCCCCCACTCTTTGGTCTTAAGAATGCTGGTTTTAAGAATGAGTGATTGCTCCTTCTCCGACCGCTGGTTTTAAGAATGAGTAATTGCCCTTCTCCGACCCTTACTGCCCAACCTGAGAGTGGACAGCTAATGCATTCCACTTATTGAGCAGGGTTCTATGGTCGGTCCGCGACCCCTGGATACCGAAGGCGTCCTTGGGGTGATCTCGTAGTTCCTACGGGGTGGAGACGATGGGGTCGGTCCATGGATTTTCCTTCCTTTTGTCGCATTTCGCTCAAAGGGTTGAAGGGAGATAGTGCATCAAGCTGTTCGCAAGGGCCAACTTGATCCTCTTCCCCAGGGATCCCAGATGAGGGAACCCTAAGAGAGCCGCCGACTCCAACTACCGTCCATGTACGATCCATACTAGATCTGACCAACCGCCCATCCTACCTCTTCTACGTTCTTGACAGCCCATCTTTGTCTCAGTAGAGTCTTTCAGTGGCATGTTTCGGTCCTCTTCCCCATTACTTAGAAAAAGTGAGCCACCGGTTCAGGTACAAGATACTATCATTACCGCCTGGACAATTAGACATCCAACCCGTAATCGCAACGACCCAATTGCAAGAGCGGAGCTCTACCAACTGAGCTATATCCCCCCGAGCCAAGTGGAGCATGCATGAAGGAGTCCGATGCTTCTTCTATTCTTTTTCTTTTCCTTGGCGCAGCTGGGCCATCCTGGATTTGAACCAGAGACCTCGCCCGTGAAGTAAATCATCGCACCTACGGTCCAACCAATTGGGAGAGAATCAACGGATTCCTTTTCGGGAGCGATTCATCCTTCCCGAACGCAGCATACAACTCTCCGTTGTACTGCGCTCTCCAAGTGTGCTTGTTCCCCCCTTCTTCCTTATCATGGCAAGTATTTGTGAAATAACTCCGATGAGAAGAAAAAAGAAGGCGTTAAGAGACCCTCCCGGCCCAACCCTAGACACTCTAAGATCCTTTTTCAAACCTGCTCCCATTTCGAGTCAAGAGATAGATAAATAGACACATCCCATTGCACCTATCGGGGGCGTTCGTAGTGACTGAGGGGGTCGAAGACCAAGAAGTGAGTTATTTATCAGCCAAGCATTCTTCTTACGGCTAGATCCAATCTCCTGGTCCCTGCGGAAAGGAAAAAGAATTTCACGTTCTTCCTTTCGGGAAGGGAGGATTAGGAAAATCCTATTGATTGCAGCTTTCTCCAGACCTCCGGGAAAAGCATGAAAAAAAAGGCTCGAATGGTACGATCCCTCCGTCACCCCAGAATGAAATGAAAGGGGCGATCTCGTAGTTCTTGGTCTGTGAAGATACGTTGTTAGGTGCTCCATTTTTTTTCCCATTGAGGCCGAACCTAAACCTGTGCTCGAGAGATAGCTGTCCATACACTGATAAGGGATGTATGGATTATCGAGAAGAGAGGAGCCGTGGTGGTCCCCCCCGGACCGCCCGGATCCCACGAGTGAATAGAAAGTTGGATCTACATTGGATCTCACCTGAATCGCCCCATCTATCCTCCTGAGGAGGAGTTTGTTTTCAAACCCCCGGTTCGAACAGGAGAAGTACGCCATGCTAATGTGCCTTGGATGATCCACATCTCAGGGTCAGGCGCTGATGAGCACATTGAACTATCCATGTGGCTGAGAGCCCTCACAGCCCAGGCACAACGACGCAATTATCAGGGGCGCGCTCTACCACTGAGCTAATAGCCCGTCGTGCGGGCCTCCCGCTGGGGGCCCACTATGCCAAAAGCGAGAGAAACCCCATCCCTCTCTTTCCTTTTTACGCCCCCATGTCGCCACACGGGAGGGACATGGGGGCGTAAAAGGGGGATCCTATCAACTTGTTCCGACCTAGGATAATAAGCTCATGGGCTTGGTCTTACTTCACCGTCGAGAAACGAAAGAAGACTTCCATCTCCAAGTTTAACTCAGGCGTAGCTCGCTTCTTTTTGGGTGTGAAGCGGTGTCAAACCAAAATACCCAACAAGCATTCGCTCTCCCTGAAAAGGAGGTGATCCAGCCGCACCTTCCAGTACGGCTACCTTGTTACGACTTCACTCCAGTCACTAGCCCTGCCTTCGGCACCCCCCTCCTTGCGGTTAAGGTAACGACTTCGGGCATGGCCAGCTCCCATAGTGTGACGGGCGGTGTGTACAAGGCCCGGGAACGAATTCACCGCCGTATGGCTGACCGGCGATTACTAGCGATTCCGGCTTCATGCAGGCGAGTTGCAGCCTGCAATCCGAACTGAGGACGGGTTTTTGGAGTTAGCTCACCCTCGCGGGATCGCGACCCTTTGTCCCGGCCATTGTAGCACGTGTGTCGCCCAGGGCATAAGGGGCATGATGACTTGACGTCATCCTCACCTTCCTCCGGCTTATCACCGGCAGTCTGCTCAGGGTTCCAAACTCAACGGTGGCAACTAAGCACGAGGGTTGCGCTCGTTGCGGGACTTAACCCAACACCTTACGGCACGAGCTGACGACAGCCATGCACCACCTGTGTCCGCGTTCCCGAAGGCACCCCTCTCTTTCAAGAGGATTCGCGGCATGTCAAGCCCTGGTAAGGTTCTTCGCTTTGCATCGAATTAAACCACATGCTCCACCGCTTGTGCGGGCCCCCGTCAATTCCTTTGAGTTTCATTCTTGCGAACGTACTCCCCAGGCGGGATACTTAACGCGTTAGCTACAGCACTGCACGGGTCGATACGCACAGCACCTAGTATCCATCGTTTACGGCTAGGACTACTGGGGTATCTAATCCCATTCGCTCCCCTAGCTTTCGTCTCTCAGTGTCAGTGTCGGCCCAGCAGAGTGCTTTCGCCGTTGGTGTTCTTTCCGATCTCTACGCATTTCACCGCTCCACCGGAAATTCCCTCTGCCCCTACCGTACTCCAGCTTGGTAGTTTCCACCGCCTGTCCAGGGTTGAGCCCTGGGATTTGACGGCGGACTTAAAAAGCCACCTACAGACGCTTTACGCCCAATCATTCCGGATAACGCTTGCATCCTCTGTATTACCGCGGCTGCTGGCACAGAGTTAGCCGATGCTTATTCCCCAGATACCGTCATTGCTTCTTCTCCGGGAAAAGAAGTTCACGACCCGTGGGCCTTCTACCTCCACGCGGCATTGCTCCGTCAGGCTTTCGCCCATTGCGGAAAATTCCCCACTGCTGCCTCCCGTAGGAGTCTGGGCCGTGTCTCAGTCCCAGTGTGGCTGATCATCCTCTCGGACCAGCTACTGATCATCGCCTTGGTAAGCTATTGCCTCACCAACTAGCTAATCAGACGCGAGCCCCTCCTCGGGCAGATTCCTCCTTTTGCTCCTCAGCCTACGGGGTATTAGCAGCCGTTTCCAGCTGTTGTTCCCCTCCCAAGGGCAGGTTCTTACGCGTTACTCACCCGTCCGCCACTGGAAACACCACTTCCCGTCCGACTTGCATGTGTTAAGCATGCCGCCAGCGTTCATCCTGAGCCAGGATCGAACTCTCCATGAGATTCATAGTTGCATTACTTATAGCTTCCTTGTTCGTAGACAAAGCTGATTCGGAATTGTCTTTCATTCCAAGGCATAACTTGTATCCATGCGCTTCATATTCGCCTGGAGTTCGCTCCCAGAAATATAGCCATCCCTACCCCCTCACGTCAATCCCACGAGCCTCTTATCCATTCCCATTCTTATTCGATCACGGCGGGGGGGCAAGTCAAAATAGAAAAACTCACAACTCATATTGGGTTTAGGGATAATCAGGCTCGAACTGATGACTTCCACCACGTCAAGGTGACACTCTACCGCTGAGTTATATCCCTTCCCTGCCCCCACCAAGAAATAGAGCTGACTAATCCTAAGGCAAAGGGTCGAGAAACTCAACGCCACTATTCTTGAACAACTTGGAGCCGGGCCTTCCTTTCGCACTATTACGGATACGAAATTAATGGGAAAAATTGGATTCAATTGTCAACTGCTCCTAGAAATAGGATTGACTACGGATTCGAACCGTAGCACATGCTTTCATAAAAACGTACGATTCTCCCGATCTAAATCAAGCAGGTTTTTTCCATGAAGAAGTTCTATTCGATACGGGTAGGAGAAGCGGTATTCTTAAAAAAATAGAGAAATCAGAACCAAGTCAAGATGATACGGATCAACCCCTTCTTCTTGCGCCAAAGATCTTACCATTTCCGAAGGAACTGGAGTTACATCTCTTTTCCATTTCCATTCAAGAGTTCTTATGTCTTTCCACGCCCCTTTAAGACCCCGAAAAATTGACAAAACGATTAACTACTTCATTTATGAATTTCATAGTAATAGAAATACATGTCCTACCGAAACAGAATTTTTAACTTGCTATCCTCTTGCCTAGCAGGCAAAGATTTGCCTCCGTGGAAAAGATGATTCGTTCGGATCAAGATGAAAGTCCAACTACATTGCATTGCCAGAATACATGTTGTATATTTGAAAGAGGTTGACCTCCTTGCTTCTCTCATGGTACAATCCTCTTCCCGCCGAGCCCCCTTTCTCCTCGGTCCACAGAGACAAAATGTAGGACTGGTGCCAACAGTTAATCACGGAAGAAAGGACTCACTGAGCCGGGATCACTAACTAATACTAATCTAATACTAATAGAATAGAAAATACTAATAGAATAGAAAAGAACTGTCTTTTCTGTATACTTATGTATACTTTCCCCGGTTCCCTTGCTACCGCGGGCTTTACGCAATCGATCGGATCATATAGATATCCCTTCAACACAACATAGGTCGTCGAAAGGATCTCGGAGACCCACCAAAGCACGAAAGCCAGGATCTTTCAGAAAATGGATTCCCATTCGAAGAGTGCATAACCGCATGGATAAGCTCACACTAACCCGTCAATTTGGGATCCAATTCGGGATTTTCCTTGGGAGGTATCGGGAAGGAATTGGAATGTAATAATATCGATTCATATAGATACAGAAGAAAAGGTTCTCTATTGATTCAAATGCTGTACCTATGGGATAGGGATAGAGAAAGAGGAAAAACCGAAGATTTCACATAGTACTTTTGATCGAAAAATCAATCCGATTTATTTCGTACCCTTCGCTCAATGAGAAAATGGATCAGATTCTATAGGATCAAACCTATGGGACTTAAGGAATGATGGAAGGGAATAAAATAAAAAAAAAAGAAATAAAAAAAGAAAAGAGAAGGAAAAAAAATAATAAAGAAATAAGTAAATAAAAATGAAGTAGAAGAACCCGGATTCCAAATGAACAAATTCAAACTTGAAAAGGATCTTTCTGATTCTCGAAGAATGAGGGGCAAAGGGATTGATCGAGAAAGATCTCTTGTTCTTATTATAAGATCGTGTGATTGGATCCGCAGATGTTTGGTAAAAAGAATAATCTTCTCCTTTGAGAATAATCAAAAATGGAAAGTGTTCAATTGGAACATGAAAACGTGACTGAATTGGTCCTAGTTACTCTTGGGGACGGAGTGGAAGAAGGGAGGAGATTATCGAACGACGAAAAGGACCCAATGACTTCGAAAGAATTGAACGAGGAGCCGTATGAGGTGAAAATCTCATGTACGGTTCTGTAGAGTGGCAGTAAGGGTGACTTATCTGTCAACTTTTCCACTATCACCCCCAAAAAACCAAACTCTGCCTTACGTAAAGTTGCCAGAGTACGATTAACCTCTGGGTTTGAAATCACTGCTTATATACCTGGTATTGGCCATAATTCACAAGAACATTCTGTAGTCTTAGTAAGAGGGGGGAGGGTTAAGGATTTACCCGGTGTGAGATATCACATTGTTCGAGGAACCCTAGATGCTGTCGGAGTAAAGGATCGTCAACAAGGGCGTTCTAGTGCGTTGTAGATTCTTATCCAAGACTTGTATCATTTGATGATGCCATGTGAATCGCTAGAAACATGTGAAGTGTATGGCTAACCCAATAACGAAAGTTTCGTAAGGGGACTGGAGCAGGCTACCATGAGACAAAAGATCTTCTTTCTAAAGAGATTCGATTCGGAACTATTATATGTCCAAGGTCCAATATTGAAATAATTTTAGAGGTTTTCCCTGACTTTGTCCGTGTCAACAAACAATTCGAAATGCCTCGACTTTTTTAGAACAGGTCCGGGTCAAATAGCAATGATTCGAAGCACTTCTTTTTACACTATTTCGGAAACCCAAGGACTCAATCGTATGGATATGTAAAATACAGGATTTCCAATCCTAGCAGGAAAGGGGGGGAAACGGATACTCAATTTAAAGTGAGTAAACAGAATTCCATACTCGATCTCATAGATACATATAGAATTCTGTGGAAAGCCGTATTCGATGAAAGTCGTATGTACGGCTTGGAGGGAGATCTTTCATATCTTTCGAGATCCACCCTACAATATGGGGTCAAAAAGCCAAAATAAATGATTTTAGCCCTTATAAAAAGAAAACGGATTCTTGAACCCCTTTCGCGCTCATGTCACGTCGAGGTACTACAGAAGAAAAAACTGCAAAGTCCGATCCAATTTATCGTAATCGATTAGTTAACATGTTGGTTAACCGTATTCTGAAACACGGAAAAAAATCATTGGCTTATCAAATTATCTATCGAGCCTTGAAAAAGATTCAACAAAAGACAGAAAAAAATCCACTATCTGTTTTACGTCAAGCAATACGTGGAGTAACTCCCGATATAGCAGTAAAAGCAAGACGTGTAGGCGGATCGACTCATCAAGTTCCCATTGAAATAGGATCCGCACAAGGAAAAGCACTTGCCGTTCGTTGGTTATTAGGGGCATCCCGAAAACGTCCGGGTCGAAATATGGCTTTCAAATTAAGTTCCGAATTAGTGGATGCTGCCAAAGGGAGTGGCGATGCCATACGCAAAAAGGAAGAGACTCATAGAATGGCAGAGGCAAATAGAGCTTTTGCACATTTTCGTTAATCCATAACAGGGTCTATATAGACACATAGATCCGTGGATCCATACATCTCGAGCGGAAAAGAATCAATAGAAAAAGAAAGAGTCGGAATTGATCGATATATTTCTCGAAACAAACGAAAAGGAAACGAAAGATGAAACATAAATCATGGATCAACTAAGCCCTCTCGGGGACTTGCTTAAGAATAAGAATAAGAAAGAGGAATCTCATGTAAATACCATGGAATAAGGTTTGATCCTATTCATGGGGATTCCGTAAATATTCCATTCCAAAAATAGAAAGTTCGAAACAATTGGGATTTTTTTGGAGATTGTATGCAGTTACTAATTCCTGATCTGGCATGTACAGAATGAAAACTTCATTCTCGATTCTACGAGAATTTTTATGAAAGCCTTTCATTTGCTTCTCTTCGATGGAAGTTTTATTTTCCCAGAATGTATCCTAATTTTTGGCCTAATTCTTCTTCTGATGATCGATTCAACCTCTGATCAAAAAGATATACCTTGGTTATATTTCATCTCTTCAACAAGTTTAGTAATGAGCATAACGGCCCTATTGTTCCGATGGAGAGAAGAACCTATGATTAGCTTTTCGGGAAATTTCCAAACGAACAATTTCAACGAAATCTTTCAATTTCTTATTTTACTATGTTCAACTCTATGTATTCCTCTATCCGTGGAGTACATTGAATGTACAGAAATGGCTATAACAGAGTTTCTGTTATTCGTATTAACAGCTACTCTAGGAGGAATGTTTTTATGCGGTGCTAACGATTTAATAACTATCTTTGTAGCTCCAGAATGTTTCAGTTTATGCTCCTACCTATTATCTGGATATACCAAGAAAGACGTACGGTCTAATGAGGCTACTATGAAATATTTACTCATGGGTGGGGCAAGTTCTTCTATTCTGGTTCATGGTTTCTCTTGGCTATATGGTTCATCCGGGGGCGAGATCGAGCTTCAAGAAATAGTGAATGGTCTTATCAATACACAAATGTATAACTCCCCAGGAATTTCAATTGCGCTTATATTCATCACTGTAGGAATTGGGTTCAAGCTTTCCCCAGCCCCTTCTCATCAATGGACTCCTGACGTATACGAAGGAGTGCGGTTCGTTCGATAAATTCCTACCTCTCTATCTATCTCTGAGATGTTTGGATTTTTCAAAACTCCATGGACATGCAGAAGAGAAATGCTATCCCCACTCGGACCAAGACATAACTTTTACTTGTTCAAATAACAATTAAGGTCAAGCAGGGTCAGGAACAACGAATCTCTTTATGATAAACAGATCCATTTTGCAAGTTCGTTATTACGGGTAGTTCCTACAAAGGATCGGACTAATGACGTATACAATACTTGAATTCTCGATGTAGATGCTACAGAGTTGATTCTCATCCTTCAGAGACTACGAGTGTAATAGGAGCATCCGTCGACAAAAGGATCACCCTAAGATGATCATCTCATGGCTATTGAGAACGAATCAAATCAGATGGTTCTATTTCTCAATCTTTCTGACTTGCTCCTACGGAACCAAGGTCGAAAAGATTGAGAAAAATCAGTCATTCACAACCACTGATGAAGGATTCCTCGAAAAGTTAAGGATTAGTAATCCTTTTTAGAAATCGAATGGATTCGATCTTATACATACGCGAGGAAGGTAATCAAAAAAGAAAGAAGATGAGTTCTTCTTTACTTTGATCACTTAGGAGCCGTGCGAGATGAAAGTCTCATGCACGGTTTTGAATGAGAGAAAGAAGTGAGGAATCCTCTTTTCGACTCTGACTCTCCCACTCCAGTCGTTGCTTTTCTTTCTGTTACTTCGAAAGTAGCTGCTTCAGCTTCAGCCACTCGAATTTTCGATATTCCTTTTTATTTCTCATCAAACGAATGGCATCTTCTTCTGGAAATCCTAGCTATTCTTAGCATGATATTGGGGAATCTCATTGCTATTACTCAAACAAGCATGAAACGTATGCTTGCATATTCGTCCATAGGTCAAATCGGATATGTAATTATTGGAATAATTGTTGGAGACTCAAATGGTGGATATGCGAGCATGATAACTTATATGCTGTTCTATATCTCCATGAATCTAGGAACTTTTGCTTGCATTGTATTATTTGGTCTACGTACCGGAACTGATAACATTCGAGATTATGCAGGATTATACACAAAAGATCCTTTTTTGGCTCTCTCTTTAGCTCTATGTCTCTTATCCCTAGGAGGTCTTCCTCCACTAGCAGGTTTTTTCGGAAAACTCCATTTATTCTGGTGTGGATGGCAGGCAGGCCTATATTTCTTGGTTTCAATAGGACTCCTTACGAGCGTTGTTTCTATCTACTATTATCTAAAAATAATCAAGTTATTAATGACTGGACGAAAGCAAGAAATAACCCCTCACGTGCGAAATTATAGAGGATCCCCTTTAAGATCAAACAATTCCATCGAATTGAGTATGATTGTATGTGTGATAGCATCTACTATACCAGGAATATCAATGAACCCGATTATTGCAATTGCTCAGGATACCCTTTTTTAGCTTCTAGTTAGCTTCTAGAATCTATTTCTTAGTTCAAGATCCCTCTTACTAACTGGAATCAAAGAATTAGTAGATCTGTTCCGAACAAAATGGGAATGGGCTAGGGTTATGAACTTATAATCTATAATCTGATGATCGAGTCGATTCCATGATTATAAGTTCATTCCATACCGGACCAGACCGGAATAGGGTTATATACATTCTCATTATGAGAAGGGGTCATTCGAGCGTATCTAAATAGATACTATGTTTACATATGGATCCCTACGTCGTTACATTCCATTTAGGATTAGGAATAGGCGTAATCGGACCCGCTTTTTACATATCTCTCGTTATTTGGGACCCTATTCACCTCTTTGGGCTTCTATTGAATCGAGAAATAGGTTTGATTGTCCATCTTTTTGATATAATATTAATATATATATAAGGCATCCTCCGGATAATTCAAATCGAAGCAATTGGATGTCCGATTGGGGCCTATATGACATGACCGATCACTAGAAATACTCCAACACTCCACCTTTGTCATATATTCCATACATCACACTAGATAGATATCATCTTCATGGAATACGATTCACTTTCAAGATGCCTTGGTGGTGAAATGGTAGACACGCGAGACTCAAAATCTCGTGCTAAAGAGCGTGGAGGTTCGAGTCCTCTTCAAGGCATAATATTGAGAATGCTCATTGAATGAGCAATTCAATAAGAGATCTCGGATCGAATCGATATTGATATACCGATTCGATCCGAGATCTCTTATTGAATTGGAATAAGTTCGGCAGCGGATCACGAAATCTTGTTGATCTTCTCTATCTAATGAATGGGGAGTCCGCTTTGAAATCGTCCGCCCTGCACCCACCCCCCGAGTATATACTTCAACAGGAATCACACAAGGGTAGATTGATACAATATAAACCTCTGGTAAAATGCCCGCCTGTAACCCAGCAGATAAAGTACATTACATAGTCCGTTTTAGGGATTGGCGACTTACCCGTTCAGTGACTTTGGCACTGGACGTTCCCAAAATTGGTACTATCGGGTCGGGTGAATTCAATAATAGACGCCTGTTGGCATTCCAGCCTTCCTTCTCCTTTCAGGACCTATCCGAAAGAGAATCCAGTACTTCTTCTTCTTGGTCGTGAATATCTGAATAGGGCGAACCGCCCCATGGATATCTTTCCTTCGGAACAAAAGAATTCGAATTAGGCTCGGTCAACTGGAATGTGTATTATCCATATAGGGGATCTTCCAATTGAGAAGATCCATCGACCTGAGACGAAGAGAAGGGTCTATCTATTTTATTTAGTTATTCAGTTAAACCAATGATTCGTTATTGGAGCAGATAGCAACAACCATTTCATCCGACATGCGTATTTTTGATTTTCCAATAGATTTACATCTTTATCTTTCATTAATGGAAATTTTTTGATGTAGTTAGTAATAGCTCTGGTGGTTCGCTGTTCAAGAATTCTTGTTTAAGCAGTTCATACCATCCATACATAGTGTTTTGATCTAAGATTTCAATTCTTCTATGTTTCAGCAGTAGCATATTGTTCCATGGAGCTAAGGTCCAAAATATGGAAGAAACAGGTGTTTCCACGACTCTACCACCCAGTCAATTCTGTTCCACTTAATCCCTATTTCATGGCCACATATCTTTCCGGCTAAGTAATGGGAAACCTTTCTCCTCTTACATGAATTCAATTTTCATTTCATCCGGGAAAAGCCATCTTTTTCTCAACAATGTCTTTGTCATTTGATCCAATAGCGCTCCGTTAGATAGGAACAGATTTGATAAATACTGATAACTCTCGGATGGAGTATTAGAACGGAAAAATCCATTAGATAATGAACTATTGGTTCTAAGCCATCTCTGGCGATGAATCAACAATTCGAAGTGCTTTTCTTGCGTATTCTTGATAAACCAGCGTTTAGATATAGATGTAGGAGGATCTGGTTGGGAAGTAAGAAGCCCCCTTGACATCTCTTCATCTGCAAAGAATTCTCGATGTGAAAACACAGAGACAAGGGGCTGATCGTTGAATAGGAAAAAGAGTGGATCCGCAGGGTCCCAAATGAATTGGCTTATTCGAAAAAAGCCTTGTTCTTTGGAAGATCTATCTCGTGTCTGGTACTGCATGGTTCTACTCTGCAAGAACTCCGAATCATTCTCTTGAAGCTCATCCTTTTCATCATAAATGATCCGCTTGCCCCGAAATGACCCGGCCCGATAGGGAAATCCCAATTCATTGGGCCTTTCGATACAATCAAATAGAAAGCCCCAGGGGCGCCATATTCTAGGAGCCCAGACTATGTGATTGAATAAATCCTCCTCTATCTGTTGCGGGTCGAGGACTCCTTCTCCTTCCCCTTCTTCAAACTCCGATTCGTATTTTTCATAGAGAAATCTCTGATCAACGATAGAACAAGATCCATTTTGCATCATATCTAAGGGATTCCTTGGTTCGGGCCGAAGAAGCAATGTCACTCGATCATTATCAAACCGACTGCAATCTTTTTCTGTCCGTGAGGATCCCACCAGAGCACCTTCTACTTCTAATAGGCCATGGACTAGATCAGAATCATTCTCAACGAGTCCAGAAGAAGTGATCCCGTTTTTTTCATCGGGTCCGGGTAGAGACCAAAGGTCTTGAGCGACCGATCCGGCAGAACAACTCAAAAGATAAAGAAGTATCGTTAATTTCTTCATGCTCGTTCCAAGTTCGAAGTACCATTTGTACAAATAAGAATCCCCTTCGTTACATGATTTCTTCTTCATATAGATAGATATAGGATCTATGGGGCAATTACTTAGAAGTACATTTTGTGCAACAGCCCTTCCTATCTGATAGAAAAGGATCCCATGATCCTGAACCGATCTTACCTGGGATCGCAAATCCCAAGTTTGTCTATGAAGAGCAGATCTAATTGTATTAGTGTCTATAATTGATTTCTTCTGTGTAATACTAATCGATAGGGCCTCATTGGTAAGTGCTACAAGATCTCGTGCATTGGAACCCATGGTTATGGACCCGAATCCATTAGTATGGAACATTTTCTTTTCCAAGTGAAATCCCCTAGTATATGAAAGAGTGAAAAAGTGCTTTCGTTGTTGTGGAATAAGAAGCCTTCGTATCTTAATGCATGTATTTAATTTATTCGGGGCTATTAGAGCGGGATCCACTTTTTGGGGAATATGAGTCGAAGCAATAACAAGAATATTTCTAGTGGAACATCTTTCACAATCCCTGGAGAGATAGTTCACTAATAGACCGAGGGATAAGTAATTCGACTCATTCACATCCAGATCATGAATGTTTGGAATCCATATTATGCAAGGAGACATTGCTTTTGCTAATTCGAATTCAAGGGTGATATAAAATCGGCCTATTTCCGACATCATATCGATAGTTAGCGCATTCATCATAGTTAGAAGCTCCAGCTCCGTATCAAGGTCACGATCGATATCGTCACTAGCATCAATATCGTCACTAGCATCAATATCGTCACTAGCATCAATATCGTCACTATCATCAATATCGATATCATCAATACGAAAACCTTTAGGCTTGTTATCCAGGAACCTGTTCAGAAATACTGTAATGAAAGGAACATAGGAGTTTGTCGCTAGGTATTTGACCAAATAGGAGCGTCCGGTTCCTATAGAACCTATCACTAAAATACCCCTAGAGGGGGATAGGGCTAGGCGGAGCGAAAAGGGTTTTCCATGAGATGGGAAATGAAAACTATTAGCCCCACACGAAGTTTGTGAATAAGTGATTGTCTGATAATGAGCAAGGAATATCCGTCTTTCTGCTAAACAGGATGTATTGAACTCATAATTCATTAAATGCTTTTTATGAATGTCAACTAAGTATCGTAAGTAAATTGTTCCCGGTTGTTCAATCATTTGATAACCAGAGTCATTCTTTGATAAATGATCACTATGAGTCAGACTCAATAGAATTTGATCAATCCTTTTTTCTGTCGTTAAGGTGGAGAACTGAACCAAGAATTCTCTTTCTTTATCATCAATCCAATCACTGTTCGCGACCCAGGATTCTATTTTATCATCAATCCAATCACCGTCCCCCTTTTTTCTTTTTCTTATCAATGAATAGATCTCTTTACTTGTATGACTTAGATGTCTCGTATTTCTCGAAAAAGTGATTCGATTGATGGGATTTGGTATGATACTTATGAGATCGATGATATCGATGAGATTGATATTCCAATCTTTCGTCTTAGAACGTATTGATTTAACCCCATCCGCGGGACCACCACCCCATAGCATGTTGCCGCCAAAAGCGGAACCCCGTATTTCTTCTAGAGAATCTCCTAATTGTTCCAGAGCAACTAGAAAGAGATTCTTTAACCAGAAAGAATTCAGTTCAGATGTGGGATACCTATCCAGAAGTTTTCGCAACTCAATCATGTATGATGGAATCATCAAAGATTTGACCTTTTCGAACTCTGTCTGTAACTCACTATAGGCTCGGGAAACAAAGAGAAGATGTGTACGAACGAGATATCCAGCAACAAGAAGAAGGAAAAGGATTGAATAGAGGAACTCCCGAACATTTGGCGATCTCAGATGTGTCGATATCAATGGTGACTCATTATTTCGATGAATCATTTCTTCGGACAGAAGAAGATTATGTAAACACTTACTCGAAATCTCACTTATCAGATTCCATTGTGGAAGACACCATTTTTTCTGAAGAATTCGCCATGATCTATCTGATCGATGCATAATATCATGAAAAATGGATACAAATTTTTGACTGCTACTTAGTACCGGCAATAGGTCTGAAAAAGTATCTAAAAATATCAAATTTAGATATTTGTACCCTGTCGAAGTAAGGAACCATGGCATATATGTTTGGAATAGATTCCATTTTGAGAGAGTTGAAAAAGCACTGTCTCGTTGAACGGTTCTATACATCTGCCCTTTCTCAACGCATTTCTTTAGACAAAGACTCCGTTTTTTCCTCTTTTCGGATGGTAAATATTTCTCAGAACATGGAGTGTGAATCAAACCCATGTTTGAATTGAAATTGAGATACTGATGCAAGTTCTTCTCTTCTGAATCAGATAGATTCATATCTGAAAGAGGTTGACAATAAGTTCTTTCAAAATTGACTATTTGTCCCTCTGTTAGAGGTGTTCCAGAAATGGCTGCGATCGAGTAAATAGCTCTACGAACTAATAGATCGGATCGAATTGAAAAAGGGAAAGATTTGTATAAGTTATACCTTTCGTCACCACTTTGTGGAAAATCGTTAGGTATGAATATGTTAGATACCTGTGACTCGATTGGTGAAATAGTATCTCTCTCCAAAAAAGCATGTTTTTTTTTACCGCCGCACAAAGAAAATATTTTGTTGCGAATGAACAAGATATTGAGGAATTGTCCATACGTAAAATCAGAATTCTTGATACGGGCCTTTTCCACATAAAAAGGGAATCTTTTGTTACAATAGAAGCGGAAGCGATGTGGATTATTCAAGAATCGAAGTCGATTTGCTTTATAAAAAGAAGATATCAATGAACTTCTATGAAATGGTTTCACAGGATTCAGCCAATTGTCTTGATCGTGGGATATCATTGAGAAATAGGAATCCGTGTTATCAAAAGATTTCCTGCGATTATTTCTAGTATGGAATGAGTCAATCATCCACTTTGGTATCTTATTGAACAAAAATGGTGATATTCTTCCTCCATTGATCAAGAATTTCGATTTTTGGGAAGTATTATGATCATCCAATAAGAAGGGTTTCAATTTTTTCAAATGAACGATTTGAAGACCTATTGATTCTAACAACTGATTGCAGAGTTGATCATTCGGACCTTTCAATTCATAGATGTGGATCTCAGACCTATGAATGGGGATATTCCCGAAACTCACAAAGAAAAAAGGAAGTGAGTTAGACAAAAAGAAAAGCAACTTGGACAAAAAGAAACGAAGTGACTTAGACAAATCTTTTTTGTCGATAACCTCAGACCAATCAATCGAATATTGATTAATACGTAATCGATCGAACACTACTTGAAAACGGCTCTTCTGCTCAGAAACGAAATGTTCCAAATGCTCCTGGAAATTCTTGCTCCCTTTGGACCATTTGTATCTATATGCATTAGGATCCCGATTCATGAATCTCTCGGTTCGAGAAATAAAAATAAGAGGATCGAACCATTTCTTCTGACTCTTTTTCAAATTCGATAAATGTTGGTTGATCGTATATTTCATTATAGTTCTATGATTCAGAGTATCATTTCCTATTTGATCCCTGTGAATTCCATATTCGAAGTTGCGATCGGATCTATTCATTAAAAAGAATCGATTCAATACATTTCTTATGTACCCATAGGTGCTATATTGGATTTGAATCCGATTTCGGATCAATCTATATTGATTGACTGCCTCCATTATGTTGTTGCTAGCAAATACCACTATTTTTGGTTTTGGATCTTCCAAATCATTCCCGCAGGAGATCCGGACCCATTTTTTTCTGATCCTCCGATAAAAAGATTCATTCTCTTCATAAAAAATAGGAGGTAGAACCAATAAAGATTTCTTTTTCGATTCATTCCTGGAGTTGAATACCTCATTCAAGAATTGTTTTTGATCCAATCCGTAGGAATCAATAGAAAAGGCAAATCCCTTATGATACACCAGATCCGGCTCGGTTATTGATAGAGTGAATAGATCTGCCATTTCTTGAAATCTCTCTTCTGATTCAAAATCGTGGTGTAACGTGTATCCCCCCCTGTTCCGGTCATGGAATAGATGAAATAAATCAAAAAATGGATTTTTGTTTAAGAATGAAATCTTATTGGAACTGTCCATATCCAGTTCATCCTTCGGAACCATATCACATCCCGGATCTGATGAAATAGGATGAATTGAGACGGTATTTTGTAAATACGTAATTATCTTGAATATATTAACTATTTCTTTATTTTCCGATCGCCTGGAAGGGACAAAAGAAACATCCTCTTCTTTCTTCAACAATTTCTGATCTCTAGTGGACCTCTCAGTAGGATTCGAACCCAGATGAAGTTCTGACCATCTGTCAGAGAAAAAAGAACGAATGGATTTTGTAGGATTCCCAAGAAATTCTTCGATTTCTTCCGGAAGCAGATGCTTATTCATCTGCCTTTCACGTTCCGTGAATAGCCGGGACATTGAGGAATATCCAGAAAGGCTTTTAGGGAATCGGTCTGATTCTATCTCTGTTCGTTCCGTTTGAAGAAAGGAAGGATCCCAAAGAATCGATCTTTCTTTTCGTTGTTGAATCTCTCTTTGATTGATCAATGTGTGATATTCCGAATCCTCATTACTAATGGAATCGAAATGATCTCTGGATTGATCAGAAGATCCTTTCAATTGGCTAGAATCCGTTACTTGAACGAAACTAGATCTTGTGGAATCATATTGAATATTTGACGATCCATTCCGTACCTTGCTAAAAAATCGATCCTTGTTTACCAACCACACATTGTCTAACCAAATCCAATTCTCTCTCGATATGTTCCTCAAAAAATCCGATTCGTGCGGATTCTTCCCCCAACTAACGAAGAGATCTTGGCGGAATTGCCACATATGAAATTGAGCACAATTTTGCAAAGAAATAGCCCACTTGTTTCTCAAGAAGAGATGGGAAAAACGCTCAATATCATTTGATTGAATAGTTGACCCAGCTCCTTGTTGTTTGAAGAAACCCTCCACTTCAATTGGTATTTTTTCACGAAAAGCAAACATGAGATAACAAATCCAGTCTTTCACTAAGATTTCGAATAGATGTCCCGAATTCAAGTTGATTATGTTTCGCCTCTTACTCGGAGAAAGACGATCAAACAATTCCCAATCATGGTCCTTGCGGATCGGATCATCCATATAATATACAAAAAGAAACTCCAGATATTTGATATCTTTCTCTTTGAATGAGATCTCAATTCCAGCGACGGTTTCATTAGATATCTTACAACTAGAATCCCTCTTTTTTCCGAGCCAGTTCCTCCACCACCGCGAACCCCAGTTAGATTCAGGCATGATACACTTTTTAGTTATTGGGAGAACCCAAGTACTCTCTTTCGGATCCAGGAAAAAGCTCTCAGAGATCTTTTTTCCTTTTGGAAGATACAGGAGCGAAACAATCAACCTATTGATATTGGAAGACCCAAAAGATTCTTCCAATGTATCATTTCTGGGTCCAATGGAATTCATAGGTATAGGAAGAAGCCCTGTCAAATAGAGATTTTTTCTTTCGACCATATTTCGATTGTTAATACGATATATAAGGATCGCTACTACAAATAGTACTACACCCTTGATCGTGAAATATCGATTGCTTGTTGAACCCTGTGAATTGCGTGAAAGTAGGATACTCCAAATTCGTGGGTCCAAGAGTTTTATAAAACGTTCTTGGTGGAAAAAAATGTGAATGAAAGATCCCACTGAATTGAATTGGGTCCATGAATCTAAGAAATAGTGAGAATTCTTGATCTCTCTCAATATCTCTCTCAATTCGAAAATCCAGGATTTGAATTGATGTCCTTTCATTGATTCCTCCTAAATTGCATTGATTTATCCTAAAGATTTCATTTCAATTGGAATTTGGTTATTCACCATGTACGAGGATCCCCGCTAAGCATCCATGGCTGAATGGTTAAAGCGCCCAACTCATAATTGGCGAATTCGTAGGTTCAATTCCTACTGGATGCACGCCAATGGGACCCTCCAATAAGTCTATTGGAATTGGCTCTGTATCAATGGAATCTCATCATCTATACATAACGAATTGGTGTGGTATATTCATATCATAACATATGAACAGTAAGAACTAGCATTCTTATTGAGACTAGAACTAATAGGGAAGAAAATCGATTTATGGATGGAATCAAATATGCAGTATTTACAGACAAAAGTATTCGGTTATTGGGGAAAAATCAATATACTTCTAATGTCGAATCAGGATCAACTAGGACAGAAATAAAGCATTGGGTCGAACTCTTCTTTGGTGTCAAGGTAATAGCTATGAATAGTCATCAACTCCCCCGAAAGGGTAGAAGAATGGGACCTATTATGGGACATACAATGCATTACAGACGTATGATCATTACGCTTCAACCGGGTTATTCTATTCCACCTCTTAGAAAGAAAAGAACTTAAATCAAAATACTTAATAGCATGGCGATACATTTATACAAAACTTCTACCCCGAGCACACGCAATGGAGCCGTAGACAGTCAAGTGAAATCCAATCCACGAAATAATTTGATCTATGGACAGCATCGTTGTGGTAAAGGTCGTAATGCCAGAGGAATCATTACCGCAGGGCATAGAGGGGGAGGTCATAAGCGTCTATACCGTAAAATCGATTTTCGACGGAATGAAAAAGACATATATGGTAGAATCGTAACCATAGAATACGACCCTAATCGAAATGCATACATTTGTCTCATACACTATGGGGATGGTGAGAAGAGATATATTTTACATCCCAGAGGGGCTATAATTGGAGATACCATTGTTTCTGGTACAGAAGTTCCTATAAAAATGGGAAATGCCCTACCTTTGAGTGCGGTTTGAACTATTGATTTACGTAATTGGAAGTAACCAATTAGGTTTACGACGAAACCTAGAAATCGATCACTGATCCAATTTGAGTACCTCTACAGGATAGACCTCAACAGAAAACTGAAGAGTAACGGCAGCAAGTGATTGAGTTCAGTAGTTCCTCATATAAAATTATTGACTCTAGAGATATAGTAATATGGAGAAGACAAAATTGTTTCAAGCACCGACAGAACCAGAAGCGCCCCTTGTTTCAAAGAGAGGAGGACGGGTTATTCACATTTGATTTGATGGTCAGAGGCGAATTGAAAGCTAAGCAGTGGTAATGGTAATTAGAAAGATTTCCCGGGGAAAAATAGAGATGTCTCCTACGTTACCCATAATATGTGGAAGGATCGACGTAATTTCATAGAGTCATTCGGTCTGAATGCTACATGAAGAACATAAGCCAGATGACGGAACGGGAAGACCTAGGATGTAGAAGATCATAACATGAGTGATTCGGCAGATTTGGATTCCTATATATCCACGCATGTGGTACTTCATTATATGATATATATAAGATCCATCTGTATAGATATCATCATCTACATCCAGAAAGCCGTATGCTTTGGAAGAAGCTTGTACAGTTTGGGAAGGGGTTTTGATTGATCAAAAAGACGAATCTACTTCAACCGATATGCCCTTAGGCACGGCCATACATAACATAGAAATCACACTTGGAAAGGGTGGACAATTAGCTAGAGCAGCGGGTGCTGTAGCGAAACTGATTGCAAAAGAGGGGAAATCGGCCACATTAAAATTACCTTCTGGGGAGGTCCGTTTGATATCCAAAAACTGCTCAGCAACAGTCGGACAAGTGGGGAATGTTGGGGTGAACCAGAAAAGTTTGGGTAGAGCCGGATCGAAATGTTGGCTAGGTAAGCGTCCTGTAGTAAGAGGAGTAGTTATGAACCCTGTAGACCACCCCCATGGGGGTGGTGAAGGAAGGGCTCCAATTGGTAGAAAAAGACCCGCAACCCCTTGGGGTTATCCTGCACTTGGAAGAAGAAGTAGAAAAAGGAATAAATATAGTGATAATTTGATTCTTCGCCGCCGTAGTAAATAGGAGAGAAAATAGAATTTCTTTCTTCGTTTTTACAATTTACAAAAGAAAAAAATAGGAGTTAATTAACTGTGGCACGTTCACTAAAAAAAAATCCTTTTGTAGCGAATCATTTATTAAGAAAAATCGATAAGCTTAATACAAAAGCGGAAAAAGAAATAATAATAACTTGGTCCCGGGCATCTACCATTATACCCACAATGGTCGGCCATACTATTGCTATCCATAATGGAAAGGAACATTTGCCTATTTATATAACAGATCGTATGGTAGGACATAAATTGGGAGAATTTGCGCCCACTATAAATTTCCGTGGACATGCAAAAAATGATAATAGATCCCGTCGTTAATAAAGTGAATATAGATTCATTGGTGAGAGGTGAACCTTATGATAAAGATAATAAAGAAGAAGGTAGAAGTATATGCTTTAGGTCAACATATATGTATGTCTGCTCACAAAGCCCGAAGGGTAATTGATCAGATTCGTGGACGTTCTTACGAGGAAACCCTTATGATACTAGAACTCATGCCTTATCGAGCATGTTATCCCATTTTTAAATTGGTTTATTCTGCAGCAGCAAATGGGATTCACAATCTGGATTTCAACGAAGCAAGTTTAGTCAT
