# Supplementary material for: Genome skimming reveals novel plastid markers for the molecular identification of illegally logged African timber species
Source: PLoS One. 2021 Jun 11;16(6):e0251655. doi: 10.1371/journal.pone.0251655 (PMC8195358; doi:10.1371/journal.pone.0251655)
Supplement: S8 File — (FASTA) [file pone.0251655.s015.fasta]

>Autranella congolensis voucher Ley 1132 chloroplast, complete genome
TTAGTTTTAATTTAGTTATGGGCGAACGACGGGAATTGAACCCGCGCATAGTGGATTCACAATCCACTGCCTTAATCCACTTGGCTACATCCGCCCCTTTCCCTTTACTCCACTATTTCATTATAAATGATTCAATTTTAACAATTTCTCATTATTTCTTTCTTATTTCTAAGATAAAAATATTAAGATTAAGAAAAAATTCCAATTT---------TTTTTTTAATGGAAAATAACAACTTCACACAAATTTCACAAAGGTATATAAATTTGAAAAGGTATAGGTATATAAATTCTATATTAATAGAGAACGAAAAGACGATACTCAATCATGAACTAACCCACAACCATAAAAATCCTTTTCTTTTTATCCATAAGATTCTGTTTCTTGTGACGAAAAAAAGTATAAAGTATATGTAAATAAAATATTACTAATAAGAATAATCTAATAATAATAAGAATAATATAATAAAATAATAATATTAATATATATATAATATTAATAATAAAAAAAAAAAAAAAGTAATAAAGGAGCAATAACGCCCTCTTGATAGAACAAGAAATTGGTTATTGCTCCCTTACTTTCAAAAACTCGTATACACTAAGACAAAAGTCTTATCCATTTGTAGCTGGAGCTTCAATAGCAGCAAGGTCTAGAGGGAAATTATGAGCATTACGTTCATGCATAACTTCCATACCAAGGTTAGCACGGTTAATGATATCAGCCCAAGTATTAATTACACGGCCTTGACTATCAACTACAGATTGGTTGAAATTGAAACCGTTTAGGTTGAAAGCCATAGTGCTGATACCTAAAGAAGTGAACCAAATACCTACTACAGGCCAAGCAGCTAGGAAGAAATGTAAAGAACGAGAGTTGTTGAAACTAGCATATTGGAAGATTAATCGGCCAAAATAACCATGAGCAGCTACGATATTATAAGTTTCTTCCTCTTGACCGAATCTGTAACCCGCATTAGCAGATTCATTTTCTGTGGTTTCCCTGATCAAACTAGAAGTTACCAAGGAACCATGCATAGCACTGAATAGGGAGCCGCCGAATACACCAGCTACACCTAACATGTGAAATGGGTGCATAAGAATGTTGTGCTCAGCCTGAAATACGATCATGAAGTTGAAAGTACCAGAGATTCCTAGGGGCATACCATCAGAAAAACTTCCTTGACCTATTGGGTAGATCAAGAAAACAGCAGTAGCGGCTGCAACAGGAGCTGAATATGCAACAGCAATCCAAGGTCGCATACCTAAACGGAAACTAAGTTCCCACTCACGACCCATGTAACAAGCTACACCAAGTAAGAAGTGTAGAACAATTAGCTCATAAGGACCGCCATTGTATAACCATTCATCAACGGATGCCGCTTCCCATATCGGGTAAAAGTGCAAACCTATAGCTGCGGAAGTAGGAATAATGGCACCTGAGATAATATTGTTTCCATAAAGTAGAGATCCAGAAACAGGTTCACGAATACCATCAATATCTACTGGAGGAGCAGCAATGAAGGCAATAATAAATACAGAAGTTGCGGTTAATAAGGTAGGGATCATCAAAACACCAAACCATCCAATGTAAAGACGGTTTTCAGTGCTAGTTATCCAATTACAGAAGCGACCCCATAGGCTTTCGCTTTCGCGTCTCTCTAAAATTGCAGTCATGGTAAAATCTTGGTTTATTTAATCATCAGGGACTCCCAAGCACACGAATTTTCATAAATCGAAATAGAAAATTGAAGGCTTGTTATTCAACAGTATAACATGACTTATATGCCCGTGTCAACCAATATCTATCTAGATCTATCAGAATTTTTGTAAATGAATCCAGTGGGTTGCAAAAATAGAATACAAATTTCTATACATATGATTTCGAGATGACAATGGGTTGCCCGGGATTCGAACCCGGAACTAGTCGGATGGAGTGGATAATTTCCTTGTTAAACAAGCAAAAACCCTTCCCCAAGCCGTGCTTGCATTTTTCATTGCACACGGCTTTCCCTATGTATACATATAAAACTCGGTTCTTTCCCTAGACAAGACTTTCAA----AGGGTTAAATACTCAGTTGATTTAAGCCTTACTACATGCTGCTATATGAACATTTCAGATAAATGCATTTTTTTGTTATTTCTTTATCATTCAGATTATTTCAATTTAAGGATAATTTACATTTCCACGGTCTCATAACAAATCATTTATGATTGGCCAGATCATTGATACAAATAATATCCAAATACCAAATCCGCCTTCTATATAACCCCCGCGAAGTAGAAGAAGCTTTTTTGAAGGTCAAAGAAAAAACTCGTTCTTCCTCCGTAAAGAATTCTTCCAATAATTCCGAACCTAATCTTTTCAAAAAAGCACGTACCGTACTTTTGTGTTTACGAGCCAAAGTCCTAGCACAAGAAAGTCGAAGTATATACTTTATTCGGTACAAATTCATTTTTTTTGAGGACCCGCTATAATAATGAGAAAGATTTCTATATATACGCCCGAATCGGTCAATAATATCAGAATCTGATAAATCAGCCCAGACTGGCTTACTAATGGGATGCCCTAATACGTTACAAAATTTCGCTTTAGACAATGATCCAATCAGAGGAATAATTGGAACTAGGGTATCGAACTTCTTAATAGCATTACCTATTAGAAATGAATTTTCTAGCATTTGACTCCGTACCATTGAAGGGGTTAGTCGCACACTTGAAAGATAGCCCAGAAAGTCGAAGGAATGATCGGATAATTGGTTTATATGGATTCTTCCTGGTTGAGACCACATGTAAAAATAACATTGCCAGAAATTGACAAAGTAGTATTTCCATTTATTCATCAAAAGGGACTTCCCTTTTGATGCCAAAAGGGATTTTCCTTGATACCTAATATAATGCATGAAAGGATCCTTGCACAACCATAGAATGGCCTGAAAATCCTTAGTAAAGACTTCTACAAAATGTTCTATTTTTTCATAGAAATCTATTTGTTCAAAAAAGGTTCCAGAAGATATTGATCGTAAATGAGAAGATTGGTTGCGGAGAAAAATGAAGATAGATTCGTATTCACATACATGATAATTATATAAGAACAAGAATAATCTTTGATTTCTTTTTGAGAAAGAAAAACTAGATTTCTTTGGAGTAATAAGACTATTCCAATTACGATACTCGTACAGAAAGAATCGTAATAAATGCAAAGAAGAGGCATCTTTTACCCAGTAGCGAAGAGTTTGAACCAAGATTTCCAGATGAATGGAGTGGAGTATTAGTATATCTAATACATAATTTAAATGTGGAAATTTGTCCTCTAAAAAAGGAAATATTGAATGAATTGATCTTAAATTTTGAGATTTTACTATTTCTTTCCCTTCTAAGAAAGATATTAATCTTGAAGAAAATGGAATTTCCACAACAACTGCAAATCCTTCTAATATCATCTGAGAATACAAATTGGTGTTGTGCCCAAAAATTTTATTTTGGTTAGAATCATTAGCAGAAAAACTAAAATGATTCGGTTGATACATTTGAGTAATTAAATGAGTAATTAAACGTTTCACAATGAGTAAGCTGGATTTATTGTCATAACCTGCATTTTCCAACAAAATCGATTTATTTAAACCATGATCATGAGCAAGTGCATAAATATACTCCTGAAAGATAAGTGGATATACGAAGTTGTGTTGCTGAGATCTATCTAGTTCTAAATATCTTTTGAACTCCTCCATTTAAAATTAAAATTGAACCAAAGATAGAGGATTTTGGGGGTTATCAAATGATACATAGTGCGATTCAGTCAAAACAAGGTATTGGTAATAAGAAAAAAATAGATACCTCGGTAAACTTATCAATAGATTCTCTATCCTCTCTTTTTCCATTTAATTAATTGGTTTATATTCGTTGTTATAGGATAAGAAAACTGTTAGAAATCCTTTATTTTATTTTTTTTTTTTTTTTTTTTTTTTTTTTCAATCTAATCGCTCTTTTGATTTTGGAAAAAAATTTCTTTATCAATATGCTGCTTCTTCTACACATCCACCTCCATTCCATAATGGAGAGTCACAATAGTTAGGATTCATTAAAAAATCGATAATCCACACACGGGAAAAGCTCTTCCCGCAACAGGCACTAATATATTTTTAACCTATAATTAGATCGGGTAATCATTCAAATTAAGAACAGAAGCTCATTGCTTTTTCTTTCCTAGAATTAATTGAAGCTATAGGGCTCTATCCATTTATTCATTCGACCTAACTTAAAATTGAATTCATTTTGTTCCGTTTCCAAAATTCAAACAAGATTTTCTACGGATACGGTAAGAATGAAATATTCTCAGAATTCTCCATTAATACGACATGCTGTTTTTTCCATTCATTCCCCTTCAGGATCAGTCGTGGTCTTCCAAACTTTACCGATGGTATAGACGAATACCTTGCTCCATCCAAATGTGTAAAAGATCCTAGCCGCACTTAAAAGCCGAGTACTCTACCGTTGAGTTAGCAACCCGAA---------------------------TAGAATAAAAAGATGTGTAGATACAATCAGAATCAAAATAAATAAAGAAATTATACGAGGCAATCAAAACATTGAACTAGCAAAACATAGAAATCTAAAAAAAGAATTAGAATGGATTATGAACAAAAAAATGAACAGATCAGATGAAAATACAAGAAATTCTCAAAAAAAAAAAAAAAGATATATATAAATAAATATCCAAATTGATAGACCACACCAAAA-AGACTTCTTGTATAAAAATGAATCCAGCGAACCCATCATTTACCTGAAGTAAAAAACCAAACCTATGAGACGGAGATAAATAGATACGCTTAATTACGATGAATTATATTTGTTCGATACACTGTTGTCAATAGAATATGAATTTTTGAAAAGAATACAATGAAAAAA--AAAAAAAAAATTCAATTGAACTAATATTCAATTGAAAACAATATT-AAAAAAAAAAAAGACTTGTGTTGGATTGGCACTACATAGATACAAAAAATGTAAATAGAGGAATAAATAAAGAAGAAGTAGAAAAAAATCCCGGGTTTATTCAATCAATATAAGTGGAATAAGAAAACTTGATTTCTTATTTTTTATTTTTTAATATTTCTTATTTATTATTTTTTAATATTTCTTATTTATTATTTT------------------------TTTATTATTTTTTAATAAAGTTCCAACGAAAAACACCTGATTGAAGAGACTGCTAGAATTTTATTTTTCTAGGATTAATAAATTAAGGTTTTGTTGTTATAGAACATGGGATTCTATGGGAGCAATGAATAGGTACGAATAGAACAAAAGAGGAAATAAAAAAAAAATAGTAGAGAAAGCTTATATAAAACTATATACCAGTCATCACTCCCCCACTTTTGTATTTCCTTAAATAAATTTCGTTTGATTTTGATTAGGGTAAAATTCCTTAAAAACCTCCGCCTTCTTTAAAATATCTTGAACAGTTTCTGTAGGTTGAGCACCCTTTTCAAGGAAATATAGAATAGCAGGAACATTTAAATAAGTTTGATTCCTTATCGGATCATAAAAACCCACTTTCCGAAGATCTCTTCCTTCTCTTCGGGATCGAACATCAATTGCAACGATTCGATAGACGGCTCATTGGGATAGATGTAATGAATAATATCCCCCCTAGAAACGTATAGGAAGTTTTCTCCTCGTACGGCTCGATAAAAAATGATTCGAAGTTCTATTTATGTTATGTATAGAATTATAACGTCAAAGGGGTCTAAAAAATGATAAAATCAATTAGATTATGATTTAAGTCCTTTTTTCTTCTTCCTTCCTGAAAAAGAAAAAAAAAAATCATTTGTACTCATAACTCAAGTTGGATAACTCTTAAATAGCTCAAAGCAAAATATTTAGGCATTTCATTTTTTGAGTGGTCTTTAAACCCCTTTCCTTTTTGTTTGTCTCGTTTAAAATCTATTTGGATTTTTTATTCTGGTCCAGTTATTGAGACAATTGAAAAGGTCTTTGCTTGTTCTGGGATCCTTTATCTTTTCTTTGTTTTAAATCATTGGGTTTAGACATAACTTCGGTGATTCTTAATCCTTTCAAAATGGCAGCAACATACCTTTTTTTGCGATTTCTTTCTATCAAAGAATCATACAAACGATTGATTCCCACGTGATACACTTTGTATCGAAAGAGTTTTATCAATTCCAAGAAATTTTCTTTCCTTTTGTATTGGAAACTTGAAACCCTTTCAATTTCGATATCGAAGATATACTTACGAAGTTGTCCCAATTTATTTTCATTAACCCTAGATCCTTGCCCCTGAGAAATGAATCAATACTTTCTACTCGAGCTCCATCATGGACTATTTACATTACAACCCGACAAAAAAAGAGGGGTTCTAGTGGAACAGAACAAACGATGTCGAGCCAAGAGCATCTTCATTCCTATACTATATAAAATGGTGGATGTAAGAATCCACAACGGATCCTGTCTTTCAAGTCGCACGTTGCTTTCTACCACATCGTTTCAAACGAAGTTTTACCATAACATTTCTCTAATTTGGAGCCGGTATTGAATTGATTCAATTATGGAATCATGAATAATCATTGGTTCAGTCGGTACATAGTAATCCATACTTTTTTCTTCTGTATAGATTGATAGATATTTTTCTGAAAAAGTTTTAGCAAGAATTCAACTTAATCCCATAATATTTTATTATATAAATT-----TTTTATTATATAAATGCAATATTTTATTTTCTATTTATATTATTTTATTTTCTATTTCTATTTTATATTATTATATATAAATAGAAAATTATAAAAAATAATAATAGAAATATTAATAAAAATAAAATAAATATAAAATAAATTTTAAATTAAAT---------------------------------------------------------------------------------------------------------------------------------------------------------------------------------------------------------------------------------------------------------------------------------ATAAAAAATATGGAATTGATAATTAAGATTAAGTTTCCTACTTTGACATCATTAATTGAATAAAGTTTTACAGTAAGAACTGCCATAAAATAGAGAAATTTTTATTTCTCTTGGAATTGAATCATCAATGATTTAAAGCAGATAGATCAAAGAATAAATAAAATTTCTTTTTTATTTATTTATTTCTTTTTTTTCATGAGATGAAAAAAAAAGAAATAAATAAAGACTGATGTAAGGGAAGATTTCAGTCCTTATTCTTTCGATTCTGATTTTATCAATTAGATGAAAGAATAGGGGTTTCCTATCTATCAGATAGATTGAACGATTGTCACTCTTATAGATATAGATATTTTATGTTAAATATTTAAGTTCAATATTTAAATTTTCAAATTTTTGAAAATGTAAGAGATCACAAATTTTTTTTT--TCACAAAAAAAACTACTGTCACTGAAATAGAGCGATAACAATATATACATATAGACTATGCCCTTCCTCATTTTATATACGTATTTTGTTTGACTTAAAATTCAGAAATCTTTCTATTATCTTGTCATAAAGTAAAAAGTAAAGTGAATAAAATGTATGAAGTACCCCTGTCTCAATCTTTACATAAATTTACAATTATTCATTAGAGCCGAACATGAAATACCCAAAAATGAAGTTAAAATACATCGATTACATATGCAACTTGATTGTTGATTAATAAGATTTGGACAGACGCAGATATTGAACTAAATACCTTCCGTTGCTGATTAACTTCTATCTACTCCCCAAATTCTATGGTAATGATAAATCATAAATCAAAAAAAGTCCTTTTTTTTTTTTCGGGATGCTAACTATCTTGTCTAAGTACAAAGCCAAACAAGTATAGATTAAGTCCTTGCTCCTTTTTTATTTTACCCTAACCCAGTC----TTAAGAAAAGACTTAATCCCCTTAATTGAATTCAATTTCAATTCAATTATAGTACCAAGAACTCCCTCTTGTTTATAAATTCAGAGATCCACAGAAAATTAATAATTGGACTACTTCATTTAAAGAATAGGGAATAAGAGATAGGAAATATAGGTTCTTTCACATTTCAATTCAAAGTGCATCTCAATAAGGGACGTAAGGTTTTTCTAAATAACTAACTTCCATTAATATGAATAAAATAAACAAAACATATGATGAAAAGCCCGTCCGATTTTTGTGAATTCAAATCCTTGTCTTGTATTGTAATCTAAGTCCCTATCTTACCTGGATTATAAATAGATTCAGTTACATCTGCGTATGATTTGAATTCGATTCAGTTCAAGTTTGTGAAAAAAAAAAAAAAAAAAGATATGATTCCGAGAAGAATCATTAAAAAGCAGAAAAAAGAATAACATTCTATTCAATATTAGGCCTTTAAAGTTGTTCAAAAAACAATATTTTTTCTAATAGAATTAAATAGGCTCTGGGACGGAAGGATTCGAACCTCCGAATAACGGGACCAAAACCCGTTGCCTTACCACTTGGCCACGCCCCATTTAAATTTAAATTTCTATTCGACACTAATAAAGAATAATGTTGGTATTGGTTGGTCGTCAATTCCCGTCCAAATATCTAATTTATAGAATAGATTAGATTGTTACTAGGATTTTGACACGTATAGATATAAAATGAAATTGAATTTATTGATCATTACATATAATTCAATTAAGATATTGTATGAAAGTATAGTTTCTTCTATTTTCCTTTGAGAATGGGAGGATTTTTGATTGGGTGAATTCAAAGAAAAAGAAGGATTTTTTGTCTACCTTACTTTCTTCATTTTTACTTATATCAATAACTCAATCAAAATACAATTATCTCCAAGAACAAAAAAAAATGTCTGTTATGCTTAATATCTTTAGTATGATCTGTATCTGTATGAATTCTGCCCTTTATTCGAGTAGTTTTTTCTTCGCCAAATTGCCCGAGGCCTATGCTTTTTTGAATCCAATTGTAGATGTTATGCCAGTCATACCTGTGCTTTTTTTTCTCTTAGCTTTTGTTTGGCAAGCTGCCGTAAGTTTTCGATGAGATCTTTAATACTATCCTAGAACCTAGAAAATTCATGATTTATTCCAAAAATTCTAACAATTGATAAGATCAGATAAGTCTTATAACATGAACCCTCAATTCAAACATTGAAACTCTTGGATAGACGTGATAAATATAAATCTGAATCACCTCATTTCCCCACTTTTTTTCTTTTCCAATGAAAGACACTAACCCTATTAGGGTCCTCCAGAATATCTAATTCTGGATATGAAAGAAATTTTTAGTAATGAAAGACTCTTATGACAAATGAATTTGAATTTCTGAAAATTTTTTATTTCTGAAAATTTTTTTCTAGTTCTAGAAAGCACTTCATTTCTTGGTGTCAAAATAGGATATGTGGTATAAAAATAGACGATCTATTCTC-------TTTTTTTTTTTTTCAAAAAAA--TGATCTTGGAGATTGTTTAATGCTTACTCTTAAACTTTTCGTTTACACAGTAGTGATATTCTTTGTTTCTCTCTTCATCTTCGGATTCCTATCTAATGATCCAGGACGTAATCCTGGACGTGAAGAATAAAAAAAGGGTTTTCGTTTTCTTTGCTTGATTTTTATTAAAGTTTCTTAGGTTTTTTTTTATCTATTTCACGCGTTTAACTACGAAAAAGAAAGGGGATTTTCAAAATTTTAAAGATAAATCAAATATCAAGTCATTAAGGGAAATGGAAAGAGAGGGATTCGAACCCTCGGTACAAATAAATCGTACAACGGATTAGCAATCCGCCGCTTTAGTCCACTCAGCCATCTCTCCCAATTGAAAAAAAAAAAAAAAAAAAAATTACTATGTTACATTACATGTAAAGTAAGGATTAAAAAGTCTTTCTTTCTCTCTTTATCTTTATTATATAGATTATAGATATGTACTTTATATTATATAGATATATACAACTTTTATCAGCAATTCCATTTACCATTTAGATAAAGTAAGGGCTGGAAAGATCCAATATAAAGAAAAATAAAGAAGACTTTTTTGATTTTGTTCAAAAGGGCCTTTTTATTCCCATGGCCGGGCTAGGTCAGTACCTAGTCGGCCCTTTTTTTTGTTCCAACGAATCATAGATAAAACAATTTATCTGATTTGAAAAGAAAAATACTTGTTATTAACGCAACAAGAAAGTGTCATTTCTTATTATTCTTTCTTCCTTTTTATTTTCTTTTTTTTTTTTTTAATTTAACTACTTTTACTGGAAAACTGGAATAAAAACTGGAATAAAAAAAGAAACTATGGATTCTTACACAATGCATTTTTATGTTATGATTTCGGTGTTTTTATCAAGCCATATTTATAAAATTCCTCCAGTAAAAGAAAAGATAGAACTTCTTATTTAATTATTTAAATGAATCCTCTTTTTCTAATCTTATTAAACCCCACGAAAAAAGTTAACACTCTAAATTTCATGATTCTTTTATGATCCTATCTTGATTACGCCTAATTCCCCCGTTCGACAAAAGATCCATTTGTATACAATAATCACATTGTAGCGGGTATAGTTTAGTGGTAAAAGTGTGATTCGTTCTATTAACCCCCTTAATAGTTAAGGGTTCTTTCGGTTTAATTCCTATTCCGATCAAAACAAAAACTTTATTTCTTAAAAGGATTTAATCCTTTACCTCTCAATGACAGATTCGAGGAAAAATATGCATTCTCGTGATTTGTATCCAAAAGTCAATTGGAAACTGAAAAATTGGATTATGAAATTGCGAAACATAATTTTTGAATTGGATTAGGATTAACACTTCCAATTAAATAAATATAGATAAAGGATCCATGGATGAAGATATAAAAGTAGATTTCTAATCGTAACTAAATCTTCAATTTTTTAATTTGTAGAAAAGAAATTGAAGCAAAATAGCTATTAAACGATGACTTTGGTTTACTAGGGACATCGACATTTTGTTTTAGCTCGGTGGGAACAAAGTCCTTTTCCTTAGGATTATTTCAAATAGAAATATAGAACGAAGGAACTAGAAAGATTGTTAGAATCGCCTTCTTCTAGAGGGATCATCTAGAAAGCGAGTCGTTTTGAATGTATTCAGACAAAAAGCTAACATAGATGTTATGGATAGAATTTTTTTTTTTTTTTTTTTTTTTTCGTTCACATCTTAGATCTAGGAATTTATCCATCTTCCATAAAGGAGCCGAATGAAACCAAAGTTTCATGTTCGGTTTTGAATTAGAGACGTTAAAAATGCTGAATCGACGTCGACTATAACCCCTAGCCTTCCAAGCTAACGATGCGGGTTCGATTCCCGCTACCCGCTCTAGATCTTCTCTTATATATTCTATACATTTATTCATATATTCATTCTTTATATTTCTTTCTATTAATTAATAGAAAGAAATATAAAGAATGAATATATATATTAATTCTTATATATTCTCTATATTAATTCTCTCTATATTAATTAAGAATTAATGCATCATTGAATTAAATATACAATTCTTGAAAATCTCTCACATACAATCTGATTTTTTTTTTTTTTTTTTTTTTTTTTTTTCAAAGAAGAGGCGGGAAGGTAAAAATGCGAAAAAATCGGAATGAATGAAAAGCGTCCATTGTCTAATGGATAGGACAGAGGTCTTCTAAACCTTTGGTATAGGTTCAAATCCTATTGGACGCAATTTAGTTCCATATCTTTATTTTAGATTTCTATGTCAAGAAAGACATGTTGAATGATTTGAATCAGAAGGGCTTGATTACTCC-TTTTTTACCTTTTTTAAGATAAAAGTTATCAATTTCTTTATGCTTGTTCCTGAAGTATAAAACGTTCCATCTGTTCCTGAATAGCTTCTTTCAAAAGGGCTTCTGCTTCCTCGGTGAATGTTTTGGTAGAAGATATGATTTCTTGGAACTGAGGTTTATTACTTTTTAAGTAAGTACGTAACTCAACAAGAAATTTCCTTACCTGTCCAATTTCTAATGAATCAAGATACCCATTTGTTCCGGTATAAATAGTCATTATCTGTTCCTCCACCGAAAGAGGAGCTGATTGGGATTGTTTGAGCAATTCACGTAATCGTTGACCTCTTGCCAATTGATTCTGAGTAGCTTTATCGAGATCAGAAGCAAATTGTGCAAAGGCTTCTAATTCTGCGAATTGTGCCAGTTCCAATTTTAATTTGCCGGCTACTTGTTTCATAGCTTTAATTTGAGCAGCAGATCCTACTCTGGAAACGGAGATACCCACATTAATAGCAGGTCTGATTCCAGCATTGAATAGATCAGCGGATAAGAATATTTGTCCATCAGTAATGGAAATTACATTAGTAGGAATATAAGCCGAAACATCTCCCGATTGAGTCTCAACTATTGGTAAAGCGGTCATACTTCCTTCACCTAAACGAGAACTTGATTTAGCGGCTCTTTCCAAAAGTCGTGAATGCAAATAAAAAACATCCCCTGGATAAGCTTCGCGACCAGGCGGTCTTCGTAATAGAAGAGACATTTGGCGATAAGCTTGTGCTTGTTTGGAGGGATCATCATAAATGATTAAAGTATGTTTTCCACCGTACATAAAATATTCAGCCAAAGCTGCTCCTGTATAAGGAGCAAGGTATTGTAATGTAGCAGGGGAATCCGCCGTTTCGGCTACTACAATAGTGTATTCCATCGCTCCCCTTTCCTGGAAAGTAGTCACTACCTGAGCCACAGAAGATGCTTTTTGACCAATAGCTACATAAACACATATTACATTTTGTTCTTGTTGATTGAGAATCGTATCTGTGGCTACTGCTGTTTTACCGGTCTGTCTGTCTCCAATAATTAATTCTCGTTGACCACGTCCTATAGGGATCATCGAATCAATAGCAATAAGTCCCGTTTGAAGAGGCTCATATACGGAACGTCGAGAAATAATACCCGGGGCGGGAGATTCAATTAACCGAGATTCAGAAGCTGAAATTTCACCTCTACCATCAATAGGTTTAGCCAGGGCATTTATAACACGACCCAAATAGGCCTCACTCACTGGTATCTGAGCAATTTTTCCTGTTGCCTTTACAGAACTTCCTTCTTGTATCATCAAACCATCACCCATTAATACAACACCAACATTATTTGATTCCAAATTCAGAGCAATGCCTATTGTACCCTCTTCAAATTCTACTAATTCACCTGCCATTACTTCATCAAGACCATGAATACGAGCAATACTGTCGCCTACTTGAAGTACGGTACCGGTATTTACAATCTTTACTTCTCTATTATATTGCTCAATACGTTCACGGATAATATTACTAATTTCGTCGGCTCGAATGGTTACCATGAGTATTTCTTAATTCTTTTTTG-AAAAAAAAAAAAAAAAAAAAAAAAATAATGCCTACAGTAGAAGGACTAATCGGTTATTTCTTTCATCGCACCAAACATACCAATATTGGCACTGATGGTACGTAAATGTAATTCGTTGTTCAAACAACTATTCAGAGTTCCTAGAGCTCCTTGTAAGGCTTGTTGGAAAACCCGTTGTCGGACTTGATTAATCGTCCTTTGTTGTTCAAAATGAATGGTTTCATTTTTGTAATTTTCTAATTGTTCCAAAGTCTTATAAGTTGAATTAATAAAATTCAATTTTTCTCGCTCTATCTCAGAGTACCCATTCACTCGAAACTGATCTGCTTCCATTTCCACTTTCCGTAAGCGAGCCCGGGCCTTTTCGAGCTGTTCAATGGCCCCCCCACATAGTTCTTCTGAATTTCGAATAGTATTCAAGATCCTCTGTTTTCGATTATCTAATAAATCGCTTAATGAAAGTAGATTATTTTTCCATTCATTTCAAAACTTCCATGATCCCTTCCCGAACCAAACATGAATCTTTCGATTCATTTGGCTCTCACGCTCATTAATTACTTATGGTAAATTCCCATATCTTTTTTTTTATGGAATGAGCCTATCCTCTCTTCTCTGGTCATATTCAAAAATAAAAATATCGAAACTTATTACTAATCCAAGACCAAAATATTCAGAGGACTCTTCTGACCAAACAAAAAATATGTAATCGTCAGCAAAGTTGTTTCTTTTTTTCGTCAAATCCAAAAAATTCTTCTTACTTTATACATAATCTAATACATAGGTTGTCGATTCAGCATTGGATGAAAAAAGGATGAAATACCCATTTTTCCAATAAACGGTTCAAATCATTTTTTCAATATGAGTGTTCTATATCGAAAAAAAAAAAAATACATTTATTTGGAAACCATCTCTGTATTAACATAGTGGTAGAAAGAATACCCTGCTGCGTCTGGACTTCAAACGATTTAGCTTTAACCATGTTAACAGTGCCACATTACTGGTTCAAAGAGAATCAAAGTAGATTTACCAATAAATCACGAAATGCTATGGTTCTTGCATATAATTTCTTAATTTATTCAGAAGTAATTCGCGAAATCATGCACCCTTTCTTTTTTAGTTATAAGGAAAAAAGTACAGCTGGTTGGATCCAGCCTATTCTTGAAAGAAACAACTCGCACACACCCCCTTTCCAAAAAAGATCAATACACCAAAGACCACACTTAGATTTATTGGATTTGTTGCTAAAATATCGGTATTAAACCCGAAACTCCCGGCGGATGGCCAGTAGCCCAAAGAAAGGAAAGAATCGGTTACATTTTTCATATGATCTCCTCTTATAGATAGACTACAAAATCGAACAGAGTTCTTTTTTTATCACTTCACCCCTTTTTCTTTTTTATATATATTTATATTTCTAAATAAAATTCTAAATAAAATAGAGTCAAAAATAGATTTTGATTTAGAAATTGTGAACTACCCTTTTCAACACTTCCCCTTTCCCTTGGACTAATAACGGGAAGGACAAAAGCGAATCGGTATGCTAATTCCTCATACTCAAATCAGTCCTTCCCATGGATTATTTTCTCAACGAAAACGAATAAGTAATTATAGGAGTGAAATTTTGATATAATTTGAAAAAACAAACGACAAGTCCAAGGCAACAAAATAAGAAAAATACGTATTTTTCATATTTATAGGATTAAACAAAAGGATTCGCAAATAGAAGTGCTAATGCTACAACCAGTCCATAAATTGTTAAAGCTTCCATAAAGGCCAAACTAAGCAATAAAGTACCTCGTATTTTTCCTTCCGCCTCGGGCTGTCTCGCGATACCTTCTACAGCTTGGCCCGCAGCAGTACCTTGACCAACTCCAGGTCCAATAGAAGCAAGCCCTACGGCCAATCCAGCAGCAATAACGGAAGCGGCAGAAATCAGTGGATTCATGATAAGTTCCTCGCACACACACAC---AAAAAAAAAAGAAATGGTTAATGATACAACCAACCAATGAATTATAACATAATTATTCCATCACTAAAATTCATCCAGTCGAAGTAACCGAAGTAACTAAGAACTTCGAATTGGAGTCAAAATATTATTGAATCATCAGAACTACTTCGATATCTTCTATCCACAGAATCTTTGTGAATTCATACGACTTTCGTTCTTCCATTTCTTTGTTCCGAACCGTTCTTTGAATTCTTCGATCTTTTTCTTAATTTCATCTGTTTATTCATTCAACTCACAGTCACAAACGAGACGGAAGGATTTCTATTGGAATCCTCATCTAAATTCACAGTAGTAGGGAAAATTAGATATATCTTTAGTTCATATATATAACTAGTCAATATCTAATATCACATATACATGTCTTTCTTCCATAACGTAAACCAACTATTCCTATCTTAGATTCAATCGAATTCTAGAATCATTCATCAAAACATCCACAACAGTTGACTTATAGCCATTAAATTACATAGACCTAGTTCGACTCTTCTTCTCCTAACCAACCCATCTTCCCA-TTTTTTTGTAAATTCTTATCCCCCTTTTCTTTATCATTATCCCACATGGATAGAATCGAAATGGACAAATTGATTAGGCCAAATCATTGCATAGAAATATCATTATTAGATTGATCTAAGTTCATGCAATTTATTATTTATTAAAATTTTCTTTTGGTCAATCGTTAAATTGAATAAAATAAACTGAAGGAATAATCGTTCTATAGAACATACTTTTTTTTTATTTAATCACACGCCATAAACATACACCACAAGAATTCTTATTCAAATTAGTACTCCTAATATTTAAGGATTGACTGAACAATATAAATAGAATCTTCATTGAGGAGAGGTATGATATAAGTAGACCAAACAGGAATTTTAGGAAAAAGATCTTTTAGATCTCTTTCCTTTTTTTTT--ATTTTACAATTCTCTAATCTCATAATCTTTTTTGTTATTACTCTAGATCGTATATAATGCATTTGTATATTCCCTATATTTATATTCTCTAAGTAGAATATATTGAGCTACGCATACATTGCCTTAAACTAGGTTAAAAAAAGACTATTTATTTCGAAAACTAGTCAATGATGGCCCTCCATAGATTCACCTATATAAGCCGCGGCTAAAGTTGCAAAAATAAGAGCTTGAATCCCACTTGTAAATAATCCAAGGAACATGACAGGTATAGGAACCACTAAAGGTACTAAAGAAACAAGAACAACAACTACTAATTCATCGGCTAATATATTCCCGAAAAGTCGAAAACTAAGCGATAAAGGTTTTGTGAAATCTTCTAATATGTTAATGGGTAAAAGGATTGGAGTTGGTTGAATGTATTTCCCAAAATAAGCCAATCCTTTTTTGCTAAGACCCGCATAGAAATATGCCACTGACGTGAGTAAAGCCAAAGCAACAGTAGTATTTATATCATTCGTGGGTGCGGCTAACTCCCCATGAGGTAATTGTATGATTTTCCAAGGTAAAAGAGCTCCTGACCAATTCGAAACAAAAATAAATAGAAACATAGTTCCAATAAAGGGAACCCAAGGACCATATTCTTCCCCAATTTGAGTTTTACTCACATCTCGAATGAATTCAAGGACATATTCGAAGAAATTCTGACCGCCAGTTGGAATGGTTTGTGGGTTCCGAACAGCTATAGTGGCTGAAACTAATAAGATAGCAATTACAACCCAAGAAGTAATAAGTACTTGGCCATGGACTTGGAAACTTCCTATTTTCCAATAGAAATGTTGGCCTACTTCCACACCGGATATATCGTAGAAACCTTTTAGTGTGTTGATGGAACATGATAGAACATTCATATTGCCCTCTGACAAAAATAGAACTTTAAACGAAATTATTTTGATTCAACCATCTCTTTCTCGACTTGCCTACTTGAATCGTATATTTTGAATACCAACTAATTACATAATATCCCCAGTTTTTATCTCTTTTTTGAGGTTCACAAATAGTAACCAATTCCATAAATCTATGTAATGTAGTTTCCTAAGTAATTTATTTATCTTATTATTAATCAAGGATTTATTATATAGCTAGAACAACCCTCACAAATTGCGAATACTAATTTGTTAAGAATTAATCGGATTGAAGCTATAGCGTCATCGTTCGCTGGAATCGAAATATCTCCAAGATCGGGGTCACAATTTGTATCGATTAAACAAATCGTAGGAATTCCCAAAGTAATACATTCTCGAAGAGCCGTATATTCTTCGTGCTGATCAACAATGATTACAATATCGGGTAACCCTGTCATATATTTAATCCCGCCCAGATATGTTTGCAAGTGAGATAATTGTCTTTTCAACATAGCTGCATCTCTTTTTGGAAGACGATTGAGTCTGCCCATTTTTTGTTCCATTCTCAAGTCTCTAAACTTATGAAGTCTCGTTTCTGTAGTGGACCAATTCGTTAACATACCACCGAGCCATTTTTTATTAACATAATGACATCGAGCCCTTATTGCAGCCCGTGCTACTGAATCAGCTGCTTTATTTTTGGTACCAACAATTAAGAATTGTTTTCCCCTACTTGCTGCATCAAAAACCAAATCACAAGCTTCTGATAAAAAACGAGCAGTTCTAGTAAGATTTGTAATATGAATACCTTTACGCTTTGCAGAGATATAAGGTGCCATTCTAGGGTTCCATTTCCTAGTACCATGGCCAAAATGAACTCCTGCCTCCATCATCTCTTCCAAATTGATGTTCCAATATCTTCTTGTCATTTTCCTCCACACTTACCCTCCCTTTTTC----AAAAAAAAAAAAAAGAGACGAGGTACCCTGAAAAATAAATAAATGTTCCGACGGAACCTTCTCTTCTACCGTGGATTGGCCGTAGATGCACGATCCAAGCCCTTATTCTTTTCTATTCGTTATTTTCTTTACTTTATTACTATTACCAAATCAAATGACCGGGCCAAATACAGCCAAATACAGTATAGTTAAAGTTAAAAGTATGAATCTGCTCTTAGGAATCATTTAATCCTATAAATGATTGTTCTGATGTATCATGGAAATTCTTTGAAAGACAAGAATCAAATAATTTTCTGTGGTGGAACAAAATATCTCTCATTTCTCCCTCGAATAGATTCTTCTTTTTGGTTTCCAAAGGAATGTTGTTATGCTGTCTTGAAGTAGGCATTAATCCTTTAAATCCGGTACCAACGGGTATCATTCCCCCCAGAACAACATTCTCTTTCAAGCCTTTCAACCAATCGATACGACCCCGGAGAGCAGCTTTTGCTAAAACCCGAGCAGTTTCTTGAAAACTCGCCTCAGATATGAAACTTTGAGTATTCAGAGATGCTCTTGTTATTCCCAATAAGATGGCGCGGTAACAGATCCCTTCTTCCAAAGCACGCCCCATTCGTTCCGCTCGCAACAATCCAATTAGTTCTCCGGGTGAAAAAACATTAGACATTCCATCTTCTGAAACCAACACTTTTGATGTTATTTGACGTACAATAATTTCTATATGCCTATTATGGATCTGCACCCCCTGGGATCGATAAACCTTTTGGATCTTATTAACCAAAGAGATACGACTTTGCACTATAGTTAGCTCCGCACCAATCAAGAATCCCCAAGGAATTCCAAGAATTCTTGTTATACGTTCGTTCCAACCCTCAACCCTCTTTTCTAGATTCATCGATATTGAATCAATCGAACGCACTTCTAATACCTGTTCCACTTTTGGAAGACCCTGTGTTATATCACCGGATCTCGATTTTTCATATATAAATGTAACTAATGTATCTCCTTCGTAAAGGATTTCCCCATAATGGCCATGAACAGTTGCTCCTGGAGTGGCCAAATAGGGCTTAGCCCATCGTATTACTACAGAGTCAACTTGAACAATTAGAATTTGACCCGATTTTAGATGTGGCCCCTTTTTAGCTATACATATATTTTCACAAATAAACTGCCCAAGACTCATTTTTGTAGATGTCTTTTCACAATAATTGTGATGGAGAAAATACCAATCCAAATTGAATGGATTCAAAATGATCTTACTGCATGGATCGGGATTATAAAATTTCCCATTTTCATCCATGAAATAATATTTAATTACTTGAAAAGTCTGTTTTAAATTGTCAAATTGTAAATAGTTAGTTACCGGGATCTGATTATAAGTTATCAAATAGTAAAATGAATAAAAATTCGCAATTTTAAAAGCTGTTCCTAAAGGGCCCAACGAATTCCTAATTTGCATTAGGGGATTTTTTTTAATTGATTCTTTTATCACATTGGACAATTTTACATCATTGAATGGACCCATTCGAGAACAATTGGATGATGACAAAATTATCAAAGATTGGCATTCCTTATTTCTATTCAATAACGTATGAATAGTTCCTTGATTCTGGTTAAGGGATTGTTGAATCTTTGCCTTGGAATAGAAAAAAGTAGAAGAAAACGGATTGATATTGGTGCGATCTGATCCATTATGAGAGATCAATCCTGAACCCGATGGATCATTTCTTTTTCCAGTATACGGAATAGAGGATTTCACTAAGTCGATTCTTAGGAAATCTCGAATCAAACCATTTGTCCTTATTTCAACAAAGGAAGCACGGACCTCTTCGATAGAAGAACTTTTTTTGTCATTGTCCCAATTCAATACTAAACAAGTTCGAACTAATTGAATACTTGTGTCAGAAATTCCCCGAATTGGTTTGCCGTTTCCATAAAGGATATAATTGACAACTTGAAGTTGCACATTATCCCTTTCCTGCAGCAGATCCGGGGGGAAAAGTGTTGCTAAATTTATACCGTCCGTTAGTTCATATGTAACTACAGGTCGAACCAAAACAAAATACTTTTTCTTGATGGGTGTGATCCATTGGACATAGATCCAATTTTTCAATTTTTTGAATGCTTTGGAATCTGTTTTTCCTATTCTTGGTGGTATCAAGATGCCACTGTGTCGAGATATCTTATCTGTCTCGCCAGGAAAATGAATATCTCCAGAAAAGATTTTAAGCTCAATTCTTTTTTTTTTTCTTTCCACTCGTACTAACCCGCCTACTCGGCTCCTTGTATTTAAAGTGATTTGTGTATCTACCCCAATGATACTATTGTTCCGTACCATTATGGAAGAAGATCCAGGTAAGAGATGTACTTCCTCGGGAATGAAAAAAAATCGATCTACTTTCATTTGGTATTTTGGCCTAAATTCCTTGATTCCTCGATACTCAATCAAATCCTCTTTTTTGACGATTGAATGCACTTCAATAGTCCCATATTTAGAAATTCCCGAACTCTTTCTTCTGTATCGAGGATCATCGAAATAAGCAAGAATACTATTTCTACGGAAAATACCATTTATGGGTATTTTAATCGAAAGACCTGAAGGGGACATTAGTTCTTTCTCTCGTTCTTGAATCGATTGGAGTGGAATGGTGAATCTATTTCTTCGCCTCTTTGCCAATAAATCCGAATTATCGTGGAGAATGGCAGGATATATAAGATTATAATGACCAGTGCATACGATTCGATTAAGTTCTGAATAATCAGGAATCCTATCTTCTTTTTTACCATAAAAATCCGAACTAAATAATTTGTGTCTCACTTGATCATTATTCAATGAGGGATTAGAAATATATCTTCGCTTGACAGAAAGAGAATGCACGTTCGTTTGATCTTGGTCCTTGTGGAGCGAAAGGGAGGCTATACTGGATCTGCACGGCTTTCCTGATAATATCCATAAATGACTTGTTTTTGGTAAGAGATGAACATTACCATATGTAAATTCAGGTGCATGATACACATCGGTACTCCAGTGCATTTCTCCTTCTGAGTCAGAATAAATATGTTTTCTGACTCTCTCCTTAAAAGTGGATGTTCCCGCGCGAATCTCAGCAATCACTTGTTCTGATTCTACATATTGATCATTTTGAACTAAAAGAAAACTTGTAGATGGAATATTCACATTATGTAGAATATCTTCACTCTCAATAGTTACATACAAATCTATAGAACATAGAAAAGCAGGATGTCCATGACGTGTACGTGTCGGATGAACCAAATTTTCATTGAATTTGATTTTTCCATTAGAAGGGGCTCGTACATGTTCTGCAGTACCCCCTGTGAATACTCCGCCGGTATGAAAAGTTCTTAATGTTAATTGAGTACCGGGTTCTCCAATAGATTGACCTGCAATAATACCTACAGCTTCTCCCAATTCGACCAGGTCACCATGAGTAGGACTCCGGCCATAACATAATCGACAGATCCAAGATGGACTCCTACAAGTAAAGGGAGTTCGAATAGATATTGGTTGTGCTCGAAAGGTTATGAATCTATTGATAAGTCCAACCCCAATATCTTGATTTTGAGTGGCAATGCATCGTCGGCCCATATATATATCATCCGCTAATACACGACCAATTAATGTTTGGATAAAAATTCTTTCCGGCATCATCCCATTTCGAGGACTCACAGAAATACCTCGGACAGTGCCACAATCTGTTCGACGTACAACAATGTGTTGAACTACTTCAACAAGTCTGCGCGTGAGATATCCAGCATCTGATGTTCGTACAGCAGTATCCACAACCCCCTTTCGGGCTCCGTAGCAAGAAATGATATATTCTGTTAAAGAGAGTCCTTCGCGTAAATTGCTTTGAATGGGTAAATCAATCATTTGTCCTTGGGGATCCGACATTAATCCTCTCATACCTACTAATTGATGTACCTGAGATGCATTTCCTCTAGCTCCCGAAAAAGACATTATATGGACTGGATTAAAAGGGTCAGTCATCCTAAAATTAGGATTCATTTCTTGTCGCAAATATTCACTTGTAGCATACCATATCTCAATGGATTGACGTAATTTTTCTACCGCGTGTACATTCCCATAATGGTGGTGTTTTTCCAAAATCAAACTTTGTTGTTCAGCATCTTGAACTAGCCATCCCTTCGAAGGTATTGTTAAAAGATCATCAATTCCTAATGAAATAGATGTAACGGTGGCTTGCTGGAAACCCAGAGTCTTTACTTGATCCAGGATGTGTGATGTATATGCCATTCCGAAGTGATCTATTAATCGACTAATAAGTCGTTTCATGGCAGTTCCGTCTATCGCCTTATTGTGAAAGACCAGATTGGCCCGTTCTGCCATAAGTACCTCCATATTCCGCTGAGTAGGATTCGACAATGGGTTTGAGTCAGTGATTGAAAAACTTCCTTTTCTCGATCTTGATTCGCGTAGAAATTCCGGACCTATGATCCTAGTTGAACCGAAGAGACCCGAATTTTCACAGGTCTCATAGAATTTTACTTATATATGATTAGGTACTATATGAACAGGCTCGATAAAACCCTTGTATGGCTTCTTCGATTTCTCGATAAAGAGAAATATGACCAACAGTGGTTCGAATATATATATAAAGAATTTCTTTTTTTATACTTCTTACTATTAGATAGTGCCCATAAATCTCATAATAAGTACCCAAAGATTCATAGTGAACCTCGATGGGAGCTTCTCTTGAAGAAATAACACGTTGATCTAGTCGCCACCGGAGCCACAGAGGGCTATCTAAATTGATCCGTTTCTGTCGATAAGCTCCAATTGCATCATAGGAATTACAAAAAAGGGGTTCCTTTTTTTTTGTATACTTATAGTTATAATCGTCAATTCTTTCATTTTGATAGTTTCTGCGATTATATGGATTATACCTATTTACACAAATACCACGACGATTCCCGCTCGTTAATATATAGAGTCCCATAAGCATATCTTGAGTTGGTACGGAAATGGGATCTCCAATAGCTGGAGACAAAAGATTCATATGAGAAAACATAAGTAAACGAGCCTCTGCTTGAGCCTCCAAAGATAAAGGTACATGAACAGCCATTTGATCCCCATCAAAGTCTGCATTGAATCCCTTACAAACTAATGGATGTAAACAAATAGCACGCCCTTCCACTAAAACGGGCTGGAATGCCTGTATGCCCAATCTATGCAGAGTAGGTGCTCTATTCAACAAAACAGGATGCCCCTGCATAACTTCCTGAAGTATTTCCCATACAATCGGTTCCTTTTCCCGAATTTTACTCTTCGCAACTCCTATATTCGAAGCAAGATGTTCTCGAATTAGACCACGAATTACAAATGTCTGGAAAAGCTCTATTGCTATTTCGCGGGGCAATCCACACCGATGTAATGAAAGTGAAGGACCTACGACAATGACGGAACGCCCCGAATAATCGACCCGTTTGCCAAGCAGAGTCTCACGAAATCTTCCCTCTTTGCCTTCAATTACATCTGAAAACGACTTGTAAACTTTATTATGCCCGTCCCTCATTGGTTGTCCGCGGATTCCATTATCAAGAAGTGTATCCACGGCTTCTTGTACCAATTTCTCCTGGCACATTACTAATTCTCCTGGCGTAGATCTACTTGTTGTTAATAGATCAGTAAGAGTGTTGTTACGATAGATAACTCTTCTATAGAGTTCATTAATATCCGAGCTCATTAGTTTACCCCCATCTATCTGAATGATCGGTCTCAACTCGGGAGGAAGAACTGGTAATAGACACAAAACCATCCATTCTGGTTCTATATTTGTTCGAATAAAATGCTTTGCTAATTCCATGCGTCTAACCAAAAAATCCTTTCTTCTTCCAATTTTTCGATCTTCCCATTCATTCCCTGTGGGCCCTTCTTCCCCTAATTCTTTCCATTCTACCAATGAATAATCTATAATAATTCGTAAATCTAGATCGGCTAATTGTTCTCGAATAGCACCTGCTCCAGTAGAGATCTCTCTATTTCGAAATGTATCGAAGCCTTGTGTAGTAAAAAAAAGCGGGATGCTGTATTTCCAGGATTGGATTTCATATTCGAATGAACCTCGTAATCGTAAGAAAGTAGGTTTTTTAACTATGGGCCTAGCAAAAGAAAAATTGGGATAGGATCTTATAGGATCTCCCCCCTTCAAAATCGGACATGAAAGTTTCCTTTCATCCGGCTCAAGTAGGTACACCAAATAAAGATAAAGAGGGGAGTTCTCGCTTTAAAATTCTAGAAACCCCCCCCAAAAAAAAAAAAGATCTACTCCTTACTCAAGTTCCCAGTGAAAACCAAGCAAGATTTCATTTCCTTCTTCCTTTTATTTAGATTTTATAAATTCTTTATTCAATTACGACATAAATGAAATGTGAAATTCTTGAGTAGTCTACTTCCCTTCAAATGATGAATGCCCTTACTTAATTAAGATTAAGGGAATACCTTGAAATTCATAAGGGATTTACTTGTCTATGTATCGTTCCATTTGATCTTTTAGGTCCCAACTTCACCTCGACGGTTATGTCACGATGCCCTTAAAGCCCATATGCGATGGCTAGACTCCTGTAACCATGACATATTTGTTGCTTACTTGAACATAATTTCTTTCTAAAAGAAAGGAATAATTCCACAAAAGAAAGAAGTCTTTTTACGAGGTACAACTATAAATTAAATTCTTATTTATTTGTTACGAAATCGACCATAGATCAATTCCCCTTTTTAGTTGGGAGTATTGAATACACCCATAATTCTGAGCTTCATGTTAATCCTCCCAAGAGACATGTCAGGTCCAGGGCATCCCGATTGGATTGAATGGGATGACAGTTTCTCATTCCGAATCTGTAAAATCAGAATTTCGATCAAATCACACATCGCAGTATACCAGGCCTTCTAATTCTTTAAGAGGTTTATCTAAAAGATTCGCAATATAACTAGGAAGACGTTTCAAATACCACACATGGGTTACTGGGCATGCCAGTTTGATGTAGCCCATTTGGTATCTTCGTATCCGAGAATCAACAAATTCAACTCCGCATTGTTCACAAAATTTCGGGTCTTCTTTTTCATCTCCGATTACTCGATAATTTCCACAAGCACAAATTCCACTTTTTATAGGCCCAAAAATTCTTTCACAAAATAATCCATCTTTTTCCGGTTTATTGGTTTTGTAATGAAAAGTATAAGGTTTTGTCACCTCTCCAACGATCTCTCCATTAGGTAGCATTTTATTGGCCCAAGCACTTATTTGTTGAGGAGAAACTGATCCAATTCGGAGTTGTTGATGTTTATACCGGTCGATCATAGAAGAAAAGTTCTGATTCATTCCGATTAAGCTTCCTTCCTATTAATCTGGAAGTTCTTCTCAGATACAAGGAAATGATTCAGTTCCAGAGCCAAAGATCGTAGTTCTCGAACGAGCAATCGAAAAGATTCTGGAGCATCCTCAGGATTAGGTATTGTTCCTCCAATGATCGTAGTACCAAGTACTTCCTGGCGAGCTCTAATATGATCAGATTTATAAGTAAGCATCTCTTGTAAAATATGAGCAACACCAAATCCCTCTAGAGCCCAAACCTCCATTTCTCCTACCCGTTGTCCCCCTTGCTTGGCCCTTCCTCTAAGGGGTTGTTGTGTAACAAGTGCATAATGTCCACTGGAACGTCCATGGATTTTATCATCAACTTGATGAATTAATTTCAAAATATAAGGCTTTCCTATTATAACAGGTTGTTCAAAAGGATCCCCCGTTCTTCCATCAAATATTCTACTTTTTCCTGGATATTCGAGTTCAAATACCCATGGATTCGCTGTTTGCTTACTGGCTTCATATAATTCAGAAAACACTAGTTTTCGCGAAGCTTCTTGTTCATATCTCTCATCAAAAGGCGCTATTCGATAATGTCTGTCTAGCAGACTCCCCGCTAACCCGAGTGAACATTCAAACATCTGTCCTACATTCATTCGTGAAGGGACTCCTAATGGGTTGAAGACCATATCGACAGGTCTTCCATCTTGCAAATAGGGCATATCTTGTCTAGGCAAAATTTTGGAAATGATACCTTTATTTCCATGTCTTCCAGCTACTTTATCGCCTACTTTGATTTCACGTTTCTGTAAAATATATACACGAATCGTTTCTGGATTATAACTAGAACCCCCTTTTTTCTGGATCCATCTCACATCAATAACTCGACCCCTACCACCTGTAGGTAGTTTTAGGCAAGCTTCCTTTGAAGTAGATACCTGAATACCAAGTATGGCTCGTAATAATCTATCTTCCGGAGCATACGACGATTCTTTCACCATCTGGGGCGTTAATTTACCTACTAAAATATCACCCGTCTCTACCCAAGATCCCAGCATCACAATTCCATTTTTGTCTAAATTACGTAATAAATGGGCTTCTAAATGTGGTATTTCGTTAGTGACCCTTTCGGGGCCTTGGCTTGTCACATGAGTCTGAATTTCATATTTCCGTATGTGAAAAGAAGTATAAATATCTCCATATACCAAGCGCTCGCTAATGAGTACTGCATCTTCAAAATTGTAACCTTCCCATGGCATATAAGCCACTAATACATTTTTCCCCAAAGCGAGTTCGCCACCAACTGTAGCGGCACCGTCCGCTAAAATTTGTCCTTTTTTAATGCATCTACCCCGCTGAACCTGGGGGTTTTGATGCATAGAAGTATTTTTATTGGAACGTTGATACATAACTAATGGAATGCTTAGAGTATCTCCATTACCTGATAAAATGATCTTGTCAGTATCGGTATAAATGATCTTTCCCTCGTGTTCGGCTATAGCAAGAGCCCCTGAATCTAAAGCCGCTTGGCGTTCCAACCCAGTTCCAACAATGCACTTCTCGGACCTAGAAAGCGGAACTGCTTGACGTTGCATATTAGAACTCATTAAAGCCCGATTCGCATCATTATGCTCGATAAAAGGAATGAGGGAAGCTCCAATCGAAAAATATTGGAAGGGAAAAAAACTTCGAAGATGAACCTGTTCCCATGCAATAGTTAGGAATTCTTGGCGGTATCGAGCTGGAACAACCTGTTCCTCCTGAATACCCGGATTTAACGCCAAAGAATTTCCTGCCGCTACCATATAGTATTCATCTCTACCTGGGGATAAATAAAGCATCCGTACCTTTTTTGATTTCTCGGAAATTTCATAAAAGGGGCTTTCTAGAAAGCCCCAATGACCAATCCTCGCATGAATTGATAAGGATCCAATAAGTCCAACATTGATTCCTTCAGATGTGTCAATTGGGCAAATACGTCCATAATGACTAGGATGGATATCTCGTATACGAAAACTGGCAGTTCGCCCTGTCAATCCTCCAGGGCCCAAATAACTCAATTTTCTCCCATGAACTATTTGTGTCAATGGATTAGTTCGATCCAAAACTTGAGATAATGGGTGTAAGCCGAAAAAAGACTCATAAGTAGTTTTTAATGGAGTTGAAGTTACCAAATTCTGAGGAGTCGGTATCAATTTATGCCTAATTGCTCCACATATAGTTCCTCGAACCACATTTTCTAAACGAACTAAAGCCAATCCGAGTTGATCTTGTAAAAGATCCGCTACAGAACGAATACGTTTATTTTTCAAATGATTCATATCGTCAAGTGTACCCATTCCAAATTTCATTCCAATCAAATGATCCGTGGCTGCCAATATATCTCGCGGTAACAAAAATGTATTGTTCTGAGGTATATCAAGGTTCAGCCTTCGGTTCATATTTCGTCGACCAATCTTTCCTAATTCACATCTTTGTTGAAAAAATTTCTTTTGTAATTCCTTACATAAGGATTCAGAAAATACCGGATCCCCGCCTACACAAGCAAATTCTTGATAAAACTCCAAAATGGCATTTTCTTTTGACCCAATTTTTTTTTTCTCCTTATCATTCAGAAAAGACAAAAAAATTTCAGGATAACAAACATTCTCTAGAATTTCTCTTAGATTCGAACCCATAGCTGATGATAGAACTAGAATAGATATTTTTTGTTTCCTACTCACACGAGCCCATATCCTTGCTTTTCTATCAATCTCTAATTCTGATCTTCCTCCCCAATCTGATATTATGGTGCCGGTATAGACCGAAATTCCGTTATGGTCCAATTCTGACCGATAATAAATACCCGGGCTTTGCAATATTTGATTGATCACAATTCTGTATATTCCATTTACTATAGAAGTTCCCAGAGAATTCATTAGAGGAATGTTTCCAATAAAAATTGTTTGTTCTTGCATGTCCCTACTCGTTTTCCAAATTAATCCCGCGGATACATATAATTCAGAAGAATATGTGAGTGATTCATACACAGCATCTCTTTCTTTTATCAAGGGTTCTACTAATTGATATGTTTCCACAAATAATTGAAATTCAATTTTTTGATCTGTATCTTCAATTTTTGGAAACTTATAAAGTTCTTCCGTTAAGCCCTGATCAATGAACCTACAAAATCCTTCAAATTGTATCTGATTAAACCCAGGTATTGTAGACATTCCTTCATTTTCATCCCGGAGCATTTTAAATTTCCCATTTATCTAAAAATCCCATTATTGGTTCATTCTTCATTGAATCATATAGATGATCTAGCAATAATGGAATTTATATTCTGTTTACTGAATAACATGAAATTTTCCCCAACTCCCTATATGGAATGTATGAAATACGTATGAACGGAGGAATAAAGAGAATAATTTTCTACTCAAATTGGAATTTGCAACAGATACAAGTTGATAAAATATGCCTAGAAACAGAATTCTGCCACTTAGACTTATTATGTTATGGGATTTTGTATAGAATATCAAAACAAAAATGATTCCCTTTCTACCATTATTATGATATTACATATTCTAATCTGGTTGAATACAAAAAAAAAAATAAACAGATTCGGTATTTGATCTTTTCACTGAGATAAAGACATAAAAATTAGAACCAATATAGAGTCGA--TTTTTTTTTCACTTAACCCTCTTTTTTTCATGTATTCCATTCTTCAAAAAATGATTCGCAGAGAAGAGAGATATTTTTACCTATTTTTTAATAGAATTTGTAGAATACGATTGTGAAGTGTATAAGAGGGGTTGTATTTATTAAACATGTGCAGATATAGCTATCTATATATATCTGCCTTCCCCCTTATTGCCGTTCTATTCGGGGCAGCGCGGGTCGTGTGCTCTATCAAAATTTTTATTTTTTATTCAATGTATTTAATTTAATGAAAATTTGAAGCAGGATAATTTCCTGATAATTCTCTATAGGCAGCATATAGAAATAAAATACCCCATTAGATATCTGTGTAACAATTTCGATTCTGGGGTTTACATATACTCATAATTGTTGTTATAATTGAAATTGAGAAGGA-TTTTTTTTTGAAAAGAATCCACATTGATTAGTTATGTATCAATTTGTATTTGATTATATCATTAGGAAAACACAAATTAAGATTCAAATCGAAGAATCGTTCATGAATTCAGAGTCAGCAGTCAATAGTTAATGGTTCAAATTTGTCATGAATTTTGGCTTTTGTGACTGAAAATCCACATTTTATTTATAGAAAGGGGAGGAGAAGTTTTTAGGTATTGTGTGTTTTGAGATACTATACAATCAATCAAAAGAGTGGATCAAATCCAATCAAAAAAAAAAAGGAAGGATTTTTTTAGGAAGGGGATTAAGAAAACAGGATTCAAAATGAAAATACAATAAAAAAAAGAAGTTCAGTAATCCAGGAAAATTTTCATCTATTTTGTATCCTTTTGGCGACATGGCCGAGTGGTAAGGCGGGGGACTGCAAATCCTTTTTCCCCAGTTCAAATCTGGGTGTCGCCTGATCAATAAAAGACTCGGAATCCCCCATTCTGTTCTGCTGATATAACTAGCCCGATTATTCCCCAGCAGAAGCAGAGGAAAAGGACCGTTGATACTTGTTTGATTCTAAGCATCAGGTCTGGGGGTTTTCTAAAAAATTTTAAATCCCTGAATCCTAGATGCAAGGAAAGATTATAGTGATGGAAGGGGTCGGAATTTATATATGGACTCACGAGAGTCTCTGAGTGCTCAGGCATTGAATCAATATTAGATTGGATGGATAATTGGCTTTTTTTATAGAAAAAGTGCAAAAAGAAATTCTTTCTTTTTGGCAAACCCCTAGTCATGAAAAGACTATAATAGACTGCCTCCCGACTCTTTCACAGAGACAATTGGGAAACGGTATGAATTAGATCAAATGGGAAATAGAGGTATGGAATAGATAGTGATCTATCTTTTTATGCTTTTTACTTATGAAGATCAACAAAAAAAAA--TAGGCCTTAATTATTCCTACATGTTTTAAATTATTCCTCCATGTTTTATTAGTAGTATTCTTTTGAAATGTCACTACCTATTTTCTATTTTGCTTGTTATGTTTAATCTTTCCCGATTCGAAATCATATAGGAATTTCTGATAAATGGATTTAATAAATCCATTTATTGGATTGGTTCATCGATAGTGTTGGGTCAGAATCCCTTTTTGACTCTGCGTCATTGATTCCACTATTATTAGTGAGCAATAATGGAAAAATTCTTTCATATTCATAGAAATAGGGGACATAATTCACATGGATATAGTTAGTCTCGCTTGGGCTGCTTTAATGGTAGTCTTTACATTTTCTCTTTCACTCGTAGTATGGGGAAGAAGTGGACTCTAGAGGTACTACTAATTGAGTTGAGGAATCAAACTGTATCAATTGTTTTCTAGATCGTTCTGAAAAGCGCTTTTAACGATTTAAAATAAAAATATCTTCATTTCGAAATTCCATTGGATTCTAGTGGAGTTAACGTAGTATATGAATAATACTCTTTGAATGAAAGAGATATTTCAATGATTCCCATGTTTATATTTCGAAAGGAACGAGAATACAGATGATAGGAAATTTATTCCAACTAAATTCTTCCTAAATTTTCTATTTCAACGAATAGGCTCTTACCAGAATTATAGATGAACAATGAGGAAGACCGGACTTCTTTTTTATTTGTTTTTTTATTTGTTTCCCTTCTTACTGTTCAAAGAGGAAGTCGTTCTGTTAAGTGTACACACACTTTCTATGAGAAACAATATAGAAATAGTGGTTGTCTAAGGAGATACTATGTATAATAAGATCTTGCCTTGGGAGAGTCACATATTATGTTATGCATTTACCAC--TTTTTTTTATTTTAGAAATTTGATTTATGCTTTATCGATTCATTTCATATCATGGTTCAAGCGTTAAAAATCGTTAAGGTTTACTATTCTTTTTCGAAATTCGAAGAAGTTCCCATAGAACTCTTGTCGATGGTTCAATCAATTACTTCTTCGAAATGCTAAACCAAAAAACTACTTGATTTTATTAATAATTTTATTAATAAAAATAATTTTATTAATAAACTTTCCTTCATTGATTTGTTCGATAGATACGGGATTCATATTGGAAAGAATAAGAAATCTAAGAATTAGAACCATAAGAGTAAGAGTTCTCTTTCGATTATTTCAGATTGATCGGAACAAATAGATGTAGCAAAGGAATAGAATAGGGTGCTATGTACATTCCATATATGGAATTGATATCTACATCATATATTATATGGAATTAATATCTACATATATGCAGATAATATTGTAATGAAGATAATATTGTAGATTAATCTATATTAATTAAGCTTTTCTTATTTTATTATAAAATATAACTTTATATACTGTATTACTTTATACACTACAATAAGACTTATAGAGAGTATGGTAGAAAGAAATATATGAATTTTTCTTTCTACCATACTATCGGATCACATAGAATACTGTCGATTCTAGTCCGCTCATTTCATTTAAGACGCGAAATTGGAATCCTTTTCATTTGATTTTTTCAATCATTGATAAGAACTCAGAAGTCAAGTTTCATTCAAATGAATTAATCATTTTGACTAACTGTTTTTACATAAATGATAAGTAGAAAAGCAGTAGGAACTAGAATGAACAGTGCAGTAGCAATAAATGCAAGAATATTTACTTCCATAATCTCATCGTTTTTTTAATTCACAATAACTCGGGATTTAATCCCATAGAGATGATAAATCTTTCGCCTGTAAATTCAATGGATGAATTACCTCTCGATGATATTGAATCGGATCAATATCATGAATAAGAATAACAATATCTGAGCTATCAAATCAATTCATCGTCGAGAATTGAATAGTATATCATAGGAAGATCATTTATCCATACCGAATCAAAAATGGGATTCCTGACCAATCAAGAATCCTTTTATTTATCATTCTGTTCTTTCTTTTCTATAACCTACCCTACGCCTTCCTTGTATCATCATCAGATGAAGTATCATCTGACCACCGTTCCACTTCCATTAGTCACAAACCAAAATAAACAATAGAAGTGAAATGGAAAAAGAAAGAAGTTAAGTTCTAAACTCTG------TTTTTTAATGATCTAATTTTCTTAGAAGACAAATAAGTGTGATAAAGATGAATCCCGGTAGAAAAGATCTAATATTCCATCAATTTAGGGTTTTCGATGAGACTCCT-AAAAAAAAATAGGAAGGAAGATTGATTCATTCCATTCCCTCGCTAAATTCATTCTCTCGCTAAAAGGGGCGGGATCCTTGGTTGATCTTTATCTTTCTTTTATCTTCCTTCCTTAGATTATTAGGACCGGGACACATATATCAAAAGCTCCGTGTGCAATTTGAATGAAATAGATTTTTCAAATTCAAATTAGTAATTGAGGTTACACAAAATCAGAGCCAGAAAGGGAGGTAGTTTAATCTGGAAAAATATTCCATGGTGGAATTAGATTCCATTTTTTTGGGGGGTTCGTACAAGAAACGAATTCCATTTGTGTATATGCTCCGGGGAAACATAGGGTACTCTATTCCATATTCCATTACATGGATCGGGAGCAATCAAAAATCCAGACCCAGTATAGTATCTTTTGGAATTCTGAACTGAATATAATGCTACAACAATTGTACTAATCCACATATGTCTTTCTTCCATCAATCAGTACTAGTTGAAGTAATGAAAAATTTTCATCTATTTGTTTGATGAGAAATGCGAAAGGAAGGAAAAAAG--AAAAAAAAAGGATCTCCCTTGGGAATGAAATCCTGCCCCCCCTGTCCCACCTTTCACAGAAAAGAGAGAGTTGAATTGATGTATTTATTGGATCCGTCGGGACTGACGGGGCTCGAACCCGCAGCTTCCGCCTTGACAGGGCGGTGCTCTGACCAATTGAACTACAATCCCAGGGAAATAAGGGATATAGCAGAAATTTTTATTCTTTTTTATTCCTCCGTATCGGGTATTTATGGAGGACAAGGGGTTATACCATCTCATGGTAGATTGGCGAATTATTGGGCCGAGCTGGATTTGAACCAGCGTAGACATATTGCCAACGAATTTACAGTCCGTCCCCATTAACCGCTCGGGCATCGACCCAGGAAGAATCAAATTTAGGCTTATTGGTAATCCATGATCAACTTCCTTTCGTAGTACCCTACCCCCAGGGGAAGTCGAATCCCCGCTGCCTCCTTGAAAGAGAGGTGTCCTGAACCACTAGACGATGGGGGCATACTTGCCCGACCGCCATCATACTATGATCATAGTATGATCAGTTTTTTGAAATTGTCAATATAATGGTATGATTAAATCCAAGGTCTCTTTCCATTTTTCATGATTTCATAAAATTTTTTGATTCGTGATTCATGAATTATTCATTCTAATCGCCATTCATTCTATTTCTATTATATAGATATTTTATATCTATTATATAG----------ATTATTTATTATATAGATATATTAAATATATAGATATAGAAATTTATTATTATTCTATTAAATTAGAATAA------TAAATAATATTCTATTAAATTAGAATAATAAATAATAGAAT------AAAAAAAAAAAAAATAGAAAGAAATAGTACAAAAAATAGGATTCCTTCCGGGAGTGATCTGTCCGTCAGGGGGTTAAATTCCATTTCTTCCACTTTCATTGATTCATTCATTGTTAAGATCTGCCTATCTCTATCTCACACTAAACTAGTAGATTAACAAACGATAAATCCGGGAAGAGGGATCAAGAAGTTAGCGAAATTTTTTTTTATCTAAGTTTTTTCTAATAATAATTTCGTTCAGGGGACAAGTAGAGTCTATGATTTGATCAAATATCTTGAATCTATGTCGAATTGGTAGGCGTACATGTATCAATCAAGTGAATTTCGTTCTGATGGGAATAAAATCAAGTCAATAAAAGAAAAGCAATTAAGGTTGGCCTTGAAACAATTCATTGTATTTTTCTAGACTTGCTAGGTGCTAGGTAAATAAAATTTCTTATTCAAGAATGAACCACTAACTAGCCACTATGAGTCTACTGCATGTACTTATGTATAGAATATATGTACATAGATCTATTTTATCCACATAGTGACTCATTTAAGAATTGAATCAAATAGGCCCTTTTAACTCAGTGGTAGAGTAACGCCATGGTAAGGCGTAAGTCATCGGTTCAAATCCGATAAGGGGCTTTGTCCCCTTTTTCATAAAACTCCAGTCATAGTATTTATTTTTGAAGGGAGAATAGAGATATTGTTAATATTTGTAATAAAAAAAGTAATCAACTCTATAAATAGAATAAGTTATCATTCTAATGAGTTAGAGTCTATTATAATGAATTATACTATAATTATAGTATAGTAGTTATAAAGTTAGTATAGTAGTTATAAAGTTGAACGTTTGCTCAATAAATTAGAATTATCATGAATAATGATAAGTCGCCTCTTGAATCGCCAAATACCCCTACTTTCCATTATACCAATCAAATCCATTATAAAAATTAAAAATCAACAAACAAAAGAAAAAGTAAAAGTAAGTGGACCTGACCCTTTGAATCATGACTATATCCGCTATTCTGATATAAAAATTCGATAGAGATAAAATTGGACCCGTTGACCCCCTTTTTTTTATTTCATTTCTTTGGATTTCTTTGGACTCCACAAGAATTTGTCGATATTTCCGATTAAATCTTCTTGTTCCTAGATGTTCCATAGGAATAAATTGTTATTCCGTTCTCCCACGGAAAAAGGTTTCGTTTATTCCAAGTCACAACATAAAAACCTTTTTTAATAGCTTTCTTTGATTCCAGACTAAGATTAATTTGAATCTATATAATTTTATATAATTTAATTAAATTAATAACTTAATTTTAAATTAAATTCATTTAAATTTCTATCTATATAATATTTATATTATATATTTATTTCTATTTATCATT------TATCTATATAAATAATAGAAATGGAAGATTGATTTATCTATTTAGATGTTATCATATTGTGGCTTCATGTACCAAACATTTTCCTATCAATCCATCCGATATTTTTGCTCCGACAATGTGATGGAGAATGGATGCGAGAAAGAGACTTTCATTTCCAGTCTCCTTTTTTTTATTTAATATTGTATTGAATTAAAATTTCAATTTAATGAAAAAATAGAAAATTCTCTCTTTTTTTAACAGATAAAAATAAATAGAAAAATATTCGAAGTATCTTTTTTTCTTCGACCCCCGGAAAGATATACTTTGGAGTTTTAGATTCATCTGAAGGAAAAGGAAACATAACAAAGAAGACACTAAAAGAAAATG-AAAAAAAAAAAAAAGTAAAATAAAAAAAGTAAATTAATAAATAAAATTCTGATACTTTAGTAGTTTAGTATACATAGAAATTAGAAGAATCTATAAAAATTTTTATTTTCTTAATATCACGGACAAGATCCAAGAATAAGATTATGATTAGTTAATGGAACAAGGGGATAGGTCTGAGGATCAATTGGTAGCGGGAGAGGGAGTCGTGCGTTCCTTGAACAGTTCTTTCAAAAAATTCATCTATCTGGTTGATAGGTTATAAAAAGACAATTCATAGTTCCGATGCTTATTCTTAATAAGAATAAGAAGGAATAATCGAATTGAGTTCATGATTTACCTAGGTCAGGTTATAGACCAATAAAGGATTTTTAGCTTCGAAACCCATTAGAAAGGGCAGTGCGCGAGAAATCATACATAAATGATCGAATCTTCAGACGCCCTGAAAATGCTATGAGGTGTTCGGAAATGGTCGAAGTAGTTTAATAGGAGGATTACTATGACTATAGCCCTTGGTAAATTTACCAAAGACGAAAATGATTTATTTGATATTATGGATGACTGGTTACGTAGGGACCGTTTCGTTTTTGTAGGCTGGTCCGGTTTATTGCTCTTTCCTTGTGCCTATTTCGCTTTAGGGGGTTGGTTCACAGGTACAACCTTTGTAACTTCATGGTATACTCATGGATTGGCCAGTTCCTATTTGGAAGGATGCAATTTCTTAACGGCCGCAGTTTCTACTCCTGCTAATAGTTTAGCACATTCTTTGTTGTTACTATGGGGTCCTGAAGCACAAGGGGATTTTACTCGTTGGTGTCAATTAGGTGGTCTGTGGACTTTTGTTGCTCTCCATGGCGCTTTCGGACTAATAGGTTTCATGTTACGTCAATTCGAACTTGCTCGATCTGTTCAATTACGACCTTATAATGCAATTGCATTCTCTGGCCCAATTGCTGTTTTTGTTTCTGTATTCCTTATTTATCCACTAGGTCAATCTGGTTGGTTCTTTGCGCCTAGCTTTGGTGTAGCAGCTATATTTCGATTCATCCTCTTTTTTCAAGGTTTTCATAATTGGACGTTGAACCCATTTCATATGATGGGAGTTGCCGGTGTATTGGGCGCGGCTTTGCTATGCGCTATTCATGGTGCTACCGTAGAAAATACTTTATTTGAAGATGGTGATGGTGCAAATACATTCCGTGCTTTTAACCCAACTCAAGCCGAAGAAACTTATTCAATGGTCACCGCTAACCGCTTTTGGTCCCAAATCTTTGGGGTTGCTTTTTCCAATAAACGTTGGTTACATTTCTTTATGTTATTTGTACCAGTAACCGGTTTATGGATGAGTGCTCTTGGAGTAGTGGGTCTAGCCCTAAACCTACGTGCCTATGACTTCGTTTCTCAGGAAATTCGCGCAGCGGAAGATCCAGAATTTGAGACTTTCTACACCAAAAATATTCTCTTAAACGAAGGTATTCGTGCTTGGATGGCGGCTCAAGATCAGCCTCATGAAAACCTTATATTCCCTGAGGAGGTTCTACCCCGTGGAAACGCTCTTTAATGGAACTTTAGCTTTAGCTGGTCGTGACCAAGAAACCACCGGTTTCGCTTGGTGGGCCGGAAATGCCCGACTTATCAATTTATCCGGTAAACTACTAGGGGCTCATGTAGCCCATGCCGGATTAATCGTATTCTGGGCCGGAGCAATGAACCTATTTGAAGTGGCTCATTTTGTACCAGAGAAGCCTATGTATGAACAAGGATTAATTTTACTTCCCCACCTAGCTACTCTAGGTTGGGGGGTAGGTCCTGGTGGGGAAGTTATAGACACCTTTCCATACTTTGTATCTGGAGTACTTCACTTAATTTCCTCTGCAGTATTAGGCTTTGGCGGTATTTATCATGCACTTCTGGGACCTGAAACTCTTGAAGAATCTTTTCCATTCTTCGGTTATGTATGGAAAGATAGAAATAAAATGACCACAATTTTAGGTATTCACTTAATCTTGTTAGGTATCGGTGCTTTTCTTCTAGTATTCAAGGCTCTTTATTTTGGGGGCGTATATGATACCTGGGCGCCCGGAGGAGGAGATGTAAGAAAAATTACCAACTTGACCCTTAGCCCAAGTATTATATTTGGTTATTTACTAAAATCGCCCTTTGGAGGGGAAGGATGGATTGTTAGTGTAGACGATTTGGAAGATATAATCGGAGGACATGTATGGTTAGGTTCCATTTGTATCCTTGGTGGAATCTGGCATATCTTAACCAAACCCTTCGCATGGGCTCGACGCGCGCTTGTATGGTCTGGAGAGGCTTACTTGTCTTATAGTTTAGGTGCTTTATCTGTTTGTGGTTTCATTGCTTGTTGTTTTGTATGGTTCAATAATACGGCTTATCCTAGTGAGTTTTACGGACCTACTGGACCAGAAGCTTCTCAAGCTCAAGCATTTACTTTTCTAGTTAGAGACCAACGTCTTGGGGCTAACGTGGGATCCGCTCAAGGACCTACCGGTTTAGGTAAATATCTAATGCGTTCCCCGACTGGAGAAGTCATTTTTGGAGGAGAAACTATGCGTTTTTGGGATTTGCGTGCTCCATGGTTAGAACCTCTAAGGGGTCCAAATGGGTTGGACTTAAGTAGGCTGAAAAAAGACATACAACCTTGGCAAGAACGGCGTTCCGCAGAATATATGACCCATGCTCCTTTAGGTTCTTTAAATTCCGTGGGTGGCGTAGCTACCGAGATCAATGCAGTCAATTATGTCTCTCCTAGAAGTTGGTTAGCTACCTCTCATTTTGTTCTAGCATTCTTCTTATTCGTAGGTCATTTGTGGCACGCGGGAAGAGCTCGTGCAGCTGCAGCAGGATTTGAAAAAGGAATTGATCGTGATTTTGAACCTGTTCTTTCCATGACACCTCTTAATTGAGACAGGAGATCCAATGTTTGAAGTCGGAATCAATTTGATTCCATCATACATATTGGAATCGAGTCATACTTAAAAAGTATTCTTTTTTA----TTTTTTTTTTTTTTTTTTTTTTTCAACTCATTTCTATCTAATTTCTTTTTTCTAATCTATTTTTTTATGGCTTGGCTAGG-GGGATAGCCGAGCCATTCCCTTTTCTTTATGATACTGGTCCGGGAAAAACCAATAAAGAAACAGCTCTATCCAACGAGCAAAAGGAGAGAGAGGGATTCGAACCCTCGATAGTTCTTTGTTCAGAACTATACCGGTTTTCAAGACCGGGGCTATCAACCACTCAGCCATCTCTCCGAAAGGCAATTTTTTTTATTCCTCCGAATAGAACATAGCCATATGAGTGGATACCACCACTATCGGTAGAAAGATATCCGATGTGAATCTAGAGAATCTAGAGGTCGATCTATCTATCCATAGAAATAGATGCATGATCCAGCATGTCCATTTGTGAAATAAAAAAATTCCATTCCCCTCGACTACATGTACGAATAAAGTGGTATAAAAATTAGTATAATAATAAGTTATATAGAGTCAATCAATGTATTCATGGAAAAATCCCCCCATGATGGAGTTTATTATAATTTTTTGGCTGATAGAGGGATCAAATGGTATAGTTCATTTATTGGTAGCTTGGAGGATTAAAAGCATGACTATTGCTTTCCAATTGGCTGTTTTTGCATTAATTGCTACTTCATCAATCTTATTGATTAGCGTACCCGTTGTATTTGCTTCTCCTGATGGTTGGTCAAGTAACAAAAATGTTGTATTTTCCGGTACATCCTTATGGATTGGATTAGTTTTTCTGGTGGGTATCCTTAATTCTCTCATCTCTTGAACCTATTCATCCCAGCTCCAAAAATGAAATGACCCCCCTGAATTCTTTTTGGTTGTGAGACACACTAAAATTTAATATAAATCCCCAAAATGCAAATAAAGAAAACAAAAAAAATTCGAGGGGGGTCAAACTTTTTAAATG--AAAAAAAAATGAATAAATAAAATAGTTGGAATCCCCCTGAAGAGAGTCTCTGGCCCGGTACTACACAAATAGAATCCAGGCATATATATATATCATATATGTGCGGACATATTACGTATCAAGAACGAAAAAAATGCGGATATAGTCGAATGGTAAAATTTCTCTTTGCCACGGAGAAGACGCGGGTTCGATTCCCGCTATCCGCCCCAATTTTATTTAATTATTTAATATGATAAAGGATTCGGTATAGTTGGCCGTGATAGTGTAGTGGTTCTACCCCCCCTCTTTTCCTCTCACCCCAAAATAAAAACCAGTAATTAAGTAATTAATTACTAGTTAACCGAGTCAAACCTCATT-AAAAAAAAAGATGTTGCGGAGACAGGATTTGAACCCGTGACCTCAAGGTTATGAGCCTTGCGAGCTACCAAGCTGCTCTACCCCGCGCTGAAGAGAAGAACTAAAAACTAATAAAAAAACAAGGATTGAATGCGCCCCTCTACCGTATCTGTACAAATAGAATAGCCCATTTATACAGAATGGTAAAGGGGCCTCTATGATCATCGATCATAGAAATGAAGGGATCTTTTAATCCTTACCAACTTGATCTTGTTGCCCCTGGCAACAAACATGCATGAACCATTTCGCGAAGTATGTGTCCGGATAGTCCAAAGTCTCGATAGTTAGCTCTCGGTCTTCCGGTCGAAAAACAACGTCGATGAAGGCGTGTAGGCGCACTATTCCGCGGTGGGGATTGTAACTTTCCATGAATTTCCCATTTGTCACTCAACGAATGAACTTTGCTTATTTCTTTTTTTGAGGATCGACGAATCAAATGATATTTCTGTTCCAATTTTTTCCTTTTCTTCTCCCTCTGAATCAAACTTTTCCTTGCCATAATGGTTCAGTTCCTATTAGTATCCATGATACAAGTCGGATCCTAGATGTAGAAATATAAGAAGGTGGACCTCCTCCCCATCAAAAGAAATGAGACTATCGCGGATATAACACACTAAAAAATTAACCAAATTTACCCGATGTAGAGGCAATCAAGAAAGCCGCATAAGTGAATATATAACCTACAGAAAAGTGGGCTAATCCAACCAATCTTGCTTGCACAATGGAAAGTGCCACTGGTTTATCTCTCCATCGAATCAAATTGGCCAAAGGTGTACGTTCGTGAGCCCATGCTAAAGTTTCAATCAATTCCTGCCAATATCCACGCCAGGAAATTAAGAACATAAATCCAGTAGCCCAAACAAGATGTCCAAATAAGAACATCCACGCCCAGACCGATAAACTATTCATACCAAAGGGGTTATATCCATTGATAAGTTGGGAAGAGTTTAACCATAAATAATCTCTTAACCATCCCATCAAATAAGTGGAAGATTCATTAAACTGCGAAACGTTACCCTGCCATAATGTGATGTGCTTCCAATGCCAATAAAAAGTAACCCATCCAATGGTATTTAACATCCAGAAAACCGCCAAATAAAATGCGTCCCAAGCCGAAATATCACAAGTACCGCCTCGTCCCGGGCCATCGCAAGGAAAACTATAACCGAAATCCTTTTTATCTGGCATTAACTTGGAACCGCGCGCATCTAAAGCACCTTTTACTAAGATCAATGTAGTTGTATGTAAACCTAGAGCAATAGCATGATGAACCAAAAAGTCTCCAGGACCTATTGTTAAGAATAGTGAATTACTATTCTCATTAACAGCATTTAACCAACCGGGCAACCATATACTTCGGCCCGCATTGAATGCCGGGCCGCTCGTTGAAGATAAAAGTACATCGAACCCATATGAAGTTTTACCATGAGCAGATTGGATCCATTGAGCAAATATGGGTTCGATCAAGATTTGTTTCTCCGGAGTACCAAAGGCAAGCATGACATCATTATGAACATAAAGTCCCAAGGTATGGAACCCCAGAAAGAGGCTGGCCCAACTTAAATGGGATATGATAGCTTCTTTATGGTCTAACATTCTTGCCAATACATTATCCTCATTCTGTTCCGGATTATAATCTCTAATGAAAAATATAGCTCCGTGAGCAAAAGCTCCTGTCATGATGAACCCTGCGATGTATTGGTGATGTGTATATAACGCAGCTTGAGTAGTAAAGTCCTGTGCTATGAATGCATAAGCAGGTAAAGAGTACATGTGTTGAGCTACCAAGGAAGTAATAACCCCTAAAGAAGCTAGAGCAAGACCTAATTGAAAATGAATTGAATTATTGATTGTGTCATAAAGACCCTTATGGCCACGCCCCAATCGTCCCCCCGGAGGAATGTGTGCATCTAAAAGATCTTTCATACTGTGCCCAATCCCGAAGTTAGTTCTATACATATGACCAGCAACGAGAAAAATAAATGCAATAGCTAAATGATGATGAGCAATATCAGTCAACCATAAACTTTGCGTTTGTGGATGGAATCCCCCGAGAAGGGTTAGAATGGCGGTTCCTGCTCCTTGGGAGGTACTAAATAAATGACTACTTGAATCGGGGTTTTGAGCATAAAGATTCCACTGACCTGTAAAAAGTGGGCCTAACCCTTGGGGATGTGGTAATACATCTAAGAAATTATTCCATCGTACGTACTCGCCTCTGGATCCAGGAATAGCGACATGCACTAAATGTCCCGTCCAAGCTAAGGAACTTACTCCGAAAAGTCCTGACAAATGATGATTGAGACGAGATTCGGCATTTTTGAACCACGAAACACTCGGTTTCCATTTCGGTTGTAGGTGTAACCAACCTGCTATTAAAGATATGGCAGAAAGAAATAATAGAAAAAGAGCTCCAGTATAAAGATCTTCATTAGTGCGTAAACCGATTGTATACCACCACTGATAAACACCAGAATAAGCGATATTCACTGGGCCAAGAGCACCCCCTCGAGTAAAAGCTTCCACAGCCGGTTGACCAAAATGAGGATCCCAAATTGCATGAGCAATAGGCCTTACATGTAAAGGGTCCTGTACCCATGACTCAAAATTTCCTTGCCAAGCTACATGAAACAAATTTCCGGAAGTCCACAGAAAAATTATTGCTAATTGCCCAAAGTGAGAAGCAAAAATATTCTGATAAAGACGTTCTTCAGTAATATCATCATGACTCTCGAAGTCATGTGCGGTAGCAATACCAAACCAAATACGACGAGTAGTGGGGTCCTGAGCTAAGCCTTGGCTAAACCTTGGAAATCTTAATGCCATAATGCTTTTCAAATCCTCCTAGCCATTATCCTACTGCAATAATTCTTGCTAAGAAGAACGCCCATGTTGTGGCAATTCCACCCAGAAGGTAATGAGCTACTCCTACAGCACGTCCTTGTACAATGCTCAAGGCTCTAGGCTGAGTAGCAGGAGCAACTTTTAATTTATTATGAGCCCAAACGATGGATTCAATAAGTTCTTGCCAATAACCACGTCCGCTGAATAGAAACATTAAACTAAAAGCCCATACAAAATGAGCACCTAGGAAAAAAAGGCCATATGCAGATAATGAAGAACCATAAGACTGAATTACCTGGGATGCCTGTGCCCATAAGAAATCGCGGAGCCACCCATTAATAGTAATGGAACTCTGTGCAAAGTTTCCTCCTGTGATATGAGTTACTATTCCCTGATCACTTATACTGCCCCAAACATCTGACTGCATTTTCCAACTGAAATGGAATATTACTACCGAAATTGCATTGTACATCCAGAATAGTCCTAAAAAGACATGATCCCAAGCCGATACCTGACATGTCCCCCCTCTTCCCGGCCCATCACAAGGAAAACGAAAACCAAGATTTGCTTTATCCGGTATCAAACGGGAGCTACGAGCAAATAGAACACCTTTCAGGAGTATCAATACCGTCACATGAATCGTAAATGCATGAATGTGATGGACCAAAAAATCTGCGGTTCCTAATGGAATAGGTAACAAAGCCACTTTGCCACCCACTGCTATTAAATCACTACCCCCCCAAGTTAAACTGGTGCTTGTTGTTGCACCAGGAGCCGTTGCACCAGGCGCCAAAGCATGGGTATTTTGTATCCATTGAGCAAAGACGGGTTGTAATTGTATAGCGGTATCTGAAAACATATCTTGGGGACGCCCTAAAGCGCTCATGGTATCATTATGAATATACAAACCAAAACTGTGAAAGCCTAGAAATATACATGCCCAGTTGAGATGTGATATGATTGCATCGCGATGTCTAAGGACACGATCTAATAGATCGTTGTATCGAGTAGTTGGATCATAGTCTCTTACCATAAAAATGGCTGCATGCGCAGCAGCACCAACTATGAGAAATCCACCAATCCACATGTGATGGGTGAACAATGACAGTTGTGTACCATAGTCAGTAGCTAGATATGGATAAGGGGGCATGGAATACATATGGTGAGCCACAACAATGGTTAAAGAGCCTAACATAGCCAGGTTAAGAGATAATTGAGCATGCCATGACGTTGTTAGGATCTCATATAGACCTTTATGGCCCTGGCCTGTAAATGGACCTTTATGAGCTTCTAAAATATCTTTTAGACCATGACCAATGCCCCAGTTGGTCCTATACATGTGACCCGCTATCAGGAAAAGAATTGCAATAGCTAAATGATGGTGTGCAATATCGGTCAACCATAGACCCCCAGTTACCGGATCTAATCCTCCGCGAAAAGTAAGAAATTCCGCATATTTTGACCAATTCAAGGTGAAAAATGGGGTTGCTCCCTCGGCAAAACTGGGATAAAGTTGAGCCAAAAGATCCCGATTCAAGATAAATTCATGAGGAAGTGGTATCTCTTTAGGATCTACTCCAGCGTTTAGAAATTGGTTAATCGGTAAAGATACATGTACTTGATGTCCCGCCCAAGAAAGAGACCCAAGTCCTAGTAGACCCGCTAAATGGTGATTCAACATAGATTCTACATCTTGAAACCAAGCCAATTTTGGAGCAGCTTTATGATAATGGAACCAACCAGCAAAAAGCATTAACGCTGCAAAGATTAATGCACCAATTGCGGTACAATAGAGTTGTAATTCACTAGTTATTCCAGATGCTCGCCAAATCTGAAAAAAACCAGAGGTTATTTGTATTCCTCGGAAACCCCCGCCCACATCACCATTCAAGATTTCTTGGCCCACTATTGGCCAAACCACTTGGGCACTAGGCCTAATGTGAGTAGGATCGCTTAACCATGCTTCATAGTTGGAAAAACGAGCACCGTGGAAATACATGCCACTCAGCCAAAGAAAGATGATGGAGAGTTGACCAAAATGGGCACTAAATACTTTTCGAGAGATCTCCTCCAAATCACTGGTATGGCTATCGAAATCGTGAGCATCAGCATGTAGGTTCCAGATCCAAGTGGTAGTATCAGGGCCTTTAGCTATTGTTCTTGAGAAATGACCCGGTCTGGCCCATTCCTCGAAAGAAGTTTTTACGGGATCCCTATCTACCAAAATTTTTACTTCTGGTTCCGGCGAACGAATAATCATTGAGTCCTCCTCTTTCCGGACAACACATACAAAGAGACCTGCCAACTAAATAATTAGCGAACCTCTGAGAGATT--TATATATATATATAGAATTTGTTTTTTTCTCTTCTATTCTATTTCTATCTCCCATA-----TATCTATTTTCTTTAGTTATTCACTAGAGCAATTATGATTTAGAAGTCGATCCGGGGCAAGTGTTCGAATCTATTATGACATAGCCATGAGGCGCCCAACGGACCTTTTAAATCTTTTAAAATCCCTTTTTGGGCTTTGGATTGATGCAAAACAACTTTTTTGTGCAACCTAGTGCATATTGTATTCGTATCTCAATTAGAAGTGCTTAGAAGTAGATGCTTCATGTTTTACATAGAACATATTACTATTACTTTATTCCAATCCAAATTTCAAATCATGATTCTAAATCATGCGAGCAGCCATTATCCATTACTAAGAGATATCCTAGTATCTTATCTATATTTAGTCATTTGAAGGTCTCTTTTATTAGTTTTAATAGTAATTCGTTTTATCACTAGAAAAAAAAAAAAAAAAAAAGAAAGATATTTTGTACTCTATCTCTCTATCTTTTATTCCTACAAAATACCAAACGAAATAGAACGATTTTAGAAAGGATATAATGAAATTATTTGATTGGTTTTCCCAGAGGAATGATCATTTTATTTGACTGATGGGGTCAACAAACAATTAATTCTAACAAATATAAAAAATTCTAAATAATAAATAAACAGAGTCTTCTTTTATTCGAAACGTCTAGTGATCTTCAACCAATTATGTGCTTCAATATAATTATCAGGAGTAAGCGCTATAGCCTGTTTCCAATACTCAGCGGCTTGATCGAACCAAGCCTCTGCAATTTCAGAATCTCCCTGTCGAATGGCTTGTTCTCCCCGGTCGGAATAGGCCGATCAATTCCTTCCCTTAGAACCGTACTTGAGAGTTTCCTAACTCATACGGCTCCGCCGTCAATTCTTTTGGTATCCCATTTTAATCTACCATATCTAACTGAATGAGATTCCTCATAGATCTATCCCATTTTTCGGGCTAACCAAAAGAGGTTAATTACATGAGTTTCAAACTTTAATTTGGATTAATAATCGGTTTTAGTTTTATCTTTTCTCCTACCTTCAGAAGAATAAAGCATAAGCATTTCCCCTTATTGTTAGAATTTTCTGAAAGGTAACTATCTCGGTTTCATATAGAAATTTATATAGAATCTTTGAAAAAGACTTTCCTTCATAAGAAAAGACTTACTATCTTTGGGATCTGATCCTACACCGCTGCTCAATACTTTAGTGGATCGACTCTATTACATAAGTTGATTCCTAACTTTTATATCACATCATGACCATAAGTAAGCAGTTCTTATTGTATCGGCCTAAAACCTCGCTAATTGATCTTTACGGTGCTTCCTCTATCAATTAGATCCTTTATCCATAGAATAAAGTAGCTAGGCATATCTATTTCTTCATATTTCGGCTTCTATGAAGTTTCTTTCTTTGCTACAGCTGATAAAAATCGTTGTTTTAGACGATGCATATGTAGAAAGCCTTTTTTTTCTAGTATTTACTATCTAGTATTTACTAGCAGATTTTATCTTTCTTTTTTTCTTTCTATTTCTATAGTGGAGATAGTCGCACGTAATGACAGATCACGGCCATATTATTAAAAGCTTGTGGTAAGAATGGATTTCGTTCTAGTGCTCGAAAATAATATTCCAAAGCTTTCGTATGTTCTCCGTTACTTGTGTGGATAAGGCCTATGTTATAGAGTATATAACTTCGATCATAGGGATCAATTTCTAGTCGCATAGCTTCATAATAATTTTGTAAAGCTTCCGCATAATTTCCTTCGGATTGAGCTGACATCCGTTACGGTCGTCATTCGAGTCAAAGAATCTCCGTTCCAGAACCGTACGTGAGATTTTCATCTCATACGGCTCCTCCCTTATGTGCATAATGAGAATAATACATGGAATCAAAAAAGATTAAAACATTCTCATTATTAACTGAGCAGGGCTAGTGTTTTTACAAGAAATCTCTAGCCAACCTCCCTGCAAGAGATCTTTTCTTAACACCAAGTGTGTTGGTACTAGATAGAAATGATAACTCCAACAATTTCTTTGTTCTCAACGCCGCCTAATTTCTAGGAATTAGTCACTTCAACAGCCTTCGATGGTTATACGAGTATCCAAAATACGAACGAGATGGATGTTTGTTGTCCCAACCATTCTTTTTAGTCCCCAGCCCGATAAGAAAGGGGTAATTTATAACAAAGTTTTTTTGTTGTTGATTCCTAGGTGTAGTGCTTCTTCCTCTATGCCGCCTATTGGTACTTGTGGGGTAGGATTGAACTGTAATACAGAACCTCTAGGTGTAACCTTTCGCTTAATACTCTAGAATCGACAATTGAAGTAGAGCATCTGAGGCCGCATTAATCGAGGATACACGACAGAAGGAATTGTTTTATTTCCAAACTTCACCTTCAACAAGCGTAGATTTATTTCAAAAATTTTCTTTTTATCCCGAATCTTGTGTCTTTCTCGTAAGACTGAGAGCAGT----AAAAAAAAAAAAAATAATCAAATCACACCATCTCTGTAATAGGCAAATGCCTCTTTTTCTCCTGAAGTTGTCGGAATTATTCGTAATAAAATATTGGCTACAATTGAAAAGGTCTTATCAATAAAATTTCCATTTATCCGCGATCTAGGCATAGGTAGCAGTCCATTCTATAATTCTTCTCATTACCTCTCGTGGGAAAACGATCCCACAAAGAAAAGAATTGTACAGTACGAAATAACATAAAAACAGATTCATTTC-----AAAAAAAAAAAAAGATATGGGCTTTCTACTCAAATTGTTCTTTTTTGACATTGATATGAATCGATAAGAAATAAGAAATATTGGAACCCCATTAGATTTCACCCAAATGTAGTAATATACCAATGAAGGCAACTAATTCGATTTCATTGAAGTTAGAGATTAGGATAACTCGAGAAGTTTTGATTGAATTATGATCCAAAGAAGAAAAAAGATCGAATAATCATTCTATGGTGAAAAAAGAATAACTGTCTATTTTGTGTTGTGTGCATAGCAAATATACACTATACAATCAAATATAAAAATCCTTGGAATGTTTTATAAATTTGTAATAGATCTATGGGGGAAGGGGTTTGTTGTTGAGAACTCTAAAACTGGAAAAGAATTTGAGAATTCTTATGGTACGATGGAATCATCGTCTAAATAAAATTATGATCTAAAGGTAAAGGTAGCCATTAACCATAGTCTAAAAAATCTAGACCCATCCATCAGTCGATTCGGTCTAATTCATTGATTTAATCTGGTATAAATATCAGAAAAAGAAGGGAACATCGTCTTCACAAATATGAATAGACTTTTTTTTAACAGTTTTTCACAAGAAAAATTTTTTCTTTATCCCCCAAGCCACGAAGGAAAGATCTTTCCTTGATGAAAATTTTCTTTATAGTTAGAATTGATTTGATTGATCGTGCCTATCCAATAATCTAATATGAATGACTCGCTATTCACTCGGTTTTTGGGTCATAATCATTATGTAGGAGAGATGGCCGAGTGGTTCAAGGCGTAGCATTGGAACTGCTATGTAAGCTTTTGTTTACCGAGGGTTCGAATCCCTCTCTTTCCGTACCTTCACCTAATATACCAATGTTACTGACTGTAATGTATCAAATAGCAATAGATACCATTATTCCAACAGTTAGCCCTTTCTTTGATATAGATTTTCTCTATTTCGAATTGCTGTGGCACGGAAAATTAGAAAGAGTAGACAAGGAATGAAAATCTCCCTGCTGGTTTATGATACATAAATGGGAGAAAAATCCGAGTCAAAGCCTTATTTATCTTAACCTTAGGTCAATTTACTTCGCCGAAAGGTAGCAAAATTGTCCGAACCCTTGTTTTTTTTAGTTAGGTTTAAGTCTGACGAGAATAATATTCTACGACTAGCAATTCATTTATTTTCAAACCGACCCATTTCCTATCTATTATTTGATTGACTAATCCTTTATATTGGAATGGGTAAAGAGTCAAATGGTTTGGCAATTCCTCATGAGGGGATGAATTGAGAGAATTCTGAATCAGAGCTCTGGATTTTTGTTCATCCCTTGCCGTAAGAATATCTCGGGGTTTGCAACGATAACTTGGTATATCTACTATACGACCATTAACTAAAATATGTCTATGGTTAACTAATTGGCGGGCTCCGGGAATAGTCGAAGCCATACCCAATCGAAAAAGGATGTTATCCAAACGCATTTCAAGTAATTGTAATAAAACCTGACCTGTTGACCCTTTGGCTTTTCCGGCGATACGAACGTATTTAAGTAATTGTCGTTCTGTAAGACCATAATGAAAACGCAATTTTTGTTTTTCTTCTAGACGAATACGATATTGAGATTTTTTCCCGGAACGCGATTGGTTTCTAAGATCATTTCCGGCTATAGGCCTTTTATTAGTTAGTCCTGGTAAAGCCCCCAGACGGCGTATTTTTTTGAAACGAGGTCCTCGGTAACGCGACATAAAGACTCCTTAATTCTTAATTTATATTTTATTTATTTTATTAAAATTTCATTTTACAGAAAAAACCTAAACGAAAACTGAACTAAATGATAAATGAAGCGAAATCTACGGAAGTATTGTACTAGAAAGAATAATGAGATGAATTATATAAATATTCAAACTCCCTTCTATATATATAGAG-AAAAAAAAATCCTTTTCTTGACATAGTTGGAAGTTCCTATAACATTATTAACATAATAAATCAGTAATCTTTGGAAAAATCTTTGGAAAAGGGGGAAACGCTTTTTCAATATTCTTTGATTTCAAAGGGACAGTATCAATCATGTAAAAAATAGAATAAATAGAGAAAAGCCGGCTATCGGAATCGAACCGATGACCATCGCATTACAAATGCGATGCTCTAACCTCTGAGCTAAGCAGGCTCACATACACATAACATAAATTTTACATGCATAGAAATTTAATAAACTATTGGAATCTTAGTCTTAGCTATTAACTAACTATTCTATTATTTTCATTCTTAGCTATTCAATTCAGAATTTCTATGAATAGAGAAAAGAATAGAATTGAAAATAAATAATAAATATTGAATATTATAGAACATAACAATTAATATAGCGATACGATATATTACGATATATAATTTTGATTTATTTATCACAATTCTATATTATTAATTAGATATATATATTAGTAATTAGATATATATTATTAATTAGATATTAGATAGTAAATATTATTACTATATTATTAGATAGTTTTGGTTTTTCGTTTTTAAATTCATTTGCAATTTTTTTTATTACATTTTCGATATTTTATTCCATATCATATATTTCTAATTATTAAATTAGAATCTTATTAAAGATATAGAATTCTATATACATTGTAATTTTATATACAATTATATATATATTTATATATTCTATATATAATAGAAATATATACAAAATATACATTTACATATTGCTTTGTTTTCTATATCTATTTTCTATAGATTTTTACATAATAAATTTAATCTAAGATAAGTTTAATCTATTTAATCTAATATTTAATCTAATTATTAATCTAATTAATTCATTCTAATTATTAATTAATTCTAA-TTTTTTTTTCTAATCTAATTAATATTAAAATATTAATATATTAGTGGACTAGTTAATTATTTAATTATAACTAATGAGCCATTCCTCCGCTTTCATTCGTAAAGGCGGAAGTTAAGACGAAAAAAAAAAAAAAGAATCGATCGTTCAAGTATTCCAAATTACATGAGAAAAATGATAAAGGGAGAAAGATATATATGTGGTATATATCCATCGAATCTATATTGAATTTCGGATGCAAAAATGATAGAATCATTTTTGATTGAACCAAATAAAGGTCTCCTCAAATATGGACCTCCTATACCTATAGAAGATGAAAGAAGATAAGCAAGAAATCAAAGAAGAGAAAACACCTTTCGAGATAGGAATCGGTATCTAATGAATTTAACGATTCCAGTATAAACGAAAGAAAAAGGAAACGACATCACAATGAGATCTTAATCTCAAAACAAA--GGGGATATGGCGAAATTGGTAGACGCTACGGACTTAATTGGATTGAGCCTTGGTATGGAAACCTACCAAGTGATAACTTTCAAATTCAGAGAAACCCTGGAATTAATAAAAATGGGCAATCCTGAGCCAAATCCTGTTTTCGAAAATAAACAAAGATTCAGAAAGCGAAAATAAAAAAAGGATAGGTGCAGAGACTCAATGGAAGCTGTTCTAACAAATGGAGTTGACTGCGTTGGTAAAAAAATCCTTCCATCAAAACTTCAGAAAGGATGAAAGATAAACCTATATACATACGCATACATACTGAAATCCTATATCAAATAATTAATGACGACCCAAATCTGTATCCGTATTTTTTTATATGAAAATGGAAGAATTGTTGCGAATGGATTCCACATTGAATAAAGAATTGAATATTCATTGATCAAATCATTTACTCCATAGTTTGATAGATCTTTTGAAGAACTGATTAATCGGACGAGAATAAAGATAGAGTCCCATTCTACATGTCAATACCGACAACAATGAAATTTATAGTAAGAGGAAAATCCGTCGACTTTAGAAATCGTGAGGGTTCAAGTCCCTCTATCCCCAAAAGCCCATTTGAGTCCTTAACTATTTATCCTATCCTTTTTTTT---TCGTTAGCAGTTCCAAATTCGTTATCTTTCTCATTCACTCTACTCTTTCACAAACGGATCTGAGCGGAAGTGCTTTTCTCTTATCACAAGTCTTGTGATATATGATACACGTACAAATGAACATCTTTGAGCAAGGAATCTCCATTTGAATGATTCACGGTCCATATTATTATTCGTACTGAAACTTACAAAGTTTTCCTTTTGAAAATGAAAATCCAATAAATTACAGGGCCTGGATAAGACTTTGTAATACCCTTTCGTTTTTTAATTGACATAGACCCAAGTTATCTAGTAAAATGAGGATGATAAATCGGGAATGGTCGGGATAGCTCAGCTGGTAGAGCAGAGGACTGAAAATCCTCGTGTCACCAGTTCAAATCTGGTTCCTGACACATGATTAATTTGTATGAGTATCTATTCGACAAATTAATTGATATGGATCGACATACATATTTATTAAAAATCTAGATTCTAATCTAGATTTTTATCCAGCTAGGTGTTTAGAGATAGAGATATACCCCATCTATAAAATAGATGGGTAAAGAATATATTCTATAAAGGTATGTAAAAAATTAGACTCTATTTCATCTTCTTTTTTATTTCTACTCTTGTTCAAATAGAATGTTAATATTTCATACACATATACATATTCGAAA----GGTTAAATTAGTTGGTTGAAAAAACCCAAAAGTTTAGTCTAGAGGAGTTAAAGGATGAGAATAAATAAGATTCAGTTCAGATACAGTACAAATAAAAGAAATCCGATCCCCTTTCAGTTCTTTGTATTTTTGTTCATATTCTATTTCTTCATCCCTTCCTACATGACTTTATAGAAACCGTCTAAGTGATGTGCGCAGTACAAAGTTCATGATGCAGGATTCATTTGGTTCATCCTATTAACTCGGTTCATCCGAAATAAGTATCTTCCAAATTTGAGAATCCCAACGATATTGTCTTTTCTTTTTTTTTGTTGTTGTTAGCCCATCCATACCATAAGACAAATGAAACTTCAATTACTTTAGTTTAATCTAAAACAGAACGTACAATCCTTGAATATCTGGAATTCTGGAATTGTCGAAGTGAAGGTTAGTTTCTTATCATTCAATGAGCATCTTGTATTTCATAAAAATTGGGGGCAATATAATCCTTACGTAAGGGCCATCCTATCCAACTTTCGGGCATTAAGATACGTTTTAAGCGCGGATGATTATCATAAGAGATTCCCAACATATCATAAGATTCCCGTTCTTGAAAATCTACACTTTTCCAAACCCAGAAAACAGACGGAATTCTAGGATTCCTTCTTGTAGCAAATACTTTTATGCACACCTCTTCTGGTTGATCTACACCATATTCTATTCTCGTAAGATGATACACACTAGCTAATAGGCCACCAGGTGCTACATCATAGGCACATTGGGAACGTAGATAATTGTAACCATATACATATAAAATGACAGCAATGGAATACCAATCTTCGGGCTTTATTTGTAAAGTCTCTATTCCTTGGTAATCAAAGCCCAAAGATCTATGAATTATCCCATGCTTGACTAGCCAAGCAGACAAACGACCCTGCATCTTTTTTATCTCTCCCGCATTTTATTTGTATAAGTATTTCACATTTACGATGAAATTTATGAGGATTGACCTTCTACTTGTTATTCTGTACAAAAGAATTCTGTCTAATTCACTAATTCATGGGAGGATACTGAACTTTTGTATTTGAAAAATATTTCACGAGGGACCTCTGAGGTAGATGGCGGTTGATAAAGTAATCCTTGATTATAATTTCCAGTATTCATACTGCGTCCAACATGAAATTTATGATTGGTAGTAAAACACCGATTCTCCCATTGAGACCTAATTCTATCTTCATAGATTTCTCGAGATATTTTCTTACGAAGTTTTGTTATAGCATCTATAACTGCTTCCGGTTTAGGTGGACAGCCTGGCAAATAAACATCCACAGGAATTAGCTTATCGACTCCCCGAACAGTACTATAAGAATCGGTACTGAACATCCCTCCTGTAATTGTACATGCTCCCATAGCAATAACATATTTTGGTTCAGGCATTTGCTCATATAATCTCACTAAAGAAGGAGCCATTTTCATTGTTACTGTTCCTGCTGTTAAAATTAGGTCTGCTTGTCTAGGACTCGATCTTGGTACCAGTCCATAACGATCAAAGTCGAATCGTGAACCTATTAGTGAAGCAAATTCAATGAAACAACAACTAGTACCATAGAGAAGGGGCCATAAACTAGAGAGTCTTGACCAATTTGAAAGATCATTTAATGTAGTTGAAATAACTGAATTTTGGGTTGTTCGATCAAGTAAGGGAAACTTAATGGAATTCATAACTGTCTCAATCTTT-TTTTTTTTTTTTTTCTTTTTATTGTCTGAATATTCAGGAGCTAAGACCATTCCAATGCCCCCTTTCGCCATGCATAAACTGAACCAACAATTAAGATAAGCACGAAAATGAAAGCTTCTATAAATACAGATACACCCAATACATCGAAACTCATTGCCCATGGATAAAGAAAAACCGTTTCAACATCAAAAACAACAAAAACTAGAGCAAACATATAATAACGAATTCGAAATTGTAACCAAGCGTCGCCCATTGGTTCTATACCCGATTCATAACTAGAAAGTTTCTCTGGTCCTTTGCTAATAGGGGCTAAAACTCCGGAAATAAAAAATGCCAAAATAGGAATAAGACTTGATATTATTAGAAATGCCCAAAAAATATCATATTCGTAAAGCAGAAACATAGACGCACTCCTATGAATGTGGAAAATATAACGGATTAGTCGATTTGAATTAGAATTGTCAAGTCATCCATACCTTTTTAGTCAAAACAAACAAGAATTCATTTTGATCGAATCGGCTAGTTTTGTTTGTTTACTGTGAGGCATGTCTCGTTTCAAGATTCATCGACTAGAATCCTATTTCCATTAAACGTATTTCTTTCGATATAATTTTATTTCGATATAGTTAGTATAAATAGATATTGCTTTTATACAAATAAAATTCTCTTATTATCTAGGATTCTCTCTAAAGAAAAGAAATTCTAAAATTCTAACTAAAATTCTAAATATAAATAGAATTTTCATTTTTTGTTTAGAATTTTTAATTTAATATTTTTAATTCTA--TTTTTTTTTTGAATTCAATTTTATTTATAATTTATAGGGCTATACGGACTCGAACCGTAGACCTTCTCGGTAAAACAGATCAAACTCATTATTATCAAAATGATCCGAACTGTTTCAAAGACCCAACATGCATTTTTTTTTTGCATTGGGCTCTTTTATTAACTGATATAAATATCAGCCAATCTGCCATATTTTTTCTTGACAGAAAAATAAGGAGATGGCTCCCCGTGCTCTGATTCATTCTTTTGATTTTGATCCAGGAGCACTACCAAAGTGTTTCAAAAAAGGGTTATCTTGACGTAGGTCGGCCTTTGGCCTAGATCAACTTAAGTTAAATAAAGTCTCTATCGCTCTGCCTAAAAATCAAATATGAAACTTTATACACCTTAAAGTTCATAGGACGAAAAGATATTTTTTTGAGGTCCTTATACTCATTATGCCTAGCCTTGAATAGACTGGGTATTCACCTTATCAATATCTCAAATCAATGACGGGTTTTGTTTGGCACCTAAATTTAATGGGCACCTGAATCAGACTGGACCATTTGTCAGGCTATTGTTCCCTCAAAGTTATGGAGTAAGACATCGATTTTTCAATAAGATCAATTCTTTTGATTGCATGATGGACTCCTCTGAAAAACATTGGCGCGCGTGTAAACGAGGTGCTCTACCTAACTGAGCTATAGCCCTTAGTGCTTGTGATACATATTTTATCATGTAGATAATTTCTTGTCAAGATGACTATTCTATGATCCAACATCATAGCTGTTTGATTGGTATTGCTTATAAGTAATATGATATTTATAATCTATCGATGCGATAGGTCTCGTTTGGTTCTCTTTGGGATGATAAATGACCTACTTAACTCAGTGGTTAGAGTATTGCTTTCATACGGCGGGAGTCATTGGTTCAAATCCAATAGTAGGTAGAACTTATTGGATACCAGAGTCAATGGTATCTAATAAGTTTTTCTATCCACCTTCTTTTAGTTTATTGATTTTGTATTTTTCTATTTCATTTTTTTTTTCGTTGAATTATAATCTGATTCCGCTTGATTGTATTCAATCAAGCGGAATCAAATCAAAATAGGGTGTATAAACAGAGCTTCTTTTGATTATTCGGACGAACCTAGTTACGAAATCACATTGATAGCTTCGACTCGTGTCCTAGCTCGTCTGAGAGCTAGATTTGCCTCAATTATTTGCCTCTTGCCTTCAGCTTTCTTCAAATTAGCTTCTGCTATTTCAAGAGTTTTCTGAGCTTCTTGTGGATCAATGTCACTACTCTTCTCCGCATCATTTACTAAAACAGTGATCTCATTATTGCCTATTCTAGCAAAACCGCCCATCAGAGCCATCGTTAACCATTGATCGTTAAGGCGTATTCTCAAAATACCTATATCTATAGCTGTGGCAATAGGGGCGTGATTTGGTAATACGCCAATTTGGCCACTATTAGTAGATAAAATGATTTCTTTCACTTCGGAATCCCAAACAATTCGATTAGGGGTCAGTACACAAAGATTTAAGGTCATTTCTTCAAATTGCTCTCCATTTCTAAGTTCATAGCCTTTGCAGTAGCTTCATCGATGTTACCTACCAAATAAAAGGCCTGTTCAGGAAGACCATCTAATTCTCCGGAAAGGATCAATTGAAACCCTCTAATTGTTTCTGCTAGACCAACATATTTTCCCGGAGAACCAGTAAATACTTCTGCTACGAAAAACGGTTGTGATAAAAAACGCTCAATTTTTCGCGCTCTTGCTACGATTAAACGATCCTCTTCAGATAACTCGTCCAACCCAAGGATAGCTATAATGTCCTGAAGTTCTTTGTAACGTTGTAAAGTTTGCTTAACTCTTTGCGCAGTTTCATAATGTTCCTCACCAACGATTCGAGGTTGAAGCATAGTTGACGTTGAATCTAAAGGATCTACTGCTGGATAGATACCTTTGGCAGCTAATCCTCTTGATAGTACGGTAGTAGCATCTAAATGTGCAAATGTCGTAGCAGGAGCAGGGTCGGTCAAATCGTCTGCAGGTACATAAACTGCTTGAATAGAAGTTATGGACCCTTCTTTAGTAGAAGTAATTCTTTCTTGTAAAGAACCCATTTCGGTACTAAGGGTGGGTTGATAACCCACAGCGGAAGGCATTCTACCCAATAAGGCAGATACTTCGGATCCTGCTTGGACAAAACGGAAGATATTGTCAATAAATAGAAGTACGTCTTGTTCATTAACATCGCGGAAATATTCCGCCATAGTTAGGGCAGTCAAACCAACTCTCATACGAGCTCCCGGCGGTTCATTCATCTGACCGTAAACTAGAGCTACTTTTGATTCTGCAATATTTTGTTCATTAATCACCCCAGATTCTTTCATTTCCATGTAAAGATCGTTTCCTTCACGAGTACGTTCACCTACTCCGCCAAATACAGATACACCCCCATGGGCTTTGGCAATATTGTTAATCAATTCCATAATGAGTACTGTTTTACCCACTCCAGCTCCCCCGAATAATCCGATTTTTCCTCCACGGCGATAAGGGGCTAAAAGATCTACTACTTTAATTCCTGTTTCAAAAATAGATAATTTTGTATCTAACTGTATAAAGGCGGGTGCAGATCTATGAATAGGAGATGTTGTGCGAGTATCTACAGGACCTAAATTATCAATAGGCTCTCCAAGCACATTGAAAATTCGTCCGAGAGTCGCTCCACCGACCGGAACACTTAGAGGAGCTCCTGTATCAATCACTTCCATTCCTCTCATTAGACCATCTGTAGCACTCATAGCTACAGCTCTAACTCGATTGTTTCCTAATAATTGCTGTACCTCACAAGTCACATTAATTGGTTTATCAACAGTATCTCGACCCTTAACTACCAGAGCGTTATAAATATTAGGCATCTTGCCCGGCGGAAAGGCTACATCTAGTACCGGACCAATGATTTGAACGATACGCCCCAGGTTTTTTTTTTCAAGCACAGAAGCCCCAGGACCAGAAGTTGTAGGATTGATTCTCATAATAATAAATAAAGTAAAATATGGCGAAATTTTTTGCGAAAATTATCGAATTC-AAAAAAAAAAATAAATGTCCGATAGCAAGTTGATCGGTTAATTCAATAAGAAATGGTAGTTAGTACTAAATTTTGTCAGTACCATCCAACCGAATTCAATTGTTTACTTATTCAATAAGATAAGTGAATTTTCAAATTCAACCAACCCATTTTCAAAATATAAAAATATGAAGTGAATGAATAAGAATCTTGAGAAAGTCTTTGATTTGTCTATCATTATAGACAATCCCATCCATATTAATTATCTACGGATTTCGAACTTGAACTCTATTTACGATTCATTATTTCTATCTCATTGGCCCTTTTTTTTTTTCAGTATATCCATTTACACCTAGCCTATTCTTTTCATT--TTTTTTTTTTTTCTTTTTTATACCTTTTCATAGACGAATTCCGCAGATTTTCACATCTAGGATTTACATATACAACATATATCACTGTCAAGAGGGAATTTCTTATTATTTAGGTTATTTAGGTATTTCGATTCAAAAAAGGGGGTAGGTAAAAAAAAAAAAAAGAATTGGGTTGCGCCATATATATGAAAGAGTATACAATAATAATGTATTTGGTGAATCAAATACCATGGTCTAATAATAAGCACTCTGATTAGTTGATAATATTAATATTAGTTAAGAATTTTGTGAAAGATTCCTGTGAAAAGTTTCATTAACGCCTAATTCATGTCGAGTAGACCTTGTTGTTGTGAGAATTCTTAATTCATAAGTTGTAGGGAGGGATTTATGTCACCACAAACAGAGACTAAAGCAAGTGTTGGATTCAAAGCGGGTGTTAAAGATTACAAATTGACTTATTATACTCCTGACTATGAAACCAAAGATACTGATATCTTGGCAGCATTCCGAGTAACTCCTCAACCTGGAGTTCCACCTGAAGAAGCAGGGGCCGCGGTAGCTGCCGAATCTTCTACTGGTACATGGACAACTGTGTGGACCGATGGACTTACTAGCCTTGATCGTTACAAAGGGCGATGCTACCACATCGAGCCCGTTGCTGGAGAAGAAAATCAATATATTGCTTATGTAGCTTATCCTTTAGACCTTTTTGAAGAAGGTTCTGTTACTAATATGTTTACTTCCATTGTGGGGAATGTATTTGGGTTCAAAGCCCTGCGCGCTTTACGTCTGGAAGATCTGCGAATCCCTCCTGCGTATTCTAAAACTTTCCAAGGACCGCCTCACGGCATCCAAGTTGAAAGAGATAAATTGAACAAGTACGGTCGTCCCCTGTTGGGATGTACTATTAAACCTAAATTGGGGTTATCTGCTAAAAACTACGGTAGAGCGGTTTATGAATGTCTCCGCGGTGGACTTGATTTTACCAAAGATGATGAGAACGTGAACTCCCAACCATTTATGCGTTGGAGAGATCGTTTCTTATTTTGTGCCGAAGCACTTTATAAAGCACAGGCTGAAACAGGTGAAATCAAAGGGCATTACTTGAATGCTACTGCAGGTACATGTGAAGAAATGATAAAAAGGGCTGTATTTGCCAGAGAATTAGGAGTTCCTATCGTAATGCATGACTATTTAACAGGGGGATTCACTGCAAATACTAGCTTGGCTCATTATTGCCGGGATAATGGCCTACTTCTTCACATCCATCGTGCAATGCATGCAGTTATTGATAGACAGAAGAATCATGGTATGCACTTTCGTGTACTAGCTAAAGCGTTACGTTTGTCTGGTGGAGATCATATTCACGCTGGTACTGTAGTAGGTAAACTTGAAGGGGAAAGAGAGATCACTTTGGGCTTTGTTGATTTACTGCGTGATGATTATGTTGAAAAAGATCGAAGCCGCGGTATTTATTTCACTCAAGATTGGGTCTCTCTACCAGGTGTTATTCCCGTGGCTTCAGGGGGTATTCACGTTTGGCATATGCCTGCTCTGACCGAGATCTTTGGGGATGATTCTGTACTACAGTTCGGCGGAGGAACTTTAGGACACCCTTGGGGAAATGCACCGGGTGCCGTAGCCAATCGAGTAGCTCTAGAAGCATGTGTACAAGCTCGTAATGAGGGACGTGATCTTGCTCGTGAGGGTAATGAAATTATCCGTGAGGCTAGTAAATGGAGTCCTGAACTAGCTGCTGCTTGTGAGGTATGGAAGGAGATCAAATTTGAATTCGAAGCAATGGATACTTTGTAATTCAGTAATTACCGCTCGTTCTCTTAATTGAATTGCAATTAAACTCGGCCCAATCTTTTACTAAAAGGATTGAGCCGAATACAAAAATTCTATTGCATCTATGTTAGATAGATGCATACTTATATAGATATACAAGATTTTAAATTAAATAAAAAATCTAAGACTAAACAACTCAAATGTTTCTATTGTTGTGTTGGATCCACAATTAATCCTATGGATCCTTAGGATTGGTGTATTCTTTTATGTCCCGCAGTTTCCATGGATCGAGCTAAGTATCACAACTTTTTCTACCCATCCTGTATATTGTCCCTTTTCGTTTTGTGTTAAAATAGAAACTGAACTTATTACTTATTATTAGTTAGTTATTAGACGAGATTTTACGAAAAAATAAAATTATTTAATTTATTAGGGGAGAACAAAGATTTCGTTTTTTTTTTTTCAATACTCACACTCCTTATTAGTTAATAATCCTAGTGATTCGATTTATATGTTTATTCTGATAGGAAATAGGATATTCAAATAAATGATTTTTCATTGAATGACTATTCATCTATTGTATTTTCATGCAAATAGGGGGCAAGAAAACTCTATGGAAAAATGGCAGTTCAATTCGATGTTGTCTAAGAAGGAGTTAGAACACAGGTGTGGATTAAGTAAATCAATGGACAGTATTGGTCCTATTGAAAATACCAGCGAAAGTGAAGATCCGAATCGAAATGATATGGATAAAAACATTCATAGTTGGAGTGATAGTGACAGTTCTAGTTACAGTAATGTTGATCATTTATTTGGCGTCAAGGATGTTCGGAATTTCATCTCTGATGACACTTTTTTAGTTAGGGATAGTAATGGGGACAGTTATTCCATATATTTTGATATTGAAAATAATATTTTTGAGATTAACAATGATCATTCTTTTCTGAGTGAACTAGAAAATTCTTTTTATAATTCTCGGAATTCTGGTTATCTGAATAATGGATCTAAGAGTGACGATCCCTACTATGATCGTTACATGTATGATACTCAATATAGTTGGAATAATCACATTAATAGTTGCATTAACAGTTATCTTTATTCTCAAATCCGTATTGATACTTACATTGTAAGTGGTAGTGACGACAATTATAGTGACAGTTACATTTATAGTTCCATTTGTGGTGAAAGTGGAAATAATAGTGAAAGCGAGAGTTCCAGTATAAGAACCCGCACGAATGGGAGTGATGTAACTATAAGAGAAAGTTCTAATGATCTCAATGTAACTCAAAAATACAGACATTTGTGGGTTCAATGCGAAAATTGTTATGGATTAAATTATAAGAAATTTTTTAAGTCAAAAATGAATATTTGCGAACAGTGTGGATATCATTTGAAAATGAGTAGTTCAGATAGAATCGAACTTTTGATTGATCCAGGCACTTGGGATTCTATGGATGAAGACATGGTCCCTCTGGATCCCATTGAATTTCAATTTCATTCAGAAGAGGAGCCTTATAAAGATCGTATCAATTCTTATCAAAGAAAGACAGGATTAACTGAGGCTGTTCAAACAGGCATAGGCCAACTAAATGGTATTCCCGCAGCAATTGGGGTTATGGATTTTCAGTTTATGGGGGGTAGTATGGGATGCGTAGTCGGGGAGAAAATTACCCGTTTGATCGAGTATGCTACCAAAAAATTTCTACCTCTTATTATAGTGTGTGCTTCTGGGGGTGCGCGTATGCAAGAAGGAAGTTTGAGCTTGATGCAAATGGCTAAAATATCTTCTGCTTTATATGAGTATCAATCAAATAAAAAATTATTTTATGTATCAATCCTTACATCTCCTACTACTGGTGGGGTGACAGCTAGTTTTGGTATGTTGGGGGATATCATTATTGCCGAACCCAATGCTTACATTGCATTTGCGGGTAAAAGAGTAATTGAACAAACATTGAATAAAACAGTACCTGAAGGTTCCCAAGCGGCCGAATATTTATTCCAGAAGGGCTTATTTGATCTAATCGTACCACGTAATCTTTTAAAAGGCGTTCTGAGTGAGTTATTTCAGTTCCACGCTTTCTTTCCTTTGAATCAAAATTCAATCAAGTAAAGTATTAAGTTCAATTTTTTTATTTGTCGTAAACAAGTAGTTAGTTTATCGGAATCAAAGTAAAAATCAGAATAATGGGGTTTTATTTGGTGACATAAAATCTAATTGTAGAAAGAATCAAAAGTTGCGGATAATTC-TTTTTTTTTTTTTTTACTAATATTTCTGATTACTAATATTCCTGATTAGTAATCAGGAAGCCTCTATAAAATAAATAGAAACTCTATAAATAT---------AAAAGGGTGAATTCTTTCTTTTTTGAAATTAGGCAAATAAAACGAAGTTCATCTTCCCTTCTTACGTATGTATATATAATTAATTTATATATAGAAAATATAAAGTTTTGTATCTTTCTATATCTCCCGAGAATCTCGTTTTGACTGAGAATCTCTGTTGGATGAGATTCTAACAAATCTTTCGGTAATTTGTAAAAAACTTTTTCTTTATTTAATTAGAAGACAAGAACAAAAGAAGAAGAAAAAGGGAAGAATAATAAAATCCATTATCATATATCTTTCATATCGAAAGATGAATAAATCCATTATTTAGTTCTATATTCCTTGCATTTATTATAGATACTCACTTAGATATATACTTCGATATATATTAATTATTAATTAGAATTACAATTTAATAATTTTACAATTTAATAATTAGAATATAATGATAAGAATCTAATTAAATAATGATA----------------------AGAATCTAATTAATAATTAATTAGATTTTATATTATTAGATATTAATTATATACATACGATAGGAATTAATAAGAATTGAATTAGAATTCTAGAATTTAATTCTAGAATTCTGAATTTAGAATTCTTAATTATAATTATTATAAGATATCTTTATAACAATATAATAACAGGTACAAATAGTAAATCGAGGTATTCATTCTATGACAACTGTCAACTTTCCCGCTATTTTTGTGCCTTTAATAGGCCTAGTATTTCCGGCAATTGCAATGGCTTCTTTATTTCTTCATGTTCAAAAAAACAAAATTGTTTAGATCCAATAGGACAAAATCTCATCTATTTTTTTTTTTTTTTTTTTTTTTCAAAACTTAGACTTGTATCATAACCATAATACAAATATCTATTTACTGGAATATGGTATAACATGCGGCTTATGCCGAACATAAATGAAAGAATTCTTATGCAAATGAAAGAGTTCTTATGCATACAGAAAATGATATATAGATAAAAGAATTCTAATTCTAGCTATTTTCAAATAGAATCAGGATTGGCGGATTCGGAAATGGAAAGTCTATGTGTATGTCGATATCTTTAGTAGGATCATGTGAAGGGGATGTTATTTTTTTAGATCTAACCAATTTGATGAATTACTCCTAAAGGTTCACATCAAAATAGTGCTAGTTGATGAGAGTTCTTTCTGAAACAAAAAGAGTAAAGTCAAATTAATTTATTTTGGCTATTCTCTCAATTCCAATAAAATGCAATCAAATCAAGTATGAGTTGGCGATCAGAACATATATGGGTAGAACTTATAAAGGGGTCTCGAAAAACCAGTAATTTTTGCTGGGCCTTTATCCTTTTTTTAGGTTCATTAGGATTCTTATTGGTTGGAACTTCCAGTTATCTTGGTAGAAATTTGATATCTTTATTTCCGTCTCAACAAATCATTTTTTTTCCACAAGGGCTCGTAATGTCTTTCTATGGGATCGCGGGTCTCTTTATTAGCACCTATTTGTGGTGCACAATTTCGTGGAATGTAGGTAGTGGTTATGATCGATTCGATAGAAAAGAAGGAATAGTGTGCATTTTTCGTTGGGGATTTCCTGGAAAAAATCGTCGTGTCTTCCTCCGATTTCTTATAAAAGATATTCAGTCCGTCAGAATAGAAGTTAAAGAGGGTATTTATGCTCGTCGTGTTCTTTATCTGGAAATCCGAGGCCAGGGGGCCATTCCCTTGACTCGTACTGATGAGAATTTTACTCCACGAGAAATTGAACAAAAAGCTGCTGAATTGGCCTATTTCTTGCGTGTACCAATTGAAGTTTTTTGAGAAAAATGAACTAAAGAATGAATGCTTTCTCAGTAGGAGAGAAAAAAGTTTGGTACTTTAGATCCAGATAGATCATATCTTGTAAATTTTTTATTTTTTGTTAATCGACCTTTCTTTTTATCCTTTTCTTTTGTGTTCCTTAATGACCAAACAATTGGATCTCTTATAACAATAACTATCCAATTTCTGTTTTCTGTCTTGTTTTGCCACTCCTTTTTGATCATCACAATAGTCTTCAGAAAATTCCCTCAATTATTCTATTCCTGACTTATGGGCAGTCAGTGAAATTTTTTCGAAATATTGGATATTTTGATAGAATGATAGAAAGGGGGATTTTTTCGTCTCAAAATATAAAGAATATTCATTACTTGAAGTGATTCTTTCGGGCATTCATCGAAAGGAGGTACTTGTTTCGAATTTGACCAATTGATATATCTGGAAATAATATTTTTTTTATTATTTCTTTTATTATTTCTTCATTCAAAGTGGATTTTTATCCTATTTCTGTATTCTTTCTAGATTCAAGGACTAACCACGGAATCACAAATAAAAAACAGTGAATAGATTCATAGATTCGATACCTTGTAATAAAACTTATGCTTGATAGAAATATTAAATTGCATAGAGTCGGCGAATGAGGTGGGTTCGTTAACAATTCACAAATAAAAAATGGCAAAAAAGAAAACATTTACTCCTCTTCTCTATCTTGCATCTATAGTATTTTTGCCCTGGTGGATTTCTCTCTCATTTAATAAAAGTCTGGAATCTTTGGTTATTAATTGGTGGAATACTAGGCAATCCGAAACTTTTTTGCATGATATTCAAGAAAAGAATATTCTAGAAAAATTCATAGAATTAGAGGAACTCCTTCTCTTGGACAAAATGATCAAGGAATACTCGGAGACACATCTACAAAAGCTTTGTATAGGAATCCACAAAGAAACGATCCAATTAATCAAGATATACAATGAGGATCGTATCTATACGATTTTGCACTTCTCAACAAATATAATCTGTTTCATTATTCTAAGTGGTTATTCTATTTTGGGTCATGAAGAACTTGTTATTCTTAACTCTTGGGCTCAAAAATTCCTATATAACTTAAGCGATACAATAAAAGCTTTTTCTATTCTTTTATTAACTGATTTATGTATCGGATTCCATTCGCCCCATGGGTGGGAACTAATGATTGCCTCTGTCTACAAAGATTTTGGATTTGTTCATAACGATCAAATTATATCTGGTCTTGTTTCTACCTTTCCAGTCATTCTAGATACAATTTTTAAATATTGGATTTTCCGTTATTTAAATCGCGTATCTCCGTCACTTGTAGTGATTTATCATTCAATGAATGATTAACAAATGATCCACTGATATTAATTCAATTATAATCTTTGTTACTTTGTAGTTGTACATAAGCAAAGCATTTAAAATCGTACTTACTCTTTCTATTTCTACCCATCCCGAGGATTCATCCTATTATATTATTCCAGTTAGTAAATAGCAGAATCGTGGATAGGGAACTATACTAGTGACCTACCCAATTTATTGTAGAAATTTTTGGGATCAATGATTGGACCATGCAAACTAGAAATACTTTTTTTTGGATAAAGGAACAGATTACTCGATCCATTTCCGTATCGCTGATGATATATATCATAACTCGTACATCCATTTCAAGTGCATATCCCATTTTTGCACAGCAAGGTTATGAAAATCCACGAGAAGCGACTGGGCGTATTGTATGTGCCAATTGCCATTTAGCTAATAAGCCCGTGGATATTGAGGTTCCACAAGCGGTACTTCCTGATACTGTATTTGAAGCAGTTGTTCGAATTCCTTATGATATGCAATTGAAACAAGTTCTTGCTAATGGTAAAAAGGGGGCTTTGAATGTGGGGGCTGTTCTTATTTTACCTGAGGGTTTTGAATTAGCCCCTCCTGATCGTATTTCTCCCGAGATGAAAGAAAAGATAGGCAATCTGTCTTTTCAGAGCTATCGCCCTAATAAAAAAAATATTCTTGTGATAGGCCCTGTTCCTGGTCAGAAATATAGTGAAATCACCTTTCCTATTCTTTCTCCGGACCCTGCTACTAAGAAAGATGTTCACTTCTTAAAATATCCTATATACGTAGGCGGAAATAGGGGAAGGGGTCAGATTTATCCCGACGGGAGCAAGAGTAACAATACAGTTTATAATGCTACAGCAGCGGGTATAGTAAGCAAAATCATACGAAAAGAAAAGGGGGGATACGAAATATCCATAGCGGATGCATCGGATGGACGTCAAGTGATTGATATTATCCCTCCAGGACCAGAACTTCTTGTTTCAGAGGGCGAATCTATCAAATTTGATCAACCATTGACGAGTAATCCTAATGTGGGCGGATTTGGTCAGGGAGATGCAGAAATAGTACTTCAGGATCCATTACGTATTCAAGGCCTTTTGTTCTTCTTAGCATCTGTTGTTTTGGCACAAATCTTTTTGGTTCTTAAAAAGAAACAGTTCGAGAAGGTTCAATTGTCCGAAATGAATTTCTAGACTCGCGGATTTATCAACATCAAGTTTGTAAAAAGAACCCAATTCTTGTTAGTGATTATGTATAATAAAAAAAAATGAAATTATGAAAAACCCCTTGCTTTTTTATATTCTTTTTCGACGAGATGCCGGGAATTCCTTGTACCGCATTCCTAGTCATAGTATATAGATTGTGAAGAAGACTATTTGACTTTACCCCTTCTTTGTTTTTTTTTTTTTTTTTCTCCAAAT--------------TGGGAGGTGTGACTATGTTACTCTTGCCAGATTTGGATAAAAAATTTGGAGAAAAAAATACATCAATAGTTTTTGATTCTAATAGAATCAAATTCGACTAGATACTAAATATAAATAAGCGAGAAATAGAACGGATAAATGTGGGGAACAAATAATTCTAGGAGGGATTATTCGTCTTCCTAGTCTTCGACACAAGAAAAGGAATTTTCCACACCCCTTTCTTGTGTCGAAATAATAATGATTCTTGATCCCCTTCGTCAAAGATTCCTATTCTTAGTTTCTATTTTTTCCAGACGTATTAGAAC-TTTTTTTTGATTTATTTTAAAATTTACGTATAATATACCTAATCTAAATAATATATACTATAAAAATACTATAACTATAATATAAAAAAAAAATACTATAACTATAAAAAGTAGTGGACAAACAAAAAAGATAGGAAATTTTTTGAGTAAATAGAACTTTTTCAATGAACTTAT-AAAAAAAATTAAAATTGGATAAGATACTAATAAATAGAGTAAAGTTCTATCACTATAGAAAGATTTAATCTACAGAAATAGATTATTTTATCCAAGAAATCGAGTAATTCCTTCTTTCTTCTAACTTTGAAAGTATCGATAGATACTACAAGGAACAGACGTTCTGAATCAATTAATGAAGTTCATTTTTCAAAAATATCATCAGAAAAAAAACTCTATTCCA--TTTTTTTTTTGAAACATCAGAAAAAGAAATCCCCTTTGTCATTTATACGAAAAAAGATTCTGATTATTTTTAAGAACTCAACGGGATTCCCTTCTTTGTCTGATTCGAGGGGTAAGGCCCCGTTGAGTTCTTACGCTTTCATGTCTACAACTCAATTCATCCGATTACTACAGGGATGAACCCAATCCGGAATATGAACCATAAAAGAAAATACCTATTAAACCGATCACAAGAATACCAGTTACAGTACCTATTATCCAAAGAGGAATCCTTCCAGTAGTATCGGCCATTTAACCCACTTCCCTCCACATTTCATCAAATGGTCATGCTAGAGACAAAAACAGTCATGGATAATTATGGATGAGATCCTTCCGAATGGGCTAAGAGAATTCCTATAGTTATTATTCTATTATTCTCTTTTGTTTTCTTAATTGAAGAAATAATTGGAAAATAAAACAGCAAGTACAAAAATGAGTAATAACCCCCAGTAGAGACTGGTACGATTCAATTCAACATTTTGTTCGTTCGGGTTTGATTGTGTCATAGCTCTATAATTCGGGTTAGGTTTATCGTTGGATGAACTGCATTGCTGATATTGACCCCAAAAAAGAAACGGTAGGTACAGCTAGTCCGTGAACAGCCAACCATCGCACTGTAAAAATGGGATAGGTTCGATCTATGGTCATTGGGGCCTCCTAAAAGGATCTACTAAATTCATCGAGTTGTTCCAAAGAATCAAAACGGCCAGTTATTAATGGAATTCCTTGTCGGCTCTCTGTGAAATATTCGTTTGGCCGAGGGCTTCCAAACACATCGTAAGCTAAACCCGTGCTGACGAATAACCAACCCGCAATGAATAGGGAAGGTATAGTAATGCTATGAATGACCCAGTATCGAATACTGGTAATAATATCAGCAAAAGAACGTTCTCCTGTGCTTCCAGACATGCTGAGCTCCACATATTCTTGTACAGTCAAAAAGGGATCGATTCCGTAAAAGATGAGATCAGTAAATGAAAATTTACTGAAATTGGATCTTTGTGAGATCGTCAATATTGTACCGAGGGCGTCTTTAGAGTATACCGAATCAGTATAGCTATCCTTCTTCTGACACAGCAACGAACGCAATTTCAATCAATAGTGAAAGAAAGTGCTAAATAATTTCTTTCTTCCTTTCCTTGTTGCTTGTCGATATAAAACGATGTCCCACTCAATAGAAAATTCTTCAAAATAGTATATTTTTCTCCATTATTAGCTTCGGGCTAGAAACTGAAGATCCAGTAAAATGTGAATCTGACAAGTCGGTTTTTAATAATTCCTGAAAGGGATTATTATATTTCTACAATTAAGTAGATGCGACTTCTTTTCGTAGTAGAAGCACTTTTTGTTGGAATCCTTTTTTCATTTTAAGGAATTGGTTAGTCGTCCAGTAACAAGTAAGATCAGTAACAAGTAACAATAGTAGATAGTATTCGATGAAAGAAAGAGAACAAAGAATAAAAGAATTGTAATTAATATTCGTGATGTATGCATTGTTGTATTAGATCGAGATTCAAAGGCTCTTTCTTGACCTAACTACAAGGATGAGGCTTTATAATATGGAAAGATAAAATGTAGAACCTATAATATAAATAATATAAAAGAAAAGATAATAGGAATTACTAGTCTTGGAATCTAGTTTTGGACAAAAATAAAGATTTCGAATGATCGTGTAATAACTTTTTTCTTCTCATTCATTCAAGATATTATGTGAGTGAACCCGCTATTGAATCTAATGAGTTAAAATTAACGTAAAGTAAAAAGTAACTGTTCATTTTAAAATAGAAAATGGATTCGATACAATTAAAT------AAAAAAAAAAATGATCAAACAAAATAGAAAGAATTTTCCAATTTTATAGTGATTCAAAAAGAGTTTCATTTTTGAATAAAGTTACATGACATAGTTCTTATTATTACTTTATAGTTTACTCAAGAGTTGCTCAATGAATCTGTTGATTGGAATTACGGTATAGGTAGATGTCACAAATGATGAATCAATTTATTTTTATACGCCTGTCACTTTATCTTTGCTTTTTTAATGTTGTCTATAATGATTGAAGAATCAAAAACTTTCAATTGAACTTATTCTTTCAATTGGTATTTTGCTTATCCTCCTATCTTTCAAAAATGTAAACTAACTTAGGTAAGTGCTTTATAAACATATGTATAAAAAGAATATATTTCATTTAGCTCCTTCATGCCTACTATAACTAGTTATTTCGGTTTTTTACTAGCGGCTTTAACTATAACCTCAGCTCTATTTATTGGTCTGAGCAAGATACGACTTATATGAAATTCATATTTGAAATGAATGAAATAAACAAATCATAAAAAGAAATCTTTATGTGGGATTCCATGTATTCTATAGTTACTTACCGTGTCAATTGCCAATTCTCGGTCATTGAGATTCATGGCAATTCGGATTAATATTTAGGTATAGATATTACCTCTTTTT--TTTTCCTTTCAAACAAATTGAAATGATTGAAGTTTTTCTATTTGGAATCGTGTTAGGTCTAATTCCTATTACTTTGGCTGGATTATTCGTAACTGCATATTTACAATACAGACGTGGCGATCAGTTGGACCTTTGATTAATTAATATCTTTTTTTTATTGACCTCCTCCTTTCTTTAATCTACAGGAGGTCAAATTAAAATTGCCGTTCAATCAAGTTAATGAAGCTTTTTCAGTCTAATTCGATCTAGATCTACGAAGAGCAGAATCACGCTCTGTAGGATTTGAACCTACGACATCGGGTTTTGGAGACCCACGTTCTACCGAACTGAACTAAGAGCGCTTTCAGATAAGACTGTAAAGAAAAAGATGATTTTTGTAACCCCAATACATCTTGTATGCATATACTATATAGTGGTATCCTAAAAATGAAATATTATGTATGTCAAAAATTAATTCATCTCAATTGATCCCTCGTTACTGCTCAACAGAGAAGTAATAGGTAGGGATGACAGGATTTGAACCCGTGACATTTTGTACCCAAAACAAACGCGCTACCAAGCTGCGCCACATCCCTTTAATTGGTCTACAGTGCCATTGTAGAAAATTCCTGTCTTGTTTTCCACATCCTTATTTCTTCCATTGATATACACAGTTTATCTTGCTAGTTCTTCTTTTTGGTCTCATATAACATATAATAATAGTAAAAGCCTTATATATATGAAATACGGAACTTACCATGAGTAATGAGTAAAAAGAAATGAATATTTTTCGGGAATGCTTGGGAAGAAAGGGACGTATTTTTTTTTTTCTGTTTTAATTAAGCAAAAGAAAATTCTATCTATCGGATCGTTGTACATTTCAATTTGAATTAGGGATTCCGTGTATAACTACAAGTGCCCGTTAACTACATATGCATCGGATCATATATGTATTACCATTAATTATGTATTAGAATAAAATAAAGAAGGAGGTTTTTTAATGCGAGATTTCAAAACATATCTCTCTGTGGCACCGGTACTAAGTACTCTATGGTTCGGGTCTTTAGCAGGTCTATTGATAGAGATTAATCGTTTTTTTCCGGATGCGTTAACATTCCCCTTTTTTTCATTCTAGTTATTGACACGGGAAGGAATGAAGAAGATTAAAGATACAATCAAATCTCTGTGTGACTAATCCCTCTCCCCCTCGTTTCTCTTTTTTCCCTTTTTTAGAATAAGAATAAGGGAGGAAAGAGAAAGAATAAAAGTGGATTCGACATTTTCGAAATTCGAGTTCAAGTTCGAATGAAATTTAAATTAATAATAGAGGAATAGAGGTAGAACGTAAAATTTTGGTCCCGGGCAAGAGTATTATACAAGATACTTAAATGAAATACTGTACTATGATTAGAAATATAGTTTCGAAATCATTGTATTACTTATTATTTACTATTACTTTATTGATTGCAATGAAATCTTTCATAATTGGATTTCGAATTAGTAACTTCTATTTTTTTCTTCCTTTCTTCTTCTTCGTTTCGGATCAAAAATAGAAGAGTTGAGTAAAT-AAAAAAAAACCAAAGGAGGTTCATGGCCAAGGGTAAAGATGTTCGGGTAACAGTTGTTTTGGAATGTACTAGTTGTGTCCGAAACGGTGTTAATAAGACATCAACGGGCATTTCCAGATATATTACTCAAAAGAATCGACACACTACGCCTAATCGGTTGGAATTGAGAAAATTCTGTCCCTATTGTTCTAAACATACAATTCATGGGGAGATAAAGAAATAGATCGAACCCGAGCACCTGTGTGTCACCCTTCCAAGGGAGGGGAAAAAACAACATTATATATAATAACATATTTAATAAATAACCAAAGCAAATCCTATTTATTAATTTATTTTAATTAATTTTCGATCTTACCGAAATCGAAATAGGATTTTCGCAATAAGGAATAAACTAAACAAACCATGGATAAATCCAAGCGACTTTTTCTTAAATCCAAGCGATCTTTTCGTAGGCGTTTACCCCCGATCCAATCGGGGGATCGAATTGATTATAGAAACATGAGTTTAATTAGTCGATTTATTAGTGAACAAGGAAAAATATTATCTAGACGAGTGAATAGATTGACCTTGAAACAACAACGATCAATTACTATTGCTATAAAACAAGCTCGTATTTTATCTTTGTTACCCTTTCTTAATAATGAGAAACAATTTGAAAGAACCGAGTCGACTTCTAGAACTACTGGTCTTAGAACCAGAAATAAATAGGTTTTACTCTTTCTTCAATTGAATCAAAATTCCAATCTGAACTCAAACGTATTTTGTTCGAAAAATACGAGAATCCAGATTTGATTATCGTGTCATAAGAATAAAAAAATCGGGGAAAACAAAGAAATATTTTTTTATTGAGCGTGTTCATTTATTTTGACTACTTTATCATATTTTATCATATTAATTTCTACTCTCCCTTCCCGGAGTTCATTCTCCGGGGAACTCTGTTTAAATTATTCCGGCGGATTTCTTACAATCTAATTATTTTATGATTTCGTTGGAAATCGTATAAAGACAATTCTTATTTAATATAGCTATTTGCGCAAGTATTTTCCGATTAAGAAGCACCCGTCTTTTGTGCAGATCGTGTATTAATCTACTATAACTATAGGATACCCCTCTTTCGCGAATTACTGCATTTATACGAGTGATCCACAAACGACGAAAATTTCTCTTTTGCCTATCTCTATCCCGATGAGCCGAAACCAAAGCTCTTATTTTCTGTTGAATAATAGTTCGAGTAAGTCTTGAATGAGCCCCTCGAAAGGTTGATGCAAATAAACGAATTTTTGTTCTACGTCTTCGAGCTATATATCCCCGTCTAATTCTGGTCATTGAATAAATGAAATGAAACTTTGATGAATAACTAATTGATTTCCTTTCTTTCAGTTATTCTTTTCCCCCTTCTTAGTCTATTAATAACAAAACGGATTTTTCCAATGTATAAAATAAAAATTCCAATGGCTTTGGCTACTCTAACCTTCCCGACCACAATTTTTTTCTTTTTCGAAAATACCGAGAAAAAAGAAATTGTATTCTACTAGGTAT------CAAAAACATAGTAAATAAAAAAGTAGTAAATGGATAAAGAAATAGTGGGTTCCATCGTTTCTATGGTTACTTCTTAAACGGTGAGGTCTTCTCTATACACCGGAGCCTCTTACAGAATTGAATCAACCTTATTGGTAACTTGTACAGTTCACATTCTTTGGCTCTACCCATGAATTATACAGTAATAGGTCTTTCACAACGAGATCTACCTATACAGTAACGGTATTTAATTATGAAGGTTAGCTGAGTAGCTGACCCTGTGAGTCCGTTCTTTCAAGAGCGGTAGTTTAATCTTTCTA----------TTTTTTTTTTTTAATTAGGATTTTCCCCGCTTAATGGATAACCATTTGATACCAATGGGGAATTGTTTTTCATC------TTAAATTGAGTTGATTGGATTTGCACCAATGGAAACCATAAATTTCATACACAATAGAGGGATATGATCAATTTTATTATTTTTAGATAGTGAATGGAGTTCTTCCATTTTATCCTATTCATCGGTACTGATCATTGATACTGGAAA-TTTTTTTTTCTTTCTTTTTTCCCAGCCCATGATCTGAACGAGTCGCACATACACCCTAGTACAAGTTCCTCGACGCTGAGGGCATCCCCGAAGAGCGGGGGATTTCGTGACATTTTTGATTGGCTGTCTTGTATTTCTAATAAGTTGTTTAATAGTTGGCATGTTGAATCGTATACATAATGGGCTGGTTTAGATCGATCCTAACCGGATGATTATGAATTACTTCTATTTAATAGAATATTAAACTCGGTAAGAAGATAAAATCTCCAATCGCAGATTTCGTGAAAATCCATTCTATTTTCATTCAGCTGCTACAAGATCAACAATTCCATAAACTTGGGCTTCTGTTGCTGACATAAAAACATCTCTTTCCATGTCTTCGGATACAACCCATAAGGGCTTGCCCGTTCTTTGTACATAAACCCTTGTGATGGTTTCACGCAGTTTTAACAATTCTTCCGCTTCCAGGATAACTTCCCCCGTTTGTGCTTCATAAAAAGAACTAGCAGGTTGATGAATCATTACCCTGATGATATAACATAAGAAAAGGTTCCTCTATCTCGCACAATGAAGTGAAGAGAAAAGAAAAATAAAGAATAACAAGAAAAAAAATAGGATTGAACAACCGTACGGGCATCTTTTGTGCATTGCATACGGCTCTACAATAAGATTGACCTTTACCCTCCATCGAAGAAAGAGAAAAATAGGATCTATCAGACTCATATTGGTAAATGATCAAATTACCACCCTTCTTTTCTTTTTGGAGGAGTTAAAAAATACTATGATGGTTCCGTTGCTTTATATATTTATTTTTTATTTTTTGTATTTATTTGTCTGTGATTCAGCAATCCCAAAGTTTCTTTTTGATCCGATCAAATAAAAAGTAAAGAAAAAATATTC---TTTTTTTTTTTCGCACTCTTTCATACCATAAATATTGTTAAGAGCTCTATGGTATGAAAACAAAAAAGTTTGTGACGCTGAACTGGACTCCCGATAGATAAAATAAAATCGGAAATACCTTTATAATCTCATACTACTCTCTCGATATATAATCTAATGTTTTGAAAAAACAATAACAAATTTTCTCATATCGAATTCGAAGTGCCATGCTATTTTTACTTAATATTCATATTTCATATGGCGAAGGCATAGTC------TTTTTTTTTTCTCTCAAAAAAACCCCATTGGCGCCAAGCGTGAGGGAATGCTAGACGTTTGGTAATTTTTCCTCCAACCAGGATAAAAGATCCCATTGAAGCAGCTAATCCCATGCATATTGTCTGTACATCAGGTTGCACAAATTGCATAGTATCATAAAGAGCTACTCCAGGTACTACCCATCCGCCAGGAGAGTTTATAAACAAATACAGATCTTTGGTATCATCCTCCATACTGAGATATACCATAATACCAATAAGTTGATTCGAGATTTCGCTATCAACCCCTTGGCCTAAAAAAAGTAATCTTTCGTGATAAAGTCGGTTGATTAGGGTCAAATTGTATCCCTTAGGAACCGTACATGCGCCTTTTGACGCATACGGTTCAAAAC-AAAAAAAAAATTACGAAAAAGAATCAATGTGTAGATTCCAACTCTCTTTCTTTTTTCATAGTGGGCTCTTTATAACTTTTAATGAAAGGACTTTTTCTTCGATTTTTCGATAAAGATGCTTTTTGGCCCCTTTCCTTATAAGAAAACCCTTATAATAATATAACCTTATAATAATATAACAAAAAAAAGAATTAAAAAATTATCGAATTAACTTTTCATTGATGTATTGTTTCATCGAGATCCAATCCAAATCACGATGTCATTTTCTTGTTTCTGAATGGGCCTCTTCAATCTTTTTAGGTTTATGCTCTACTCCGGGTAAAGATCTTCCCGATTTTGATTTGCACATATAGGACAAATGCTCCCCTTACCACTGCTTTTTGCTATGACTTCCTTTTTTTTTATTTTTAATTCATTTCATGCTTTCTGCCAAATATTTGATGCATTCATCCATATTACTCGATTGATTAACGGTTTGAGATCGCTTTTCTTTATAAATAGGAATCGAATCGTTTATGATAAAAGTATTAATCATATAGATTCCCAATTGGATTTTTTTTTTAAACGGAGTCTGGATACTTCATTTTTTTAGTCCAACCAAGCCAACCATAAATTATTCTAATTGATAATAATAATATGAATTCCCCCCCAAAAAGGGATCTAATTGAACTTCACGCTCCAAATTTTTGATGATTCAATTAATCTTTCTTGTGGGCGAAACAGAGGATATCTCGATCGGGAGAGAAAATGGGGAAATCCCATATGACCCAATATATCTGACAAGTCGCACTATACGTCAATCCAAGAAAAATTTTCATCTCCAGGAATCCGAAAAGGAACTTTTGGAACACCAATAGGCATTAAATGAAAGAAAAAAGAACTAAGTACTATATTTCACTTTGATATGGAAACGTAACAATGGATTTATTGTCTTTATATTAAAATATGGGCCTTATGATATTTTATACATAGATTATAAAAATTCATACATAATAATATAAAGGAAGACAAAATGAATAAAGGAAAATTATTATGAATAGATCCTTCTAATGATGAAGGAGTATGGGCGCATTCCTTCATAGAAAATAGTATCAACCCCCCATTGCGTATTGGTACTTATCGAGTATAGAATAAATCTGCTTCTCTTTGTTCCTACGAACAGAATTGTTCCATTATTATCAACAAAATAAAACAAATATTAACCCTTGCTCCAAGATAATCCACTGAACAAGGGAAATCCATAGCATAGTCATAGTATAGTGGTTTTCAATGCAATAAAGTTACGTAGTGTCTATTATTCTTCGATAAAGGGGTATTTCCATGGGTTTGCCTTGGTATCGTGTTCATACCGTTGTGTTGAATGATCCCGGTCGGTTGCTTTCTGTCCATATAATGCATACAGCTTTGGTTGCTGGTTGGGCTGGTTCAATGGCTCTGTATGAATTAGCAGTTTTTGATCCCTCTGACCCTGTTCTTGATCCAATGTGGAGACAGGGTATGTTCGTTATACCTTTCATGACTCGTTTAGGAATAACCAATTCATGGGGTGGTTGGAGTATTACAGGAGGGACTGTAACGAATCCGGGTATTTGGAGTTACGAAGGTGTGGCCGGGGCGCATATTGTCTTTTCTGGCTTGTGCTTCTTGGCAGCTATCTGGCATTGGGTATATTGGGATCTAGAAATATTTTGTGATGAACGTACAGGAAAACCTTCTTTGGATTTGCCCAAGATCTTTGGAATTCATTTATTTCTCTCAGGGGTGGCTTGTTTCGGTTTTGGTGCATTTCATGTAACAGGCTTATATGGTCCTGGAATATGGGTGTCCGATCCTTATGGGCTAACAGGAAAAGTACAACCTGTAAATCCAGCGTGGGGCGTGGAAGGTTTTGATCCTTTTGTTCCGGGAGGAATAGCCTCTCATCATATTGCAGCAGGGACATTGGGCATATTAGCGGGTCTATTTCATCTTAGCGTCCGCCCGCCCCAACGTCTATATAAAGGATTGCGTATGGGCAATATTGAAACCGTTCTTTCTAGTAGTATCGCGGCTGTCTTTTTTGCAGCTTTTGTTGTTGCTGGAACTATGTGGTATGGTTCAGCAACTACCCCCATCGAATTATTCGGGCCCACTCGTTATCAATGGGATCAGGGATACTTCCAGCAAGAGATATATCGAAGAGTTGGTGCTGGGCTATCCGAAAATCAAAATTTATCAGAAGCTTGGTCTAAAATTCCTGAAAAATTAGCTTTTTATGATTACATTGGTAATAATCCGGCAAAAGGGGGATTATTCAGGGCGGGTTCAATGGATAACGGGGATGGAATAGCGGTTGGATGGTTAGGACACCCTATTTTTAGAGATAAAGAAGGGCGTGAACTTTTTGTACGTCGTATGCCTACTTTTTTTGAAACATTTCCAGTTGTTTTGGTAGACGGCGACGGAATTGTTAGAGCTGACGTTCCTTTTAGAAGAGCAGAATCGAAGTATAGTGTCGAACAAGTGGGTGTAACTGTTGAGTTCTACGGTGGCGAACTCAATGGAGTCAGTTATAGTGACCCTGCTACTGTGAAAAAATATGCTAGACGTGCTCAATTGGGTGAAATTTTTGAATTAGATCGTGCTACTTTGAAATCCGATGGTGTTTTTCGTAGTAGTCCAAGGGGTTGGTTTACTTTTGGGCATGCTTCATTTGCTTTGCTCTTTTTTTTCGGGCACATTTGGCATGGTGCTAGAACCCTGTTCAGAGATGTTTTTGCAGGTATTGACCCAGATTTGGATGCCCAAGTGGAATTTGGAGCATTCCAAAAAATTGGGGATCCAACTACAAGAAGACAAGTAGTCTGATACAACATTGCTTTGGTATCTTTCGCTTCTATTTTATTTTTGTGATTTGACATAGAATACCAGATAAATCTTGATTTGAATCACTGCTTTTCTTTGACTCCTATTCTTTCTTTATCCGAGAAATGATCCCCCCCCAAAAAAAAAATAGGTATGGAAGCTATAATTGTAAACCACGATCGAATCTATGGAAGCTTTGGTTTATACATTCCTCTTAGTCTCGACTCTAGGAATAATTTTTTTCGCTATCTTTTTTCGAGAACCGCCTAAAGTTCCAACTAAAAAGATGAAATGATTTTTCATTATTTCAATTGAAGTGACGAGCCTCCCAATATTGGGAGGCTTGTCACTTCAATTAGTCCCCATGTTCCTCGAATGGATCTCTTAGTTGTTGAGAAGGTTGCCCAAAAGCGGTATATAAGGCATACCCGGTAAAACTTACAAGTAAACCAGATATAAAGATGGCGACTAGGGTTGCTGTTTCCATTATTATATAATTTCAAGACCACAATGGATCTATGATAAGATCGTTTATTTACAACGGAATAGTATACAAAGTCAACAGATCTCAATGAATACAATAGGATTTATGGCTACACAAACTGTTGAGAACAGTTCTAGATCTGGTCCAAGACGAACTATTGTAGGGAGTTTTTTGAAACCATTGAATTCGGAATATGGTAAAGTAGCTCCTGGATGGGGAACGACTCCTTTGATGGGTGTCGCAATGGCTTTATTTGCGATATTTCTATCTATTATTTTGGAGATTTATAATTCTTCTGTTTTATTGGATGGAATTTCAATGAATTAGATCTATAAGAACCACAAAGTCCTAGCTTTTAATACAAAATGAATCATTTAGAGCTCGGATTTCTATTCCATTCTATTTCGGTAGTTCGACCGCGGAATTTCTTTGTTTCTGTATTTCCGGAATATGAGTGTGTGACTTGTTATAATTGATCTTATTGATAGTACATAGAATGGGCTGTCATCTTGATAGAGATGGTTCTACTTCGTCGGATATTTATTCTAATATCTGGAACACGGAATATATGAAATAGATTAAGAAATATTTGAACTATGATTCATACTTAATATTCAGACCTTGCGGCCGGATTCAAAAAAAAATTTAAAGAATTCGAATTTATAAATCGAAAGATTTTTCTTCTTTCAAACCCCTTTTTATGCTTATTTTGACCAAAAGACAAAGGTTTCTTTGGATTTTTAGTCATTCTATCTATTCATGGAATAAGCGTGATGATCCAAAGGTTCTTACTCATGGAATTCTTGGGCTTAGTTTAGGGTTTTTATTGAATCATCGTGGTTCTAGTATGAATCTGAGGTTTGAATCACTTCATAGGGTCTTAACAAGAAAATTCCTATCAATAATAATAAAAAAAATCGTAAAGCCATATTATAAAAAATCGTAAAGCCATATTATATTAAAATACCAATCAAAGAAAAAGAAATAGGAAAAAGAGGATTCAAGAGGCCTGTAAGGATCAAGATAAAGACAATTGAGCCAACTTGATATTTTGGCGTTATCGCCGCAAAGAAGAACTTTCGGATTTTTCTTACTTCATATCTTCAGAGAAGATTGAATCAGAGATTAAGAAGTTTCAAACTTTCTATTACATATCCGTTGCAACTAGTAGTTGGGTGTTTTCTGCTTGAGCTGTACGAGATGAAATTCTCATATACGGTTCTCAGGGGGGGAGTCTTACCTATCTCAATAAAGTTTATGATTGGTTCGAAGAACGTCTAGAAATTCAAGCGATTGCAGATGATATAACTAGTAAATACGTTCCTCCTCATGTCAACATATTTTATTGTCTAGGAGGAATTACGCTTACTTGTTTTTTAGTACAAGTAGCTACAGGGTTTGCTATGACTTTTTACTATCGTCCGACTGTTACTGATGCTTTTGCTTCTGTTCAATACATAATGACCGAAGTTAACTTTGGTTGGTTAATCCGCTCAGTTCATCGATGGTCGGCAAGTATGATGGTTCTAATGATGATCCTGCACGTATTTCGTGTGTATCTCACCGGTGGATTTAAAAAACCTCGCGAATTGACTTGGGTTACGGGCGTGGTTCTGGCTGTATTGACCGCATCTTTTGGCGTAACTGGTTATTCCTTACCTTGGGACCAAATTGGTTATTGGGCAGTAAAAATTGTAACAGGTGTACCTGAAGCTATTCCTGTAATAGGATCGCCTTTGGTAGAATTATTGCGCGGAAGTGCTAGTGTGGGACAATCCACTTTGACTCGTTTTTATAGTTTACACACTTTTGTATTGCCTCTTCTTACTGCCGTATTTATGTTAATGCACTTCCTAATGATACGTAAACAAGGCATTTCTGGTCCTTTATAGAGAAGATATATCATTGATATTTGTAATCAATCATTTATCACTTAGGGGAGTAACAAGACTATTTCATTGCTACAAATATGGATTATTGAAAAGAATAAGACATGTATTTGGATATTTCCCTTCAACCCCACAATATTACTTTGAATAGTTGAAGGGAATTCTCCGAAGAGAAAATGGATTATGGGAGTGTGTGACTTGAACTATTGATTGGTCTGTGCAGAGATATGCCTTTATCTATCTGCCACATTGGAATTAACAACCAAATGTGTCTTTGTTCCAACCACCGTGTAAGCCCCATACAGAGGATAGGCTGGTTCGCTTGAAGAGAATCTTTTCTATGATCAGATCCGAATCATGTCGTACATGAGCAGGCTCCGTAAGATCCAGTAGAATAAGTGATAAAGATAAACCATAATCATGATTATGGTTTATCTTTATCTATTTCATTTATTTAAGATTGAATAGTATGGAAATGTATTCATTTCCTATGCATTGATACAATCTATGATACTATCGGAGTGAAACACGAGATCTAAAGAAGAACAGAGGTTAGACTATATTAGTAACAAGTAAACCCTTTATGTGTGTATGTAAAAAGTCTCCAAATATTTTGGGGATACGCATCAATTGCAAGGTCTGAGACGACCCAGAAAACACTTGATTATATCATGATCAACTTTGTAAGCCTACTTGGGTATTGAGTATTTACTTGTAAGAACTAAATTTTTTGCAATAGATAGTTGCAACTCTGGAAAAGGAAATCTGGTAAAATGGTTCTTACAAAGAACCATTCATATTTCATATATATGTGTGCATATATGCGTAGATATAGATACCATATAGATTTTAATCGATTTTATAACATATCGATTTTATATGGATCCATTTGGTTCTTTTGATTCTTGCTCGAGCCGGATGATGAAAAATTATCATGTCCGGTTCCTTCGGGGGATGGATCTATAAGAATTCACCTATCCCAATAACAAAAAAACCTGACTTGAATGATCCTGTATTAAGAGCTAAATTGGCTAAAGGGATGGGTCATAATTATTACGGAGAGCCCGCATGGCCCAACGATCTTTTATATATTTTTCCAGTAGTAATTCTAGGTACTATTGCATGTAACGTAGGTTTAGCGGTTCTAGAACCATCAATGATTGGTGAACCAGCAGATCCATTTGCAACCCCTTTGGAAATATTACCCGAATGGTATTTCTTTCCCGTATTTCAAATACTTCGAACAGTACCCAATAAATTATTGGGTGTTCTTTTAATGGTTTCAGTACCTGCGGGATTATTAACAGTACCTTTTTTAGAGAATGTTAATAAATTCCAAAATCCGTTTCGTCGCCCAGTAGCGACAACCGTCTTTTTGATTGGTACGGCAGTGGCCCTTTGGTTGGGTATTGGCGCAACATTACCTATTGATAAATCCCTAACTTTAGGTCTTTTTTAATTTTTATTTTAAATTGATTCATCAACTGTGAAATAAAATAAAAAATTATGACGTGTGTATCTAGGGAATAATCGCTTCAAAGTGAATTCTCCCTAGATACATCTATCTATTCAATAAAATTCGGGCTCTAGCCTGAATATATGGATTGTGCTAAAGATCTAAAAACCCTA--TTTTTTTCTAAAAAA--AAAAAAGATGAAATAAAAAAATCCAATGGATTTAAAATGGATTTTTCAGTAAATAAATTTCAAAAATGCTTTTCTAGAATGCCCAATATCTGTTTTACATCTTCGGTACGAAAATGTTCAATTTTCATAAGATCTTCTTGAGTGTTATTCAAAAGATCCAATAATGTATATATATTGGATCTTTTGAGGCAATTATAGATTCTGGGAGGTAATTCTAATTGGTCAATAAAAATATATTTCAATGCTATTTTTTTTTTTTTTCTTAGTTTAGCCAATTTATCATGAAAGGTAAAAAGAGGTAAAGTAACCTTGTGTTGATTGTCATCTAAATGTAAGTTTTCTTCTTCTCTATGAAAAAAGGGAATAAATAAATCAATCAAATTCCGGGAAGCTTCATGAAGTGCTTCTTTGGGAGTTAAACTTCCATTTGTCCATATTTCGAGAAAAAGTATCTCTTGTTTTTCATTCCCATTCCCATAAGAATGAATACTATGATTTGCATTTCGAACGGGCATGAATACAGCATCTATAGGATAACTTCCGTCTTGAAAGTTATTTGGACTTTTTATACGATATCCGCGATTCCTCTCAATTTGTAAGCCAATACACAAATCAATGGGTTCCGTCAAGCTAGCTATATGTTGTGTATTATCAACGATTTCCACAGAGGGTGGTGAGATGATATCTTGAGCAGTTACATATCCAGGACCTTTGACATAAATAGACGCGTTACAAGTTCCATATAGATTACTTCTCAATACTATTTCTTTCAAGTTCATTAAAATTTCATGTACGGATTCTTGAATACCCACTATGGTAGAATATTCGTGTGGTATTTTCTCAGATTTTGCGCGTGTGATACATGTTCCTTCTATTTCTCCAAGCAAAGCCCTTCGCATCGCAATGCCTATAGTGTCGGCTTGACCTTTCATAAGTGGAGACAAAATAAAGCGTCCATAATAAAGGCGTTTACTGTCTGTCCTTGATTCAACACACTTCCACTGTAGTGTCCGAGTAGATACTGTTACTTTCTCTCGAACCATAGTAATATTTTTTGATCAGATCATTGAATCGTTTATTTCTCTTGAAATTTCTTCAATGTTTATTTTTACACACGTCTTTTTTTAGGAGGTCTACAGCCATTATGTGGCATAGGAGTTACATCCCGTACGAAAGTTAATAGTATACCACTTCTACGAATAGCTCGTAATGCTGCGTCTCTTCCGAGACCGGGACCTTTTATCATGACTTCTGCTCGTTGCATACCTTGATCCACTACTGTACGAATAGCATTTCCCGCTGCGGTTTGAGCAGCAAAAGGTGTCCCTCTTCTTGTACCCCTGAATCCACAAGTACCGGCAGAGGACCAAGAAACCACCTGACCTCTTACATCTGTAACAGTCACAATGGTATTATTGAAACTTGCTTGAACATGAATAACTCCCTTTGGTATTCTACGTGTATTCTTACGTGAACCAATACGTCCATTCTTACGTGAATTAATTCTCGGTATAGTTTTTGCCATATTTTATCATCTCATAAGTATGAGTCAAAGATATATGGATATATCCATTTCCTGTCAAAACAGATCCTTTTTTTATTTGTACATCGGGTCTTTTAGAGAGTCTCTTTTAGATTATCCTTGTCTTTGTTTATGTCTCGGGTTGGAACAAATTACTATAATTCGTCCCCGCCTACGGATTAGTCGACATTTTTCACAAATTTTACGAACAGAAGCTCTTATTTTCATATTTGACATTCCTTACCTTAGTTTTGAATCTACTTCTTGGAAGAAAATAAGTTTCTTGAAATTTTGAATCTCGAATCGTATTCCCATGGAAAGGAATGTTAAAGTTGAAAACCGCCTAATCCTTCGAATCCTTGTTGCGTAGTCGATAAATTATACGCCCTCTAGTTGAATCATAACGACTTACTTCAATTTTAACTCTATCTCCTGGCAGTATCCGTATAAAACTGCGTCGGATCTTTCCTGAAACATAACCTAGAATAAGATCCTCATTATCTAAACGAACCCGGAACATACCATTGGGAAGCGATTCAGTAATTAAACCTTCATGAATCCATTTTTGTTCTTTCATTCCAGGTAAAACCTCCTTGAAGTATTAACTAATGGAGGAGGAGCAAGATTAGACAATCTGCCC-TTTTTTTTTTTCCATGAATAGGAAGTTTCGGATCCAATTCGAATATGAGAAGTATTACCATATATAACACAAAATTTCTCCGCCGATTCCTTCTAGTCTAGCCTCTCGGTCTGTCATTATACCTCGAGAAGTAGAAAGAATTACAACCCCCATTCCGCCTAAAATTCTAGGAATTCGTTGATAGTTAGAATAGATTCGTAAACCAGGTCGACTGATCCGTTTTAAATTTAAAATATTTGTATATGGCCTTTTCCTATTCCTTCTATGTCGCAGGGTTGAAACCAAAAAATATTTGTTGCTTTCTCGATGTTTCCTCACGTTTTCGATAAAACCTTCTCGTAAAAGGATTTTAACAATGTTTTCGGTGATATTAGTAGATGCTATTCGAACTACTCTTTTTCTATCCATGTCAGCATTTCGTATAGAGGTTATTATATCAGCAATAGTGTCCCTACCCATGATGGACTAAAATTATTGGTGCCTCCAAATTTTGATATAATCAACATGTTTTTC-TTTTTTTTTTTACTTATTTTATTTGTTTTTGTTTATGAATATAAATTTTTAAAGGTATATGCGTGAGACACAATCTACTAATCAATTTTAGTCTATTTCTTTCCAATACCCTACTAGAACCATATCATGGTCTCATCTTATATTATAATACTTTTATAACACCTCGGGAGCCAATGAAACTATTTTAGTAAACTTTAGCTGTCTCAATTCCCGGGCGATTGCCCCAAAAACTCGAGTTCCTTTTGGATTTCCTTCTTGATCAATGACAACTGCAGCATTGTCATCATATCGTATTATCATACTGTTGTCACGTTTGAGTTCTTTACAAGTACGTACAATTACAGCTCTGACCACTTCTGATCTTTCTAGGGGCATATTTGGTACTGCTTCTTTAATCACAGCAACAATAACGTCACCAATATGAGCATATCGGCGATTGCTAGCTCCTATGATTCGAATACACATCAATACTCGAGCCCCACTGTTATCCGCTACATTCAAATGGGTCTGGGGTTGAATCATTTTTTTTTATCTGTTCTTTCAATGCAAAGCAAAGGGCGAAGAAAAAAAAAAGAAATATTCTTTGTCAAAAAAAAGAAGCTGCGATTTTTTCATTCCCAAGATCTATTTCCTTTGGTTCTACATACTTATCTCGAAATAATAAATTGAGTTCGTATAGGCATTTTGGACGCCGCTATTGAAATAGCTTTTCTGGCTATATTTTCTGCTACTCCGCCCATTTCATAAAGTATTCGACCTGGTTTAACAACAGCTACCCAATATTCAGGAGATCCTTTCCCCGAACCCATACGTGTTTCTGTGGGTCTTACTGTAACTGGTTTGTCTGGAAATATACGTACCCATATTTTTCCACCACGACGCGCATTTCGTGTCATTGCTCGCCGCCCAGCTTCTATTTGTCTAGATGTGATCCAAGCGGGTTCAAGTGCTTGAAGAGCATATTTACCGAAACAAATATGATTACCTCGATAAGATATTCCCTTCATTCTTCCTCTATGTTGTTTACGGAATCTGGTTCTTTTGGGGTTATAGTTGATGGTTGTTTCTTACTTCCATCTCTACTACAGAACCGGACGTGAGAGTTTCTTCTCATCCAGCTCCTCGCGAATAAAAGGATTAAAAATGCTTAATTTTCATTTAGATATAATTTAAAATTTGAATTAAGATATACATCTATTTTATTTAATTAATAATAGATTCAATCGCGGGATTTTTTGAGATTTTATCTAATCGATTAGTAATTTGTATACCTTGTTTGGATATTTTGGATATATATAACTAAACATATTAAACATATATTTCTATTTATAG------------TATTTATATTTATAAATAATATTGTTTTTTATAACGTTATAACATAACAATTTTTTTTGGTTTGCCTTTTATCATATTGGATTGCTCAAAATTTAGCAATCCAAGAAAATAAAGTTTTCGCGGGCGAATATTTACTCTATATTATATTGATTTCAGTTATAGGGTTATCTCATGACTTCTCAGAATAGATGAATTGATTACCGGTTACTTTCGCCATCCCGACCAATGAATCATTAGGATTCGTTTTCAATAAATTTTTCTGCATTCACGGGTTCCATCGTTCCCATCACTTCTTGTTTAATGGTTAGGTCTGAATTCTACAATGGAGCTCTTAATGAAATTTGTTCTTGAGTCAATCTTCTCAATCTTTATTGGCTCGAGGCTCTTGATTTTTTTTGTTCTATTCTATGAATAGATTCATTTAATTATGGATGAACATTGAATTATGGATAAATCCGTATTGATGCTTTATTACATTGTTTTTTATGAGATGACTCATAGACCTTCCATATTTGAATTCTATATCATTGATATTCTTTTTCTCTCTTTCTCTCATCCTTCTATCCACATCTTTTTCTCTATTTCGCTTCACAACTTAGAATCAGTTAGAATCAGATTTATTTTTCTTTTGTTTATGCAAAACAAATTTCAGTTGCTACAATGATATGACCAATATATCATATCTTGACTGTTTTTTGGATTCAGATAATGCGAAGTGATGGGTTGGTTATTAGTTCTATAGTTATTAGTTCATACTATAGGGGCTAGGGGCTGGTTTTTTTAATCCTAACCCTAAAAAAAAACCAACGAGTCACACACTAAGCATAGCAATTATATCAAATGGTCAATCGAATTTTTATTCAATCCTATAGAATTAAGAGCTCGTTTTTGCTTTGATTGAAGATAAAAAAATTAACGAGTTTATTTTTTTTTTGTTCCATTACTGGAGTAGAAAGAAAAGACAAGGAAAGGTTTCTTATTCCTCGTCTAGAAATATACAAATTTTGATACCTAATACCCCATAGATAGTCCGAACTGTGTAGGAACAATAATCAATTTTAGCTCGAATGGTTTGTAGGGGAACTCTACCTTCTCTGATCCATTCGACACGTGCAATTTCTTTTCCATCGATACGCCCTGCAATTTGTACTTGAATTCCTTTCGTATCTGCTTGTTCAGTTAATTCAATAGCCTTTTTCATTGCTTTGCGAAATGAAACTCTATTTTTTAATTGTCCGGCTATAAATTCTGCAAGAATATTAGGGTTTCCATAAGGTTTTGCAATTCTTGTGATAACAATGTTGAGTTTTCGGTTTACATAATGAAATTCTCTTTGTAGATTTATCTGTAATTCTTCGATTCCTCGTGGTTGACTTTCTATTAATAACTTTGGAAACCCCATATAGATTATGACCTGGATCAGATCGATTCTTTTTTGGATCTCTATACGTGCAATTCCCTCGATGCCAGAGGATATTCTCATATTCTTTTGTACATAATTTTTGATACAATCTCGTATTTTTTGATCTTCTTCTAGACCTTCGGAATAGTTTTTTGGTTGTGCAAACCAAAGGGAATGATGACTTTGGGTTGTACCAAGTCTGAAACCAAGTGGATTTATTTTTTGTCCCATACTCCCCCGCTACTATACATATTATGATTAATCATATTTGTATAC--TTTTTTTCATCTAGGTTTTTTAACCATGTGAGATAGTCTATATCTATCTATTTATCTAAGGATATATCTTTCACTACAATATTTATATGACAAGTAGGTCTTTTTATCGGATAACTACGTCCTCGAGCTCGAGGTTTTAATTTCTTCATGGTAGTACCTTCGTTGACTTCAGCTTTACTAATTATTAAATTTGTTTTGTTGGAATCCATATTGTAACTAGCATTTGCTGCTGCAGAATAAACCAATTTAAAAATGGGATAACATGCTCTATAAGGCATGAGTTCTAGTATCATAAGTGTTTCTTCGTAGGAACGTCCACGAATTTGATCAATTACTCTTCGCACTTTGTGTGCAGACATAGATATATATTGACCTAAAGCGTATACTTCTTTTTTTTTATTCTTTTTTTTCTTCTTTAGCATAAGATTAGCCTCCTACTAATGAATGATAAGTATCTATATTTTTTATTAACGACGAGATCTATTATCGCCTTTCGCATGTCCTCGGAAATTTAAAGTAGGTGCAAATTCTCCCAATTTGTGACCTACCATACGATCTGTTATATAAATAGGTAAATGTTCTTTTCCATTATGGATAGCAATAGTATGGCCGATCATTGTGGGTATAATGGTAGATGCCCGGGACCAAGTTACTATTATTTCTTTTTCCGCTTTTGTGTTAAGCTTATCAATTTTTCTTAATAAATGATTCGCTACAAAAGGATTTTTTTTTAGTGAACGTGTCACAGCTTACTCC-TTTTTTTTCTTTTGTTTTGTAAAGACGAAGAAAGAAATTCTATTTTCTTTCCTATTTACTACGGCGACGAAGAATCAAATTATCACTATATTTATTCCTTTTTCTACTTCTTCTTCCAAGTGCAGGATAACCCCAAGGGGTTGTGGGTTTTTTTCTACCAATCGGGGCCCTCCCTTCACCACCCCCATGGGGATGGTCTACAGGGTTCATAACTACTCCTCTTACTACAGGACGCTTACCTAGCCAACGCTTAGATCCGGCTCTACCCAAACTTTTCTGGTTCACCCCAACATTCCCCACTTGTCCGACTGTTGCTGAGCAGTTTTTGGATATCAAACGGACCTCTCCAGAAGGTAATTTTAATGTGGCCGATTTCCCCTCTTTTGCAATCAGTTTCGCTACAGCACCCGCTGCTCTAACTAATTGTCCACCCTTTCCAAGTGTGATTTCTATGTTATGTATGGCCGTGCCTAAGGGCATATCGGTTGAAGTAGATTCTTCTTTTTGATCAATCAAAACCCCTTCCCAAACTGTACAAGCTTCTTCCAAAGCATACGGCTTTCTGGATGTAGATGATGATATCTATACAGATGGATTTTATATATATCATATAATGAAGTACCACATGAGTGGATATATAGGAATCCAAATCTGCCGAATCACTCATGTTATGATCTTCTACATCCTAGGTTTTCCCGTTCCGTCATCTGGCTTATGTTCTTCATGTAGCATTCAGACCGAATGACTCTATGAAATTACGTCGATACTTCCACATATTATTGGTAACGTAGGAGACATCTCTATTTTTCCCCGGGGGAATCTTTAGAATTACCACTGCTTAGCTTTCAATTCGCCTCTGACCATCAAATGAAATGTGAATAACCTGTCCTCCTCTCTTTGAAACAAGGGGCGCTTCCGGTTCTGTCGGTGCTTGAAACAATTTTGTCTTCTCCATATTACTATATCTCTAGAGTCAATAATTTTATATGAGGAACTACTGAACTCAATCACTTGCTGCCGTTACTCTTCAGTTTTCTGTTGAGGTCTATCCCGTAGAGGTACTCAAATTGGATCAGTGATCGATTTCTAGGTTTCGTCGTAAACCTAATTGGTTACTTCCAATTACGTAAATCAATAGTTCAAACCGCACTCAAAGGTAGGGCATTTCCCATTTTTATAGGAACTTCTGTACCAGAAACAATGGTATCTCCAATTATAGCCCCTCTGGGATGTAAAATATATCTCTTCTCACCATCCCCATAGTGTATGAGACAAATGTATGCATTTCGATTAGGGTCGTATTCTATGGTTACGATTCTACCATATATGTTTTTTTCATTCCGTCGAAAATCGATTTTACGGTATAGACGCTTATGACCTCCCCCTCTATGCCCTGCGGTAATGATTCCTCTGGCATTACGACCTTTACCACAACGATGCTGTCCATAGATCAAATTATTTCGTGGATTGGATTTCACTTGACTGTCTACGGTTCCATTGCGTGTGCTCGGGTTAGAAGTTTTGTATAAATGTATCGCCATGCTATTAAGTATTTTGATTTAAGTTCTTTTCTTTCTAAGAGGTGGAATAGAATAACCCGGTTGAAGCGTAATGATCATACGTCTGTAATGCATTGTATGCCCCATAATAGGTCCCATTCTTCTACCCTTTCCCGGAAGTCGATGACTATTCATAGCTATTACCTTGACACCAAAGAAGAGTTCGACCCAATGCTTTATTTCTGTCCTCGTTGATCCTGATTCGACATTAGAAGTATATTGATTTTTCTCCAATAACCGAATACTTTTGTCTGTAAATACTGCATATTTGATTCCATCCATAAATCTATTTTCTTCCCTATGCCTATGAGTTCTAGTCTCAATAAGAATGCTAGTTCTTACTGTTCATATGTTATGATATGAATATACCACACCAATTCGTTATGTATGGATGATGAGATTCCATTGATACAGAGCCAATTCCAATAGACTTATTGGAGGGTCCCATTGGCGTGCATCCAGTAGGAATTGAACCTACGAATTCGCCAATTATGAGTTGGGCGCTTTAACCATTCAGCCATGGATGCTTAGCGGGGATCCTCGTACATGGTGAATAACCAAATTCCAATTGAAATGAAATCTTTAGGATAAATCAATGCAATTTAGGAGGAATCAATGAAAGGACATCAATTCAAATCCTGGATTTTCGAGTTGAGAGAGATATTGAGAGAGATCAAGAATTCTCACTATTTCTTAGATTCATGGACCCAATTCAATTTAGTGGGATCTTTCATTCACGTTTTTTTCCACCAAGAACGTTTTATAAAACTCTTTGACCCCCGAATTGGGGGTATCCTACTTTCACGCAATTCACAGGGTTCAACAAGCAATCGATATTTCACGATCAAGGGTGTAATACTCTTTGTAGTAGCGGTCCTTATATATCGTATTAACAATCGAAATATGGTCGAAAGAAAAAATCTCTATTTGATAGGGCTTCTTCCTATACCTATGAATTCCATTGGACCCAGAAATGATACATTGGAAGACTCCTTTGGGTCTTCCAATATCAATAGGTTGATTGTTTCGCTCCTGTATCTTCCAAAAGGAAAAAAGATCTCTGAGAGTTGTTTCCTGAATCCGAAAGAGAGTACTTGGGTTCTCCCAATAACTAAAAAGTGTAGCATGCCTGAATCTAACTGGGGTTCGCGGTGGTGGAGGAACTGGATCGGAAAAAAGAGGGATTCTAGTTGTAAGATATCTAATGAAACCGTCGCTGGAATTGAGATCTTATTCAAAGAGAAAGATATCAAATATCTGGAGTTTCTTTTTGTATATTATATGGATGATCCGATTCGAAAGGACCATGATTGGGAATTGTTTGATCGTCTTTCTCTGAGGAAGAGGCGAAATATAATCAACTTGAATTCGGGACCGCTATTCGAAATCTTAGTGAAACACTGGATTTGTTATCTCATGTCTGCTTTTCGTGAAAAAATACCAATTGAAGTGGAGGGTTTCTTCAAACAACAAGGGGCTGGGTCAACTATTCAATCAAATGATATTGAGCATGTTTCCCATCTCTTCTCGAGAAACAAGTGGGCTATTTCTTTACAAAATTGTGCTCAATTTTATATGTGGCAATTCCGCCAAGATCTCTTCGTTAGTTGGGGGAAGAATCCGCACGAATCGGATTTTTTGAGGAACGTATCGAGAGAGAATTGGATTTGGTTAGACAATGTGTGGTTGGTAAACAAGGATCGGTTTTTTAGCAAGGTACGGAATGTATCGTCAAATATTCAATATGATTCCACAAAATCTAGTTTCGTTCAAGTAACGGATTCTAACCAATTGAAAGGATCTTCTGATCAATCCAGAGATCATTTGGATTCCATTAGTAAGGAGGATTCGGAATATCACACATTGATCAATCAAAGAGAGATTCAACAACTAAAAGAAAGATCGATTCTTTGGGATCCTTCCTTTCTTCAAACGGAACGAACAGAGATAGAATCAGACCGATTCCCGAAATGCCTTTCTGGATATTCCTCAATGTCCCGGCTATTCACGGAACGTGAGAAGCAGATGATTAATCATCTGCTTCCGGAAGAAATCGAAGAATTTCTTGGGAATCCTACAAGATCCATTCGTTCTTTTTTCTCTGACAGATGGTCAGAACTTCATCTGGGTTCGAATCCTACCGAAAGGTCCACTAGAGATCAGAAATTGTTGAAGAAACAACAAGATCTTTCTTTTGTCCCTTCCAGGCGATCGGAAAATAAAGAAATGGTTAATATATTCAAGATAATTACGTATTTACAAAATACCGTCTCAATTCATCCTATTTCATCAGATCCGGGATGTGATATGGTTCCGAAGGATGAACCGGATATGGACAGTTCCAATAAGATTTCATTCTTGAACAAAAATCCATTTTTTGATTTATTTCATCTATTCCATGACCGGAACAGGGGAGGATACACGTTACACCACGATTTTGAATCAGAAGAGAGATTTCAAGAAATGGCAGATCTATTCACTCTATCAATAACCGAGCCGGATCTGGTGTATCATAAGGGATTTGCCTTTTCTATCGATTCCTACGGATTGGATCAAAAACAATTCTTGAATGAGGTATTCAACTCCAGGGATGAATCGAAAAAGAAATCTTTATTGGCTCTACCTCCTATTTTTTATGAAGAGAATGAATCTTTTTATCGAAGGATCAAAAAAAAATGGGTCCGGATCTCCTGCGGGAATGATTTGGAAGATCCAAAACCAAAGATAGTGGTATTTGCTAGCAACAACATAATGGAGGCAGTCAATCAATATAGATTGATCCGAAATCTGATTCAAATCCAATATAGCACCTATGGGTACATAAGAAATGTATTGAATCGATTCTTTTTAATGAATAGATCCGATCGCAACTTCGAATATGGAATTCAAAGGGATCAAATAGGAAAGGATACTCTGAATCATAGAACTATAATGAAATATACGATCAACCAACATTTATCGAATTTGAAAAAGAGTCAGAAGAAATGGTTTGATCCTCTTATTTTTATTTCTCGAACCGAGAGATCCATGAATCGGGATCCTGATGCATATAGATACAAATGGTCCAATGGGAGCAAGAATTTCCAGGAACATTTGGAACATTTCGTTTCTGAGCAGAAGAGCCGTTTTCAAGTAGTGTTCGATCGATTAGGTATTAATCAATATTCGATTGATTGGTCTGAGGTTATCGACAAAAAAGATTTGTCTAAGCCACTTCGTTTCTTTTTGTCCAAGTCACTTCTTTTTTTGTCCAAGTTGCTTTTCTTTTTGTCTAACTCACTTCCTTTTTTCTTTGTGAGTTTCGGGAATATCCCCATTCATAGGTCCGAGATCTACATCTATGAATTGAAAGGTCCGAACGATCAACTCTGCAATCAGTTGTTAGAATCAATAGGTCTTCAAATCGTTCATTTGAAAAAATTGAAAGCCTTCTTATTGGATGATCATGATACTTCCCAAAAATCGAAATTCTTGATCAACGGAGGAACAATATCACCATTTTTGTTCAATAAGATACCAAAGTGGATGATTGACTCATTCCATACTAGAAACAATCGCAGGAAATCCTTTGATAACACGGATTCCTATTTCTCAATGATATTCCACGATCAAGACAATTGGCTGAATCCCGTGAAACCGTTTCATAGAAGTTCATTGATATCTTCTTTTTATAAAGCAAATCGACTTCGATTCTTGAATAATCCACATCACTTCTCCTTCTATTGTAACAAAAGATTCCCTTTTTATGTGGAAAAGGCCCGTATCAATAATTATGATTTTACGTATGGACAATTCCTCAATATCTTGTTCATTCGCAACAAAATATTTTCTTTGTGCGTCGGTAAAAAAAAACATGCTTTTTGGGGGAGAGATACTATTTCACCAATCGAGTCACAGGTATCTAACATATTCATACCTAACGATTTTCCACAAAGTGGTGACGAAACGTATAACTTGTACAAATCTTTCCATTTTCCAAGTCGATCCGATCCATTCGTTCGTAGAGCTATTTACTCGATCGCAGACATTTCTGGAACACCTCTAACAGAGGGACAAATAATCAATTTGGAAAGAACTTATTGTCAACCTCTTTCAGATATGAATCTATCTGATTCAGAAGGGAAGAACTTGCATCAGTATCTCAATTTCAATTCAAACATGGATTTGATTCACACTCCATGTTCTGAGAAATATTTACCATCCGAAAAGAGGAAAAAACGGAGTCTTTGTCTAAAGAAATGCGTTGAGAAAGGGCAGATGTATAGAACCTTTCAACGAGATAGTGCCTTTTCAACTCTCTCAAAATGGAATCTATTCCAAACATATATGCCATGGTTCCTTACTTCGACAGGGTACAAATATCTAAATTTGATATTTTTAGATACTTTTTCAGACCTATTGCCGATACTAAGTAGCAGTCAAAAATTTGTATCCATTTTTCATGATATTATGCATGGATCAGATATATCATGGCGAATTCTTCAGAAAAAATTGTGTCTTCCACAATGGAATCTGATAAGTGAGATTTCGAGTAAGTGTTTACATAATCTTCTTCTGTCCGAAGAAATGATTCATCGAAAAAATGAGTCACCATCGACACATCTGAGATCGCCAAATGTTCGGGAGTTCCTCTATTCAATCCTTTTCCTTCTTCTTGTTGCTGGATATCTCGTTCGTACACATCTTCTCTTTGTTTCCCGGGCCTCTAGTGAGTTACAGACAGAGTTCGAAAAGGTCAAATCTTTGATGATTCCATCATCTATGATTGAGTTGCGAAAACTTCTGGATAGGTATCCTACATCTGAACCGAATTCTTTCTGGTTAAAGAATCTCTTTCTAGTTGCTCTGGAACAATTAGGAAATTCTCTAGAAGAAATATGGGGTTCTGCTTCTGGCGGCAACATGCTATTGGGTGGTGGTCCCGCTTATGGGGTCAAATCAATACGTTCTAAGAAGAAATATTTGAATATCAATCTCATCGATATAATCGATCTCATAAGTATCATACCAAATCCCATCAATCGAATCACTTTTTCGAGAAATACGAGACATCTAAGTCATACAAGTAAAGAGATCTATTCATTGATAAGAAAAAGAAAAAACGTGAACGGGGATTGGATTGATGATAAAATAGAATCCTGGGTCGCGAACAGTGATTCGATTGATGATGAAGAAAGAGAATTCTTGGTTCAGTTCTCCACTTTAACGACAGAAAAAAGGATTGATCAAATTCTATTGAGTCTGACTCATAGTGATCATTTATCAAAGAATGACTCTGGTTTTCAAATGATTGAACAACCGGGAGCAATTTACTTACGATACTTAGTTGACATTCATAAAAAGTATCTAATGAATTATGAGTTCAATACATCCTGTTTAGCAGAAAGACGGATATCCCTTGCTCATTATCAGACAATTACTTATTCACAAACCTCGTGTGGGGCTAATAGTTTTCATTTCCCATCTCATGAAAAACCCTTTTCGCTCCGCTTAGCCTTATCCCCCTCTAGGGGTATTTTAGTGATAGGTTCTATAGGAACTGGACGATCCTATTTGGTCAAATACCTAGCGACAAACTCCTATGTTCCTTTCATTACGGTATTTCTGAACAAGTTCCTGGATAACAAGCCTAAAGGTTTTCTTATTGATGATATCGACATTGATGCTAGTGACGATATTGATGCTAGTGACGATATTGATGATAGTGACGATATCGATCGTGACCTTGATACGGAGCTGGAGCTGCTAACTATGATGAATGCGCTAACTATGGATATGATGTCGGAAATAGACCGATTTTATATCACCCTTCAATTCGAATTAGCAAAAGTAATGTCTCCTTGCATAATATGGATTCCAAACATTCATGATCTGGATGTGAATAAGTCGAATTACTTATCCCTCGGTCTATTAGTGAACCATCTCTCCAGGGATTGTGAAAGATGTTCCACTAGAAATATTCTTGTTATTGCTTCGACTCATATTCCCCAAAAAGTGGATCCCGCTCTAATAGCTCCGAATAAATTAAATACGTGCATTAAGATACGAAGGCTTCTTATTCCACAACAACGAAAGCACTTTTTCACTCTTTCATATACTAGGGGATTTCACTTGGAAAAGAAAATGTTCCATACTAATGGATTCGGGTCCATAACCATGGGTTCCAATGCACGAGATCTTGTAGCACTTACCAATGAGGCCCTATCAATTAGTATTACACAGAAGAAATCAATTATAGACACTAATACAATTAGATCCGCTCTTCATAGACAAACTTGGGATTTGCGATCCCAGGTAAGATCGGTTCAGGATCATGGGATCCTTTTCTATCAGATAGGAAGGGCTGTTGCACAAAATGTACTTCTAAGTAATTGCCCCATAGATCCTATATCTATCTATATGAAGAAGAAATCATGTAACGAAGGGGATTCTTATTTGTACAAATGGTACTTCGAACTTGGAACGAGCATGAAGAAATTAACGATACTTCTTTATCTTTTGAGTTGTTCTGCCGGATCGGTCGCTCAAGATCTTTGGTCTCTACCCGGACCCGATGAAAAAAATGGGATCACTTCTTATGGACTCGTTGAGAATGATTCTGATCTAGTTCATGGCCTATTAGAAGTAGAAAGCGCTCTGGTGGGATCCTCACGGACAGAAAAAGATTGCAGTCAGTTTGATAATGATCGAGTGATATTGCTTCGTCGGCCCGAACCAAGGAATCCCTTAGATATGATGCAAAACGGATCTTGTTCTATCCTTGATCAGAGATTTCTCTATGAAAAATATGAATCGGAGTTTGAAGAAGGGGAAGGAGAAGGAGCCCTTGACCCGCAACAGGTAGAGGAGGATTTATTCAATCACATAGTTTGGGCTCCTAGAATATGGCGCCCTTGGGGCTTTCTATTTGATTGGATCGAAAGGCCCAATGAATTGGGATTTCCCTATTGGTCCAGGTCATTTCGGGGCAAGCGGATCATTTATGATGAAGAGGATGAGCTTCAAGAGAATGATTCGGAGTTCTTGCAGAGTGGAACCATGCAGTACCAGACACGAGATAGATCTTCCAAAGAACAAGGCCTTTTTCGAATAAGCCAATTCATTTGGGACCCTGCAGATCCACTCTTTTTCCTATTCAAAGATCAGCCCTTTGTCTCTGTGTTTTCACATCGAGAATTATTTGCAGATGAAGAGATGTCAAAGGGGCTTCTTACTTCCCAAACAGATCCTCCTACATCTATATATAAAGGCTGGTTTATCAAGAATACGCAAGAAAAGCACTTCGAATTGTTGATTAATCGCCAGAGATGGCTTAGAACCAATAGTTCATTATCTAATGGATCTTTCCGTTCTAATACTCTATCCGAGAGTTATCAGTATTTATCAAATCTCTTCCTATCTAACGGAGGGCTATTGGATCAAATGACAAAGACATTGTTGAGAAAAAGATGGCTTTTCCCGGATGAAATGAAAATTGGATTCATGTAACAGGAGAAAGATTTCCCATTCCTTAGCCGGAAAGATATGTAGCCATGAAAGAGGGATTAAGTGGAACAGAATTGACTGGGTGTTAGAGTCATGGAAACACTTCTTTCTTCCATATTTTGGACCTTAGCTCCATGGAACAATATGCTACTGCTGAAACATGGAAGAATTGAAATCTTAGATCAAAACACTATGTATGGATGGTATGAACTGCCTAAACAAGAATTCTTGAATAGCGAACAACCAGTTCAGATATTCACGACCAAGAAGTATTGGATTTTCTTTCGGATAGGCCCTGAAAGGAGAAGGAAGGCTGGAATGCCAACAGGCGTCTATTATTGAATTCACCCCACCCGATAGTACCCATTTGGGGAACGTCCAGTGCCAAAGTCACTGAATGGGTAAGTCGCCAATCCCTAAAACGGACTATGTAATGTACTTTATCTGCTGGGTTACGAGCAGGCATTTTACCAGAGGTTTCTAATCTACCTTTGTGTGATTCCTGTTGAAGCATATACTCGGGGGGTGGGTGCAGGGCGGACGGTTTTAAAGCAGACTCCCCATTCATTAGATAGAGAAGATCACCAAGATTTCGTGATCCGCTGCCGAACTTATTCCAATTCCAAGAGCTCGGATCGAATCGGTATATCAATACCGATTCGATCCGAGCTCTCTTATTGAATTGCTCATTCAATGAGCATTCTCAATATTATGCCTTGAAGAGGACTCGAACCTCCACGCTCTTTAGCACGAGATTTTGAGTCTCGCGTGTCTACCATTTCACCACCAAGGCATCTTGAAAATGAATCGTATTCCATGAATATGATATCTATCTAGTGTGATGTATGGAATATATGGCAAAGGTGGGGTGTTGGAGTATTGCTATTGATCGGTCATGTCATATAGGCCCGAGTCGGACATCCAATTGCTTCGATTTGAATTATCCGGAGGGTGCCTTATATATCAAAAAGATGGACAATCAAACCTATTTCTCGATTCAATAGAAGCCAAAAGAGGTGAATAGAGTCCCAAATAAGGAGAGATATGTAAAAAGCAAGTCCGATTACGTCTATTCCTAATCCTAAATGGAATGTAGGGATCCATATGGAAACATAGTATCTATTTAGATACGCTCGAATAACCCCTTCTCATAATGAGAATGTATATCCCTATTCCGGTCTGGTCCGGTATGGAATGAACTTATAATCATGGAATCGACTCGATCATCAGATTATAGATTATAAGTTCATAACCCTAGCCCATTCCCATTTTGGACGGAACAGATCTACTAATTCTTTGATTCCAGTTAGTAAGAGGGATCTTGAACTAAGAAATAGACCCTAGAAGCTAAAAAAGGGTATCCTGAGCAATTGCAATAATTGGGTTCATTGATATTCCTGGTATAGTAGATGCTATCACACATACAATCATACTCAATTCGATGGAATTGTTTGATCTTAAAGGAGATCTTCTATAATTTCGCACGTAAGGGGTTATTTCTTGGTTTCGTCCAGTCATTAATAACTTGATTATTTTTAGATAATAGTAGATAGAAACAACGCTTGTAAGGAGTCCTATTAAAACCAAGAAATATAGGCCTGCCTGCCATCCACACCAGAATAAATAGAGTTTTCCGAAAAAACCTGCTAGTGGAGGAAGACCTCCTAGGGATAAGAGACATAGGGCTAAAGAGAGAGCCAAAAAAGGATCTTTCGTGTATAATCCTGCATAATCTCGAATGTTATCAGTTCCGGTACGTAGACCAAATAATACAATGCAAGCAAAAGTTCCTAGATTCATGGAGATATAGAACAGCATATAAGTTATCATGCTTGCATATCCATCATTTGAGTCTCCAACAATTATTCCAATAATTACATATCCGATTTGACCTATGGACGAATATGCAAGCATACGTTTCATGCTTGTTTGAGTAATAGCAATGAGATTTCCCAATATCATGCTAAGAATAGCTAGGATTTCCAGAAGAAGATGCCATTCGTTTGATGAGAAATAAAAAGGAATATCGAAAATTCGAGTGGCTAAAGCTGAAGCAGCTACTTTCGAAGTAACAGAAAGAAAAGCAACGACTGGAGTGGGAGAGTCAGAGTCGAAAAGAGGATTCCTCACTTCTTTCTCTCATTCAAAACCGTGCATGAGACTTTCATCTCACACGGCTCCTAAGTGATAAAAGAAAGAAGATGAGTTCTTCTTTCTTTTTTGATTACCTTCCTCGCGTATGTATAAGACCGAATCCATTCGATTTCTAAAAAGGATTACTAATCCTTAACTTTTCGAGGAATCCTTCATCAGTGGTTGTGAATGACTGATTTTTTCAATCTTTTCGACCTTGGTTCCGTAGGAGCAAGTCAGAAAGATTGAGAAATAGAACCATCTGATTTGATTCGTTCTCAATAGCCATGAGATGATCATATTAGGGTGATCCTTTTGTCGACGGATGCTCCTATTATACTCGTAGTCTCTGAAGGATGAGAACCAACTATGTAGCATCTACATCGAGAATTCAAGTATTGTATACGTCATTAGTCCGATCCTTTGTAGGAACTACCCGTAATAACGAACTTGCAAAATGGATCTGTTTATCATAAAGAGATTCGTCGTTCCTGACCCTGCTTCACCTTAATTGTTATTTGAACAAGTAAAAGTTCTGTCTTGGTCCGAGTGGGGATAGCATTTCTCTTCTGCATGTCCATGGAGTTTTGAAAAATCCAAACATCTCAGAGATAGATAGAGAGGTAGGAATTTATCGAACGAACCGCACTCCTTCGTATACGTCAGGAGTCCATTGATGAGAAGGGGCTGGGGAAAGCTTGAACCCAATTCCTACAGTGATGAATATGAGCGCAATTGAAATTCCTGGGGAGTTATACATTTGTGTATTGATAAGACCATTCACTATTTCTTGAAGCTCGATCTCTCCCCCGGATGAACCATATAGCCAAGAGAAACCATGAACCAGAATAGAAGAGCTTGCCCCACCCATGAGTAAATATTTCATAGTAGCCTCATTAGACCGTACATCTTTCTTGGTATATCCAGATAATAGGTAGGAGCATAAACTGAAACATTCTGGAGCTACAAAGATAGTTATTAAATCGTTAGCACCGCATAAAAACATTCCTCCTAGAGTAGCTGTTAATACGAATAAGAGAAACTCTGTTATAGCCATTTCTGTACATTCAACGTACTCTACGGATAGAGGAATACATAGAGTTGAACATAGTAAAATAAGAAATTGAAAGATTTCGTTGAAATTGTTCGTTTGGAAATTTCCCGAAAAGCTAATCATAGGTTCTTCTCTCCATCGGAACAATAGGGCCGTTATGCTCATTACTAAACTTGTTGAAGAGATGAAATATAACCAAGGTATATCTTTTTGATCAGAGGTTGAATCGATCATCAGAAGAAGAATTAGGCCAAAAATTAGGATACACTCTGGGAAAATAAAACTTCCATCGAAGAGAAGCAAATGAAAGGCTTTCATAAAAATTCTCGTAGAATCGAGAATGAAGTTTTCATTCTGTACATGCCAGATCATGAATTAGTAACTGCATCCATTTCCAAAAAAATCCCAATTGTTTCGAACTTTCTATTTTTGGAATGGAATATTTACGGAATCCCCATGAATAGGATCAAACCTTATTCCATGGTATTTACATGAGGTTCCTCTTTCTTATTCTTAAGCAAGTCCCCGAGAGGGCTTAGTTGATCCATGATTTATCTTTCATCTTTCGTTTCCTTTTCGTTTGTTTCGAGAAATATATCGATCAATTCCGATTCTTTCTTTTTCTCTTGATTCTTTTCCGATCGAGATGTATGGATCCATGGATCTATGTGTCTATTCCATGGATTTATCTGTCTATATATAGATCCTCTTTATGGATTAACGAAAATGTGCAAAAGCTCTATTTGCCTCTGCCATTCTATGAGTCTCTTCCTTTTTGCGTATGGCCTCGCCACTCCCTTTGGCAGCATCCACTAATTCGGAACTTAATTTGAAAGCCATATTTCGACCCGGACGTTTTCGGGATGCCGCTAATAACCAACGAATGGCAAGTGCTTTTCCTTGTGTGGATCCTATTTCAATGGGAACTTGATGAGTCGATCCACCTACACGTCTTGCTTTTACTGCTATATCGGGAGTTACTCCACGTATTGCTTGACGTAAAACAGATAGTGGATTTGTTTCTGTCTTTTGTTGAATCTTTTTCATGGCTCGATAGATAATTTGATAAGCCAATGATTTTTTTCCGTGTTTCAGAATACGGTTAACCAACATATTAACTAATCGATTACGATAAATTGGATCAGATTTTGCAGTTTTTTCTTTTGCAGTACCTCGACGTGACATGAGCGTGAAAGAGGTTCAAGAATCAGTTTTCTTTTTATAAGGGCTAAAATCACTTATTTTGGCTTTTTTACCCCATATTGTAGGGTGGATCTCGAAAGATATGAAAGATCTCCCTCCAAGCCGTACATACGACTTTCATCGAATACGGCTTTCCACAGAATTCTATATGTCTCTATGAGATCGAGTATGGAATTCTGTTTACTCACTTTAAATTGAGTATCCGTTTCCCTCCTTTTCCTGCTAGGATTGGAAATCCTGTATTTTACATATCCATACGATTGAGTCCTTGGGTTTCCGAAATAGTGTAAAAATAAAAAGAAGTGCTTCGAATCATTGCTATTTGACTCGGACCTGTTCTAAAAAAGTCGAGGTATTTCGAATTCTTTGTTGACACGGACAAAGTCAGGGAAAACCTCTGAAATTATTTCAATATTGGACCTTGGACATATAATAGTTCCGAATCGAATCTCTTTAGAAAGAAGATCTTTTGTCTCATGGTAGCCTGCTCCAGTCCCCTTACGAAACTTTCGTTATTGGGTTAGCCATACACTTCACATGTTTCTAGCGATTCACATGGCATCATCAAATGATACAAGTCTTGGATAAGAATCTACAACGCACTAGAACGCCCTTGTTGACGATCCTTTACTCCGACAGCATCTAGGGTTCCTCGAACAATGTGATATCTCACACCGGGTAAATCCTTAACCCTTCCCCCTCTTACTAAGACTACAGAATGTTCTTGTGAATTATGGCCAATACCAGGTATATAAGCAGTGATTTCAAATCCAGAGGTTAATCGTACTCTGGCAACTTTACGTAAGGCAGAGTTTGGTTTTTTGGGGGTGATCGTGGAAAAGTTGACAGATAAGTCACCCTTACTGCCACTCTACAGAACCGTACATGAGATTTTCACCTCATACGGCTCCTCGTTCAATTCTTTCGAAGTCATTGGATCCTTTTCCTCGTTCGATAATCTCCTCCTTTCTTCCACTCCGTCCCGAAGAGTAACTAGGACCAATTTAGTCACGTTTTCATGTTCCAATTGAACACTTTCCATTTTTCTTTTTGATTATTCTCAAAGGAGAAGATTATTCTCTTTACCAAACATATGCGGATCCAATCACGATCTTATAATAAGAACAAGAGATCTTTCTCGATCAATCCCTTTGCCCCTCATTCTTCGAGAATCAGAAAGATCCTTTTCAAGTTTGAATTTGTTCATTTGGAATCTGGGCTCTTCTACTTCATTTTTATTTACTTATTTTTTTTTTATTTAATATTGAATATTTTTTAATATTTTCCCTCTCTTTTTTATATCATTCCTTAAGTCCCATAGGTTTGATCCTGTAGATTTTGACTCATTTTCTCATTGAGCGAGGGGTACGAAATAAATCAGATTGATTTTTCGATCAAAAGTATTATGTGAAATCTTCGATTTTTCTTCTTCCTCTATCCCTATCCCATAGGTACAGTGTTTGAATCAATAGAGAACCTTTTCTTCTGTATGAATCGATATTATTACATTCCAATTCCTTCCCGATACCTCCCAAGGAAAATCTCGAATTGGATCCCAAATTGACGGGTTAGTGTGAGCTTATCCATGGGGTTATGCACTCTTCGAATAGGAATCCATTTTCTGAAAGATTCTGGCTTTCGTGCTTTGGTGGGTCTCCGAGATCCTTTCGATGACCTATGTTTGTTGAAGGGATATCTATATAATCCGATCGATTGCGTAAAGCCCGCGGTAGCAACGGAACCGGGGAAAGTATACAGAAAAGACAGTTCTTTTCTATTCTATTAGTATTTTCTATTAGATTAGTATTAGTTAGTGATCCCGGCTTAGTGAGTCCTTTCTTCCGTGATGAACTGTTGGCATCAGTCCTACATTTTGTCTCTGTGGACCGAGGAGAAAGGGGGCTCGGCGGGAAGAGGATTGTACCATGAGAGAAGCAAGGAGGTCAACCTCTTTCAAATATACAACATGGATTCTGGCAATGCAATGTAGTTGGACTCTCATGTCGATCTGAATGAATCATCCTTTCCACGGAGGTAAATCTTTGCCTGTTAGGCAAGAGGATAGCAAGTTACAAATTCTGTCTCGGTAGGACATGTATTTCTATTACTATGAAATTCATAAATGAAGTAGTTAATGGTGGGGTTACCATTATCCTTTTTGTAGTGACGCATCTTGTATGTGTTCCTAAGAAAAGGAATTTGTCCATTTTTCGGGGTCTCAAAGGGGCATGAAAACACATAAGAACTCTTGAATGGAAATGGAAAAGAGATGTAACTCCAGTTCCTTCGGAAATGGTAAGATATTTGGCGCAAGAAGAGGGGGTTGATCCGTATCATCTTGACTTGGTTTTGCTTCCTCTATTTTTTTAAGAATACCGAGTCGGGTTCTTCTCCTACCTGTATCGAATAGAACATGCTGAGCCAAATCTTCTTCATGTAAAACCTGCTTGATTTAGATCGGGAAAATCGTGCGGTTTTATGAAACCATGTGCTATGGCTCGAATCCGTAGTCAATCCTATTTCCGATAGGGGCAGTTGACAATTGAATCCGATTTTTCCCATTATTTTCATATCCGTAATAGTGCGAAAAGAAGGCCCGGCTCCAAGTTGTTCAAGAATAGTGGCGTTGAGTTTCTCGACCCTTTGCCTTAGGATTAGTCAGTTCTATTTCTCGATGGAGGCAGAGAAGGGATATAACTCAGCGGTAGAGTGTCACCTTGACGTGGTGGAAGTCATCAGTTCGAGCCTGATTATCCCTAAACCCAATGTGAGTTTTTCTATTTTGACTTGCTCCCCCGCCGTGATTGAATGAGAATGGATAAGAGGCTCGTGGGATTGACGTGAGGGGGCAGGGATGGCTATATTTCTGGGAGCGAACTCCGGGCGAATATGAAGCGCATGGATACAGGTTATGCCTTGGAATGAAAGACAATTCCGAATCCGCTTTGTCTACGAACAAGGAAGCTATAAGTAATGCAACTATGAATCTCATGGAGAGTTCGATCCTGGCTCAGGATGAACGCTGGCGGCATGCTTAACACATGCAAGTCGGACGGGAAGTGGTGTTTCCAGTGGCGGACGGGTGAGTAACGCGTAAGAACCTGCCCTTGGGAGGGGAACAACAGCTGGAAACGGCTGCTAATACCCCGTAGGCTGAGGAGCAAAAGGAGGAATCCGCCCGAGGAGGGGCTCGCGTCTGATTAGCTAGTTGGTGAGGCAATAGCTTACCAAGGCGATGATCAGTAGCTGGTCCGAGAGGATGATCAGCCACACTGGGACTGAGACACGGCCCAGACTCCTACGGGAGGCAGCAGTGGGGAATTTTCCGCAATGGGCGAAAGCCTGACGGAGCAATGCCGCGTGGAGGTAGAAGGCCCACGGGTCGTGAACTTCTTTTCCCGGAGAAGAAGCAATGACGGTATCTGGGGAATAAGCATCGGCTAACTCTGTGCCAGCAGCCGCGGTAATACAGAGGATGCAAGCGTTATCCGGAATGATTGGGCGTAAAGCGTCTGTAGGTGGCTTTTTAAGTCCGCCGTCAAATCCCAGGGCTCAACCCTGGACAGGCGGTGGAAACTACCAAGCTGGAGTACGGTAGGGGCAGAGGGAATTTCCGGTGGAGCGGTGAAATGCGTAGAGATCGGAAAGAACACCAACGGCGAAAGCACTCTGCTGGGCCGACACTGACACTGAGAGACGAAAGCTAGGGGAGCGAATGGGATTAGATACCCCAGTAGTCCTAGCCGTAAACGATGGATACTAGGCGCTGTGCGTATCGACCCGTGCAGTGCTGTAGCTAACGCGTTAAGTATCCCGCCTGGGGAGTACGTTCGCAAGAATGAAACTCAAAGGAATTGACGGGGGCCCGCACAAGCGGTGGAGCATGTGGTTTAATTCGATGCAAAGCGAAGAACCTTACCAGGGCTTGACATGCCGCGAATCCTCTTGAAAGAGAGGGGTGCCTTCGGGAACGCGGACACAGGTGGTGCATGGCTGTCGTCAGCTCGTGCCGTAAGGTGTTGGGTTAAGTCCCGCAACGAGCGCAACCCTCGTGTTTAGTTGCCATCGTTGAGTTTGGAACCCTGAACAGACTGCCGGTGATAAGCCGGAGGAAGGTGAGGATGACGTCAAGTCATCATGCCCCTTATGCCCTGGGCGACACACGTGCTACAATGGCCGGGACAAAGGGTCGCGATCCCGCGAGGGTGAGCTAACTCCAAAAACCCGTCCTCAGTTCGGATTGCAGGCTGCAACTCGCCTGCATGAAGCCGGAATCGCTAGTAATCGCCGGTCAGCCATACGGCGGTGAATTCGTTCCCGGGCCTTGTACACACCGCCCGTCACACTATGGGAGCTGGCCATGCCCGAAGTCGTTACCTTAACCGCAAGGAGGGGGATGCCGAAGGCAGGGCTAGTGACTGGAGTGAAGTCGTAACAAGGTAGCCGTACTGGAAGGTGCGGCTGGATCACCTCCTTTTCAGGGAGAGCTAATGCTTGTTGGTATTTTGGTTTGACACTGCTTCACACCCAAAAAGAAGGGAGCTACGTCTGAGTGAAACTTGGAGATGGAAGTCTTCTTTCGTTTCTCGACGGTGAAGTAAGACCAAGCTCATGAGCTTATTATCCTAGGTCGGAACAAGTTGATAGGATCCCCCTTTTTACGTCCCCATGCCCCCCCGTGTGGCGACATGGGGGCGAAAAAAGGAAAGAGGGGGATGGGGTTTCTCTCGCTTTTGGCATAGCGGGCCCCCAGTGGGAGGCTCGCACGACGGGCTATTAGCTCAGTGGTAGAGCGCGCCCCTGATAATTGCGTCGTTGTGCCTGGGCTGTGAGGGCTCTCAGCCACATGGATAGTTCAATGTGCTCATCAGCGCCTGACCCTGAGATGTGGATCATCCAAGGCACATTAGCATGGCGTACTCCTCCTGTTCGAACCGGGGTTTGAAACCAAACTCCTCCTCAGGAGGATAGATGGGGCGATTCAGGTGAGATCCAATGTAGATCCAACTTTCGATTCACTCGTGGGATCCGGGCGGTCCGGGGGGGACCACCGCGGCTCCTCTCTTCTCGAGAATCCATACATCCCTTATCAGTGTATGGACAGCTATCTCTCGAGCACAGGTTTAGGTTCGACCTCAATGGGAAAAAAATGGAGCACCTAACAACGCATCTTCACAGACCAAGAACTACGGGATCACCCTTTCATTCTGGGGTGACGGAGGGATCGTACCATTCGAGCCGTTTTTTTCATGCTTTTCCCGGAGGTCTGGAGAAAGCTGCAATCAATAGGATTTCGCTAATCCTACCTTCCCGAAAGGAAGAGCGTGAAATTCTTTTTCCTTTCCGCAGGGACCAGGAGATTGGATCTAGCCGTAAGAAGAATGCTTGGTATAAATAACTCACTTCTTGGTCTTCGACCCCCTCAGTCACTACGAACGCCCCCGATTAGTGCAATGGGATGTGTCTATTTATCTATCTCTTGACTCGAAATGGGAGCAGGTTTGAAAAAGGATCTTAGAGTGTCTAGGGTTGGGCCAGGAGGGTCTCTTAACGCCTTCTTTTTTCTTCTCATCGGAGTTATTTCACAAAGACTTGCCATGGTAAGGAAGAAGGGGGGAACAAGCACACTTGGAGAGCGCAGTACAACGGAGAGTTGTATGCTGCGTTCGGGAAGGATGAATCGCTCCCGAAAAGGAATCTATTGATTCTCTTCCAATTGGTTAGACCGTAGGTGCGATGATTTACTTCACGGGCGAGGTCTCTGGTTCAAGTCCAGGATGGCCCAGCTGCGCCAGGGAAAAGAATAGAAGAAGCATCTGACTCCTTCATGCATGCTCCACTTGGCTCGGGGGGATATAGCTCAGTTGGTAGAGCTCCGCTCTTGCAATTGGGTCGTTGCGATTACGGGTTGGATGTCTAATTGTCCAGGCGGTAATGATAGTATCTTGTACCTGAACCGGTGGCTCACTTTTTCTAAGTAATGGGGAAGAGGACCGAAACATGCCACTGAAAGACTCTACTGAGACAAAGATGGGCTGTCAAGAACGTAGAGGAGGTAGGATGGGCAGTTGGTCAGATCTAGTATGGATCGTACATGGACGGTAGTTGGAGTCGGCGGCTCTCCTAGGGTTCCCTCATCTGGGATCCCTGGGGAAGAGGATCAAGTTGGCCCTTGCGAACAGCTTGATGCACTATCTCCCTTCAACCCTTTGAGCGAAATGCGGCAAAAGGAAGGAAAATCCATGGACCAACCCCATCATCTCCACCCCGTAGGAACTACGAGATCACCCCAAGGACGCCTTCGGCATCCAGGGGTCACGGACCGACCATAGAACCCTGCTCAATAAGTGGAACGCATTAGCTGTCCGCTCTCAGGTTGGGCAGTAAGGGTCGGAGAAGGGCAATCACTCATTCTTAAAACCAGCGTTCTTAAGACCAAAGAGTCGGGCGGAAAAGGGGGGAAAGCTCTCCGTTCCTGGTTCTCCTGTAGCTGGATCCTCCGGAACCATAAGAATCCTTAGTTAGAATGGGATTCCAACTCAGCACCCCTTGAGTGAGATTTTGAGAAGAGTTGCTCTTTGGAGAGCACAGTACGATGAAAGTTGTAAGCTGTGTTCGGGGGGGAGTTATTGTCTATCGTTGGCCTCTATGGTAGAATCAGTCGGGGGACCTGAGAGGCGGTGGTTTACCCTGCGGCGGATGTCAGCGGTTCGAGTCCGCTTATCTCCAACTCGTGAACTTAGCCGATACAAAGCTATATGATAGCACCCAATTTTTCAGATTCGGCGGTTCGATCTATGATTTATCATTCATGGACGTTGATAAGATCCTTCCATTTAGCAGCACCTTAGGATGGCATAGCCTTAAAGTGAAGGGCGAGGTTTAAACGAGGAAAGGCTTACGGTGGATACCTAGGCACCCAGAGACGAGGAAGGGCGTAGTAAGCGACGAAATGCTTCGGGGAGTTGAAAATAAGCATAGATCCGGAGATTCCCGAATAGGTCAACCTTTCGAACTGCTGCTGAATCCATGGGCAGACAAGAGACAACCTGGCGAACTGAAACATCTTAGTAGCCAGAGGAAAAGAAAGCAAAAGCGATTCCCGTAGTAGCGGCGAGCGAAATGGGAGCAGCCTAAACCGTGAAAACGGGGTTGTGGGAGAGCAATACAAGCGTTGTGCTGCTAGGCGAAGCGGCGTAGTGAGTGCTGCACCCTAGATGGCGAAAGTCCAGTAGCCGAAAGCATCACTAGCTTACGCTCTGACCCGAGTAGCATGGGACACGTGGAATCCCGTGTGAATCAGCAAGGACCACCTTGCAAGGCTAAATACTCCTGGGTGACCGATAGCGAAGTAGTACCGTGAGGGAAGGGTGAAAAGAACCCCCATCGGGGAGTGAAATAGAATATGAAACCGTAAGCTCCCAAGCAGTGGGAGGAGCCCGGGGCTCTGACCGCGTGCCTGTTGAAGAATGAGCCGGCGACTCATAGGCAGTGGCTTGGTTAAGGGAACCCACCGGAGCCGTAGCGAAAGCGAGTCTTCATAGGGCAATTGTCACTGCTTATGGACCCGAACCTGGGTGATCTATCCATGACCAGGATGAAGCTTGGGTGAAACTAAGTGGAGGTCCGAACCGACTGATGTTGAAGAATCAGCGGATGAGTTGTGGTTAGGGGTGAAATGCCACTCGAACCCAGAGCTAGCTGGTTCTCCCCGAAATGCGTTGAGGCGCAGCAGTTGACTGGACATCTAGGGGTAAAGCACTGTTTCGGTGCGGGCCGCGAGAGCGGTACCAAATCGAGGCAAACTCTGAATACTAGATATGATCTCAAACAGGGGTCAAGGTCGGCCAGTGAGACGATGGGGGATAAGCTTCATCGTCGAGAGGGAAACAGCCCGGATCACCAGCTAAGGCCCCTAAATGACCGCTCAGTGATAAAGGAGGTAGGGGTGCAGAGACAGCCAGGAGGTTTGCCTAGAAGCAGCCACCCTTGAAAGAGTGCGTAATAGCTCACTGATCGAGCGCTCTTGCGCCGAAGATGAACGGGGCTAAGCGATCTGCCGAAGCTGTGGGATGTAAAAATACATCGGTAGGGGAGCGTTCCGCCTTAGAGGAACCACTCGCGCGAGCAGTGGTAGACGAAGCGGAAGCGAGAATGTCGGCTTGAGTAACGCAAACATTGGTGAGAATCCAATGCCCCGAAAACCTAAGGGTTCCTCCGCAAGGTTCGTCCACGGAGGGTGAGTCAGGGCCTAAGATCAGGCCGAAAGGCGTAGTCGATGGACAACAGGTGAATATTCCTGTACTACCCCTTGTTGGTCCGAGGGACGGAGGAGGCTAGGTTAGCCGAAAGAGATGGTTATCGGTTCAAGGACGTAAGGTGACCCTGCTTTTTCAGGGTAAGAAGGGGTAGAGAAAATGCCTCGAGCCAATGTTCGAGTACCAGGCGCTACGGCGCTGAAGTAACCCATGCCATACTCCCAGGAAAAGCTCGAACGACCTTCAACAAAAGGGTACCTGTACCCGAAACCGACACAGGTGGGTAGGTAGAGAATACCTAGGGGCGCGAGACAACTTTCTCTAAGGAACTCGGCAAAATAGCCCCGTAACTTCGGGAGAAGGGGTGCCTCCTCACAAAGGGGGTCGCAGTGACCAGGCCCGGGCGACTGTTTACCAAAAACACAGGTCTCCGCAAAGTCGTAAGACCATGTATGGGGGCTGACGCCTGCCCAGTGCCGGAAGGTCAAGGAAGTTGGTGACCTGATGACAGGGGAGCCGGCGACCGAAGCCCCGGTGAACGGCGGCCGTAACTATAACGGTCCTAAGGTAGCGAAATTCCTTGTCGGGTAAGTTCCGACCCGCACGAAAGGCGTAACGATCTGGGCACTGTCTCGGAGAGAGGCTCGGTGAAATAGACATGTCTGTGAAGATGCGGACTACCTGCACCTGGACAGAAAGACCCTATGAAGCTTTACTGTTCCCTGGGATTGGCTTTGGGCCTTTCCTGCGCAGCTTAGGTGGAGGGCGAAGAAGGCCCCCTTCCGGGGGGGCCCGAGCCATCAGTGAGATACCACTCTGGAAGAGCTAGAATTCTAACCTTGTGTCAGGACCTACGGGCCAAGGGACAGTCTCAGGTAGACAGTTTCTATGGGGCGTAGGCCTCCCAAAAGGTAACGGAGGCGTGCAAAGGTTTCCTCGGGCCGGACGGAGATTGGCCCTCGAGTGCAAAGGCAGAAGGGAGCTTGACTGCAAGACCCACCCGTCGAGCAGGGACGAAAGTCGGCCTTAGTGATCCGACGGTGCCGAGTGGAAGGGCCGTCGCTCAACGGATAAAAGTTACTCTAGGGATAACAGGCTGATCTTCCCCAAGAGCTCACATCGACGGGAAGGTTTGGCACCTCGATGTCGGCTCTTCGCCACCTGGGGCTGTAGTATGTTCCAAGGGTTGGGCTGTTCGCCCATTAAAGCGGTACGTGAGCTGGGTTCAGAACGTCGTGAGACAGTTCGGTCCATATCCGGTGTGGGCGTTAGAGCATTGAGAGGACCTTTCCCTAGTACGAGAGGACCGGGAAGGACGCACCTCTGGTGTACCAGTTATCGTGCCCACGGTAAACGCTGGGTAGCCAAGTGCGGAGCGGATAACTGCTGAAAGCATCTAAGTAGTAAGCCCACCCCAAGATGAGTGCTCTCCTATTCCGACTTCCCCAGAGCCTCCGGTAGCACAGCCGAGACAGCGACGGGTTCTCTGCCCCTGCGGGGATGGAGCGACAGAAGTTTTGAGAATTCAAGAGAAGGTCACGGCGAGACGAGCCGTTTATCATTACGATAGGTGTCAAGTGGAAGTGCAGTGATGTATGCAGCTGAGGCATCCTAACAGACCGGTAGACTTGAACCTTGTTCCTACATGACCCGATCAATTCGATCAGGCACTCGCCATCTATTTTTATTGTTCAACTCTTTGACAACACGAAAAAACCATTGTTCAACTCTTTGACAACATGAAAAAACCAAAAGCTCTGCCCTCCCTCTCTATCTATCCAAGGGATGGAAGGGCAGAGGCCTTTGGTGTCCCCTCCAGTCAAGAATTGGGGCCTCACAATCACTAGCCAATATGCTTTTCTCTCATGCCTTTCTTCGTTCATGGTTCGATATTCTGGTGTCCTAGGCGTAGAGGAACCACACCAATCCATCCCGAACTTGGTGGTTAAACTCTACTGCGGTGACGATACTGTAGGGGAGGTCCTGCGGAAAAATAGCTCGACGCCAGGATGATAAAAAGCTTAACACCCCTCATTCTTATTACTTTTTCATATTGAAAAAGAAATAAAAAAATGAAAAAATGAAAAGGTCGTCTTATTCAAAACCCCAATCATGACATCCCTTCTCTCCCACTTCACACCTCGGAACGCACCGTTCTTATAGAGATAAACGCGCTTTCACATCTTCTTAACCCGAAATGGCTGGGGAGAGGAAAGGTTCCTTTTTTTGAGGGTACTCCCGGGAACAGATCCAGTGGAGACGGGGTGGGGCCTGTAGCTCAGAGGATTAGAGCACGTGGCTACGAACCACGGTGTCGGGGGTTCGAATCCCTCCTCGCCCACAACCGGCCCAAAAGGGAAGGACCTTTCCCTCTGGGGGTAGGAAAATCATGATCGGGATAGCGGACCAAAAGCTATGGAACTTGGGTGTGGGTCTTTTGTCGAAATGGAATGGCCTTACTTTTTCTTTTTATTTATTATTTATCGTTAATGGTAGAATCATTACACATAGTATGCCCCGCCCATTAGCGTATTTTTTTGTTTTACGCCCCGTAACTCTTCCTCAGCCAGGCTTGGGCAGAATAGCAGAGCAAGTACAAGTATTAGTAGCATAACAAAAAAGCCTTCCTCGTCATTAATATGTTTGCTCGCGGTAATTGTGGCCTCTCGGGAGAATCGATGACTGCATCTTTGATGCACTGCTAGTACATCTGAGAATTCTTAATTGGCTAGTTGTAAATAGCCCCAGGGTTATGGAACAAAGGATTATCCCGGACCTACACCGAGGTATTGATGGTGATTCTCAAATATCGCAGAACAGAATGTGATACGATGAGATAGAATGCAATAGAAACAAAGACAGGGAAGGGGTTACCTACTTTTAACGGTCAAAGCGAGCTCTTTCATTCTGAATTAAAGAATTCAGAATGAATCAAATCTCCCCAAGTAGGATTCGAACCTACGACCAATCAGTTAACAGCCGACCGCTCTACCACTGAGCTACTGAGGAACAACGGGAGATTAGATCTCATAGAGTTCAATTCCCGTTCTCAACCCATGACCAATATGAGCTCGAAGCTTCCTTCGTAACTCCCGGAACTTCTTCGTAGTGGCTCCCTTCCATGCCTCATTTCATAGGGAACCTCAAAGTGGCTCTATTTCATTATATTCCATCCATATCCCAATTCCATTCATTTAATATCCCTTTGGTGTCATTGACATAACAGATGTCGTTTCTAGTCTATCTCTTTATATGGAAAGTTAAACAATCATCATATAATAATCCAGAAATTGCAATAGAAAAGAAAAAGGAGGTTTGTGATGATTTTTAAATCTTTTCTACTAGGTAATCTAGTATCCTTATGCATGAAGATAATCAATTCGGTCGTTGTGGTCGGACTCTATTATGGATTTCTGACCACATTCTCCATAGGGCCCTCTTATCTCTTCCTTCTCCGAGCTCAGGTTATGGAAGAAGGAGAAGAAGGAACCGAGAAGAAGGTATCAGCAACAACTGGTTTTATTACGGGACAGCTCATGATGTTCATATCGATCTATTATGCGCCTCTGCATCTAGCATTGGGTAGACCTCATACAATAACTGTCCTAGCTCTACCCTATCTTTTGTTTCATTTCTTCTGGAACAATCACAAACACTTTTTTGATTATGGATCTACTACCAGAAATTCAATGCGTAATCTCAGCATTCAATGTGTATTCCTGAATAATTTCATTTTTCAATTATTCAACCATTTCATTTTACCAAGTTCAATGTTAGCCAGATTAGTCAACATTTATATGTTTCGATGCAACAACAAGATGTTATTTGTAACAAGTAGTTTTGTTGGTTGGTTAATTGGTCACATTTTATTCATGAAATGGCTTGGATTGGTATTAGTCTGGATACGGCAAAATCATTTTATTAGATCAAATGTACTTATTCGATCTAATAAGTACCTTGTGTCAGAATTGAGAAATTCTATGGCTCGGATCTTTAGTATTCTCTTATTTATTACCTGTGTCTACTATTTAGGCAGAATGCCGTCACCCATTCTTACTAAGAAACTGAAAGAAACCTCAAAAACGGAAGAAAGAGATGTAGAAATAGAAACAACTTACGAAACGAAGGGGACTAAACAGGAACAAGAGGGATTCACCGAAGAAGATCCTTCTTCTTCCCTTTTTTCGGAAGAAAAGGAGGATCCGGACAAAATCGATGAAACCGAAGAGATCCGAGTGAATGGAAAGGAAAAAACAAAGGATGAATTCCACTTTCACTTTAAAGAGACATGCTATAAAAATAGCCCAATTTATGAAGCTTCTTATCTGGATGGGAATCAAGAAAATTCGAAGTTCAAAATACTTGAAGATAAAAATAAAGTCAAATCAAAAAG----GAATATAAAATAAGTAGTAAATTAATAAAAAGATTGATACATAAGATAAATACACAAAAAGGTAGGAAGAGATGCGCCCACTTCCTACATATTTGATACCTTCTCCTACAAAGAAACTCATGACACCAACTCCATTCGTAATTCCATCAATAACTCGTCTATCAAAAAAATGAGTTAATTCAGCCAATCCTCTTATCCCCCCAGTTAAGGATGATGCATAAAAAGAATCTATGTAACCACGATTATATGACCAATCATATATGACATTTCTTATTTTGTCCAAAAAAATTTTCTTAGATCCTATTTTAATTTTAACAAAAAAATTAATTAAATCAAAATTTTGTAAAGACGAATAAACGGGTTTATACAAAAAGAGCGCTATAAATATTCCAAAATAGGCTATACTAACTGAAAAAATTGCATCTTTTACAAATTCATACCAATCCAGAAAATTTTTCGAATTTTGATGTAAAAGATTTATAGACGGAGTTAGCCATTTTGATAATATATCCAAATCCATTCCTTTTTGATTGAAAGGAATTCCTATGAATCCAACAAACAAAGTAAATAGGACCAATACAAGTATAGGAAATAACATAGTATTATCTGATTCATAAGGATACGAATAAGTGTTCTTATTACCAAAATAGGTAATAGTCATAAAAGGTCGTGTCATTTTTCTTACATTCTCATCAATTCGATATGTCTTCTTCGAAAAAAAAGAAAGACTTTCATTATTATTCATTCTTAATAAGGTTAATAAACGAACACTTTTGTTAATTGTTTTCAAACCTCCTTTACCCCATAGAGAGATTGAGCAAAGTGAAGTACTTTTTTTTCCACTGTAATTTTGAAAATGAACATTTAAATGTCCCTCAAAAGTAAGTAAATAGATCCGAAACATATAAAATGCAGTTAATCCTGCTGTGGACCAAGCTATTATTGCGAAAATCGGTAAATACAACCAACTCTCATTAAGAATTTCATCTTTGGACCAAAAACAAGCAAGGGGTGGAATACCACAAAGAGAAAGTGTGCCTAATAAAAAAGCAGTTTTTGTAATTGGCACATGTTTTGTTAAACCCCCCATAAGAACCATATTCTGACTTTTATCTGGAGAATATCCAACAACAGTTTCCATTGAATGAATAACTGATCCAGATCCTAAAAATAATAATGCTTTTGAATAAGCATGAGTAATTAAATGAAATAAAGCAGTTCGATAAGACCCCATACCTAGAGCTAACATCATATACCCCAATTGAGACATTGTAGAATAAGCTAAACCTCTCTTAATGTCTTTTTGAGCAATAGCTAAAGTAGCTCCTAAAAATACTGTTATTATACCTATCAAAGAGATTAAATTCATTATATAAGGTATGACTATGAAAAGAGGAAGAAGCCGAGCTACAAGAAAAATTCCCGCTGCTACCATAGTAGCAGCATGTATAAGAGCCGAAATAGGAGTGGGCCCCTCCATGGCATCGGGTAACCATACGTGAAGAGGGAATTGTGCAGATTTAGCAACTGCACCGGCAAATAATAGAACGGCACACAAAATAACAAATAAAATATTGACCTCATTATTATAAATCAAGTTATTAAATATTTCGAATAAATCCCGAAATTCGAAACTACCCGTTATCCAATAAAACCCTAAAATTCCTAATAATAACCCAAAATCTCCTACTCGATTAGTTACAAACGCTTTTTGAGAAGCATTTGCCGCAGCAGGTCGTGTAAACCAAAACCCTATTAATAGATACGAACACATTCCGACTAATTCCCAAAAAATATAAATTTGTATCAAATTAGAACTAGTAACTAATCCCAACATGGAAGTACTGAAAAAACTCATATAAGAAAAAAATCTCAAATATCCTTGATCATGAGACATATAATTATCACTATAAATAAGAACCATAATCCCAACAGTAGTGATTAATATTAACATGATAGAAGTAAGTGGATCGATCAAATAGCCGAATTCTAAAGAAAAATCATTATTGATAATCCAAGACCATACACATTGATATATGGAACTCCCATTTATTTGCTGAATAGACAGATCAATCGACAAAATCATGGCTATACTTAACAATAAAACACTCTGAAAAGCCCACATACGACGAAGATTTTTTGTTGCCTTTGGAAAAAGAAGAAGCCCCACTCCTATTAACACAGGTACTGGAAGTGGAACAAACGGTATGATCCACGCATATTGATATGTATGTTCCATAAAAAAAAATAAA------------------------------------------------------------------------------------------------------------------------------------------------------------------------------------------------------------------------------------------------------------------------------------------------AAAAAAAAAATAAAATTATTATTACTATTACAACAATTTATATCTATAGAGCAAGGATAAATAAAACCCTAAAACAGAGTACTTGATTCTGATATGAATCATAGGATCAACTAAAGTTAATAACTTGACCCAATGAAACAAGAACTTCCCCCTTTTTAGTTAGTTTATTCAAAAAAATTAACTAATTTATTATGGAATTGATTAATTGATTTCCATTTCAAAAAAAGACATTTATAGGATATAGGAAAGGCTATAATATCCGTCACTTTAATAGAAAATTAAC-------------------------------------TTTATTTTCTATTAAATTTATTTGAAAATAGAAAATAAATAAATGAAAATAGAAAATAAATAAAAAATTACTAAAATTTCGTTTTATCAAACTATGTATACCTTAACTAATTATTTATTATAGTTAGTAATTAATTACTATATTAGTTTCATTCGAATTTGAAAATTTCAATTAGATTAGGCGTATTCTTTCCTCAATCTTGACCAACTAAT----------AAAAAAAAAAAAAAATCACATGATCACATATCCTATTCCTTTTTCTTTATATATATATTTCTAGTAATGTTTTATTCTATTTCGAATAATATTTATTTCGATTTTCACATATCTATCTATATTTAT----TTTTTTTTTTTTTATGAAGAAAATGCTATCTAAAAAACAAATAGATAATGAATAGTAAAGAACGATTCCTTTTCTTTTGAACAATAGATGTCTTTCACATCCAACTAGAATAATGAGTAACCTCTTAATTTTTAAATGGCAGTCCCCAAAAAACGTACTTCTATATCAAAAAAGCGTATTCGTAAAAATATTTGGAAAAGAAAAGGATATAAGGCAGCCTTAAAAGCTTTTTCATTAGGGAAATCTCTTTTGACCGGAAATTCAAAAAGTTTTTTTGTGCAACAAAAAAATAAGTAATAAAAGGTTGTAATAATCTGAATCGACTTGACTCAAAAAGTTGGTTAATTTCATTCAGAATATAAAATTAATGATTTCCATTACCTACTGTTTTGGACTAATCAATATGAAATGGGATTCTTTTCATTCTTATGATTTGTAGAATAAGAATTCTTTTGTTTACTTAATTCTAAAATTCTAAAAAAAAAAAAAAAAAGACTTTTCTTTAAAAAAAGAATAAACACAAGATACAAGGGTTTACCTTTCTTTTTAGTATACTTTATTATTTCTTTTTCTGGGGTGGAAATTCGGATTTTCCCCATCGACCTACTTACAATAATAAAAGTTTTTTCTTTTTTCTCTATTTCGATATCTATAAAGAGCAGATATAAGAGCTTTCTTCAAAATTAATGAATCGTTGAAACTAATTGATTAAGATTAAGTTTAAAACTTTTTTTTTGTAATTTTATGAATTATTATTTCTCTGAATTACTATATATACCTCTATATATTTATATACCTCTATATATTTCCTGCTTTCAACCCAATCTATAAAAGTTTTTAGTTGGTATACTAACTATGAAAAATGTGTCAAATTTAAGTGATTCAAAATAGATCCTATTTTGTGTTCATTGAAAAAATGCATTTTTTCAGATTTATGAAATCAGATAAACGAGAAATGAATCATTAAAAAATGAAAATGAGAAAATA-TTTTTTTTGAGTTCTATCCCTAGATAGGGGTAGAACTATCTAGTTACAATAGTTCAATTCCAGAGGAGCATAAACTACAGGAAAGATCTAAGTTAAGTAAAACAACTGATATCCTAAAATAATGAACCTTCAAATCCCTATGAATTTTATTCATCAATTTTATTGAATTGACTCTTCAATCTCGACGATTGCATATGAATAGGCTATTATAAGTTTGAGCAAGCCGCCATGGTGAAATTGGTAGACACGCTGCTCTTAGGAAGCAGTGCTAGAGCATCTCGGTTCGAGTCCGAGTGGCGGCATGCCATCTTCTAAAAAAGATAGAATAGATCCTATAATAAAATCAATTCCCGATTTCCCTTCCGTAATTAAGGGATTCCCTTTTTTAATATTTTTTATGATATTTTTAACTATAGAACATATATTAACTCATATTTCCTTTTCGATTGTTTCAATTGTAATTACAATTCATTTAATAACTTTATTAGTCGATGAAATCGTAAAACTCTATGATTCGTCAGAAAAGGGCATGATAGCTACTTTTTCCTGTATAACAGGATTATTAGTCACTCGTTGGATTTATTCAGGGCATCTCCCATTAAGTAATTTATATGAATCATTAATCTTCCTTTCATGGAGTTTCTCCATTATTCATATCATTCCATATTTCAAAAAAAATAAAAATTATTTAAGTGCAATAACCGCGCCAAGTGCTATTTTTACACAAGGCTTTACTACTTCAGGTCTTTTAACTGAAATAAATCAATCCGCAATATTAGTACCTGCTCTCCAATCCGAGTGGTTAATAATGCACGTAAGTATGATGGTATTGGGTTATGCAGCTCTTTTATGCGGATCATTATTATCAATAGCACTTCTAGTCATTACATTTCGAAAAGACATAAAGATTTTTTTTAAAAGCAATCATTTATTAAATGAGTCTTTTTACTTTAACGAAATCCAATACATGAATGAAAGCAGCAATGTTTTTGGAAATACTTCTTTTTTTTCTGCGAAGAATTATTACAGATCCCAATTCATTCAACAATTGGATCATTGGAGTTATCGTGTTATTAGTATAGGGTTTATCTTTTTAACCATAGGTATTCTTTCGGGAGCAGTATGGGCTAATGAAGCATGGGGGTCATATTGGAATTGGGACCCAAAGGAAATTTGGGCATTTATTACTTGGACCGTATTCGCGATTTATTTACATACTCGAACAAATACAAAAATTCCCCCTGCAAATTCTTCAATTGTAGCTTCTATAGGCTTTCTTATAATTTGGATATGTTACTTTGGGGTCAATCTTTTAGGAATAGGGCTACATAGTTATGGTTCATTTATATTAGCGTCTAATTGAATTCAAGAAAATCTCTGACGAATATAAACAAAATAGAGCGT------ATATATATATAAACTTCGTGTAAGCCAGCGAGAACCATGTGAATCACTACACTACTTGATTCAAATGGTTCTCACAAAGACCAAACATATCTGGTTAAAATTTAATTTTTTTTTTACTTAACTTAAGAGAATTTTTTTACTTAACTTAAGAGAAGAAAAAAGACTTATTTTTTTTATTCATGAAAACGATCTATAAAAAAAAATTAGATAGAATAAATTCGATCTTGTCAACTGATAATGAAAGAACGAAATCGGGGTAAATACCAATACCTACTACGGGTAAAAAAATAGAAATCAAAACAAATAATTCTCGCGGTCCAGAATCAAAAAAATAAGAGTTTGGAACATTAAATAACTTGTATCCATAAAACATCTGGCGTGACATAGATAATAAATAAATAGGAGTTAATATCATTCCAATTGCCATTACAAAAGTAATTAATATTTTTGGCATTAAAAGATATTTTTGGCTGGTAATTATTCCAAAAAATACCATCAATTCTGCAACAAAACCACTCATACCTGGTAATGCAAGAGAAGCCATTGAAAAGCTACTGAACATCGTGAATATTTTTGGCATTGGGATAGCTATTCCGCCCATTTCGTCGAGATAAGCAAGACGTATTCTATCATAACTCGTTCCTGCCAAGAAAAAAAGTGCAGCACCAATAAGTCCATGAGAGATTATTTGTAAAAAGGCTCCATTGAGTCCCGTCTCAGTTATAGAACCAATTCCTATAATTATAAAACCCATATGAGATACAGAGGAATATGCTATTCTTTTTTTTAAATTACGTTGAGCAGAAGATGTTAAAGCTGCATAGATTATTTGCATTGTGCCTACTATCATTAACCAAGGAGAAAATATAGAATGAGCATGAGGTAATAATTCCATATTGATCCGAACCAACCCATACGCTCCCATTTTTAATAAGATTCCAGCTAGAAGCATACAAGTACTGTAATGCGCTTCTCCATGGGTATCCGGTAACCATGTATGTAGGGGTATAATTGGCGATTTGACAGCAAAAGCAATAAAAAATCCAATATATAATATTATTTCCAATGCCACGGGGTACGATTGATTAACTAATGTTTCAAAATTTAATGTTGGTTCATTAGAATTATATAAACCGACACCCAGAACTCCCATTAAGAGAAAAACGGAACCTCCCGCAGTGTACAAAATAAATTTTGTAGCCGAGTACAGACGTTTCTTTCCCCCCCACATAGATAGAAGTAAATAAACGGGAATTAATTCTAACTCCCACATGAGAAAAAACAGTAAAAGGTCTCGAGAAGAAAATAATCCTATTTGACCGCTGTACATTGCTAACATCAGGAAATGAAATAATCGAGAATCTCGAGTAACTGGAAAAGCCGCTAAAGTAGCTAAAGTAGTGATAAATCCCGTCAGTAAAATAGGTCCTATAGAAAGTCCATCTATGCCTAATCTCCAGTGGAAATCAAAAAAATTAATCCATTTATAATCTTCGACTAGTTGGATTAATGGATCGTCTGATTGAAAATGATAACAGAATGCATAGGTCGTTAGAAGGAGTTCTAATATAGATATACATACAGTATACCAACGAATTGTCCTATTTCCTCTATGGGGAAGAAAGAAAATTAAAGAACCCGCAAATATTGGCAAAACTACAATTATTGTTAACCAAGGAAAAAAATTCGTGGTAAAGACAAGATACACTTAGACCAGAAAAACCCATACTCGAAA-AAAAAAAATGTTATTCTCGAGCACGGGTTTTGTCGAT-AAAAAAAATCAAATGAATTCAAGTGGAGTTTTCTGGAACGTATCCGTATCAATAAGCTAGACCCATGCTGCGAGTTGTTTCATGCCATAAATAAACTCGAACACTCAAGAAATCCGTTGGACAGGCGGATTCGCATCTCTTACAACCGACACAATCCTCTGTTCTTGGAGCAGAAGCAATTTGCTTAGCTTTACACCCGTCCCAAGGTATCATTTCTAATACATCTGTGGGGCAGGCTCGGACACATTGAGTACACCCTATACATGTATCATAAATTTTTACTGAATGTGACATTGAATCTATACATTTTTGAATGTCATAAATTTTCGATCTAGTAAACTTAATAAACAAATCTTATTTAGTTCCCAGACGAATCAATGAGTTACCAGAATTTTTTCTAATCAATCTATTTCTGGATTGACTTATGAGGGAGGGCCAAGATACTTTGATTTCTTATGTTCTTGTAAACATGATCATATCTTACGCGGGAAATATATTAATTCGAATTAATTGATGAATATTCGAATTTATATAATTCATATTATTTATTCAACAAATTCGATTGGTTAATACGAGTTGATTTTCTGTTTCGATAAATTGACGAAACAATAGCCAGTCCAATAGCTGCTTCAGCGGCTGCAATAGCTATAACAAAAATTGAGAAAATAGATCCTTTTAATTGACGATTATCAAAAAAATCAGAAAATGTTACAAAATTTATATTAACTGCATTCAATATAAGTTCAAGACACATAAGGGCTCTAACCATGTTTCGACTCGTAATCAATCCATAAATACCCATAGAAAATAAATAGGCACTCAAAACAAGTACATGTTCGAGCATCATTAACCAACTCCTTATCAATATCAATTCATTTCAATATGAACAACAATTCAACCGATTCTATTGACTAAAATCTAACAAGTACGGAACAAAACAAAAGAGTATATTGGTAATAGATTGAACTAAAAACATTTCTATTTTAGATATGAATTCAAATAGAATGGAAGAAAAATGAATGTGATAATCTAGAACAAAGTTTAATTTAGATTCCTAGTTATAAAGATTTATTATTGACGAGCTACAGCGATTGCACCTATTAAAGCAACTAAAAGAATTATTGAAATGAGTTCAAATGGAAGAAAAAAATCTGTTGATAAATGAATACCAATTTGTTGACTATTACTTATCAAATCTTGCTCTAGAATCTGGTTTGGTCTTGTAGACCAAAGAATCCCGTACCATGACGTATCTAGAATAGTAGTAATTAGTAAAACAAAAATACTTGTACAAACCATTGAAGTAATTCCATCTCCAACGGTCCAAAGATGAAAATCTTTGTAATATTCTGAATCATTCATGAACATCACAGCAAATATTATTAAAACATTTATAGCTCCTACATAAATAAGGAGCTGCGCAGCAGCTACAAAATGAGAGTTCGATAGAATATAGAATAAGGATATAAAAACAAAAACCAATCCCAATGAAAAGGCAGAATAAATTGGATTGGGAAGTAATATCACTCCTAGACTTCCTAATATAAGACCCAATCCCAGGAAGACTAAAAGAAAATCATGTATTGGTCCAGGTAAATCCATTCTATGTAAAATAATAAAAAAATCAAAATATCATGACTTTGTTGACCTGACCAGGAAAAGGGAAGTTACTTTATTCTATTTTTTAGAATCTATTAATTGAATTAAATCCTAATAAATATAGATTGATGTAGATACAATTATTGGACCAATCTCATTCTTTATCCGAAAGAATAATTTGAAACTATATATTTTAAAACCATTACATTACTATAATATAGAAATATAGAAAATATAGAAATTTTTAATATAAAAATGGATTTTGAATTATAATTCAATCCCGATTCTCACCAACCAATCATTGGATTTGTAGTTATTGACCAAGAAAAAAACCTCATTTCTATAGATCAAAGCTGAACCTTAGTAATTGAAAATTGTTCTTGAATCTAAAGATTTATCCATTTTTTATTTGAGTCGAATTCAAAATTGTTCGAATTGTGTAATCGTCAATTACTGACATTGGTAAACGACCCAAAGCAATTTGATTATAATTCAATTCGTGACGATCATAAGTAGAAAGTTCATATTCTTCAGTCATTGATAAACAATTTGTTGGACAATACTCAACGCAATTGCCACAAAATATACATATTCCGAAATCAATACTGTAATTAAGCAACTGTTTCTTTCGAATATTAGTTTCCAATTTCCAATCAACAACAGGTAGATCTATAGGACATACACGAACACATACTTCACAAGCAATGCATTTATCAAATTCAAAGTGAATTCGGCCCCGGAATCGCTCCGATGTGATCAATTTTTCATAAGGGTATTGAATAGTTACAGGTAAACGATTCGCATGAGATAAGGTAATCATGAAACTTTGACCAATGTACCTTGCAGCTCGTATTGTTTGTTGACCATAAGTCATGAACCCAGTTACCATAGGGAACATATCTTAAATATCTATAAAAA-TTTTTCTATTTATTTCTTTCTCTTGTTTGATGTGATGTTTGAGACAAGTCGTGAATATAAAATATCATAGTCATTTACAGTGAAAAAAGTTGGGAAGAAGTTGTTAATAATAGATTACCTAGAGAAATAGGTAAAAGAAATTTCCATCCAAGATTTAATAGTTGGTCCATTCTCAGCCTTGGTAAAGTCCATCTTGTTGCAATAGAAATGAACAAAAACAAATAAGTTTTAGCTAATGTAATAAAGATACCAATTATTGTTTCAAAAACTCTTCCTGATTTATTTATTTCAAAAAGCTCAGGAATGAATATGTACGGAATAGAAAGATTCCAACCCCCCAAGTAAAGAACTGTTACAAATAATGAAGAAACTAGTAGATTTAAATATGAAGCAACGTAAAATAAACCAAATTTGATACCTGAATATTCAGTTTGATAACCTGCTACTAATTCTTCTTCTGCTTCTGGTAAATCAAAAGGTAATCTCTCACATTCTGCTAGGGAAGAAATTAGAAAAATGATAAACCCTATAGGTTGCCGCCACAAATTCCATCCCCAAAAACCATATTTTGATTGCGCTTCAACTATATCAACTGTACTTGAACTGTTAGATAATTATAGTCGGTGATAACATCACTGGTATCATCTCTATTACAGAACCGTACATGAGATTTTCACCTCATACGGCTCCTCGAGGGTCACAACTAAATCTAAGGACCAGTTCGGTATTTTTTATCTTGATCTATTTGTAGGATAGATAAAGTAAAAATCTATCGTAAGGTTCTGAATTAGACCAATGGAATTCTGTCTGCTATATTTAT-------AATAATAAATAAAAAGTGCTTCTGAATGGATCTCATC---TTTTTTTTTTTAACAATTTTATTTTTATTTTTTTTTTGTTGAGTAATAACTTAATCCTTGAATAAAATGCTTTTTGTAGCAGTATTAATTAATAGATATTTCAACCTATCATTTTTGATTACAAATTACAAAAATTAGACATTAT---------------------------------------AGTCGTATATAGGAAAGAAATAATAAAAAGCTCTC---TTTTTTTCTATTCCATTCTTTCTATTTTATCTTTTCGTTCCTATTCTCCTTTCTCAGAAAGGGGGAGACTAAAAAAAGGTAAAGGATTACTTCGTTCCTGATAGTTATTTACTTAATCAGTGGATAGGAGCATACTCTGGATCGAAATCATGGGGAGTACTGCTTGATTATTTCTACTAACTTAAAGCCCCAATTAGAATTGTTTTTTTTTTAGAAATATCCAGTTGGATAACTTTCATAATTTCCATTACTAATCCTTTTTGTATCTTGGTGTTCCTAACTATCCACTCTTTTTTGTTCAATTCTCTGTTATGTTAATACATATATGGTAATAGATAGTAAAAACTCCATAGAGTTTATCTTTTAAACCCGCTTCAAGCCACGATGACTAATCGATCAACCTTGGGGTAAACAATCTATACTGTTTACTTTTCACTTAACTCTTGTACATAAGAAATGAGACTCAATCTTTTTACTGCGAATTTATAAGCCGTTTTCTTTCACTCATATAACTATTTGGTTTAGTTCATCAACTCGAATGATGAATAAAAAAATGAAAATATATTCAATTCATTTAACTTCTTTTCCTAGAAAAAGGTAAATAAGAGAAAGTTTATGTTTCAACGAATCACACGTAGAGAAATTGATAACACACATAGAGTTAATGGTATTTCATAACTAATTGATTGAGCAGCAGCCCGTAGACCACCTAAAAAGGAATATTTATTATTTGATCCATATCCTGACATAAGAAGTCCAACGGGAGCAATGCTTGAAATGGCAATCCATAAAAAAACACCGATACTGAGATCGGCTAGAACAAGACGATAGCCAAAGGGAATTACTGAATAACTTAATAAAATTGATATGACTGCTATGGATGGTCCAATACTGAATAAACGAGTATCTCCTCTAGACGGAAAAAGATTCTCTTTGAAAAGCAATTTTGTCCCATCTGCTAGGGCTTGAAGAATTCCCAAAGGTCCAGCGTATTCGGGGCCAATACGTTGTTGTATCCCTGCAGATATTTCTCTTTCCAACCAAACAATTACTAGTACACCTATTGTGATTCCTAATACAAGAGTCAAAATAGGAACAAACATCCATATGATCCCATAGACTTCTTTTAAGGATTCCAATCTAGAAAAAGAATTAATAGCTTGTACTTCTGTTGTATTAATTATCATTTCAACGATCAACTTCTCCCATAATGATATCTATGCTACCTAGTACCGTCATAATATCAGCCAATTTCAGTCTTTTAACTAATTGAGGAAGAATTTGCAAATTGACAAAACCCGGCGGTCGAATTTTCCATCTCCAAGGAAAAACATTCTGATCTCCTATCAGAAAAATTCCCAATTCTCCTTTTGGAGCTTCGACTCTTACATAAAGTTCTTGCTTCGACAATTCAAAAGTTGGAGAAGGTTTTTTACTAATGAATCGGTATTCAAAATCATTCCATTCGGGATTCCTTACTCTATCAAAGCGCCGAATTTCTAAATTTTCATAGGGCCCCCCCGGAATTCCTTCCAGAGCCTGTTGAATAATTTTTATAGATTCTGTCATTTCACTGATTCGTACTAAATAACGAGCTAATGAATCCCCTTCTTTTTGCCATTGGACTTCCCAGTCAAATTCGTCATAACATTCGTAATGATCAACTTTACGAAGATCCCATTGTATTCCGGAAGCTCGTAGCATTGGTCCTGATAAACCCCAATTTATTGCTTCCTCTCCGCCAATAATGCCTACTCTCTCAACTCGTTCTAAAAAAATAGGATTCCGTGTAATAAGCTTTTGATATTCAGCAACTCCTCTTAAAAAATAATCGCAAAAATCCAAACATTTATCTATCCAGCCATGAGGTAGATCAGCAGCTATTCCTCCAATACGAAAATAATTATGCATCATTCGCATACCGGTGGCAGCTTCGAATAGGTCATATATAAATTCTCTTTCTCGAAAAATATAGAAGAAGGGAGTCTGTGCACCAATATCTGCCATAAAAGGTCCAAGCCATAACAAATGAGAAGCTATACGACTCAACTCCAACATAATTACTCTGATATAGCTGGCCCTTTTAGGTACTTGAATATTTCCCAACTGTTCTGGTGCATTTACGGTTATTGCTTCTGTAAACATAGTAGCTAAATAATCCCAACGTGTTACATAAGGCAAATATTGTATAATTGTTCGGTTTTCTGCAATTTTTTCCATCCCTCTGTGTAAATAACCCAATATTGGTTCACAGTCAATAACATTTTCACCATCTAGAGTAACGATGAGTCGAAGAACACCATGCATTGATGGGTGGTGAGGGCCCATATTGACTATCATGAGGTCTTTTCTTGTAGCTGGTGCAATCATAGGTTTTTCCCGATTCATTCTTCCATGAATTGCTGAAAGTGAAAAGAGGTTCATCCAAATTTAAGTGAATAATTCAAAATGACTTTTAAAATTAACGAGTTTTTGTTTCTCGAATATTCAACTGACCAATTAATTCTTTATAACGTACTCTATTTTTTTTTGACAAATAAGCTAGTATGCGTTGACGTTTTCCCAGAATTTTCCGCAGACCTCTCTGAGATAAATAGTCTTTTTTGTGCAATTCCAAATGTGAAGTAAGTCTTCGTATCTTATTGGTAAAACTTAACACTTGAAATTCAACAGACCCTCGGTTTTCTTCTTTTTCTTTTTGTGAAATAACTGAAATGAATGAATTTTTTACCATAAAAATAAAAGAATTTTTCTCCCTTTTTTTAATATGAATTTTACCGATCAGTAATAATAATGTCAGTTATTTTAATCTGGTATACACAATAATTTGAATTTTTTATGGGATTCTAATTTTATCACATAAAATTAATCAATCCAATTGAAAATTGGATTGGGATACAAAAGAATAGTACATTTTTAAATTTTCAAAAGAAAATCTTTTAAATCTAAAATAAAATTAAGAAGATTTTGTTAATTCGTTT-----------------CTAGATATAATTGATACGTCATTGAATTAGTATCATATATTAGAATAGGATGTAAGACAAGTCAGGTGTGCATCTGTTTGCTTTCATATATCAGATATGGTACAAGATATATAGGAAAAATGTATCATCAACGATTTTTCAATCGTGATATATATGTATCCTTAACATACTGAAACGACTGCCATTATTGGTATCAAACCAATAGCGATTCATACAAGCTAAATCTTCTAATCGATAATTGGGCCAAAGAAAGAATTTTAATTTTATTAATTTATCTCTATCAAGATCTTTATTTTCATCCAAAAATTGACCCCAATTTTTTACCTTGTTCCTATTACAAAATATTGGATTTCTATCCACACCATACTTAGTCTTTGAATTGAAACAAATTAGAATTCTCAATTCTCTACGACGTCTAGATGATAAAATATTTTCAGGAACAAGCAAATCATAATGATTTTTGTCTCTATTTTTAGTTATCCTTTGATGATTTCTTGGAATGAATTCATTAAAATCCTTCTTATCAATATATCTTTGCTCTTGGTATCTTTGATTAGTTTGATGCCTACTCTTATGAACTAAAGAAATACCGATGGTTTGATACATAATAAACTGTCCATTATTTTTTACAGACAGACGAAGGGGTTCTATAATCAATATCCCCCTTTTCATCAATTCTGTAAGAGGTAAATTCTTCTGAATTGGCATTATATCCAGATTCATTTCTCTCCTTTGAATAGAGGATAGAGTAATGTTTCTTGGCTTTCTCAGTCTAAGCAGGAGACAATATACTTGGATATTATTGATCATTCTTTGATTCAAACCATCATCCCATCTCAATTGAAAAAGTAAATACCTTTTCAGGAAGAAATCTAGTTCTGCTTCCGTATTGCTCTTGTATTGTTTTTTCTGTTTACGTTTTTTCATGTCCGATTCCGAATAATCCTCTTCAATATTTTTTTGTTGGTTTGAGAGAACAGATACAAGATTTCCTTGGTTTTGTGCATTTGATCTAAGATCTCTTTGGCCTGCGGATTCCTTTTCTTTTTGATTTTGATTCTTTAATTCAAAAGATTTTTTTTCATTCGATGGTAGAATCCCTTGTTGCTTTCTATTGATGTTTTTATTTTTACTAACATTTTCATTTATATTCAAATTTAAAAAAAGTAATTTACTTGGTATAAACCACGGTTTCATTTTATATGCATTATAAAGTAGTACAAATTCTGGGAAGAACCAAAGTTCTAGATTCGATATGGGACGACTTAGTATTTCTTCATTCATTCCCATCCAATCCAATTTTTTTTTTTTTTGATTGGGTAAATTCATTTCTTGATTTTGATGAATCGTAAGATAAAAAAGATCTTTTTTATCAATTTTATTAATTATTTGATAATTAGTAAGCCCGGTCTTAGTATTTTTATTACTGTTGGTATCGATCTTAATCCAAGCCTCAATATCGAATTTCTTTCTAAGACAAAAATTTATAATTTTCCAATCAAAATATTTTCTATCCGTACTTTTTTCCATTTCCATATATATAATATCGCTTTTTCCTAGATAATTATGGATAGGGATATCCTTTAGTATTAGTATATCAAACAATTTGCCTTTATGTGTGTTGGAATTAGAATAACTTTCTTGATTCTTATTTATTTGAAATGGTAATCCATAAATATATGGGTCTCTCTTATTTTCATAATTAATAGATCTATAAGATAAAAGATTATATCTATAGTATTTTTTAAAATTATCCTTTTGATTTGGTAATGAATATATTTTGTAATCATTTTGTTTTTTGTAATGAATTAATTGGTCTTTTTCATATGAATTCTCTTTGTTTAAATTTTGATTTTGAATTGTATGTGTACGACATTGATTGATTCTATTTCGCCATTTTTGTGCTATTAATCTAGACCAGCTAATCTGAGATAAATTGTATTGATAATGACCTCTTAACCAGGTTTTCCATTGATTTATTCCAGAATTCAAAAGTTTCTTATGTTTTAATTCAGAATGAATTATTCCTTGTGTTCCAAAATAATCTTTTAGTGAAGTCTTAAGAAAAAAAGATGTTCCGTGATATTGAAGAATAGATCTTAACTTATACAAGTTAAGAACTTGGGTTTGTGATAATTTGAAAAATACATATGCTTGTGATAAGGAGGATAAGTCACAAAAATTCTGTGAATTCTTATTACTAATATTATAAAGTGACTTTTTTATGGTCGAAATAAAGTGAATTTTATTTTGATTTGTTTTTGTTTTATTAATTATTTCTTGATTTGTTTTATTATTGTAAATGGATTTATCAATAATTTTTTTTGTTGATTCAAGAAAAAGTTGTATATTAATTCTGGAAATATTAATGATAGATAGAAGTATATCTCTGTATATCCTTTCAATGAAAATTTTTATAAAATAATGTAATTTACGGATTAATCGAGCGTTTCTTCTTTTTAATATTTGCCAAATATTTTTTGATGATTTGAATCTTTTAGCATTATAACTTGGTTTATTAGGACTAATGTTTATTCCTGGAGTCACTTTGTTTTTCTCTTTTGTAATTCTTTCTATTTGATTTCTGATTGTGCTTGTTCTATCAGTCAGATCCTTCATTTTTTTTTCTGTCAGTAAATAATTTGTCCAATTTGTAGATCTAATTTGACTAAAGGATTCATGAATTATCTGATTGGGGATTATAGAATCTTTTTCTTTTTTAGTTTCGCTTGATTTATATACTTTTCTCAATCTAAAAAATAGAATTAGATTTACTTTTGAGAGTTCTTTTATTATTCTTTTTAAAAATAGAATTCCTTTGATAATCCATTTTTCTTTTGAGATATTTAGAAATAATTTTTTTCTTTCTTTTAAAACTTTTATAACTAGAAAATACTTCTTTTTCAATTTTCCAATTTTTTTTTCGAGTTTCTTAAAAATGGGTTCAAAAAAGGAAGACTGTTTTTGGGGAGAACCAAAAGGAAGTTCAGCTTCCATTCCCAAAACTGTTAAAAAACTAAAATCATCTTTTGGCACTTTCTTTTTCATTCGATCCATCTGAGAAAACCGTGGCTTAGATCTGTGCCAAGGTTTCAGACGGAAAGGAAATAGGATCTTTATCTGAATGCCCTCAATTAACCAATTTTTCGGAAATTCTGTTTCTGATAATAGAACACCATCATAGGTACATTTTATATGTATTTCTCTATTCCATTCCCTAAAATCTTCAGACCATTCGGGAATTTGCAATAATAGCATACGGCAAATATTTTTAGCTATTATCAATGAAGGTAATAGAATATATTTTCTAAGAGTCGCTTGAATTATTAACATGGAACCTCTTATTACTTGAGCAAACGGAATGGTATCCCAGGCTTCTGCTATTTCTATTCGTGCCTTCTCCTTTCTTTTGTTCTCTTCTTTTTTGTCCTTCTCCCTTTTTTTCTCCCCTTCTTTTCTCTCTTCTTCTGGATAATCTGAAATTTTTAATTCTGTTTCCTTTCCTATCCAGTTTCGAAAAATGAATTTCATCAGTCCGGAGATATCAAAATAAAAAAAGTTTGATTTGTCTATTCTGTCCAAAAAAAGTGAGGAATGCGCATTTGCTTGAAAGAGTTCACAAATAACTGTTTTACGTCTTTGGGCTCGCATAGAACCTTTGATTATATTTTGACGAAAATCCGATTGTTGCGAATAACGTATCAAAGCCGCTTCGTCTATTTGATTAGGATTATAAATATCCTTATTATTAGTATCGGGATTTTGACGTTTATTAGAAAAAATCACTATACGTCTAGCTTTTCTTGAACGAATCTGATGATCTAATGGTATTTTTTCTTCACTTTCTATTTCATGTTGTTCTAATTGATTGATTAATTTGTACGACCATCGAGGAACTTTTTTACTGATTTCTTTTATTCCAATAGATTTTTTTTTTTTTTGATCATTAGGCTCGGTTATAATTGCGTTGAAACAAAATTTAAAAAATTTTGTTTCATTTTCTGAATCCATTCGTCCTTGTTCTGAAAAGAAATAGAGTATTTTAAAACGAAAATTCGATTTTGAATCTCTAGCAAGTTCATTGATTAAAGTAAAGAAATAACTCATTTTTATAGATAATGGTTTTTTATCAAATATATCTATTTTCTGTTCAAATTCTCGGTAATCAGTATCAGTAAGAAAGATAGCATGGATCTTATTTGGTTCTATTAAAGTTGCTATCGAAGTTTTTTTTAGGATTAAGGGTGAAAACATTTTTTTTATTTTTCCACGTTGTGGCCCATTCACTAAAGGATCATATATTTTTTGAAAGTATTCTTTTTTAGTTCCGTTATTACACAATCTAATCCTTTTTTCGAGTATATCTAGAGAAAGAGACCCTTTGTCTAGAGCTTCAATTCTATTTATCAACTCGTTGTTTAGATTGTTACTTTTTTGTTTGTTGATAGAAACCCAGTGATTATACAGTTCATCAGAGGAGAGTTTTTCTATTATGGATAAGGGTCTCTTTCTTTGTATCATTTCTAAAAAAGTGTATAAACCGGGCGGAAACATAAAAGATATTTTTTTCTTTCCGTAACTTTGGCATGTATAAAAAAAATATTGTGACATTTCTTTTCTTACAGCATTTTCAAATCTATTATTTTTTATGTATCGCAACGGTCGATTCCATCTATTATAATTGAAAAGAAGAGTTACAAGAGGTTTTTCAAACCAGAACAAGTCTTTATTTTTTTCTTTATTTTTATCTTCAAGTATTTTGAACTTCGAATTTTCTTGATTCCCATCCAGATAAGAAGCTTCATAAATTGGGCTATTTTTATAGCATGTCTCTTTAAAGTGAAAGTGGAATTCATCCTTTGTTTTTTCCTTTCCATTCACTCGGATCTCTTCGGTTTCATCGATTTTGTCCGGATCCTCCTTTTCTTCCGAAAAAAGGGAAGAAGAAGGATCTTCTTCGGTGAATCCCTCTTGTTCCTGTTTAGTCCCCTTCGTTTCGTAAGTTGTTTCTATTTCTACATCTCTTTCTTCCGTTTTTGAGGTTTCTTTCAGTTTCTTAGTAAGAATGGGTGACGGCATTCTGCCTAAATAGTAGACACAGGTAATAAATAAGAGAATACTAAAGATCCGAGCCATAGAATTTCTCAATTCTGACACAAGGTACTTATTAGATCGAATAAGTACATTTGATCTAATAAAATGATTTTGCCGTATCCAGACTAATACCAATCCAAGCCATTTCATGAATAAAATGTGACCAATTAACCAACCAACAAAACTACTTGTTACAAATAACATCTTGTTGTTGCATCGAAACATATAAATGTTGACTAATCTGGCTAACATTGAACTTGGTAAAATGAAATGGTTGAATAATTGAAAAATGAAATTATTCAGGAATACACATTGAATGCTGAGATTACGCATTGAATTTCTGGTAGTAGATCCATAATCAAAAAAGTGTTTGTGATTGTTCCAGAAGAAATGAAACAAAAGATAGGGTAGAGCTAGGACAGTTATTGTATGAGGTCTACCCAATGCTAGATGCAGAGGCGCATAATAGATCGATATGAACATCATGAGCTGTCCCGTAATAAAACCAGTTGTTGCTGATACCTTCTTCTCGGTTCCTTCTTCTCCTTCTTCCATAACCTGAGCTCGGAGAAGGAAGAGATAAGAGGGCCCTATGGAGAATGTGGTCAGAAATCCATAATAGAGTCCGACCACAACGACCGAATTGATTATCTTCATGCATAAGGATACTAGATTACCTAGTAGAAAAGATTTAAAAATCATCACAAACCTCCTTTTTCTTTTCTATTGCAATTTCTGGATTATTATATGATGATTGTTTAACTTTCCATATAAAGAGATAGACTAGAAACGACATCTGTTATGTCAATGACACCAAAGGGATATTAAATGAATGGAATTGGGATATGGATGGAATATAATGAAATAGAGCCACTTTGAGGTTCCCTATGAAATGAGGCATGGAAGGGAGCCACTACGAAGAAGTTCCGGGAGTTACGAAGGAAGCTTCGAGCTCATATTGGTCATGGGTTGAGAACGGGAATTGAACTCTATGAGATCTAATCTCCCGTTGTTCCTCAGTAGCTCAGTGGTAGAGCGGTCGGCTGTTAACTGATTGGTCGTAGGTTCGAATCCTACTTGGGGAGATTTGATTCATTCTGAATTCTTTAATTCAGAATGAAAGAGCTCGCTTTGACCGTTAAAAGTAGGTAACCCCTTCCCTGTCTTTGTTTCTATTGCATTCTATCTCATCGTATCACATTCTGTTCTGCGATATTTGAGAATCACCATCAATACCTCGGTGTAGGTCCGGGATAATCCTTTGTTCCATAACCCTGGGGCTATTTACAACTAGCCAATTAAGAATTCTCAGATGTACTAGCAGTGCATCAAAGATGCAGTCATCGATTCTCCCGAGAGGCCACAATTACCGCGAGCAAACATATTAATGACGAGGAAGGCTTTTTTGTTATGCTACTAATACTTGTACTTGCTCTGCTATTCTGCCCAAGCCTGGCTGAGGAAGAGTTACGGGGCGTAAAACAAAAAAATACGCTAATGGGCGGGGCATACTATGTGTAATGATTCTACCATTAACGATAAATAATAAATAAAAAGAAAAAGTAAGGCCATTCCATTTCGACAAAAGACCCACACCCAAGTTCCATAGCTTTTGGTCCGCTATCCCGATCATGATTTTCCTACCCCCAGAGGGAAAGGTCCTTCCCTTTTGGGCCGGTTGTGGGCGAGGAGGGATTCGAACCCCCGACACCGTGGTTCGTAGCCACGTGCTCTAATCCTCTGAGCTACAGGCCCCACCCCGTCTCCACTGGATCTGTTCCCGGGAGTACCCTCAAAAAAAGGAACCTTTCCTCTCCCCAGCCATTTCGGGTTAAGAAGATGTGAAAGCGCGTTTATCTCTATAAGAACGGTGCGTTCCGAGGTGTGAAGTGGGAGAGAAGGGATGTCATGATTGGGGTTTTGAATAAGACGACCTTTTCATTTTTTCATTTTTTTATTTCTTTTTCAATATGAAAAAGTAATAAGAATGAGGGGTGTTAAGCTTTTTATCATCCTGGCGTCGAGCTATTTTTCCGCAGGACCTCCCCTACAGTATCGTCACCGCAGTAGAGTTTAACCACCAAGTTCGGGATGGATTGGTGTGGTTCCTCTACGCCTAGGACACCAGAATATCGAACCATGAACGAAGAAAGGCATGAGAGAAAAGCATATTGGCTAGTGATTGTGAGGCCCCAATTCTTGACTGGAGGGGACACCAAAGGCCTCTGCCCTTCCATCCCTTGGATAGATAGAGAGGGAGGGCAGAGCTTTTGGTTTTTTCATGTTGTCAAAGAGTTGAACAATGGTTTTTTCGTGTTGTCAAAGAGTTGAACAATAAAAATAGATGGCGAGTGCCTGATCGAATTGATCGGGTCATGTAGGAACAAGGTTCAAGTCTACCGGTCTGTTAGGATGCCTCAGCTGCATACATCACTGCACTTCCACTTGACACCTATCGTAATGATAAACGGCTCGTCTCGCCGTGACCTTCTCTTGAATTCTCAAAACTTCTGTCGCTCCATCCCCGCAGGGGCAGAGAACCCGTCGCTGTCTCGGCTGTGCTACCGGAGGCTCTGGGGAAGTCGGAATAGGAGAGCACTCATCTTGGGGTGGGCTTACTACTTAGATGCTTTCAGCAGTTATCCGCTCCGCACTTGGCTACCCAGCGTTTACCGTGGGCACGATAACTGGTACACCAGAGGTGCGTCCTTCCCGGTCCTCTCGTACTAGGGAAAGGTCCTCTCAATGCTCTAACGCCCACACCGGATATGGACCGAACTGTCTCACGACGTTCTGAACCCAGCTCACGTACCGCTTTAATGGGCGAACAGCCCAACCCTTGGAACATACTACAGCCCCAGGTGGCGAAGAGCCGACATCGAGGTGCCAAACCTTCCCGTCGATGTGAGCTCTTGGGGAAGATCAGCCTGTTATCCCTAGAGTAACTTTTATCCGTTGAGCGACGGCCCTTCCACTCGGCACCGTCGGATCACTAAGGCCGACTTTCGTCCCTGCTCGACGGGTGGGTCTTGCAGTCAAGCTCCCTTCTGCCTTTGCACTCGAGGGCCAATCTCCGTCCGGCCCGAGGAAACCTTTGCACGCCTCCGTTACCTTTTGGGAGGCCTACGCCCCATAGAAACTGTCTACCTGAGACTGTCCCTTGGCCCGTAGGTCCTGACACAAGGTTAGAATTCTAGCTCTTCCAGAGTGGTATCTCACTGATGGCTCGGGCCCCCCCGGAAGGGGGCCTTCTTCGCCCTCCACCTAAGCTGCGCAGGAAAGGCCCAAAGCCAATCCCAGGGAACAGTAAAGCTTCATAGGGTCTTTCTGTCCAGGTGCAGGTAGTCCGCATCTTCACAGACATGTCTATTTCACCGAGCCTCTCTCCGAGACAGTGCCCAGATCGTTACGCCTTTCGTGCGGGTCGGAACTTACCCGACAAGGAATTTCGCTACCTTAGGACCGTTATAGTTACGGCCGCCGTTCACCGGGGCTTCGGTCGCCGGCTCCCCTGTCATCAGGTCACCAACTTCCTTGACCTTCCGGCACTGGGCAGGCGTCAGCCCCCATACATGGTCTTACGACTTTGCGGAGACCTGTGTTTTTGGTAAACAGTCGCCCGGGCCTGGTCACTGCGACCCCCTTTGTGAGGAGGCACCCCTTCTCCCGAAGTTACGGGGCTATTTTGCCGAGTTCCTTAGAGAAAGTTGTCTCGCGCCCCTAGGTATTCTCTACCTACCCACCTGTGTCGGTTTCGGGTACAGGTACCCTTTTGTTGAAGGTCGTTCGAGCTTTTCCTGGGAGTATGGCATGGGTTACTTCAGCGCCGTAGCGCCTGGTACTCGAACATTGGCTCGAGGCATTTTCTCTACCCCTTCTTACCCTGAAAAAGCAGGGTCACCTTACGTCCTTGAACCGATAACCATCTCTTTCGGCTAACCTAGCCTCCTCCGTCCCTCGGACCAACAAGGGGTAGTACAGGAATATTCACCTGTTGTCCATCGACTACGCCTTTCGGCCTGATCTTAGGCCCTGACTCACCCTCCGTGGACGAACCTTGCGGAGGAACCCTTAGGTTTTCGGGGCATTGGATTCTCACCAATGTTTGCGTTACTCAAGCCGACATTCTCGCTTCCGCTTCGTCTACCACTGCTCGCGCGAGTGGTTCCTCTAAGGCGGAACGCTCCCCTACCGATGTATTTTTACATCCCACAGCTTCGGCAGATCGCTTAGCCCCGTTCATCTTCGGCGCAAGAGCGCTCGATCAGTGAGCTATTACGCACTCTTTCAAGGGTGGCTGCTTCTAGGCAAACCTCCTGGCTGTCTCTGCACCCCTACCTCCTTTATCACTGAGCGGTCATTTAGGGGCCTTAGCTGGTGATCCGGGCTGTTTCCCTCTCGACGATGAAGCTTATCCCCCATCGTCTCACTGGCCGACCTTGACCCCTGTTTGAGATCATATCTAGTATTCAGAGTTTGCCTCGATTTGGTACCGCTCTCGCGGCCCGCACCGAAACAGTGCTTTACCCCTAGATGTCCAGTCAACTGCTGCGCCTCAACGCATTTCGGGGAGAACCAGCTAGCTCTGGGTTCGAGTGGCATTTCACCCCTAACCACAACTCATCCGCTGATTCTTCAACATCAGTCGGTTCGGACCTCCACTTAGTTTCACCCAAGCTTCATCCTGGTCATGGATAGATCACCCAGGTTCGGGTCCATAAGCAGTGACAATTGCCCTATGAAGACTCGCTTTCGCTACGGCTCCGGTGGGTTCCCTTAACCAAGCCACTGCCTATGAGTCGCCGGCTCATTCTTCAACAGGCACGCGGTCAGAGCCCCGGGCTCCTCCCACTGCTTGGGAGCTTACGGTTTCATATTCTATTTCACTCCCCGATGGGGGTTCTTTTCACCCTTCCCTCACGGTACTACTTCGCTATCGGTCACCCAGGAGTATTTAGCCTTGCAAGGTGGTCCTTGCTGATTCACACGGGATTCCACGTGTCCCATGCTACTCGGGTCAGAGCGTAAGCTAGTGATGCTTTCGGCTACTGGACTTTCGCCATCTAGGGTGCAGCACTCACTACGCCGCTTCGCCTAGCAGCACAACGCTTGTATTGCTCTCCCACAACCCCGTTTTCACGGTTTAGGCTGCTCCCATTTCGCTCGCCGCTACTACGGGAATCGCTTTTGCTTTCTTTTCCTCTGGCTACTAAGATGTTTCAGTTCGCCAGGTTGTCTCTTGTCTGCCCATGGATTCAGCAGCAGTTCGAAAGGTTGACCTATTCGGGAATCTCCGGATCTATGCTTATTTTCAACTCCCCGAAGCATTTCGTCGCTTACTACGCCCTTCCTCGTCTCTGGGTGCCTAGGTATCCACCGTAAGCCTTTCCTCGTTTAAACCTCGCCCTTCACTTTAAGGCTATGCCATCCTAAGGTGCTGCTAAATGGAAGGATCTTATCAACGTCCATGAATGATAAATCATAGATCGAACCGCCGAATCTGAAAAATTGGGTGCTATCATATAGCTTTGTATCGGCTAAGTTCACGAGTTGGAGATAAGCGGACTCGAACCGCTGACATCCGCCGCAGGGTAAACCACCGCCTCTCAGGTCCCCCGACTGATTCTACCATAGAGGCCAACGATAGACAATAACTCCCCCCCGAACACAGCTTACAACTTTCATCGTACTGTGCTCTCCAAAGAGCAACTCTTCTCAAAATCTCACTCAAGGGGTGCTGAGTTGGAATCCCATTCTAACTAAGGATTCTTATGGTTCCGGAGGATCCAGCTACAGGAGAACCAGGAACGGAGAGCTTTCCCCCCTTTTCCGCCCGACTCTTTGGTCTTAAGAACGCTGGTTTTAAGAATGAGTGATTGCCCTTCTCCGACCCTTACTGCCCAACCTGAGAGCGGACAGCTAATGCGTTCCACTTATTGAGCAGGGTTCTATGGTCGGTCCGTGACCCCTGGATGCCGAAGGCGTCCTTGGGGTGATCTCGTAGTTCCTACGGGGTGGAGATGATGGGGTTGGTCCATGGATTTTCCTTCCTTTTGCCGCATTTCGCTCAAAGGGTTGAAGGGAGATAGTGCATCAAGCTGTTCGCAAGGGCCAACTTGATCCTCTTCCCCAGGGATCCCAGATGAGGGAACCCTAGGAGAGCCGCCGACTCCAACTACCGTCCATGTACGATCCATACTAGATCTGACCAACTGCCCATCCTACCTCCTCTACGTTCTTGACAGCCCATCTTTGTCTCAGTAGAGTCTTTCAGTGGCATGTTTCGGTCCTCTTCCCCATTACTTAGAAAAAGTGAGCCACCGGTTCAGGTACAAGATACTATCATTACCGCCTGGACAATTAGACATCCAACCCGTAATCGCAACGACCCAATTGCAAGAGCGGAGCTCTACCAACTGAGCTATATCCCCCCGAGCCAAGTGGAGCATGCATGAAGGAGTCAGATGCTTCTTCTATTCTTTTCCCTGGCGCAGCTGGGCCATCCTGGACTTGAACCAGAGACCTCGCCCGTGAAGTAAATCATCGCACCTACGGTCTAACCAATTGGAAGAGAATCAATAGATTCCTTTTCGGGAGCGATTCATCCTTCCCGAACGCAGCATACAACTCTCCGTTGTACTGCGCTCTCCAAGTGTGCTTGTTCCCCCCTTCTTCCTTACCATGGCAAGTCTTTGTGAAATAACTCCGATGAGAAGAAAAAAGAAGGCGTTAAGAGACCCTCCTGGCCCAACCCTAGACACTCTAAGATCCTTTTTCAAACCTGCTCCCATTTCGAGTCAAGAGATAGATAAATAGACACATCCCATTGCACTAATCGGGGGCGTTCGTAGTGACTGAGGGGGTCGAAGACCAAGAAGTGAGTTATTTATACCAAGCATTCTTCTTACGGCTAGATCCAATCTCCTGGTCCCTGCGGAAAGGAAAAAGAATTTCACGCTCTTCCTTTCGGGAAGGTAGGATTAGCGAAATCCTATTGATTGCAGCTTTCTCCAGACCTCCGGGAAAAGCATGAAAAAAACGGCTCGAATGGTACGATCCCTCCGTCACCCCAGAATGAAAGGGTGATCCCGTAGTTCTTGGTCTGTGAAGATGCGTTGTTAGGTGCTCCATTTTTTTCCCATTGAGGTCGAACCTAAACCTGTGCTCGAGAGATAGCTGTCCATACACTGATAAGGGATGTATGGATTCTCGAGAAGAGAGGAGCCGCGGTGGTCCCCCCCGGACCGCCCGGATCCCACGAGTGAATCGAAAGTTGGATCTACATTGGATCTCACCTGAATCGCCCCATCTATCCTCCTGAGGAGGAGTTTGGTTTCAAACCCCGGTTCGAACAGGAGGAGTACGCCATGCTAATGTGCCTTGGATGATCCACATCTCAGGGTCAGGCGCTGATGAGCACATTGAACTATCCATGTGGCTGAGAGCCCTCACAGCCCAGGCACAACGACGCAATTATCAGGGGCGCGCTCTACCACTGAGCTAATAGCCCGTCGTGCGAGCCTCCCACTGGGGGCCCGCTATGCCAAAAGCGAGAGAAACCCCATCCCCCTCTTTCCTTTTTTCGCCCCCATGTCGCCACACGGGGGGGCATGGGGACGTAAAAAGGGGGATCCTATCAACTTGTTCCGACCTAGGATAATAAGCTCATGAGCTTGGTCTTACTTCACCGTCGAGAAACGAAAGAAGACTTCCATCTCCAAGTTTCACTCAGACGTAGCTCCCTTCTTTTTGGGTGTGAAGCAGTGTCAAACCAAAATACCAACAAGCATTAGCTCTCCCTGAAAAGGAGGTGATCCAGCCGCACCTTCCAGTACGGCTACCTTGTTACGACTTCACTCCAGTCACTAGCCCTGCCTTCGGCATCCCCCTCCTTGCGGTTAAGGTAACGACTTCGGGCATGGCCAGCTCCCATAGTGTGACGGGCGGTGTGTACAAGGCCCGGGAACGAATTCACCGCCGTATGGCTGACCGGCGATTACTAGCGATTCCGGCTTCATGCAGGCGAGTTGCAGCCTGCAATCCGAACTGAGGACGGGTTTTTGGAGTTAGCTCACCCTCGCGGGATCGCGACCCTTTGTCCCGGCCATTGTAGCACGTGTGTCGCCCAGGGCATAAGGGGCATGATGACTTGACGTCATCCTCACCTTCCTCCGGCTTATCACCGGCAGTCTGTTCAGGGTTCCAAACTCAACGATGGCAACTAAACACGAGGGTTGCGCTCGTTGCGGGACTTAACCCAACACCTTACGGCACGAGCTGACGACAGCCATGCACCACCTGTGTCCGCGTTCCCGAAGGCACCCCTCTCTTTCAAGAGGATTCGCGGCATGTCAAGCCCTGGTAAGGTTCTTCGCTTTGCATCGAATTAAACCACATGCTCCACCGCTTGTGCGGGCCCCCGTCAATTCCTTTGAGTTTCATTCTTGCGAACGTACTCCCCAGGCGGGATACTTAACGCGTTAGCTACAGCACTGCACGGGTCGATACGCACAGCGCCTAGTATCCATCGTTTACGGCTAGGACTACTGGGGTATCTAATCCCATTCGCTCCCCTAGCTTTCGTCTCTCAGTGTCAGTGTCGGCCCAGCAGAGTGCTTTCGCCGTTGGTGTTCTTTCCGATCTCTACGCATTTCACCGCTCCACCGGAAATTCCCTCTGCCCCTACCGTACTCCAGCTTGGTAGTTTCCACCGCCTGTCCAGGGTTGAGCCCTGGGATTTGACGGCGGACTTAAAAAGCCACCTACAGACGCTTTACGCCCAATCATTCCGGATAACGCTTGCATCCTCTGTATTACCGCGGCTGCTGGCACAGAGTTAGCCGATGCTTATTCCCCAGATACCGTCATTGCTTCTTCTCCGGGAAAAGAAGTTCACGACCCGTGGGCCTTCTACCTCCACGCGGCATTGCTCCGTCAGGCTTTCGCCCATTGCGGAAAATTCCCCACTGCTGCCTCCCGTAGGAGTCTGGGCCGTGTCTCAGTCCCAGTGTGGCTGATCATCCTCTCGGACCAGCTACTGATCATCGCCTTGGTAAGCTATTGCCTCACCAACTAGCTAATCAGACGCGAGCCCCTCCTCGGGCGGATTCCTCCTTTTGCTCCTCAGCCTACGGGGTATTAGCAGCCGTTTCCAGCTGTTGTTCCCCTCCCAAGGGCAGGTTCTTACGCGTTACTCACCCGTCCGCCACTGGAAACACCACTTCCCGTCCGACTTGCATGTGTTAAGCATGCCGCCAGCGTTCATCCTGAGCCAGGATCGAACTCTCCATGAGATTCATAGTTGCATTACTTATAGCTTCCTTGTTCGTAGACAAAGCGGATTCGGAATTGTCTTTCATTCCAAGGCATAACCTGTATCCATGCGCTTCATATTCGCCCGGAGTTCGCTCCCAGAAATATAGCCATCCCTGCCCCCTCACGTCAATCCCACGAGCCTCTTATCCATTCTCATTCAATCACGGCGGGGGAGCAAGTCAAAATAGAAAAACTCACATTGGGTTTAGGGATAATCAGGCTCGAACTGATGACTTCCACCACGTCAAGGTGACACTCTACCGCTGAGTTATATCCCTTCTCTGCCTCCATCGAGAAATAGAACTGACTAATCCTAAGGCAAAGGGTCGAGAAACTCAACGCCACTATTCTTGAACAACTTGGAGCCGGGCCTTCTTTTCGCACTATTACGGATATGAAAATAATGGGAAAAATCGGATTCAATTGTCAACTGCCCCTATCGGAAATAGGATTGACTACGGATTCGAGCCATAGCACATGGTTTCATAAAACCGCACGATTTTCCCGATCTAAATCAAGCAGGTTTTACATGAAGAAGATTTGGCTCAGCATGTTCTATTCGATACAGGTAGGAGAAGAACCCGACTCGGTATTCTTAAAAAAATAGAGGAAGCAAAACCAAGTCAAGATGATACGGATCAACCCCCTCTTCTTGCGCCAAATATCTTACCATTTCCGAAGGAACTGGAGTTACATCTCTTTTCCATTTCCATTCAAGAGTTCTTATGTGTTTTCATGCCCCTTTGAGACCCCGAAAAATGGACAAATTCCTTTTCTTAGGAACACATACAAGATGCGTCACTACAAAAAGGATAATGGTAACCCCACCATTAACTACTTCATTTATGAATTTCATAGTAATAGAAATACATGTCCTACCGAGACAGAATTTGTAACTTGCTATCCTCTTGCCTAACAGGCAAAGATTTACCTCCGTGGAAAGGATGATTCATTCAGATCGACATGAGAGTCCAACTACATTGCATTGCCAGAATCCATGTTGTATATTTGAAAGAGGTTGACCTCCTTGCTTCTCTCATGGTACAATCCTCTTCCCGCCGAGCCCCCTTTCTCCTCGGTCCACAGAGACAAAATGTAGGACTGATGCCAACAGTTCATCACGGAAGAAAGGACTCACTAAGCCGGGATCACTAACTAATACTAATCTAATAGAAAATACTAATAGAATAGAAAAGAACTGTCTTTTCTGTATACTTTCCCCGGTTCCGTTGCTACCGCGGGCTTTACGCAATCGATCGGATTATATAGATATCCCTTCAACAAACATAGGTCATCGAAAGGATCTCGGAGACCCACCAAAGCACGAAAGCCAGAATCTTTCAGAAAATGGATTCCTATTCGAAGAGTGCATAACCCCATGGATAAGCTCACACTAACCCGTCAATTTGGGATCCAATTCGAGATTTTCCTTGGGAGGTATCGGGAAGGAATTGGAATGTAATAATATCGATTCATACAGAAGAAAAGGTTCTCTATTGATTCAAACACTGTACCTATGGGATAGGGATAGAGGAAGAAGAAAAATCGAAGATTTCACATAATACTTTTGATCGAAAAATCAATCTGATTTATTTCGTACCCCTCGCTCAATGAGAAAATGAGTCAAAATCTACAGGATCAAACCTATGGGACTTAAGGAATGATATAAAAAAGAGAGGGAAAATATTAAAAAATATTCAATATTAAATAAAAAAAAAATAAGTAAATAAAAATGAAGTAGAAGAGCCCAGATTCCAAATGAACAAATTCAAACTTGAAAAGGATCTTTCTGATTCTCGAAGAATGAGGGGCAAAGGGATTGATCGAGAAAGATCTCTTGTTCTTATTATAAGATCGTGATTGGATCCGCATATGTTTGGTAAAGAGAATAATCTTCTCCTTTGAGAATAATCAAAAAGAAAAATGGAAAGTGTTCAATTGGAACATGAAAACGTGACTAAATTGGTCCTAGTTACTCTTCGGGACGGAGTGGAAGAAAGGAGGAGATTATCGAACGAGGAAAAGGATCCAATGACTTCGAAAGAATTGAACGAGGAGCCGTATGAGGTGAAAATCTCATGTACGGTTCTGTAGAGTGGCAGTAAGGGTGACTTATCTGTCAACTTTTCCACGATCACCCCCAAAAAACCAAACTCTGCCTTACGTAAAGTTGCCAGAGTACGATTAACCTCTGGATTTGAAATCACTGCTTATATACCTGGTATTGGCCATAATTCACAAGAACATTCTGTAGTCTTAGTAAGAGGGGGAAGGGTTAAGGATTTACCCGGTGTGAGATATCACATTGTTCGAGGAACCCTAGATGCTGTCGGAGTAAAGGATCGTCAACAAGGGCGTTCTAGTGCGTTGTAGATTCTTATCCAAGACTTGTATCATTTGATGATGCCATGTGAATCGCTAGAAACATGTGAAGTGTATGGCTAACCCAATAACGAAAGTTTCGTAAGGGGACTGGAGCAGGCTACCATGAGACAAAAGATCTTCTTTCTAAAGAGATTCGATTCGGAACTATTATATGTCCAAGGTCCAATATTGAAATAATTTCAGAGGTTTTCCCTGACTTTGTCCGTGTCAACAAAGAATTCGAAATACCTCGACTTTTTTAGAACAGGTCCGAGTCAAATAGCAATGATTCGAAGCACTTCTTTTTATTTTTACACTATTTCGGAAACCCAAGGACTCAATCGTATGGATATGTAAAATACAGGATTTCCAATCCTAGCAGGAAAAGGAGGGAAACGGATACTCAATTTAAAGTGAGTAAACAGAATTCCATACTCGATCTCATAGAGACATATAGAATTCTGTGGAAAGCCGTATTCGATGAAAGTCGTATGTACGGCTTGGAGGGAGATCTTTCATATCTTTCGAGATCCACCCTACAATATGGGGTAAAAAAGCCAAAATAAGTGATTTTAGCCCTTATAAAAAGAAAACTGATTCTTGAACCTCTTTCACGCTCATGTCACGTCGAGGTACTGCAAAAGAAAAAACTGCAAAATCTGATCCAATTTATCGTAATCGATTAGTTAATATGTTGGTTAACCGTATTCTGAAACACGGAAAAAAATCATTGGCTTATCAAATTATCTATCGAGCCATGAAAAAGATTCAACAAAAGACAGAAACAAATCCACTATCTGTTTTACGTCAAGCAATACGTGGAGTAACTCCCGATATAGCAGTAAAAGCAAGACGTGTAGGTGGATCGACTCATCAAGTTCCCATTGAAATAGGATCCACACAAGGAAAAGCACTTGCCATTCGTTGGTTATTAGCGGCATCCCGAAAACGTCCGGGTCGAAATATGGCTTTCAAATTAAGTTCCGAATTAGTGGATGCTGCCAAAGGGAGTGGCGAGGCCATACGCAAAAAGGAAGAGACTCATAGAATGGCAGAGGCAAATAGAGCTTTTGCACATTTTCGTTAATCCATAAAGAGGATCTATATATAGACAGATAAATCCATGGAATAGACACATAGATCCATGGATCCATACATCTCGATCGGAAAAGAATCAAGAGAAAAAGAAAGAATCGGAATTGATCGATATATTTCTCGAAACAAACGAAAAGGAAACGAAAGATGAAAGATAAATCATGGATCAACTAAGCCCTCTCGGGGACTTGCTTAAGAATAAGAAAGAGGAACCTCATGTAAATACCATGGAATAAGGTTTGATCCTATTCATGGGGATTCCGTAAATATTCCATTCCAAAAATAGAAAGTTCGAAACAATTGGGATTTTTTTGGAAATGGATGCAGTTACTAATTCATGATCTGGCATGTACAGAATGAAAACTTCATTCTCGATTCTACGAGAATTTTTATGAAAGCCTTTCATTTGCTTCTCTTCGATGGAAGTTTTATTTTCCCAGAGTGTATCCTAATTTTTGGCCTAATTCTTCTTCTGATGATCGATTCAACCTCTGATCAAAAAGATATACCTTGGTTATATTTCATCTCTTCAACAAGTTTAGTAATGAGCATAACGGCCCTATTGTTCCGATGGAGAGAAGAACCTATGATTAGCTTTTCGGGAAATTTCCAAACGAACAATTTCAACGAAATCTTTCAATTTCTTATTTTACTATGTTCAACTCTATGTATTCCTCTATCCGTAGAGTACGTTGAATGTACAGAAATGGCTATAACAGAGTTTCTCTTATTCGTATTAACAGCTACTCTAGGAGGAATGTTTTTATGCGGTGCTAACGATTTAATAACTATCTTTGTAGCTCCAGAATGTTTCAGTTTATGCTCCTACCTATTATCTGGATATACCAAGAAAGATGTACGGTCTAATGAGGCTACTATGAAATATTTACTCATGGGTGGGGCAAGCTCTTCTATTCTGGTTCATGGTTTCTCTTGGCTATATGGTTCATCCGGGGGAGAGATCGAGCTTCAAGAAATAGTGAATGGTCTTATCAATACACAAATGTATAACTCCCCAGGAATTTCAATTGCGCTCATATTCATCACTGTAGGAATTGGGTTCAAGCTTTCCCCAGCCCCTTCTCATCAATGGACTCCTGACGTATACGAAGGAGTGCGGTTCGTTCGATAAATTCCTACCTCTCTATCTATCTCTGAGATGTTTGGATTTTTCAAAACTCCATGGACATGCAGAAGAGAAATGCTATCCCCACTCGGACCAAGACAGAACTTTTACTTGTTCAAATAACAATTAAGGTGAAGCAGGGTCAGGAACGACGAATCTCTTTATGATAAACAGATCCATTTTGCAAGTTCGTTATTACGGGTAGTTCCTACAAAGGATCGGACTAATGACGTATACAATACTTGAATTCTCGATGTAGATGCTACATAGTTGGTTCTCATCCTTCAGAGACTACGAGTATAATAGGAGCATCCGTCGACAAAAGGATCACCCTAATATGATCATCTCATGGCTATTGAGAACGAATCAAATCAGATGGTTCTATTTCTCAATCTTTCTGACTTGCTCCTACGGAACCAAGGTCGAAAAGATTGAAAAAATCAGTCATTCACAACCACTGATGAAGGATTCCTCGAAAAGTTAAGGATTAGTAATCCTTTTTAGAAATCGAATGGATTCGGTCTTATACATACGCGAGGAAGGTAATCAAAAAAGAAAGAAGAACTCATCTTCTTTCTTTTATCACTTAGGAGCCGTGTGAGATGAAAGTCTCATGCACGGTTTTGAATGAGAGAAAGAAGTGAGGAATCCTCTTTTCGACTCTGACTCTCCCACTCCAGTCGTTGCTTTTCTTTCTGTTACTTCGAAAGTAGCTGCTTCAGCTTTAGCCACTCGAATTTTCGATATTCCTTTTTATTTCTCATCAAACGAATGGCATCTTCTTCTGGAAATCCTAGCTATTCTTAGCATGATATTGGGAAATCTCATTGCTATTACTCAAACAAGCATGAAACGTATGCTTGCATATTCGTCCATAGGTCAAATCGGATATGTAATTATTGGAATAATTGTTGGAGACTCAAATGATGGATATGCAAGCATGATAACTTATATGCTGTTCTATATCTCCATGAATCTAGGAACTTTTGCTTGCATTGTATTATTTGGTCTACGTACCGGAACTGATAACATTCGAGATTATGCAGGATTATACACGAAAGATCCTTTTTTGGCTCTCTCTTTAGCCCTATGTCTCTTATCCCTAGGAGGTCTTCCTCCACTAGCAGGTTTTTTCGGAAAACTCTATTTATTCTGGTGTGGATGGCAGGCAGGCCTATATTTCTTGGTTTTAATAGGACTCCTTACAAGCGTTGTTTCTATCTACTATTATCTAAAAATAATCAAGTTATTAATGACTGGACGAAACCAAGAAATAACCCCTTACGTGCGAAATTATAGAAGATCTCCTTTAAGATCAAACAATTCCATCGAATTGAGTATGATTGTATGTGTGATAGCATCTACTATACCAGGAATATCAATGAACCCAATTATTGCAATTGCTCAGGATACCCTTTTTTAGCTTCTAGGGTCTATTTCTTAGTTCAAGATCCCTCTTACTAACTGGAATCAAAGAATTAGTAGATCTGTTCCGTCCAAAATGGGAATGGGCTAGGGTTATGAACTTATAATCTATAATCTGATGATCGAGTCGATTCCATGATTATAAGTTCATTCCATACCGGACCAGACCGGAATAGGGATATACATTCTCATTATGAGAAGGGGTTATTCGAGCGTATCTAAATAGATACTATGTTTCCATATGGATCCCTACATTCCATTTAGGATTAGGAATAGACGTAATCGGACTTGCTTTTTACATATCTCTCCTTATTTGGGACTCTATTCACCTCTTTTGGCTTCTATTGAATCGAGAAATAGGTTTGATTGTCCATCTTTTTGATATATAAGGCACCCTCCGGATAATTCAAATCGAAGCAATTGGATGTCCGACTCGGGCCTATATGACATGACCGATCAATAGCAATACTCCAACACCCCACCTTTGCCATATATTCCATACATCACACTAGATAGATATCATATTCATGGAATACGATTCATTTTCAAGATGCCTTGGTGGTGAAATGGTAGACACGCGAGACTCAAAATCTCGTGCTAAAGAGCGTGGAGGTTCGAGTCCTCTTCAAGGCATAATATTGAGAATGCTCATTGAATGAGCAATTCAATAAGAGAGCTCGGATCGAATCGGTATTGATATACCGATTCGATCCGAGCTCTTGGAATTGGAATAAGTTCGGCAGCGGATCACGAAATCTTGGTGATCTTCTCTATCTAATGAATGGGGAGTCTGCTTTAAAACCGTCCGCCCTGCACCCACCCCCCGAGTATATGCTTCAACAGGAATCACACAAAGGTAGATTAGAAACCTCTGGTAAAATGCCTGCTCGTAACCCAGCAGATAAAGTACATTACATAGTCCGTTTTAGGGATTGGCGACTTACCCATTCAGTGACTTTGGCACTGGACGTTCCCCAAATGGGTACTATCGGGTGGGGTGAATTCAATAATAGACGCCTGTTGGCATTCCAGCCTTCCTTCTCCTTTCAGGGCCTATCCGAAAGAAAATCCAATACTTCTTGGTCGTGAATATCTGAACTGGTTGTTCGCTATTCAAGAATTCTTGTTTAGGCAGTTCATACCATCCATACATAGTGTTTTGATCTAAGATTTCAATTCTTCCATGTTTCAGCAGTAGCATATTGTTCCATGGAGCTAAGGTCCAAAATATGGAAGAAAGAAGTGTTTCCATGACTCTAACACCCAGTCAATTCTGTTCCACTTAATCCCTCTTTCATGGCTACATATCTTTCCGGCTAAGGAATGGGAAATCTTTCTCCTGTTACATGAATCCAATTTTCATTTCATCCGGGAAAAGCCATCTTTTTCTCAACAATGTCTTTGTCATTTGATCCAATAGCCCTCCGTTAGATAGGAAGAGATTTGATAAATACTGATAACTCTCGGATAGAGTATTAGAACGGAAAGATCCATTAGATAATGAACTATTGGTTCTAAGCCATCTCTGGCGATTAATCAACAATTCGAAGTGCTTTTCTTGCGTATTCTTGATAAACCAGCCTTTATATATAGATGTAGGAGGATCTGTTTGGGAAGTAAGAAGCCCCTTTGACATCTCTTCATCTGCAAATAATTCTCGATGTGAAAACACAGAGACAAAGGGCTGATCTTTGAATAGGAAAAAGAGTGGATCTGCAGGGTCCCAAATGAATTGGCTTATTCGAAAAAGGCCTTGTTCTTTGGAAGATCTATCTCGTGTCTGGTACTGCATGGTTCCACTCTGCAAGAACTCCGAATCATTCTCTTGAAGCTCATCCTCTTCATCATAAATGATCCGCTTGCCCCGAAATGACCTGGACCAATAGGGAAATCCCAATTCATTGGGCCTTTCGATCCAATCAAATAGAAAGCCCCAAGGGCGCCATATTCTAGGAGCCCAAACTATGTGATTGAATAAATCCTCCTCTACCTGTTGCGGGTCAAGGGCTCCTTCTCCTTCCCCTTCTTCAAACTCCGATTCATATTTTTCATAGAGAAATCTCTGATCAAGGATAGAACAAGATCCGTTTTGCATCATATCTAAGGGATTCCTTGGTTCGGGCCGACGAAGCAATATCACTCGATCATTATCAAACTGACTGCAATCTTTTTCTGTCCGTGAGGATCCCACCAGAGCGCTTTCTACTTCTAATAGGCCATGAACTAGATCAGAATCATTCTCAACGAGTCCATAAGAAGTGATCCCATTTTTTTCATCGGGTCCGGGTAGAGACCAAAGATCTTGAGCGACCGATCCGGCAGAACAACTCAAAAGATAAAGAAGTATCGTTAATTTCTTCATGCTCGTTCCAAGTTCGAAGTACCATTTGTACAAATAAGAATCCCCTTCGTTACATGATTTCTTCTTCATATAGATAGATATAGGATCTATGGGGCAATTACTTAGAAGTACATTTTGTGCAACAGCCCTTCCTATCTGATAGAAAAGGATCCCATGATCCTGAACCGATCTTACCTGGGATCGCAAATCCCAAGTTTGTCTATGAAGAGCGGATCTAATTGTATTAGTGTCTATAATTGATTTCTTCTGTGTAATACTAATTGATAGGGCCTCATTGGTAAGTGCTACAAGATCTCGTGCATTGGAACCCATGGTTATGGACCCGAATCCATTAGTATGGAACATTTTCTTTTCCAAGTGAAATCCCCTAGTATATGAAAGAGTGAAAAAGTGCTTTCGTTGTTGTGGAATAAGAAGCCTTCGTATCTTAATGCACGTATTTAATTTATTCGGAGCTATTAGAGCGGGATCCACTTTTTGGGGAATATGAGTCGAAGCAATAACAAGAATATTTCTAGTGGAACATCTTTCACAATCCCTGGAGAGATGGTTCACTAATAGACCGAGGGATAAGTAATTCGACTTATTCACATCCAGATCATGAATGTTTGGAATCCATATTATGCAAGGAGACATTACTTTTGCTAATTCGAATTGAAGGGTGATATAAAATCGGTCTATTTCCGACATCATATCCATAGTTAGCGCATTCATCATAGTTAGCAGCTCCAGCTCCGTATCAAGGTCACGATCGATATCGTCACTATCATCAATATCGTCACTAGCATCAATATCGTCACTAGCATCAATGTCGATATCATCAATAAGAAAACCTTTAGGCTTGTTATCCAGGAACTTGTTCAGAAATACCGTAATGAAAGGAACATAGGAGTTTGTCGCTAGGTATTTGACCAAATAGGATCGTCCAGTTCCTATAGAACCTATCACTAAAATACCCCTAGAGGGGGATAAGGCTAAGCGGAGCGAAAAGGGTTTTTCATGAGATGGGAAATGAAAACTATTAGCCCCACACGAGGTTTGTGAATAAGTAATTGTCTGATAATGAGCAAGGGATATCCGTCTTTCTGCTAAACAGGATGTATTGAACTCATAATTCATTAGATACTTTTTATGAATGTCAACTAAGTATCGTAAGTAAATTGCTCCCGGTTGTTCAATCATTTGAAAACCAGAGTCATTCTTTGATAAATGATCACTATGAGTCAGACTCAATAGAATTTGATCAATCCTTTTTTCTGTCGTTAAAGTGGAGAACTGAACCAAGAATTCTCTTTCTTCATCATCAATCGAATCACTGTTCGCGACCCAGGATTCTATTTTATCATCAATCCAATCCCCGTTCACGTTTTTTCTTTTTCTTATCAATGAATAGATCTCTTTACTTGTATGACTTAGATGTCTCGTATTTCTCGAAAAAGTGATTCGATTGATGGGATTTGGTATGATACTTATGAGATCGATTATATCGATGAGATTGATATTCAAATATTTCTTCTTAGAACGTATTGATTTGACCCCATAAGCGGGACCACCACCCAATAGCATGTTGCCGCCAGAAGCAGAACCCCATATTTCTTCTAGAGAATTTCCTAATTGTTCCAGAGCAACTAGAAAGAGATTCTTTAACCAGAAAGAATTCGGTTCAGATGTAGGATACCTATCCAGAAGTTTTCGCAACTCAATCATAGATGATGGAATCATCAAAGATTTGACCTTTTCGAACTCTGTCTGTAACTCACTAGAGGCCCGGGAAACAAAGAGAAGATGTGTACGAACGAGATATCCAGCAACAAGAAGAAGGAAAAGGATTGAATAGAGGAACTCCCGAACATTTGGCGATCTCAGATGTGTCGATGGTGACTCATTTTTTCGATGAATCATTTCTTCGGACAGAAGAAGATTATGTAAACACTTACTCGAAATCTCACTTATCAGATTCCATTGTGGAAGACACAATTTTTTCTGAAGAATTCGCCATGATATATCTGATCCATGCATAATATCATGAAAAATGGATACAAATTTTTGACTGCTACTTAGTATCGGCAATAGGTCTGAAAAAGTATCTAAAAATATCAAATTTAGATATTTGTACCCTGTCGAAGTAAGGAACCATGGCATATATGTTTGGAATAGATTCCATTTTGAGAGAGTTGAAAAGGCACTATCTCGTTGAAAGGTTCTATACATCTGCCCTTTCTCAACGCATTTCTTTAGACAAAGACTCCGTTTTTTCCTCTTTTCGGATGGTAAATATTTCTCAGAACATGGAGTGTGAATCAAATCCATGTTTGAATTGAAATTGAGATACTGATGCAAGTTCTTCCCTTCTGAATCAGATAGATTCATATCTGAAAGAGGTTGACAATAAGTTCTTTCCAAATTGATTATTTGTCCCTCTGTTAGAGGTGTTCCAGAAATGTCTGCGATCGAGTAAATAGCTCTACGAACGAATGGATCGGATCGACTTGGAAAATGGAAAGATTTGTACAAGTTATACGTTTCGTCACCACTTTGTGGAAAATCGTTAGGTATGAATATGTTAGATACCTGTGACTCGATTGGTGAAATAGTATCTCTCCCCCAAAAAGCATGTTTTTTTTTACCGACGCACAAAGAAAATATTTTGTTGCGAATGAACAAGATATTGAGGAATTGTCCATACGTAAAATCATAATTATTGATACGGGCCTTTTCCACATAAAAAGGGAATCTTTTGTTACAATAGAAGGAGAAGTGATGTGGATTATTCAAGAATCGAAGTCGATTTGCTTTATAAAAAGAAGATATCAATGAACTTCTATGAAACGGTTTCACGGGATTCAGCCAATTGTCTTGATCGTGGAATATCATTGAGAAATAGGAATCCGTGTTATCAAAGGATTTCCTGCGATTGTTTCTAGTATGGAATGAGTCAATCATCCACTTTGGTATCTTATTGAACAAAAATGGTGATATTGTTCCTCCGTTGATCAAGAATTTCGATTTTTGGGAAGTATCATGATCATCCAATAAGAAGGCTTTCAATTTTTTCAAATGAACGATTTGAAGACCTATTGATTCTAACAACTGATTGCAGAGTTGATCGTTCGGACCTTTCAATTCATAGATGTAGATCTCGGACCTATGAATGGGGATATTCCCGAAACTCACAAAGAAAAAAGGAAGTGAGTTAGACAAAAAGAAAAGCAACTTGGACAAAAAAAGAAGTGACTTGGACAAAAAGAAACGAAGTGGCTTAGACAAATCTTTTTTGTCGATAACCTCAGACCAATCAATCGAATATTGATTAATACCTAATCGATCGAACACTACTTGAAAACGGCTCTTCTGCTCAGAAACGAAATGTTCCAAATGTTCCTGGAAATTCTTGCTCCCATTGGACCATTTGTATCTATATGCATCAGGATCCCGATTCATGGATCTCTCGGTTCGAGAAATAAAAATAAGAGGATCAAACCATTTCTTCTGACTCTTTTTCAAATTCGATAAATGTTGGTTGATCGTATATTTCATTATAGTTCTATGATTCAGAGTATCCTTTCCTATTTGATCCCTTTGAATTCCATATTCGAAGTTGCGATCGGATCTATTCATTAAAAAGAATCGATTCAATACATTTCTTATGTACCCATAGGTGCTATATTGGATTTGAATCAGATTTCGGATCAATCTATATTGATTGACTGCCTCCATTATGTTGTTGCTAGCAAATACCACTATCTTTGGTTTTGGATCTTCCAAATCATTCCCGCAGGAGATCCGGACCCATTTTTTTTTGATCCTTCGATAAAAAGATTCATTCTCTTCATAAAAAATAGGAGGTAGAGCCAATAAAGATTTCTTTTTCGATTCATCCCTGGAGTTGAATACCTCATTCAAGAATTGTTTTTGATCCAATCCGTAGGAATCGATAGAAAAGGCAAATCCCTTATGATACACCAGATCCGGCTCGGTTATTGATAGAGTGAATAGATCTGCCATTTCTTGAAATCTCTCTTCTGATTCAAAATCGTGGTGTAACGTGTATCCTCCCCTGTTCCGGTCATGGAATAGATGAAATAAATCAAAAAATGGATTTTTGTTCAAGAATGAAATCTTATTGGAACTGTCCATATCCGGTTCATCCTTCGGAACCATATCACATCCCGGATCTGATGAAATAGGATGAATTGAGACGGTATTTTGTAAATACGTAATTATCTTGAATATATTAACCATTTCTTTATTTTCCGATCGCCTGGAAGGGACAAAAGAAAGATCTTGTTGTTTCTTCAACAATTTCTGATCTCTAGTGGACCTTTCGGTAGGATTCGAACCCAGATGAAGTTCTGACCATCTGTCAGAGAAAAAAGAACGAATGGATCTTGTAGGATTCCCAAGAAATTCTTCGATTTCTTCCGGAAGCAGATGATTAATCATCTGCTTCTCACGTTCCGTGAATAGCCGGGACATTGAGGAATATCCAGAAAGGCATTTCGGGAATCGGTCTGATTCTATCTCTGTTCGTTCCGTTTGAAGAAAGGAAGGATCCCAAAGAATCGATCTTTCTTTTAGTTGTTGAATCTCTCTTTGATTGATCAATGTGTGATATTCCGAATCCTCCTTACTAATGGAATCCAAATGATCTCTGGATTGATCAGAAGATCCTTTCAATTGGTTAGAATCCGTTACTTGAACGAAACTAGATTTTGTGGAATCATATTGAATATTTGACGATACATTCCGTACCTTGCTAAAAAACCGATCCTTGTTTACCAACCACACATTGTCTAACCAAATCCAATTCTCTCTCGATACGTTCCTCAAAAAATCCGATTCGTGCGGATTCTTCCCCCAACTAACGAAGAGATCTTGGCGGAATTGCCACATATAAAATTGAGCACAATTTTGTAAAGAAATAGCCCACTTGTTTCTCGAGAAGAGATGGGAAACATGCTCAATATCATTTGATTGAATAGTTGACCCAGCCCCTTGTTGTTTGAAGAAACCCTCCACTTCAATTGGTATTTTTTCACGAAAAGCAGACATGAGATAACAAATCCAGTGTTTCACTAAGATTTCGAATAGCGGTCCCGAATTCAAGTTGATTATATTTCGCCTCTTCCTCAGAGAAAGACGATCAAACAATTCCCAATCATGGTCCTTTCGAATCGGATCATCCATATAATATACAAAAAGAAACTCCAGATATTTGATATCTTTCTCTTTGAATAAGATCTCAATTCCAGCGACGGTTTCATTAGATATCTTACAACTAGAATCCCTCTTTTTTCCGATCCAGTTCCTCCACCACCGCGAACCCCAGTTAGATTCAGGCATGCTACACTTTTTAGTTATTGGGAGAACCCAAGTACTCTCTTTCGGATTCAGGAAACAACTCTCAGAGATCTTTTTTCCTTTTGGAAGATACAGGAGCGAAACAATCAACCTATTGATATTGGAAGACCCAAAGGAGTCTTCCAATGTATCATTTCTGGGTCCAATGGAATTCATAGGTATAGGAAGAAGCCCTATCAAATAGAGATTTTTTCTTTCGACCATATTTCGATTGTTAATACGATATATAAGGACCGCTACTACAAAGAGTATTACACCCTTGATCGTGAAATATCGATTGCTTGTTGAACCCTGTGAATTGCGTGAAAGTAGGATACCCCCAATTCGGGGGTCAAAGAGTTTTATAAAACGTTCTTGGTGGAAAAAAACGTGAATGAAAGATCCCACTAAATTGAATTGGGTCCATGAATCTAAGAAATAGTGAGAATTCTTGATCTCTCTCAATATCTCTCTCAACTCGAAAATCCAGGATTTGAATTGATGTCCTTTCATTGATTCCTCCTAAATTGCATTGATTTATCCTAAAGATTTCATTTCAATTGGAATTTGGTTATTCACCATGTACGAGGATCCCCGCTAAGCATCCATGGCTGAATGGTTAAAGCGCCCAACTCATAATTGGCGAATTCGTAGGTTCAATTCCTACTGGATGCACGCCAATGGGACCCTCCAATAAGTCTATTGGAATTGGCTCTGTATCAATGGAATCTCATCATCCATACATAACGAATTGGTGTGGTATATTCATATCATAACATATGAACAGTAAGAACTAGCATTCTTATTGAGACTAGAACTCATAGGCATAGGGAAGAAAATAGATTTATGGATGGAATCAAATATGCAGTATTTACAGACAAAAGTATTCGGTTATTGGAGAAAAATCAATATACTTCTAATGTCGAATCAGGATCAACGAGGACAGAAATAAAGCATTGGGTCGAACTCTTCTTTGGTGTCAAGGTAATAGCTATGAATAGTCATCGACTTCCGGGAAAGGGTAGAAGAATGGGACCTATTATGGGGCATACAATGCATTACAGACGTATGATCATTACGCTTCAACCGGGTTATTCTATTCCACCTCTTAGAAAGAAAAGAACTTAAATCAAAATACTTAATAGCATGGCGATACATTTATACAAAACTTCTAACCCGAGCACACGCAATGGAACCGTAGACAGTCAAGTGAAATCCAATCCACGAAATAATTTGATCTATGGACAGCATCGTTGTGGTAAAGGTCGTAATGCCAGAGGAATCATTACCGCAGGGCATAGAGGGGGAGGTCATAAGCGTCTATACCGTAAAATCGATTTTCGACGGAATGAAAAAAACATATATGGTAGAATCGTAACCATAGAATACGACCCTAATCGAAATGCATACATTTGTCTCATACACTATGGGGATGGTGAGAAGAGATATATTTTACATCCCAGAGGGGCTATAATTGGAGATACCATTGTTTCTGGTACAGAAGTTCCTATAAAAATGGGAAATGCCCTACCTTTGAGTGCGGTTTGAACTATTGATTTACGTAATTGGAAGTAACCAATTAGGTTTACGACGAAACCTAGAAATCGATCACTGATCCAATTTGAGTACCTCTACGGGATAGACCTCAACAGAAAACTGAAGAGTAACGGCAGCAAGTGATTGAGTTCAGTAGTTCCTCATATAAAATTATTGACTCTAGAGATATAGTAATATGGAGAAGACAAAATTGTTTCAAGCACCGACAGAACCGGAAGCGCCCCTTGTTTCAAAGAGAGGAGGACAGGTTATTCACATTTCATTTGATGGTCAGAGGCGAATTGAAAGCTAAGCAGTGGTAATTCTAAAGATTCCCCCGGGGAAAAATAGAGATGTCTCCTACGTTACCAATAATATGTGGAAGTATCGACGTAATTTCATAGAGTCATTCGGTCTGAATGCTACATGAAGAACATAAGCCAGATGACGGAACGGGAAAACCTAGGATGTAGAAGATCATAACATGAGTGATTCGGCAGATTTGGATTCCTATATATCCACTCATGTGGTACTTCATTATATGATATATATAAAATCCATCTGTATAGATATCATCATCTACATCCAGAAAGCCGTATGCTTTGGAAGAAGCTTGTACAGTTTGGGAAGGGGTTTTGATTGATCAAAAAGAAGAATCTACTTCAACCGATATGCCCTTAGGCACGGCCATACATAACATAGAAATCACACTTGGAAAGGGTGGACAATTAGTTAGAGCAGCGGGTGCTGTAGCGAAACTGATTGCAAAAGAGGGGAAATCGGCCACATTAAAATTACCTTCTGGAGAGGTCCGTTTGATATCCAAAAACTGCTCAGCAACAGTCGGACAAGTGGGGAATGTTGGGGTGAACCAGAAAAGTTTGGGTAGAGCCGGATCTAAGCGTTGGCTAGGTAAGCGTCCTGTAGTAAGAGGAGTAGTTATGAACCCTGTAGACCATCCCCATGGGGGTGGTGAAGGGAGGGCCCCGATTGGTAGAAAAAAACCCACAACCCCTTGGGGTTATCCTGCACTTGGAAGAAGAAGTAGAAAAAGGAATAAATATAGTGATAATTTGATTCTTCGTCGCCGTAGTAAATAGGAAAGAAAATAGAATTTCTTTCTTCGTCTTTACAAAACAAAAG-AAAAAAAAGGAGTAAGCTGTGACA
>Baillonella toxisperma voucher Van Valkenburg 3166 chloroplast, complete genome
TTAGTTTTAATTTAGTTATGGGCGAACGACGGGAATTGAACCCGCGCATAGTGGATTCACAATCCACTGCCTTAATCCACTTGGCTACATCCGCCCCTTTCCCTTTACTCCACTATTTCATTATAAAGGATTCCATTTTAACAATTTCTCATTATTTCTTTCTTATTTCTAAGATAAAAATATTAAGATTAAGAAAAAATTCCAATTT----TTTTTTTTTTTTAATGGAAAATAACAACTTCACACAAATTTCACAAAGGTATATAAATTTGAAAAGGTATAGGTATATAAATTCTATATTAATAGAGAACGAAAAGACGATACTCAATCATGAACTAACCCACAACCATAAAAATCCTTTTCTTTTTATCCATAAGATTCTGTTTCTTGTGACGAAAAAAAGTATAAAGTATATGTAAATAAAATATTACTAATAAGAATAATCTAATAATAATAAGAATAATATAATAAAATAATAATATTAATATAT---------TAATAATAAAATAAAAAAAAAAGTAATAAAGGAGCAATAACGCCCTCTTGATAGAACAAGAAATTGGTTATTGCTCCCTTACTTTCAAAAACTCGTATACACTAAGACAAAAGTCTTATCCATTTGTAGCTGGAGCTTCAATAGCAGCAAGGTCTAGAGGGAAGTTATGAGCATTACGTTCATGCATAACTTCCATACCAAGGTTAGCACGGTTAATGATATCAGCCCAAGTATTAATTACACGGCCTTGACTATCAACTACAGATTGGTTGAAATTGAAACCGTTTAGGTTGAAAGCCATAGTGCTGATACCTAAAGCAGTGAACCAAATACCTACTACAGGCCAAGCAGCTAGGAAGAAATGTAAAGAACGAGAGTTGTTGAAACTAGCATATTGGAAGATTAATCGGCCAAAATAACCATGAGCAGCTACGATATTATAAGTTTCTTCCTCTTGACCGAATCTGTAACCCGCATTAGCAGATTCATTTTCTGTGGTTTCCCTGATCAAACTAGAAGTTACCAAGGAACCATGCATAGCACTGAATAGGGAGCCGCCGAATACACCAGCTACACCTAACATGTGAAATGGGTGCATAAGAATGTTGTGCTCAGCCTGAAATACGATCATGAAGTTGAAAGTACCAGAGATTCCTAGGGGCATACCATCAGAAAAACTTCCTTGACCTATTGGGTAGATCAAGAAAACAGCAGCAGCGGCTGCAACAGGAGCTGAATATGCAACAGCAATCCAAGGTCGCATACCTAAACGGAAACTAAGTTCCCACTCACGACCCATGTAACAAGCTACACCAAGTAAGAAGTGTAGAACAATTAGCTCATAAGGACCGCCATTGTATAACCATTCATCAACGGATGCCGCTTCCCATATCGGGTAAAAGTGCAAACCTATAGCTGCGGAAGTAGGAATAATGGCACCTGAGATAATATTGTTTCCATAAAGTAGAGATCCAGAAACAGGTTCACGAATACCATCAATATCTACTGGAGGAGCAGCAATGAAGGCGATAATAAATACAGAAGTTGCGGTTAATAAGGTAGGGATCATCAAAACACCAAACCATCCAATGTAAAGACGGTTTTCAGTGCTAGTTATCCAATTACAGAAGCGACCCCATAGGCTTTCGCTTTCGCGTCTCTCTAAAATTGCAGTCATGGTAAAATCTTGGTTTATTTAATCATCAGGGACTCCCAAGCGCACGAATTTTCATAAATCGAAATAGAAAATTGAAGGCTTGTTATTCAACAGTATAACATGACTTATATGCCCGTGTCAACCAATATCTATCTAGATCTATCAGAATTTTTGTAAATGAATCCAGTGGGTTGCAAAAATAGAATACAAATTTCTATACATATGATTTCGAGATGACAATGGGTTGCCCGGGATTCGAACCCGGAACTAGTCGGATGGAGTAGATAATTTCCTTGTTAAACAAGCAAAAACCCTTCCCCAAGCCGTGCTTGCATTTTTCATTGCACACGGCTTTCCCTATGTATACATATAAAACTCGGTTCTTTCCCTAGACAAGACTTTCAA----AGGGTTAAATACTCAGTTGATTTAAGCCTTACTACATGCTGCTATATGAACATTTCAGATAAATGCATTTTTTTGTTATTTCTTTATCATTCAGATTATTTCAATTTAAGGATAATTTACATTTCCACGGTCTCATAACAAATCATTTATGATTGGCCAGATCATTGATACAAATAATATCCAAATACCAAATCCGCCTTCTATATAACCCCCGCGAAGTAGAAGAAGCTTTTTTGAAGGTCAAAGAAAAAACTCGTTCTTCCTCCGTAAAGAATTCTTCCAATAATTCCGAACCTAATCTTTTCAAAAAAGCACGTACCGTACTTTTGTGTTTACGAGCCAAAGTCCTAGCACAAGAAAGTCGAAGTATATACTTTATTCGGTACAAATTCATTTTTTTTGAGGACCCGCTATAATAATGAGAAAGATTTCTATATATACGCCCGAATCGGTCAATAATATCAGAATCTGATAAATCAGCCCAGACTGGCTTACTAATGGGATGCCCTAATACGTTACAAAATTTCGCTTTAGACAATGATCCAATCAGAGGAATAATTGTAACTAGGGTATCGAACTTCTTAATAGCATTACCTATTAGAAATGAATTTTCTAGCATTTGACTCCGTACCATTGAAGGGGTTAGTCGCACACTTGAAAGATAGCCCAGAAAGTCGAAGGAATGATTGGATAATTGGTTTATATGGATTCTTCCTGGTTGAGACCACATGTAAAAATAACATTGCCAGAAATTGACAAAGTAATATTTCCATTTATTCATCAAAAGGGACTTCCCTTTTGATGCCAAAAGGGATTTTCCTTGATACCTAATATAATGCATGAAAGGATCCTTGCACAACCATAGAATGGCCTGAAAATCCTTAGTAAAGACTTCTACAAAATATTCTATTTTTTCATAGAAATCTATTTGTTCAAAAAAGGTTCCAGAAGATATTGATCGTAAATGAGAAGATTGGTTGCGGAGAAAAATGAAGATAGATTCGTATTCACATACATGATAATTATATAAGAACAGGAATAATCTTTGATTTCTTTTTGAGAAAGAAAAACTAGATTTCTTTGGAGTAATAAGACTATTCCAATTACGATACTCGTACAGAAAGAATCGTAATAAATGCAAAGAAGAGGCATCTTTTACCCAGTAGCGAAGAGTTTGAACCAAGATTTCCAGATGAATGGAGTGGAGTATTAGTATATCTAATACATAATTTAAATGTGGAAATTTGTCCTCTAAAAAAGGAAATATTGAATGAATTGATCTTAAATTTTGAGATTTTACTATTTCTTTCCCTTCTAAGAAAGATATTAATCTTGAAGAAAATGGAATTTCCACAACAACTGCAAATCCTTCTAATATCATCTGAGAATACAAATTGGTGTTGTGCCCAAAAATTTGATTTTGGTTAGAATCATTAGCAGAAAAAATAAAATGATTCTGTTGATACATTTGAGTAATTAAATGAGTAATTAAACGTTTCACAATGAGTAAGCTGGATTTATTGTCATAACCTGCATTTTCCAACAAAATCGATTTATTTAAACCATGATCATGAGCAAGTGCATAAATATACTCCTGAAAGATAAGTGGATATACGAAGTTGTGTTGCTGAGATCTATCTAGTTCTAAATATCTTTTGAACTCCTCCATTTAAAATGAAAATTGAACCAAAGATAGAGGATTTTGGGGGTTATCAAATGATACATAGTGCGATTCAGTCAAAACAAGGTATTGGTAATAAGAAAAAAATAGATACCTCGGTAAACTTATCAATAGATTCTCTATCCTTTCTTTTTCCATTTAATTAATTGGTTTATATTCGTTGTTATAGGATAAGAAAACGGTTAGAAATCCTTTATTTTATTC------------TTTTTTTTTTTTTCAATCTAATCGCTCTTTTGATTTTGGAAAAAAATTTCTTTATCAATATGCTGCTTCTTCTACACATCCACCTCCATTCCATAATGGAGAGTCACAATAGTTAGGATTCATTAAAAAATCGATAATCCACACACGGGAAAAGCTCTTCCCGCAACAGGCACTAATATACTTTTAACCTATAATTAGATCGGGTAATCATTCAAATTAAGAACAGAAGCTCATTGCTTTTTCTTTCCTAGAATTAATTGAAGCTATAGGGCTCTATCCATTTATTCATTCGACCTAACTTAAAATTGAATTCATTTTGTTCCGTTTCCAAAATTCAAACAAGATTTTCTACGGATACGGTAAGAATAAAATATTCTCAGAATTCTCCATTAATACGACATGCTGTTTTTTCCATTCATTCCCCTTCAGGATCAGTCGTGGTCTTCCAAACTTTACCGATGGTATAGACGAATACCTTGCTCCATCCAAATGTGTAAAAGATCCTAGCCGCACTTAAAAGCCGAGTACTCTACCGTTGAGTTAGCAACCCGAATAGAATAAAAAGATGTGTAGATACAATTAGAATAAAAAGATGTGTAGATACAATCAGAATCAAAATAAATAAAGAAATTATACGAGGCAATCAAAACATTGAACTAGCAAAACATAGAAATCTAAAAAAAGAATTAGAATGGATTATGAACAAAAAAATGAACAGATCAGATGAAAATACAAGAAATTCTC---AAAAAAAAAAAAGATATATATAAATAAATATCCAAATTGATAGACCACACCAAAAAAGACTTCTTGTATAAAAATGAATCCAGCGAACCCATCATTTACCTGAAGTAAAAAACCAAACCTATGAGACGGAGATAAATAAATACGCTTAATTACGATGAATTATATTTGTTCGATACACTGTTGTCAATAGAATATGAATTTTTGAAAAGAATACAATGAAAAAATAAAAAAAAAAATTCAATTGAACTAATATTCAATTGAAAATAATATT---AAAAAAAAAAGACTTGTGTTGGATTGGCACTACATAGATACAAAAAATGTAAATAGAGGAATAAATAAAGAAGAAGTAGAAAAAAATCCCGGGTTTATTCAATCAATATAAGTGGAATAAGAAAACTTGATTTCTTATTTTTTATTTTTTAATATTTCTTATTTATTATTT-------------------------------------------------TTTATTATTTTTTAATAAAGTTCCAACGAAAAACACCTGATTGAAGAGACTGCTAGAATTTTATTTTTCTAGGATTAATAAATTAAGGTTTTGTTGTTATAGAACATGGGATTCTATGGGAGCAATGAATAGGTACGAATAGAACAAAAGAGGAAAT-AAAAAAAAATAGTAGAGAAAGCTTATATAAAACTATATACCAGTCATCACTCCCCCACTTTTGTATTTCCTTAAATAAATTTCGTTTGATTTTGATTAGGGTAAAATTCCTTAAAAACCTCCGCCTTCTTTAAAATATCTTGAACAGTTTCTGTAGGTTGAGCACCTTTTTCAAGGAAATATAGAATAGCAGGAACATTTAAATAAGTTTGATTCCTTATCGGATCATAAAAACCCACTTTCCGAAGATCTCTTCCTTCTCTTCGGGATCGAACATCAATTGCAACGATTCGATAGACGGCTCATTGGGATAGATGTAATGAATAATATCCCCCCTAGAAACGTATAGGAAGTTTTCTCCTCGTACGGCTCGATAAAAAATGATTCGAAGTTCTATTTATGTTATGTATAGAATCATAACGTCAAAGGGGTCTAAAAAATGATAAAATCAATTAGATTATGATTTAAGTCCTTTTTTCTTCTTCCTTCCTGAAAAAG---AAAAAAAATCATTTGTACTCATAACTCAAGTTGGATAACTCTTAAATAGCTCAAAGCAAAATATTTAGGCATTTCATTTTTTGAGTGGTCTTTAAACCCCTTTCCTTTTTGTTTGTCTCGTTTAAAATCTATTTGGATTTTTTATTCTGGTCCAGTTATTGAGACAATTGAAAAGGTCTTTGCTTGTTCTGGGATCCTTTATCTTTTCTTTGTTTTAAATCATTGGGTTTAGACATAACTTCGGTGATTCTTAATCCTTTCAAAATGGCAGCAACATACCTTTTTTTGCGATTTCTTTCTATCAAAGAATCATACAAACGATTGATTCCCACGTGATACACTTTGTATCGAAAGAGTTTTATCAATTCCAAGAAATTTTCTTTCCTTTTGTATTGGAAACTTGAAACCCTTTCAATTTCGATATCGAAGATATACTTACGAAGTTGTCCCAATTTATTTTCATTAACCCTAGATCCTTGCCCCTGAGAAATGAATCAATACTTTCTACTCGAGCTCCATCATGGACTATTTACATTACAACCCGACAAAAAAAGAGGGGTTCTAGTGGAACAGAACAAACGATGTCGAGCCAAGAGCATCTTCATTCCTATACTATATAAAATGGTGGATGTAAGAATCCACAACGGATCCTGTCTTTCAAGTCGCACGTTGCTTTCTACCACATCGTTTCAAACGAAGTTTTACCATAACATTTCTCTAATTTGGAGCCAGTATTGAATTGATTCAATTATGGAATCATGAATAATCATTGGTTCAGTCGGTACATAGTAATCCATACTTTTTTCTTCTGTATAGATTGATAGATATTTTTCTGAAAAAGTTTTAGCAAGAATTCAACTTAATCCCATAATATTTTATTATATAAATTTTTTATTTTATTATATAAATGCAATATTTTATTTTCTATTTCTATTATTTTATTTTCTATTTCTATTTTCTATTATTATATAGAAATAGAAAATTATAAAAAATAATAATAGAAATATTAATAAAAATAAAATAAATATAAAATAAATTTTAAATTAAAT-----AAATATTCAAAAAAAAATTAAAATAAATATTAATTTAATAAATATTAAAAAAATATAATATATATAAATAAATATTAAAAATATATATAAATATCATAAAAATAAAAAAGAAATAATAAATAAGATGAATAAATGAGTTCTTTTTAAATATCTGCATTTTCAAGTAACTCAATAGGATAGATTCACCAATCTTACACTTCTTTAAGTACCAAAGATCCAACTAATCTAATAAGGAATCATCATATTTAATTTATAATATAAATTAAATATAAAAAATATGGAATTGATAATTAAGATTAAGTCTCCTACTTTGACATCATTAATTGAATAAAGTTTTACAGTAAGAACTGTCATAAAATAGAGAAATTTTTATTTCTCTTGGAATTGAATCATCAATGATTTAAAGCAGATAGATCAAAGAATAAATAAAATTTCTTTTTTATTTCTTTATTTCTTTTTTTTCATGAGATGA-AAAAAAAGAAATAAAGAAAGACTGATGTAAGGGAAGATTTCAGTCCTTATTCTTTCGATTCTTATTTTATCAATTAGATGAAAGAATAGGGGTTTCCTATCTATCAGATAGATTGAACGATTGTCACTCTTATAGATATAGATATTTTATGTTAAATATTTAAGTTCAATATTTAAATTTTAAAAATTTTGAAAATGTAAGAGATCACAAATTTTTTTTT--TCACAAAAAAAACTACTGTCACTGAAATAGAGCGATAACAATATATACATATAGACTATGCCCTTCCTCATTTTATATACGTATTTTGTTTGACTTAAAATTCAGTAATCTTTCTATTATCTTGTCATAAAGTAAAAAGTAAGGTGAATAAAATGTATGAAGTACCCCTGTCTCAATCTTTACATAAATTTACAATTATTCATTAGAGCCGAACATGAAATACCCAAAAATGAAATTAAAATACATCGATTACATATGCAACTTGATTGTTGATTAATAAGATTTGGACAGACGCAGATATTGAACTAAATACCTTCCGTTGCTGATTAACTTCTATCTACTCCCCAAATTCTATGGTAATGATAAATCATAAATCAAAAAGAGTCC--TTTTTTTTTTCGGGATGCTAACTATCTTGTCTAAGTACAAAGCCAAACAAGTATAGATTAAGTCCTTGCTCCTTTTTTATTTTACCCTAACCCAGTCTTAATTAAGAAAAGACTTAATCCCCTTAATTGAATTCAATTTCAATTCAATTATAGTACCAAGAACTCCCTCTTGTTTATAAATTCAGAGATCCACAGAAAATTAATAATTGGACTACTTCATTTAAAGAATAGGGAATAAGAGATAGGAAATATAGGTTCTTTCACATTTCAATTCAAAGTGCATCTCAATAAGGGACGTAAGGTTTTTCTAAATAACTAACTTCCATTAATATGAATAAAATAAACAAAACATATGATGAAAAGCCCGTCCGATTTTTGTGAATTCAAATCCTTGTCTTGTATTGTAATCTAAGTCCCTATCTTACCTGGATTATAAATAGATTCAGTTACATCTGCGTATGATTTGAATTCGATTCAGTTCAAGTTTGTG------AAAAAAAAAAAAGATATGATTCCGAGAAGAATCATTAAAAAGCAGAAAAAAGAATAACATTCTATTCAATATTAGACCTTTAAAGTTGTTCAAAAAACAATATTTTTTCTAATAGAATTAAATAGGCTCTGGGACGGAAGGATTCGAACCTCCGAATAACGGGACCAAAACCCGTTGCCTTACCACTTGGCCACGCCCCATTTAAATTTAAATTTCTATTCGACACTAATAAAGAATAATGTTGGTATTGGTTAGTCGTCAATTCCCGTCCAAATATCTAATTTATAGAATAGATTAGATTGTTACTAGGATTTTGACACGTATAGATATAAAATGAAATTGAATTTATTGATCATTACATATAATTCAATTAAGATATTGTATGAAAGTATAGTTTCTTCTATTTTCCTTTGAGAATGGGAGGATTTTTGATTGGGTGAATTCAAAGAAAAAGAAGGATTTTTTGTCTACCTTACTTTCTTCATTTTTACTTATATCAATAACTCAATCAAAATACAATTATCTCCAAGAACAAAAAAAAATGTCTGTTATGCTTAATATCTTTAGTATGATCTGTATCTGTATGAATTCTGCCCTTTATTCGAGTAGTTTTTTCTTCGCCAAATTGCCCGAGGCCTATGCTTTTTTGAATCCAATTGTAGATGTTATGCCAGTCATACCTGTGCTTTTTTTTCTCTTAGCCTTTGTTTGGCAAGCTGCCGTAAGTTTTCGATGAGATCTTTAATACTATCCTAGAACCTAGAAAATTCATGATTTATTCCAAAAATTCTAACAATTGATAAGATCAGATAAGTCTTACAACATGAACCCTCAATTCAAACATTGAAACTCTTGGATAGACGTG------ATAAATCTGAATCACCTCATTTCCCCACTTTTTTTCTTTTCCAATGAAAGACACTAACCCTATTAGGGTCCTCCAGAATATCTAATTCTGGATATGAAAGAAAATTTTAGTAATGAAAGACTCTTATGACAAATGAATTTGAATTTCTGAAAATTTTTTATTTCTGAAAATTATTTTCTAGTTCTAGAAAGCACTTCATTTCTTGGTGTCAAAATAGGATATGTGGTATAAAAATAGACGATCTATTCTC------TTTTTTTTTTTT--CAAAAAAAAATGATCTTGGAGATTGTGTAATGCTTACTCTTAAACTTTTCGTTTACACAGTAGTGATATTCTTTGTTTCTCTCTTCATCTTCGGATTCCTATCTAATGATCCAGGACGTAATCCTGGACGTGAAGAATAAAAAAAGGGTTTTCGTTTTCTTTGCTTGATTTTTATTAAAGTTTCTTAGGT-TTTTTTTATCTATTTCACGCGTTTAACTACGAAAAAGAAAGGGGATTTTCCAAATTTTAAAGATAAATCAAATATCAAGTCATTAAGGGAAATGGAAAGAGAGGGATTCGAACCCTCGGTACAAATAAATCGTACAACGGATTAGCAATCCGCCGCTTTAGTCCACTCAGCCATCTCTCCCAATTG-------AAAAAAAAAAAAAATTACTATGTTACATTACATGTAAAGTAAGGATTAAAAAGTCTTTCTTTCTCTCTTTATCTTTATTATATAGATTATAGATATGTACTTTATATTATATAGATATATACAACTTTTATCAGCAATT-------CCATTTAGATAAAGTAAGGGCTGGAAAGATCCAATATAAAGAAAAATAAAGAAGACTTTTTTGATTTTGTTCAAAAGGGCCTTTTTATTCCCATGGCCGGGCTAGGTCAGTACCTAGTCGGCCCTTTTTTTTGTTCCAACGAATCATAGATAAAACAATTTATCTGATTTGAAAAGAAAAATACTTGTTATTAACGCAACAAGAAAGTGTCATTTCTTATTATTCTTTCTTCCTTTTTATTTTCTTTTTTTTTTTTTTAATTTAACTACTTTTACTGGAAAACTGGAATAAAAACTGGAATAAAAAAAGAAACTATGGATTCTTACACAATGCATTTTTATGTTATGATTTCGGTGTTTTTATCAAGCCATATTTATAAAATTCCTCCAGTAAAAGAAAAGATAGAACTTCTTATTTAATTATTTAAATGAATCCTCTTTTTCTAATCTTATTAAACCCCACGAAAAAAGTTAACACTCTAAATTTCATGATTCTTTTATGATCCTATCTTGATTACGCCTAATTCCCCCGTTCGACAAAAGATCCATTTGTATACAATAATCACATTGTAGCGGGTATAGTTTAGTGGTAAAAGTGTGATTCGTTCTATTAACCCCCTTAATAGTTAAGGGTTCTTTCGGTTTAATTCCTATTCCGATCAAAACAAAAACTTTATTTCTTAAAAGGATTTAATCCTTTACCTCTCAATGACAGATTCGAGGAAAAATATGCATTCTCGTGATTTGTATCCAAAAGTCAATTGGAAACTGAAAAATTGGATTATGAAATTGCGAAACATAATTTTTGAATTGGATTAGGATTAATACTTCCAATTAAATAAATATAGATAAAGGATCCATGGATGAAGATATAAAAGTAGATTTCTAATCGTAACTAAATCTTCCATTTTTGAATTTGTAGAAAAGAAATTGAAGCAAAATAGCTATTAAACGATGACTTTGGTTTACTAGGGACATCGACATATTGTTTTAGCTCGGTGGGAACAAAGTCCTTTTCCTTAGGATTATTTCAAATAGAAATATAGAACGAAGGAACTAGAAAGATTGTTAGAATCGCCTTCTTCTAGAGGGATCATCTAGAAAGCGAGTCGTTTTGAATGTATTCAGACAAAAAGCTAACATAGATGTTATGGATAGAA-TTTTTTTTTTTATTTTT--TTTTCGTTCACATCTTAGATCTAGGAATTTATCCATCTTCCATAAAGGAGCCGAATGAAACCAAAGTTTCATGTTCGGTTTTGAATTAGAGACGTTAAAAATGCTGAATCGACGTCGACTATAACCCCTAGCCTTCCAAGCTAACGATGCGGGTTCGATTCCCGCTACCCGCTCTAGATCTTCTCTTATATATTCTATACATTTATTCATATATTCATTCTTTATATTTCTTTCTATTAATTAATAGAAAGAAATATAAAGAATGAATTAATATATTAATTCTTATATATTCTCTATATTAATTCTCTCTATATTAATTAAGAATTAATGCATCATTGAATTAAATATACAATTCTTGAAAATCTCTCACATACAATCTGA------------------TTTTTTTTTTTCAAAGAAGAGGCGGGAAGGTAAAAATGCGAAAAAATCGGAATGAATGAAAAGCGTCCATTGTCTAATGGATAGGACAGAGGTCTTCTAAACCTTTGGTATAGGTTCAAATCCTATTGGACGCAATTTAGTTCCATATCTTTATTTTAGATTTCTATGTCAAGAAAGACATGTTGAATGATTTGAATCAGAAGGGCTTGATTACTCCTTTTTTTACCTTTTTTAAGATAAAAGTTATCAATTTCTTTATGCTTGTTCCTGAAGTAGAAAACGTTCCATCTGTTCCTGAATAGCTTCTTTCAAAAGGGCTTCTGCTTCCTCGGTGAATGTTTTGGTAGAAGATATGATTTCTTGGAACTGAGGTTTATTACTTTTTAAGTAAGTACGTAACTCAACAAGAAATTTCCTTACCTGTCCAATTTCTAATGAATCAAGATACCCATTTGTTCCGGTATAAATAGTCATTATCTGTTCTTCCACCGAAAGAGGAGCTGATTGGGATTGTTTGAGCAATTCACGTAATCGTTGACCTCTTGCCAATTGATTCTGAGTAGCTTTATCGAGATCAGAAGCAAATTGTGCAAAGGCTTCTAATTCTGCGAATTGTGCCAGTTCCAATTTTAATTTGCCGGCTACTTGTTTCATAGCTTTAATTTGAGCAGCAGATCCTACTCTGGAAACGGAGATACCCACATTAATAGCAGGTCTGATTCCAGCATTGAATAGATCAGCGGATAAGAATATTTGTCCATCAGTAATGGAAATTACATTAGTAGGAATATAAGCCGAAACATCTCCCGATTGAGTCTCAACTATTGGTAAAGCGGTCATACTTCCTTCACCTAAACGAGAACTTGATTTAGCGGCTCTTTCCAAAAGTCGTGAATGCAAATAAAAAACATCCCCTGGATAAGCTTCGCGACCAGGCGGTCTTCGTAATAGAAGAGACATTTGGCGATAAGCTTGTGCTTGTTTGGAGGGATCATCATAAATGATTAAAGTATGTTTTCCACCGTACATAAAATATTCAGCTAAAGCTGCTCCTGTATAAGGAGCAAGGTATTGTAATGTAGCAGGGGAATCCGCCGTTTCGGCTACTACAATAGTGTATTCCATCGCTCCCCTTTCCTGGAAAGTAGTCACTACCTGAGCCACAGAAGATGCTTTTTGACCAATAGCTACATAAACACATATTACATTTTGTTCTTGTTGATTGAGAATCGTATCTGTGGCTACTGCTGTTTTACCGGTCTGTCTGTCTCCAATAATTAATTCTCGTTGACCACGTCCTATAGGGATCATCGAATCAATAGCAATAAGTCCCGTTTGAAGAGGCTCATATACGGAACGTCGAGAAATAATACCCGGAGCGGGAGATTCAATTAACCGAGATTCAGAAGCTGAAATTTCACCTCTACCATCAATAGGTTTAGCCAGGGCATTTATAACACGACCCAAATAGGCCTCACTCACTGGTATCTGAGCAATTTTTCCTGTTGCCTTTACAGAACTTCCTTCTTGTATCATCAAACCATCACCCATTAATACAACACCAACATTATTTGATTCCAAATTCAGAGCAATGCCTATTGTACCCTCTTCAAATTCTACTAATTCACCTGCCATTACTTCATCAAGACCATGAATACGAGCAATACTGTCGCCTACTTGAAGTACGGTACCGGTATTTACAATCTTTACTTCTCTATTATATTGCTCAATACGTTCACGGATAATATTACTAATTTCGTCGGCTCGAATGGTTACCATGAGTATTTCTTAATTCTTTTTTG------AAAAAAAAAAAAAAAAAAAATAATGCCTACAGTAGAAGGACTAATCGGTTATTTCTTTCATCGCACCAAACATACCAATATTGGCACTGATGGTACGTAAATGTAATTCGTTGTTCAAACAACTATTCAGAGTTCCTAGAGCTCCTTGTAAGGCTTGTTGGAAAACCCGTTGTCGGACTTGATTAATCGTCCTTTGTTGTTCAAAATGAATGGTTTCATTTTTGTAATTTTCTAATTGTTCCAAAGTCTTATAAGTTGAATTAATAAAATTCAATTTTTCTCGCTCTATCTCAGAGTACCCATTCACTCGAAACTGATCTGCTTCCATTTCCACTTTCCGTAAGCGAGCCCGGGCCTTTTCTAGCTGTTCAATGGCCCCCCCACATAGTTCTTCTGAATTTCGAATAGTATTCAAGATCCTCTGTTTTCGATTATCTAATAAATCGCTTAATGAAAGTAGATTATTTTTCCATTCATTTCAAAACTTCCATGATCCCTTCCCGAACCAAACATGAATCTTTCGATTCATTTGGCTCTCACGCTCATTAATTACTTATGGTAAATTCCCATATCTTTTTTTTTATGGAATGAGCCTATCCTCTCTTCTCTGGTCATATTCAAAAATAAAAATATCGAAACTTATTACTAATCCAAGACCAAAATATTCAGAGGACTCTTCTGACCAAACAAAAAATATGTAATCGTCAGCAAAGTTGTTTCTTTTTTTCGTCAAATCCAAAAAATTCTTCTTACTTTATACATAACCTAATACATAGGTTGTCGATTCAGCATTGGATGAAAAAAGGATGAAATACCCATTTTTCCAATAAACGGTTCAAATCATTTTTTCAATATGAGTGTTCTATATCG----AAAAAAAAATACATTTATTTGGAAACCATCTCTGTATTAACATAGTGGTAGAAAGAGTACCCTGCTGCGTCTGGACTTCAAACGATTTAGCTTTAACCATGTTAACAGTGCCACATTACTGGTTCAAAGAGAATCAAAGTAGATTTACCAATAAATCACGAAATGCTATGGTTCTTGCATATAATTTCTTAATTTATTCAGAAGTAATTCGCGAAATCATGCACCCTTTCTTTTTTAGTTATAAGGAAAAAAGTACAGCTGGTTGGATCCAGCCTATTCTTGAAAGAAACAACTCACACACACCCCCTTTCCAAAAAAGATCAATACACCAAAGACCACACTTAGATTTATTGGATTTGTTGCTAAAATATCGGTATTAAACCCGAAACTCCCGGCGGATGGCCAGTAGCCCAAAGAAAGGAAAGAATCGGTTACATTTTTCATATGATCTCCTCTTATAGATAGACTACAAAATCGAACAGAGTTCTTTTTTTATCACTTCACCCCTTTTTCTTTTTTATATATATTTATATTTCTAAATCAAATTCTAAATAAAATAGAGTCAAAAATAGATTTTGATTTAGAAATTGTGAACTACCCTTTTCAACACTTCCCCTTTCCCTTGGACTAATAACGGGAAGGACAAAAGCGAATCGGTATGCTAATTCCTCATACTCAAATCAGTCCTTCCCATGGATTATTTTCTCAACGAAAACGAAAAAGTAATTATAGGAGTGAAATCTTGATATAATTTGAAAAAACAAACGACAAGTCCAAGGCAACAAAATAAGAAAAATACGTATTTTTCATATTTATAGGATTAAACAAAAGGATTCGCAAATAGAAGTGCTAATGCTACAACCAGTCCATAAATTGTTAAAGCTTCCATAAAGGCCAAACTAAGCAATAAAGTACCTCGTATTTTTCCTTCCGCCTCGGGCTGTCTCGCGATACCTTCTACAGCTTGGCCCGCAGCAGTACCTTGACCAACTCCAGGTCCAATAGAAGCAAGCCCTACGGCCAATCCAGCAGCAATAACGGAAGCGGCAGAAATCAGTGGATTCATGATAAGTTCCTCGCACACAC----AAAAAAAAAAAAAGAAATGGTTAATGATACAACCAACCAATGAATTATAACATAATTATTCCATCACTAAAATTCATCCAGTCGAAGTAACCGAAGTAACTAAGAACTTCGAATTGGAGTCAAAATATTATTGAATCATCAGAACTACTTCGATATCTTCTATCCACAGAATCTTTGTGAATTCATACGACTTTCGTTCTTCCATTTCTTTGTTCCGAACCGTTCTTTGAATTCTTCGATCTTTTTCTTAATTTCATCTGTTTATTCATTCAACTCACAGTCACAAACGAGACGGAAGGATTTCTATTGGAATCCTCATCTAAATTCACAGTAGTAGGGCAAATTAGATATATCTTTAGTTCATATATATAACTAGTCAATATCTAATATCACATATACATGTCTTTCTTCCATAACGTAAACCAACTATTCCTATCTTAGATTCAATCGAATTCTAGAATCATTCATCAAAACATCCACAACAGTTGACTTATAGCCATTAAATTACATAGACCTAGTTCGACTCTTCTTCTCCTAACCAACCCATCTTCCCATTTTTTTTGTAAATTCTTATCCCCCTTTTCTTTATCATTATCCCACATGGATAGAATCGAAATGGACAAATTGATTAGGCCGAATCGTTGCATAGAAATATCATTATTAGATTGATCTAAGTTCATGCAATTTATTATTTATTAAAATTTTCTTTTGGTCAATCGTTAAATTGAATAAAATAAACTGAAGGAATAATCGTTCTATAGAACATACTTTTTTTTTATTTAATCACACGCCATAAACATACACCACAAGAATTCTTATTCAAATTAGTACTCCTAATATTTAAGGATTGACTGAACAATATAAATAGAATCTTCATTGAGGAGAGGTATGATATAAGTAGACCAAACAGGAATTTTAGGAAAAAGCTCTTTTAGATCTCTTTCCTTTTTTTTTTTATTTTACAATTCTCTAATCTCATAATCTTTTTTGTTATTACTCTAGATCGTATATAATGCATTTGTATATTCCCTATATTTATATTCTCTAAGTAGAATATATTGAGCTACGCATACATTGCCTTAAACTAGGTTAAAAAAAGACTATTTATTTCGAAAACTAGTCAATGATGGCCCTCCATAGATTCACCTATATAAGCCGCGGCTAAAGTTGCAAAAATAAGAGCTTGAATCCCACTTGTAAATAATCCAAGGAACATGACAGGTATAGGAACCACTAAAGGTACTAAAGAAACAAGAACAACAACTACTAATTCATCGGCTAATATATTCCCGAAAAGTCGAAAACTAAGCGATAAAGGTTTTGTGAAATCTTCTAATATGTTAATGGGTAAAAGGATTGGAGTTGGTTGAATGTATTTCCCAAAATAAGCCAATCCTTTTTTGCTAAGACCCGCATAGAAATATGCCACTGACGTGAGTAAAGCCAAAGCAACAGTAGTATTTATATCATTCGTGGGTGCGGCTAACTCCCCATGAGGTAATTGTATGATTTTCCAAGGTAAAAGAGCTCCTGACCAATTCGAAACAAAAATAAATAGAAACAAAGTTCCAATAAAGGGAACCCAAGGACCATATTCTTCCCCAATTTGGGTTTTACTCACATCTCGAATGAATTCAAGGACATATTCGAAGAAATTCTGACCGCCAGTTGGAATGGTTTGTGGGTTCCGAACAGCTATAGTGGCTGAAACTAATAAGATAGCAATTACAACCCAAGAAGTAATAAGTACTTGGCCATGGACTTGGAAACTTCCTATTTTCCAATAGAAATGTTGGCCTACTTCCACACCGGATATATCGTAGAAACCTTTTAGTGTGTTGATGGAACATGATAGAACATTCATATTGCCCTCTGACAAAAATAGAACTTTAAACGAAATTATTTTGATTCAACCATCTCTTTCTCGACTTGCCTACTTGAATCGTATATTTTGAATACCAACTAATTACATAATATCCCCAGTTTTTATCTCTTTTTTGAGGTTCACAAATAGTAACCAATTCCATAAATCTATGTAATGTAGTTTCCTAAGTAATTTATTTATCTTATTATTAATCAAGGATTTATTATATAGCTAGAACGACCCTCACAAATTGCGAATACTAATTTGTTAAGAATTAATCGGATTGAAGCTATAGCGTCATCGTTCGCTGGAATCGAAATATCTCCAAGATCGGGGTCACAATTTGTATCGATTAAACAAATCGTAGGAATTCCCAAAGTAATACATTCTCGAAGAGCCGTATATTCTTCGTGCTGATCAACAATGATTACAATATCGGGTAACCCTGTCATATATTTAATCCCGCCCAGATATGTTTGCAAGTGAGATAATTGTCTTTTCAACATAGCTGCATCTCTTTTTGGAAGACGATTGAGTCTGCCCATTTTTTGTTCCATTCTCAAGTCTCTAAACTTATGAAGTCTCGTTTCTGTAGTGGACCAATTCGTTAACATACCACCGAGCCATTTTTTATTAACATAATGACATCGAGCCCTTATTGCAGCCCGTGCTACTGAATCAGCTGCTTTATTTTTGGTACCAACAATTAAGAATTGTTTTCCCCTACTTGCTGCATCAAAAACCAAATCACAAGCTTCTGATAAAAAACGAGCAGTTCTAGTAAGATTTGTAATATGAATACCTTTACGCTTTGCAGAGATATAAGGTGCCATTCTAGGGTTCCATTTCCTAGTACCATGGCCAAAATGAACTCCTGCCTCCATCATCTCTTCCAAATTGATGTTCCAATATCTTCTTGTCATTTTCCTCCACACTTACCCTCCCTTTTTC---AAAAAAAAAAAAAAAGAGACGAGGTACCCTGAAAAATAAATAAATGTTCCGACGGAACCTTCTCTTCTACCGTGGATTGGCCGTAGATGCACGATCCAAGCCCTTATTCTTTTCTATTCGTTATTTTCTTTACTTTATTACTATTACCAAATCAAATGACCGGGCCAAATACAGCCAAATACAG-ATAGTTAAAGTTAAAAGTATGAATCTGCTCTTAGGAATCATTTAATCCTATAAATGATTGTTCTGATGTATCATGGAAATTCTTTGAAAGACAAGAATCAAATAATTTTCTGTGGTGGAACAAAATATCTCTCATTTCTCCCTCGAATAGATTCTTCTTTTTGGTTTCCAAAGGAATGTTGTTATGCTGTCTTGAAGTAGGCATTAATCCTTTAAATCCGGTACCAACGGGTATCATTCCCCCCAGAACAACATTCTCTTTCAAGCCTTTCAACCAATCGATACGACCCCGGAGAGCAGCTTTTGCTAAAACCCGAGCAGTTTCTTGAAAACTCGCCTCAGATATGAAACTTTGCGTATTCAGAGATGCTCTTGTTATTCCCAATAAGATGGCGCGGTAACAGATCCCTTCTTCCAAAGCACGCCCCATTCGTTCCGCTCGCAACAATCCAATTAGTTCTCCGGGTGAAAAAACATTAGACATTCCATCTTCTGAAACCAACACTTTTGATGTTATTTGACGTACAATAATTTCTATATGCCTATTATGGATCTGCACCCCCTGGGATCGATAAACCTTTTGGATCTTATTAACCAAAGAGATACGACTTTGCACTATAGTTAGCTCCGCACCAATCAAGAATCCCCAAGGAATTCCAAGAATTCTTGTTATACGTTCGTTCCAACCCTCAACCCTCTTTTCTAGATTCATCGATATTGAATCAATCGAACGCACTTCTAATACCTGTTCCACTTTTGGAAGACCCTGCGTTATATCACCGGATCTCGATTTTTCATATATAAATGTAACTAATGTATCTCCTTCGTAAAGGATTTCCCCATAATGGCCATAAACAGTTGCTCCTGGAGTGGCCAAATAGGGCTTAGCCCATCGTATTACTACAGAGTCAACTTGAACAATTAGAATTTGACCCGATTTTAGATGTGGCCCCTTTTTAGCTATACATATATTTTCACAAATAAACTGCCCAAGACTCATTTTTGTAGATGTCTTTTCACAATAATTGTGATGGAGAAAATACCAATCCAAATGGAATGGATTCAAAATGATCTTACTGCATGGATCGGGATTATAAAATTTCCCATTTTCATCCATGAAATAATATTTAATTACTTGAAAAGTCTGTTTTAAATTGTCAAATTGTAAATAGTTAGTTACCGGGATCTGATTATAAGTTATCAAATAGTAAAATGAATAAAAATTCGCAATTTTAAAAGCTGTTCCTAAAGGGCCCAACGAATTCCTAATTTGCATTAGGGGATTTTTTTTAATTGATTCTTTTATCACATTGGACAATTTTACATCATTGAATGGACCCATTCGAGAACAATTGGATGATGACAAAATTATCAAAGATTGGCATTCCTTATTTCTATTCAATAACGTATGAATAGTTCCTTGATTCTGGTTAAGGGATTGTTGAATCTTTGCCTTGGAATAGAAAAAAGTAGAAGAAAACGGATTGATATTGGTGCGATCTGATCCATTATGAGAGATCAATCCTGAACCCGATGGATCATTTCTTTTTCCAGTATACGGAATAGAGGATTTCACTAAGTCGATTCTTAGGAAATCTCGAATCAAACCATTTGTCCTTATTTCAACAAAGGAAGCACGGACCTCTTCGATAGAAGAACTTTTTTTGTCATTGTCCCAATTCAATACTAAACAAGTTCGAACTAATTGAATACTTGTGTCAGAAATTCCCCGAATTGGTTTGCCGTTTCCATAAAGGATATAATTGACAACTTGAAGTTGCACATTATCCCTTTCCTGCAGCAGATCCGGGGGGAAAAGTGTTGCTAAATTTATACCGTCCGTTAGTTCATATGTAACTACAGGTCGAACCAAAACAAAATACTTTTTCTTGATGGGTGTGATCCATTGGACATAGATCCAATTTTTCAATTTTTTGAATGCTTTGGAATCTGTTTTCCCTATTCTTGGTGGTATCAAGATGCCACTGTGTCGAGATATCTTATCTGTCTCGCCAGGAAAATGAATATCTCCAGAAAAGATTTTAAGCTCAATTCTTTTTTTTTTTCTTTCCACTCGTACTAACCCGCCTACTCGGCTCCTTGTATTTAAAGTGATTTGTGTATCTACCCCAATGATACTATTGTTCCGTACCATTATGGAAGAAGATCCAGGTAAGAGATGTACTTCCTCGGGAATGAAAAAAAATCGATCTACTTTCATTTGGTATTTTGGCCTAAATTCCTTGATTCCTCGATACTCAATCAAATCCTCTTTTTTGACGATTGAATGCACTTCAATAGTCCCATATTTAGAAATTCCCGAACTCTTTCTTCTGTATCGAGGATCATCGAAATAAGCAAGAATACTATTTCTACGGAAAATACCATTTATGGGTATTTTAATCGAAAGACCTGAAGGGGGCATTAGTTCTTTCTCTCGTTCTTGAATCGATTGGAGTGGAATGGTGAATCTATTTCTTCGCCTCTTTGCCAATAAATCCGAATTATCGTGGAGAATGGCAGGATATATAAGATTATAATGACCAGTGCATACGATTCGATTAAGTTCTGAATAATCAGGAATCCTATCTTCTTTTTTACCATAAAAATCCGAACTAAATAATTTGTGTCTCACTTGATCATTATTCAATGAGGGATTAGAAATATATCTTCGCTTGACAGAAAGAGAATGCACGTTCGTTTGATCTTGGTCCTTGTGGAGCGAAAGGGAGGCTATACTGGATCTGCACGGCTTTCCTGATAATATCCATAAATGACTTGTTTTTGGTAAGAGATGAACATTACCATATGTAAATTCAGGTGCATGATACACATCGGTACTCCAGTGCATTTCTCCTTCTGAGTCAGAATAAATATGTTTTCTGACTCTCTCCTTAAAAGTGGATGTTCCCGCGCGAATCTCAGCAATCACTTGTTCTGATTCTACATATTGATCATTTTGAACTAAAAGAAAACTTGTAGATGGAATATTCACATTATGTAGAATATCTTCACTCTCAATAGTTACATACAAATCTATAGAACATAGAAAAGCAGGATGTCCATGACGTGTACGTGTCGGATGAACCAAATTTTCATTGAATTTGATTTTTCCATTAGAAGGGGCTCGTACATGTTCTGCAGTACCCCCTGTGAATACTCCGCCGGTATGAAAAGTTCTTAATGTTAATTGAGTACCGGGTTCTCCAATAGATTGACCTGCAATAATACCTACAGCTTCTCCCAATTCGACCAGGTCACCATGAGTAGGACTCCGGCCATAACATAATCGACAGATCCAAGATGGACTCCTACAAGTAAAGGGAGTTCGAATAGATATTGGTTGTGCTCGAAAGGTTATGAATCTATTGATAAGTCCAACCCCAATATCTTGATTTTGAGTGGCAATGCATCGTCGACCCATATATATATCATCCGCTAATACACGACCAATTAATGTTTGGATAAAAATTCTTTCCGGCATCATCCCATTTCGAGGACTCACAGAAATACCTCGGACAGTGCCACAATCTGTTCGACGTACAACAATGTGTTGAACTACTTCAACAAGTCTGCGCGTGAGATATCCAGCATCTGATGTTCGTACAGCAGTATCCACAACCCCCTTTCGGGCTCCGTAGCAAGAAATGATATATTCTGTTAAAGAGAGTCCTTCGCGTAAATTGCTTTGAATGGGTAAATCAATCATTTGTCCTTGGGGATCCGACATTAATCCTCTCATACCTACTAATTGATGTACCTGAGATGCATTTCCTCTAGCTCCCGAAAAAGACATTATATGGACTGGATTAAAAGGGTCAGTCATCCTAAAATTAGGATTCATTTCTTGTCGCAAATATTCACTTGTAGCATACCATATCTCAATGGATTGACGTAATTTTTCTACCGCGTGTACATTCCCATAATGGTGGTGTTTTTCCAAAATCAAACTTTGTTGTTCAGCATCTTGAACTAGCCATCCCTTCGAGGGTATTGTTAAAAGATCATCAATTCCTAATGAAATAGATGTAACGGTGGCTTGCTGGAAACCCAGAGTCTTTACTTGATCCAGGATGTGTGATGTATATGCCATTCCGAAGTGATCTATTAATCGACTAATAAGTCGTTTCATGGCAGTTCCGTCTATCGCCTTATTGTGAAAGACCAGATTGGCCCGTTCTGCCATAAGTACCTCCATATTCCGCTGAGTAGGATTCGACAATGGGTTTGAGTCAGTGATTGAAAAACTTCCTTTTCTCGATCTTGATTCGCGTAGAAATTCCGGACCTATGATCCTAGTTGAACCGAAGAGACCCGAATTTTCACAGGTCTCATAGAATTTTACTTATATATGATTAGGTACTATATGAACAGGCTCGATAAAACCCTTGTATGGCTTCTTCGATTTCTCGATAAAGAGAAATATGACCAACAGTGGTTCGAATATATATATAAAGAATTTCTTTTTTTATACTTCTTACTATTAGATAGTGCCCATAAATCTCATAATAAGTACCCAAAGATTCATAGTGAACCTCGATGGGAGCTTCTCTTGAAGAAATAACACGTTGATCTAGTCGCCACCGGAGCCACAGAGGGCTATCTAAATTGATCCGTTTCTGTCGATAAGCTCCAATTGCATCATAGGAATTACAAAAAAGGGGTTCCTTTTTTTTTGTATACTTATAGTTATAATCGTCAATTCTTTCATTTTGATAGTTTCTGCGATTATATGGATTATACCTATTTACACAAATACCCCGACGATTCCCGCTCGTTAATATATAGAGTCCCATAAGCATATCTTGAGTTGGTACGGAAATGGGATCTCCAATAGCTGGAGACAAAAGATTCATATGAGAAAACATAAGTAAACGAGCCTCTGCTTGAGCCTCCAAAGATAAAGGTACATGAACAGCCATTTGATCCCCATCAAAGTCTGCATTGAATCCCTTACAAACTAATGGATGTAAACAAATAGCACGCCCTTCCACTAAAACGGGCTGGAATGCCTGTATGCCCAATCTATGCAGAGTAGGTGCTCTATTCAACAAAACAGGATGCCCCTGCATAACTTCCTGAAGTATTTCCCATACAATAGGTTCCTTTTCCCGAATTTGACTCTTCGCAACTCCTATATTCGAAGCAAGATGTTCTCTAATTAGACCACGAATTACAAATGTCTGGAAAAGCTCTATTGCTATTTCGCGGGGCAATCCACACCGATGTAATGAAAGTGAAGGACCTACGACAATGACGGAACGCCCCGAATAATCGACCCGTTTGCCAAGCAGAGTCTCACGAAATCTTCCCTCTTTGCCTTCAATTACATCTGAAAACGACTTGTAAACTTTATTATGCCCGTCCCTCATTGGTTGTCCGCGGATTCCATTATCAAGAAGTGTATCCACGGCTTCTTGTACCAATTTCTCCTGGCACATTACTAATTCTCCTGGCGTAGATCTACTTGTTGTTAATAGATCAGTAAGAGTGTTGTTACGATAGATAACTCTTCTATAGAGTTCATTAATATCCGAGCTCATTAGTTTACCCCCATCTATCTGAATGATCGGTCTCAACTCGGGAGGAAGAACTGGTAATAGACACAAAACCATCCATTCTGGTTCTATATTTGTTCGAATAAAATGCTTTGCTAATTCCATGCGTCTAACCAAAAAATCCTTTCTTCTTCCAATTTTTCGATCTTCCCATTCATTCCCTGTGGGCCCTTCTTCCCCTAATTCTTTCCATTCTACCAATGAATAATCTATAATAATTCGTAAATCTAGATCGGCTAATTGTTCTCGAATAGCACCTGCTCCAGTAGAGATCTCTCTATTTCGAAATGTATCGAAGCCTTGTGTAGTAAAAAAAAGCGGGATGCTGTATTTCCAGGATTGGATTTCATATTCGAATGAACCTCGTAATCGTAAGAAAGTAGGTTTTTTAACTATGGGCCTAGCAAAAGAAAAATTGGGATAGGATCTTATAGGATCTCCCCCCTTCAAAATCGGACATGAAAGTTTCCTTTCATCCGGCTCAAGTAGGTACACCAAATAAAGATAAAGAGGGGAGTTCTCGCTTTAAAATTCTAGAAACCCCCCCCAAAAAAAAAAAAGATCTACTCCTTACTCAAGTTCCCAGTGAAAACCAAGCAAGATTTCATTTCCTTCTTCCTTTTATTTAGATTTTATAAATTCTTTATTCAATTACGACATAAATGAAATGTGAAATTCTTGAGTAGTCTACTTCCCTTCAAATGATGAATGCCCTTACTTAATTAAGATTAAGGGAATACCTTGAAATTCATAAGGGATTTACTTGTCTATGTATCGTTCCATTCGATCTTTTAGGTCCCAACTTCACCTCGACGGTTATGTCACGATGCCCTTAAAGCCCATATGCGATGGCTAGACTCCTGTAACCATGACATATTTGTTGCTTACTTGAACATAATTTCTTTCTAAAAGAAAGGAATAATTCCACAAAAGAAAGAAGTCTTTTTACGAGGTACAACTATAAATTAAATTCTTATTTATTTGTTACGAAATCGACCATAGATCAATTCCCCTTTTTAGTTGGGAGTATTGAATACACCCATAATTCTGAGCTTCATGTTAATCCTCCCAAGAGACATGTCAGGTCCAGGGCATCCCGATTGGATTGAATGGGATGACAGTTTCTCATTCCGAATCTGTAAAATCAGAATTTCGATCAAATCACACATCGCAGTATACCAGGCCTTCTAATTCTTTAAGAGGTTTATCTAAAAGATTCGCAATATAACTAGGAAGACGTTTCAAATACCACACATGGGTTACTGGGCATGCCAGTTTGATGTAGCCCATTTGGTATCTTCGTATCCGAGAATCAACAAATTCAACTCCGCATTGTTCACAAAATTTCGGGTCTTCTTTTTCATCTCCGATTACTCGATAATTTCCACAAGCACAAATTCCACTTTTTATAGGCCCAAAAATTCTTTCACAAAATAATCCATCTTTTTCCGGTTTATTGGTTTTGTAATGAAAAGTATAAGGTTTTGTCACCTCTCCAACGATCTCTCCATTAGGTAGCATTTTATTGGCCCAAGCACTTATTTGTTGAGGAGAAACTGATCCAATTCGGAGTTGTTGATGTTTATACCGGTCGATCATAGAAGAAAAGTTCTGATTCATTCCGATTAAGCTTCCTTCCTATTAATCTGGAAGTTCTTCTCAGATACAAGGAAATGATTCAGTTCCAGAGCCAAAGATCGTAGTTCTCGAACGAGCAATCGAAAAGATTCTGGAGCATCCTCAGGATTAGGTATTGTTCCTCCAATGATCGTAGTACCAAGTACTTCCTGGCGAGCTCTAATATGATCAGATTTATAAGTAAGCATCTCTTGTAAAATATGAGCAACACCAAATCCCTCTAGAGCCCAAACCTCCATTTCTCCTACCCGTTGTCCCCCTTGCTTGGCCCTTCCTCTAAGGGGTTGTTGTGTAACAAGTGCATAATGTCCACTGGAACGTCCATGGATTTTATCATCAACTTGATGAATTAATTTCAAAATATAAGGCTTTCCTATTATAACAGGTTGTTCAAAAGGATCCCCCGTTCTTCCATCAAATATTCTACTTTTTCCTGGATACTCGAGTTCAAATACCCATGGATTCGCTGTTTGCTTACTGGCTTCATATAATTCAGAAAACACTAGTTTTCGCGAAGCTTCTTGTTCATATCTCTCATCAAAAGGCGCTATTCGATAATGTCTGTCTAGCAGACTCCCCGCTAACCCGAGTGAACATTCAAACATCTGTCCTACATTCATTCGTGAAGGGACTCCTAATGGGTTGAAGACCATATCGACAGGTCTTCCATCTTGCAAATAGGGCATATCTTGTCTAGGCAAAATTTTGGAAATGATACCTTTATTTCCATGTCTTCCAGCTACTTTATCGCCTACTTTGATTTCACGTTTCTGTAAAATATATACACGAATCGTTTCTGGATTATAACTAGAACCCCCCTTTTTCTGGATCCATCTCACATCAATAACTCGACCCCTACCACCTGTAGGTAGTTTTAGGCAAGTTTCCTTTGAAGTAGATACCTGAATACCAAGTATGGCTCGTAATAATCTATCTTCCGGAGCATACGACGATTCTTTCACCATCTGGGGCGTTAATTTACCTACTAAAATATCACCCGTCTCTACCCAAGATCCCAGCATCACAATTCCATTTTTGTCTAAATTGCGTAATAAATGGGCTTCTAAATGTGGTATTTCGTTAGTGACCCTTTCGGGGCCTTGGCTTGTCACATGAGTCTGAATTTCATATTTCCGTATGTGAAAAGAAGTATAAATATCTCCATATACCAAGCGCTCGCTAATGAGTACTGCATCTTCAAAATTGTAACCTTCCCATGGCATATAAGCCACTAATACATTTTTCCCCAAAGCGAGTTCGCCACCAACTGTAGCGGCACCGTCCGCTAAAATTTGTCCTTTTTTAATGCATCTACCCCGCTGAACCTGGGGGTTTTGATGCATAGAAGTATTTTTATTGGAACGTTGATACATAACTAATGGAATGCTTAGAGTATCTCCATTACCTGATAAAATGATCTTGTCAGTATCGGTATAAATGATCTTTCCCTCGTGTTCGGCTATAGCAAGAGCCCCTGAATCTAAAGCCGCTTGGCGTTCCAACCCAGTTCCAACAATGCACTTCTCGGACCTAGAAAGCGGAACTGCTTGACGTTGCATATTAGAACTCATTAAAGCCCGATTCGCATCATTATGCTCGATAAAAGGAATGAGGGAAGCTCCAATCGAAAAATATTGGAAGGGAAAAAAACTTCGAAGATGAACCTGTTCCCATGCAATAGTTAGGAATTCTTGGCGGTATCGAGCTGGAACAACCTGTTCCTCCTGAATACCCGGATTTAACGCCAAAGAATTTCCTGCCGCTACCATATAGTATTCATCTCTACCTGGGGATAAATAAAGCATCCGTACCTTTTTTGATTTCTCGGAAATTTCATAAAAGGGGCTTTCTAGAAAGCCCCAATGACCAATCCTCGCATGAATTGATAAGGATCCAATAAGTCCAACATTGATTCCTTCAGATGTGTCAATTGGGCAAATACGTCCATAATGACTAGGATGGATATCTCGTATACGAAAACTGGCAGTTCGCCCTGTCAATCCTCCAGGGCCCAAATAACTCAATTTTCTCCCATGAACTATTTGTGTCAATGGATTAGTTCGATCCAAAACTTGAGATAATGGGTGTAAGCCGAAAAAAGACTCATAAGTAGTTTTTAATGGAGTTGAAGTTACCAAATTCTGAGGAGTCGGTATCAATTTATGCCTAATTGCTCCACATATAGTTCCTCGAACCACATTTTCTAAACGAACTAAAGCCAATCCGAGTTGATCTTGTAAAAGATCCGCTACAGAACGAATACGTTTATTTTTCAAATGATTCATATCGTCAAGTGTACCCATTCCAAATTTCATTCCAATCAAATGATCCGTGGCTGCCAATATATCTCGCGGTAACAAAAATGTATTGTTCTGAGGTATATCAAGGTTCAGCCTTCGGTTCATATTTCGTCGACCAATCTTTCCTAATTCACATCTTTGTTGAAAAAATTTCTTTTGTAATTCCTTACATAAGGATTCAGAAAATACCGGATCCCCGCCTACACAAGCAAATTCTTGATAAAACTCCAAAATGGCATTTTCTTTTGACCCAATTTTTTTTTTCTCCTTATCATTCAGAAAAGACAAAAAAATTTCAGGATAACAAACATTCTCTAGAATTTCTCTTAGATTCGAACCCATAGCTGATGATAGAACTAGAATAGATATTTTTTGTTTCCTACTCACACGAGCCCATATCCTTGCTTTTCTATCAATCTCTAATTCTGATCTTCCTCCCCAATCTGATATTATGGTGCCGGTATAGACCGAAATTCCGTTATGGTCCAATTCTGACCGATAATAAATACCGGGGCTTTGCAATATTTGATTGATCACAATTCTGTATATTCCATTTACTATAGAAGTTCCCAGATAATTCATTAGAGGAATGTTTCCAATAAAAATTGTTTGTTCTTGCATGTCCCTACTCGTTTTCCAAATTAATCCCGCGGATACATATAATTCAGAAGAATATGTGAGTGATTCATACACAGCATCTCTTTCTTTTATCAAGGGTTCTACTAATTGATATGTTTCCACAAATAATTGAAATTCAATTTTTTGATCTGTATCTTCAATTTTTGGAAACTTATAAAGTTCTTCCGTTAAGCCCTGATCAATGAACCTACAAAATCCTTCAAATTGTATCTGATTAAACCCAGGTATTGTAGACATTCCTTCATTTTCATCCCGGAGCATTTTAAATTTCCCATTTATCTAAAAATCCCATTATTGGTTTATTCTTCATTGAATCATATAGATGATCTAGCAATAATGGAATTTATATTCTGTTTACTGAATAACATGAAATTTTCCCCAACTCCCTATATGGAATGTATGAAATACGTATGAACGGAGGAATAAAGAGAATAATTTTCTACTCAAATTGGAATTTGCAACAGATACAAGTTGATAAAATATGCCTAGAAACAGAATTCTGCCACTTAGACTTATTATGTTATGGGATTTTGTATAGAATATCAAAACAAAAATGATTCCCTTTCTACCATTATTATGATATTACATATTCTAATCTGGTTGAATAC---AAAAAAAATAAAAAGATTCGGTATTTGATCTTTTCACTGAGATAAAGACATAAAAATTAGAACCAATATAGAGTCGATTTTTTTTTTTCACTTAACCCTCTTTTTTTCATGTATTCCATTCTTCAAAAAATGATTCGCAGAGAAGAGAGATATTTTTACCTATTTTTTAATAGAATTTGTAGAATACGATTGTGAAGTGTATAAGAGGGGTTGTATTTATTAAACATGTGCAGATATAGCTATCTATATATATCTGCCTTCCCCCTTATTGCCGTTCTATTCGGGGCAGCGCGGGTCGTGTGCTCTATCAAAATTTTTATTTTTTATTCAATGTATTTAATTTAATGAAAATTTGAAGCAGGATAATTTCCTGATAATTCTCTATAGGCAGCATATAGAAATAAAATACCCCATTAGATATCTGTGTAACAATTTCGATTCTGGGGTTTACATATACTCATAATTGTTGTTATAATTGAAATTGAGAAGGA-TTTTTTTTTGAAAAGAATCCACATTGATTAGTTATGTATCAATTTGTATTTGATTATATCATTAGGAAAACACAAATTAAGATTCAAATCGAAGAATCGTTCATGAATTCAGAGTCAGCAGTCAATAGTTAATGGTTCAAATTTGTCATGAATTTTGGCTTTTGTGACTGAAAATCCACATTTTATTTATAGAAAGGGGAGGAGAAGTTTTTAGGTATTGTGTGTTTTGAGATACTATACAATCAATCAAAAGAGTGGATCAAATCCAATC--AAAAAAAAAGGAAGGATTTTTTTAGGAAGGGGATTAAGAAAACAGGATTCAAAATGCAAATACAATAAAAAAAAGAAGTTCAGTAATCCAGGAAAATTTTCATCTATTTTGTATCCTTTTGGCGACATGGCCGAGTGGTAAGGCGGGGGACTGCAAATCCTTTTTCCCCAGTTCAAATCTGGGTGTCGCCTGATCAATAAAAGACTCGGAATCCCCCATTCTGTTCTGCTGATATAACTAGCCCGATTATTCCCCAGCAGAAGCAGAGGAAAAGGACCGTTGATACTTGTTTGATTCTAAGCATCAGGTCTGGGGGTTTTCTAAAAAATTTTAAATCCCTGAATCCTAGATGCAAGGAAAGATTATAGTGATGGAAGGGGTCGGAATTTATATATGGACTCACGAGAGTCTCTGAGTGCTCAGGCATTGAATCAATATTAGATTGGATGGATAATTGGCTTTTTTTATAGAAAAAGTGCAAAAAGAAATTCTTTCTTTTTGGCAAACCCCTAGTCATGAAAAGAATATAATAGACTGCCTCCCGACTCTTTCACAGAGACAATTGGGAAACGGTATGAATTAGATCAAATGGGAAATAGAGGTATGGAATAGATAGTGATCTATCTTTTTATGCTTTTTACTTATGAAGATCAACAAAAAAAAAA-TAGGCCTTAATTATTCCTACATGTTTTAAATTATTCCTCCATGTTTTATTAGTAGTATTCTTTTGAAATGTCACTACCTATTTTCTATTTTGCTTGTTATGTTTAATCTTTCCCGATTCGAAATCATATAGGAATTTCTGATAAATGGATTTAATAAATCCATTTATTGGATTGGTTCATCGATAGTGTTGGGTCAGAATCCCTTTTTGACTCTGCGTCATTGATTCCACTATTATTAGTGAGCAATAATGGAAAAATTCTTTCATATTCATAGAAATAGGGGACATAATTCACATGGATATAGTTAGTCTCGCTTGGGCTGCTTTAATGGTAGTCTTTACATTTTCTCTTTCACTCGTAGTATGGGGAAGAAGTGGACTCTAGAGGTACTACTAATTGAGTTGAGGAATCAAACTGTATCAATTGTTTTCTAGATCGTTCTGAAAAGCGCTTTTAACGATTTAAAATAAAAATATCTTCATTTCGAAATTCCATTGGATTCTAGTGGAGTTAACGTAGTATATGAATAATACTCTTTGAATGAAAGAGATATTTCAATGATTCCCATGTTTATATTTCGAAAGGAACGAGAATACAGATGATAGGAAATTTATTCCAACTAAATTCTTCCTAAATTTTCTATTTCAACGAATAGGCTCTTACCAGAATTATAGATGAACAATGAGGAAGACCGGACTTCTTTTTTATTTGTTTTTTTATTTGTTTCCCTTCTTACTGTTCAAAGAGGAAGTCGTTCTGTTAAGTGTACACACACTTTCTATGAGAAACAATATAGAAATAGTGGTTGTCTAAGGAGATACTATGTATAATAAGATCTTGCCTTGGGAGAGTCACATATTATGTTATGCATTTACCACTTTTTTTTTTTTTTTAGAAATTGGATTTATGCTTTATCGATTCATTTCATATCATGGTTCAAGCGTTAAAAATCGTTAAGGTTTACTATTCTTTTTCGAAATTCGAAGAAGTTCCCATAGAACTCTTGTCGATGGTTCAATCAATTACTTCTTCGAAATGCTAAACTAAAAAACTACTTGATTTTATTAATAATTTTATTAATAAAAATAATTTTATTAATAAACTTTCCTTCATTGATTTGTTCGATAGATACGGGATTCATATTGGAAAGAATAAGAAATCTAAGAATTAGAACCATAAGAGTAAGAGTTCTCTTTCGATTATTTCAGATTGATCGGAACAAATAGATGTAGCAAAGGAATAGAATAGGGTGCTATGTACATTCCATATATGGAATTGATATCTACATCATATATTATATGGAATTAATATCTACATATATGCAGATAATATTGTAATGAAGATAATATTGTAGATTAATCTATATTAATTAAGCTTTTCTTATTTTATTATAAAGTATAACTTTATATACTGTATTACTTTATACACTACAATAAGACTTATAGATAGTATGGTAGAAAGAAAAATATGAATTTTTCTTTCTACCATACTATCGGATCACATAGAATACTGTCGATTCTAGTCCGCTCATTTCATTTAAGACGCGAAATTGGAATCCTTTTCATTTGATTTTTTCAATCATTGATAAGAACTCAGAAGTCAAGTTTCATTCAAATGAATTAATCATTTTGACTAACTGTTTTTACATAAATGATAAGTAGAAAAGCAGTAGGAACTAGAATGAACAGTGCAGTAGCAATAAATGCAAGAATATTTACTTCCATAATCTCATCGTTTTTTTAATTCACAATAACTCGGGATTTAATCCCATAGAGATGATAAATCTTTCGCCTGTAAATTCAATGGATGAATTACCTCTCGATGATATTGAATCGGATCAATATCATGAATAAGAATAACAATATCTGAGCTATCAAATCAATTCATCGTCGAGAATTGAATAGTATATCATAGGAAGATCATTTATCCATACCGAATCAAAAATGGGATTCCTGACCAATCAAGAATCCTTTTATTTATCATTCTGTTCTTTCTTTTCTATAACCTACCCTACGCCTTCCTTGTATCATCATCAGATGAAGTATCATCTGACCACCGTTCCACTTCCATTAGTCACAAACCAAAATAAACAATAGAAGTGAAATGGAAAAAGAAAGAAGTTAAGTTCTAAACTCTGTTTTTTTTTTTTAATGATCTAATTTTCTTAGAAGACAAATAAGTGTGATAAAGATGAATCCCGGTAGAAAAGATCTAATATTCCATCAATTTAGGGTTTTCGATGAGACTCCT-AAAAAAAAATAGGAAGGAAGATTGATTCATTCCATTCCCTCGCTAAATTCATTCTCTCGCTAAAAGGGGCGGGATCCTTGGTTGATCTTTATCTTTCTTTTATCTTCCTTCCTTAGATTATTAGGACTGGGACACATATATCAAAAGCTCCGTGTGCAATTTGAATGAAATAGATTTTTCAAATTCAAATTAGTAATTGAGGTTACACAAAATCAGAGCCAGAAAGGGAGGTAGTTTAATCTGGAAAAATATTCCATGGTGGAATTAGATTCCATTTTTTT-GGGGGTTCGTACAAGAAACGAATTCCATTTGTGTATATGCTCCGGGGAAACATAGGGTACTCTATTCCATATTCCATTACATGGATCGGGAGCAATCAAAAATCCAGACCCAGTATAGTATCTTTTGGAATTCTGAACTGAATATAATGCTACAACAATTGTACTAATCCACATATGTCTTTCTTCCATCAATCAGTACTAGTTGAAGTAATGAAAAATTTTCATCTATTTGTTTGATGAGAAATGCGAAAGGAAAGAAAAAAGAAAAAAAAAAAGGATCTCCCTTGGGAATGAAATCCTGCCCCCCCTGTCCCACCTTTCACAGAAAAGAGAGAGTTGAATTGATGTATTTATTGGATCCGTCGGGACTGACGGGGCTCGAACCCGCAGCTTCCGCCTTGACAGGGCGGTGCTCTGACCAATTGAACTACAATCCCAGGGAAATAAGGGATATAGCAGAAATTTTTATTCTTTTTTATTCCTCCGTATCGGGTATTTATGAAGGACAAGGGGTTATACCATCTCATGGTAGATTGGCGAATTATTGGGCCGAGCTGGATTTGAACCAGCGTAGACATATTGCCAACGAATTTACAGTCCGTCCCCATTAACCGCTCGGGCATCGACCCAGGAAGAATAAAATTTAGGCTTATTGGTAATCCATGATCAACTTCCTTTCGTAGTACCCTACCCCCAGGGGAAGTCGAATCCCCGCTGCCTCCTTGAAAGAGAGGTGTCCTGAACCACTAGACGATGGGGGCATACTTGCCCGACCGCCATCATACTATGATCATAGTATGATCAGTTTTTTGAAATTGTCAATATAATGGTATGATTAAATCCAAGGTCTCTTTCCATTTTTCATGATTTCATAAAATTTTTGGATTCGTGATTCATGAATTATTCATTCTAATCGCCATTCATTCTATTTCTATTATATAGATATTTTATATCTATTATATAGATTATTTATTATTATTTATTATATAGATATATTAAATATATAGATATAGAAATTTATTATTATTCTATTAAAT--------TTATTAT------TATTCTATTAAATTAGAATAATAAATAATAGAATAAAAAAAAAAAAAAAAAAAATAGAAAGAAATAGTACAAAAAATAGGATTCCTTCCGGGAGTGATCTGTCCGTCAGGGGGTTAAATTCCATTTCTTCCACTTTCATTGATTCATTCATTGTTAAGATCTGCCTATCTCTATCTCACACTAAACTAGTAGATTAACAAACGATAAATCCGGGAAGAGGGATCAAGAAGTTAGCGAAATTTTTTTTTATCTAAGTTTTTTCTAATAATAATTTCGTTCAGGGGACAAGTAGAGTCTATGATTTGATCAAATATCTTGAATCTATGTCGAATTGGTAGGTGTACATGTATCAATCAAGTGAATTTCGTTCTGATGGGAATAAAATCAAGTCAATAAAAGAAAAGCAATTAAGGTTGGCCTTGAAACAATTCATTGTATTTTTCTAGACTTGCTAGGTGCTAGGTAAATAAAATTTCTTATTCAAGAATGAACCACTAACTAGCCACTATGAGTCTACTGCATGTACTTATGTATATAATATATGTACATAGATCTATTTTATCCACATAGTGACTCATTTAAGAATTGAATCAAATAGGCCCTTTTAACTCAGTGGTAGAGTAACGCCATGGTAAGGCGTAAGTCATCGGTTCAAATCCGATAAGGGGCTTTGTCCCCTTTTTCATAAAACTCCAGTCATAGTATTTATTTTTGAAGGGAGAATAGAGATATTGTTAATATTTGTAATAAAAAAAGTAATCAACTATATAAATAGAATAAGTTATCATTCTAATGAGTTAGAGTCTATTATAATGAATTATACTATAATTATAGTATAGTAGTTATAA--------------------AGTTGAACGTTTGCTCAATAAATTAGAATTATCATGAATAATGATAAGTCGCCTCTTGAATCGCCAAATACCCCTACTTTCCATTATACCAATCAAATCCATTATAAAAATTAAAAATCAACAAACAAAAGAAAAAGTAAAAGTAAGTGGACCTGACCCTTTGAATCATGACTATATCCGCTATTCTGATATAAAAATTCGATAGAGATAAAATTGGACCCGTTGACCCCCTTTTTTTTATTTCATTTCTTTGGATTTCTTTGGACTCCACAAGAATTTGTCGATATTTCCGATTAAATCTTCTTGTTCCTAGATGTTCCATAGGAATAAATTGTTATTCCGTTCTCCCGCGGAAAAAGGTTTAGTTTAGTCCAAGTCACAACATAAAAACCTTTTTTAATAGCTTTCTTTGATTCCAGACTAAGATTAATTTGAATCTATATAATTTTATATAATTTAATTAAATTAATAACTTAATTTTAAATTAAATTCATTTAAATTTCTATCTATATAATATTTATATTATATATTTATTTCTATTTATCATTTATCTATATCTATATAAATAATAGAAATGGAAGATTGATTTATCTATTTAGATGTTATCATATTGTGGCTTCATGTACCAAACATTTTCCTATCAATCCATCCGATATTTTTGCTCCGACAATGTGATGGAGAATGGATGCGAGAAAGAGACTTTCATTTCCAGTCTCCTTTTTTTTATTTAATATTGTATTGAATTAAAATTTCAATTTAATGAAAAAATAGAAAATTCTCTCTTTTTTTAACAGATAAAAATAAATAGAAAAATATTCGAAGTATCTTTCTTTCTTCGACCCCGGGAAAGATATACTTTGGAGTTTTAGATTCATCTGAAGGAAAAGGAAACATAACAAAGAAGACACTAAAAGAAAATG--AAAAAAAAAAAAAGTAAAATAAAAAAAGTAAATTAATAAATAAAATTCTGATACTTTAGTAGTTTAGTATACATAGAAATTAGAAGAATCTATAAAAATTTTTATTTTCTTAATATCACGGACAAGATCCAAGAATAAGATTCTGATTAGTTAATGGAACAAGGGGATAGGTCTGAGGATCAATTGGTAGCGGGAGAGGGAGTCGTGCGTTCCTTGAACAGTTCTTTCAAAAAATTCATCTATCTGGTTGATAGGTTATAAAAAGACAATTCATAGTTCCGATGCTTATTCTTAATAAGAATAAGAAGGAATAATCGAATTGAGTTCATGATTTACCTAGGTCAGGTTATAGACCAATAAAGGATTTTTAGCTTCGAAACCCATTAGAAAGGGCAGTGCGCGAGAAATCATACATAAATGATCGAATCTTCAGACGCCCTGAAAATGCTATGAGGTGTTCGGAAATGGTCGAAGTAGTTTAATAGGAGGATTACTATGACTATAGCCCTTGGTAAATTTACCAAAGACGAAAATGATTTATTTGATATTATGGATGACTGGTTACGTAGGGACCGTTTCGTTTTTGTAGGCTGGTCCGGTTTATTGCTCTTTCCTTGTGCCTATTTCGCTTTAGGGGGTTGGTTCACAGGTACAACCTTTGTAACTTCATGGTATACTCATGGATTGGCCAGTTCCTATTTGGAAGGATGCAATTTCTTAACGGCCGCAGTTTCTACTCCTGCTAATAGTTTAGCACATTCTTTGTTGTTACTATGGGGTCCTGAAGCACAAGGGGATTTTACTCGTTGGTGTCAATTAGGTGGTCTGTGGACTTTTGTTGCTCTCCATGGCGCTTTCGGACTAATAGGTTTCATGTTACGTCAATTCGAACTTGCTCGATCTGTTCAATTACGACCTTATAATGCAATTGCATTCTCTGGCCCAATTGCTGTTTTTGTTTCTGTATTCCTTATTTATCCACTAGGTCAATCTGGTTGGTTCTTTGCGCCTAGCTTTGGTGTAGCAGCTATATTTCGATTCATCCTCTTTTTTCAAGGTTTTCATAATTGGACGTTGAACCCATTTCATATGATGGGAGTTGCCGGTGTATTGGGCGCGGCTTTGCTATGCGCTATTCATGGTGCTACCGTAGAAAATACTTTATTTGAAGATGGTGATGGTGCAAATACATTCCGTGCTTTTAACCCAACTCAAGCCGAAGAAACTTATTCAATGGTCACCGCTAACCGCTTTTGGTCCCAAATCTTTGGGGTTGCTTTTTCCAATAAACGTTGGTTACATTTCTTTATGTTATTTGTACCAGTAACCGGTTTATGGATGAGTGCTCTTGGAGTAGTGGGTCTAGCCCTAAACCTACGTGCCTATGACTTCGTTTCTCAGGAAATTCGCGCAGCGGAAGATCCAGAATTTGAGACTTTCTACACCAAAAATATTCTCTTAAACGAAGGTATTCGTGCTTGGATGGCGGCTCAAGATCAGCCTCATGAAAACCTTATATTCCCTGAGGAGGTTCTACCCCGTGGAAACGCTCTTTAATGGAACTTTAGCTTTAGCTGGTCGTGACCAAGAAACCACCGGTTTCGCTTGGTGGGCCGGAAATGCCCGACTTATCAATTTATCCGGTAAACTACTAGGGGCTCATGTAGCCCATGCCGGATTAATCGTATTCTGGGCCGGAGCAATGAACCTATTTGAAGTGGCTCATTTTGTACCAGAGAAGCCTATGTATGAACAAGGATTAATTTTACTTCCCCACCTAGCTACTCTAGGTTGGGGGGTAGGTCCTGGTGGGGAAGTTATAGACACCTTTCCATACTTTGTATCTGGAGTACTTCACTTAATTTCCTCTGCAGTATTAGGCTTTGGCGGTATTTATCATGCACTTCTGGGACCTGAAACTCTTGAAGAATCTTTTCCATTCTTCGGTTATGTATGGAAAGATAGAAATAAAATGACCACAATTTTAGGTATTCACTTAATCTTGTTAGGTATCGGTGCTTTTCTTCTAGTATTCAAGGCTCTTTATTTTGGGGGCATATATGATACCTGGGCGCCCGGAGGAGGAGATGTAAGAAAAATTACCAACTTGACCCTTAGCCCAAGTATTATATTTGGTTATTTACTAAAATCGCCCTTTGGAGGGGAAGGATGGATTGTTAGTGTAGACGATTTGGAAGATATAATCGGAGGACATGTATGGTTAGGTTCCATTTGTATCCTTGGTGGAATCTGGCATATCTTAACCAAACCCTTCGCATGGGCTCGACGCGCGCTTGTATGGTCTGGAGAGGCTTACTTGTCTTATAGTTTAGGTGCTTTATCTGTTTGTGGTTTCATTGCTTGTTGTTTTGTATGGTTCAATAATACGGCTTATCCTAGTGAGTTTTACGGACCTACTGGACCAGAAGCTTCTCAAGCTCAAGCATTTACTTTTCTAGTTAGAGACCAACGTCTTGGGGCTAACGTGGGATCCGCTCAAGGACCTACCGGTTTAGGTAAATATCTAATGCGTTCCCCGACTGGAGAAGTCATTTTTGGAGGAGAAACTATGCGTTTTTGGGATTTGCGTGCTCCATGGTTAGAACCTCTAAGGGGTCCAAATGGGTTGGACTTAAGTAGGCTGAAAAAAGACATACAACCTTGGCAAGAACGGCGTTCCGCAGAATATATGACCCATGCTCCTTTAGGTTCTTTAAATTCCGTGGGTGGCGTAGCTACCGAGATCAATGCAGTCAATTATGTCTCTCCTAGAAGTTGGTTAGCTACCTCTCATTTTGTTCTAGCATTCTTCTTATTCGTAGGTCATTTGTGGCACGCGGGAAGAGCTCGTGCAGCTGCAGCAGGATTTGAAAAAGGAATTGATCGTGATTTTGAACCTGTTCTTTCCATGACACCTCTTAATTGAGACAGGAGATCCAATGTTTGAAGTCGGAATCAATTTGATTCCATCATACATATTGGAATCGAGTCATACTTAAAAAGTATTCTTTTTTA-----------TTTATTTTTTTTTTTTCAACTCATTTCTATCTAATTTCTTTTTTCTAATCTATTTTTTTATGGCTTGGCTAGGTGGGATAGCCGAGCCATTCCCTTTTCTTTATGATACTGGTCCGGGAAAAACCAATAAAGAAACAGCTCTATCCAACGAGCAAAAGGAGAGAGAGGGATTCGAACCCTCGATAGTTCTTTGTTCAGAACTATACCGGTTTTCAAGACCGGGGCTATCAACCACTCAGCCATCTCTCCGAAAGGCAATTTTTTTTATTCCTCCGAATAGAACATAGCCATATGAGTGGATACCACCACTATCGGTAGAAAGATATCAGATGTGAATCTAGAGAATCTAGAGGTCGATCTATCTATCCATAGAAATAGATGCATGATCCAGCATGTCCATTTGTGAAATAAAAAAATTCCATTCCCCTCGACTACATGTACGAATAAAGTGGTATAAAAATTAGTATAATAATAAGTTATATAGAGTCAATCAATGTATTCATGGAAAAATCCCCCCATGATGGAGTTTATTATAATTTTTTGGCTGATAGAGGGATCAAATGGTATAGTTCATTTATTGGTAGCTTGGAGGATTAAAAGCATGACTATTGCTTTCCAATTGGCTGTTTTTGCATTAATTGCTACTTCATCAATCTTATTGATTAGCGTACCCGTTGTATTTGCTTCTCCTGATGGTTGGTCAAGTAACAAAAATGTTGTATTTTCCGGTACATCCTTATGGATTGGATTAGTTTTTCTGGTGGGTATCCTTAATTCTCTCATCTCTTGAACCTATTCATCCCAGCTCCAAAAATGAAATGACCCCCCTGAATTCTTTTTGGTTGTGAGACACACTAAAATTTAATATAAATCCCCAAAATGCAAATAAAGAAAACAAAAAAAATTAGAGGGGGGTCAAACTTTTTAAATGAAAAAAAAAAATGAATAAATAAAATAGTTGGAATCCCCCTGAAGAGAGTCTCTGGCCCGGTACTACACAAATAGAATCCAGGC--ATATATATATCATATATGTGCGGACATATTACGTATCAAGAACGAAAAAAATGCGGATATAGTCGAATGGTAAAATTTCTCTTTGCCACGGAGAAGACGCGGGTTCGATTCCCGCTATCCGCCCCAATTTTATTTAATTATTTAATATGATAAAGGATTCGGTATAGTTGGCCGTGATAATGTAGTGGTTCTACCCCCCCTCTTTTCCTCTCACCCCAAAATAAAAACCAGTAATTAAGTAATTAATTACTAGTTAACCGAGTCAAACCTCATTAAAAAAAAAAGATGTTGCGGAGACAGGATTTGAACCCGTGACCTCAAGGTTATGAGCCTTGCGAGCTACCAAGCTGCTCTACCCCGCGCTGAAGAGAAGAACTAAAAACTAATAAAAAAACAAGGATTGAATGCGCCCCTCTACCGTATCTGTACAAATAGAATAGCCCATTTATACAGAATGGTAAAGGGGCCTCTATGATCATCGATCATAGAAATGAAGGGATCTTTTAATCCTTACCAACTTGATCTTGTTGCCCCTGGCAACAAACATGCATGAACCATTTCGCGAAGTATGTGTCCGGATAGTCCAAAGTCTCGATAGTTAGCTCTCGGTCTTCCGGTCGAAAAACAACGTCGATGAAGGCGTGTAGGCGCACTATTCCGCGGTGGGGATTGTAACTTTCCATGAATTTCCCATTTGTCACTCAACGAATGAACTTTGCTTATTTCTTTTTTTGAGGATCGACGAATCAAATGATATTTCTGTTCCAATTTTTTCCTTTTCTTCTCCCTCTGAATCAAACTTTTCCTTGCCATAATGGTTCAGTTCCTATTAGTATCCATGGTACAAGTCGGATCCTAGATGTAGAAATATAAGAAGGTGGACCTCCTCCCCATCAAAAGAAATGAGACTATCGCGGATATAACACACTAAAAAATTAACCAAATTTACCCGATGTAGAGGCAATCAAGAAAGCCGCATAAGTGAATATATAACCTACAGAAAAGTGGGCTAATCCAACCAATCTTGCTTGCACAATGGAAAGTGCCACTGGTTTATCTCTCCATCGAATCAAATTGGCCAAAGGTGTACGTTCGTGAGCCCATGCTAAAGTTTCAATCAATTCCTGCCAATATCCACGCCAGGAAATTAAGAACATAAATCCAGTAGCCCAAACAAGATGTCCAAATAAGAACATCCACGCCCAGACCGATAAACTATTCATACCAAAGGGGTTATATCCATTGATAAGTTGGGAAGAGTTTAACCATAAATAATCTCTTAACCATCCCATCAAATAAGTGGAAGATTCATTAAACTGCGAAACGTTACCCTGCCATAATGTGATGTGCTTCCAATGCCAATAAAAAGTAACCCATCCAATGGTATTTAACATCCAGAAAACCGCCAAATAAAATGCGTCCCAAGCCGAAATATCACAAGTACCGCCTCGTCCCGGGCCATCGCAAGGAAAACTATAACCGAAATCCTTTTTATCTGGCATTAACTTGGAACCGCGCGCATCTAAAGCACCTTTTACTAAGATCAATGTAGTTGTATGTAAACCTAGAGCAATAGCATGATGAACCAAAAAGTCTCCAGGACCTATTGTTAAGAATAGTGAATTACTATTCTCATTAACAGCATTTAACCAACCGGGCAACCATATACTTCGGCCCGCATTGAATGCCGGGCCGCTCGTTGAAGATAAAAGTACATCGAACCCATATGAAGTTTTACCATGAGCAGATTGGATCCATTGAGCAAATATGGGTTCGATCAAGATTTGTTTCTCCGGAGTACCAAAGGCAAGCATGACATCATTATGAACATAAAGTCCCAAGGTATGGAACCCCAGAAAGAGGCTGGCCCAACTTAAATGGGATATGATAGCTTCTTTATGGTCTAACATTCTTGCCAATACATTATCCTCATTCTGTTCCGGATTATAATCTCTAATGAAAAATATAGCTCCGTGAGCAAAAGCTCCTGTCATGATGAACCCTGCGATGTATTGGTGATGCGTATATAACGCAGCTTGAGTAGTAAAGTCCTGTGCTATGAATGCATAAGCAGGTAAAGAGTACATGTGTTGAGCTACCAAGGAAGTAATAACCCCTAAAGAAGCTAGAGCAAGACCTAATTGAAAATGAATTGAATTATTGATTGTGTCATAAAGACCCTTATGGCCACGCCCCAATCGTCCCCCCGGAGGAATGTGTGCATCTAAAAGATCTTTCATACTGTGCCCAATCCCGAAGTTAGTTCTATACATATGACCAGCAACGAGAAAAATAAATGCAATAGCTAAATGATGATGAGCAATATCAGTCAACCATAAACTTTGCGTTTGTGGATGGAATCCCCCGAGAAGGGTTAGAATGGCGGTTCCTGCTCCTTGGGAGGTACTAAATAAATGACTACTTGAATCGGGGTTTTGAGCATAAAGATTCCACTGACCTGTAAAAAGTGGGCCTAACCCTTGGGGATGTGGTAATACATCTAAGAAATTATTCCATCGTACGTACTCGCCTCTGGATCCAGGAATAGCGACATGCACTAAATGTCCCGTCCAAGCTAAGGAACTTACTCCGAAAAGTCCTGACAAATGATGATTGAGACGAGATTCGGCATTTTTGAACCACGAAACACTCGGTTTCCATTTCGGTTGTAGGTGTAACCAACCTGCTATTAAAGATATGGCAGAAAGAAATAATAGAAAAAGAGCTCCAGTATAAAGATCTTCATTAGTGCGTAAACCGATTGTATACCACCACTGATAAACACCAGAATAAGCGATATTCACTGGGCCAAGAGCACCCCCTCGAGTAAAAGCTTCCACAGCCGGTTGACCAAAATGAGGATCCCAAATTGCATGAGCAATAGGCCTTACATGTAAAGGGTCCTGTACCCATGACTCAAAATTTCCTTGCCAAGCTACATGAAACAAATTTCCGGAAGTCCACAGAAAAATTATTGCTAATTGCCCAAAGTGAGAAGCAAAAATATTCTGATAAAGACGTTCTTCAGTAATATCATCATGACTCTCGAAGTCATGTGCGGTAGCAATACCAAACCAAATACGACGAGTAGTGGGGTCCTGAGCTAAGCCTTGGCTAAACCTTGGAAATCTTAATGCCATAATGCTTTTCAAATCCTCCTAGCCATTATCCTACTGCAATAATTCTTGCTAAGAAGAACGCCCATGTTGTGGCAATTCCACCCAGAAGGTAATGAGCTACTCCTACAGCACGTCCTTGTACAATGCTCAAGGCTCTAGGCTGAGTAGCAGGAGCAACTTTTAATTTATTATGAGCCCAAACGATGGATTCAATAAGTTCTTGCCAATAACCACGTCCGCTGAATAGAAACATTAAACTAAAAGCCCATACAAAATGAGCACCTAGGAAAAAAAGGCCATATGCAGATAATGAAGAACCATAAGACTGAATTACCTGGGATGCCTGTGCCCATAAGAAATCGCGGAGCCACCCATTAATAGTAATGGAACTCTGTGCAAAGTTTCCTCCTGTGATATGAGTTACTATTCCCTGATCACTTATACTGCCCCAAACATCTGACTGCATTTTCCAACTGAAATGGAATATTACTACCGAAATTGCATTGTACATCCAGAATAGTCCTAAAAAGACATGATCCCAAGCCGATACCTGACATGTCCCCCCTCTTCCCGGCCCATCACAAGGAAAACGAAAACCAAGATTTGCTTTATCCGGTATCAAACGGGAGCTACGAGCAAATAGAACACCTTTCAGGAGTATCAATACCGTCACATGAATCGTAAATGCATGAATGTGATGGACCAAAAAATCTGCGGTTCCTAATGGAATAGGTAACAAAGCCACTTTGCCACCCACTGCTATTAAATCACTACCCCCCCAAGTTAAACTGGTGCTTGTTGTTGCACCAGGAGCCGTTGCACCAGGCGCCAAAGCATGGGTATTTTGTATCCATTGAGCAAAGACGGGTTGTAATTGTATAGCGGTATCTGAAAACATATCTTGGGGACGCCCTAAAGCGCTCATGGTATCATTATGAATATACAAACCAAAACTGTGAAAGCCTAGAAATATACATGCCCAGTTGAGATGTGATATGATTGCATCGCGATGTCTAAGGACACGATCTAATAGATCGTTGTATCGAGTAGTTGGATCATAGTCTCTTACCATAAAAATGGCTGCATGCGCAGCAGCACCAACTATGAGAAATCCACCAATCCACATGTGATGGGTGAACAATGACAGTTGTGTACCATAGTCAGTAGCTAGATATGGATAAGGGGGCATGGAATACATATGGTGAGCCACAACAATGGTTAAAGAGCCTAACATAGCCAGGTTAAGAGATAATTGAGCATGCCATGACGTTGTTAGGATCTCATATAGACCTTTATGGCCCTGGCCTGTAAATGGACCTTTATGAGCTTCTAAAATATCTTTTAGGCCATGACCAATGCCCCAGTTGGTCCTATACATGTGACCCGCTATCAGGAAAAGAATTGCAATAGCTAAATGATGGTGTGCAATATCGGTCAACCATAGACCCCCAGTTACCGGATCTAATCCTCCGCGAAAAGTAAGAAATTCCGCATATTTTGACCAATTCAAGGTGAAAAATGGGGTTGCTCCCTCGGCAAAACTGGGATAAAGTTGAGCCAAAAGATCCCGATTCAAGATAAATTCATGAGGAAGTGGTATCTCTTTAGGATCTACTCCAGCGTTTAGAAATTGGTTAATCGGTAAAGATACATGTACTTGATGTCCCGCCCAAGAAAGAGACCCAAGTCCTAGTAGACCCGCTAAATGGTGATTCAACATAGATTCTACATCTTGAAACCAAGCCAATTTTGGAGCAGCTTTATGATAATGGAACCAACCAGCAAAAAGCATTAACGCTGCAAAGATTAATGCACCAATTGCGGTACAATAGAGTTGTAATTCACTAGTTATTCCAGATGCTCGCCAAATCTGAAAAAAACCAGAGGTTATTTGTATTCCTCGGAAACCCCCGCCCACATCACCATTCAAGATTTCTTGGCCCACTATTGGCCAAACCACTTGGGCACTAGGCCTAATGTGAGTAGGATCGCTTAACCATGCTTCATAGTTGGAAAAACGAGCACCGTGGAAATACATGCCACTCAGCCAAAGAAAGATGATGGAGAGTTGACCAAAATGGGCACTAAATACTTTTCGAGAGATCTCCTCCAAATCACTGGTATGGCTATCGAAATCGTGAGCATCAGCATGTAGGTTCCAGATCCAAGTGGTAGTATCAGGGCCTTTAGCTATTGTTCTTGAGAAATGACCCGGTCTGGCCCATTCCTCGAAAGAAGTTTTTACGGGATCCCTATCTACCAAAATTTTTACTTCTGGTTCCGGCGAACGAATAATCATTGAGTCCTCCTCTTTCCGGACAACACATACAAAGAGACCTGCCAACTAAATAATTAACGAACCTCTGAGAGATTTATATATATATATATAGAATTAGTTTTTTTCTCTTCTATTCTATTTCTATCTCCCATA-----TATCTATTTTCTTTAGTTATTCACTAGAGCAATTATGATTTAGAAGTTGATCCGGGGCAAGTGTTCGAATCTATTATGACATAGCCATGAGGCGCCCAACGGACCTTTTAAATCTTTTAAAATCCCTTTTTGGGCTTTGGATTGATGCAAAACAACTTTTTTGTGCAACCTAGTGCATATTGTATTCGTATCTCAATTAGAAGTGCTTAGAAGTAGATGCTTCATGTTTTACATAGAACATATTACTATTACTTTATTCCAATCCAAATTTCAAATCATGATTCTAAATCATGCGAGCAGCCATTATCCATTACTAAGAGATATCCTAGTATCTTATCTATATTTAGTCATTTGAAGGTCTCTTTTATTAGTTTTAATAGTAATTCGTTTTATCACTAG-----AAAAAAAAAAAAAAGAAAGATATTTTGTACTCTATCTCTCTATCTTTTATTCCTACGAAATACCAAACGAAATAGAACGATTTTAGAAAGGATATAATGAAATTATTTGATTGGTTTTCCCAGAGGAATGATCATTTTATTTGACTGATGGGGTCAACAAACAATTAATTCTAACAAATATAAAAAATTCTAAATAATAAATAAACAGAGTCTTCTTTTATTCGAAACGTCTAGTGATCTTCAACCAATTATGTGCTTCAATATAATTATCAGGAGTAAGCGCTATAGCCTGTTTCCAATACTCAGCGGCTTGATCGAACCAAGCCTCTGCAATTTCAGAATCTCCCTGTCGAATGGCTTGTTCTCCCCGGTCGGAATAGGCCGGTCAATTCCTTCCCTTAGAACCGTACTTGAGAGTTTCCTAACTCATACGGCTCCGCCGTCAATTCTTTTGGTATCCCATTTTAATCTACCATATCTAACTGAATGAGATTCCTCATAGATCTATCCCATTTTTCGGGCTAACCAAAAGAGGTTAATTACATGAGTTTCAAACTTTAATTTGGATTAATAATCGGTTTTAGTTTTATCTTTTCTCCTACCTTCAGAAGAATAAAGCATAAGCATTTCCCCTTATTGTTAGAATTTTCTGAAAGGTAACTATCTCGGTTTCATATAGAAATTTATATAGAATCTTTGAAAAAGACTTTCCTTCATAAGAAAAGACTTACTATCTTTGGGATCTGATCCTACACCGCTGCTCAATACTTTAGTGGATCGACTCTATTACATAAGTTGATTCCTAACTTTTATATCACATCATGACCATAAGTAAGCAGTTCTTATTGTATCGGCCTAAAACCTCGCTAATTGATCTTTACGGTGCTTCCTCTATCAATTAGATCCTTTATCCATAGAATAAAGTAGCTAGGCATATCTATTTCTTCATATTTCGGCTTCTATGAAGTTTCTTTCTTTGCTACAGCTGATAAAAATCGTTGTTTTAGACGATGCATATGTAGAAAGCC-TTTTTTTCTAGTATTTACTATTTAGTATTTACTAGCAGATTTTATCTTTCTTTTTTTCTTTCTATTTCTATAGTGGAGATAGTCGCACGTAATGACAGATCACGGCCATATTATTAAAAGCTTGTGGTAAGAATGGATTTCGTTCTAGTGCTCGAAAATAATATTCCAAGGCTTTCGTATGTTCTCCGTTACTTGTGTGGATAAGGCCTATGTTATAGAGTATATAACTTCGATCATAGGGATCAATTTCTAGTCGCATAGCTTCATAATAATTTTGTAAAGCTTCCGCATAATTTCCTTCGGATTGAGCTGACATCCGTTACGGTCGTCATTCGAGTCAAAGAATCTCCGTTCCAGAACCGTACGTGAGATTTTCATCTCATACGGCTCCTCCCTTATGTGCATAATGAGAATAATACATGGAATCAAAAAAGATTAAAACATTCTCATTATTAACTGAGCAGGGCTAGTGTTTTTACAAGAAATCTCTAGCCAACCTCCCTGCAAGAGATCTTTTCTTAACACCAAGTGTGTTGGTACTAGATAGAAATGATAACTCCAACAATTTCTTTGTTCTCAACGCCGCCTAATTTCTAGGAATTAGTCACTTCAACAGCCTTCGATGGTTATACGAGTATCCAAAATACGAACGAGATGGATGTTTGTTGTCCCAACCATTCTTTTTAGTCCCCAGCCCGATAAGAAAGGGGTAATTTATAACAAAGTTTTTTTGTTGTTGATTCCTAGGTGTAGTGCTTCTTCCTCTATGCCGCCTATTGGTACTTGTGGGGTAGGATTGAACTGTAATACAGAACCTCTAGGTGTAACCTTTCGCTTAATACTCTAGAATCGACAATTGAAGTAGAGCATCTGAGGCCGCATTAATCGAGGATACACGACAGAAGGAATTGTTTTATTTCCAAACTTCACCTTCAACAAGCGTAGATTTATTTCAAAAATTTTCTTTTTATCCCGAATCTTGTGTCTTTCTCGTAAGACTGAGAGCAGT-AAAAAAAAAAAAAAAAATAATCAAATCACACCATCTCTGTAATAGGTAAATGCCTCTTTTTCTCCTGAAGTTGTCGGAATTATTCGTAATAAAATATTGGCTACAATTGAAAAGGTCTTATCAATAAAATTTCCATTTATCCGCGATCTAGGCATAGGTAGCAGTCCATTCTATAATTCTTCTCATTACCTCTCGTGGGAAAACGATCCCACAAAGAAAAGAATTGTACAGTACGAAATAACATAAAAACAGATTCATTTC--AAAAAAAAAAAAAGAAGATATGGGCTTTCTACTCAAATTGTTCTTTTTTGACATTGATATGAATCGATAAGAAATAAGAAATATTGGAACCCCATTAGATTTCACCCAAATGTAGTAATATACCAATGAAGGCAACTAATTCGATTTCATTGAAGTTAGAGATTAGGGTAACTCGAGAAGTTTTGATTGAATTATGATCCAAAGAAGAAAAAAGATCGAATAATCATTCTATGGTGAAAAAAGAATAACTGTCTATTTTGTGTTGTGTGCATAGCAAATATACACTATACAATCAAATATAAAAATCCTTGGAATGTTTTATAAATTTGTAATAGATCTATGGGGGAAGGGGTTTGTTGTTGAGAACTCTAAAACTGGAAAAGAATTTGAGAATTCTTATGGTACGATGGAATTATCGTCTAAATAAAATTATGATCTAAAGGTAAAGGTAGCCATTAACCATAGTCTAAAAAATCTAGACCCATCCATCAGTCGATTCGGTCTAATTCATTGATTTAATCTGGTATAAATATCAGAAAAAGAAGGGAACATCGTCTTCACAAATATGAATCGACTTTTTTTTAACAGTTTTTCACAAGAAAAATTTTTTCTTTATCCCCCAAGCCACGAAGGAAAGATCTTTCCTTGATGAAAATTTTCTTTCTAGTTAGAATTGATTTGATTGATCGTGCCTATCCAATAATCTAATATGAATGACTCGCTATTCACTCGGTTTTTGGGTCATAATCATTATGTAGGAGAGATGGCCGAGTGGTTCAAGGCGTAGCATTGGAACTGCTATGTAAGCTTTTGTTTACCGAGGGTTCGAATCCCTCTCTTTCCGTACCTTCACCTAATATACCAATGTTACTGACTGTAATGTATCAAATAGCAATAGATACCATTATTCCAACAGTTAGCCCTTTCTTTGATATAGATTTTTTCTATTTCGAATTGCTGTGGCACGGAAAATTAGAAAGAGTAGACAAGGAATGAAAATCTCCCTGCTGGTTTATGATACATAAATGGGAGAAAAATCCGAGTCAAAGCCTTATTTATCTTAACCTTAGGTCAATTTACTTCGCCGAAAGGTAGCAAAATTGTCCGAACCCTTGTTTTTTTTAGTTAGGTTTAAGTCTGACGAGAATAATATTCTACGACTAGCAATTCATTTATTTTCAAACCGACCCATTTCCTATCTATTATTTGATTGACTAATCCTTTATATTGGAATGGGTAAAGAGTCAAATGGTTTGGCAATTCCTCATGAGGGGATGAATTGAGAGAATTCTGAATCAGAGCTCTGGATTTTTGTTCATCCCTTGCCGTAAGAATATCTCGGGGTTTGCAACGATAACTTGGTATATCTACTATACGACCATTAACTAAAATATGTCTATGGTTAACTAATTGGCGGGCTCCGGGAATAGTCGAAGCCATACCCAATCGAAAAAGGATGTTATCCAAACGCATTTCAAGTAATTGTAATAAAACCTGACCTGTTGACCCTTTGGCTTTTCCGGCGATACGAACGTATTTAAGTAATTGTCGTTCTGTAAGACCATAATGAAAACGCAATTTTTGTTTTTCTTCTAGACGAATACGATATTGAGATTTTTTCCCGGAACGCGATTGGTTTCTAAGATCATTTCCGGCTATAGGCCTTTTATTAGTTAGTCCTGGTAAAGCCCCCAGACGGCGTATTTTTTTGAAACGAGGTCCTCGGTAACGCGACATAAAGACTCCTTAATTCTTAATTTATATTTCATTTATTTTATTAAAATTTCATTTTACAGAAAAAACCTAAACTAAAACTGAACTAAATGATAAATGAAACGAAATCTACGGAAGTATTGTACTAGAAAGAATAATGAGATGAATTATATAAATATTCAAACTCCCTTCTAT-TATATATAG-AAAAAAAAATCCTTTTCTTGACATAGTTGGAAGTTCCTATAACATTATTAACATAATAAATCAGTAATCTTTGGAAAAATCTTTGGAAAGGGGGGAAACGCTTTTTCAATATTCTTTGATTTCAAAGGGACAGTATCAATCATGTAAAAAATAGAATAAATAGAGAAAAGCCGGCTATCGGAATCGAACCGATGACCATCGCATTACAAATGCGATGCTCTAACCTCTGAGCTAAGCAGGCTCACATACACATAACATAAATTTTACATGCATAGAAATTTAATAAACTATTGGAATCTTAGTCTTAGCTATTAACTAACTATTCTATTATTTTCATTCTTAGCTATTCAATTCAGAATTTCTATGAATAGAGAAAAGAATAGAATTGAAAATAAA-------TATTGAATATTATAGAACACAACAATTAATATAGCGATACGATATATTACGATATATAATTTTGATTTATTTATCACAATTCTATATTATTAATTAGATATATATATTAGTAATTAGATATATATTATTAATTAGATATTAGATAGTAAATATTATTACTATATTATTAGATAGTTTTGATTTTTCGTTTTTAAATTCATTTGCAATTTTTTTTATTACATTTTCGATATTTTATTCCATATCATATATTTCTAATTATTAAATTAGAATCTTATTAAAGATATAGAATTCTATATACATTGTAATTTTATATACAATTATATATATATTTATATATTCTATATATAATAGAAATATATACAAAATATACATTTACATATTGCTTTGTTTTCTATATCTATTTTCTATAGATTTTTACATAATAAATTTAATCTAAGATAAGTTTAATCTATTTAATCTAATATTTAATCTAATTATTAATCTAATTAATTCATTCTAATTATTAATTAATTCTAA-TTTTTTTTTCTAATCTAATTAATATTAAAATATTAATATATTAGTGGACTAGTTAATTATTTAATTATAACTAATGAGCCATTCCTCCGCTTTCATTCGTAAAGGCGGAAGTTAAGACG--AAAAAAAAAAAAGAATCAATCGTTCAAGTATTCCAAATTACATGAGAAAAATGATAAAGGGAGAAAGATATATATGTGGTATATATCCATCGAATCTATATTGAATTGCGGATGCAAAAATGATAGAATCATTTTTGATTGAACCAAATAAAGGTCTCCTCAAATATGGACCTCCTATACCTATAGAAGATGAAAGAAGATAAGCAAGAAATCAAAGAAGAGAAAACACTTTTCGAGATAGGAATCGGTATCTAATGAATTTAACGATTCCAGTATAAACGAAAGAAAAAGGAAACGACATCACAATGAGATCTTAATCTCAAAACAAAGGGGGGATATGGCGAAATTGGTAGACGCTACGGACTTAATTGGATTGAGCCTTGGTATGGAAACCTACCAAGTGATAACTTTCAAATTCAGAGAAACCCTGGAATTAATAAAAATGGGCAATCCTGAGCCAAATCCTGTTTTCGAAAATAAACAAAGATTCAGAAAGCGAAAATAAAAAAAGGATAGGTGCAGAGACTCAATGGAAGCTGTTCTAACAAATGGAGTTGACTGCGTTGGTAAAAGAATCCTTCCATCAAAACTTCAGAAAGGATGAAAGATAAACCTATATACATACGCATACATACTGAAATCCTATATCAAATAATTAATGACGACCCAAATCTGTATCCGTATTTTTTTATATGAAAATGGAAGAATTGTTGCGAATGGATTCCACATTGAATAAAGAATTGAATATTCATTGATCAAATCATTTACTCCATAGTTTGATAGATCTTTTGAAGAACTGATTAATCGGACGAGAATAAAGATAGAGTCCCATTCTACATGTCAATACCGACAACAATGAAATTTATAGTAAGAGGAAAATCCGTCGACTTTAGAAATCGTGAGGGTTCAAGTCCCTCTATCCCCAAAAGCCCATTTGAGTCCTTAACTATTTATCCTATCCTTTTTTTT---TCGTTAGCAGTTCCAAATTCGTTATCTTTCTCATTCACTCTACTCTTTCACAAACGGATCTGAGCAGAAGTGCTTTTCTCTTATCACAAGTCTTGTGATATATGATACACGTACAAATGAACATCTTTGAGCAAGGAATCTCCATTTGAATGATTCACGGTCCATATTATTATTCGTACTGAAACTTACAAAGTTTTCCTTTTGAAAATGAAAATCCAATAAATTACAGGGCCTGGATAAGACTTTGTAATACCCTTTCGTTTTTTAATTGACATAGACCCAAGTTATCTAGTAAAATGAGGATGATAAATCGGGAATGGTCGGGATAGCTCAGCTGGTAGAGCAGAGGACTGAAAATCCTCGTGTCACCAGTTCAAATCTGGTTCCTGACACATGATTAATTTGTATGAGTATCTATTCGACAAATTAATTGATATGGATCGACATACATATTTATTAAAAATATAGATTATAATCTAGATTTTTATCCAGCTAGGTGTTTAGAGATAGAGATATACCCCATCTATAAAATAGATGGGTAAAGAATATATTCTATAAAGGTATGTAAAAAATTAAACTCTATTTCCTCTTCTTTTTTATTTCTACTCTTGTTCAAATAGAATGTTAATATTTCATACACATATACATATTCGAAAGGTTGGTTAAATTAGTTGGTTGAAAAAACCCAAAAGTTTAGTCTAGAGGAGTTAAAGGATGAGAATAAATAAGATTCAGTTCAGATACAGTACAAATAAAAGAAATCCGATCCCCTTTCAGTTCTTTGTATTTTTGTTCATATTCTATTTCTTCATCCCTTCCTACATGACTTTATAGAAACCGTCTAAGTGATGTGCGCAGTACAAAGTTCATGATGCAGGATTCATTTGGTTCATCCTATTAACTCGGTTCATCCGAAATAAGTATCTTCCAAATTTGAGAATCCCAACGATATTGTCTTTTCTTTTTTTTTGTTGTTGTTAGCCCATCCATACCATAAGACAAATGAAACTTCAATTACTTTAGTTTAATCTAAAACAGAACGTACAATCCTTGAATATCTGGAATTCTGGAATTGTCGAAGTGAAGATTAGTTTCTTATCATTCAATGAGCATCTTGTATTTCATAAAAATTGGGGGCAATATAATCCTTACGTAAGGGCCATCCTATCCAACTTTCGGGCATTAAGATACGTTTTAAGCGCGGATGATTATCATAAGAGATTCCCAACATATCATAAGATTCCCGTTCTTGAAAATCTACACTTTTCCAAACCCAGAAAACAGACGGAATTCTAGGATTCCTTCTTGTAGCAAATACTTTTATGCACACCTCTTCTGGTTGATCTACACCATATTCTATTCTCGTAAGATGATACACACTAGCTAATAGGCCACCAGGTGCTACATCATAGGCACATTGGGAACGTAGATAATTGTAACCATATACATATAAAATGACAGCAATGGAATACCAATCTTCGGGCTTTATTTGTAAAGTCTCTATTCCTTGGTAATCAAAGCCCAAAGATCTATGAATTATCCCATGCTTGACTAGCCAAGCAGACAAACGACCCTGCATCTTTTTTATCTCTCCCGCATTTTATTTGTATAAGTATTTCACATTTACGATGAAATTTATGAGGATTGACCTTCTACTTGTTATTCTGTACAAAAGAATTCTGTCTAATTCACTAATTCATGGGAGGATACTGAACTTTTGTATTTGAAAAATATTTCACGAGGGACCTCTGAGGTAGATGGCGGTTGATAAAGTAATCCTTGATTATAATTTCCAGTATTCATACTGCGTCCAACATGAAATTTATGATTGGTAGTAAAACACCGATTCTCCCATTGAGACCTAATTCTATCTTCATAGATTTCTCGAGATATTTTCTTACGAAGTTTTGTTATAGCATCTATAACTGCTTCCGGTTTAGGTGGACAGCCTGGCAAATAAACATCCACAGGAATTAGCTTATCGACTCCCCGAACAGTACTATAAGAATCGGTACTGAACATCCCTCCTGTAATTGTACATGCTCCCATAGCAATAACATATTTTGGTTCAGGCATTTGCTCATATAATCTCACTAAAGAAGGAGCCATTTTCATTGTTACTGTTCCTGCTGTTAAAATTAGGTCTGCTTGTCTAGGACTCGATCTTGGTACCAGTCCATAACGATCAAAGTCGAATCGTGAACCTATTAGTGAAGCAAATTCAATGAAACAACAACTAGTACCATAGAGAAGGGGCCATAAACTAGAGAGTCTTGACCAATTTGAAAGATCATTTAATGTAGTTGAAATAACTGAATTTTGGGTTGTTCGATCAAGTAAGGGAAACTTAATGGAATTCATAACTGTCTCAATCT---TTTTTTTTTTTTTTCTTTTTATTGTCTGAATATTCAGGAGCTAAGACCATTCCAATGCCCCCTTTCGCCATGCATAAACTGAACCAACAATTAAGATAAGCACGAAAATGAAAGCTTCTATAAATACAGATACACCCAATACATCGAAACTCATTGCCCATGGATAAAGAAAAACCGTTTCAACATCAAAAACAACAAAAACTAGAGCAAACATATAATAACGAATTCGAAATTGTAACCAAGCGTCGCCCATTGGTTCTATACCCGATTCATAACTAGAAAGTTTCTCTGGTCCTTTGCTAATAGGGGCTAAAACTCCGGAAATAAAAAATGCCAAAATAGGAATAAGACTTGATATTATTAGAAATGCCCAAAAAATATCATATTCGTAAAGCAGAAACATAGACGCACTCCTATGAATGTGGAAAATATAACGGATTTGTCGATTTGAATTAGAATTGTCAAGTCATCCATACCTTTTTAGTCAAAACAAACAAGAATTCATTTTGATCGAATCGGCTAGTTTTGTTTGTTTACTGTGAGGCATGTCTCGTTTCAAGATTCATCGACTAGAATCCTATTTCCATTAAACGTATTTCTTTCGATATAATTTTATTTCGATATAGTTAGTATAAATAGATATTGCTTTTATACAAATAAAATTCTCTTATTATCTAGGATTCTCTCTAAAGAAAAGAAATTCTAAAATTCTAACTAAAATTCTAAATATAAATAGAATTTTCATTTTTTGTTTAGAATTTTTAATTTAATATTTTTAATTCTATTTTTTTTTTTTGAATTCAATTTTATTTATAATTTATAGGGCTATACGGACTCGAACCGTAGACCTTCTCGGTAAAACAGATCAAACTCGTTATTATCAAAATGATCCGAACTGTTTCAAAGACCCAACATGCA--TTTTTTTTGCATTGGGCTCTTTTATTAACTGATATAAATATCAGCCAATCTGCCATATTTTTTCTTGACAGAAAAATAAGGAGATGGCTCCCCGTGCTCTGATTCATTCTTTTGATTTTGATCCAGGAGCACTACCAAAGTGTTTCAAAAAAGGGTTATCTTGACGTAGGTCGGCCTTTGGCCTAGATCAACTTAAGTTAAATAAAGTCTCTATCGCTCTGCCTAAAAATCAAATATGAAACTTTATACACCTTAAAGTTCATAGGACGAAAAGATATTTTTTTGAGGTCCTTATACTCATTATGCCTAGCCTTGAATAGACTGGGTATTCACCTTATCAATATCTCAAATCAATGACGGGTTCTGTTTGGCACCTAAATTTAATGGGCACCTGAATCAGACTGGACCATTTGTCAGGCTATTGTTCCCTCAAAGTTATGGAGTAAGACATCGATTTTTCAATAAGATCAATTCTTTTGATTGCATGATGGACTCCTCTGAAAAACATTGGCGCGCGTGTAAACGAGGTGCTCTACCTAACTGAGCTATAGCCCTTAGTGCTTGTGATACATATTTTATCATGTAGATAATTTCTTGTCAAGATGACTATTCTATGATCCAACATCATAGCTGTTTGATTGGTATTGCTTATAAATAATATGATATTTATAATCTATCGATGCGATAGGTCTCGTTTGGTTCTCTTTGGGATGATAAATGACCTACTTAACTCAGTGGTTAGAGTATTGCTTTCATACGGCGGGAGTCATTGGTTCAAATCCAATAGTAGGTAGAACTTATTGGATACCAGAGTCAATGGTATCTAATAAGTTTTTCTATCCACCTTCTTTTAGTTTATTGATTTTGTATTTTTCTATTTCATTTTTTTTTTCGTTGAATTATAATCTGATTCCGCTTGATTGTATTCAATCAAGCGGAATCAAATCAAAATAGGGTGTATAAACAGAGCTTCTTTTGATTATTCGGACGAACCTAGTTACGAAATCACATTGATAGCTTCGACTCGTGTCCTAGCTCGTCTGAGAGCTAGATTTGCCTCAATTATTTGCCTCTTGCCTTCAGCTTTCTTCAAATTAGCTTCTGCTATTTCAAGAGTTTTCTGAGCTTCTTGTGGATCAATGTCACTACTCTTCTCCGCATCATTTACTAAAACAGTGATCTCATTATTGCCTATTCTAGCAAAACCGCCCATCAGAGCCATCGTTAACCATTGATCGTTAAGGCGTATTCTCAAAATACCTATATCTATAGCTGTGGCAATAGGGGCGTGATTTGGTAATACGCCAATTTGGCCACTATTAGTAGATAAAATGATTTCTTTCACTTCGGAATCCCAAACAATTCGATTAGGGGTCAGTACACAAAGATTTAAGGTCATTTCTTCAAATTGCTCTCCATTTCTAAGTTCATAGCCTTTGCAGTAGCTTCATCGATGTTACCTACCAAATAAAAGGCCTGTTCAGGAAGACCATCTAATTCTCCGGAAAGGATCAATTGAAACCCTCTAATTGTTTCTGCTAGACCAACATATTTTCCCGGAGAACCAGTAAATACTTCTGCTACGAAAAACGGTTGTGATAAAAAACGCTCAATTTTTCGCGCTCTTGCTACGATTAAACGATCCTCTTCAGATAATTCGTCCAACCCAAGGATAGCTATAATGTCCTGAAGTTCTTTGTAACGTTGTAAAGTTTGCTTAACTCTTTGCGCAGTTTCATAATGTTCCTCACCAACGATTCGAGGTTGAAGCATAGTTGACGTTGAATCTAAAGGATCTACTGCTGGATAGATACCTTTGGCAGCTAATCCTCTTGATAGTACGGTAGTAGCATCTAAATGTGCAAATGTCGTAGCAGGAGCAGGGTCGGTCAAATCGTCTGCAGGTACATAAACTGCTTGAATAGAAGTTATGGACCCTTCTTTAGTAGAAGTAATTCTTTCTTGTAAAGAACCCATTTCGGTACTAAGGGTGGGTTGATAACCCACAGCGGAAGGCATTCTACCCAATAAGGCAGATACTTCGGATCCTGCTTGGACAAAACGGAAGATATTGTCGATAAATAGAAGTACGTCTTGTTCATTAACATCGCGGAAATATTCCGCCATAGTTAGGGCAGTCAAACCAACTCTCATACGAGCTCCCGGCGGTTCATTCATCTGACCGTAAACTAGAGCTACTTTTGATTCTGCAATATTTTGTTCATTAATCACCCCAGATTCTTTCATTTCCATGTAAAGATCGTTTCCTTCACGAGTACGTTCACCTACTCCGCCAAATACAGATACACCCCCATGGGCTTTGGCAATATTGTTAATCAATTCCATAATGAGTACTGTTTTACCCACTCCAGCTCCCCCGAATAATCCGATTTTTCCTCCACGGCGATAAGGGGCTAAAAGATCTACTACTTTAATTCCTGTTTCAAAAATAGATAATTTTGTATCTAACTGTATAAAGGCGGGTGCAGATCTATGAATAGGAGATGTTGTGCGAGTATCTACAGGACCTAAATTATCAATAGGCTCTCCAAGCACATTGAAAATTCGTCCGAGAGTCGCTCCACCGACCGGAACACTTAGAGGAGCTCCTGTATCAATCACTTCCATTCCTCTCATTAGACCATCTGTAGCACTCATAGCTACAGCTCTAACTCGATTGTTTCCTAATAATTGCTGTACCTCACAAGTCACATTAATTGGTTTATCAACAGTATCTCGACCCTTAACTACCAGAGCGTTATAAATATTAGGCATCTTGCCCGGCGGAAAGGCTACATCTAGTACCGGACCAATGATTTGAACGATACGCCCCAGGTTTTTTTTTTCAAGCACAGAAGCCCCAGGACCAGAAGTTGTAGGATTGATTCTCATAATAATAAATAAAGTAAAATATGGCGAAATTTTTTGCGAAAATTATCGAATTCAAAAAAAAAAAATAAATGTCCGATAGCAAGTTGATCGGTTAATTCAATAAGAAATGGTAGTTAGTACTAAATTTTGTCAGTACCATCCAACCGAATTCAATTGTTTACTTATTCAATAAAATAAGTGAATTTTCAAATTCAACCAACCCATTTTCAAAATATCAAAATATGAAGTGAATGAATAAGAATCTTGAGAAAGTCTTTGATTTGTCTATCATTATAGACAATCCCATCCATATTAATTATCTACGGATTTCGAACTTGAACTCTATTTACGATTCATTATTTCTATCTCATTGGCCCTTTTTTTTTTTCAGTATATCCATTTACACCTAGCCTATTCTTTTCA----TTTTTTTTTTTTCTTTTTTATACCTTTTCATAGACGAATTCCGCAGATTTTCACATCTAGGATTTACATATACAACATATATCACTGTCAAGAGGGAATTTCTTATTATTTAGGTTATTTAGGTATTTCGATTCAAAAAAAGGGGTAGGTAAAAAAAAAAAAAAGAATTGGGTTGCGCCATATATATGAAAGAGTATACAATAATAATGTATTTGGTGAATCAAATACCATGGTCTAATAATAAGCACTCTGATTAGTTGATAATATTAATATTAGTTAAGAATTTTGTGAAAGATTCCTGTGAAAAGTTTCATTAACGCCTAATTCATGTCGAGTAGACCTTGTTGTTGTGAGAATTCTTAATTCATAAGTTGTAGGGAGGGATTTATGTCACCACAAACAGAGACTAAAGCAAGTGTTGGATTCAAAGCGGGTGTTAAAGATTACAAATTGACTTATTATACTCCTGACTATGAAACCAAAGATACTGATATCTTGGCAGCATTCCGAGTAACTCCTCAACCTGGAGTTCCACCTGAAGAAGCAGGGGCCGCGGTAGCTGCCGAATCTTCTACTGGTACATGGACAACTGTGTGGACCGATGGACTTACTAGCCTTGATCGTTACAAAGGGCGATGCTACCACATCGAGCCCGTTGCTGGAGAAGAAAATCAATATATTGCTTATGTAGCTTATCCTTTAGACCTTTTTGAAGAAGGTTCTGTTACTAATATGTTTACTTCCATTGTGGGGAATGTATTTGGGTTCAAAGCCCTGCGCGCTTTACGTCTGGAAGATCTGCGAATCCCTCCTGCGTATTCTAAAACTTTCCAAGGACCGCCTCATGGCATCCAAGTTGAAAGAGATAAATTGAACAAGTACGGTCGTCCCCTGTTGGGATGTACTATTAAACCTAAATTGGGGTTATCTGCTAAAAACTACGGTAGAGCGGTTTATGAATGTCTCCGCGGTGGACTTGATTTTACCAAAGATGATGAGAACGTGAACTCCCAACCATTTATGCGTTGGAGAGATCGTTTCGTATTTTGTGCCGAAGCACTTTATAAAGCACAGGCTGAAACAGGTGAAATCAAAGGGCATTACTTGAATGCTACTGCAGGTACATGTGAAGAAATGATAAAAAGGGCTGTATTTGCCAGAGAATTAGGAGTTCCTATCGTAATGCATGACTATTTAACAGGGGGATTCACTGCAAATACTAGCTTGGCTCATTATTGCCGGGATAATGGCCTACTTCTTCACATCCATCGTGCAATGCATGCAGTTATTGATAGACAGAAGAATCATGGTATGCACTTTCGTGTACTAGCTAAAGCGTTACGTTTGTCTGGTGGAGATCATATTCACGCTGGTACTGTAGTAGGTAAACTTGAAGGGGAAAGAGAGATCACTTTGGGCTTTGTTGATTTACTGCGTGATGATTATGTTGAAAAAGATCGAAGCCGCGGTATTTATTTCACTCAAGATTGGGTCTCTCTACCAGGTGTTCTGCCCGTGGCTTCAGGGGGTATTCACGTTTGGCATATGCCTGCTCTGACCGAGATCTTTGGGGATGATTCTGTACTACAGTTCGGCGGAGGAACTTTAGGACACCCTTGGGGAAATGCACCGGGTGCCGTAGCTAATCGAGTAGCTCTAGAAGCATGTGTACAAGCTCGTAATGAGGGACGTGATCTTGCTCGTGAGGGTAATGAAATTATCCGTGAGGCTAGTAAATGGAGTCCTGAACTAGCTGCTGCTTGTGAGGTATGGAAGGAGATCAAATTTGAATTCGAAGCAATGGATACTTTGTAATTCAGTAATTACCGTTCGTTCTCTTAATTGAATTGCAATTAAACTCGGCCCAATCTTTTACTAAAAGGATTGAGCCGAATACAAAAATTCTATTGCATCTATGTTAGATAGATGCATACTTATATAGATATACAAGATTTTAAATTAAATCAAAAATCTAAGACTAAACAACTCAAATGTTTCTATTGTTGTGTTGGATCCACAATTAATCCTATGGATCCTTAGGATTGGTGTATTCTTTTATGTCCCGCAGTTTCCATGGATCGAGCTAAGTATCACAACTTTTTCTACCCATCCTGTATATTGTCCCTTTTCGTTTTGTGTTAAAATAGAAACTGAACTTATTACTTATTATTAGTTAGTTATTAGACGAGATTTTACGAAAAAATAAAATTATTTAATTTATTTGGGGAGAACAAAGATTTCG-TTTTTTTTTTTCAATACTCACACTCCTTATTAGTTAATAATCCTAGTGATTCGATTTATATGTTTATTCTGATAGGAAATAGGATATTCAAATAAATGATTTTTCATTGAATGACTATTCATCTATTGTATTTTCATGCAAATAGGGGGCAAGAAAACTCTATGGAAAAATGGCAGTTCAATTCGATGTTGTCTAAGAAGGAGTTAGAGCACAGGTGTGGATTAAGTAAATCAATGGACAGCATTGGTCCTATTGAAAATACCAGCGAAAGCGAAGATCCGAATCGAAATGATATGGATAAAAACATTCATAGTTGGAGTGATAGTGACAGTTCTAGTTACAGTAATGTTGATCATTTATTTGGCGTCAAGGATGTTCGGAATTTCATCTCTGATGACACTTTTTTAGTTAGGGATAGTAATGGGGACAGTTATTCCATATATTTTGATATTGAAAATAATATTTTTGAGATTAACAATGATCATTCTTTTCTGAGTGAACTAGAAAATTCTTTTTATAATTCTCGGAATTCTGGTTATCTGAATAATGGATCTAAGAGTGACGATCCCTACTATGATCGTTACATGTATGATACTCAATATAGTTGGAATAATCACATTAATAGTTGCATTAACAGTTATCTTTATTCTCAAATCCGTATTGATACTTACATTGTAAGTGGTAGTGACGACAATTATAGTGACAGTTACATTTATAGTTCCATTTGTGGTGAAAGTGGAAATAATAGTGAAAGCGAGAGTTCCAGTATAAGAACCCGCACGAATGGGAGTGATGTAACTATAAGAGAAAGTTCTAATGATCTCGATGTAACTCAAAAATACAGACATTTGTGGGTTCAATGCGAAAATTGTTATGGATTAAATTATAAGAAATTTTTTAAGTCAAAAATGAATATTTGCGAACAGTGTGGATATCATTTGAAAATGAGTAGTTCAGATAGAATCGAACTTTTGATTGATCCAGGCACTTGGGATCCTATGGATGAAAACATGGTCTCTCTGGATCCCATTG------AATTTCATTCAGAAGAGGAGCCTTATAAAGATCGTATCGATTCTTATCAAAGAAAGACAGGATTAACTGAGGCTGTTCAAACAGGCATAGGCCAACTAAATGGTATTCCCGCAGCAATTGGGGTTATGGATTTTCAGTTTATGGGGGGTAGTATGGGATCCGTAGTCGGGGAGAAAATTACTCGTTTGATCGAGTATGCTACCAAAAAATTTCTACCTCTTATTATAGTGTGTGCTTCTGGGGGTGCGCGTATGCAAGAAGGAAGTTTGAGCTTGATGCAAATGGCTAAAATATCTTCTGCTTTATATGAGTATCAATCAAATAAAAAATTATTTTATGTATCAATCCTTACATCTCCTACTACTGGTGGGGTGACAGCTAGTTTTGGTATGTTGGGGGATATCATTATTGCCGAACCCAATGCTTACATTGCATTTGCGGGTAAAAGAGTAATTGAACAAACATTGAATAAAACAGTACCTGAAGGTTCCCAAGCGGCCGAATATTTATTCCAGAAGGGCTTATTTGATCTAATCGTACCACGTAATCTTTTAAAAAGCGTTCTGAGTGAGTTATTTCAGTTCCACGCTTTCTTTCCTTTGAATCAAAATTCAATCAAGTAAAGTATTAAGTTCAATTTTTTTATTTGTCGTAAACAAGTAGTTAGTTTATCGGAATCAAAGTAAAAATCAGAATAATGGGGTTTTATTTGGTGACATAAAATATAATTGTAGAAAGAATCAAAAGTTGCGGATAATTCTTTTTTTTTTTTTTTTACTAATATTTCTGATTACTAATATTCCTGATTAGTAATCAGGAAGCCTCTATAAAATAAATAGAAACTCTATAAATAT---------AAAAGGGTGAATTCTTTCTTTTTTGAAATTAGGCAAATAAAACGAAGTTCATCTTCCCTTCTTACGTATGTATATATAATTAATTTATATATAGAAAATAGAAAGTTTTGTATCTTTCTATATCTCCCGAGAATCTCGTTTTGACTGAGAATCTCTGTTGGATGAGATTCTAACAAATCTTTCGGTAATTTGTAAAAAACTTTTTCTTTATTTAATTAGAAGACAAGAACAAAAGAAGAAGAAAAAGGGAAGAATAATAAAATCCATTATCATATATCTTTCATATCGAAAGATGAATAAATCCATTATTTAGTTCTATATTCCTTGCATTTATTATAGATACTCACTTAGATATATACTTCGATATATATTAATTATTAATTAGAATTACAATTTAATAATTTTACAATTTAATAATTAGAATATAATGATAAGAATCTAGTTAAATAATGATA----------------------AGAATCTAATTAATAATTAATTAGATTTTATATTATTAGATATTAATTATATACATACGATAGGAATTAATAAGAATTGAATTAGAATTCTAGAATTAAATTCTAGAATTCTGAATTTAGAATTCTTAATTCTAATTATTATAAGATATCTTTATAACAATATAATAACAGGTACAAATAGTAAATCGAGGTATTCATTCTATGACAACTGTCAACTTTCCCGCTATTTTTGTGCCTTTAATAGGCCTAGTATTTCCGGCAATTGCAATGGCTTCTTTATTTCTTCATGTTCAAAAAAACAAAATTGTTTAGATCCAATAGGACAAAATCTCATCTA------TTTTTTTTTTTTTTTTTCAAAACTTAGACTTGTATCATAACCATAATACAAATATCTATTTACTGGAATATGGTATAACATGCGGCTTATGCCGAACATAAATGAAAGAGTTCTTATGCAAATGAAAGAGTTCTTATGCATACAGAAAATGATATATAGATAAAAGAATTCTAATTCTAGCTATTTTCAAATAGAATCAGGATTGGCGGATTCGGAAATGGAAAGTCTATGTGTATGTCGATATCTTTAGTAGGATCATGTGAAGGGGATGTTATTTTTTTAGATCTAACCAATTTGATGAATTACTCCTAAAGGTTCACATCAAAATAGTGCTAGTTGATGAGAGTTCTTTCTGAAACAAAAAGAGTAAAGTCAAATTAATTTATTTTGGCTATTCTCTCAATTCCAATAAAATGCAATCAAATCAAGTATGAGTTGGCGATCAGAACATATATGGGTAGAACTTATAAAGGGGTCTCGAAAAACCAGTAATTTTTGCTGGGCCTTTATCCTTTTTTTAGGTTCATTAGGATTCTTATTGGTTGGAACTTCCAGTTATCTTGGTAGAAATTTGATATCTTTATTTCCGTCTCAACAAATCATTTTTTTTCCACAAGGGCTCGTAATGTCTTTCTATGGGATCGCGGGTCTCTTTATTAGCGCCTATTTGTGGTGCACAATTTCGTGGAATGTAGGTAGTGGTTATGATCGATTCGATAGAAAAGAAGGAATAGTGTGTATTTTTCGTTGGGGATTTCCTGGAAAAAATCGTCGTGTCTTCCTCCGATTTCTTATAAAAGATATTCAGTCCGTCAGAATAGAAGTTAAAGAGGGTATTTATGCTCGTCGTGTTCTTTATCTGGAAATCCGAGGCCAGGGGGCCATTCCCTTGACTCGTACTGATGAGAATTTTACTCCACGAGAAATTGAACAAAAAGCTGCTGAATTGGCCTATTTCTTGCGTGTACCAATTGAAGTTTTTTGAGAAAAATGAACTAAAGAATGAATGCTTTCTCAGTAGGAGAGAAAAAAGTTTGGTACTTTAGATCCAGATAGATCATATCTTGTAAATTTTTTATTTTTTGTCAATCGACCTTTCTTTTTATCCTTTTCTTTTGTGTTCCTTAATGACCAAACAATTGGATCTCTTATAACAATAACTATCCAATTTCTGTTTTCTGTCTTGTTTTGCCACTCCTTTTTGATCATCACAATAGTCTTCAGAAAATTCCCTCAATTATTCTATTCCTGACTTATGGGCAGTCAGTGAAATTTTTTCGAAATATTGGATATTTTGATAGAATGATAGAAAGGGGGATTTTTTCGTCTCAAAATAGAAAGAATATTCATTACTTGAAGTGATTCTTTCGGGCATTCATCGAAAGGAGGTACTTGTTTCGAATTTGACCAATTGATATATCTGGAAATAATATTTTTTTTATTATTTCTTTTATTATTTCTTCATTCAAAGTGGATTTTTATCCTATTTCTGTATTCTTTCTAGATTCAAGGACTAACCACGGAATCACAAATAAAAAACAGTGAATAGATTCATAGATTCGATACCTTGTAATAAAACTTATGCTTGATAGAAATATTAAATTGCATAGAGTCGGCGAATGAGGTGGGTTCGTTAACAATTCACAAATAAAAAATGGCAAAAAAGAAAACATTTACTCCTCTTCTCTATCTTGCATCTATAGTATTTTTGCCCTGGTGGATTTCTCTCTCATTTAATAAAAGTCTGGAATCTTTGGTTATTAATTGGTGGAATACTAGGCAGTCCGAAACTTTTTTGCATGATATTCAAGAAAAGAATATTCTAGAAAAATTCATAGAATTAGAGGAACTCCTTCTCTTGGACAAAATGATCAAGGAATACTCGGAGACACATCTACAAAAGCTTTGTATAGGAATCCACAAAGAAACGATCCAATTAATCAAGATATACAATGAGGATCGTATCTATACGATTTTGCACTTCTCAACAAATATAATCTGTTTCATTATTCTAAGTGGTTATTCTATTTTGGGTCATGAAGAACTTGTTATTCTTAACTCTTGGGCTCAAAAATTCCTATATAACTTAAGCGATACAATAAAAGCTTTTTCTATTCTTTTATTAACTGATTTATGTATCGGATTCCATTCGCCCCATGGGTGGGAACTAATGATTGCCTCTGTCTACAAAGATTTTGGATTTGTTCATAACGATCAAATTATATCTGGTCTTGTTTCCACCTTTCCAGTCATTCTAGATACAATTTTTAAATATTGGATTTTCCGTTATTTAAATCGCGTATCTCCGTCACTTGTAGTGATTTATCATTCAATGAATGATTAACAAATGATCCACTGATATTAATTCAATTATAATCTTTGTTACTTTGTAGTTGTACATAAGCAAAGCATTTAAAATCGTACTTACTCTTTCTATTTCTACCCATCCCGGGGATTCATCC---TATATTATTCCAGTTAGTAAATAGCAGAATCGTGGATAGGGAACTATACTAGTGACCCACCCAATTTATTGTAGAAATTTTTGGGATCAATGATTGGACCATGCAAACTAGAAATACTTTTTTTTGGATAAAGGAACAGATTACTCGATCCATTTCCGTATCGCTGATGATATATATCATAACTCGTACATCCATTTCAAGTGCATATCCCATTTTTGCACAGCAAGGTTATGAAAATCCACGAGAAGCGACTGGGCGTATTGTATGTGCCAATTGCCATTTAGCTAATAAGCCCGTGGATATTGAGGTTCCACAAGCGGTACTTCCTGATACTGTATTTGAAGCAGTTGTTCGAATTCCTTATGATATGCAATTGAAACAAGTTCTTGCTAATGGTAAAAAGGGGGCTTTGAATGTGGGGGCTGTTCTTATTTTACCTGAGGGTTTTGAATTAGCCCCTCCTGATCGTATTTCTCCCGAGATGAAAGAAAAGATAGGCAATCTGTCTTTTCAGAGCTATCGCCCTAATAAAAAAAATATTCTTGTGATAGGCCCTGTTCCTGGTCAGAAATATAGTGAAATCACCTTTCCTATTCTTTCCCCGGACCCTGCTACTAAGAAAGATGTTCACTTCTTAAAATATCCTATATACGTAGGCGGAAATAGGGGAAGGGGTCAGATTTATCCCGACGGGAGCAAGAGTAACAATACAGTTTATAATGCTACAGCAGCGGGTATAGTAAGCAAAATCATACGAAAAGAAAAGGGGGGATACGAAATATCCATAGCGGATGCATCGGATGGACGTCAAGTGATTGATATTATCCCTCCAGGACCAGAACTTCTTGTTTCAGAGGGCGAATCTATCAAATTTGATCAACCATTGACGAGTAATCCTAATGTGGGCGGATTTGGTCAGGGAGATGCAGAAATAGTACTTCAGGATCCATTACGTATTCAAGGCCTTTTGTTCTTCTTAGCATCTGTTGTTTTGGCACAAATCTTTTTGGTTCTTAAAAAGAAACAGTTCGAGAAGGTTCAATTGTCCGAAATGAATTTCTAGACTCGCGGATTTATCAACATCAAGTTTGTAAAAAGAACCCAATTCTTGTTAGTGATTATGTATAATAAAAAAAAATGAAATTATGAAAAACCCCTTGCTTTTTTATATTCTTTTTCGACGAGATGGCGGGAATTCCTTGTACCGCATTCCTAGTCATAGTATATAGATTGTGAAGAAGACTATTTGACTTTACCCCTTCTTTG--------TTTTTTTTTCTCCAAAT--------------TGGGAGGTGTGACTATGTTACTCTTGCCAGATTTGGATAAAAAATTTGGAGAAAAAAATACATCAATAGTTTTTGATTCTAATAGAATCAAATTCGGCTAGATACTAAATATAAATAAGCGAGAAATAGAACGGATAAATGTGGGGAACAAATAATTCTAGGAGGGATTATTCGTCTTCCTAGTCTTCGACACAAGAAAAGGAATTTTCCACACCCCTTTCTTGTGTCGAAATAATAATGATTCTTGATCCCCTTCGTCAAAGATTCCTATTCTTAGTTTCTATTTTTTCCAGACGTATTAGAAC-TTTTTTTTGATTTCTTTAAAAATTTACGTATAATATACCTAATCTAAATAATATATACTATAAAAATACTATAACTATAATAT-----AAAAATACTATAACTATAAAAAGTAGTGGACAAACAAAAAAGATAGGAAATTTTTTGAGTAAATAGAACTTTTTCAATGAACTTATAAAAAAAAATTCAAATTGGATAAGACACTAATAAATAGAGTAAAGTTCTATCACTATAGAAAGATTTAATCTACAGAAATAGATTATTTTATCCAAGAAATCGAGTAATTCCTTCTTTCTTCTAACTTTGAAAGTATCGATAGATACTACAAGGAACAGACGTTCTGAATCAATTAATGAAGTTCATTTTTCAAAAATATCATCAGAAAAAAAACTCTATTCCATTTTTTTTTTTTGAAACATCAGAAAAAGAAATCCCCTTTGTCATTTATACGAAAAAAGATTCTGATTATTTTTAAGAACTCAACGGGATTCCCTTCTTTGTCTGATTCGAGGGGTAAGGCCCCGTTGAGTTCTTACGCTTTCATGTCTACAACTCAATTCATCCGATTACTACAGGGATGAACCCAATCCGGAATATGAACCATAAAAGAAAATACCTATTAAACCGATCACAAGAATACCAGTTACAGTACCTATTATCCAAAGAGGAATCCTTCCAGTAGTATCGGCCATTTAACCCACTTCCCTCCACATTTCATCAAATGGTCATGCTAGAGACAAAAACAGTCATGGATAATTATGGATGAGATCCTTCCGAATGGGCTAAGAGAATTCCTATAGTTATTATTCTATTATTCTCTTTTGTTTTCTTAATTGAAGAAATAATTGGAAAATAAAACAGCAAGTACAAAAATGAGTAATAACCCCCAGTAGAGACTGGTACGATTCAATTCAACATTTTGTTCGTTCGGGTTTGATTGTGTCATAGCTCTATAATTCGGGTTAGGTTTATCGTTGGATGAACTGCATTGCTGATATTGACCCCAAAAAAGAAACGGTAGGTACAGCTAGTCCGTGAACAGCCAACCATCGCACTGTAAAAATGGGATAGGTTCGATCTATGGTCATTGGGGCCTCCTAAAAGGATCTACTAAATTCATCGAGTTGTTCCAAAGAATCAAAACGGCCAGTTATTAATGGAATTCCTTGTCGGCTCTCTGTGAAATATTCGTTTGGCCGAGGGCTTCCAAACACATCGTAAGCTAAACCCGTGCTGACGAATAACCAACCCGCAATGAATAGGGAAGGTATAGTAATGCTATGAATGACCCAGTATCGAATACTGGTAATAATATCAGCAAAAGAACGTTCTCCTGTGCTTCCAGACATGCTGAGCTCCACATATTCTTGTACAGTCAAAAAGGGATCGATTCCGTAAAAGATGAGATCAGTAAATGAAAATTTACTGAAATTTGATCTTTGTGAGATCGTCAATATTGTACCGAGGGCGTCTTTAGAGTATACCGAATCAGTATAGCTATCCTTCTTCTGACACAGCAACGAACGCAATTTCAATCAATAGTGAAAGAAAGTGCTAAATAATTTCTTTCTTCCTTTCCTTGTTGCTTGTCGATATAAAACGATGTCCCACTCAATAGAAAATTCTTCAAAATAGTATATTTTTCTCCATTATTAGCTTCGGGCTAGAAACTGAAGATCCAGTAAAATGTGAATCTGACAAGTCGGTTTTTAATAATTCCTGAAAGGGATTATTATATTTCTACAATTAAGTAGATGCGACTTCTTTTCGTAGTAGAAGCACTTTTTGTTGGAATCCTTTTTTCATTTTAAGGAATTGGTTAGTCGTCCAGTAACAAGTAAGATCAGTAACAAGTAACAATAGTAGATAGTATTCGATGAAAGAAAGAGAACAAAGAATAAAAGAATTGTAATTAATATTCGTGATGTATGCATTGTTGTATTAGATCGAGATTCAAAGGCTCTTTCTTGACCTAACTACAAGGATGAGGCTTTATAATATGGAAAGATAAAATGTAGAACCTATAATATAAATAATATAAAAGAAAAGATAATAGGAATTACTAGTCTTGGAATCTAGTTTTGGACAAAAATAAAGATTTCGAATGATCGTGTAATAACTTTTTTCTTCTCATTCATTCAAGATATTATGTGAGTGAACCCGCTATTGAATCTAATGAGTTAAAATTAACGTAAAGTAAAAAGTAACTGTTCATTTTAAAATAGAAAATGGATTCGATACAATTAAAT-AAAAAAAAAAAAAAAATGATCAAACAAAATAGAAAGAATTTTCCAATTTTATAGTGATTCAAAAAGAATTTCATTTTTGAATAAAGTTACATGACATAGTTCTTATTATTACTTTATAGTTTACTCAAGAGTTGCTCAATGAATCTGTTGATTGGAATTACGGTATAGGTAGATGTCACAAATGATGAATCAATTTATTTTTATACGCCTGTCACTTTATCTTTGCTTTTTTAATGTTGTCTATAATGATTGAAGAATCAAAAACTTTCAATTGAACTTATTCTTTCAATTGGTATTTTGCTTATCCTCCTATCTTTCAAAAATGGAAACTAACTTAGGTAAGTGCTTTATAAACATATGTATAAAAAGAATATATTTCATTTAGCTCCTTCATGCCTACTATAACTAGTTATTTCGGTTTTTTACTAGCGGCTTTAACTATAACCTCAGCTCTATTTATTGGTCTGAGCAAGATACGACTTATATGAAATTCATATTTGAAATGAATGAAATAAACAAATCATAAAAAGAAATCTTTATGTGGGATTCCATGTATTCTATAGTTACTTACCGTGTCAATTGCCAATTCTCGGTCATTGAGATTCATGGCAATTCGGATTAATATTTAGGTATAGATATTACCTCTTTTTTCTTTTCCTTTCAAACAAATTGAAATGATTGAAGTTTTTCTATTTGGAATCGTGTTAGGTCTAATTCCTATTACTTTGGCTGGATTATTCGTAACTGCATATTTACAATACAGACGTGGCGATCAGTTGGACCTTTGATTAATTAATATC-TTTTTTTATTGACCTCCTCCTTTCTTTAATCTACAGGAGGTCAAATTCAAATTGCCGTTCAATCAAGTTAATAAAGCTTTTTCAGTCTAATTCGATCTAGATCTACGAAGAGCAGAATCACGCTCTGTAGGATTTGAACCTACGGCATCGGGTTTTGGAGACCCACGTTCTACCGAACTGAACTAAGAGCGCTTTCAGATAAGACTGTAAAGAAAAAGATGATTTTTGTAACCCCAATACATCTTGTATGCATATACTATATAGTGGTATCCTAAAAATGAAATATTATGTATGTCAAAAATGAATTCATCTCAATTGATCCCTCGTTACTGCTCAACAGAGAAGTAATAGGTAGGGATGACAGGATTTGAACCCGTGACATTTTGTACCCAAAACAAACGCGCTACCAAGCTGCGCCACATCCCTTTAATTGGTCTACAGTGTCATTGTAGAAAATTCCTGTCTTGTTTTCCACATCCTTATTTCTTCCGTTGATATACACAGTTTATCTTGCTAGTTCTTCTTTTTGGTCTCATATAACATATAATAATAGTAAAAGCCTTATATATATGAAATACGGAACTTACCATGAGTAATGAGTAAAAAGAAATGAATATTTTTCGGGAATGCTTGGGAAGAAAGGGACGTAT-TTTTTTTTTCTGTTTTAATTAAGCAAAAGAAAATTCTATCTATCGGATCGTTGTACATTTCAATTTGAATTAGGGATTCCGTGTATAACTACAAGTGCCCGTTAACTACATATGCATCGGATCATATATGTATTACCATTAATTATGTATTAGAATAAAATAAAGAAGGAGGTTTTTTAATGCGAGATTTAAAAACATATCTCTCTGTGGCACCGGTACTAAGTACTCTATGGTTCGGGTCTTTAGCAGGTCTATTGATAGAGATTAATCGTTTTTTTCCGGATGCGTTGACATTCCCCTTTTTTTCATTCTAGTTATTGACACGGGAAGGAATGAAGAAGATTAAAGATACAATCAAATCTCTGTGTGACTAATCCCTCTCCCCCTCGTTTCTCTTTTTTCCCTTTTTTAGAATAAGAATAAGGGAGGAAAGAGAAAGAATAAAAGTGGATTCGACATTTTCGAAATTCGAGTTCAAGTTCGAATGAAATTTAAATTAATAATAGAGGAATAGAGGTAGAACGTAAAATTTTGGTCCCGGGCAAGAGTATTATACAAGATACTTAAATGAAATACTGTACTATGATTAGAAATATAGTTTCGAAATCATTGTATTACTTATTATTTACTATTACTTTATTGATTGCAATGAAATCTTTCATAATTGGATTTCGAATTAGTAACTTCTATTTCTTTCTTCCTTTCTTCTTCTTCGTTTCGGATCAAAAATAGAAGAGTTGAGTAAAT--AAAAAAAACCAAAGGAGGTTCATGGCCAAGGGTAAAGATGTTCGGGTAACAGTTGTTTTGGAATGTACTAGTTGTGTCCGAAACGGTGTTAATAAGACATCAACGGGCATTTCCAGATATATTACTCAAAAGAATCGACACACTACGCCTAATCGGTTGGAATTGAGAAAATTCTGTCCCTATTGTTCTAAACATACAATTCATGGGGAGATAAAGAAATAGATCGAACCCGAGCACCTGTGTGTCACCCTTCCAAGGGAGGGGAAAAAACAACATTATATATAATAACATATTTAATAAATAACCAAAGCAAATCCTATTTATTAATTTATTTTAATTGATTTTCGATCTTACCGAAATCGAAATAGGATTTTCGCAATAAGGAATAAACTAAACAAACCATGGATAAATCCAAGCGACTTTTTCTTAAATCCAAGCGATCTTTTCGTAGGCGTTTACCCCCGATCCAATCGGGGGATCGAATTGATTATAGAAACATGAGTTTAATTAGTCGATTTATTAGTGAACAAGGAAAAATATTATCTAGACGAGTGAATAGATTGACCTTGAAACAACAACGATCAATTACTATTGCTATAAAACAAGCTCGTATTTTATCTTTGTTACCCTTTCTTAATAATGAGAAACAATTTGAAAGAACCGAGTCGACTTCTAGAACTACTGGTCTTAGAACCAGAAATAAATAGG-TTTACTCTTTCTTCAATTGAATCAAAATTCCAATCTGAACTCAAACGTATTTTGTTCGAAAAATACGAGAATCCAGATTTGATTATCGTGTCATAAGAATAAAAAAATCGGGGAAAACAAAGAAATATTTTTTTATTGAGCGTGTTCATTTATTTTGACTACTTTATCATATTTTATCATATTAATTTCTACTCTCCCTTCCCGGAGTTCATTCTCCGGGGAACTCTGTTTAAATTATTCCGGCGGATTTCTTACAATCTAATTATTTTATGATTTCGTTGGAAATCGTATAAAGACAATTCTTATTTAATATAGCTATTTGCGCAAGTATTTTACGATTAAGAAGCACCCGTCTTTTGTGCAGATCGTGTATTAATCTACTATAACTATAGGATACCCCTCTTTCGCGAATTACTGCATTTATACGAGTGATCCACAAACGACGAAAATTTCTCTTTTGCCTATCTCTATCCCGATGAGCCGAAACCAAAGCTCTTATTTTCTGTTGAATAATAGTTCGAGTAAGTCTTGAATGAGCCCCTCGAAAGGTTGATGCAAATAAACGAATTTTTGTTCTACGTCTTCGAGCTATATATCCCCGTCTAATTCTGGTCATTGAATAAATGAAATGAAACTTTGATGAATAACTAATTGATTTCCTTTCTTTCAGTTATTCTTTTCCCCCTTCTTAGTCTATTAATAACAAAACGGATTTTTCCAATGTATAAAATAAAAATTCCAATGGCTTTGGCTACTCTAACCTTCCCGACCACAATTTTTTTCTTTTTCGAAAATACCGAGAAAAAAGAAATTGTATTCTACTAGGTATCAAAAACAAAAACATAGTAAATAAAAAAGTAGTAAATGGATAAAGAAATAGTGGGTTCCATCGTTTCTATGGTTACTTCTTAAACGGTGAGGTCTTCTCTATACACCGGAGCCTCTTACAGAATTGAATCAACCTTATTGGTAACTTGTACAGTTCACATTCTTTGGCTCTACCCATGAATTATACAGTAATAGGTCTTTCACAACGAGATCTACCTATACAGTAACGGTATTTAATTATGAAGGTTAGCTGAGTAGCTGACCCTGTGAGTCCGTTCTTTCAAGAGCGGTAGTTTAATCTTTCTA---TTTTTTTTTTTTTTTTTTTAATTAGGATTTTCCCCGCTTAATGGATAACCATTTGATACCAATGGGGAATTGTTTTTCATC------TTAAATTGAGTTGATTGGATTTGCACCAATGGAAACCATAAATTTCATACACAATAGAGGGATATGATCAATTTTATTATTTTTAGATAGTGAATGGAGTTCTTCCATTTTATCCTATTCATCGGTACTGATCATTGATACTGGAAATTTTTTTTTTCTTTCTTTTTTCCCAGCCCATGATCTGAACGAGTCGCACATACACCCTAGTACAAGTTCCTCGACGCTGAGGGCATCCCCGAAGAGCGGGGGATTTCGTGACATTTTTGATTGGCTGTCTTGTATTTCTAATAAGTTGTTTAATAGTTGGCATGTTGAATCGTATACATAATGGGCTGGTTTAGATCGATCCTAACCGGATGATTATGAATTACTTCTATTTAATAGAATATTAAACTCGGTAAGAAGATAAAATCTCCAATCGCAGATTTCGTGAAAATCCATTCTATTTTCATTCAGCTGCTACAAGATCAACAATTCCATAAACTTGGGCTTCTGTTGCTGACATAAAAACATCTCTTTCCATGTCTTCGGATACAACCCATAAGGGCTTGCCCGTTCTTTGTACATAAACCCTTGTGATGGTTTCACGCAGTTTTAACAATTCTTCCGCTTCCAGGATAACTTCCCCCGTTTGTGCTTCATAAAAAGAACTAGCAGGTTGATGAATCATTACCCTGATGATATAACATAAGAAAAGGTTCCTCTATCTCGCACAATGAAGTGAAGAGAAAAGAAAAATAAAGAATAACAAGAAAAAAAATAGGATTGAACAACCGTACGGGCATCTTTTGTGCATTGCATACGGCTCTACAATAAGATTGACCTTTACCCTCCATCGAAGAAAGAGAAAAATAGGATCTATCAGACTCATATTGGTAAATGATCAAATTACCACCCTTCTTTTCTTTTTGGAGGAGTTAAAAAATACTATGATGGTTCCGTTGCTTTATATATTTATTATTTATTTTTTGTATTTATTTGTCTGTGATTCAGCAATCCCAAAGTTTCTTTTTGATCCGATCAAATAAAAAGTAAAGAAAAAAGATTCTTTTTTTTTTTTTTCGCACTCTTTCATACCATAAATATTGTTAAGAGCTCTATGGTATGAAAACAAAAAAGTTTGTGACGCTGAACTGGACTCCCGATAGATAAAATAAAATCGGAAATACCTTTATAATCTCATACTACTCTCTCGATATATAATCTAATGTTTTGAAAAAACAATAAAAAATTTTCTCATATCGAATTCGAAGTGCCATGCTATTTTTACTTAATATTCATATTTCATATGGCGAAGGCATAGTC-----TTTTTTTTTTTCTCTCAAAAAAACCCCATTGGCGCCAAGCGTGAGGGAATGCTAGACGTTTGGTAATTTTTCCTCCAACCAGGATAAAAGATCCCATTGAAGCAGCTAATCCCATGCATATTGTCTGTACATCAGGTTGCACAAATTGCATAGTATCATAAAGAGCTACTCCAGGTACTACCCATCCGCCAGGAGAGTTTATAAACAAATACAGATCTTTGGTATCATCCTCCATACTGAGATATACCATAATACCAATAAGTTGATTCGAGATTTCGCTATCAACCCCTTGGCCTAAAAAAAGTAATCTTTCGTGATAAAGTCGGTTGATTAGGGTCAAATTGTATCCCTTAGGAACCGTACATGCGCCTTTTGACGCATACGGTTCAAAAC--AAAAAAAAATTACGAAAAAGAATCAATGTGTAGATTCCAACTCTCTTTCTTTTTTCATAGTGGGCTCTTTATAACTTTTAATGAAAGGACTTTTTCTTCGATTTTTCGATAAAGATGCTTTTTGGCCCCTTTCCTTATAAGAAAAC----------------CCTTATAATAATATAACAAAAAAAAGAATTAAAAACTTATCGAATTAACTTTTCATTGATGTATTGTTTCATCGAGATCCAATCCAAATCACGATGTCATTTTCTTGTTTCTGAATGGGCCTCTTCAATCTTTTTAGGTTTATGCTCTACTCCGGGTAAAGATCTTCCCGATTTTGATTTGCACATATAGGACAAATGCTCCCCTTACCACTGCTTTTTGCTATGACTTCCTTT-------TTTTTAATTCATTTCATGCTTTCTGCCAAATATTTGATGCATTCATCCATATTACTCGATTGATTAACGGTTTGAGATCACTTTTCTTTATAAATAGGAATCGAATCGTTTATGATAAAAGTATTAATCATATAGATTCCCAATTGGA-TTTTTTTTTAAACGGAGTCTGGATACTTCATTTTTTTAGTCCAACCAAGCCAACCATAAATTATTCTAATTGATAATAATAATATGAATTCCCCCCCAAAAAGGGATCTAATTGAACTTCACGCTCCAAATTTTTGATGATTCAATTAATCTTTCTTGTGGGCGAAACAGAGGATATCTCGATCGGGAGAGAAAATGGGGAAATCCCATATGACCCAATATATCTGACAAGTCGCACTATACGTCAATCCAAGAAAAATTTTCATCTCCAGGAATCCGAAAAGGAACTTTTGGAACACCAATAGGCATTAAATGAAAGAAAAAAGAACTAAGTACTATATTTCACTTTGATATGGAAACGTAACAATGGATTTATTGTCTTTATATTAAAATATGGGCCTTATGATATTTTATACATAGATTATAAAAATTCATACATAATAATATAAAGGAAGACAAAATGAATAAAGGAAAATTATTATGAATAGATCCTTCTAATGATGAAGGAGTATGGGCGCATTCCTTCATAGAAAATAGTATCAACCCCCCATTGCGTATTGGTACTTATCGAGTATAGAATAAATCTGCTTCTCTTTGTTCCTACGAACAGAATTGTTCCATTATTATCAACAAAATAAAACAAATATTAACCCTTGCTCCAAGATAATCCACTGAACAAGGGAAATCCATAGCATAGTCATAGTATAGTGGTTTTCAATGCAATAAAGTTACGTAGTGTCTATTATTCTTCGATAAAGGGGTATTTCCATGGGTTTGCCTTGGTATCGTGTTCATACCGTTGTGTTGAATGATCCCGGTCGGTTGCTTTCTGTCCATATAATGCATACAGCTTTGGTTGCTGGTTGGGCTGGTTCAATGGCTCTGTATGAATTAGCAGTTTTTGATCCCTCTGACCCTGTTCTTGATCCAATGTGGAGACAGGGTATGTTCGTTATACCTTTCATGACTCGTTTAGGAATAACCAATTCATGGGGTGGTTGGAGTATTACAGGAGGGACTGTAACGAATCCGGGTATTTGGAGTTACGAAGGTGTGGCCGGGGCGCATATTGTCTTTTCTGGCTTGTGCTTCTTGGCAGCTATCTGGCATTGGGTATATTGGGATCTAGAAATATTTTGTGATGAACGTACAGGAAAACCTTCTTTGGATTTGCCCAAGATCTTTGGAATTCATTTATTTCTCTCAGGGGTGGCTTGTTTCGGTTTTGGTGCATTTCATGTAACAGGCTTATATGGTCCTGGAATATGGGTGTCCGATCCTTATGGGCTAACAGGAAAAGTACAACCTGTAAATCCAGCGTGGGGCGTGGAAGGTTTTGATCCTTTTGTTCCGGGAGGAATAGCCTCTCATCATATTGCAGCAGGGACATTGGGCATATTAGCGGGTCTATTTCATCTTAGCGTCCGCCCGCCCCAACGTCTATATAAAGGATTGCGTATGGGCAATATTGAAACCGTTCTTTCTAGTAGTATCGCGGCTGTCTTTTTTGCAGCTTTTGTTGTTGCTGGAACTATGTGGTATGGTTCAGCAACTACCCCCATCGAATTATTCGGGCCCACTCGTTATCAATGGGATCAGGGATACTTCCAGCAAGAGATATATCGAAGAGTTGGTGCTGGGCTATCCGAAAATCAAAATTTATCAGAAGCTTGGTCTAAAATTCCTGAAAAATTAGCTTTTTATGATTACATTGGTAATAATCCGGCAAAAGGGGGATTATTCAGGGCGGGTTCAATGGATAACGGGGATGGAATAGCGGTTGGATGGTTAGGACACCCTATTTTTAGAGATAAAGAAGGGCGTGAACTTTTTGTACGTCGTATGCCTACTTTTTTTGAAACATTTCCAGTTGTTTTGGTAGACGGCGACGGAATTGTTAGAGCTGACGTTCCTTTTAGAAGAGCAGAATCGAAGTATAGTGTCGAACAAGTGGGTGTAACTGTTGAGTTCTACGGTGGCGAACTCAATGGAGTCAGTTATAGTGACCCTGCTACTGTGAAAAAATATGCTAGACGTGCTCAATTGGGTGAAATTTTTGAATTAGATCGTGCTACTTTGAAATCCGATGGTGTTTTTCGTAGTAGTCCAAGGGGTTGGTTTACTTTTGGGCATGCTTCATTTGCTTTGCTCTTTTTTTTCGGGCACATTTGGCATGGTGCTAGAACCCTGTTCAGAGATGTTTTTGCAGGTATTGACCCAGATTTGGATGCCCAAGTGGAATTTGGAGCATTCCAAAAAATTGGGGATCCAACTACAAGAAGACAAGTAGTCTGATACAACATTGCTTTGGTATCTTTCGCTTCTATTTTATTTTTGTGATTTGACATAGAATACCAGAGAAATCTTGATTTGAATCACTGCTTTTCTTTGACTCCTATTCTTTCTTTATCCGAGAAATGATCCCCCCC---AAAAAAAATAGGTATGGAAGCTATAATTGTAAACCACGATCGAATCTATGGAAGCTTTGGTTTATACATTCCTCTTAGTCTCGACTCTAGGAATAATTTTTTTCGCTATCTTTTTTCGAGAACCGCCTAAAGTTCCAACTAAAAAGATGAAATGATTTTTCATTATTTCAATTGAAGTGACGAGCCTCCCAATATTGGGAGGCTCGTCACTTCAATTAGTCCCCATGTTCCTCGAATGGATCTCTTAGTTGTTGAGAAGGTTGCCCAAAAGCGGTATATAAGGCATACCCGGTAAAACTTACAAGTAAACCAGATATAAAGATGGCGACTAGGGTTGCTGTTTCCATTATTATATAATTTCAAGACCACAATGGATCTATGATAAGATCGTTTATTTACAACGGAATAGTATACAAAGTCAACAGATCTCAATGAATACAATAGGATTTATGGCTACACAAACTGTTGAGAACAGTTCTAGATCTGGTCCAAGACGAACTATTGTAGGGAGTTTTTTGAAACCATTGAATTCGGAATATGGTAAAGTAGCTCCTGGATGGGGAACGACTCCTTTGATGGGTGTCGCAATGGCTTTATTTGCGATATTTCTATCTATTATTTTGGAGATTTATAATTCTTCTGTTTTATTGGATGGAATTTCAATGAATTAGATCTATAAGAACCACAAAGTCCTAGCTTTTAATACAAAATGAATCATTTAGAGCTCGGATTTCTATTCCATTCTATTTCGGTAGTTCGACCGCGGAATTTCTTTGTTTCTGTATTTCCGGAATATGAGTGTGTGACTTGTTATAATTGATCTTATTGATAGTACATAGAATGGGCTGTCATCTTGATAGAGATGGTTCTACTTCGTCGGATATTTATTCTAATATCTGGAACACGGAATATATGAAATAGATTAAGAAATATTTGAACTATGATTCATACTTAATATTCAGACCTTGCGGCCGGATTCAAAAAAAAATTTAAAGAATTCGAATTTAGAAATCGAAAGATTTTTCTTCTTTCAAACCCCTATTTATGCTTATTTTGACCAAAAGACAAAGGTTTCTTTGGATTTTTAGTCATTCTATCTATTCATGGAATAAGCGTGATGATCCAAAGGTTCTTACTCATGGAATTCTTGGGCTTAGTTTAGGGTTTTTATTGAATCATCGTGGTTCTAGTATGAATCTGAGGTTTGAATCACTTCATAGGGTCTTAACAAGAAAATTCCTATCAATAATAATAAA----------------------AAAAAATCGTAAAGCCATATTATATTAAAATACCAATCAAAGAAAAAGAAATAGGAAAAAGAGGATTCAAGAGGCCTGTAAGGATCAAGATAAAGACAATTGAGCCAACTTGATATTTTGGCGTTATCGCCGCAAAGAAGAACTTTCGGATTTTTCTTACTTCATATCTTCAGAGAAGATTGAATCAGAGATTAAGAAGTTTCAAACTTTCTATTACATATCCGTTGCAACTAGTAGTTGGGTGTTTTCTGCTTGAGCTGTACGAGATGAAATTCTCATATACGGTTCTCGGGGGGGGAGTCTTACCTATCTCAATAAAGTTTATGATTGGTTCGAAGAACGTCTAGAAATTCAGGCGATTGCAGATGATATAACTAGTAAATACGTTCCTCCTCATGTCAACATATTTTATTGTCTAGGAGGAATTACGCTTACTTGTTTTTTAGTACAAGTAGCTACAGGGTTTGCTATGACTTTTTACTATCGTCCGACCGTTACTGATGCTTTTGCTTCTGTTCAATACATAATGACCGAAGTTAACTTTGGTTGGTTAATCCGCTCAGTTCATCGATGGTCGGCAAGTATGATGGTTCTAATGATGATCCTGCACGTATTTCGTGTGTATCTCACCGGTGGATTTAAAAAACCTCGCGAATTGACTTGGGTTACAGGCGTGGTTCTGGCTGTATTGACCGCATCTTTTGGCGTAACTGGTTATTCCTTACCTTGGGACCAAATTGGTTATTGGGCAGTAAAAATTGTAACAGGTGTACCTGAAGCTATTCCTGTAATAGGATCGCCTTTGGTAGAATTATTGCGCGGAAGTGCTAGTGTGGGACAATCCACTTTGACTCGTTTTTATAGTTTACACACTTTTGTATTGCCTCTTCTTACTGCCGTATTTATGTTAATGCACTTCCTAATGATACGTAAACAAGGCATTTCTGGTCCTTTATAGAGAAGATATATCATTGATATTTGTAATCAATCATTTATCACTTAGGGGAGTAACAAGACTATTTCATTGCTACAAATATGGATTATTGAAAAGAATAAGACATGTATTTGGATATTTCCCTTCAACCCCACAATATTACTTTGAATAGTTGAAGGGAATTCTCCGAAGAGAAAATGGATTATGGGAGTGTGTGACTTGAACTATTGATTGGTCTGTGCAGAGATATGCCTTTATCTATCTGCCACATTGGAATTAACAACCAAATGTGTCTTTGTTCCAACCACCGTGTAAGCCCCATACAGAGGATAGGCTGGTTCGCTTGAAGAGAATCTTTTCTATGATCAGATCCGAATCATGTCGTACATGAGCAGGCTCCGTAAGATCCAGTAGAATAAGTGAAAAAGATAAACCATAATCATGATTATGGTTTATCTTTTTCTATTTCATTTATTTAAGATTGAATAGTATGGAAATGTATTCATTTCCTATGCATTGATACAATCTATGATACTATCGGAGTGAAACACGAGATCTAAAGAAGAACAGAGGTTAGACTATATTAGTAACAAGTAAACCCTTTATGTGTGTATGTAAAAAGTCTCCAAATATTTTGGGGATACGCATCAATTGCAAGGTCTGAGACGACCCAGAAAACACTTGATTATATCATGATCAACTTTGTAAGCCTACTTGGGTATTGAGTATTTACTTGTAAGAACTAAATTTTTTGCAATAGATAGTTGCAACTCTGGAAAAGGAAATCTGGTAAAATGTTTCTTACAAAGAACCATTCATATTTCATATATATGTGTGCATATATGCGTAGATATAGATACCATATAGATTTTAATCGATTTTATAATATATCGATTTTATATGGATCCATTTGGTTC-TTTGATTCTTGCTCGAGCCGGATGATGAAAAATTATCATGTCCGGTTCCTTCGGGGGATGGATCTATAAGAATTCACCTATCCCAATAACAAAAAAACCTGACTTGAATGATCCTGTATTAAGAGCTAAATTGGCTAAAGGGATGGGTCATAATTATTACGGAGAGCCCGCATGGCCCAACGATCTTTTATATATTTTTCCAGTAGTAATTCTAGGTACTATTGCATGTAACGTAGGTTTAGCGGTTCTAGAACCATCAATGATTGGTGAACCAGCAGATCCATTTGCAACCCCTTTGGAAATATTACCCGAATGGTATTTCTTTCCCGTATTTCAAATACTTCGAACAGTACCCAATAAATTATTGGGTGTTCTTTTAATGGTTTCAGTACCTGCGGGATTATTAACAGTACCTTTTTTAGAGAATGTTAATAAATTCCAAAATCCGTTTCGTCGCCCAGTAGCGACAACCGTCTTTTTGATTGGTACGGCAGTGGCCCTTTGGTTGGGTATTGGCGCAACATTACCTATTGATAAATCCCTAACTTTAGGTCTTTTTTAATTTTTATTTTAAATTGATTCATCAACTGTGAAATAAAATAAAAAATTATGACGTGTGTATCTAGGGAATAATCGCTTCAAAGTGAATTCTCCCTAGATACATCTATCTA-------------------TAGCCTGAATATATGGATTGTGCTAAAGATCTAAAAACCCCA--TTTTTTTCTAAAAAAAAAAAAAAGATGAAATAAAAAAATCCAATGGATTTAAAATTTATTTTTCAGTAAATAAATTTCAAAAATGCTTTTCTAGAATGCCCAATATCTGTTTTACATCTTCGGTACGAAAATGTTCAATTTTCATAAGATCTTCTTGAGTGTTATTCAAAAGATCCAATAATGTATATATATTGGATCTTTTGAGGCAATTATAGATTCTGGGAGGTAATTCTAATTGGTCAATAAAAATATATTTCAATGCTATTTTTTTTTTTTTTCTTAGTTTAGCCAATTTATCATGAAAGGTAAAAAGAGGTAAAGTAACCTTGTGTTGATTGTCATCTAAATGTAAGTTTTCTTCTTCTCTATGAAAAAAGGGAATAAATAAATCAATCAAATTCCGGGAAGCTTCATGAAGTGCTTCTTTGGGGGTTAAACTTCCATTTGTCCATATTTCGAGAAAAAGTATCTCTTGTTTTTCATTCCCATTCCCATAAGAATGAATACTATGATTTGCATTTCGAACGGGCATGAATACAGCATCTATAGGATAACTTCCGTCTTGAAAGTTATTTGGACTTTTTATACGATATCCGCGATTCCTCTCAATTTGTAAGCCAATACACAAATCAATGGGTTCCGTCAAGCTAGCTATATGTTGTGTATTATCAACGATTTCCACAGAGGGTGGTGAGATGATATCTTGAGCAGTTACATATCCAGGACCTTTGACATAAATAGACGCGTTACAAGTTCCATATAGATTACTTCTCAATACTATTTCTTTCAAGTTCATTAAAATTTCATGTACGGATTCTTGAATACCCACTATGGTAGAATATTCGTGTGGTATTTTCTCAGATTTTGCGCGTGTGATACATGTTCCTTCTATTTCTCCAAGCAAAGCCCTTCGCATCGCAATGCCTATAGTGTCGGCTTGACCTTTCATAAGTGGAGACAAAATAAAGCGTCCATAATAAAGGCGTTTACTGTCTGTCCTTGATTCAACACACTTCCACTGTAGTGTCCGAGTAGATACTGTTACTTTCTCTCGAACCATAGTAATATTTTTTGATCAGATCATTGAATCGTTTATTTCTCTTGAAATTTCTTCAATGTTTATTTTTACACACGTCTTTTTTTAGGAGGTCTACAGCCATTATGTGGCATAGGAGTTACATCCCGTACGAAAGTTAATAGTATACCACTTCTACGAATAGCTCGTAATGCTGCGTCTCTTCCGAGACCGGGACCTTTTATCATGACTTCTGCTCGTTGCATACCTTGATCCACTACTGTACGAATAGCATTTCCCGCTGCGGTTTGAGCAGCAAAAGGTGTCCCTCTTCTTGTACCCCTGAATCCACAAGTACCGGCAGAGGACCAAGAAACCACCTGACCTCTTACATCTGTAACAGTCACAATGGTATTATTGAAACTTGCTTGAACATGAATAACTCCCTTTGGTATTCTACGTGTATTCTTACGTGAACCAATACGTCCATTCTTACGTGAATTAATTCTCGGTATAGTTTTTGCCATATTTTATCATCTCATAAGTATGAGTCAAAGATATATGGATATATCCATTTCCTGTCAAAACAGATCCTTTTTTTATTTGTACATCGGGTCTTTTAGAGAGTCTCTTTTAGATTATCCTTGTCTTTGTTTATGTCTCGGGTTGGAACAAATTACTATAATTCGTCCCCGCCTACGGATTAGTCGACATTTTTCACAAATTTTACGAACAGAAGCTCTTATTTTCATATTTGACATTCCTTACCTTAGTTTTGAATCTACTTCTTGGAAGAAAATAAGTTTCTTGAAATTTTGAATCTCGAATTGTATTCCCATGGAAAGGAATGTTAAAGTTGAAAACCGCCTAATCCTTCGAATCCTTGTTGCGTAGTCGATAAATTATACGCCCTCTGGTTGAATCATAACGACTTACTTCAATTTTAACTCTATCTCCTGGCAGTATCCGTATAAAACTGCGTCGGATCTTTCCTGAAACATAACCTAGAATAAGATCCTCATTATCTAAACGAACCCGGAACATACCATTGGGAAGCGATTCAGTAATTAAACCTTCATGAATCCATTTTTGCTCTTTCATTCCAGGTAAAACCTCCTTGAAGTATTAACTAATGGAGGAGGAGCAAGATTAGACAATCTGCCC---TTTTTTTTTCCATGAATAGGAAGTTTCGGATCCAATTCGAATATGAGAAGTATTACCATATATAACACAAAATTTCTCCGCCGATTCCTTCTAGTCTAGCCTCTCGGTCTGTCATTATACCTCGAGAAGTAGAAAGAATTACAACCCCCATTCCGCCTAAAATTCTAGGAATTCGTTGATAGTTAGAATAGATTCGTAAACCAGGTCGACTGATCCGTTTTAAATTTAAAATATTTGTATATGGCCTTTTCCTATTCCTTCTATGTCGCAGGGTTGAAACCAAAAAATATTTGTTGCTTTCTCGATGTTTCCTCACGTTTTCGATAAAACCTTCTCGTAAAAGGATTTTAACAATGTTTTCGGTGATATTAGTAGATGCTATTCGAACTACTCTTTTTCTATCCATGTCAGCATTTCGTATAGAGGTTATTATATCAGCAATAGTGTCCCTACCCATGATGGACTAAAATTATTGGTGCCTCCAAATTTTGATATAATCAACATGTTTTTC-TTTTTTTTTTTACTTATTTTATTTGTTTTTGTTTATGAATATAAATTTTTAAAGGTATATGCGTGAGACACAATCTACTAATCAATTTTAGTCTATTTCTTTCCAATACCCTACTAGAACCATATCATGGTCTCATCTTATATTATAATACTTTTATAACACCTCGGGAGCCAATGAAACTATTTTAGTAAACTTTAGCTGTCTCAATTCCCGGGCGATTGCCCCAAAAACTCGAGTTCCTTTTGGATTTCCTTCTTGATCAATGACAACTGCAGCATTGTCATCATATCGTATTATCATACTGTTGTCACGTTTGAGTTCTTTACAAGTACGTACAATTACAGCTCTGACCACTTCTGATCTTTCTAGGGGCATATTTGGTACTGCTTCTTTAATCACAGCAACAATAACGTCACCAATATGAGCATATCGGCGATTGCTAGCTCCTATGATTCGAATACACATCAATACTCGAGCCCCACTGTTATCCGCTACATTCAAATGGGTCTGGGGTTGAATCATTTTTTTTTATCTGTTCTTTCAATGCAAAGCAAAGGGCGAAGAAAAAAAAAAGAAATATTCTTTGTCAAAAAAAAAAAGCTGCGATTTTTTCATTCCCAAGATCTATTTCCTTTGGTTCTACATACTTATCTCGAAATAATAAATTGAGTTCGTATAGGCATTTTGGACGCCGCTATTGAAATAGCTTTTCTGGCTATATTTTCTGCTACTCCGCCCATTTCATAAAGTATTCGACCTGGTTTAACAACAGCTACCCAATATTCAGGAGATCCTTTCCCCGAACCCATACGTGTTTCTGTGGGTCTTACTGTAACTGGTTTGTCTGGAAATATACGTACCCATATTTTTCCACCACGACGCGCATTTCGTGTCATTGCTCGCCGCCCGGCTTCTATTTGTCTAGATGTGATCCAAGCGGGTTCAAGTGCTTGAAGAGCATATTTACCGAAACAAATATGATTACCTCGATAAGATATTCCCTTCATTCTTCCTCTATGTTGTTTACGGAATCTGGTTCTTTTGGGGTTATAGTTGATGGTTGTTTCTTACTTCCATCTCTACTACAGAACCGGACGTGAGAGTTTCTTCTCATCCAGCTCCTCGCGAATAAAAGGATTAAAAATGCTTAATTTTCATTTAGATATAATTTAAAATTTGAATGAAGATATACATCTATTTTATTTAATGAATAATAGATTCAATCGCGGGATTTTTTGAGATTTTATCTAATCGATTAGTAATTTGTATACCTTGTTTGGATATTTTGGATATATATAACTAAACATATTAAACATATATTTCTATTTATAGTATTTATATTTATATTTATATTTATAAATAATATTGTTTGTTATAACGTTATAACATAACAATTTTTTTTGGTTTGCCTTTTATCATATTGGATTGCTCAAAATTTAGCAATCCAAGAAAATAAAGTTTTCGCGGGCGAATATTTACTCTATATTATATTGATTTCAGTTATAGGGTTATCTCATGACTTCTCAGAATAGATGAATTGATTACCGGTTACTTTCGCCATCCCGACCAATGAATCATTAGGATTCGTTTTCAATAGAATTTTCTGCATTCACGGGTTCCATCGTTCCCATCACTTCTTGTTTAATGGTTAGGTCTGAATTCTACAATGGAGCTCTTAATGAAATTTGTTCTTGAGTCAATCTTCTCAATCTTTATTGGCTCGAGGCTCTTGATTTTTTTTGTTCTATTCTATGAATAGATTCATTTAATTATGGATGAACATTGAATTAGGGATAAATCCGTATTGATGCTTTATTACATTGTTTTTTATGAGATGACTCATAGACCTTCCATATTTGAATTCTATATCATTGATATTCTTTTTCTCTCTTTCTCTCATCCTTCTATCCACATCTTTTTCTCTATTTCGCTTCACAACTTAGAATCAGTTAGAATCAGATTTATTTTTCTTTTGTTTATGCAAAACAAATTTCAGTTGCTACAATGATATGACCAATATATCATATCTTGACTGTTTTTTGGATTCAGATAATGCGAAGTGATGGGTTGGTTATTAGTTCTATAGTTATTAGTTCATACTATAGGGGCTAGGGGCTGGTTTTTTTAATCCTAACCCTAAAAAAAAACCAACGAGTCACACACTAAGCATAGCAATTATATCAAATGGTCAATCGAATTTTTATTCAATCCTATAGAATTAAGAGCTCGTTTTTGCTTTGATTGAAGATAAAAAAATTAACGAGTTTATTATTTTTTTGTTCCATTACTGGAGTAGAAAGAAAAGACAAGGAAAGGTTTCTTATTCCTCGTCTAGAAATATACAAATTTTGATACCTAATACCCCATAGATAGTCCGAACTGTGTAAGAACAATAATCAATTTTAGCTCGAATGGTTTGTAGGGGAACTCTACCTTCTCTGATCCATTCGACACGTGCAATTTCTTTTCCATCGATACGCCCTGCAATTTGTACTTGAATTCCTTTCGTATCTGCTTGTTCAGTTAATTCAATAGCCTTTTTCATTGCTTTGCGAAATGAAACTCTATTTTTTAATTGTCCGGCTATAAATTCTGCAAGAATATTAGGGTTTCCATAAGGTTTTGCAATTCTTGTGATAACAATGTTGAGTTTTCGGTTTACATAATGAAATTCTCTTTGTAGATTTATCTGTAATTCTTCGATTCCTCGTGGTTGACTTTCTATTAATAACTTTGGAAACCCCATATAGATTATGACCTGGATCAGATCGATTCTTTTTTGGATCTCTATACGTGCAATTCCCTCGATGCCAGAGGATATTCTCATATTCTTTTGTACATAATTTTTGATACAATCTCGTATTTTTTGATCTTCTTCTAGACCTTCGGAATAGTTTTTTGGTTGTGCAAACCAAAGGGAATGATGACCTTGGGTTGTACCAAGTCTGAAACCAAGTGGATTTATTTTTTGTCCCATACTCCCCCGCTACTATACATATTATGATTTATCATATTTGTATACTTTTTTTTTCATCTAGGTTTTTTAACCATGTGAGATAGTCTATATCTATCTATTTATCTAAGGATATATCTTTCACTACAATATTTATATGACAAGTAGGTCTTTTTATCGGATAACTACGTCCTCGAGCTCGAGGTTTTAATTTCTTCACGGTAGTACCCTCGTTGACTTCAGCTTTACTAATTATTAAATTTGTTTTGTTGGAATCCATATTGTAACTAGCATTTGCTGCTGCAGAATAAACCAATTTAAAAATGGGATAACATGCTCTATAAGGCATGAGTTCTAGTATCATAAGTGTTTCTTCGTAGGAACGTCCACGAATTTGATCAATTACTCTTCGCACTTTGTGTGTAGACATAGATATATATTGACCTAAAGCGTATACTTCTTTTTTTTTATTCTTTTTTTTCTTCTTTAGCATAAGATTAGCCTCCTACTAATGAATGATAAGTATCTATATTTTTTATTAACGACGAGATCTATTATCGCCTTTCGCATGTCCTCGGAAATTTAAAGTAGGTGCAAATTCTCCCAATTTGTGACCTACCATACGATCCGTTATATAAATAGGTAAATGTTCTTTTCCATTATGGATAGCAATAGTATGGCCGATCATTGTGGGTATAATGGTAGATGCCCGGGACCAAGTTACTATTATTTCTTTTTCCGCTTTTGTGTTAAGCTTATCAATTTTTCTTAATAAATGATTCGCTACAAAAGGATTTTTTTTTAGTGAACGTGTCACAGCTTACTCCTTTTTTTTTCTTTTGTTTTGTAAAGACGAAGAAAGAAATTCTATTTTCTTTCCTATTTACTACGGCGACGAAGAATCAAATTATCACTATATTTATTCCTTTTTCTACTTCTTCTTCCAAGTGCAGGATAACCCCAAGGGGTTGTGGGTTTTTTTCTACCAATCGGGGCCCTCCCTTCACCACCCCCATGGGGATGGTCTACAGGGTTCATAACTACTCCTCTTACTACAGGACGCTTACCTAGCCAACGCTTAGATCCGGCTCTACCCAAACTTTTCTGGTTCACCCCAACATTCCCCACTTGTCCGACTGTTGCTGAGCAGTTTTTGGATATCAAACGGACCTCTCCAGAAGGTAATTTTAATGTGGCCGATTTCCCCTCTTTTGCAATCAGTTTCGCTACAGCACCCGCTGCTCTAACTAATTGTCCACCCTTTCCAAGTGTGATTTCTATGTTATGTATGGCCGTGCCTAAGGGCATATCGGTTGAAGTAGATTCTTCTTTTTGATCAATCAAAACCCCTTCCCAAACTGTACAAGCTTCTTCCAAAGCATACGGCTTTCTGGATGTAGATGATGATATCTATACAGATGGATTTTATATATATCATATAATGAAGTACCACATGAGTGGATATATAGGAATCCAAATCTGCCGAATCACTCATGTTATGATCTTCTACATCCTAGGTTTTCCCGTTCCGTCATCTGGCTTATGTTCTTCATGTAGCATTCAGACCGAATGACTCTATGAAATTACGTCGATACTTCCACATATTATTGGTAACGTAGGAGACATCTCTATTTTTCCCCGGGGGAATCTTTAGAATTACCACTGCTTAGCTTTCAATTCGCCTCTGACCATCAAATGAAATGTGAATAACCTGTCCTCCTCTCTTTGAAACAAGGGGCGCTTCCGGTTCTGTCGGTGCTTGAAACAATTTTGTCTTCTCCATATTACTATATCTCTAGAGTCAATAATTTTATATGAGGAACTACTGAACTCAATCACTTGCTGCCGTTACTCTTCAGTTTTCTGTTGAGGTCTATCCCGTAGAGGTACTCAAATTGGATCAGTGATCGATTTCTAGGTTTCGTCGTAAACCTAATTGGTTACTTCCAATTACGTAAATCAATAGTTCAAACCGCACTCAAAGGTAGGGCATTTCCCATTTTTATAGGAACTTCTGTACCAGAAACAATGGTATCTCCAATTATAGCCCCTCTGGGATGTAAAATATATCTCTTCTCACCATCCCCATAGTGTATGAGACAAATGTATGCATTTCGATTAGGGTCGTATTCTATGGTTACGATTCTACCATATATGTTTTTTTCATTCCGTCGAAAATCGATTTTACGGTATAGACGCTTATGACCTCCCCCTCTATGCCCTGCGGTAATGATTCCTCTGGCATTACGACCTTTACCACAACGATGCTGTCCATAGATCAAATTATTTCGTGGATTGGATTTCACTTGACTGTCTACGGTTCCATTGCGTGTGCTCGGGTTAGAAGTTTTGTATAAATGTATCGCCATGCTATTAAGTATTTTGATTTAAGTTCTTTTCTTTCTAAGAGGTGGAATAGAATAACCCGGTTGAAGCGTAATGATCATACGTCTGTAATGCATTGTATGCCCCATAATAGGTCCCATTCTTCTACCCTTTCCCGGAAGTCGATGACTATTCATAGCTATTACCTTGACACCAAAGAAGAGTTCGACCCAATGCTTTATTTCTGTCCTCGTTGATCCTGATTCGACATTAGAAGTATATTGATTTTTCTCCAATAACCGAATACTTTTGTCTGTAAATACTGCATATTTGATTCCATCCATAAATCTATTTTCTTCCCTATGCCTATGAGTTCTAGTCTCAATAAGAATGCTAGTTCTTACTGTTCATATGTTATGATATGAATATACCACACCAATTCGTTATGTATGGATGATGAGATTCCATTGATACAGAGCCAATTCCAATAGACTTATTGGAGGGTCCCATTGGCGTGCATCCAGTAGGAATTGAACCTACGAATTCGCCAATTATGAGTTGGGCGCTTTAACCATTCAGCCATGGATGCTTAGCGGGGATCCTCGTACATGGTGAATAACCAAATTCCAATTGAAATGAAATCTTTAGGATAAATCAATGCAATTTAGGAGGAATCAATGAAAGGACATCAATTCAAATCCTGGATTTTCGAGTTGAGAGAGATATTGAGAGAGATCAAGAATTCTCACTATTTCTTAGATTCATGGACCCAATTCAATTTAGTGGGATCTTTCATTCACGTTTTTTTCCACCAAGAACGTTTTATAAAACTCTTTGACCCCCGAATTGGGGGTATCCTACTTTCACGCAATTCACAGGGTTCAACAAGCAATCGATATTTCACGATCAAGGGTGTAATACTCTTTGTAGTAGCGGTCCTTATATATCGTATTAACAATCGAAATATGGTCGAAAGAAAAAATCTCTATTTGATAGGGCTTCTTCCTATACCTATGAATTCCATTGGACCCAGAAATGATACATTGGAAGACTCCTTTGGGTCTTCCAATATCAATAGGTTGATTGTTTCGCTCCTGTATCTTCCAAAAGGAAAAAAGATCTCTGAGAGTTGTTTCCTGAATCCGAAAGAGAGTACTTGGGTTCTCCCAATAACTAAAAAGTGTAGCATGCCTGAATCTAACTGGGGTTCGCGGTGGTGGAGGAACTGGATCGGAAAAAAGAGGGATTCTAGTTGTAAGATATCTAATGAAACCGTCGCTGGAATTGAGATCTTATTCAAAGAGAAAGATATCAAATATCTGGAGTTTCTTTTTGTATATTATATGGATGATCCGATTCGAAAGGACCATGATTGGGAATTGTTTGATCGTCTTTCTCTGAGGAAGAGGCGAAATATAATCAACTTGAATTCGGGACCGCTATTCGAAATCTTAGTGAAACACTGGATTTGTTATCTCATGTCTGCTTTTCGTGAAAAAATACCAATTGAAGTGGAGGGTTTCTTCAAACAACAAGGGGCTGGGTCAACTATTCAATCAAATGATATTGAGCATGTTTCCCATCTCTTCTCGAGAAACAAGTGGGCTATTTCTTTACAAAATTGTGCTCAATTTTATATGTGGCAATTCCGCCAAGATCTCTTCGTTAGTTGGGGGAAGAATCCGCACGAATCGGATTTTTTGAGGAACGTATCGAGAGAGAATTGGATTTGGTTAGACAATGTGTGGTTGGTAAACAAGGATCGGTTTTTTAGCAAGGTACGGAATGTATCGTCAAATATTCAATATGATTCCACAAAATCTAGTTTCGTTCAAGTAACGGATTCTAACCAATTGAAAGGATCTTCTGATCAATCCAGAGATCATTTGGATTCCATTAGTAAGGAGGATTCGGAATATCACACATTGATCAATCAAAGAGAGATTCAACAACTAAAAGAAAGATCGATTCTTTGGGATCCTTCCTTTCTTCAAACGGAACGAACAGAGATAGAATCAGACCGATTCCCGAAATGCCTTTCTGGATATTCCTCAATGTCCCGGCTATTCACGGAACGTGAGAAGCAGATGATTAATCATCTGCTTCCGGAAGAAATCGAAGAATTTCTTGGGAATCCTACAAGATCCATTCGTTCTTTTTTCTCTGACAGATGGTCAGAACTTCATCTGGGTTCGAATCCTACCGAAAGGTCCACTAGAGATCAGAAATTGTTGAAGAAACAACAAGATCTTTCTTTTGTCCCTTCCAGGCGATCGGAAAATAAAGAAATGGTTAATATATTCAAGATAATTACGTATTTACAAAATACCGTCTCAATTCATCCTATTTCATCAGATCCGGGATGTGATATGGTTCCGAAGGATGAACCGGATATGGACAGTTCCAATAAGATTTCATTCTTGAACAAAAATCCATTTTTTGATTTATTTCATCTATTCCATGACCGGAACAGGGGAGGATACACGTTACACCACGATTTTGAATCAGAAGAGAGATTTCAAGAAATGGCAGATCTATTCACTCTATCAATAACCGAGCCGGATCTGGTGTATCATAAGGGATTTGCCTTTTCTATCGATTCCTACGGATTGGATCAAAAACAATTCTTGAATGAGGTATTCAACTCCAGGGATGAATCGAAAAAGAAATCTTTATTGGCTCTACCTCCTATTTTTTATGAAGAGAATGAATCTTTTTATCGAAGGATCAAAAAAAAATGGGTCCGGATCTCCTGCGGGAATGATTTGGAAGATCCAAAACCAAAGATAGTGGTATTTGCTAGCAACAACATAATGGAGGCAGTCAATCAATATAGATTGATCCGAAATCTGATTCAAATCCAATATAGCACCTATGGGTACATAAGAAATGTATTGAATCGATTCTTTTTAATGAATAGATCCGATCGCAACTTCGAATATGGAATTCAAAGGGATCAAATAGGAAAGGATACTCTGAATCATAGAACTATAATGAAATATACGATCAACCAACATTTATCGAATTTGAAAAAGAGTCAGAAGAAATGGTTTGATCCTCTTATTTTTATTTCTCGAACCGAGAGATCCATGAATCGGGATCCTGATGCATATAGATACAAATGGTCCAATGGGAGCAAGAATTTCCAGGAACATTTGGAACATTTCGTTTCTGAGCAGAAGAGCCGTTTTCAAGTAGTGTTCGATCGATTAGGTATTAATCAATATTCGATTGATTGGTCTGAGGTTATCGACAAAAAAGATTTGTCTAAGCCACTTCGTTTCTTTTTGTCCAAGTCACTTCTTTTTTTGTCCAAGTTGCTTTTCTTTTTGTCTAACTCACTTCCTTTTTTCTTTGTGAGTTTCGGGAATATCCCCATTCATAGGTCCGAGATCTACATCTATGAATTGAAAGGTCCGAACGATCAACTCTGCAATCAGTTGTTAGAATCAATAGGTCTTCAAATCGTTCATTTGAAAAAATTGAAAGCCTTCTTATTGGATGATCATGATACTTCCCAAAAATCGAAATTCTTGATCAACGGAGGAACAATATCACCATTTTTGTTCAATAAGATACCAAAGTGGATGATTGACTCATTCCATACTAGAAACAATCGCAGGAAATCCTTTGATAACACGGATTCCTATTTCTCAATGATATTCCACGATCAAGACAATTGGCTGAATCCCGTGAAACCGTTTCATAGAAGTTCATTGATATCTTCTTTTTATAAAGCAAATCGACTTCGATTCTTGAATAATCCACATCACTTCTCCTTCTATTGTAACAAAAGATTCCCTTTTTATGTGGAAAAGGCCCGTATCAATAATTATGATTTTACGTATGGACAATTCCTCAATATCTTGTTCATTCGCAACAAAATATTTTCTTTGTGCGTCGGTAAAAAAAAACATGCTTTTTGGGGGAGAGATACTATTTCACCAATCGAGTCACAGGTATCTAACATATTCATACCTAACGATTTTCCACAAAGTGGTGACGAAACGTATAACTTGTACAAATCTTTCCATTTTCCAAGTCGATCCGATCCATTCGTTCGTAGAGCTATTTACTCGATCGCAGACATTTCTGGAACACCTCTAACAGAGGGACAAATAATCAATTTGGAAAGAACTTATTGTCAACCTCTTTCAGATATGAATCTATCTGATTCAGAAGGGAAGAACTTGCATCAGTATCTCAATTTCAATTCAAACATGGATTTGATTCACACTCCATGTTCTGAGAAATATTTACCATCCGAAAAGAGGAAAAAACGGAGTCTTTGTCTAAAGAAATGCGTTGAGAAAGGGCAGATGTATAGAACCTTTCAACGAGATAGTGCCTTTTCAACTCTCTCAAAATGGAATCTATTCCAAACATATATGCCATGGTTCCTTACTTCGACAGGGTACAAATATCTAAATTTGATATTTTTAGATACTTTTTCAGACCTATTGCCGATACTAAGTAGCAGTCAAAAATTTGTATCCATTTTTCATGATATTATGCATGGATCAGATATATCATGGCGAATTCTTCAGAAAAAATTGTGTCTTCCACAATGGAATCTGATAAGTGAGATTTCGAGTAAGTGTTTACATAATCTTCTTCTGTCCGAAGAAATGATTCATCGAAAAAATGAGTCACCATCGACACATCTGAGATCGCCAAATGTTCGGGAGTTCCTCTATTCAATCCTTTTCCTTCTTCTTGTTGCTGGATATCTCGTTCGTACACATCTTCTCTTTGTTTCCCGGGCCTCTAGTGAGTTACAGACAGAGTTCGAAAAGGTCAAATCTTTGATGATTCCATCATCTATGATTGAGTTGCGAAAACTTCTGGATAGGTATCCTACATCTGAACCGAATTCTTTCTGGTTAAAGAATCTCTTTCTAGTTGCTCTGGAACAATTAGGAAATTCTCTAGAAGAAATATGGGGTTCTGCTTCTGGCGGCAACATGCTATTGGGTGGTGGTCCCGCTTATGGGGTCAAATCAATACGTTCTAAGAAGAAATATTTGAATATCAATCTCATCGATATAATCGATCTCATAAGTATCATACCAAATCCCATCAATCGAATCACTTTTTCGAGAAATACGAGACATCTAAGTCATACAAGTAAAGAGATCTATTCATTGATAAGAAAAAGAAAAAACGTGAACGGGGATTGGATTGATGATAAAATAGAATCCTGGGTCGCGAACAGTGATTCGATTGATGATGAAGAAAGAGAATTCTTGGTTCAGTTCTCCACTTTAACGACAGAAAAAAGGATTGATCAAATTCTATTGAGTCTGACTCATAGTGATCATTTATCAAAGAATGACTCTGGTTTTCAAATGATTGAACAACCGGGAGCAATTTACTTACGATACTTAGTTGACATTCATAAAAAGTATCTAATGAATTATGAGTTCAATACATCCTGTTTAGCAGAAAGACGGATATCCCTTGCTCATTATCAGACAATTACTTATTCACAAACCTCGTGTGGGGCTAATAGTTTTCATTTCCCATCTCATGAAAAACCCTTTTCGCTCCGCTTAGCCTTATCCCCCTCTAGGGGTATTTTAGTGATAGGTTCTATAGGAACTGGACGATCCTATTTGGTCAAATACCTAGCGACAAACTCCTATGTTCCTTTCATTACGGTATTTCTGAACAAGTTCCTGGATAACAAGCCTAAAGGTTTTCTTATTGATGATATCGACATTGATGCTAGTGACGATATTGATGCTAGTGACGATATTGATGATAGTGACGATATCGATCGTGACCTTGATACGGAGCTGGAGCTGCTAACTATGATGAATGCGCTAACTATGGATATGATGTCGGAAATAGACCGATTTTATATCACCCTTCAATTCGAATTAGCAAAAGTAATGTCTCCTTGCATAATATGGATTCCAAACATTCATGATCTGGATGTGAATAAGTCGAATTACTTATCCCCCGGTCTATTAGTGAACCATCTCTCCAGGGATTGTGAAAGATGTTCCACTAGAAATATTCTTGTTATTGCTTCGACTCATATTCCCCAAAAAGTGGATCCCGCTCTAATAGCTCCGAATAAATTAAATACGTGCATTAAGATACGAAGGCTTCTTATTCCACAACAACGAAAGCACTTTTTCACTCTTTCATATACTAGGGGATTTCACTTGGAAAAGAAAATGTTCCATACTAATGGATTCGGGTCCATAACCATGGGTTCCAATGCACGAGATCTTGTAGCACTTACCAATGAGGCCCTATCAATTAGTATTACACAGAAGAAATCAATTATAGACACTAATACAATTAGATCCGCTCTTCATAGACAAACTTGGGATTTGCGATCCCAGGTAAGATCGGTTCAGGATCATGGGATCCTTTTCTATCAGATAGGAAGGGCTGTTGCACAAAATGTACTTCTAAGTAATTGCCCCATAGATCCTATATCTATCTATATGAAGAAGAAATCATGTAACGAAGGGGATTCTTATTTGTACAAATGGTACTTCGAACTTGGAACGAGCATGAAGAAATTAACGATACTTCTTTATCTTTTGAGTTGTTCTGCCGGATCGGTCGCTCAAGATCTTTGGTCTCTACCCGGACCCGATGAAAAAAATGGGATCACTTCTTATGGACTCGTTGAGAATGATTCTGATCTAGTTCATGGCCTATTAGAAGTAGAAAGCGCTCTGGTGGGATCCTCACGGACAGAAAAAGATTGCAGTCAGTTTGATAATGATCGAGTGATATTGCTTCGTCGGCCCGAACCAAGGAATCCCTTAGATATGATGCAAAACGGATCTTGTTCTATCCTTGATCAGAGATTTCTCTATGAAAAATATGAATCGGAGTTTGAAGAAGGGGAAGGAGAAGGAGCCCTTGACCCGCAACAGGTAGAGGAGGATTTATTCAATCACATAGTTTGGGCTCCTAGAATATGGCGCCCTTGGGGCTTTCTATTTGATTGGATCGAAAGGCCCAATGAATTGGGATTTCCCTATTGGTCCAGGTCATTTCGGGGCAAGCGGATCATTTATGATGAAGAGGATGAGCTTCAAGAGAATGATTCGGAGTTCTTGCAGAGTGGAACCATGCAGTACCAGACACGAGATAGATCTTCCAAAGAACAAGGCCTTTTTCGAATAAGCCAATTCATTTGGGACCCTGCAGATCCACTCTTTTTCCTATTCAAAGATCAGCCCTTTGTCTCTGTGTTTTCACATCGAGAATTATTTGCAGATGAAGAGATGTCAAAGGGGCTTCTTACTTCCCAAACAGATCCTCCTACATCTATATATAAAGGCTGGTTTATCAAGAATACGCAAGAAAAGCACTTCGAATTGTTGATTAATCGCCAGAGATGGCTTAGAACCAATAGTTCATTATCTAATGGATCTTTCCGTTCTAATACTCTATCCGAGAGTTATCAGTATTTATCAAATCTCTTCCTATCTAACGGAGGGCTATTGGATCAAATGACAAAGACATTGTTGAGAAAAAGATGGCTTTTCCCGGATGAAATGAAAATTGGATTCATGTAACAGGAGAAAGATTTCCCATTCCTTAGCCGGAAAGATATGTAGCCATGAAAGAGGGATTAAGTGGAACAGAATTGACTGGGTGTTAGAGTCATGGAAACACTTCTTTCTTCCATATTTTGGACCTTAGCTCCATGGAACAATATGCTACTGCTGAAACATGGAAGAATTGAAATCTTAGATCAAAACACTATGTATGGATGGTATGAACTGCCTAAACAAGAATTCTTGAATAGCGAACAACCAGTTCAGATATTCACGACCAAGAAGTATTGGATTTTCTTTCGGATAGGCCCTGAAAGGAGAAGGAAGGCTGGAATGCCAACAGGCGTCTATTATTGAATTCACCCCACCCGATAGTACCCATTTGGGGAACGTCCAGTGCCAAAGTCACTGAATGGGTAAGTCGCCAATCCCTAAAACGGACTATGTAATGTACTTTATCTGCTGGGTTACGAGCAGGCATTTTACCAGAGGTTTCTAATCTACCTTTGTGTGATTCCTGTTGAAGCATATACTCGGGGGGTGGGTGCAGGGCGGACGGTTTTAAAGCAGACTCCCCATTCATTAGATAGAGAAGATCACCAAGATTTCGTGATCCGCTGCCGAACTTATTCCAATTCCAAGAGCTCGGATCGAATCGGTATATCAATACCGATTCGATCCGAGCTCTCTTATTGAATTGCTCATTCAATGAGCATTCTCAATATTATGCCTTGAAGAGGACTCGAACCTCCACGCTCTTTAGCACGAGATTTTGAGTCTCGCGTGTCTACCATTTCACCACCAAGGCATCTTGAAAGTGAATCGTATTCCATGAATATGATATCTATCTAGTGTGATGTATGGAATATATGGCAAAGGTGGGGTGTTGGAGTATTGCTATTGATCGGTCATGTCATATAGGCCCGAGTCGGACATCCAATTGCTTCGATTTGAATTATCCGGAGGGTGCCTTATATATCAAAAAGATGGACAATCAAACCTATTTCTCGATTCAATAGAAGCCAAAAGAGGTGAATAGAGTCCCAAATAAGGAGAGATATGTAAAAAGCAAGTCCGATTACGTCTATTCCTAATCCTAAATGGAATGTAGGGATCCATATGGAAACATAGTATCTATTTAGATACGCTCGAATAACCCCTTCTCATAATGAGAATGTATATCCCTATTCCGGTCTGGTCCGGTATGGAATGAACTTATAATCATGGAATCGACTCGATCATCAGATTATAGATTATAAGTTCATAACCCTAGCCCATTCCCATTTTGGACGGAACAGATCTACTAATTCTTTGATTCCAGTTAGTAAGAGGGATCTTGAACTAAGAAATAGACCCTAGAAGCTAAAAAAGGGTATCCTGAGCAATTGCAATAATTGGGTTCATTGATATTCCTGGTATAGTAGATGCTATCACACATACAATCATACTCAATTCGATGGAATTGTTTGATCTTAAAGGAGATCTTCTATAATTTCGCACGTAAGGGGTTATTTCTTGGTTTCGTCCAGTCATTAATAACTTGATTATTTTTAGATAATAGTAGATAGAAACAACGCTTGTAAGGAGTCCTATTAAAACCAAGAAATATAGGCCTGCCTGCCATCCACACCAGAATAAATAGAGTTTTCCGAAAAAACCTGCTAGTGGAGGAAGACCTCCTAGGGATAAGAGACATAGGGCTAAAGAGAGAGCCAAAAAAGGATCTTTCGTGTATAATCCTGCATAATCTCGAATGTTATCAGTTCCGGTACGTAGACCAAATAATACAATGCAAGCAAAAGTTCCTAGATTCATGGAGATATAGAACAGCATATAAGTTATCATGCTTGCATATCCATCATTTGAGTCTCCAACAATTATTCCAATAATTACATATCCGATTTGACCTATGGACGAATATGCAAGCATACGTTTCATGCTTGTTTGAGTAATAGCAATGAGATTTCCCAATATCATGCTAAGAATAGCTAGGATTTCCAGAAGAAGATGCCATTCGTTTGATGAGAAATAAAAAGGAATATCGAAAATTCGAGTGGCTAAAGCTGAAGCAGCTACTTTCGAAGTAACAGAAAGAAAAGCAACGACTGGAGTGGGAGAGTCAGAGTCGAAAAGAGGATTCCTCACTTCTTTCTCTCATTCAAAACCGTGCATGAGACTTTCATCTCACACGGCTCCTAAGTGATAAAAGAAAGAAGATGAGTTCTTCTTTCTTTTTTGATTACCTTCCTCGCGTATGTATAAGACCGAATCCATTCGATTTCTAAAAAGGATTACTAATCCTTAACTTTTCGAGGAATCCTTCATCAGTGGTTGTGAATGACTGATTTTTTCAATCTTTTCGACCTTGGTTCCGTAGGAGCAAGTCAGAAAGATTGAGAAATAGAACCATCTGATTTGATTCGTTCTCAATAGCCATGAGATGATCATATTAGGGTGATCCTTTTGTCGACGGATGCTCCTATTATACTCGTAGTCTCTGAAGGATGAGAACCAACTATGTAGCATCTACATCGAGAATTCAAGTATTGTATACGTCATTAGTCCGATCCTTTGTAGGAACTACCCGTAATAACGAACTTGCAAAATGGATCTGTTTATCATAAAGAGATTCGTCGTTCCTGACCCTGCTTCACCTTAATTGTTATTTGAACAAGTAAAAGTTCTGTCTTGGTCCGAGTGGGGATAGCATTTCTCTTCTGCATGTCCATGGAGTTTTGAAAAATCCAAACATCTCAGAGATAGATAGAGAGGTAGGAATTTATCGAACGAACCGCACTCCTTCGTATACGTCAGGAGTCCATTGATGAGAAGGGGCTGGGGAAAGCTTGAACCCAATTCCTACAGTGATGAATATGAGCGCAATTGAAATTCCTGGGGAGTTATACATTTGTGTATTGATAAGACCATTCACTATTTCTTGAAGCTCGATCTCTCCCCCGGATGAACCATATAGCCAAGAGAAACCATGAACCAGAATAGAAGAGCTTGCCCCACCCATGAGTAAATATTTCATAGTAGCCTCATTAGACCGTACATCTTTCTTGGTATATCCAGATAATAGGTAGGAGCATAAACTGAAACATTCTGGAGCTACAAAGATAGTTATTAAATCGTTAGCACCGCATAAAAACATTCCTCCTAGAGTAGCTGTTAATACGAATAAGAGAAACTCTGTTATAGCCATTTCTGTACATTCAACGTACTCTACGGATAGAGGAATACATAGAGTTGAACATAGTAAAATAAGAAATTGAAAGATTTCGTTGAAATTGTTCGTTTGGAAATTTCCCGAAAAGCTAATCATAGGTTCTTCTCTCCATCGGAACAATAGGGCCGTTATGCTCATTACTAAACTTGTTGAAGAGATGAAATATAACCAAGGTATATCTTTTTGATCAGAGGTTGAATCGATCATCAGAAGAAGAATTAGGCCAAAAATTAGGATACACTCTGGGAAAATAAAACTTCCATCGAAGAGAAGCAAATGAAAGGCTTTCATAAAAATTCTCGTAGAATCGAGAATGAAGTTTTCATTCTGTACATGCCAGATCATGAATTAGTAACTGCATCCATTTCCAAAAAAATCCCAATTGTTTCGAACTTTCTATTTTTGGAATGGAATATTTACGGAATCCCCATGAATAGGATCAAACCTTATTCCATGGTATTTACATGAGGTTCCTCTTTCTTATTCTTAAGCAAGTCCCCGAGAGGGCTTAGTTGATCCATGATTTATCTTTCATCTTTCGTTTCCTTTTCGTTTGTTTCGAGAAATATATCGATCAATTCCGATTCTTTCTTTTTCTCTTGATTCTTTTCCGATCGAGATGTATGGATCCATGGATCTATGTGTCTATTCCATGGATTTATCTGTCTATATATAGATCCTCTTTATGGATTAACGAAAATGTGCAAAAGCTCTATTTGCCTCTGCCATTCTATGAGTCTCTTCCTTTTTGCGTATGGCCTCGCCACTCCCTTTGGCAGCATCCACTAATTCGGAACTTAATTTGAAAGCCATATTTCGACCCGGACGTTTTCGGGATGCCGCTAATAACCAACGAATGGCAAGTGCTTTTCCTTGTGTGGATCCTATTTCAATGGGAACTTGATGAGTCGATCCACCTACACGTCTTGCTTTTACTGCTATATCGGGAGTTACTCCACGTATTGCTTGACGTAAAACAGATAGTGGATTTGTTTCTGTCTTTTGTTGAATCTTTTTCATGGCTCGATAGATAATTTGATAAGCCAATGATTTTTTTCCGTGTTTCAGAATACGGTTAACCAACATATTAACTAATCGATTACGATAAATTGGATCAGATTTTGCAGTTTTTTCTTTTGCAGTACCTCGACGTGACATGAGCGTGAAAGAGGTTCAAGAATCAGTTTTCTTTTTATAAGGGCTAAAATCACTTATTTTGGCTTTTTTACCCCATATTGTAGGGTGGATCTCGAAAGATATGAAAGATCTCCCTCCAAGCCGTACATACGACTTTCATCGAATACGGCTTTCCACAGAATTCTATATGTCTCTATGAGATCGAGTATGGAATTCTGTTTACTCACTTTAAATTGAGTATCCGTTTCCCTCCTTTTCCTGCTAGGATTGGAAATCCTGTATTTTACATATCCATACGATTGAGTCCTTGGGTTTCCGAAATAGTGTAAAAATAAAAAGAAGTGCTTCGAATCATTGCTATTTGACTCGGACCTGTTCTAAAAAAGTCGAGGTATTTCGAATTCTTTGTTGACACGGACAAAGTCAGGGAAAACCTCTGAAATTATTTCAATATTGGACCTTGGACATATAATAGTTCCGAATCGAATCTCTTTAGAAAGAAGATCTTTTGTCTCATGGTAGCCTGCTCCAGTCCCCTTACGAAACTTTCGTTATTGGGTTAGCCATACACTTCACATGTTTCTAGCGATTCACATGGCATCATCAAATGATACAAGTCTTGGATAAGAATCTACAACGCACTAGAACGCCCTTGTTGACGATCCTTTACTCCGACAGCATCTAGGGTTCCTCGAACAATGTGATATCTCACACCGGGTAAATCCTTAACCCTTCCCCCTCTTACTAAGACTACAGAATGTTCTTGTGAATTATGGCCAATACCAGGTATATAAGCAGTGATTTCAAATCCAGAGGTTAATCGTACTCTGGCAACTTTACGTAAGGCAGAGTTTGGTTTTTTGGGGGTGATCGTGGAAAAGTTGACAGATAAGTCACCCTTACTGCCACTCTACAGAACCGTACATGAGATTTTCACCTCATACGGCTCCTCGTTCAATTCTTTCGAAGTCATTGGATCCTTTTCCTCGTTCGATAATCTCCTCCTTTCTTCCACTCCGTCCCGAAGAGTAACTAGGACCAATTTAGTCACGTTTTCATGTTCCAATTGAACACTTTCCATTTTTCTTTTTGATTATTCTCAAAGGAGAAGATTATTCTCTTTACCAAACATATGCGGATCCAATCACGATCTTATAATAAGAACAAGAGATCTTTCTCGATCAATCCCTTTGCCCCTCATTCTTCGAGAATCAGAAAGATCCTTTTCAAGTTTGAATTTGTTCATTTGGAATCTGGGCTCTTCTACTTCATTTTTATTTACTTA-TTTTTTTTTATTTAATATTGAATATTTTTTCATATTTTCCCTCTCTTTTTTATATCATTCCTTAAGTCCCATAGGTTTGATCCTGTAGATTTTGACTCATTTTCTCATTGAGCGAGGGGTACGAAATAAATCAGATTGATTTTTCGATCAAAAGTATTATGTGAAATCTTCGATTTTTCTTCTTCCTCTATCCCTATCCCATAGGTACAGTGTTTGAATCAATAGAGAACCTTTTCTTCTGTATGAATCGATATTATTACATTCCAATTCCTTCCCGATACCTCCCAAGGAAAATCTCGAATTGGATCCCAAATTGACGGGTTAGTGTGAGCTTATCCATGGGGTTATGCACTCTTCGAATAGGAATCCATTTTCTGAAAGATTCTGGCTTTCGTGCTTTGGTGGGTCTCCGAGATCCTTTCGATGACCTATGTTTGTTGAAGGGATATCTATATAATCCGATCGATTGCGTAAAGCCCGCGGTAGCAACGGAACCGGGGAAAGTATACAGAAAAGACAGTTCTTTTCTATTCTATTAGTATTTTCTATTAGATTAGTATTAGTTAGTGATCCCGGCTTAGTGAGTCCTTTCTTCCGTGATGAACTGTTGGCATCAGTCCTACATTTTGTCTCTGTGGACCGAGGAGAAAGGGGGCTCGGCGGGAAGAGGATTGTACCATGAGAGAAGCAAGGAGGTCAACCTCTTTCAAATATACAACATGGATTCTGGCAATGCAATGTAGTTGGACTCTCATGTCGATCTGAATGAATCATCCTTTCCACGGAGGTAAATCTTTGCCTGTTAGGCAAGAGGATAGCAAGTTACAAATTCTGTCTCGGTAGGACATGTATTTCTATTACTATGAAATTCATAAATGAAGTAGTTAATGGTGGGGTTACCATTATCCTTTTTGTAGTGACGCATCTTGTATGTGTTCCTAAGAAAAGGAATTTGTCCATTTTTCGGGGTCTCAAAGGGGCATGAAAACACATAAGAACTCTTGAATGGAAATGGAAAAGAGATGTAACTCCAGTTCCTTCGGAAATGGTAAGATATTTGGCGCAAGAAGAGGGGGTTGATCCGTATCATCTTGACTTGGTTTTGCTTCCTCTATTTTTTTAAGAATACCGAGTCGGGTTCTTCTCCTACCTGTATCGAATAGAACATGCTGAGCCAAATCTTCTTCATGTAAAACCTGCTTGATTTAGATCGGGAAAATCGTGCGGTTTTATGAAACCATGTGCTATGGCTCGAATCCGTAGTCAATCCTATTTCCGATAGGGGCAGTTGACAATTGAATCCGATTTTTCCCATTATTTTCATATCCGTAATAGTGCGAAAAGAAGGCCCGGCTCCAAGTTGTTCAAGAATAGTGGCGTTGAGTTTCTCGACCCTTTGCCTTAGGATTAGTCAGTTCTATTTCTCGATGGAGGCAGAGAAGGGATATAACTCAGCGGTAGAGTGTCACCTTGACGTGGTGGAAGTCATCAGTTCGAGCCTGATTATCCCTAAACCCAATGTGAGTTTTTCTATTTTGACTTGCTCCCCCGCCGTGATTGAATGAGAATGGATAAGAGGCTCGTGGGATTGACGTGAGGGGGCAGGGATGGCTATATTTCTGGGAGCGAACTCCGGGCGAATATGAAGCGCATGGATACAGGTTATGCCTTGGAATGAAAGACAATTCCGAATCCGCTTTGTCTACGAACAAGGAAGCTATAAGTAATGCAACTATGAATCTCATGGAGAGTTCGATCCTGGCTCAGGATGAACGCTGGCGGCATGCTTAACACATGCAAGTCGGACGGGAAGTGGTGTTTCCAGTGGCGGACGGGTGAGTAACGCGTAAGAACCTGCCCTTGGGAGGGGAACAACAGCTGGAAACGGCTGCTAATACCCCGTAGGCTGAGGAGCAAAAGGAGGAATCCGCCCGAGGAGGGGCTCGCGTCTGATTAGCTAGTTGGTGAGGCAATAGCTTACCAAGGCGATGATCAGTAGCTGGTCCGAGAGGATGATCAGCCACACTGGGACTGAGACACGGCCCAGACTCCTACGGGAGGCAGCAGTGGGGAATTTTCCGCAATGGGCGAAAGCCTGACGGAGCAATGCCGCGTGGAGGTAGAAGGCCCACGGGTCGTGAACTTCTTTTCCCGGAGAAGAAGCAATGACGGTATCTGGGGAATAAGCATCGGCTAACTCTGTGCCAGCAGCCGCGGTAATACAGAGGATGCAAGCGTTATCCGGAATGATTGGGCGTAAAGCGTCTGTAGGTGGCTTTTTAAGTCCGCCGTCAAATCCCAGGGCTCAACCCTGGACAGGCGGTGGAAACTACCAAGCTGGAGTACGGTAGGGGCAGAGGGAATTTCCGGTGGAGCGGTGAAATGCGTAGAGATCGGAAAGAACACCAACGGCGAAAGCACTCTGCTGGGCCGACACTGACACTGAGAGACGAAAGCTAGGGGAGCGAATGGGATTAGATACCCCAGTAGTCCTAGCCGTAAACGATGGATACTAGGCGCTGTGCGTATCGACCCGTGCAGTGCTGTAGCTAACGCGTTAAGTATCCCGCCTGGGGAGTACGTTCGCAAGAATGAAACTCAAAGGAATTGACGGGGGCCCGCACAAGCGGTGGAGCATGTGGTTTAATTCGATGCAAAGCGAAGAACCTTACCAGGGCTTGACATGCCGCGAATCCTCTTGAAAGAGAGGGGTGCCTTCGGGAACGCGGACACAGGTGGTGCATGGCTGTCGTCAGCTCGTGCCGTAAGGTGTTGGGTTAAGTCCCGCAACGAGCGCAACCCTCGTGTTTAGTTGCCATCGTTGAGTTTGGAACCCTGAACAGACTGCCGGTGATAAGCCGGAGGAAGGTGAGGATGACGTCAAGTCATCATGCCCCTTATGCCCTGGGCGACACACGTGCTACAATGGCCGGGACAAAGGGTCGCGATCCCGCGAGGGTGAGCTAACTCCAAAAACCCGTCCTCAGTTCGGATTGCAGGCTGCAACTCGCCTGCATGAAGCCGGAATCGCTAGTAATCGCCGGTCAGCCATACGGCGGTGAATTCGTTCCCGGGCCTTGTACACACCGCCCGTCACACTATGGGAGCTGGCCATGCCCGAAGTCGTTACCTTAACCGCAAGGAGGGGGATGCCGAAGGCAGGGCTAGTGACTGGAGTGAAGTCGTAACAAGGTAGCCGTACTGGAAGGTGCGGCTGGATCACCTCCTTTTCAGGGAGAGCTAATGCTTGTTGGTATTTTGGTTTGACACTGCTTCACACCCAAAAAGAAGGGAGCTACGTCTGAGTGAAACTTGGAGATGGAAGTCTTCTTTCGTTTCTCGACGGTGAAGTAAGACCAAGCTCATGAGCTTATTATCCTAGGTCGGAACAAGTTGATAGGATCCCCCTTTTTACGTCCCCATGCCCCCCCGTGTGGCGACATGGGGGCGAAAAAAGGAAAGAGGGGGATGGGGTTTCTCTCGCTTTTGGCATAGCGGGCCCCCAGTGGGAGGCTCGCACGACGGGCTATTAGCTCAGTGGTAGAGCGCGCCCCTGATAATTGCGTCGTTGTGCCTGGGCTGTGAGGGCTCTCAGCCACATGGATAGTTCAATGTGCTCATCAGCGCCTGACCCTGAGATGTGGATCATCCAAGGCACATTAGCATGGCGTACTCCTCCTGTTCGAACCGGGGTTTGAAACCAAACTCCTCCTCAGGAGGATAGATGGGGCGATTCAGGTGAGATCCAATGTAGATCCAACTTTCGATTCACTCGTGGGATCCGGGCGGTCCGGGGGGGACCACCGCGGCTCCTCTCTTCTCGAGAATCCATACATCCCTTATCAGTGTATGGACAGCTATCTCTCGAGCACAGGTTTAGGTTCGACCTCAATGGGAAAAAAATGGAGCACCTAACAACGCATCTTCACAGACCAAGAACTACGGGATCACCCTTTCATTCTGGGGTGACGGAGGGATCGTACCATTCGAGCCGTTTTTTTCATGCTTTTCCCGGAGGTCTGGAGAAAGCTGCAATCAATAGGATTTCGCTAATCCTACCTTCCCGAAAGGAAGAGCGTGAAATTATTTTTCCTTTCCGCAGGGACCAGGAGATTGGATCTAGCCGTAAGAAGAATGCTTGGTATAAATAACTCACTTCTTGGTCTTCGACCCCCTCAGTCACTACGAACGCCCCCGATTAGTGCAATGGGATGTGTCTATTTATCTATCTCTTGACTCGAAATGGGAGCAGGTTTGAAAAAGGATCTTAGAGTGTCTAGGGTTGGGCCAGGAGGGTCTCTTAACGCCTTCTTTTTTCTTCTCATCGGAGTTATTTCACAAAGACTTGCCATGGTAAGGAAGAAGGGGGGAACAAGCACACTTGGAGAGCGCAGTACAACGGAGAGTTGTATGCTGCGTTCGGGAAGGATGAATCGCTCCCGAAAAGGAATCTATTGATTCTCTTCCAATTGGTTAGACCGTAGGTGCGATGATTTACTTCACGGGCGAGGTCTCTGGTTCAAGTCCAGGATGGCCCAGCTGCGCCAGGGAAAAGAATAGAAGAAGCATCTGACTCCTTCATGCATGCTCCACTTGGCTCGGGGGGATATAGCTCAGTTGGTAGAGCTCCGCTCTTGCAATTGGGTCGTTGCGATTACGGGTTGGATGTCTAATTGTCCAGGCGGTAATGATAGTATCTTGTACCTGAACCGGTGGCTCACTTTTTCTAAGTAATGGGGAAGAGGACCGAAACATGCCACTGAAAGACTCTACTGAGACAAAGATGGGCTGTCAAGAACGTAGAGGAGGTAGGATGGGCAGTTGGTCAGATCTAGTATGGATCGTACATGGACGGTAGTTGGAGTCGGCGGCTCTCCTAGGGTTCCCTCATCTGGGATCCCTGGGGAAGAGGATCAAGTTGGCCCTTGCGAACAGCTTGATGCACTATCTCCCTTCAACCCTTTGAGCGAAATGCGGCAAAAGGAAGGAAAATCCATGGACCAACCCCATCATCTCCACCCCGTAGGAACTACGAGATCACCCCAAGGACGCCTTCGGCATCCAGGGGTCACGGACCGACCATAGAACCCTGCTCAATAAGTGGAACGCATTAGCTGTCCGCTCTCAGGTTGGGCAGTAAGGGTCGGAGAAGGGCAATCACTCATTCTTAAAACCAGCGTTCTTAAGACCAAAGAGTCGGGCGGAAAAGGGGGGAAAGCTCTCCGTTCCTGGTTCTCCTGTAGCTGGATCCTCCGGAACCATAAGAATCCTTAGTTAGAATGGGATTCCAACTCAGCACCCCTTGAGTGAGATTTTGAGAAGAGTTGCTCTTTGGAGAGCACAGTACGATGAAAGTTGTAAGCTGTGTTCGGGGGGGAGTTATTGTCTATCGTTGGCCTCTATGGTAGAATCAGTCGGGGGACCTGAGAGGCGGTGGTTTACCCTGCGGCGGATGTCAGCGGTTCGAGTCCGCTTATCTCCAACTCGTGAACTTAGCCGATACAAAGCTATATGATAGCACCCAATTTTTCAGATTCGGCGGTTCGATCTATGATTTATCATTCATGGACGTTGATAAGATCCTTCCATTTAGCAGCACCTTAGGATGGCATAGCCTTAAAGTGAAGGGCGAGGTTTAAACGAGGAAAGGCTTACGGTGGATACCTAGGCACCCAGAGACGAGGAAGGGCGTAGTAAGCGACGAAATGCTTCGGGGAGTTGAAAATAAGCATAGATCCGGAGATTCCCGAATAGGTCAACCTTTCGAACTGCTGCTGAATCCATGGGCAGACAAGAGACAACCTGGCGAACTGAAACATCTTAGTAGCCAGAGGAAAAGAAAGCAAAAGCGATTCCCGTAGTAGCGGCGAGCGAAATGGGAGCAGCCTAAACCGTGAAAACGGGGTTGTGGGAGAGCAATACAAGCGTTGTGCTGCTAGGCGAAGCGGCGTAGTGAGTGCTGCACCCTAGATGGCGAAAGTCCAGTAGCCGAAAGCATCACTAGCTTACGCTCTGACCCGAGTAGCATGGGACACGTGGAATCCCGTGTGAATCAGCAAGGACCACCTTGCAAGGCTAAATACTCCTGGGTGACCGATAGCGAAGTAGTACCGTGAGGGAAGGGTGAAAAGAACCCCCATCGGGGAGTGAAATAGAATATGAAACCGTAAGCTCCCAAGCAGTGGGAGGAGCCCGGGGCTCTGACCGCGTGCCTGTTGAAGAATGAGCCGGCGACTCATAGGCAGTGGCTTGGTTAAGGGAACCCACCGGAGCCGTAGCGAAAGCGAGTCTTCATAGGGCAATTGTCACTGCTTATGGACCCGAACCTGGGTGATCTATCCATGACCAGGATGAAGCTTGGGTGAAACTAAGTGGAGGTCCGAACCGACTGATGTTGAAGAATCAGCGGATGAGTTGTGGTTAGGGGTGAAATGCCACTCGAACCCAGAGCTAGCTGGTTCTCCCCGAAATGCGTTGAGGCGCAGCAGTTGACTGGACATCTAGGGGTAAAGCACTGTTTCGGTGCGGGCCGCGAGAGCGGTACCAAATCGAGGCAAACTCTGAATACTAGATATGATCTCAAACAGGGGTCAAGGTCGGCCAGTGAGACGATGGGGGATAAGCTTCATCGTCGAGAGGGAAACAGCCCGGATCACCAGCTAAGGCCCCTAAATGACCGCTCAGTGATAAAGGAGGTAGGGGTGCAGAGACAGCCAGGAGGTTTGCCTAGAAGCAGCCACCCTTGAAAGAGTGCGTAATAGCTCACTGATCGAGCGCTCTTGCGCCGAAGATGAACGGGGCTAAGCGATCTGCCGAAGCTGTGGGATGTAAAAATACATCGGTAGGGGAGCGTTCCGCCTTAGAGGAACCACTCGCGCGAGCAGTGGTAGACGAAGCGGAAGCGAGAATGTCGGCTTGAGTAACGCAAACATTGGTGAGAATCCAATGCCCCGAAAACCTAAGGGTTCCTCCGCAAGGTTCGTCCACGGAGGGTGAGTCAGGGCCTAAGATCAGGCCGAAAGGCGTAGTCGATGGACAACAGGTGAATATTCCTGTACTACCCCTTGTTGGTCCGAGGGACGGAGGAGGCTAGGTTAGCCGAAAGAGATGGTTATCGGTTCAAGGACGTAAGGTGACCCTGCTTTTTCAGGGTAAGAAGGGGTAGAGAAAATGCCTCGAGCCAATGTTCGAGTACCAGGCGCTACGGCGCTGAAGTAACCCATGCCATACTCCCAGGAAAAGCTCGAACGACCTTCAACAAAAGGGTACCTGTACCCGAAACCGACACAGGTGGGTAGGTAGAGAATACCTAGGGGCGCGAGACAACTTTCTCTAAGGAACTCGGCAAAATAGCCCCGTAACTTCGGGAGAAGGGGTGCCTCCTCACAAAGGGGGTCGCAGTGACCAGGCCCGGGCGACTGTTTACCAAAAACACAGGTCTCCGCAAAGTCGTAAGACCATGTATGGGGGCTGACGCCTGCCCAGTGCCGGAAGGTCAAGGAAGTTGGTGACCTGATGACAGGGGAGCCGGCGACCGAAGCCCCGGTGAACGGCGGCCGTAACTATAACGGTCCTAAGGTAGCGAAATTCCTTGTCGGGTAAGTTCCGACCCGCACGAAAGGCGTAACGATCTGGGCACTGTCTCGGAGAGAGGCTCGGTGAAATAGACATGTCTGTGAAGATGCGGACTACCTGCACCTGGACAGAAAGACCCTATGAAGCTTTACTGTTCCCTGGGATTGGCTTTGGGCCTTTCCTGCGCAGCTTAGGTGGAGGGCGAAGAAGGCCCCCTTCCGGGGGGGCCCGAGCCATCAGTGAGATACCACTCTGGAAGAGCTAGAATTCTAACCTTGTGTCAGGACCTACGGGCCAAGGGACAGTCTCAGGTAGACAGTTTCTATGGGGCGTAGGCCTCCCAAAAGGTAACGGAGGCGTGCAAAGGTTTCCTCGGGCCGGACGGAGATTGGCCCTCGAGTGCAAAGGCAGAAGGGAGCTTGACTGCAAGACCCACCCGTCGAGCAGGGACGAAAGTCGGCCTTAGTGATCCGACGGTGCCGAGTGGAAGGGCCGTCGCTCAACGGATAAAAGTTACTCTAGGGATAACAGGCTGATCTTCCCCAAGAGCTCACATCGACGGGAAGGTTTGGCACCTCGATGTCGGCTCTTCGCCACCTGGGGCTGTAGTATGTTCCAAGGGTTGGGCTGTTCGCCCATTAAAGCGGTACGTGAGCTGGGTTCAGAACGTCGTGAGACAGTTCGGTCCATATCCGGTGTGGGCGTTAGAGCATTGAGAGGACCTTTCCCTAGTACGAGAGGACCGGGAAGGACGCACCTCTGGTGTACCAGTTATCGTGCCCACGGTAAACGCTGGGTAGCCAAGTGCGGAGCGGATAACTGCTGAAAGCATCTAAGTAGTAAGCCCACCCCAAGATGAGTGCTCTCCTATTCCGACTTCCCCAGAGCCTCCGGTAGCACAGCCGAGACAGCGACGGGTTCTCTGCCCCTGCGGGGATGGAGCGACAGAAGTTTTGAGAATTCAAGAGAAGGTCACGGCGAGACGAGCCGTTTATCATTACGATAGGTGTCAAGTGGAAGTGCAGTGATGTATGCAGCTGAGGCATCCTAACAGACCGGTAGACTTGAACCTTGTTCCTACATGACCCGATCAATTCGATCAGGCACTCGCCATCTATTTTTATTGTTCAACTCTTTGACAACACGAAAAAACCATTGTTCAACTCTTTGACAACATGAAAAAACCAAAAGCTCTGCCCTCCCTCTCTATCTATCCAAGGGATGGAAGGGCAGAGGCCTTTGGTGTCCCCTCCAGTCAAGAATTGGGGCCTCACAATCACTAGCCAATATGCTTTTCTCTCATGCCTTTCTTCGTTCATGGTTCGATATTCTGGTGTCCTAGGCGTAGAGGAACCACACCAATCCATCCCGAACTTGGTGGTTAAACTCTACTGCGGTGACGATACTGTAGGGGAGGCCCTGCGGAAAAATAGCTCGACGCCAGGATGATAAAAAGCTTAACACCCCTCATTCTTATTACTTTTTCATATTGAAAAAGAAATAAAAAAATGAAAAAATGAAAAGGTCGTCTTATTCAAAACCCCAATCATGACATCCCTTCTCTCCCACTTCACACCTCGGAACGCACCGTTCTTATAGAGATAAACGCGCTTTCACATCTTCTTAACCCGAAATGGCTGGGGAGAGGAAAGGTTCCTTTTTTTGAGGGTACTCCCGGGAACAGATCCAGTGGAGACGGGGTGGGGCCTGTAGCTCAGAGGATTAGAGCACGTGGCTACGAACCACGGTGTCGGGGGTTCGAATCCCTCCTCGCCCACAACCGGCCCAAAAGGGAAGGACCTTTCCCTCTGGGGGTAGGAAAATCATGATCGGGATAGCGGACCAAAAGCTATGGAACTTGGGTGTGGGTCTTTTGTCGAAATGGAATGGCCTTACTTTTTCTTTTTATTTATTATTTATCGTTAATGGTAGAATCATTACACATAGTATGCCCCGCCCATTAGCGTATTTTTTTGTTTTACGCCCCGTAACTCTTCCTCAGCCAGGCTTGGGCAGAATAGCAGAGCAAGTACAAGTATTAGTAGCATAACAAAAAAGCCTTCCTCGTCATTAATATGTTTGCTCGCGGTAATTGTGGCCTCTCGGGAGAATCGATGACTGCATCTTTGATGCACTGCTAGTACATCTGAGAATTCTTAATTGGCTAGTTGTAAATAGCCCCAGGGTTATGGAACAAAGGATTATCCCGGACCTACACCGAGGTATTGATGGTGATTCTCAAATATCGCAGAACAGAATGTGATACGATGAGATAGAATGCAATAGAAACAAAGACAGGGAAGGGGTTACCTACTTTTAACGGTCAAAGCGAGCTCTTTCATTCTGAATTAAAGAATTCAGAATGAATCAAATCTCCCCAAGTAGGATTCGAACCTACGACCAATCAGTTAACAGCCGACCGCTCTACCACTGAGCTACTGAGGAACAACGGGAGATTAGATCTCATAGAGTTCAATTCCCGTTCTCAACCCATGACCAATATGAGCTCGAAGCTTCCTTCGTAACTCCCGGAACTTCTTCGTAGTGGCTCCCTTCCATGCCTCATTTCATAGGGAACCTCAAAGTGGCTCTATTTCATTATATTCCATCCATATCCCAATTCCATTCATTTAATATCCCTTTGGTGTCATTGACATAACAGATGTCGTTTCTAGTCTATCTCTTTATATGGAAAGTTAAACAATCATCATATAATAATCCAGAAATTGCAATAGAAAAGAAAAAGGAGGTTTGTGATGATTTTTAAATCTTTTCTACTAGGTAATCTAGTATCCTTATGCATGAAGATAATCAATTCGGTCGTTGTGGTCGGACTCTATTATGGATTTCTGACCACATTCTCCATAGGGCCCTCTTATCTCTTCCTTCTCCGAGCTCAGGTTATGGAAGAAGGAGAAGAAGGAACCGAGAAGAAGGTATCAGCAACAACTGGTTTTATTACGGGACAGCTCATGATGTTCATATCGATCTATTATGCGCCTCTGCATCTAGCATTGGGTAGACCTCATACAATAACTGTCCTAGCTCTACCCTATCTTTTGTTTCATTTCTTCTGGAACAATCACAAACACTTTTTTGATTATGGATCTACTACCAGAAATTCAATGCGTAATCTCAGCATTCAATGTGTATTCCTGAATAATTTCATTTTTCAATTATTCAACCATTTCATTTTACCAAGTTCAATGTTAGCCAGATTAGTCAACATTTATATGTTTCGATGCAACAACAAGATGTTATTTGTAACAAGTAGTTTTGTTGGTTGGTTAATTGGTCACATTTTATTCATGAAATGGCTTGGATTGGTATTAGTCTGGATACGGCAAAATCATTTTATTAGATCAAATGTACTTATTCGATCTAATAAGTACCTTGTGTCAGAATTGAGAAATTCTATGGCTCGGATCTTTAGTATTCTCTTATTTATTACCTGTGTCTACTATTTAGGCAGAATGCCGTCACCCATTCTTACTAAGAAACTGAAAGAAACCTCAAAAACGGAAGAAAGAGATGTAGAAATAGAAACAACTTACGAAACGAAGGGGACTAAACAGGAACAAGAGGGATTCACCGAAGAAGATCCTTCTTCTTCCCTTTTTTCGGAAGAAAAGGAGGATCCGGACAAAATCGATGAAACCGAAGAGATCCGAGTGAATGGAAAGGAAAAAACAAAGGATGAATTCCACTTTCACTTTAAAGAGACATGCTATAAAAATAGCCCAATTTATGAAGCTTCTTATCTGGATGGGAATCAAGAAAATTCGAAGTTCAAAATACTTGAAGATAAAAATAAAGTCAAATCAAAAAGGAATGAATATAAAATAAGTAGTAAATTAATAAAAAGATTGATACATAAGATAAATACACAAAAAGGTAGGAAGAGATGCGCCCACCTCCTACATATTTGATACCTTCTCCTACAAAGAAACTCATGACACCAACTCCATTCGTAATTCCATCAATAACTCGTCTATCAAAAAAATGAGTTAATTCAGCCAATCCTCTTATCCCCCCAGTTAAGGATGATGCATAAAAAGAATCTATGTAACCACGATTATATGACCAATCATATATGACATTTCTTATTTTGTCCAAAAAAATTTTCTTAGATCCTATTTTCATTTTAACAAAAAAATTAATTAAATCAAAATTTTGCAAAGACGAATAAACGGGTTTATACAAAAAGAGCGCTATAAATATTCCAAAATAGGCTATACTAACTGAAAAAATTGCATCTTTTACAAATTCATACCAATCCAGAAAATTTTTCGAATTTTGATGTAAAAGATTTATAGACGGAGTTAGCCATTTTGATAATATATCCAAATCCATTCCTTTTTGATTGAAAGGAATTCCTATGAATCCAACAAACAAAGTAAATAGGACCAATACAAGTATAGGAAATAACATAGTATTATCTGATTCATAAGGATACGAATAAGTGTTCTTATTACCAAAATAGGTAATAGTCATAAAAGGTCGTGTCATTTTTCTTACATTCTCATCAATTCGATATGTCTTCTTCGAAAAAAAAGAAAGACTTTCATTATTATTCATTCTTAATAAGGTTAATAAACGAACACTTTTGTTAATTGTTTTCAAACCTCCTTTACCCCATAGAGAGATTGAGCAAAGTGAAGTACTTTTTTTTCCACTGTAATTTTGAAAATGAACATTTAAATGTCCCTCAAAAGTAAGTAAATAGATCCGAAACATATAAAATGCAGTTAATCCTGCTGTGGACCAAGCTATTATTGCGAAAATCGGTAAATACAACCAACTCTCATTAAGAATTTCATCTTTGGACCAAAAACAAGCAAGGGGTGGAATACCACAAAGAGAAAGTGTGCCTAATAAAAAAGCAGTTTTTGTAATTGGCACATGTTTTGTTAAACCCCCCATAAGAACCATATTCTGACTTTTATCTGGAGAATATCCAACAACAGTTTCCATTGAATGAATAACTGATCCAGATCCTAAAAACAATAATGCTTTTGAATAAGCATGAGTAATTAAATGAAATAAAGCAGTTCGATAAGACCCCATACCTAGAGCTAACATCATATACCCCAATTGAGACATTGTAGAATAAGCTAAACCTCTCTTAATGTCTTTTTGAGCAATAGCTAAAGTAGCTCCTAAAAATACTGTTATTATACCTATCAAAGAGATTAAATTCATTATATAAGGTATGACTATGAAAAGAGGAAGAAGCCGAGCTACAAGAAAAATTCCCGCTGCTACCATAGTAGCAGCATGTATAAGAGCCGAAATAGGAGTGGGCCCCTCCATGGCATCGGGTAACCATACGTGAAGAGGGAATTGTGCAGATTTAGCAACTGCACCGGCAAATAATAGAACGGCACACAAAATAACAAATAAAATATTGACCTCATTATTATAAATCAAGTTATTAAATATTTCGAATAAATCCCGAAATTCAAAACTACCTGTTATCCAATAAAACCCTAAAATTCCTAATAATAACCCAAAATCTCCTACTCGATTAGTTACAAACGCTTTTTGAGAAGCATTTGCCGCAGCAGGTCGTGTAAACCAAAACCCTATTAATAGATACGAACACATTCCGACTAATTCCCAAAAAATATAAATTTGTATCAAATTAGAACTAGTAACTAATCCCAACATGGAAGTACTGAAAAAACTCATATAAGAAAAAAATCTCAAATATCCTTGATCATGAGACATATAATTATCACTATAAATAAGAACCATAATCCCAACAGTAGTGATTAATATTAACATGATAGAAGTAAGTGGATCGATCAAATAGCCGAATTCTAAAGAAAAATCATTATTGATAATCCAAGACCATACACATTGATATATGGAACTCCCATTTATTTGCTGAATAGACAGATCAATCGACAAAATCATGGCTATACTTAACAATAAAACACTCTGAAAAGCCCACATACGACGAAGATTTTTTGTTGCCTTTGGAAAAAGAAGAAGCCCCACTCCTATTAACACAGGTACTGGAAGTGGAACAAACGGTATGATCCACGCATATTGATATGTATGTTCCATAAAAAAAA-TAAAA--AAAAAAAAGTTTTTTATTCTTAATTGTTTTCGATTCACCAAATCTTATCTCTTTCAAAAGGGTTAATAAAAAAAATCAAGATATCTACTAACTTAAACTAACTAAAATATAATTTTAGAATTTTCTATTTTTATTTATTCTGAGTATTTCCTAAAAACTTCAAATATTCAAAT-------CAAGAAGTCATAATTGGTCAAATAAAATGACTAAGTTACTAATACTAAGTTACTAATAAAAAGTGAATACTTAGTTATTAAGTAAGATATTGATGAAGATGCCG-AAAAAAAAAATTAAATTATTATTACTATTACAACAATTTATATCTATAGAGCAAGGATAAATAAAACCCTAAAACAGAGTACTTGATTCTGATATGAATCATAGGATCAACTAAAGTTAATAACTTGGCCCAATGAAACAAGAACTTCCCCCTTTTTAGTTAGTTTATTCAAAAAAATTAACTAATTTTTTATGGAATTGATTAATTGATTTCCATTTCAAAAAAAGACATTTATAGGATATAGGAAAGGCTATAATATCCGTCACTTTAATAGAAAATTAACAATAGAAAATTCACTTTATTTTCTATTTAATTTCTTTTTTATTTTCTATTTAATTTATTTGAAAATAGAAAATAAATAAATGAAAATAGAAAATAAATAAAAAATTACTAAAATTTCGTTTTATCAAACTATGTATACCTTAACTAATTATTTATTATAGTTAGTAATTAATTACTATATTAGTTTCATTCGAATTTGAAAATTTCAATTAGATTAGGCGTATTCTTTCCTCAATCTTGACCAACTAATAAAAAAAAAAAAAAAAAAAAAAAAATTACATGATCACATACCCTATTCCTTTTTCTT--TATATATATTTCTAGTAATGTTTTATTCTATTTCGAATAATATTTATTTCGATTTTCACATATCTATCTATATTTATTATTTTTTTTTTTTTTTATGAAGAAAATGCTATCTAAAAAACAAATAGATAATGAATAGTAAAGAACGATTCCTTTTCTTTTGAACAATAGATGTCTTTCACATCCAACTAGAATAATGAGTAACTTCTTAATTTTTAAATGGCAGTCCCAAAAAAACGTACTTCTATATCAAAAAAGCGTATTCGTAAAAATATTTGGAAAAGAAAAGGATATAAGGCAGCCTTAAAAGCTTTTTCATTAGGGAAATCTCTTTTGACCGGAAATTCAAAAAGTTTTTTTGTGCAACAAAAAAATAAGTAATAAAAGGTTGTAATAATCTGAATCGACTTGACTCAAAAAGTTGGTTAATTTCATTCAGAATATAAAATTAATGATTTCCATTACCTACTGTTTTGGACTAATCAATATGAAATGGGATTCTTTTCATTCTTATGATTTGTAGAATAAGAATTCTTTTGTTTACTTAATTCTAAAATTCTA---AAAAAAAAAAAAAGACTTTTCTTTAAAAAAAGAATAAACACAAGATACAAGGGTTTACCTTTCTTTTTAGTATACTTTATTATTTCTTTTTCTGGGGTGGAAATTCAGATTTTCCCCATCGACCTACTTACAATAATAAAAGTTTTTTCTTTTTTCTCTATTTCGATATCTATAAAGAGCAGATATAAGAGCTTTCTTCAAAATTAATGAATCGTTGAAACTAATTGATTAAGATTAAGTTTAAAAC-TTTTTTTTGTAATTTTATGAATTATTATTTCTCTGAATTACTATATATACCTCTATATATTTATATACCTCTATATATTTCCTGCTTTCAACCCAATCTATAAAAGTTTTTAGTTGGTATACTAACTATGAAAAATGTGTCAAATTTAAGTGATTCAAAATAGATCCTATTTTGTGTTCATTGAAAAAATGCATTTTTTCAGATTTATGAAATCAGATAAACGAGAAATGAATCATTAAAAAATGAAAATGAGAAAAGATTTTTTTTTTAGTTCTATCCCTAGATAGGGGTAGAACTATCTAGTTACAATAGTTCAATTCCAGAGGAGCATAAACTACAGGAAAGATCTAAGTTAAGTAAAACAACTGATATCCTAAAATAATAAACCTTCAAATCCCTATGAATTTTATTCATCAATTTTATTGAATTGACTCTTCAATCTCGACGATTGCATATGAATAGGCTATTATAAGTTTGAGCAAGCCGCCATGGTGAAATTGGTAGACACGCTGCTCTTAGGAAGCAGTGCTAGAGCATCTCGGTTCGAGTCCGAGTGGCGGCATGCCATCTTCTAAAAAAGATAGAATAGATCCTATAATAAAATCAATTCCCGATTTCCCTTCCGTAATTAAGGGATTCCTTTTTTTAATATTTTTTATGATATTTTTAACTATAGAACATATATTAACTCATATTTCCTTTTCGATTGTTTCAATTGTAATTACAATTCATTTAATAACTTTATTAGTCGATGAAATCGTAAAACTCTATGATTCGTCAGAAAAGGGCATGATAGCTACTTTTTCCTGTATAACAGGATTATTAGTCACTCGTTGGATTTATTCAGGGCATCTCCCATTAAGTAATTTATATGAATCATTAATCTTCCTTTCATGGAGTTTCTCCATTATTCATATCATTCCATATTTCAAAAAAAATAAAAATTATTTAAGTGCAATAACCGCGCCAAGTGCTATTTTTACACAAGGCTTTACTACTTCAGGTCTTTTAACTGAAATAAATCAATCCGCAATATTAGTACCTGCTCTCCAATCCGAGTGGTTAATAATGCACGTAAGTATGATGGTATTGGGTTATGCAGCTCTTTTATGCGGATCATTATTATCAATAGCACTTCTAGTCATTACATTTCGAAAAGACATAAAGATTTTTTTTAAAAGCAATCATTTATTAAATGAGTCTTTTTACTTTAACGAAATCCAATACATGAATGAAAGCAGCAATGTTTTTGGAAATACTTCTTTTTTTTCTGCGAAGAATTATTACAGATCCCAATTCATTCAACAATTGGATCATTGGAGTTATCGTGTTATTAGTATAGGGTTTATCTTTTTAACCATAGGTATTCTTTCGGGAGCAGTATGGGCTAATGAAGCATGGGGGTCATATTGGAATTGGGACCCAAAGGAAATTTGGGCATTTATTACTTGGACCGTATTCGCGATTTATTTACATACTCGAACAAATACAAAAATTCCCCCTGCAAATTCTTCAATTGTAGCTTCTATAGGCTTTCTTATAATTTGGATATGTTACTTTGGGGTCAATCTTTTAGGAATAGGGCTACATAGTTATGGTTCATTTATATTAGCGTCTAATTGAATTCAAGAAAATCTCTGACGAATATAAACAAAATAGAGCGTATATATATATATATATAAACTTCGTGTAAGCCAGCGAGAACCATGTGAATCACTACACTACTTGATTCAAATGGTTCTCACAAAGACCAAACATATCTGGTTAAAATTTCATTTTT-------------------------TTTACTTAACTTAAGAGAAGAAAAAAGACTTATTTTTTTTATTCATGAAAACGATCTAT-AAAAAAAATTAGATAAAATAAATTCGATCTTGTCAACTGATAATGAAAGAACGAAATCGGGGTAAATACCAATACCTACTACGGGTAAAAAAATAGAAATCAAAACAAATAACTCTCGCGGTCCAGAATCAAAAAAATAAGAGTTTGGAACATTAAATAACTTGTATCCATAAAACATCTGGCGTGACATAGATAATAAATAAATAGGAGTTAATATCATTCCAATTGCCATTACAAAAGTAATTAATATTTTTGGCATTAAAAGATATTTTTGGCTGGTAATTATTCCAAAAAATACCATCAATTCTGCAACAAAACCACTCATACCTGGTAATGCAAGAGAAGCCATTGAAAAGCTACTGAACATCGTGAATATTTTTGGCATTGGGATAGCTATTCCGCCCATTTCGTCGAGATAAGCAAGACGTATTCTATCATAACTCGTTCCTGCCAAGAAAAAAAGTGCAGCACCAATAAGTCCATGAGAGATTATTTGTAAAAAGGCTCCATTGAGTCCCGTCTCAGTTATAGAACCAATTCCTATAATTATAAAACCCATATGAGATACAGAGGAATATGCTATTCTTTTTTTTAAATTACGTTGAGCAGAAGATGTTAAAGCTGCATAGATTATTTGCATTGTGCCTACTATCATTAACCAAGGAGAAAATATAGAATGAGCATGAGGTAATAATTCCATATTGATCCGAACCAACCCATACGCTCCCATTTTTAATAAGATTCCAGCTAGAAGCATACAAGTACTGTAATGCGCTTCTCCATGGGTATCCGGTAACCATGTATGTAGGGGTATAATTGGCGATTTGACAGCAAAAGCAATAAAAAATCCAATATATAATATTATTTCCAATGCCACGGGGTACGATTGATTAACTAATGTTTCAAAATTTAATGTTGGTTCATTAGAATTATATAAACCGACACCCAGAACTCCCATTAAGAGAAAAACGGAACCTCCCGCAGTGTACAAAATAAATTTTGTAGCCGAGTACAGACGTTTCTTTCCCCCCCACATAGATAGAAGTAAATAAACGGGAATTAATTCTAACTCCCACATGAGAAAAAACAGTAAAAGGTCTCGAGAAGAAAATAATCCTATTTGACCGCTGTACATTGCTAACATCAGGAAATGAAATAATCGAGAATCTCGAGTAACTGGAAAAGCCGCTAAAGTAGCTAAAGTAGTGATAAATCCCGTCAGTAAAATAGGTCCTATAGAAAGTCCATCTATGCCTAATCTCCAGTGGAAATCAAAAAAATTAATCCATTTATAATCTTCGACTAGTTGGATTAATGGATCGTCTGATTGAAAATGATAACAGAATGCATAGGTCGTTAGAAGGAGTTCTAATATAGATATACATACAGTATACCAACGAATTGTCCTATTTCCTCTATGGGGAAGAAAGAAAATTAAAGAACCCGCAAATATTGGCAAAACTACAATTATTGTTAACCAAGGAAAAAAATTCGTGGTAAAGACAAGATACACTTAGACCAGAAAAACCCATACTCGAAA--AAAAAAATGTTATTCTCGAGCACGGGTTTTGTCGAT-AAAAAAAATCAAATGAATTCAAGTGAAGTTTTCTGGAACGTATCCGTATCAATAAGCTAGACCCATGCTGCGAGTTGTTTCATGCCATAAATAAACTCGAACACTCAAGAAATCCGTTGGACAGGCGGATTCGCATCTCTTACAACCGACACAATCCTCTGTTCTTGGAGCAGAAGCAATTTGCTTAGCTTTACACCCGTCCCAAGGTATCATTTCTAATACATCTGTGGGGCAGGCTCGGACACATTGAGTACACCCTATACATGTATCATAAATTTTTACTGAATGTGACATTGAATCTATACATTTTTGAATGTCATAAATTTTCGATCTAGTAAACTTAATAAACAAATCTTATTTAGTTCCCAGACGAATCGATGAGTTACCAGAATTTTTTCTAATCAATCTATTTCTGGATTGACTTATGAGGGAGGGCCAAGATACTTTGATTTCTTATGTTCTTGTAAACATGATCATATCTTACGCGGGAAATATATTAATTCGAATTAATTGATGAATATTAGAATTTATATAATTCATATTATTTATTCAACAAATTCGATTGGTTAATACGAGTTGATTTTCTGTTCCGATAAATTGACGAAACAATAGCCAGTCCAATAGCTGCTTCAGCGGCTGCAATAGCTATAACAAAAATTGAGAAAATAGATCCTTTTAATTGACGATTATCAAAAAAATCAGAAAATGTTACAAAATTTATATTAACTGCATTCAATATAAGTTCAAGACACATAAGGGCTCTAACCATGTTTCGACTCGTAATCAATCCATAAATACCCATAGAAAATAAATAGGCACTCAAAACAAGTACATGTTCGAGCATCATTAACCAACTCCTTATCAATATCAATTCATTTCAATATGAACAACAATTCAACCGATTCTATTGACTAAAATCTAACAAGTACGGAACAAAACAAAAGAGTATATTGGTAATAGATTGAACTAAAAACATTTCTATTTTAGACATGAATTCAAATAGAATGGAAGAAAAATGAATGTGATAATCTAGAACAAAGTTTAATTTAGATTCCTAGTTATAAAGATTTATTATTGACGAGCTACAGCGATTGCACCTATTAAAGCAACTAAAAGAATTATTGAAATGAGTTCAAATGGAAGAAAAAAATCTGTTGATAAATGAATACCAATTTGTTGACTATTACTTATCAAATCTTGCTCTAGAATCTGGTTTGGTCTTGTAGACCAAAGAATCCCGTACCATGACGTATCTAGAATAGTAGTAATTAGTAAAACAAAAATACTTGTACAAACCATTGAAGTAATTCCATCTCCAACGGTCCAAAGATGAAAATCTTTGTAATATTCTGAATCATTCATGAACATCACAGCAAATATTATTAAAACATTTATAGCTCCTACATAAATAAGGAGCTGCGCAGCAGCTACAAAATGAGAGTTCGATAGAATATAGAATAAGGATATAAAAACAAAAACCAATCCCAATGAAAAGGCAGAATAAATTGGATTGGGAAGTAATATCACTCCTAGACTTCCTAATATAAGACCCAATCCCAGGAAGACTAAAAGAAAATCATGTATTGGTCCAGGTAAATCCATTCTATGTAAAATAATAAAAAAATCAAAATATCATGACTTTGTTGACCTGACCAGGAAAAGGGAAGTTACTTTATTCTATTTTTTAGAATCTATTAATTGAATTAAATCCTAATAAATATAGATTGATGTAGATACAATTATTGGACCAATCTCATTCTTTATCCGAAAGAATAATTTGAAACTATATATTTTAAAAC-----CATTACTATAATATAGAAATATAGAAAATATAGAAATTTTTAATATAAAAATGGATTTTGAATTATAATTCAATCCCGATTCTCACCAACCAATCATTGGATTTGTAGTTATTGACCAAGAAAAAAACCTCATTTCTGTAGATCAAAGCTGAACCTTAGTAATTGAAAATTGTTCTTGAATCTAAAGATTTATCCATTTTTTATTTGAGTCGAATTCAAAATTGTTCGAATTGTGTAATCGTCAATTACTGACATTGGTAAACGACCCAAAGCAATTTGATTATAATTCAATTCGTGACGATCATAAGTAGAAAGTTCATATTCTTCAGTCATTGATAAACAATTTGTTGGACAATACTCAACGCAATTGCCACAAAATATACATATTCCGAAATCAATACTGTAATTAAGCAACTGTTTCTTTCGAATATTAGTTTCCAATTTCCAATCAACAACAGGTAGATCTATAGGACATACACGAACACATACTTCACAAGCAATGCATTTATCAAATTCAAAGTGAATTCGGCCCCGGAATCGCTCCGATGTGATCAATTTTTCATAAGGGTATTGAATAGTTACAGGTAAACGATTCGCATGAGATAAGGTAATCATGAAACTTTGACCAATGTACCTTGCAGCTCGTATTGTTTGTTGACCATAAGTCATGAACCCAGTTACCATAGGGAACATATCTTAAATATCTATAAAAA-TTTTTCTATTTATTTCTTTCTCTTGTTTGATGTGATGTTTGAGACAAGTCGTGAATATAAAATATCATAGTCATTTACAGTGAAAAAAGTTGGGAAGAAGTTGTTAATAATAGATTACCTAGAGAAATAGGTAAAAGAAATTTCCATCCAAGATTTAATAGTTGGTCCATTCTCAGCCTTGGTAAAGTCCATCTTGTTGCAATAGAAATGAACAAAAACAAATAAGTTTTAGCTAATGTAATAAAGATACCAATTATTGTTTCAAAAACTCTTCCTGATTTATTTATTTCAAAAAGCTCAGGAATGAATATGTACGGAATAGAAAGATTCCAACCCCCCAAGTAAAGAACTGTTACAAATAATGAAGAAACTAGTAGATTTAAATATGAAGCAACGTAAAATAAACCAAATTTGATACCTGAATATTCAGTTTGATAACCTGCTACTAATTCTTCTTCTGCTTCTGGTAAATCAAAAGGTAATCTCTCACATTCTGCTAGGGAAGAAATTAGAAAAATGATAAACCCTATAGGTTGCCGCCACAAATTCCATCCCCAAAAACCATATTTTGATTGCGCTTCAACTATATCAACTGTACTTGAACTGTTAGATAATTATAGTCGGTGATAACATCACTGGTATCATCTCTATTACAGAACCGTACATGAGATTTTCACCTCATACGGCTCCTCGAGGGTCACAACTAAATCTAAGGACCAGTTCGGTATTTTTTATCTTGATCTATTTGTAGGATAGATAAAGTAAAAATCTATCGTAAGGTTCTGAATTAGACCAATGGAATTCTGTCTGCTATATTTATAATAATAAATAATAAATAAAAAGTGCTTCTGAATGGATCTCATCTTTTTTTTTTTTTTAACAATTTTATTTTTA--TTTTTTTTGTTGAGTAATAACTTAATCCTTGAATAAAATGTTTTTTGTAGCAGTATTAATTAATAGATATTTCAACCTATCATTTTTGATTACAAATTACAAAAATTAGACATTATATTAGTTTATGAATCATGACAAAAATTCTATTTCTCTAAAGTCGTATATAGGAAAGAAATAATAAAAAGCTCTCTTTTTTTTTTCTATTCCATTCTTTCTATTTTATCTTTTCGTTCCTATTCTCCTTTCTCAGAAAGGGGGAGACTAAAAAAAGGTAAAGGATTACTTCGTTCCTGATAGTTATTTACTTAATCAGTGGATAGGAGCATACTCTGGATCGAAATCATGGGGAGTACTGCTTTATTATTTCTACTAACTTAAAGCCCCAATTAGAATTG-TTTTTTTTTAGAAATATCCAGTTGGATAACTTTCCTAATTTCCATTACTAATCCTTTTTGTATCTTGGTGTTCCTAACTATCCACTCTTTTTTGTTCAATTCTCTGTTATGTTAATACATATATGGTAATAGATAGTAAAAACTCCATAGAGTTTATCTTTTAAACCCGCTTCAAGCCACGATGACTAATCGATCAACCTTGGGGTAAACAATCTATACTGTTTACTTTTCACTTAACTCTTGTACATAAGAAATGAGACTCAATCTTTTTACTGCGAATTTATAAGCCGTTTTCTTTCACTCATATAACTATTTGGTTTAGTTCATCAACTCGAATGATGAATAAAAAAATGAAAATATATTCAATTCATTTAACTTCTTTTCCTAGAAAAAGGTAAATAAGAGAAAGTTTATGTTTCAACGAATCACACGTAGAGAAATTGATAACACACATAGAGTTAATGGTATTTCATAACTAATTGATTGAGCAGCAGCCCGTAGACCACCTAAAAAGGAATATTTATTATTTGATCCATATCCTGACATAAGAAGTCCAACGGGAGCAATGCTTGAAATGGCAATCCATAAAAAAACACCGATACTGAGATCGGCTAGAACAAGACGATAGCCAAAGGGAATTACTGAATAACTTAATAAAATTGATATGACTGCTATGGATGGTCCAATACTGAATAAACGAGTATCTCCTCTAGACGGAAAAAGATTCTCTTTGAAAAGCAATTTTGTCCCATCTGCTAGGGCTTGAAGAATTCCCAAAGGTCCAGCGTATTCGGGGCCAATACGTTGTTGTATCCCCGCAGATATTTCTCTTTCCAACCAAACAATTACTAGTACACCTATTGTGATTCCTAATACAAGAGTCAAAATAGGAACAAACATCCATATGATCCCATAGACTTCTTTTAAGGATTCCAATCTAGAAAAAGAATTAATAGCTTGTACTTCTGTTGTATTAATTATCATTTCAACGATCAACTTCTCCCATAATGATATCTATGCTACCTAGTACCGTCATAATATCAGCCAATTTCAGTCTTTTAACTAATTGAGGAAGAATTTGCAAATTGACAAAACCCGGCGGTCGAATTTTCCATCTCCAAGGAAAAACATTCTGATCTCCTATCAGAAAAATTCCCAATTCTCCTTTTGGAGCTTCGACTCTTACATAAAGTTCTTGCTTCGACAATTCAAAAGTTGGAGAAGGTTTTTTACTAATGAATCGGTATTCAAAATCATTCCATTCGGGATTCCTTACTCTATCAAAGCGCCGAATTTCTAAATTTTCATAGGGCCCCCCCGGAATTCCTTCCAGAGCCTGTTGAATAATTTTTATAGATTCTGTCATTTCACTGATTCGTACTAAATAACGAGCTAATGAATCCCCTTCTTTTTGCCATTGGACTTCCCAGTCAAATTCGTCATAACATTCGTAATGATCAACTTTACGAAGATCCCATTGTATTCCGGAAGCTCGTAGCATTGGTCCTGATAAACCCCAATTTATTGCTTCCTCTCCGCCAATAATGCCTACTCTCTCAACTCGTTCTAAAAAAATAGGATTCCGTGTAATAAGCTTTTGATATTCAGCAACTCCTCTTAAAAAATAATCGCAAAAATCCAAACATTTATCTATCCAGCCATGAGGTAGATCAGCAGCTATTCCTCCAATACGAAAATAATTATGCATCATTCGCATACCGGTGGCAGCTTCGAATAGGTCATATATAAATTCTCTTTCTCGAAAAATATAGAAGAAGGGAGTCTGTGCACCAATATCTGCCATAAAAGGTCCAAGCCATAACAAATGAGAAGCTATACGACTCAACTCCAACATAATTACTCTGATATAGCTGGCCCTTTTAGGTACTTGAATATTTCCCAACTGTTCTGGTGCATTTACGGTTATTGCTTCTGTAAACATAGTAGCTAAATAATCCCAACGTGTTACATAAGGCAAATATTGTATAATTGTTCGGTTTTCTGCAATTTTTTCCATCCCTCTGTGTAAATAACCCAATATTGGTTCACAGTCAATAACATTTTCACCATCTAGAGTAACGATGAGTCGAAGAACACCATGCATTGATGGGTGGTGAGGGCCCATATTGACTATCATGAGGTCTTTTCTTGTAGCTGGTGCAATCATAGGTTTTTCCCGATTCATTCTTCCATGAATTGCTGAAAGTGAAAAGAGGTTCATCCAAATTTAAGTGAATAATTCAAAATGACTTTTAAAATTAACGAGTTTTTGTTTCTCGAATATTCAACTGACCCATTAATTCTTTATAACGTACTCTATTTTTTTTTGACAAATAAGCTAGTATGCGTTGACGTTTTCCCAGAATTTTCCGCAGACCTCTCTGAGATAAATAGTCTTTTTTGTGCAATTCCAAATGTGAAGTAAGTCTTCGTATCTTATTGGTAAAACTTAACACTTGAAATTCAACAGACCCTCGGTTTTCTTCTTTTTCTTTTTGTGAAATAACTGAAATGAATGAATTTTTTACCATAAAAATAAAAGAATTTTTCTCCCTTTTTTTAATATGAATTTTACCGATCAGTAATAATAATGTCAGTTATTTTAATCTGGTATACACAATAATTTGAATTTTTTATGGGATTCTAATTTTATCACATAAAATTAATCAATCCAATTGAAAATTGGATTGGGATACAAAAGAATAGTACATTTTTAAATTTTCAAAAGAAAATCTTTTAAATC-----TAAAATTAAGAAGATTTTGTTAATTCGTTTCTAGATATAATTGATACCTAGATATAATTGATACGTCATTGAATTAGTATCATATATTAGAATAGGATGTAAGACAAGTCAGGTGTGCATCTGTTTGCTTTCATATATCAGATATGGTACAGGATATATAGGAAAAATGTATCATCAACGATTTTTCAATCGTGATATATATGTATCCTTAACATACTGAAACGACTGCCATTATTGGTATCAAACCAATAGCGATTCATACAAGCTAAATCTTCTAATCGATAATTGGGCCAAAGAAAGAATTTTAATTTTATTAATTTATCTCTATCAAGATCTTTATTTTCATCCAAAAATTGACCCCAATTTTTGACCTTGTTCCTATTACAAAATATTGGATTTCTATCCACACCATACTTAGTCTTTGAATTGAAACAAATTAGAATTCTCAATTCTCTACGACGTCTAGATGATAAAATATTTTCAGGAACAAGCAAATCATAATGATTTTTGTCTCTATTTTTAGTTATCCTTTGATGATTTCTTGGAATGAATTCATTAAAATCCTTCTTATCAATATATCTTTGCTCTTGGTATCTTTGATTAGTTTGATGCCTACTCTTATGAACTAAAGAAATACCGATGGTTTGATACATAATAAACTGTCCATTATTTTTTACAGACAGACGAAGGGGTTCTATAATCAATATCCCCCTTTTCATCAATTCTGTAAGAGGTAAATTCTTCTGAATCGGCATTATATCCAGATTCATTTCTCTCCTTTGAATAGAGGATATAGTAATGTTTCTTGGCTTTCTCAGTCTAAGCAGGAGACAATATACTTGGATATTATTGATCATTCTTTGATTCAAACCATCATCCCATCTCAATTGAAAAAGTAAATACCTTTTTAGGAAGAAATCTAGTTCTGCTTCCGTATTGCTCTTGTATTGTTTTTTCTGTTTACGTTTTTTCATGTCTGATTCCGAATAATCCTCTTCAATATTTTTTTGTTGGTTTGAGAGAACAGATACAAGATTTCCTTGGTTTTGTGCATTTGATCTAAGATCTCTTTGGCCTGCGGATTCCTTTTCTTTTTGATTTTGATTCTTTAATTCAAAAGATTTTTTTTCATTCGATGGTAGAATCCCTTGTTGCTTTCTATTGATGTTTTTATTTTTACTAACATTTTCATTTATATTCAAATTTAAAAAAAGTAATTTACTTGGTATAAACCACGGTTTCATTTTATATGCATTATAAAGTAGTACAAATTCTGGGAAGAACCAAAGTTCTAGATTCGATATGGGACGACTTAGTATTTCTTCATTCATTCCCATCCAATCCAATTTTTTTTTTTTTTGATTGGGTAAATTCATTTCTTGATTTTGATGAATCGTAAGATAAAAAAGATCTTTTTTATCAATTTTATTAATTATTTGATAATTAGTAAGCCCGGTCTTAGTATTTTTATTACTGTTGGTATCGATCTTAATCCAAGCCTCAATATCGAATTTCTTTCTAAGACAAAAATTGATAATTTTCCAATCAAAATATTTTCTATCCGGACTTTTTTCCATTTCCATATATATAATATCGCTTTTTCCTAGATAATTATGGATAGGGATATCCT------TTAGTATATCAAACAATTTGCCTTTATGTGTGTTGGAATTAGAATAACTTTCTTGATTCTTATTTATTTGAAATGGTAATCCATAAATATATGGGTCTCTCTTATTTTCATAATTAATAGATCTATAAGATAAAAGATTATATCTATAGTGTTTTTTAAAATTATCCTTTTGATTTGGTAATGAATATACTTTGTAATCATTTTGTTTTTTGTAATGAATTAATTGGTCTTTTTCATATGAATTCTCTTTGTTTAAATTTTGATTTTGAATTGTATGTGTACGACATTGATTGATTCTATTTCGCCATTTTTGTGCTATTAATCTAGACCAGCTAATCTGAGATAAATTGTATTGATAATGACCTCTTAACCAGGTTTTCCATTGATTTATTCCAGAATTCAAAAGTTTTTTATGTTTTAATTCAGAATGAATTATTCCTTGTGTTCCAAAATAATCTTTTATTGAAGTCTTAAGAAAAAAAGATGTTCCGTGATATTGAAGAATAGATCTTAACTTATACAAGTTAAGAACTTGGGTTTGTGATAATTTGAAAAATACATATGCTTGTGATAAGGAGGATAAGTCACAAAAATTCTGTGAATTCTTATTACTAATATTATAAAGTGACTTTTTTATGGTCGAAATAAAGTGAATTGTATTTTGATTTTTTTTTGTTTTATTAATTATTTCTTGATTTGTTTTATTATTGTAAATGGATTTATCAATAATTTTTTTTGTTGATTCAAGAAAAAGTTGTATATTAATTCTGGAAATATTAATGATAGATAGAAGTATATCTCTGTATATCCTTTCAATGAAAATTTTTATAAAATAATGTAATTTACGGATTAATCGAGCGTTTCTTCTTTTTAATATTTGCCAAATATTTTTTGATGATTCGAATCTTTTAGCATTATAACTTGGTTTATTAGGACTAATGTTTATTCCTGGAGTCACTTTGTTTTTCTCTTTTGTAATTCTTTCTATTTGATTTCTGATTGTGCTTGTTCTATCAGTCAGATCCTTCATTTTTTTTTCTGTCAGTAAATAATTTGTCCAATTTGTAGATCTAATTTGACTAAAGGATTCATGAATTATCTGATTGGGGATTATAGAATCTTTTTCTTTTTTAGTTTCGCTTGATTTATATACTTCTCTCAATCTAAAAAATAGAATTAGATTTACTTTTGAGAGTTCTTTTATTATTCTTTTTAAAAATAGAATTCCTTTGATAATCCATTTTTCTTTTGAGATATTTAGAAATAATTTTGTTCTTTCTTTTAAAACTTTTATAACTAGAAAATACTTCTTTTTCAATTTTCCAATTTTTTTTTCGAGTTTCTTAAAAATGGGTTCAAAAAAGGAAGACTGTTTTTTGGGGGAACCAAAAGGAAGTTCAGCTTCCATTCCCAAAACTGTTAAAAAACTAAAATCATCTTTTGGCACTTTCTTTTTCATTCGATCCATCTGAGAAAACCGTGGCTTAGATCTGTGCCAAGGTTTCAGACGGAAAGGAAATAGGATCTTTATCTGAATGCCCTCGATTAACCAATTTTTCGGAAATTCTGTTTCTGATAATAGAACACCATCATAGGTACATTTTATATGTATTTCTCTATTCCATTCCCTAAAATCTTCAGACCATTCGGGAATTTGCAATAATAGCATACGGCAAATATTTTTAGCTATTATTAATGAAGGTAATAGAATATATTTTCTAAGAGTCGCTTGAATTATTAACATGGAACCTCTTATTACTTGAGCAAACGGAATGGTATCCCAGGCTTCTGCTATTTCTATTCGTGCCTTCTCCTTTCTTTTGTTCTCTTCTTTTTTGTCCTTCTCCCTTTTTTTCTCCCCTTCTTTTCTCTCTTCTTCTGGATAATCTGAAATTTTTAATTCTGTTTCCTTTCCTATCCAGTTTCGAAAAATGAATTTCATCAGTCCGGAGATATCAAAATAAAAAAAGTTTGATTTGTCTATTCTGTCCAAAAAAAGGGAGGAATGCGCATTTGCTTGAAAGAGTTCGCAAATAACTGTTTTACGTCTTTGGGCTCGCATAGAACCTTTGATTATATTTCGACGAAAATCCGATTGTTGCGAATAACGTATCAAAGCCGCTTCGTCTATTTGATTAGGATTATAAATATCCTTATTATTAGTATCGGGATTTTGACGTTTATTAGAAAAAATCACTATACGTCTGGCTTTTCTTGAACGAATCTGATGATCTAATGGTATTTTTTCTTCACTTTCTATTTCATGTTGTTCTAATTGATTGATTAATTTGTACGACCATCGAGGAACTTTTTTACTGATTTCTTTTATTCCAATAGATTTTTTTTTTTTTTGATCATTAGGCTCGGTTATAATTGCGTTGAAACAAAATTTTTGAAATTTTGTTTCATTTTCTGAATCCATTCGTCCTTGTTCTGAAAAGAAATAGAGTATTTTAAAACGAAAATTCGATTTTGAATCTCTAGCAAGTTCATTGATTAAAGTAAAGAAATAACTCATTTTTATAGATAATGGTTTTTTATCAAATATATCTATTTTCTGTTCAAATTCTCGGTAATCAGTATCAGTAAGAAAGATAGCATGGATCTTATTTGGTTCTATTAAAGTTGCTATCGAAGTTTTTTTTAGGATTAAAGGTGAAAACAATTTATTGATTTTTCCACGTTGTGGCCCATTCACTAAAGGATCATATATTTTTTGAAAGTATTCTTTTTTAGTTCCGTTATTACACAATCTAATCCTTTTTTCGAGTATATCTAGAGAAAGAGACCCTTTGTCTAGAGCTTCAATTCTATTTATCAACTCGTTGTTTAGATTGTTACTTTTTTGTTTGTTGATAGAAACCCAGTGATTATACAGTTCATCAGAGGAGAGTTTTTCTATTATGGATAAGGGTCTCTTTCTTTGTATCATTTCTAAAAAAGTGTATAAACCGGGCGGAAACATAAAAGATATTTTTTTCTTTCCGTAACTTTGGCATGTATAAAAAAAATATTGTGACATTTCTTTTCTTACAGCATTTTCAAATCTATTATTTTTTATGTATCGCAACGGTCGATTCCATCTATTAGAATTGAAAAGAAGAGTTACAAGAGGTTTTTCAAACCAGAACAAGTCTTTATTTTTTTCTTTATTTTTATCTTCAAGTATTTTGAACTTCGAATTTTCTTGATTCCCATCCAGATAAGAAGCTTCATAAATTGGGCTATTTTTATAGCATGTCTCTTTAAAGTGAAAGTGGAATTCATCCTTTGTTTTTTCCTTTCCATTCACTCGGATCTCTTCGGTTTCATCGATTTTGTCCGGATCCTCCTTTTCTTCCGAAAAAAGGGAAGAAGAAGGATCTTCTTCGGTGAATCCCTCTTGTTCCTGTTTAGTCCCCTTCGTTTCGTAAGTTGTTTCTATTTCTACATCTCTTTCTTCCGTTTTTGAGGTTTCTTTCAGTTTCTTAGTAAGAATGGGTGACGGCATTCTGCCTAAATAGTAGACACAGGTAATAAATAAGAGAATACTAAAGATCCGAGCCATAGAATTTCTCAATTCTGACACAAGGTACTTATTAGATCGAATAAGTACATTTGATCTAATAAAATGATTTTGCCGTATCCAGACTAATACCAATCCAAGCCATTTCATGAATAAAATGTGACCAATTAACCAACCAACAAAACTACTTGTTACAAATAACATCTTGTTGTTGCATCGAAACATATAAATGTTGACTAATCTGGCTAACATTGAACTTGGTAAAATGAAATGGTTGAATAATTGAAAAATGAAATTATTCAGGAATACACATTGAATGCTGAGATTACGCATTGAATTTCTGGTAGTAGATCCATAATCAAAAAAGTGTTTGTGATTGTTCCAGAAGAAATGAAACAAAAGATAGGGTAGAGCTAGGACAGTTATTGTATGAGGTCTACCCAATGCTAGATGCAGAGGCGCATAATAGATCGATATGAACATCATGAGCTGTCCCGTAATAAAACCAGTTGTTGCTGATACCTTCTTCTCGGTTCCTTCTTCTCCTTCTTCCATAACCTGAGCTCGGAGAAGGAAGAGATAAGAGGGCCCTATGGAGAATGTGGTCAGAAATCCATAATAGAGTCCGACCACAACGACCGAATTGATTATCTTCATGCATAAGGATACTAGATTACCTAGTAGAAAAGATTTAAAAATCATCACAAACCTCCTTTTTCTTTTCTATTGCAATTTCTGGATTATTATATGATGATTGTTTAACTTTCCATATAAAGAGATAGACTAGAAACGACATCTGTTATGTCAATGACACCAAAGGGATATTAAATGAATGGAATTGGGATATGGATGGAATATAATGAAATAGAGCCACTTTGAGGTTCCCTATGAAATGAGGCATGGAAGGGAGCCACTACGAAGAAGTTCCGGGAGTTACGAAGGAAGCTTCGAGCTCATATTGGTCATGGGTTGAGAACGGGAATTGAACTCTATGAGATCTAATCTCCCGTTGTTCCTCAGTAGCTCAGTGGTAGAGCGGTCGGCTGTTAACTGATTGGTCGTAGGTTCGAATCCTACTTGGGGAGATTTGATTCATTCTGAATTCTTTAATTCAGAATGAAAGAGCTCGCTTTGACCGTTAAAAGTAGGTAACCCCTTCCCTGTCTTTGTTTCTATTGCATTCTATCTCATCGTATCACATTCTGTTCTGCGATATTTGAGAATCACCATCAATACCTCGGTGTAGGTCCGGGATAATCCTTTGTTCCATAACCCTGGGGCTATTTACAACTAGCCAATTAAGAATTCTCAGATGTACTAGCAGTGCATCAAAGATGCAGTCATCGATTCTCCCGAGAGGCCACAATTACCGCGAGCAAACATATTAATGACGAGGAAGGCTTTTTTGTTATGCTACTAATACTTGTACTTGCTCTGCTATTCTGCCCAAGCCTGGCTGAGGAAGAGTTACGGGGCGTAAAACAAAAAAATACGCTAATGGGCGGGGCATACTATGTGTAATGATTCTACCATTAACGATAAATAATAAATAAAAAGAAAAAGTAAGGCCATTCCATTTCGACAAAAGACCCACACCCAAGTTCCATAGCTTTTGGTCCGCTATCCCGATCATGATTTTCCTACCCCCAGAGGGAAAGGTCCTTCCCTTTTGGGCCGGTTGTGGGCGAGGAGGGATTCGAACCCCCGACACCGTGGTTCGTAGCCACGTGCTCTAATCCTCTGAGCTACAGGCCCCACCCCGTCTCCACTGGATCTGTTCCCGGGAGTACCCTCAAAAAAAGGAACCTTTCCTCTCCCCAGCCATTTCGGGTTAAGAAGATGTGAAAGCGCGTTTATCTCTATAAGAACGGTGCGTTCCGAGGTGTGAAGTGGGAGAGAAGGGATGTCATGATTGGGGTTTTGAATAAGACGACCTTTTCATTTTTTCATTTTTTTATTTCTTTTTCAATATGAAAAAGTAATAAGAATGAGGGGTGTTAAGCTTTTTATCATCCTGGCGTCGAGCTATTTTTCCGCAGGGCCTCCCCTACAGTATCGTCACCGCAGTAGAGTTTAACCACCAAGTTCGGGATGGATTGGTGTGGTTCCTCTACGCCTAGGACACCAGAATATCGAACCATGAACGAAGAAAGGCATGAGAGAAAAGCATATTGGCTAGTGATTGTGAGGCCCCAATTCTTGACTGGAGGGGACACCAAAGGCCTCTGCCCTTCCATCCCTTGGATAGATAGAGAGGGAGGGCAGAGCTTTTGGTTTTTTCATGTTGTCAAAGAGTTGAACAATGGTTTTTTCGTGTTGTCAAAGAGTTGAACAATAAAAATAGATGGCGAGTGCCTGATCGAATTGATCGGGTCATGTAGGAACAAGGTTCAAGTCTACCGGTCTGTTAGGATGCCTCAGCTGCATACATCACTGCACTTCCACTTGACACCTATCGTAATGATAAACGGCTCGTCTCGCCGTGACCTTCTCTTGAATTCTCAAAACTTCTGTCGCTCCATCCCCGCAGGGGCAGAGAACCCGTCGCTGTCTCGGCTGTGCTACCGGAGGCTCTGGGGAAGTCGGAATAGGAGAGCACTCATCTTGGGGTGGGCTTACTACTTAGATGCTTTCAGCAGTTATCCGCTCCGCACTTGGCTACCCAGCGTTTACCGTGGGCACGATAACTGGTACACCAGAGGTGCGTCCTTCCCGGTCCTCTCGTACTAGGGAAAGGTCCTCTCAATGCTCTAACGCCCACACCGGATATGGACCGAACTGTCTCACGACGTTCTGAACCCAGCTCACGTACCGCTTTAATGGGCGAACAGCCCAACCCTTGGAACATACTACAGCCCCAGGTGGCGAAGAGCCGACATCGAGGTGCCAAACCTTCCCGTCGATGTGAGCTCTTGGGGAAGATCAGCCTGTTATCCCTAGAGTAACTTTTATCCGTTGAGCGACGGCCCTTCCACTCGGCACCGTCGGATCACTAAGGCCGACTTTCGTCCCTGCTCGACGGGTGGGTCTTGCAGTCAAGCTCCCTTCTGCCTTTGCACTCGAGGGCCAATCTCCGTCCGGCCCGAGGAAACCTTTGCACGCCTCCGTTACCTTTTGGGAGGCCTACGCCCCATAGAAACTGTCTACCTGAGACTGTCCCTTGGCCCGTAGGTCCTGACACAAGGTTAGAATTCTAGCTCTTCCAGAGTGGTATCTCACTGATGGCTCGGGCCCCCCCGGAAGGGGGCCTTCTTCGCCCTCCACCTAAGCTGCGCAGGAAAGGCCCAAAGCCAATCCCAGGGAACAGTAAAGCTTCATAGGGTCTTTCTGTCCAGGTGCAGGTAGTCCGCATCTTCACAGACATGTCTATTTCACCGAGCCTCTCTCCGAGACAGTGCCCAGATCGTTACGCCTTTCGTGCGGGTCGGAACTTACCCGACAAGGAATTTCGCTACCTTAGGACCGTTATAGTTACGGCCGCCGTTCACCGGGGCTTCGGTCGCCGGCTCCCCTGTCATCAGGTCACCAACTTCCTTGACCTTCCGGCACTGGGCAGGCGTCAGCCCCCATACATGGTCTTACGACTTTGCGGAGACCTGTGTTTTTGGTAAACAGTCGCCCGGGCCTGGTCACTGCGACCCCCTTTGTGAGGAGGCACCCCTTCTCCCGAAGTTACGGGGCTATTTTGCCGAGTTCCTTAGAGAAAGTTGTCTCGCGCCCCTAGGTATTCTCTACCTACCCACCTGTGTCGGTTTCGGGTACAGGTACCCTTTTGTTGAAGGTCGTTCGAGCTTTTCCTGGGAGTATGGCATGGGTTACTTCAGCGCCGTAGCGCCTGGTACTCGAACATTGGCTCGAGGCATTTTCTCTACCCCTTCTTACCCTGAAAAAGCAGGGTCACCTTACGTCCTTGAACCGATAACCATCTCTTTCGGCTAACCTAGCCTCCTCCGTCCCTCGGACCAACAAGGGGTAGTACAGGAATATTCACCTGTTGTCCATCGACTACGCCTTTCGGCCTGATCTTAGGCCCTGACTCACCCTCCGTGGACGAACCTTGCGGAGGAACCCTTAGGTTTTCGGGGCATTGGATTCTCACCAATGTTTGCGTTACTCAAGCCGACATTCTCGCTTCCGCTTCGTCTACCACTGCTCGCGCGAGTGGTTCCTCTAAGGCGGAACGCTCCCCTACCGATGTATTTTTACATCCCACAGCTTCGGCAGATCGCTTAGCCCCGTTCATCTTCGGCGCAAGAGCGCTCGATCAGTGAGCTATTACGCACTCTTTCAAGGGTGGCTGCTTCTAGGCAAACCTCCTGGCTGTCTCTGCACCCCTACCTCCTTTATCACTGAGCGGTCATTTAGGGGCCTTAGCTGGTGATCCGGGCTGTTTCCCTCTCGACGATGAAGCTTATCCCCCATCGTCTCACTGGCCGACCTTGACCCCTGTTTGAGATCATATCTAGTATTCAGAGTTTGCCTCGATTTGGTACCGCTCTCGCGGCCCGCACCGAAACAGTGCTTTACCCCTAGATGTCCAGTCAACTGCTGCGCCTCAACGCATTTCGGGGAGAACCAGCTAGCTCTGGGTTCGAGTGGCATTTCACCCCTAACCACAACTCATCCGCTGATTCTTCAACATCAGTCGGTTCGGACCTCCACTTAGTTTCACCCAAGCTTCATCCTGGTCATGGATAGATCACCCAGGTTCGGGTCCATAAGCAGTGACAATTGCCCTATGAAGACTCGCTTTCGCTACGGCTCCGGTGGGTTCCCTTAACCAAGCCACTGCCTATGAGTCGCCGGCTCATTCTTCAACAGGCACGCGGTCAGAGCCCCGGGCTCCTCCCACTGCTTGGGAGCTTACGGTTTCATATTCTATTTCACTCCCCGATGGGGGTTCTTTTCACCCTTCCCTCACGGTACTACTTCGCTATCGGTCACCCAGGAGTATTTAGCCTTGCAAGGTGGTCCTTGCTGATTCACACGGGATTCCACGTGTCCCATGCTACTCGGGTCAGAGCGTAAGCTAGTGATGCTTTCGGCTACTGGACTTTCGCCATCTAGGGTGCAGCACTCACTACGCCGCTTCGCCTAGCAGCACAACGCTTGTATTGCTCTCCCACAACCCCGTTTTCACGGTTTAGGCTGCTCCCATTTCGCTCGCCGCTACTACGGGAATCGCTTTTGCTTTCTTTTCCTCTGGCTACTAAGATGTTTCAGTTCGCCAGGTTGTCTCTTGTCTGCCCATGGATTCAGCAGCAGTTCGAAAGGTTGACCTATTCGGGAATCTCCGGATCTATGCTTATTTTCAACTCCCCGAAGCATTTCGTCGCTTACTACGCCCTTCCTCGTCTCTGGGTGCCTAGGTATCCACCGTAAGCCTTTCCTCGTTTAAACCTCGCCCTTCACTTTAAGGCTATGCCATCCTAAGGTGCTGCTAAATGGAAGGATCTTATCAACGTCCATGAATGATAAATCATAGATCGAACCGCCGAATCTGAAAAATTGGGTGCTATCATATAGCTTTGTATCGGCTAAGTTCACGAGTTGGAGATAAGCGGACTCGAACCGCTGACATCCGCCGCAGGGTAAACCACCGCCTCTCAGGTCCCCCGACTGATTCTACCATAGAGGCCAACGATAGACAATAACTCCCCCCCGAACACAGCTTACAACTTTCATCGTACTGTGCTCTCCAAAGAGCAACTCTTCTCAAAATCTCACTCAAGGGGTGCTGAGTTGGAATCCCATTCTAACTAAGGATTCTTATGGTTCCGGAGGATCCAGCTACAGGAGAACCAGGAACGGAGAGCTTTCCCCCCTTTTCCGCCCGACTCTTTGGTCTTAAGAACGCTGGTTTTAAGAATGAGTGATTGCCCTTCTCCGACCCTTACTGCCCAACCTGAGAGCGGACAGCTAATGCGTTCCACTTATTGAGCAGGGTTCTATGGTCGGTCCGTGACCCCTGGATGCCGAAGGCGTCCTTGGGGTGATCTCGTAGTTCCTACGGGGTGGAGATGATGGGGTTGGTCCATGGATTTTCCTTCCTTTTGCCGCATTTCGCTCAAAGGGTTGAAGGGAGATAGTGCATCAAGCTGTTCGCAAGGGCCAACTTGATCCTCTTCCCCAGGGATCCCAGATGAGGGAACCCTAGGAGAGCCGCCGACTCCAACTACCGTCCATGTACGATCCATACTAGATCTGACCAACTGCCCATCCTACCTCCTCTACGTTCTTGACAGCCCATCTTTGTCTCAGTAGAGTCTTTCAGTGGCATGTTTCGGTCCTCTTCCCCATTACTTAGAAAAAGTGAGCCACCGGTTCAGGTACAAGATACTATCATTACCGCCTGGACAATTAGACATCCAACCCGTAATCGCAACGACCCAATTGCAAGAGCGGAGCTCTACCAACTGAGCTATATCCCCCCGAGCCAAGTGGAGCATGCATGAAGGAGTCAGATGCTTCTTCTATTCTTTTCCCTGGCGCAGCTGGGCCATCCTGGACTTGAACCAGAGACCTCGCCCGTGAAGTAAATCATCGCACCTACGGTCTAACCAATTGGAAGAGAATCAATAGATTCCTTTTCGGGAGCGATTCATCCTTCCCGAACGCAGCATACAACTCTCCGTTGTACTGCGCTCTCCAAGTGTGCTTGTTCCCCCCTTCTTCCTTACCATGGCAAGTCTTTGTGAAATAACTCCGATGAGAAGAAAAAAGAAGGCGTTAAGAGACCCTCCTGGCCCAACCCTAGACACTCTAAGATCCTTTTTCAAACCTGCTCCCATTTCGAGTCAAGAGATAGATAAATAGACACATCCCATTGCACTAATCGGGGGCGTTCGTAGTGACTGAGGGGGTCGAAGACCAAGAAGTGAGTTATTTATACCAAGCATTCTTCTTACGGCTAGATCCAATCTCCTGGTCCCTGCGGAAAGGAAAAATAATTTCACGCTCTTCCTTTCGGGAAGGTAGGATTAGCGAAATCCTATTGATTGCAGCTTTCTCCAGACCTCCGGGAAAAGCATGAAAAAAACGGCTCGAATGGTACGATCCCTCCGTCACCCCAGAATGAAAGGGTGATCCCGTAGTTCTTGGTCTGTGAAGATGCGTTGTTAGGTGCTCCATTTTTTTCCCATTGAGGTCGAACCTAAACCTGTGCTCGAGAGATAGCTGTCCATACACTGATAAGGGATGTATGGATTCTCGAGAAGAGAGGAGCCGCGGTGGTCCCCCCCGGACCGCCCGGATCCCACGAGTGAATCGAAAGTTGGATCTACATTGGATCTCACCTGAATCGCCCCATCTATCCTCCTGAGGAGGAGTTTGGTTTCAAACCCCGGTTCGAACAGGAGGAGTACGCCATGCTAATGTGCCTTGGATGATCCACATCTCAGGGTCAGGCGCTGATGAGCACATTGAACTATCCATGTGGCTGAGAGCCCTCACAGCCCAGGCACAACGACGCAATTATCAGGGGCGCGCTCTACCACTGAGCTAATAGCCCGTCGTGCGAGCCTCCCACTGGGGGCCCGCTATGCCAAAAGCGAGAGAAACCCCATCCCCCTCTTTCCTTTTTTCGCCCCCATGTCGCCACACGGGGGGGCATGGGGACGTAAAAAGGGGGATCCTATCAACTTGTTCCGACCTAGGATAATAAGCTCATGAGCTTGGTCTTACTTCACCGTCGAGAAACGAAAGAAGACTTCCATCTCCAAGTTTCACTCAGACGTAGCTCCCTTCTTTTTGGGTGTGAAGCAGTGTCAAACCAAAATACCAACAAGCATTAGCTCTCCCTGAAAAGGAGGTGATCCAGCCGCACCTTCCAGTACGGCTACCTTGTTACGACTTCACTCCAGTCACTAGCCCTGCCTTCGGCATCCCCCTCCTTGCGGTTAAGGTAACGACTTCGGGCATGGCCAGCTCCCATAGTGTGACGGGCGGTGTGTACAAGGCCCGGGAACGAATTCACCGCCGTATGGCTGACCGGCGATTACTAGCGATTCCGGCTTCATGCAGGCGAGTTGCAGCCTGCAATCCGAACTGAGGACGGGTTTTTGGAGTTAGCTCACCCTCGCGGGATCGCGACCCTTTGTCCCGGCCATTGTAGCACGTGTGTCGCCCAGGGCATAAGGGGCATGATGACTTGACGTCATCCTCACCTTCCTCCGGCTTATCACCGGCAGTCTGTTCAGGGTTCCAAACTCAACGATGGCAACTAAACACGAGGGTTGCGCTCGTTGCGGGACTTAACCCAACACCTTACGGCACGAGCTGACGACAGCCATGCACCACCTGTGTCCGCGTTCCCGAAGGCACCCCTCTCTTTCAAGAGGATTCGCGGCATGTCAAGCCCTGGTAAGGTTCTTCGCTTTGCATCGAATTAAACCACATGCTCCACCGCTTGTGCGGGCCCCCGTCAATTCCTTTGAGTTTCATTCTTGCGAACGTACTCCCCAGGCGGGATACTTAACGCGTTAGCTACAGCACTGCACGGGTCGATACGCACAGCGCCTAGTATCCATCGTTTACGGCTAGGACTACTGGGGTATCTAATCCCATTCGCTCCCCTAGCTTTCGTCTCTCAGTGTCAGTGTCGGCCCAGCAGAGTGCTTTCGCCGTTGGTGTTCTTTCCGATCTCTACGCATTTCACCGCTCCACCGGAAATTCCCTCTGCCCCTACCGTACTCCAGCTTGGTAGTTTCCACCGCCTGTCCAGGGTTGAGCCCTGGGATTTGACGGCGGACTTAAAAAGCCACCTACAGACGCTTTACGCCCAATCATTCCGGATAACGCTTGCATCCTCTGTATTACCGCGGCTGCTGGCACAGAGTTAGCCGATGCTTATTCCCCAGATACCGTCATTGCTTCTTCTCCGGGAAAAGAAGTTCACGACCCGTGGGCCTTCTACCTCCACGCGGCATTGCTCCGTCAGGCTTTCGCCCATTGCGGAAAATTCCCCACTGCTGCCTCCCGTAGGAGTCTGGGCCGTGTCTCAGTCCCAGTGTGGCTGATCATCCTCTCGGACCAGCTACTGATCATCGCCTTGGTAAGCTATTGCCTCACCAACTAGCTAATCAGACGCGAGCCCCTCCTCGGGCGGATTCCTCCTTTTGCTCCTCAGCCTACGGGGTATTAGCAGCCGTTTCCAGCTGTTGTTCCCCTCCCAAGGGCAGGTTCTTACGCGTTACTCACCCGTCCGCCACTGGAAACACCACTTCCCGTCCGACTTGCATGTGTTAAGCATGCCGCCAGCGTTCATCCTGAGCCAGGATCGAACTCTCCATGAGATTCATAGTTGCATTACTTATAGCTTCCTTGTTCGTAGACAAAGCGGATTCGGAATTGTCTTTCATTCCAAGGCATAACCTGTATCCATGCGCTTCATATTCGCCCGGAGTTCGCTCCCAGAAATATAGCCATCCCTGCCCCCTCACGTCAATCCCACGAGCCTCTTATCCATTCTCATTCAATCACGGCGGGGGAGCAAGTCAAAATAGAAAAACTCACATTGGGTTTAGGGATAATCAGGCTCGAACTGATGACTTCCACCACGTCAAGGTGACACTCTACCGCTGAGTTATATCCCTTCTCTGCCTCCATCGAGAAATAGAACTGACTAATCCTAAGGCAAAGGGTCGAGAAACTCAACGCCACTATTCTTGAACAACTTGGAGCCGGGCCTTCTTTTCGCACTATTACGGATATGAAAATAATGGGAAAAATCGGATTCAATTGTCAACTGCCCCTATCGGAAATAGGATTGACTACGGATTCGAGCCATAGCACATGGTTTCATAAAACCGCACGATTTTCCCGATCTAAATCAAGCAGGTTTTACATGAAGAAGATTTGGCTCAGCATGTTCTATTCGATACAGGTAGGAGAAGAACCCGACTCGGTATTCTTAAAAAAATAGAGGAAGCAAAACCAAGTCAAGATGATACGGATCAACCCCCTCTTCTTGCGCCAAATATCTTACCATTTCCGAAGGAACTGGAGTTACATCTCTTTTCCATTTCCATTCAAGAGTTCTTATGTGTTTTCATGCCCCTTTGAGACCCCGAAAAATGGACAAATTCCTTTTCTTAGGAACACATACAAGATGCGTCACTACAAAAAGGATAATGGTAACCCCACCATTAACTACTTCATTTATGAATTTCATAGTAATAGAAATACATGTCCTACCGAGACAGAATTTGTAACTTGCTATCCTCTTGCCTAACAGGCAAAGATTTACCTCCGTGGAAAGGATGATTCATTCAGATCGACATGAGAGTCCAACTACATTGCATTGCCAGAATCCATGTTGTATATTTGAAAGAGGTTGACCTCCTTGCTTCTCTCATGGTACAATCCTCTTCCCGCCGAGCCCCCTTTCTCCTCGGTCCACAGAGACAAAATGTAGGACTGATGCCAACAGTTCATCACGGAAGAAAGGACTCACTAAGCCGGGATCACTAACTAATACTAATCTAATAGAAAATACTAATAGAATAGAAAAGAACTGTCTTTTCTGTATACTTTCCCCGGTTCCGTTGCTACCGCGGGCTTTACGCAATCGATCGGATTATATAGATATCCCTTCAACAAACATAGGTCATCGAAAGGATCTCGGAGACCCACCAAAGCACGAAAGCCAGAATCTTTCAGAAAATGGATTCCTATTCGAAGAGTGCATAACCCCATGGATAAGCTCACACTAACCCGTCAATTTGGGATCCAATTCGAGATTTTCCTTGGGAGGTATCGGGAAGGAATTGGAATGTAATAATATCGATTCATACAGAAGAAAAGGTTCTCTATTGATTCAAACACTGTACCTATGGGATAGGGATAGAGGAAGAAGAAAAATCGAAGATTTCACATAATACTTTTGATCGAAAAATCAATCTGATTTATTTCGTACCCCTCGCTCAATGAGAAAATGAGTCAAAATCTACAGGATCAAACCTATGGGACTTAAGGAATGATATAAAAAAGAGAGGGAAAATATGAAAAAATATTCAATATTAAAT-AAAAAAAAATAAGTAAATAAAAATGAAGTAGAAGAGCCCAGATTCCAAATGAACAAATTCAAACTTGAAAAGGATCTTTCTGATTCTCGAAGAATGAGGGGCAAAGGGATTGATCGAGAAAGATCTCTTGTTCTTATTATAAGATCGTGATTGGATCCGCATATGTTTGGTAAAGAGAATAATCTTCTCCTTTGAGAATAATCAAAAAGAAAAATGGAAAGTGTTCAATTGGAACATGAAAACGTGACTAAATTGGTCCTAGTTACTCTTCGGGACGGAGTGGAAGAAAGGAGGAGATTATCGAACGAGGAAAAGGATCCAATGACTTCGAAAGAATTGAACGAGGAGCCGTATGAGGTGAAAATCTCATGTACGGTTCTGTAGAGTGGCAGTAAGGGTGACTTATCTGTCAACTTTTCCACGATCACCCCCAAAAAACCAAACTCTGCCTTACGTAAAGTTGCCAGAGTACGATTAACCTCTGGATTTGAAATCACTGCTTATATACCTGGTATTGGCCATAATTCACAAGAACATTCTGTAGTCTTAGTAAGAGGGGGAAGGGTTAAGGATTTACCCGGTGTGAGATATCACATTGTTCGAGGAACCCTAGATGCTGTCGGAGTAAAGGATCGTCAACAAGGGCGTTCTAGTGCGTTGTAGATTCTTATCCAAGACTTGTATCATTTGATGATGCCATGTGAATCGCTAGAAACATGTGAAGTGTATGGCTAACCCAATAACGAAAGTTTCGTAAGGGGACTGGAGCAGGCTACCATGAGACAAAAGATCTTCTTTCTAAAGAGATTCGATTCGGAACTATTATATGTCCAAGGTCCAATATTGAAATAATTTCAGAGGTTTTCCCTGACTTTGTCCGTGTCAACAAAGAATTCGAAATACCTCGACTTTTTTAGAACAGGTCCGAGTCAAATAGCAATGATTCGAAGCACTTCTTTTTATTTTTACACTATTTCGGAAACCCAAGGACTCAATCGTATGGATATGTAAAATACAGGATTTCCAATCCTAGCAGGAAAAGGAGGGAAACGGATACTCAATTTAAAGTGAGTAAACAGAATTCCATACTCGATCTCATAGAGACATATAGAATTCTGTGGAAAGCCGTATTCGATGAAAGTCGTATGTACGGCTTGGAGGGAGATCTTTCATATCTTTCGAGATCCACCCTACAATATGGGGTAAAAAAGCCAAAATAAGTGATTTTAGCCCTTATAAAAAGAAAACTGATTCTTGAACCTCTTTCACGCTCATGTCACGTCGAGGTACTGCAAAAGAAAAAACTGCAAAATCTGATCCAATTTATCGTAATCGATTAGTTAATATGTTGGTTAACCGTATTCTGAAACACGGAAAAAAATCATTGGCTTATCAAATTATCTATCGAGCCATGAAAAAGATTCAACAAAAGACAGAAACAAATCCACTATCTGTTTTACGTCAAGCAATACGTGGAGTAACTCCCGATATAGCAGTAAAAGCAAGACGTGTAGGTGGATCGACTCATCAAGTTCCCATTGAAATAGGATCCACACAAGGAAAAGCACTTGCCATTCGTTGGTTATTAGCGGCATCCCGAAAACGTCCGGGTCGAAATATGGCTTTCAAATTAAGTTCCGAATTAGTGGATGCTGCCAAAGGGAGTGGCGAGGCCATACGCAAAAAGGAAGAGACTCATAGAATGGCAGAGGCAAATAGAGCTTTTGCACATTTTCGTTAATCCATAAAGAGGATCTATATATAGACAGATAAATCCATGGAATAGACACATAGATCCATGGATCCATACATCTCGATCGGAAAAGAATCAAGAGAAAAAGAAAGAATCGGAATTGATCGATATATTTCTCGAAACAAACGAAAAGGAAACGAAAGATGAAAGATAAATCATGGATCAACTAAGCCCTCTCGGGGACTTGCTTAAGAATAAGAAAGAGGAACCTCATGTAAATACCATGGAATAAGGTTTGATCCTATTCATGGGGATTCCGTAAATATTCCATTCCAAAAATAGAAAGTTCGAAACAATTGGGATTTTTTTGGAAATGGATGCAGTTACTAATTCATGATCTGGCATGTACAGAATGAAAACTTCATTCTCGATTCTACGAGAATTTTTATGAAAGCCTTTCATTTGCTTCTCTTCGATGGAAGTTTTATTTTCCCAGAGTGTATCCTAATTTTTGGCCTAATTCTTCTTCTGATGATCGATTCAACCTCTGATCAAAAAGATATACCTTGGTTATATTTCATCTCTTCAACAAGTTTAGTAATGAGCATAACGGCCCTATTGTTCCGATGGAGAGAAGAACCTATGATTAGCTTTTCGGGAAATTTCCAAACGAACAATTTCAACGAAATCTTTCAATTTCTTATTTTACTATGTTCAACTCTATGTATTCCTCTATCCGTAGAGTACGTTGAATGTACAGAAATGGCTATAACAGAGTTTCTCTTATTCGTATTAACAGCTACTCTAGGAGGAATGTTTTTATGCGGTGCTAACGATTTAATAACTATCTTTGTAGCTCCAGAATGTTTCAGTTTATGCTCCTACCTATTATCTGGATATACCAAGAAAGATGTACGGTCTAATGAGGCTACTATGAAATATTTACTCATGGGTGGGGCAAGCTCTTCTATTCTGGTTCATGGTTTCTCTTGGCTATATGGTTCATCCGGGGGAGAGATCGAGCTTCAAGAAATAGTGAATGGTCTTATCAATACACAAATGTATAACTCCCCAGGAATTTCAATTGCGCTCATATTCATCACTGTAGGAATTGGGTTCAAGCTTTCCCCAGCCCCTTCTCATCAATGGACTCCTGACGTATACGAAGGAGTGCGGTTCGTTCGATAAATTCCTACCTCTCTATCTATCTCTGAGATGTTTGGATTTTTCAAAACTCCATGGACATGCAGAAGAGAAATGCTATCCCCACTCGGACCAAGACAGAACTTTTACTTGTTCAAATAACAATTAAGGTGAAGCAGGGTCAGGAACGACGAATCTCTTTATGATAAACAGATCCATTTTGCAAGTTCGTTATTACGGGTAGTTCCTACAAAGGATCGGACTAATGACGTATACAATACTTGAATTCTCGATGTAGATGCTACATAGTTGGTTCTCATCCTTCAGAGACTACGAGTATAATAGGAGCATCCGTCGACAAAAGGATCACCCTAATATGATCATCTCATGGCTATTGAGAACGAATCAAATCAGATGGTTCTATTTCTCAATCTTTCTGACTTGCTCCTACGGAACCAAGGTCGAAAAGATTGAAAAAATCAGTCATTCACAACCACTGATGAAGGATTCCTCGAAAAGTTAAGGATTAGTAATCCTTTTTAGAAATCGAATGGATTCGGTCTTATACATACGCGAGGAAGGTAATCAAAAAAGAAAGAAGAACTCATCTTCTTTCTTTTATCACTTAGGAGCCGTGTGAGATGAAAGTCTCATGCACGGTTTTGAATGAGAGAAAGAAGTGAGGAATCCTCTTTTCGACTCTGACTCTCCCACTCCAGTCGTTGCTTTTCTTTCTGTTACTTCGAAAGTAGCTGCTTCAGCTTTAGCCACTCGAATTTTCGATATTCCTTTTTATTTCTCATCAAACGAATGGCATCTTCTTCTGGAAATCCTAGCTATTCTTAGCATGATATTGGGAAATCTCATTGCTATTACTCAAACAAGCATGAAACGTATGCTTGCATATTCGTCCATAGGTCAAATCGGATATGTAATTATTGGAATAATTGTTGGAGACTCAAATGATGGATATGCAAGCATGATAACTTATATGCTGTTCTATATCTCCATGAATCTAGGAACTTTTGCTTGCATTGTATTATTTGGTCTACGTACCGGAACTGATAACATTCGAGATTATGCAGGATTATACACGAAAGATCCTTTTTTGGCTCTCTCTTTAGCCCTATGTCTCTTATCCCTAGGAGGTCTTCCTCCACTAGCAGGTTTTTTCGGAAAACTCTATTTATTCTGGTGTGGATGGCAGGCAGGCCTATATTTCTTGGTTTTAATAGGACTCCTTACAAGCGTTGTTTCTATCTACTATTATCTAAAAATAATCAAGTTATTAATGACTGGACGAAACCAAGAAATAACCCCTTACGTGCGAAATTATAGAAGATCTCCTTTAAGATCAAACAATTCCATCGAATTGAGTATGATTGTATGTGTGATAGCATCTACTATACCAGGAATATCAATGAACCCAATTATTGCAATTGCTCAGGATACCCTTTTTTAGCTTCTAGGGTCTATTTCTTAGTTCAAGATCCCTCTTACTAACTGGAATCAAAGAATTAGTAGATCTGTTCCGTCCAAAATGGGAATGGGCTAGGGTTATGAACTTATAATCTATAATCTGATGATCGAGTCGATTCCATGATTATAAGTTCATTCCATACCGGACCAGACCGGAATAGGGATATACATTCTCATTATGAGAAGGGGTTATTCGAGCGTATCTAAATAGATACTATGTTTCCATATGGATCCCTACATTCCATTTAGGATTAGGAATAGACGTAATCGGACTTGCTTTTTACATATCTCTCCTTATTTGGGACTCTATTCACCTCTTTTGGCTTCTATTGAATCGAGAAATAGGTTTGATTGTCCATCTTTTTGATATATAAGGCACCCTCCGGATAATTCAAATCGAAGCAATTGGATGTCCGACTCGGGCCTATATGACATGACCGATCAATAGCAATACTCCAACACCCCACCTTTGCCATATATTCCATACATCACACTAGATAGATATCATATTCATGGAATACGATTCACTTTCAAGATGCCTTGGTGGTGAAATGGTAGACACGCGAGACTCAAAATCTCGTGCTAAAGAGCGTGGAGGTTCGAGTCCTCTTCAAGGCATAATATTGAGAATGCTCATTGAATGAGCAATTCAATAAGAGAGCTCGGATCGAATCGGTATTGATATACCGATTCGATCCGAGCTCTTGGAATTGGAATAAGTTCGGCAGCGGATCACGAAATCTTGGTGATCTTCTCTATCTAATGAATGGGGAGTCTGCTTTAAAACCGTCCGCCCTGCACCCACCCCCCGAGTATATGCTTCAACAGGAATCACACAAAGGTAGATTAGAAACCTCTGGTAAAATGCCTGCTCGTAACCCAGCAGATAAAGTACATTACATAGTCCGTTTTAGGGATTGGCGACTTACCCATTCAGTGACTTTGGCACTGGACGTTCCCCAAATGGGTACTATCGGGTGGGGTGAATTCAATAATAGACGCCTGTTGGCATTCCAGCCTTCCTTCTCCTTTCAGGGCCTATCCGAAAGAAAATCCAATACTTCTTGGTCGTGAATATCTGAACTGGTTGTTCGCTATTCAAGAATTCTTGTTTAGGCAGTTCATACCATCCATACATAGTGTTTTGATCTAAGATTTCAATTCTTCCATGTTTCAGCAGTAGCATATTGTTCCATGGAGCTAAGGTCCAAAATATGGAAGAAAGAAGTGTTTCCATGACTCTAACACCCAGTCAATTCTGTTCCACTTAATCCCTCTTTCATGGCTACATATCTTTCCGGCTAAGGAATGGGAAATCTTTCTCCTGTTACATGAATCCAATTTTCATTTCATCCGGGAAAAGCCATCTTTTTCTCAACAATGTCTTTGTCATTTGATCCAATAGCCCTCCGTTAGATAGGAAGAGATTTGATAAATACTGATAACTCTCGGATAGAGTATTAGAACGGAAAGATCCATTAGATAATGAACTATTGGTTCTAAGCCATCTCTGGCGATTAATCAACAATTCGAAGTGCTTTTCTTGCGTATTCTTGATAAACCAGCCTTTATATATAGATGTAGGAGGATCTGTTTGGGAAGTAAGAAGCCCCTTTGACATCTCTTCATCTGCAAATAATTCTCGATGTGAAAACACAGAGACAAAGGGCTGATCTTTGAATAGGAAAAAGAGTGGATCTGCAGGGTCCCAAATGAATTGGCTTATTCGAAAAAGGCCTTGTTCTTTGGAAGATCTATCTCGTGTCTGGTACTGCATGGTTCCACTCTGCAAGAACTCCGAATCATTCTCTTGAAGCTCATCCTCTTCATCATAAATGATCCGCTTGCCCCGAAATGACCTGGACCAATAGGGAAATCCCAATTCATTGGGCCTTTCGATCCAATCAAATAGAAAGCCCCAAGGGCGCCATATTCTAGGAGCCCAAACTATGTGATTGAATAAATCCTCCTCTACCTGTTGCGGGTCAAGGGCTCCTTCTCCTTCCCCTTCTTCAAACTCCGATTCATATTTTTCATAGAGAAATCTCTGATCAAGGATAGAACAAGATCCGTTTTGCATCATATCTAAGGGATTCCTTGGTTCGGGCCGACGAAGCAATATCACTCGATCATTATCAAACTGACTGCAATCTTTTTCTGTCCGTGAGGATCCCACCAGAGCGCTTTCTACTTCTAATAGGCCATGAACTAGATCAGAATCATTCTCAACGAGTCCATAAGAAGTGATCCCATTTTTTTCATCGGGTCCGGGTAGAGACCAAAGATCTTGAGCGACCGATCCGGCAGAACAACTCAAAAGATAAAGAAGTATCGTTAATTTCTTCATGCTCGTTCCAAGTTCGAAGTACCATTTGTACAAATAAGAATCCCCTTCGTTACATGATTTCTTCTTCATATAGATAGATATAGGATCTATGGGGCAATTACTTAGAAGTACATTTTGTGCAACAGCCCTTCCTATCTGATAGAAAAGGATCCCATGATCCTGAACCGATCTTACCTGGGATCGCAAATCCCAAGTTTGTCTATGAAGAGCGGATCTAATTGTATTAGTGTCTATAATTGATTTCTTCTGTGTAATACTAATTGATAGGGCCTCATTGGTAAGTGCTACAAGATCTCGTGCATTGGAACCCATGGTTATGGACCCGAATCCATTAGTATGGAACATTTTCTTTTCCAAGTGAAATCCCCTAGTATATGAAAGAGTGAAAAAGTGCTTTCGTTGTTGTGGAATAAGAAGCCTTCGTATCTTAATGCACGTATTTAATTTATTCGGAGCTATTAGAGCGGGATCCACTTTTTGGGGAATATGAGTCGAAGCAATAACAAGAATATTTCTAGTGGAACATCTTTCACAATCCCTGGAGAGATGGTTCACTAATAGACCGGGGGATAAGTAATTCGACTTATTCACATCCAGATCATGAATGTTTGGAATCCATATTATGCAAGGAGACATTACTTTTGCTAATTCGAATTGAAGGGTGATATAAAATCGGTCTATTTCCGACATCATATCCATAGTTAGCGCATTCATCATAGTTAGCAGCTCCAGCTCCGTATCAAGGTCACGATCGATATCGTCACTATCATCAATATCGTCACTAGCATCAATATCGTCACTAGCATCAATGTCGATATCATCAATAAGAAAACCTTTAGGCTTGTTATCCAGGAACTTGTTCAGAAATACCGTAATGAAAGGAACATAGGAGTTTGTCGCTAGGTATTTGACCAAATAGGATCGTCCAGTTCCTATAGAACCTATCACTAAAATACCCCTAGAGGGGGATAAGGCTAAGCGGAGCGAAAAGGGTTTTTCATGAGATGGGAAATGAAAACTATTAGCCCCACACGAGGTTTGTGAATAAGTAATTGTCTGATAATGAGCAAGGGATATCCGTCTTTCTGCTAAACAGGATGTATTGAACTCATAATTCATTAGATACTTTTTATGAATGTCAACTAAGTATCGTAAGTAAATTGCTCCCGGTTGTTCAATCATTTGAAAACCAGAGTCATTCTTTGATAAATGATCACTATGAGTCAGACTCAATAGAATTTGATCAATCCTTTTTTCTGTCGTTAAAGTGGAGAACTGAACCAAGAATTCTCTTTCTTCATCATCAATCGAATCACTGTTCGCGACCCAGGATTCTATTTTATCATCAATCCAATCCCCGTTCACGTTTTTTCTTTTTCTTATCAATGAATAGATCTCTTTACTTGTATGACTTAGATGTCTCGTATTTCTCGAAAAAGTGATTCGATTGATGGGATTTGGTATGATACTTATGAGATCGATTATATCGATGAGATTGATATTCAAATATTTCTTCTTAGAACGTATTGATTTGACCCCATAAGCGGGACCACCACCCAATAGCATGTTGCCGCCAGAAGCAGAACCCCATATTTCTTCTAGAGAATTTCCTAATTGTTCCAGAGCAACTAGAAAGAGATTCTTTAACCAGAAAGAATTCGGTTCAGATGTAGGATACCTATCCAGAAGTTTTCGCAACTCAATCATAGATGATGGAATCATCAAAGATTTGACCTTTTCGAACTCTGTCTGTAACTCACTAGAGGCCCGGGAAACAAAGAGAAGATGTGTACGAACGAGATATCCAGCAACAAGAAGAAGGAAAAGGATTGAATAGAGGAACTCCCGAACATTTGGCGATCTCAGATGTGTCGATGGTGACTCATTTTTTCGATGAATCATTTCTTCGGACAGAAGAAGATTATGTAAACACTTACTCGAAATCTCACTTATCAGATTCCATTGTGGAAGACACAATTTTTTCTGAAGAATTCGCCATGATATATCTGATCCATGCATAATATCATGAAAAATGGATACAAATTTTTGACTGCTACTTAGTATCGGCAATAGGTCTGAAAAAGTATCTAAAAATATCAAATTTAGATATTTGTACCCTGTCGAAGTAAGGAACCATGGCATATATGTTTGGAATAGATTCCATTTTGAGAGAGTTGAAAAGGCACTATCTCGTTGAAAGGTTCTATACATCTGCCCTTTCTCAACGCATTTCTTTAGACAAAGACTCCGTTTTTTCCTCTTTTCGGATGGTAAATATTTCTCAGAACATGGAGTGTGAATCAAATCCATGTTTGAATTGAAATTGAGATACTGATGCAAGTTCTTCCCTTCTGAATCAGATAGATTCATATCTGAAAGAGGTTGACAATAAGTTCTTTCCAAATTGATTATTTGTCCCTCTGTTAGAGGTGTTCCAGAAATGTCTGCGATCGAGTAAATAGCTCTACGAACGAATGGATCGGATCGACTTGGAAAATGGAAAGATTTGTACAAGTTATACGTTTCGTCACCACTTTGTGGAAAATCGTTAGGTATGAATATGTTAGATACCTGTGACTCGATTGGTGAAATAGTATCTCTCCCCCAAAAAGCATGTTTTTTTTTACCGACGCACAAAGAAAATATTTTGTTGCGAATGAACAAGATATTGAGGAATTGTCCATACGTAAAATCATAATTATTGATACGGGCCTTTTCCACATAAAAAGGGAATCTTTTGTTACAATAGAAGGAGAAGTGATGTGGATTATTCAAGAATCGAAGTCGATTTGCTTTATAAAAAGAAGATATCAATGAACTTCTATGAAACGGTTTCACGGGATTCAGCCAATTGTCTTGATCGTGGAATATCATTGAGAAATAGGAATCCGTGTTATCAAAGGATTTCCTGCGATTGTTTCTAGTATGGAATGAGTCAATCATCCACTTTGGTATCTTATTGAACAAAAATGGTGATATTGTTCCTCCGTTGATCAAGAATTTCGATTTTTGGGAAGTATCATGATCATCCAATAAGAAGGCTTTCAATTTTTTCAAATGAACGATTTGAAGACCTATTGATTCTAACAACTGATTGCAGAGTTGATCGTTCGGACCTTTCAATTCATAGATGTAGATCTCGGACCTATGAATGGGGATATTCCCGAAACTCACAAAGAAAAAAGGAAGTGAGTTAGACAAAAAGAAAAGCAACTTGGACAAAAAAAGAAGTGACTTGGACAAAAAGAAACGAAGTGGCTTAGACAAATCTTTTTTGTCGATAACCTCAGACCAATCAATCGAATATTGATTAATACCTAATCGATCGAACACTACTTGAAAACGGCTCTTCTGCTCAGAAACGAAATGTTCCAAATGTTCCTGGAAATTCTTGCTCCCATTGGACCATTTGTATCTATATGCATCAGGATCCCGATTCATGGATCTCTCGGTTCGAGAAATAAAAATAAGAGGATCAAACCATTTCTTCTGACTCTTTTTCAAATTCGATAAATGTTGGTTGATCGTATATTTCATTATAGTTCTATGATTCAGAGTATCCTTTCCTATTTGATCCCTTTGAATTCCATATTCGAAGTTGCGATCGGATCTATTCATTAAAAAGAATCGATTCAATACATTTCTTATGTACCCATAGGTGCTATATTGGATTTGAATCAGATTTCGGATCAATCTATATTGATTGACTGCCTCCATTATGTTGTTGCTAGCAAATACCACTATCTTTGGTTTTGGATCTTCCAAATCATTCCCGCAGGAGATCCGGACCCATTTTTTTTTGATCCTTCGATAAAAAGATTCATTCTCTTCATAAAAAATAGGAGGTAGAGCCAATAAAGATTTCTTTTTCGATTCATCCCTGGAGTTGAATACCTCATTCAAGAATTGTTTTTGATCCAATCCGTAGGAATCGATAGAAAAGGCAAATCCCTTATGATACACCAGATCCGGCTCGGTTATTGATAGAGTGAATAGATCTGCCATTTCTTGAAATCTCTCTTCTGATTCAAAATCGTGGTGTAACGTGTATCCTCCCCTGTTCCGGTCATGGAATAGATGAAATAAATCAAAAAATGGATTTTTGTTCAAGAATGAAATCTTATTGGAACTGTCCATATCCGGTTCATCCTTCGGAACCATATCACATCCCGGATCTGATGAAATAGGATGAATTGAGACGGTATTTTGTAAATACGTAATTATCTTGAATATATTAACCATTTCTTTATTTTCCGATCGCCTGGAAGGGACAAAAGAAAGATCTTGTTGTTTCTTCAACAATTTCTGATCTCTAGTGGACCTTTCGGTAGGATTCGAACCCAGATGAAGTTCTGACCATCTGTCAGAGAAAAAAGAACGAATGGATCTTGTAGGATTCCCAAGAAATTCTTCGATTTCTTCCGGAAGCAGATGATTAATCATCTGCTTCTCACGTTCCGTGAATAGCCGGGACATTGAGGAATATCCAGAAAGGCATTTCGGGAATCGGTCTGATTCTATCTCTGTTCGTTCCGTTTGAAGAAAGGAAGGATCCCAAAGAATCGATCTTTCTTTTAGTTGTTGAATCTCTCTTTGATTGATCAATGTGTGATATTCCGAATCCTCCTTACTAATGGAATCCAAATGATCTCTGGATTGATCAGAAGATCCTTTCAATTGGTTAGAATCCGTTACTTGAACGAAACTAGATTTTGTGGAATCATATTGAATATTTGACGATACATTCCGTACCTTGCTAAAAAACCGATCCTTGTTTACCAACCACACATTGTCTAACCAAATCCAATTCTCTCTCGATACGTTCCTCAAAAAATCCGATTCGTGCGGATTCTTCCCCCAACTAACGAAGAGATCTTGGCGGAATTGCCACATATAAAATTGAGCACAATTTTGTAAAGAAATAGCCCACTTGTTTCTCGAGAAGAGATGGGAAACATGCTCAATATCATTTGATTGAATAGTTGACCCAGCCCCTTGTTGTTTGAAGAAACCCTCCACTTCAATTGGTATTTTTTCACGAAAAGCAGACATGAGATAACAAATCCAGTGTTTCACTAAGATTTCGAATAGCGGTCCCGAATTCAAGTTGATTATATTTCGCCTCTTCCTCAGAGAAAGACGATCAAACAATTCCCAATCATGGTCCTTTCGAATCGGATCATCCATATAATATACAAAAAGAAACTCCAGATATTTGATATCTTTCTCTTTGAATAAGATCTCAATTCCAGCGACGGTTTCATTAGATATCTTACAACTAGAATCCCTCTTTTTTCCGATCCAGTTCCTCCACCACCGCGAACCCCAGTTAGATTCAGGCATGCTACACTTTTTAGTTATTGGGAGAACCCAAGTACTCTCTTTCGGATTCAGGAAACAACTCTCAGAGATCTTTTTTCCTTTTGGAAGATACAGGAGCGAAACAATCAACCTATTGATATTGGAAGACCCAAAGGAGTCTTCCAATGTATCATTTCTGGGTCCAATGGAATTCATAGGTATAGGAAGAAGCCCTATCAAATAGAGATTTTTTCTTTCGACCATATTTCGATTGTTAATACGATATATAAGGACCGCTACTACAAAGAGTATTACACCCTTGATCGTGAAATATCGATTGCTTGTTGAACCCTGTGAATTGCGTGAAAGTAGGATACCCCCAATTCGGGGGTCAAAGAGTTTTATAAAACGTTCTTGGTGGAAAAAAACGTGAATGAAAGATCCCACTAAATTGAATTGGGTCCATGAATCTAAGAAATAGTGAGAATTCTTGATCTCTCTCAATATCTCTCTCAACTCGAAAATCCAGGATTTGAATTGATGTCCTTTCATTGATTCCTCCTAAATTGCATTGATTTATCCTAAAGATTTCATTTCAATTGGAATTTGGTTATTCACCATGTACGAGGATCCCCGCTAAGCATCCATGGCTGAATGGTTAAAGCGCCCAACTCATAATTGGCGAATTCGTAGGTTCAATTCCTACTGGATGCACGCCAATGGGACCCTCCAATAAGTCTATTGGAATTGGCTCTGTATCAATGGAATCTCATCATCCATACATAACGAATTGGTGTGGTATATTCATATCATAACATATGAACAGTAAGAACTAGCATTCTTATTGAGACTAGAACTCATAGGCATAGGGAAGAAAATAGATTTATGGATGGAATCAAATATGCAGTATTTACAGACAAAAGTATTCGGTTATTGGAGAAAAATCAATATACTTCTAATGTCGAATCAGGATCAACGAGGACAGAAATAAAGCATTGGGTCGAACTCTTCTTTGGTGTCAAGGTAATAGCTATGAATAGTCATCGACTTCCGGGAAAGGGTAGAAGAATGGGACCTATTATGGGGCATACAATGCATTACAGACGTATGATCATTACGCTTCAACCGGGTTATTCTATTCCACCTCTTAGAAAGAAAAGAACTTAAATCAAAATACTTAATAGCATGGCGATACATTTATACAAAACTTCTAACCCGAGCACACGCAATGGAACCGTAGACAGTCAAGTGAAATCCAATCCACGAAATAATTTGATCTATGGACAGCATCGTTGTGGTAAAGGTCGTAATGCCAGAGGAATCATTACCGCAGGGCATAGAGGGGGAGGTCATAAGCGTCTATACCGTAAAATCGATTTTCGACGGAATGAAAAAAACATATATGGTAGAATCGTAACCATAGAATACGACCCTAATCGAAATGCATACATTTGTCTCATACACTATGGGGATGGTGAGAAGAGATATATTTTACATCCCAGAGGGGCTATAATTGGAGATACCATTGTTTCTGGTACAGAAGTTCCTATAAAAATGGGAAATGCCCTACCTTTGAGTGCGGTTTGAACTATTGATTTACGTAATTGGAAGTAACCAATTAGGTTTACGACGAAACCTAGAAATCGATCACTGATCCAATTTGAGTACCTCTACGGGATAGACCTCAACAGAAAACTGAAGAGTAACGGCAGCAAGTGATTGAGTTCAGTAGTTCCTCATATAAAATTATTGACTCTAGAGATATAGTAATATGGAGAAGACAAAATTGTTTCAAGCACCGACAGAACCGGAAGCGCCCCTTGTTTCAAAGAGAGGAGGACAGGTTATTCACATTTCATTTGATGGTCAGAGGCGAATTGAAAGCTAAGCAGTGGTAATTCTAAAGATTCCCCCGGGGAAAAATAGAGATGTCTCCTACGTTACCAATAATATGTGGAAGTATCGACGTAATTTCATAGAGTCATTCGGTCTGAATGCTACATGAAGAACATAAGCCAGATGACGGAACGGGAAAACCTAGGATGTAGAAGATCATAACATGAGTGATTCGGCAGATTTGGATTCCTATATATCCACTCATGTGGTACTTCATTATATGATATATATAAAATCCATCTGTATAGATATCATCATCTACATCCAGAAAGCCGTATGCTTTGGAAGAAGCTTGTACAGTTTGGGAAGGGGTTTTGATTGATCAAAAAGAAGAATCTACTTCAACCGATATGCCCTTAGGCACGGCCATACATAACATAGAAATCACACTTGGAAAGGGTGGACAATTAGTTAGAGCAGCGGGTGCTGTAGCGAAACTGATTGCAAAAGAGGGGAAATCGGCCACATTAAAATTACCTTCTGGAGAGGTCCGTTTGATATCCAAAAACTGCTCAGCAACAGTCGGACAAGTGGGGAATGTTGGGGTGAACCAGAAAAGTTTGGGTAGAGCCGGATCTAAGCGTTGGCTAGGTAAGCGTCCTGTAGTAAGAGGAGTAGTTATGAACCCTGTAGACCATCCCCATGGGGGTGGTGAAGGGAGGGCCCCGATTGGTAGAAAAAAACCCACAACCCCTTGGGGTTATCCTGCACTTGGAAGAAGAAGTAGAAAAAGGAATAAATATAGTGATAATTTGATTCTTCGTCGCCGTAGTAAATAGGAAAGAAAATAGAATTTCTTTCTTCGTCTTTACAAAACAAAAGAAAAAAAAAGGAGTAAGCTGTGACA
>Tieghemella africana voucher Breteler 14812 chloroplast, complete genome
[truncated: 320,593 more chars]
