# Supplementary material for: Genome skimming reveals novel plastid markers for the molecular identification of illegally logged African timber species
Source: PLoS One. 2021 Jun 11;16(6):e0251655. doi: 10.1371/journal.pone.0251655 (PMC8195358; doi:10.1371/journal.pone.0251655)
Supplement: S9 File — (FASTA) [file pone.0251655.s016.fasta]

>Tieghemella africana voucher Breteler 14812 chloroplast, complete genome
TTAGTTTTAATTTAGTTATGGGCGAACGACGGGAATTGAACCCGCGCATAGTGGATTCACAATCCACTGCCTTAATCCACTTGGCTACATCCGCCCCTTTCCCTTTACTCCACTATTTCATTATAAAGGATTCAATTTTAACAATTTCTCATTATTTCTTTCTTATTTCTAAGATAAAAATATTAAGATTAAGAAAAAATTCCAATTTTTT-TTTTTATTTTTTAATGGAAAATAACAACTTCACACAAATTTCACAAAGGTATATAAATTTGAAAAGGTATAGGTATATAAATTCTATATTAATAGAGAACGAAAAGGCGATACTCAATCATGAACTAACCCACAACCATAAAAATCCTTTTCTTTTTATCCATAAGATTCTGTTTCTTGTGACGAAAAAAAGTATAAAGTATATGTAAATAAAATATTACTAATAAGAATAATCTAATAATAATAAGAATAATATAATAAAATAATAATATTAATATATTAATAATATTAATAATAAAAAAAAAGTAATAAAGGAGCAATAACGCCCTCTTGATAGAACAAGAAATTGGTTATTGCTCCCTTACTTTCAAAAACTCGTATACACTAAGACAAAAGTCTTATCCATTTGTAGCTGGAGCTTCAATAGCAGCAAGGTCTAGAGGGAAGTTATGAGCATTACGTTCATGCATAACTTCCATACCAAGGTTAGCACGGTTAATGATATCAGCCCAAGTATTAATTACACGGCCTTGACTATCAACTACAGATTGGTTGAAATTGAAACCGTTTAGGTTGAAAGCCATAGTGCTGATACCTAAAGAAGTGAACCAAATACCTACTACAGGCCAAGCAGCTAGGAAGAAATGTAAAGAACGAGAATTGTTGAAACTAGCATATTGGAAGATTAATCGGCCAAAATAACCATGAGCAGCTACGATATTATAAGTTTCTTCCTCTTGACCGAATCTGTAACCCGCATTAGCAGATTCATTTTCTGTGGTTTCCCTGATCAAACTAGAAGTTACCAAGGAACCATGCATAGCACTGAATAGGGAGCCGCCGAATACACCAGCTACACCTAACATGTGAAATGGGTGCATAAGAATGTTGTGCTCAGCCTGAAATACGATCATGAAGTTGAAAGTACCAGAGATTCCTAGGGGCATACCATCAGAAAAACTTCCTTGACCTATTGGGTAGATCAAGAAAACAGCAGTAGCGGCTGCAACAGGAGCTGAATATGCAACAGCAATCCAAGGTCGCATACCTAAACGGAAACTAAGTTCCCACTCACGACCCATGTAACAAGCCACACCAAGTAAGAAGTGTAGAACAATTAGCTCATAAGGACCGCCATTGTATAACCATTCATCAACGGATGCCGCTTCCCATATCGGGTAAAAGTGCAAACCTATAGCTGCGGAAGTAGGAATAATGGCACCTGAGATAATATTGTTTCCATAAAGTAGAGATCCAGAAACAGGTTCACGAATACCATCAATATCTACTGGAGGAGCAGCAATGAAGGCGATAATAAATACAGAAGTTGCGGTTAATAAGGTAGGGATCATCAAAACACCAAACCATCCAATGTAAAGACGGTTTTCAGTGCTAGTTATCCAATTACAGAAGCGACCCCATAGGCTTTCGCTTTCGCGTCTCTCTAAAATTGCAGTCATGGTAAAATCTTGGTTTATTTAATCATCAGGGACTCCCAAGCACACGAATTTTCATAAATCGAAATAGAAAATTGAAGGCTTGTTATTCAACAGTATAACATGACTTATATGCCCGTGTCAACCAATATCTATCTAGATCTATCAGAATTTTTGTAAATGAATCCAGTGGGTTGCAAAAATAGAATACAAATTTCTATACATATGATTTCGAGATGACAATGGGTTGCCCGGGATTCGAACCCGGAACTAGTCGGATGGAGTAGATAATTTCCTTGTTAAACAAGCAAAAACCCTTCCCCAAGCCGTGCTTGCATTTTTCATTGCACACGGCTTTCCCTATGTATACATATAAAACTCGGTTCTTTCCCTAGACAAGACTTTCAAACAAAGGGTTAAATACTCAGTTGATTTAAGCCTTACTACATGCTGCTATATGAACATTTCAGATAAATGCATTTTTTTGTTATTTCTTTATCATTCAGATTATTTCAATTTAAGGATAATTTACATTTCCACAGTCTCATAACAAATCATTTATGATTGGCCAGATCATTGATACAAATAATATCCAAATACCAAATCCGCCTTCTATATAACCCCCACGAAGTAGAAGAAGCTTTTTTGAAGGTCAAAGAAAAAACTCGTTCTTCCTCCGTAAAGAATTCTTCCAATAATTCCGAACCTAATCTTTTCAAAAAAGCACGTACCGTACTTTTGTGTTTACGAGCCAAAGTCCTAGCACAAGAAAGTCGAAGTATATACTTTATTCGGTACAAATTCATTTTTTTTGAGGACCCGCTATAATAATGAGAAAGATTTCTATATATACGCCCGAATCGGTCAATAATATCAGAATCTGATAAATCAGCCCAGACTGGCTTACTAATGGGATGCCCTAATACGTTACAAAATTTCGCTTTAGACAATGATCCAATCAGAGGAATAATTGGAACTAGGGTATCGAACTTCTTAATAGCATTACCTATTAGAAATGAATTTTCTAGCATTTGACTCCGTACCATTGAAGGGGTTAGTCGCACACTTGAAAGATAGCCCAGAAAGTCGAAGGAATGATTGGATAATTGGTTTATATGGATTCTTCCTGGTTGAGACCACATGTAAAAATAACATTGCCAGAAATTGACAAAGTAATATTTCCATTTATTCATCAAAAGGGACTTCCCTTTTGATGCCAAAAGGGATTTTCCTTGATACCTAATATAATGCATGAAAGGATCCTTGCACAACCATAGAATGGCCTGAAAATCCTTAGTAAAGACTTCTACAAAATGTTCTATTTTTTCATAGAAATCTATTTGTTCAAAAAAGGTTCCAGAAGATATTGATCGTAAATGAGAAGATTGGTTGCGGAGAAAAATGAAGATAGATTCGTATTCACATACATGATAATTATATAAGAACAAGAATAATCTTTGATTTCTTTTTGAGAAAGAAAAACTAGATTTCTTTGGAGTAATAAGACTATTCCAATTACGATACTCGTACAGAAAGAATCGTAATAAATGCAAAGAAGAGGCATCTTTTACCCAGTAGCGAAGAGTTTGAACCAAGATTTCCAGATGAATGGAGTGGAGTATTAGTATATCTAATACATAATTTAAATGTGGAAATTTGTCCTCTAAAAAAGGAAATATTGAATGAATTGATCTTAAATTTTGAGATTTTACTATTTCTTTCCCTTCTAAGAAAGATATTAATCTTGAAGAAAATGGAATTTCCACAACAACTGCAAATCCTTCTAATATCATCTGAGAATACAAATTGGTGTTGTGCCCAAAAATTTTATTTTGGTTAGAATCATTAGCAGAAAAAATAAAATGATTCTGTTGATACATTTGAGTAATTAAATGAGTAATTAAACGTTTCACAATGAGTAAGCTGGATTTATTGTCATAACCTGCATTTTCCAACAAAATCGATTTATTTAAACCATGATCATGAGCAAGTGCATAAATATACTCCTGAAAGATAAGTGGATATACGAAGTTGTGTTGCTGAGATCTATCTAGTTCTAAATATCTTTTGAACTCCTCCATTTAAAATTAAAATTGAACCAAAGATAGAGGATTTTGGGGGTTATCAAATGATACATAGTGCGATTCAGTCAAAACAAGGTATTGGTAATAAGAAAAAAATAGATACCTCGGTAAACTTATCAATAGATTCTCTATCCTCTCTTTTTCCATTTAATTAATTGGTTTATATTCGTTGTTATAGGATAAGAAAACGGTTAGAAATCCTTTATTTTTTTTTTTTTTTTTTTTTTTTTTTTCAATCTAATCGCTCTTTTGATTTTGGAAAAAAATTTCTTTATCAATATGCTGCTTCTTCTACACATCCACCTCCATTCCATAATGGAGAGTCACAATAGTTAGGATTCATTAAAAAATCGATAATCCACACACGGGAAAAGCTCTTCCCGCAACAGGCACTAATCTATTTTTAACCTATAATTAGATCGGGTAATCATTCAAATTAAGAACAGAAGCTCATTGCTTTTTCTTTCCTAGAATTAATTGAAGCTATAGGGCTCTATCCATTTATTCATTCGACCTAACTTAAAATTGAATTCATTTTGTTCCGTTTCCAAAATTCAAACAAGATTTTCTACGGATACGGTAAGAATGAAATATTCTCAGAATTCTCCATTAATACGACATGCTGTTTTTTCCATTCATTCCCCTTCAGGATCAGTCGTGGTCTTCCAAACTTTACCGATGGTATAGACGAATACCTTGCTCCATCCAAATGTGTAAAAGATCCTAGCCGCACTTAAAAGCCGAGTACTCTACCGTTGAGTTAGCAACCCGAATAGAATAAAAAGATGTGTAGATACAATCAGAATCAAAATAAATAAAGAAATTATACGAGGCAATCAAAACATTGAACTAGCAAAACATAGAAATCTAAAAAAAGAATTAGAATGGATTATGAACAAAAAAATGAACAGATCAGATGAAAATACAAGAAATTCTCAAAAAAAAAAAAAAGATATATACAAATAAATATCCAAATTGATAGACCACACCAAAAAAGACTTCTTGTATAAAAATGAATCCAGCGAACCCATCATTTACCTGAAGTAAAAAACCAAACCTATGAGACGGAGATAAATAGATACGCTTAATTACGATGAATTATATTTGTTCGATACACTGTTGTCAATAGAATATGAATTTTTGAAAAGAATACAATGAAAAAATAAAAAAAATTCAATTGAACTAATATTCAATTGAAAATAATATTAAAAAAAAAAAAAGACTTGTGTTGGATTGGCACTACATAGATACAAAAAATGTAAATAGAGGAATAAATAAAGAAGAAGTAGAAAAAAATCCCGGGTTTATTCAATCAATATAAGTGGAATAAGAAAACTTTATTTCTTATTTATTATTTTTTAATATTTCTTATTTATTATTTT------------------------------------------------TTTATTATTTTTTAATAAAGTTCCAACGAAAAACACCTGATTGAAGAGACTGCTAGAATTTTATTTTTCTAGGGTTAATAAATTAAGGTTTTGTTGTTATAGAACATGGGATTCTATGGGAGCAATGAATAGGTACGAATAGAACAAAAGAGGAAATAAAAAAAAATAGTAGAGAAAGCTTATATAAAACTATATACCAGTCATCACTCCCCCACTTTTGTATTTCCTTAAATAAATTTCGTTTGATTTTGATTAGGGTAAAATTCCTTAAAAACCTCCGCCTTCTTTAAAATATCTTGAACAGTTTCTGTAGGTTGAGCACCCTTTTCAAGGAAATATAGAATAGCAGGAACATTTAAATAAGTTTGATTCCTTATCGGATCATAAAAACCCACTTTCCGAAGATCTCTTCCTTCTCTTCGGGATCGAACATCAATTGCAACGATTCGATAGACGGCTCATTGGGATAGATGTAATGAATAATATCCCCCCTAGAAACGTATAGGAAGTTTTCTCCTCGTACGGCTCGATAAAAAATGATTCGAAGTTCTATTTATGTTATGTATAGAATTATAACGTCAAAGGGGTCTAAAAAATGATAAAATCAATTAGATTATGATTTAAGTCCTTTTTTCTTCTTCCTTCCTGAAAAAGAAAAAAAATCATTTGTACTCATAACTCAAGTTGGATAACTCTTAAATAGCTCAAAACAAAATATTTAGGCATTTCATTTTTTGAGTGGTCTTTAAACCCCTTTCCTTTTTGTTTGTCTCGTTTAAAATCTATTTGGATTTTTTATTCTGGTCCAGTTATTGAGACAATTGAAAAGGTCTTTGCTTGTTCTGGGATCCTTTATCTTTTCTTTGTTTTAAATCATTGGGTTTAGACATAACTTCGGTGATTCTTAATCCTTTCAAAATGGCAGCAACATACCTTTTTTTGCGATTTCTTTCTATCAAAGAATCATACAAACGATTGATTCCCACGTGATACACTTTGTATCGAAAGAGTTTTATCAATTCCAAGAAATTTTCTTTCCTTTTGTATTGGAAACTTGAAACCCTTTCAATTTCGATATCGAAGATATACTTACGAAGTTGTCCCAATTTATTTTCATTAACCCTAGATCCTTGCCCCCGAGAAATGAATCAATACTTTCTACTCGAGCTCCATCATGGACTATTTACATTACAACCCGACAAAAAAAGAGGGGTTCTAGTGGAACAGAACAAACGATGTCGAGCCAAGAGCATCTTCATTCCTATACTATATAAAATGGTGGATGTAAGAATCCACAACGGATCCTGTCTTTCAAGTCGCACGTTGCTTTCTACCACATCGTTTCAAACGAAGTTTTACCATAACATTTCTCTAATTTGGAGCCAGTATTGAATTGATTCAATTATGGAATCATGAATAATCATTGGTTCAGTCGGTACATAGTAATCCATACTTTTTTCTTCTGTATAGATTGATAGATATTTTTCTGAAAAAGTTTTAGCAAGAATTCAACTTAATCCCATAATATTTTATTATATAAATTTTTTATTATATAAATGCAATTTTTTATTTTCTATTTATATTATTTTATTTTCTATTTCTATTTTATATTATTATATATAAATAGAAAATTATAAAAAATAATAATAGAAATATTAATAAAAATAAAATAAATATAAAAAAAATTTTAAATTAAATATTAAAAATATTCAAAATAAAATTAAAATAAATATTAATTTAATAAATATTAAAAATATATATATATAAATAAATATTAAAAATATATATAAATATCATAAAAATAAAAAAGAAATAATAAATAAGATGAATAAATGAGTTCTTTTTAAATATCTGCATTTTCAAGTAACTCAATAGGATAGATTCACCAATCTTACACTTCTTTAAGTACCAAAGATTCAACTAATCTAATAAGGAATCATCATATTTAATTTATAATATAAATTAAATATAAAAAATATGGAATTGATAATTAAGATTAAGTTTCCTACTTTGACATCATTAATTGAATAAAGTTTTACAGTAAGAACTGTCATAAAATAGAGAAATTTTTATTTCTCTTGGAATTGAATCATCAATGATTTAAAGCAGATAGATCAAAGAATAAATAAAATTTCTTTTTTATTTCTTTATTTCTTTTTTTTCATGAGATGAAAAAAAAGAAATAAAGAAAGACTGATGTAAGGGAAGATTTCAGTCCTTATTCTTTCGATTCTGATTTTATCAATTAGATGAAAGAATAGGGGTTTCCTATCTATCAGATAGATTGAACGATTGTCACTCTTATAGATATAGATATTTTATGTTAAATATTTAAGTTCAATATTTAAATTTTCAAATTTTTGAAAATGTAAGAGATCACAAATTTTTTTTTTTTCACAAAAAAAACTACTGTCACTGAAATAGAGCGATAACAATATATACATATAGACTATGCCCTTCCTCATTTTATATACGTATTTTGTTTGACTTAAAATTCAGTAATCTTTCTATTATCTTGTCATAAAGTAAAAAGTAAAGTGAATAAAATGTATGAAGTACCCCTGTCTCAATCTTTACATAAATTTACAATTATTCATTAGAGCCGAACATGAAATACCCAAAAATTTAAAATACATCGATTACATATGCAACTTGATTGTTGATTAATAAGATTTGGACAGACGCAGATATTGAACTAAATACCTTCCGTTGCTGATTAACTTCTATCTACTCCCCAAATTCTATGGTAATGATAAATCATAAATCAAAAAGAGCCCTTTTTTTTTCGGGATGCTAACTATCTTGTCTAAGTACAAAGCCAAACAAGTATAGATTAAGTCCTTGCTCCTTTTTTATTTTACCCTAACCCAGTCTTAAGAAAAGACTTAATCCCCTTAATTGAATTCAATTTCAATTCAATTAGAGTACCAAGAACTCCCTCTTGTTTATAAATTCAGAGATCCACAGAAAATTAATAATTGGACTACTTCATTTAAAGAATAGGGAATAAGAGATAGGAAATATAGGTTCTTTCACATTTCAATTCAAAGTGCATCTCAATAAGGGACGTAAGGTTTTTCTAAATAACTAACTTCCATTAATATGAATAAAATAAACAAAACATATGATGAAAAGCCCGTCCGATTTTTGTGAATTCAAATCCTTGTCTTGTATTGTAATCTAAGTCCCTATCTTACCTGGATTATAAATAGATTCAGTTACATCTGCGTATGATTTGAATTCGATTCAGTTCAAGTTTGTGAAAAAAAAAAAAGATATGATTCCGAGAAGAATCATTAAAAAGCAGAAAAAAGAATAACATTCTATTCAATATTAGACCTTTAAAGTTGTTCAAAAAACAATATTTTTTCTAATAGAATTAAATAGGCTCTGGGACGGAAGGATTCGAACCTCCGAATAACGGGACCAAAACCCGTTGCCTTACCACTTGGCCACGCCCCATTTAAATTTAAATTTCTATTCGACACTAATAAAGAATAATGTTGGTATTGGTTGGTCGTCAATTCCCGTCCAAATATCTAATTTATAGAATAGATTAGATTGTTACTAGGATTTTGACACGTATAGATATAAAATGAAATTGAATTTATTGATCATTACATATAATTCAATTAAGATATTGTATGAAAGTATAGTTTCTTCTATTTTCCTTTGAGAATGGGAGGATTTTTGATTGGGTGAATTCAAAGAAAAAGAAGGATTTTTTGTCTACCTTACTTTCTTCATTTTTACTTATATCAATAACTCAATCAAAATACAATTATCTCCAAGAACAAAAAAAAATGTCTGTTATGCTTAATATCTTTAGTATGATCTGTATCTGTATGAATTCTGCCCTTTATTCGAGTAGTTTTTTCTTCGCCAAATTGCCCGAGGCCTATGCTTTTTTGAATCCAATTGTAGATGTTATGCCAGTCATACCTGTGCTTTTTTTTCTCTTAGCCTTTGTTTGGCAAGCTGCCGTAAGTTTTCGATGAGATCTTTAATACTATCCTAGAACCTAGAAAATTCATGATTTATTCCAAAAATTCTAACAATTGATAAGATCAGATAAGTCTTACAACATGAACCCTCAATTCAAACATTGAAACTCTTGGATAGACGTGATAAATCTGAATCACCTCATTTCCCCACTTTTTTTCTTTTCCAATGAAAGACACTAACCCTATTAGGGTCCTCCAGAATATCTAATTCTGGATATGAAAGAAAATTTTAGTAATGAAAGACTCTTATGACAAATGAATTTGAATTTCTGAAAATTTTTTATTTCTGAAAATTATTTTCTAGTTCTAGAAAGCACTTCATTTCTTGGTGTCAAAATAGGATATGTGGTATAAAAATAGACGATCTATTCTCTTTTTTTTTTTTTTTTTTTTCAAAAAAATGATCTTGGAGATTGTGTAATGCTTACTCTTAAACTTTTCGTTTACACAGTAGTGATATTCTTTGTTTCTCTCTTCATCTTCGGATTCCTATCTAATGATCCAGGACGTAATCCTGGACGTGAAGAATAAAAAAGGGGTTTTCGTTTTCTTTGCTTGATTTTTATTAAAGTTTCTTAGGTTTTTTTTTATCTATTTCACGCGTTTAACTACGAAAAAGAAAGGGGATTTTCAAAATTTTAAAGATAAATCAAATATCAAGTCATTAAGGGAAATGGAAAGAGAGGGATTCGAACCCTCGGTACAAATAAATCGTACAACGGATTAGCAATCCGCCGCTTTAGTCCACTCAGCCATCTCTCCCAATTG-AAAAAAAAAAAAAAAATTACTATGTTACATTACATGTAAAGTAAGGATTAAAAAGTCTTTCTTTCTCTCTTTATCTTTATTATATAGATTATAGATATGTACTTTATATTATATAGATATATACAACTTTTATCAGCAATTCCATTTAGATAAAGTAAGGGCTGGAAAGATCAAATATAAAGAAAAATAAAGAAGACTTTTTTGATTTTGTTCAAAAGGGCCTTTTTATTCCCGTGGCCGGGCTAGGTCAGTACCTAGTCGGCCCTTTTTTTTGTTCCAACGAATCATAGATAAAACAATTTATCTGATTTGAAAAGAAAAATATTTGTTATTAACGCAACAAGAAAGTGTCATTTCTTATTATTCTTTCTTCCTTTTTATTTTCTTTTTTTTTTTTAATTTAACTACTTTTACTGGAAAACTGGAATAAAAACTGGAATAAAAAAAGAAACTATGGATTCTTACACAATGCATTTTTATGTTATGATTTCGGTGTTTTTATCAAGCCATATTTATAAAATTCCTCCAGTAAAAGAAAAGATAGAACTTCTTATTTAATTATTTAAATGAATCCTCTTTTTCTAATCTTATTAAACCCCACGAAAAAAGTTAACACTCTAAATTTCATGATTCTTTTATGATCCTATCTTGATTACGCCTAATTCCCCCGTTCGACAAAAGATCCATTTGTATACAATAATCACATTGTAGCGGGTATAGTTTAGTGGTAAAAGTGTGATTCGTTCTATTAACCCCCTTAATAGTTAAGGGTTCTTTCGGTTTAATTCCTATTCCGATCAAAACAAAAACTTTATTTCTTAAAAGGATTTAATCTTTTACCTCTCAATGACAGATTCGAGGAAAAATATGCATTCTCGTGATTTGTATCCAAAAGTCAATTGGAAACTGAAAAATTGGATTATGAAATTGCGAAACATAATTTTTGAATTGGATTAGGATTAATACTTCCAATTAAATAAATATAGATAAAGGATCCATGGATGAAGATATAAAAGTAGATTTCTAATCGTAACTAAATCTTCAATTTTTGAATTTGTAGAAAAGAAATTGAAGCAAAATAGCTATTAAACGATGACTTTGGTTTACTAGGGACATCGACATTTTGTTTTAGCTCGGTGGGAACAAAGTCCTTTTCCTTAGGATTATTTCAAATAGAAATATAGAACGAAGGAACTAGAAAGATTGTTAGAATCGCCTTCTTCTAGAGGGATCATCTAGAAAGCGAGTCGTTTTGAATGTATTCAGACAAAAAGCTAACATAGATGTTATGGATAGAA-TTTTTTTTTTTATTTTTTTTTTTCGTTCACATCTTAGATCTAGGAATTTATCCATCTTCCATAAAGGAGCCGAATGAAACCAAAGTTTCATGTTCGGTTTTGAATTAGAGACGTTAAAAATGCTGAATCGACGTCGACTATAACCCCTAGCCTTCCAAGCTAACGATGCGGGTTCGATTCCCGCTACCCGCTCTAGATCTTCTCTTATATATTCTATACATTTATTCATATATTCATTCTTTATATTTCTTTCTATTAATTAATAGAAAGAAATATAAAGAATGAATTAATATATTAATTCTTATATATTCTCTATATTAATTCTCTCTATATTAATTAAGAATTAATGCATCATTGAATTAAATATACAATTCTTGAAAATCTCTCACATACAATCTGATTTTTTTTTTTTTTTTTTCAAAGAAGAGGCGGGAAGGTAAAAATGCGAAAAAATCGGAATGAATGAAAAGCGTCCATTGTCTAATGGATAGGACAGAGGTCTTCTAAACCTTTGGTATAGGTTCAAATCCTATTGGACGCAATTTAGTTCCATATCTTTATTTTAGATTTCTATGTCAAGAAAGACATGTTGAATGATTTGAATCAGAAGGGCTTGATTACTCCTTTTTTTACCTTTTTTAAGATAAAAGTTATCAATTTCTTTATGCTTGTTCCTGAAGTATAAAACGTTCCATCTGTTCCTGAATAGCTTCTTTCAAAAGGGCTTCTGCTTCCTCGGTGAATGTTTTGGTAGAAGATATGATTTCTTGGAACTGAGGTTTATTACTTTTTAAGTAAGTACGTAACTCAACAAGAAATTTCCTTACCTGTCCAATTTCTAATGAATCAAGATACCCATTTGTTCCGGTATAAATAGTCATTATCTGTTCTTCCACCGAAAGAGGAGCTGATTGGGATTGTTTGAGCAATTCACGTAATCGTTGACCTCTTGCCAATTGATTCTGAGTAGCTTTATCGAGATCAGAAGCAAATTGTGCAAAGGCTTCTAATTCTGCGAATTGTGCCAGTTCCAATTTTAATTTGCCGGCTACTTGTTTCATAGCTTTAATTTGAGCAGCAGATCCTACTCTGGAAACGGAGATACCCACATTAATAGCAGGTCTGATTCCAGCATTGAATAGATCAGCGGATAAGAATATTTGTCCATCAGTAATGGAAATTACATTAGTAGGAATATAAGCCGAAACATCTCCCGATTGAGTCTCAACTATTGGTAAAGCGGTCATACTTCCTTCACCTAAACGAGAACTTGATTTAGCGGCTCTTTCCAAAAGTCGTGAATGCAAATAAAAAACATCCCCTGGATAAGCTTCGCGACCAGGCGGTCTTCGTAATAGAAGAGACATTTGGCGATAAGCTTGTGCTTGTTTGGAGGGATCATCATAAATGATTAAAGTATGTTTTCCACCGTACATAAAATATTCAGCTAAAGCTGCTCCTGTATAAGGAGCAAGGTATTGTAATGTAGCAGGGGAATCCGCCGTTTCGGCTACTACAATAGTGTATTCCATCGCTCCCCTTTCCTGGAAAGTAGTCACTACCTGAGCCACAGAAGATGCTTTTTGACCAATAGCTACATAAACACATATTACATTTTGTTCTTGTTGATTGAGAATCGTATCTGTGGCTACTGCTGTTTTACCGGTCTGTCTGTCTCCAATAATTAATTCTCGTTGACCACGTCCTATAGGGATCATCGAATCAATAGCAATAAGTCCCGTTTGAAGAGGCTCATATACGGAACGTCGAGAAATAATACCCGGAGCGGGAGATTCAATTAACCGAGATTCAGAAGCTGAAATTTCACCTCTACCATCAATAGGTTTAGCCAGGGCATTTATAACACGACCCAAATAGGCCTCACTCACTGGTATCTGAGCAATTTTTCCTGTTGCCTTTACAGAACTTCCTTCTTGTATCATCAAACCATCACCCATTAATACAACACCAACATTATTTGATTCCAAATTCAGAGCAATGCCTATTGTACCCTCTTCAAATTCTACTAATTCACCTGCCATTACTTCATCAAGACCATGAATACGAGCAATACTGTCGCCTACTTGAAGTACGGTACCGGTATTTACAATCTTTACTTCTCTATTATATTGCTCAATACGTTCACGGATAATATTACTAATTTCGTCGGCTCGAATGGTTACCATGAGTATTTCTTAATTCTTTTTTGAAAAAAAAAAAAAAAAAAAAAAAAAATAATGCCTACAGTAGAAGGACTAATCGGTTATTTCTTTCATCGCACCAAACATACCAATATTGGCACTGATGGTACGTAAATGTAATTCGTTGTTCAAACAACTATTCAGAGTTCCTAGAGCTCCTTGTAAGGCTTGTTGGAAAACCCGTTGTCGGACTTGATTAATCGTCCTTTGTTGTTCAAAATGAATGGTTTCATTTTTGTAATTTTCTAATTGTTCCAAAGTCTTATAAGTTGAATTAATAAAATTCAATTTTTCTCGCTCTATCTCAGAGTACCCATTCACTCGAAACTGATCTGCTTCCATTTCCACTTTCCGTAAGCGAGCCCGGGCCTTTTCTAGCTGTTCAATGGCCCCCCCACATAGTTCTTCTGAATTTCGAATAGTATTCAAGATCCTCTGTTTTCGATTATCTAATAAATCGCTTAATGAAAGTAGATTATTTTTCCATTCATTTCAAAACTTCCATGATCCCTTCCCGAACCAAACATGAATCTTTCGATTCATTTGGCTCTCACGCTCATTAATTACTTATGGTAAATTCCCATATCTTTTTTTTTATGGAATGAGCCTATCCTCTCTTCTCTGGTCATATTCAAAAATAAAAATATCGAAACTTATTACTAATCCAAGACCAAAATATTCAGAGGACTCTTCTGACCAAACAAAAAATATGTAATCGTCAGCAAAGTTGTTTCTTTTTTTCGTCAAATCCAAAAAATTCTTCTTACTTTATACATAACCTAATACATAGGTTGTCGATTCAGCATTGGATGAAAAAAGGATGAAATACCCATTTTTCCAATAAACGGTTCAAATCATTTTTTCAATATGAGTGTTCTATATCG-AAAAAAAAAAATACATTTATTTGGAAACCATCTCTGTATTAACATAGTGGTAGAAAGAGTACCCTGCTGCGTCTGGACTTCAAACGATTTAGCTTTAACCATGTTAACAGTGCCACATTACTGGTTCAAAGAGAATCAAAGTAGATTTACCAATAAATCACGAAATGCTATGGTTCTTGCATATAATTTCTTAATTTATTCAGAAGTAATTCGCGAAATCATGCACCCTTTCCTTTTTAGTTATAAGGAAAAAAGTACAGCTGGTTGGATCCAGCCTATTCTTGAAAGAAACAACTCGCACACACCCCCTTTCCAAAAAAGATCAATACACCAAAGACCACACTTAGATTTATTGGATTTGTTGCTAAAATATCGGTATTAAACCCGAAACTCCCGGCGGATGGCCAGTAGCCCAAAGAAAGGAAAGAATCGGTTACATTTTTCATATGATCTCCTCTTATAGATAGACTACAAAATCGAACAGAGTTCTTTTTTTATCACTTCACCCCTTTTTCTTTTTTATATATATTTATATTTCTAAATAAAATTCTAAATAAAATAGAGTCAAAAATAGATTTTGATTTAGAAATTGTGAACTACCCTTTTCAACACTTCCCCTTTCCCTTGGACTAATAACGGGAAGGACAAAAGCGAATCGGTATGCTAATTCCTCATACTCAAATCAGTCCTTCCCATGGATTATTTTCTCAACGAAAACGAATAAGTAATTATAGGAGTGAAATCTTGATATAATTTGAAAAAACAAACGACAAGTCCAAGGCAACAAAATAAGAAAAATACGTATTTTTCATATTTATAGGATTAAACAAAAGGATTCGCAAATAGAAGTGCTAATGCTACAACCAGTCCATAAATTGTTAAAGCTTCCATAAAGGCCAAACTAAGCAATAAAGTACCTCGTATTTTTCCTTCCGCCTCGGGCTGTCTCGCGATACCTTCTACAGCTTGGCCCGCAGCAGTACCTTGACCAACTCCAGGTCCAATAGAAGCAAGCCCTACGGCCAATCCAGCAGCAATAACGGAAGCGGCAGAAATCAGTGGATTCATGATAAGTTCCTCGCACACACAAAAAAAAAAAAAAAAAGAAATGGTTAATGATACAACCAACCAATGAATTATAACATAATTATTCCATCACTAAAATTCATCCAGTCGAAGTAACCGAAGTAACTAAGAACTTCGAATTGGAGTCAAAATATTATTGAATCATCAGAACTACTTCGATATCTTCTATCCACAGAATCTTTGTGAATTCATACGACTTTCGTTCTTCCATTTCTTTGTTCCGAACCGTTCTTTGAATTCTTCGATCTTTTTCTTAATTTCATCTGTTTATTCAATCAACTCACAGTCACAAACGAGACGGAAGGATTTCTATTGGAATCCTCATCTAAATTCACAGTAGTAGGGCAAATTAGATATATCTTTAGTTCATATATATAACTAGTCAATATCTAATATCACATATACATGTCTTTCTTCCATAACGTAAACCAACTATTCCTATCTTAGATTCAATCGAATTCTAGAATCATTCATCAAAACATCCACAACAGTTGACTTATAGCCATTAAATTACATAGACCTAGTTCGACTCTTCTTCTCCTAACCAACCCATCTTCCCATTTTTTTTGTAAATTCTTATCCCCCTTTTCTTTATCATTATCCCACATGGATAGAATCGAAATGGACAAATTGATTAGGCCGAATCATTGCATAGAAATATCATTATTAGATTGATCTAAGTTCATGCAATTTATTATTTATTAAAAATTTCTTTTGGTCAATCGTTAAATTGAATAAAATAAACTGAAGGAATAATCGTTCTATAGAACATACTTTTTTTTTATTTAATCACACGCCATAAACATACACCACAAGAATTCTTATTCAAATTAGTACTCCTAATATTTAAGGATTGACTGAACAATATAAATAGAATCTTCATTGAGGAGAGGTATGATATAAGTAGACCAAACAGGAATTTTAGGAAAAAGATCTTTTAGATCTCTTTCCTTTTTTTTTTTTTTACAATTCTCTAATCTCATAATCTTTTTTGTTATTACTCTAGATCGTATATAATGCATTTGTATATTCCCTATATTTATATTCTCTAAGTAGAATATATTGAGCTACGCATACATTGCCTTAAACTAGGTTAAAAAAAGACTATTTATTTCGAAAACTAGTCAATGATGGCCCTCCATAGATTCACCTATATAAGCCGCGGCTAAAGTTGCAAAAATAAGAGCTTGAATCCCACTTGTAAATAATCCAAGGAACATGACAGGTATAGGAACCACTAAAGGTACTAAAGAAACAAGAACAACAACTACTAATTCATCGGCTAATATATTCCCGAAAAGTCGAAAACTAAGCGATAAAGGTTTTGTGAAATCTTCTAATATGTTAATGGGTAAAAGGATTGGAGTTGGTTGAATGTATTTCCCAAAATAAGCCAATCCTTTTTTGCTAAGACCCGCATAGAAATATGCCACTGACGTGAGTAAAGCCAAAGCAACAGTAGTATTTATATCATTCGTGGGTGCGGCTAACTCCCCATGAGGTAATTGTATGATTTTCCAAGGTAAAAGAGCTCCTGACCAATTCGAAACAAAAATAAATAGAAACATAGTTCCAATAAAGGGAACCCAAGGACCATATTCTTCTCCAATTTGGGTTTTACTCACATCTCGAATGAATTCAAGGACATATTCGAAGAAATTCTGACCGCCAGTTGGAATGGTTTGTGGGTTCCGAACAGCTATAGTGGCTGAAACTAATAAGATAGCAATTACAACCCAAGAAGTAATAAGTACTTGGCCATGGACTTGGAAACTTCCTATTTTCCAATAGAAATGTTGGCCTACTTCCACACCGGATATATCGTAGAAACCTTTTAGTGTGTTGATGGAACATGATAGAACATTCATATTGCCCTCTGACAAAAATAGAACTTTAAACGAAATTATTTTGATTCAACCATCTCTTTCTCGACTTGCCTACTTGAATCGTATATTTTGAATACCAACTAATTACACAATATCCCCAGTTTTTATCTCTTTTTTGAGGTTCACAAATAGTAACCAATTCCATAAATCTATGTAATGTAGTTTCCTAAGTAATTTATTTATCTTATTATTAATCAAGGATTTATTATATAGCTAGAACGACCCTCACAAATTGCGAATACTAATTTGTTAAGAATTAATCGGATTGAAGCTATAGCGTCATCGTTCGCTGGAATCGAAATATCTCCAAGATCGGGGTCACAATTTGTATCGATTAAACAAATCGTAGGAATTCCCAAAGTAATACATTCTCGAAGAGCCGTATATTCTTCGTGCTGATCAACAATGATTACAATATCGGGTAACCCTGTCATATATTTAATCCCGCCCAGATATGTTTGCAAGTGAGATAATTGTCTTTTCAACATAGCTGCATCTCTTTTTGGAAGACGATTGAGTCTGCCCATTTTTTGTTCCATTCTCAAGTCTCTAAACTTATGAAGTCTCGTTTCTGTAGTGGACCAATTCGTTAACATACCACCGAGCCATTTTTTATTAACATAATGACATCGAGCCCTTATTGCAGCCCGTGCTACTGAATCAGCTGCTTTATTTTTGGTACCAACAATTAAGAATTGTTTTCCCCTACTTGCTGCATCAAAAACCAAATCACAAGCTTCTGATAAAAAACGAGCAGTTCTAGTAAGATTTGTAATATGAATACCTTTACGCTTTGCAGAGATATAAGGTGCCATTCTAGGGTTCCATTTCCTAGTACCATGGCCAAAATGAACTCCTGCCTCCATCATCTCTTCCAAATTGATGTTCCAATATCTTCTTGTCATTTTCCTCCACACTTACCCTCCCTTTTTCAAAAAAAAAAAAAAAAAAGAGACGAGGTACCCTGAAAAATAAATAAATGTTCCGACGGAACCTTCTCTTCTACCGTGGATTGGCCGTAGATGCACGATCCAAGCCCTTATTCTTTTCTATTCGTTATTTTCTTTACTTTATTACTATTACCAAATCAAATGACCGGGCCAAATACAGCCAAATACAGTATAGTTAAAGTTAAAAGTATGAATCTGCTCTTAGGAATCATTTAATCCTATAAATGATTGTTCTGATGTATCATGGAAATTCTTTGAAAGACAAGAATCAAATAATTTTCTGTGGTGGAACAAAATATCTCTCATTTCTCCCTCGAATAGATTCTTCTTTTTGGTTTCCAAAGGAATGTTGTTATGCTGTCTTGAAGTAGGCATTAATCCTTTAAATCCGGTACCAACGGGTATCATTCCCCCCAGAACAACATTCTCTTTCAAGCCTTTCAACCAATCGATACGACCCCGGAGAGCAGCTTTTGCTAAAACCCGAGCAGTTTCTTGAAAACTCGCCTCAGATATGAAACTTTGAGTATTCAGAGATGCTCTTGTTATTCCCAATAAGATGGCGCGGTAACAGATCCCTTCTTCCAAAGCACGCCCCATTCGTTCCGCTCGCAACAATCCAATTAGTTCTCCGGGTGAAAAAACATTAGACATTCCATCTTCTGAAACCAACACTTTTGATGTTATTTGACGTACAATAATTTCTATATGCCTATTATGGATCTGCACCCCCTGGGATCGATAAACCTTTTGGATCTTATTAACCAAAGAGATACGACTTTGCACTATAGTTAGCTCCGCACCAATCAAGAATCCCCAAGGAATTCCAAGAATTCTTGTTATACGTTCGTTCCAACCCTCAACCCTCTTTTCTAGATTCATCGATATTGAATCAATCGAACGCACTTCTAATACCTGTTCCACTTTTGGAAGACCCTGTGTTATATCACCGGATCTCGATTTTTCATATATAAATGTAACTAATGTATCTCCTTCGTAAAGGATTTCCCCATAATGGCCATGAACAGTTGCTCCTGGAGTGGCCAAATAGGGCTTAGCCCATCGTATTACTACAGAGTCAACTTGAACAATTAGAATTTGACCCGATTTTAGATGTGGCCCCTTTTTAGCTATACATATATTTTCACAAATAAACTGCCCAAGACTCATTTTTGTAGATGTCTTTTCACAATAATTGTGATGGAGAAAATACCAATCCAAATTGAATGGATTCACAATGATCTTACTGCATGGATCGGGATTATAAAATTTCCCATTTTCATCCATGAAATAATATTTAATTACTTGAAAAGTCTGTTTTAAATTGTCAAATTGTAAATAGTTAGTTACCGGGATCTGATTATAAGTTATCAAATAGTAAAATGAATAAAAATTCGCAATTTTAAAAGCTGTTCCTAAAGGGCCCAACGAATTCCTAATTTGCATTAGGGGATTTTTTTTAATTGATTCTTTTATCACATTGGACAATTTTACATCATTGAATGGACCCATTCGAGAACAATTGGATGATGACAAAATTATCAAAGATTGGCATTCCTTATTTCTATTCAATAACGTATGAATAGTTCCTTGATTCTGGTTAAGGGATTGTTGAATCTTTGCCTTGGAATAGAAAAAAGTAGAAGAAAACGGATTGATATTGGTGCGATCTGATCCATTATGAGAGATCAATCCGGAACCCGATGGATCATTTCTTTTTCCAGTATACGGAATAGAGGATTTCACTAAGTCGATTCTTAGGAAATCTCGAATCAAACCATTTGTCCTTATTTCAACAAAGGAAGCACGGACCTCTTCGATAGAAGAACTTTTTTTGTCATTGTCCCAATTCAATACTAAACAAGTTCGAACTAATTGAATACTTGTGTCAGAAATTCCCCGAATTGGTTTGCCGTTTCCATAAAGGATATAATTGACAACTTGAAGTTGCACATTATCCCTTTCCTGCAGCAGATCCGGGGGGAAAAGTGTTGCTAAATTTATACCGTCCGTTAGTTCATATGTAACTACAGGTCGAACCAAAACAAAATACTTTTTCTTGATGGGTGTGATCCATTGGACATAGATCCAATTTTTCAATTTTTTGAATGCTTTGGAATCTGTTTTTCCTATTCTTGGTGGTATCAAGATGCCACTGTGTCGAGATATCTTATCTGTCTCGCCAGGAAAATGAATATCTCCAGAAAAGATTTTAAGCTCAATTCTTTTTTTTTTTCTTTCCACTCGTACTAACCCGCCTACTCGGCTCCTTGTATTTAAAGTGATTTGTGTATCTACCCCAATGATACTATTGTTCCGTACCATTATGGAAGAAGATCCAGGTAAGAGATGTACTTCCTCGGGAATGAAAAAAAATCGATCTACTTTCATTTGGTATTTTGGCCTAAATTCCTTGATTCCTCGATACTCAATCAAATCCTCTTTTTTGACGATTGAATGCACTTCAATAGTCCCATATTTAGAAATTCCCGAACTCTTTCTTCTGTATCGAGGATCATCGAAATAAGCAAGAATACTATTTCTACGGAAAATACCATTTATGGGTATTTTAATCGAAAGACCTGAAGGGGACATTAGTTCTTTCTCTCGTTCTTGAATCGATTGGAGTGGAATGGTGAATCTATTTCTTCGCCTCTTTGCCAATAAATCCGAATTATCGTGGAGAATGGCAGGATATATAAGATTATAATGACCAGTGCATACGATTCGATTAAGTTCTGAATAATCAGGAATCCTATCTTCTTTTTTACCATAAAAATCCGAACTAAATAATTTGTGTCTCACTTGATCATTATTCAATGAGGGATTAGAAATATATCTTCGCTTGACAGAAAGAGAATGCACGTTCGTTTGATCTTGGTCCTTGTGGAGCGAAAGGGAGGCTATACTGGATCTGCACGGCTTTCCTGATAATATCCATAAATGACTTGTTTTTGGTAAGAGATGAACATTACCATATGTAAATTCAGGTGCATGATACACATCGGTACTCCAGTGCATTTCTCCTTCTGAGTCAGAATAAATATGTTTTCTGACTCTCTCCTTAAAAGTGGATGTTCCCGCGCGAATCTCAGCAATCACTTGTTCTGATTCTACATATTGATCATTTTGAACTAAAAGAAAACTTGTAGATGGAATATTCACATTATGTAGAATATCTTCACTCTCAATAGTTACATACAAATCTATAGAACATAGAAAAGCAGGATGTCCATGACGTGTACGTGTCGGATGAACCAAATTTTCATTGAATTTTATTTTTCCATTAGAAGGGGCTCGTACATGTTCTGCAGTACCCCCTGTGAATACTCCGCCGGTATGAAAAGTTCTTAATGTTAATTGAGTACCGGGTTCTCCAATAGATTGACCTGCAATAATACCTACAGCTTCTCCCAATTCGACCAGGTCACCATGAGTAGGACTCCGGCCATAACATAATCGACAGATCCAAGATGGACTCCTACAAGTAAAGGGAGTTCGAATAGATATTGGTTGTGCTCGAAAGGTTATGAATCTATTGATAAGTCCAACCCCAATATCTTGATTTTGAGTGGCAATGCATCGTCGACCCATATATATATCATCCGCTAATACACGACCAATTAATGTTTGGATAAAAATTCTTTCCGGCATCATCCCATTTCGAGGACTCACAGAAATACCTCGGACAGTGCCACAATCTGTTCGACGTACAACAATGTGTTGAACTACTTCAACAAGTCTGCGCGTGAGATATCCAGCATCTGATGTTCGTACAGCAGTATCCACAACCCCCTTTCGGGCTCCGTAGCAAGAAATGATATATTCTGTTAAAGAGAGTCCTTCGCGTAAATTGCTTTGAATGGGTAAATCAATCATTTGTCCTTGGGGATCCGACATTAATCCTCTCATACCTACTAATTGATGTACCTGAGATGCATTTCCTCTAGCTCCCGAAAAAGACATTATATGGACTGGATTAAAAGGGTCAGTCATCCTAAAATTAGGATTCATTTCTTGTCGCAAATATTCACTTGTAGCATACCATATCTCAATGGATTGACGTAATTTTTCTACCGCGTGTACATTCCCATAATGGTGGTGTTTTTCCAAAATCAAACTTTGTTGTTCAGCATCTTGAACTAGCCATCCCTTCGAAGGTATTGTTAAAAGATCATCAATTCCTAATGAAATAGATGTAACGGTGGCTTGCTGGAAACCCAGAGTCTTTACTTGATCCAGGATGTGTGATGTATATGCCATTCCGAAGTGATCTATTAATCGACTAATAAGTCGTTTCATGGCAGTTCCGTCTATCGCCTTATTGTGAAAGACCAGATTGGCCCGTTCTGCCATAAGTACCTCCATATTCCGCTGAGTAGGATTCGACAATGGGTTTGAGTCAGTGATTGAAAAACTTCCTTTTCTCGATCTTGATTCGCGTAGAAATTCCGGACCTATGATCCTAGTTGAACCGAAGAGACCCGAATTTTCACAGGTCTCATAGAATTTTACTTATATATGATTAGGTACTATATGAACAGGCTCGATAAAACCCTTGTATGGCTTCTTCGATTTCTCGATAAAGAGAAATATGACCAACAGTGGTTCGAATATATATATAAAGAATTTCTTTTTTTATACTTCTTACTATTAGATAGTGCCCATAAATCTCATAATAAGTACCCAAAGATTCATAGTGAACCTCGATGGGAGCTTCTCTTGAAGAAATAACACGTTGATCTAGTCGCCACCGGAGCCACAGAGGGCTATCTAAATTGATCCGTTTCTGTCGATAAGCTCCAATTGCATCATAGGAATTACAAAAAAGGGGTTCCTTTTTTTTTGTATACTTATAGTTATAATCGTCAATTCTTTCATTTTGATAGTTTCTGCGATTATATGGATTATACCTATTTACACAAATACCACGACGATTCCCGCTCGTTAATATATAGAGTCCCATAAGCATATCTTGAGTTGGTACGGAAATGGGATCTCCAATAGCTGGAGACAAAAGATTCATATGAGAAAACATAAGTAAACGAGCCTCTGCTTGAGCCTCCAAAGATAAAGGTACATGAACAGCCATTTGATCCCCATCAAAGTCTGCATTGAATCCCTTACAAACTAATGGATGTAAACAAATAGCACGCCCTTCCACTAAAACGGGCTGGAATGCCTGTATGCCCAATCTATGCAGAGTAGGTGCTCTATTCAACAAAACAGGATGCCCCTGCATAACTTCCTGAAGTATTTCCCATACAATCGGTTCCTTTTCCCGAATTTTACTCTTCGCAACTCCTATATTCGAAGCAAGATGTTCTCTAATTAGACCACGAATTACAAATGTCTGGAAAAGCTCTATTGCTATTTCGCGGGGCAAGCCACACCGATGTAATGAAAGTGAAGGACCTACGACAATGACGGAACGCCCCGAATAATCGACCCGTTTGCCAAGCAGAGTCTCACGAAATCTTCCCTCTTTGCCTTCAATTACATCTGAAAACGACTTGTAAACTTTATTATGCCCGTCCCTCATTGGTTGTCCGCGGATTCCATTATCAAGAAGTGTATCCACGGCTTCTTGTACCAATTTCTCCTGGCACATTACTAATTCTCCTGGCGTAGATCTACTTGTTGTTAATAGATCAGTAAGAGTGTTGTTACGATAGATAACTCTTCTATAGAGTTCATTAATATCCGAGCTCATTAGTTTACCCCCATCTATCTGAATGATCGGTCTCAACTCGGGAGGAAGAACTGGTAATAGACACAAAACCATCCATTCTGGTTCTATATTTGTTCGAATAAAATGCTTTGCTAATTCCATGCGTCTAACCAAAAAATCCTTTCTTCTTCCAATTTTTCGATCTTCCCATTCATTCCCTGTGGGCCCTTCTTCCCCTAATTCTTTCCATTCTACCAATGAAGAATCTATAATAATTCGTAAATCTAGATCGGCTAATTGTTCTCGAATAGCACCTGCTCCAGTAGAGATCTCTCTGTTTCGAAATGTATCGAAGCCTTGTGTAGTAAAAAAAAGCGGGATGCTGTATTTCCAGGATTGGATTTCATATTCGAATGAACCTCGTAATCGTAAGAAAGTAGGTTTTTTAACTATGGGCCTAGCAAAAGAAAAATTGGGATAGGATCTTATAGGATCTCCCCCCTTCAAAATCGGACATGAAAGTTTCCTTTCATCCGGCTCAAGTAGGTACACCAAATAAAGATAAAGAGGGGAGTTCTCGCTTTAAAATTCTAGAAACCCCCCCCAAAAAAAAAAGATCTACTCCTTACTCAAGTTCCCAGTGAAAACCAAGCAAGATTTCATTTCCTTCTTCCTTTTATTTAGATTTTTTAAATTCTTTATTCAATTACGACATAAATGAAATGTGAAATTCTTGAGTAGTCTACTTCCCTTCAAATGATGAATGCCCTTACTTAATTAAGATTAAGGGAATACCTTGAAATTCATAAGGGATTTACTTGTCTATGTATCGTTCCATTCGATCTTTTAGGTCCCAACTTCACCTCGACGGTTATGTCACGATGCCCTTAAAGCCCATATGCGATGGCTAGACTCCTGTAACCATGACATATTTGTTGCTTACTTGAACATAATTTCTTTCTAAAAGAAAGGAATAATTCCACAAAAGAAAGAAGTCTTTTTACGAGGTACAACTATAAATTAAATTCTTATTTATTTGTTACGAAATCGACCATAGATCAATTCCCCTTTTTAGTTGGGAGTATTGAATACACCCATAATTCTGAGCTTCATGTTAATCCTCCCAAGAGACATGTCAGGTCCAGGGCATCCCGATTGGATTGAATGGGATGACAGTTTCTCATTCCGAATCTGTAAAATCAGAATTTCGATCAAATCACACATCGCAGTATACCAGGCCTTCTAATTCTTTAAGAGGTTTATCTAAAAGATTCGCAATATAACTAGGAAGACGTTTCAAATACCACACGTGGGTTACTGGGCATGCCAGTTTGATGTAGCCCATTTGGTATCTTCGTATCCGAGAATCAACAAATTCAACTCCGCATTGTTCACAAAATTTCGGGTCTTCTTTTTCATCTCCGATTACTCGATAATTTCCACAAGCACAAATTCCACTTTTTATAGGCCCAAAAATTCTTTCACAAAATAATCCATCTTTTTCCGGTTTATTGGTTTTGTAATGAAAAGTATAAGGTTTTGTCACCTCTCCAACGATCTCTCCATTAGGTAGCATTTTATTGGCCCAAGCACTTATTTGTTGAGGAGAAACTGATCCAATTCGGAGTTGTTGATGTTTATACCGGTCGATCATAGAAGAAAAGTTCTGATTCATTCCGATTAAGCTTCCTTCCTATTAATCTGGAAGTTCTTCTCAGATACAAGGAAATGATTCAGTTCCAGAGCCAAAGATCGTAGTTCTCGAACGAGCAATCGAAAAGATTCTGGAGCATCCTCAGGATTAGGTATTGTTCCTCCAATGATCGTAGTACCAAGTACTTCCTGGCGAGCTCTAATATGATCAGATTTATAAGTAAGCATCTCTTGTAAAATATGAGCAACACCAAATCCCTCTAGAGCCCAAACCTCCATTTCTCCTACCCGTTGTCCCCCTTGCTTGGCCCTTCCTCTAAGGGGTTGTTGTGTAACAAGTGCATAATGTCCACTGGAACGTCCATGGATTTTATCATCAACTTGATGAATTAATTTCAAAATATAAGGCTTTCCTATTATAACAGGTTGTTCAAAAGGATCCCCCGTTCTTCCATCAAATATTCTACTTTTTCCTGGATACTCGAGTTCAAATACCCATGGATTCGCTGTTTGCTTACTGGCTTCATATAATTCAGAAAACACTAGTTTTCGCGAAGCTTCTTGTTCATATCTCTCATCAAAAGGCGCTATTCGATAATGTCTGTCTAGCAGACTCCCCGCTAACCCGAGTGAACATTCAAACATCTGTCCTACATTCATTCGTGAAGGGACTCCTAATGGGTTGAAGACCATATCGACAGGTCTTCCATCTTGCAAATAGGGCATATCTTGTCTAGGCAAAATTTTGGAAATGATACCTTTATTTCCATGTCTTCCAGCTACTTTATCGCCTACTTTGATTTCACGTTTCTGTAAAATATATACACGAATCGTTTCTGGATTATAACTAGAACCCCCTTTTTTCTGGATCCATCTCACATCAATAACTCGACCCCTACCACCTGTAGGTAGTTTTAGGCAAGTTTCCTTTGAAGTAGATACCTGAATACCAAGTATGGCTCGTAATAATCTATCTTCCGGAGCATACGACGATTCTTTCACCATCTGGGGCGTTAATTTACCTACTAAAATATCACCCGTCTCTACCCAAGATCCCAGCATCACAATTCCATTTTTGTCTAAATTGCGTAATAAATGGGCTTCTAAATGTGGTATTTCGTTAGTGACCCTTTCGGGGCCTTGGCTTGTCACATGAGTCTGAATTTCATATTTCCGTATGTGAAAAGAAGTATAAATATCTCCATATACCAAGCGCTCGCTAATGAGTACTGCATCTTCAAAATTGTAACCTTCCCATGGCATATAAGCCACTAATACATTTTTCCCCAAAGCGAGTTCGCCACCAACTGTAGCGGCACCGTCCGCTAAAATTTGTCCTTTTTTAATGCATCTACCCCGCTGAACCTGGGGGTTTTGATGCATAGAAGTATTTTTATTGGAACGTTGATACATAACTAATGGAATGCTTAGAGTATCTCCATTACCTGATAAAATGATCTTGTCAGTATCGGTATAAATGATCTTTCCCTCGTGTTCGGCTATAGCAAGAGCCCCTGAATCTAAAGCCGCTTGGCGTTCCAACCCAGTTCCAACAATGCACTTCTCGGACCTAGAAAGCGGAACTGCTTGACGTTGCATATTAGAACTCATTAAAGCCCGATTCGCATCATTATGCTCGATAAAAGGAATGAGGGAAGCTCCAATCGAAAAATATTGGAAGGGAAAAAAACTTCGAAGATGAACCTGTTCCCATGCAATAGTTAGGAATTCTTGGCGGTATCGAGCTGGAACAACCTGTTCCTCCTGAATACCCGGATTTAACGCCAAAGAATTTCCTGCCGCTACCATATAGTATTCATCTCTACCTGGGGATAAATAAAGCATCCGTACCTTTTTTGATTTCTCGGAAATTTCATAAAAGGGGCTTTCTAGAAAGCCCCAATGACCAATCCTCGCATGAATTGATAAGGATCCAATAAGTCCAACATTGATTCCTTCAGATGTGTCAATTGGGCAAATACGTCCATAATGACTAGGATGGATATCTCGTATACGAAAACTGGCAGTTCGCCCTGTCAATCCTCCAGGGCCCAAATAACTCAATTTTCTCCCATGAACTATTTGTGTCAATGGATTAGTTCGATCCAAAACTTGAGATAATGGGTGTAAGCCGAAAAAAGACTCATAAGTAGTTTTTAATGGAGTTGAAGTTACCAAATTCTGAGGAGTCGGTATCAATTTATGCCTAATTGCTCCACATATAGTTCCTCGAACCACATTTTCTAAACGAACTAAAGCCAATCCGAGTTGATCTTGTAAAAGATCCGCTACAGAACGAATACGTTTATTTTTCAAATGATTCATATCGTCAAGTGTACCCATTCCAAATTTCATTCCAATCAAATGATCCGTGGCTGCCAATATATCTCGCGGTAACAAAAATGTATTGTTCTGAGGTATATCAAGGTTCAGCCTTCGGTTCATATTTCGTCGACCAATCTTTCCTAATTCACATCTTTGTTGAAAAAATTTCTTTTGTAATTCCTTACATAAGGATTCAGAAAATACCGGATCCCCGCCTACACAAGCAAATTCTTGATAAAACTCCAAAATGGCATTTTCTTTTGACCCAATTTTTTTTTTCTCCTTATCATTCAGAAAAGACAAAAAAATTTCAGGATAACAAACATTCTCTAGAATTTCTCTTAGATTCGAACCCATAGCTGATGATAGAACTAGAATAGATATTTTTTGTTTCCTACTCACACGAGCCCATATCCTTGCTTTTCTATCAATCTCTAATTCTGATCTTCCTCCCCAATCTGATATTATGGTGCCGGTATAGACCGAAATTCCGTTATGGTCCAATTCTGACCGATAATAAATACCGGGGCTTTGCAATATTTGATTGATCACAATTCTGTATATTCCATTTACTATAGAAGTTCCCAGAGAATTCATTAGAGGAATGTTTCCAATAAAAATTGTTTGTTCTTGCATGTCCCTACTCGTTTTCCAAATTAATCCCGCGGATACATATAATTCAGAAGAATATGTGAGTGATTCATACACAGCATCTCTTTCTTTTATCAAGGGTTCTACTAATTGATATGTTTCCACAAATAATTGAAATTCAATTTTTTGATCTGTATCTTCAATTTTTGGAAACTTATAAAGTTCTTCCGTTAAGCCCTGATCAATGAACCTACAAAATCCTTCAAATTGTATCTGATTAAACCCAGGTATTGTAGACATTCCTTCATTTTCATCCCGGAGCATTTTAAATTTCCCATTTATCTAAAAATCCCATTATTGGTTCATTCTTCATTGAATCATATAGATGATCTAGCAATAGTGGAATTTATATTCTGTTTACTGAATAACATGAAATTTTCCCCAACTCCCTATATGGAATGTATGAAATACGTATGAACGGAGGAATAAAGAGAATAATTTTCTACTCAAATTGGAATTTGCAACAGATACAAGTTGATAAAATATGCCTAGAAACAGAATTCTGCCACTTAGACTTATTATGTTATGGGATTTTGTATAGAATATCAAAACAAAAATGATTCCCTTTCTACCATTATTATGATATTACATATTCTAATCTGGTTGAATACAAAAAAAATAAACAGATTCGGTATTTGATCTTTTCACTGAGATAAAGACATAAAAATTAGAACCAATATAGAGTCGATTTTTTTTTTTCACTTAACCCTCTTTTTTTCATGTATTCCATTCTTCAAAAAATGATTCGCAGAGAAGAGAGATATTTTTACCTATTTTTTAATAGAATTTGTAGAATACGATTGTGAAGTGTATAAGAGGGGTTGTATTTATTAAACATGTGCAGATATAGCTATCTATATATATCTGCCTTCCCCCTTATTGCCGTTCTATTCGGGGCAGCGCGGGTCGTGTGCTCTATCAAAATTTGAATTTTTTATTCAATGTATTTAATTTAATGAAAATTTGAAGCAGGATAATTTCCTGATAATTCTCTATAGGCAGCATATAGAAATAAAATACCCCATTAGATATCTGTGTAACAATTTCGATTCTGGGGTTTACATATACTCATAATTGTTGTTATAATTGAAATTGAGAAGGATTTTTTTTTTGAAAAGAATCCACATTGATTAGTTATGTATCAATTTGTATTTGATTATATCATTAGGAAAACACAAATTAAGATTCAAATCGAAGAATCGTTCATGAATTCAGAGTCAGCAGTCAATAGTTAATGGTTCAAATTTGTCATGAATTTTGGCTTTTGTGACTGAAAATCCACATTTTATTTATAGAAAGGGGAGGAGAAGTTTTTAGGTATTGTGTGTTTTGAGATACTATACAATCAATCAAAAGAGTGGATCAAATCCAATCAAAAAAAAAGGAAGGATTTTTTTAGGAAGGGGATTAAGAAAACAGGATTCAAAATGCAAATACAATAAAAAAAAGAAGTTCAGTAATCCAGGAAAATTTTCATCTATTTTGTATCCTTTTGGCGACATGGCCGAGTGGTAAGGCGGGGGACTGCAAATCCTTTTTCCCCAGTTCAAATCTGGGTGTCGCCTGATCAATAAAAGACTCGGAATCCCCCATTCTGTTCTGCTGATATAACTAGCCCGATTATTCCCCAGCAGAAGCAGAGGAAAAGGACCGTTGATACTTGTTTGATTCTAAGCATCAGGTCTGGGGGTTTTCTAAAAAATTTGAAATCCCTGAATCCTAGATGCAAGGAAAGATTATAGTGATGGAAGGGGTCGGAATTTATATATGGACTCACGAGAGTCTCTGAGTGCTCAGGCATTGAATCAATATTAGATTGGATGGATAATTGGCTTTTTTTATAGAAAAAGTGCAAAAAGAAATTCTTTCTTTTTGGCAAACCCCTAGTCATGAAAAGAATATAATAGACTGCCTCCCGACTCTTTCACAGAGACAATTGGGAAACGGTATGAATTAGATCAAATGGGAAATAGAGGTATGGAATAGATAGTGATCTATCTTTTTATGCTTTTTACTTATGAAGATCAACAAAAAAAAAAGTAGGCCTTAATTATTCCTACATGTTTTAAATTATTCCTCCATGTTTTATTAGTAGTATTCTTTTGAAATGTCACTACCTATTTTCTATTTTGCTTGTTATGTTTAATCTTTCCCGATTCGAAATCATATAGGAATTTCTGATAAATGGATTTAATAAATCCATTTATTGGATTGGTTCATCGATAGTGTTGGGTCAGAATCCCTTTTTGACTCTGCGTCATTGATTCCACTATTATTAGTGAGCAATAATGGAAAAATTCTTTCATATTCATAGAAATAGGGGACATAATTCACATGGATATAGTTAGTCTCGCTTGGGCTGCTTTAATGGTAGTCTTTACATTTTCTCTTTCACTCGTAGTATGGGGAAGAAGTGGACTCTAGAGGTACTACTAATTGAGTTGAGGAATCAAACTGTATCAATTGTTTTCTAGATCGTTCTGAAAAGCGCTTTTAACGATTTAAAATAAAAAAATCTTCATTTCGAAATTCCATTGGATTCTAGTGGAGTTAACGTAGTATATGAATAATACTCTTTGAATGAAAGAGATATTTCAATGATTCCCATGTTTATATTTCGAAAGGAACGAGAATACAGATGATAGGAAATTTATTCCAACTAAATTCTTCCTAAATTTTCTATTTCAACGAATAGGCTCTTACCAGAATTATAGATGAACAATGAGGAAGACCGGACTTCTTTTTTATTTGTTTTTTTATTTGTTTCCCTTCTTACTGTTCAAAGAGGAAGTCGTTCTGTTAAGTGTACACACACTTTCTATGAGAAACAATATAGAAATAGTGGTTGTCTAAGGAGATACTATGTATAATAAGATCTTGCCTTGGGAGAGTCACATATTATGTTATGCATTTACCACTTTTTTTTTTATTTTAGAAATTTGATTTATGCTTTATCGATTCATTTCATATCATGGTTCAAGCGTTAAAAATCGTTAAGGTTTACTATTCTTTTTCGAAATTCGAAGAAGTTCCCATAGAACTCTTGTCGATGGTTCAATCAATTACTTCTTCGAAATGCTAAACTAAAAAACTACTTGATTTTATTAATAAGTTTATTAATAAAAATAATTTTATTAATAAACTTTCCTTCATTGATTTGTTCGATAGATACGGGATTCATATTGGAAAGAATAAGAAATCTAAGAATTAGAACCATAAGAGTAAGAGTTCTCTTTCGATTATTTCAGATTGATCGGAACAAATAGATGTAGCAAAGGAATAGAATAGGGTGCTATGTACATTCCATATATGGAATTGATATCTACATCATATATTATATGGAATTAATATCTACATATATGCAGATAATATTGTAATGAAGATAATATTGTAGATTAATCTATATTAATTAAGCTTTTCTTATTTTATTATAAAGTATAACTTTATATACTGTATTACTTTATACACTACAATAAGACTTATAGAGAGTATGGTAGAAAGAAATATATGAATTTTTCTTTCTACCATACTATCGGATCACATAGAATACTGTCGATTCTAGTCCGCTCATTTCATTTAAGACGCGAAATTGGAATCCTTTTCATTTGATTTTTTCAATCATTGATAAGAACTCAGAAGTCAAGTTTCATTCAAATGAATTAATCATTTTGACTAACTGTTTTTACATAAATGATAAGTAGAAAAGCAGTAGGAACTAGAATGAACAGTGCAGTAGCAATAAATGCAAGAATATTTACTTCCATAATCTCATCGTTTTTTTAATTCACAATAACTCGGGATTTAATCCCATAGAGATGATAAATCTTTCGCCTGTAAATTCAATGGATGAATTACCTCTCGATGATATTGAATCGGATCAATATCATGAATAAGAATAACAATATCTGAGCTATCAAATCAATTCATCGTCGAGAATTGAATAGTATATCATAGGAAGATCATTTATCCATACCGAATCAAAAATGGGATTCCTGACCAATCAAGAATCCTTTTATTTATCATTCTGTTCTTTCTTTTCTATAACCTACCCTACGCCTTCCTTGTATCATCATCAGATGAAGTATCATCTGACCACCGTTCCACTTCCATTAGTCACAAACCAAAATAAACAATAGAAGTGAAATGGAAAAAGAAAGAAGTTAAGTTCTAAACTCTGTTTTTTAATGATCTAATTTTCTTAGAAGACAAATAAGTGTGATAAAGATGAATCCCGGTAGAAAAGATCTAATATTCCATCAATTTAGGGTTTTCGATGAGACTCCTAAAAAAAAAATAGGAAGGAAGATTGATTCATTCCATTCCCTCGCTAAATTCATTCTCTCGCTAAAAGGGGCGGGATCCTTGGTTGATCTTTATCTTTCTTTTATCTTCCTTCCTTAGATTATTAGGACTGGGACACATATATCAAAAGCTCCGTGTGCAATTTGAATGAAATAGATTTTTCAAATTCAAATTAGTAATTGAGGTTACACAAAATCAGAGCCAGAAAGGGAGGTAGTTTAATCTGGAAAAATATTCCATGGTGGAATTAGATTCCATTTTTTTGGGGGGTTCGTACAAGAAACGAATTCCATTTGTGTATATGCTCCGGGGAAACATAGGGTACTCTATTCCATATTCCATTACATGGATCGGGAACAATCAAAAATCCAGACCCAGTATAGTATCTTTTGGAATTCTGAACTGAATATAATGCTACAACAATTGTACTAATCCACATATGTCTTTCTTCCATCAATCAGTACTAGTTGAAGTAATGAAAAATTTTCATCTATTTGTTTGATGAGAAATGCGAAAGGAAAGAAAAAAGAAAAAAAAGGATCTCCCTTGGGAATGAAATCCTGCCCCCCCTGTCCCACCTTTCACAGAAAAGAGAGAGTTGAATTGATGTATTTATTGGATCCGTCGGGACTGACGGGGCTCGAACCCGCAGCTTCCGCCTTGACAGGGCGGTGCTCTGACCAATTGAACTACAATCCCAGGGAAATAAGGGATATAGCAGAAATTTTTATTCTTTTTTATTCCTCCGTATCGGGTATTTATGGAGGACAAGGGGTTATACCATCTCATGGTAGATTGGCGAATTATTGGGCCGAGCTGGATTTGAACCAGCGTAGACATATTGCCAACGAATTTACAGTCCGTCCCCATTAACCGCTCGGGCATCGACCCAGGAAGAATCAAATTTAGGCTTATTGGTAATCCATGATCAACTTCCTTTCGTAGTACCCTACCCCCAGGGGAAGTCGAATCCCCGCTGCCTCCTTGAAAGAGAGGTGTCCTGAACCACTAGACGATGGGGGCATACTTGCTCGACCGCCATCATACTATGATCATAGTATGATCAGTTTTTTGAAATTGTCAATATAATGGTATGATTAAATCCAAGGTCTCTTTCCATTTTTTATGATTTCATCAAATTTTTTGATTCGTGATTCATGAATTATTCATTCTAATCGCCATTCATTCTATTTCTATTATATAGATATTTTATATCTATTATATAGATTATTTATTATATAGATATATTAAATATATAGATATAGAAATTTATTATTATTCTATTAAATTTATTATTATTCTATTAAATTAGAATAATAAATAATAGAATAAAAAAAAAAAAAAAAAATAGAAAGAAATAGTACAAAAAATAGGATTCCTTCCGGGAGTGATCTGTCCGTCAGGGGGTTAAATTCCATTTCTTCCACTTTCATTGATTCATTCATTGTTAAGATCTGCCTATCTCTATCTCACACTAAACTAGTAGATTAACAAACGATAAATCCGGGAAGAGGGATCAAGAAGTTAGCGAAATTTTTTTTTATCTAAGTTTTTTCTAATAATAATTTCGTTCAGGGGACAAGTAGAGTCTATGATTTGATCAAATATCTTGAATCTATGTCGAATTGGTAGGCGTACATGTATCAATCAAGTGAATTTCGTTCTGATGGGAATAAAATCAAGTCAATAAAAGAAAAGCAATTAAGGTTGGCCTTGAAACAATTCATTGTATTTTTCTAGACTTGCTAGGTGCTAGGTAAATAAAATTTCTTATTCAAGAATGAACCACTAACTAGCCACTATGAGTCTACTGCATGTACTTATGTATATAATATATGTACATAGATCTATTTTATCCACATAGTGACTCATTTAAGAATTGAATCAAATAGGCCCTTTTAACTCAGTGGTAGAGTAACGCCATGGTAAGGCGTAAGTCATCGGTTCAAATCCGATAAGGGGCTTTGTCCCCTTTTTCATAAAACTCCAGTCATAGTATTTATTTTTGAAGGGAGAATAGAGATATTGTTAATATTTGTAATAAAAAAAGTAATCAACTATATAAATAGAATAAGTTATCATTCTAATGAGTTAGAGTCTATTATAATGAATTATACTATAATTATAGTATAGTAGTTATAAAGTTGAACGTTTGCTCAATAAATTAGAATTATCATGAATAATGATAAGTCGCCTCTTGAATCGCCAAATACCCCTACTTTCCATTATACCAATCAAATCCATTATAAAAATTAAAAATCAACAAACAAAAGAAAAAGTAAAAGTAAGTGGACCTGACCCTTTGAATCATGACTATATCCGCTATTCTGATATAAAAATTCGATAGAGATAAAATTGGACCCGTTGACCCCCTTTTTTTTATTTCATTTCTTTGGATTTCTTTGGACTCCACAAGAATTTGTCGATATTTCCGATTAAATCTTCTTGTTCCTAGATGTTCCATAGGAATAAATTGTTATTCCGTTCTCCCACGGAAAAAGGTTTAGTTTATTCCAAGTCACAACATAAAAACCTTTTTTAATAGCTTTCTTTGATTCCAGACTAAGATTAATTTGAATCTATATAATTTTATATAATTTAATTAAATTAATAACTTAATTTTAAATTAAATTCATTTAAATTTCTATCTATATAATATTTCTATTATATATTTATTTCTATTTATCATTTATCTATATCTATATAAATAATAGAAATGGAAGATTGATTTATCTATTTAGATGTTATCATATTGTGGCTTCATGTACCAAACATTTTCCTATCAATCCATCCGATATTTTTGCTCCGACAATGTGATGGAGAATGGATGCGAGAAAGAGACTTTCATTTCCAGTCTCCTTTTTTTTATTTAATATTGTATTGAATTAAAATTTCAATTTAATGAAAAAATAGAAAATTCTCTCTTTTTTTAACAGATAAAAATAAATAGAAAAATATTCGAAGTATCTTTCTTTCTTCGACCCCGGGAAAGATATACTTTGGAGTTTTAGATTCATCTGAAGGAAAAGGAAACATAACAAAGAAGACACTAAAAGAAAATGAAAAAAAAAAAAAAAGTAAAATAAAAAAAGTAAATTAATAAATAAAATTCTGATACTTTAGTAGTTTAGTATACATAGAAATTAGAAGAATCTATAAAAATTTTGATTTTCTTAATATCACGGACAAGATCCAAGAATAAGATTATGATTAGTTAATGGAACAAGGGGATAGGTCTGAGGATCAATTGGTAGCGGGAGAGGGAGTCGTGCGTTCCTTGAACAGTTCTTTCAAAAAATTCATCTATCTGGTTGATAGGTTATAAAAAGACAATTCATAGTTCCGATGCTTATTCTTAATAAGAATAAGAAGGAATAATCGAATTGAGTTCATGATTTACCTAGGTCAGGTTATAGACCAATAAAGGATTTTTAGCTTCGAAACCCATTAGAAAGGGCAGTGCGCGAGAAATCATACATAAATGATCGAATCTTCAGACGCCCTGAAAATGCTATGAGGTGTTCGGAAATGGTCGAAGTAGTTTAATAGGAGGATTACTATGACTATAGCCCTTGGTAAATTTACCAAAGACGAAAATGATTTATTTGATATTATGGATGACTGGTTACGTAGGGACCGTTTCGTTTTTGTAGGCTGGTCCGGTTTATTGCTCTTTCCTTGTGCCTATTTCGCTTTAGGGGGTTGGTTCACAGGTACAACCTTTGTAACTTCATGGTATACTCATGGATTGGCCAGTTCCTATTTGGAAGGATGCAATTTCTTAACGGCCGCAGTTTCTACTCCTGCTAATAGTTTAGCACATTCTTTGTTGTTACTATGGGGTCCTGAAGCACAAGGGGATTTTACTCGTTGGTGTCAATTAGGTGGTCTGTGGACTTTTGTTGCTCTCCATGGCGCTTTCGGACTAATAGGTTTCATGTTACGTCAATTCGAACTTGCTCGATCTGTTCAATTACGACCTTATAATGCAATTGCATTCTCTGGCCCAATTGCTGTTTTTGTTTCTGTATTCCTTATTTATCCACTAGGTCAATCTGGTTGGTTCTTTGCGCCTAGCTTTGGTGTAGCAGCTATATTTCGATTCATCCTCTTTTTTCAAGGTTTTCATAATTGGACGTTGAACCCATTTCATATGATGGGAGTTGCCGGTGTATTGGGCGCGGCTTTGCTATGCGCTATTCATGGTGCTACCGTAGAAAATACTTTATTTGAAGATGGTGATGGTGCAAATACATTCCGTGCTTTTAACCCAACTCAAGCCGAAGAAACTTATTCAATGGTCACCGCTAACCGCTTTTGGTCCCAAATCTTTGGGGTTGCTTTTTCCAATAAACGTTGGTTACATTTCTTTATGTTATTTGTACCAGTAACCGGTTTATGGATGAGTGCTCTTGGAGTAGTGGGTCTAGCCCTAAACCTACGTGCCTATGACTTCGTTTCTCAGGAAATTCGCGCAGCGGAAGATCCAGAATTTGAGACTTTCTACACCAAAAATATTCTCTTAAACGAAGGTATTCGTGCTTGGATGGCGGCTCAAGATCAGCCTCATGAAAACCTTATATTCCCTGAGGAGGTTCTACCCCGTGGAAACGCTCTTTAATGGAACTTTAGCTTTAGCTGGTCGTGACCAAGAAACCACCGGTTTCGCTTGGTGGGCCGGAAATGCCCGACTTATCAATTTATCCGGTAAACTACTAGGGGCTCATGTAGCCCATGCCGGATTAATCGTATTCTGGGCCGGAGCAATGAACCTATTTGAAGTGGCTCATTTTGTACCAGAGAAGCCTATGTATGAACAAGGATTAATTTTACTTCCCCACCTAGCTACTCTAGGTTGGGGGGTAGGTCCTGGTGGGGAAGTTATAGACACCTTTCCATACTTTGTATCTGGAGTACTTCACTTAATTTCCTCTGCAGTATTAGGCTTTGGCGGTATTTATCATGCACTTCTGGGACCTGAAACTCTTGAAGAATCTTTTCCATTCTTCGGTTATGTATGGAAAGATAGAAATAAAATGACCACAATTTTAGGTATTCACTTAATCTTGTTAGGTATCGGTGCTTTTCTTCTAGTATTCAAGGCTCTTTATTTTGGGGGCGTATATGATACCTGGGCGCCCGGAGGAGGAGATGTAAGAAAAATTACCAACTTGACCCTTAGCCCAAGTATTATATTTGGTTATTTACTAAAATCGCCCTTTGGAGGGGAAGGATGGATTGTTAGTGTAGACGATTTGGAAGATATAATCGGAGGACATGTATGGTTAGGTTCCATTTGTATCCTTGGTGGAATCTGGCATATCTTAACCAAACCCTTCGCATGGGCTCGACGCGCGCTTGTATGGTCTGGAGAGGCTTACTTGTCTTATAGTTTAGGTGCTTTATCTGTTTGTGGTTTCATTGCTTGTTGTTTTGTATGGTTCAATAATACGGCTTATCCTAGTGAGTTTTACGGACCTACTGGACCAGAAGCTTCTCAAGCTCAAGCATTTACTTTTCTAGTTAGAGACCAACGTCTTGGAGCTAACGTGGGATCCGCTCAAGGACCTACCGGTTTAGGTAAATATCTAATGCGTTCCCCGACTGGAGAAGTCATTTTTGGAGGAGAAACTATGCGTTTTTGGGATTTGCGTGCTCCATGGTTAGAACCTCTAAGGGGTCCAAATGGGTTGGACTTAAGTAGGCTGAAAAAAGACATACAACCTTGGCAAGAACGGCGTTCCGCAGAATATATGACCCATGCTCCTTTAGGTTCTTTAAATTCCGTGGGTGGCGTAGCTACCGAGATCAATGCAGTCAATTATGTCTCTCCTAGAAGTTGGTTAGCTACCTCTCATTTTGTTCTAGCATTCTTCTTATTCGTAGGTCATTTGTGGCACGCGGGAAGAGCTCGTGCAGCTGCAGCAGGATTTGAAAAAGGAATTGATCGTGATTTTGAACCTGTTCTTTCCATGACACCTCTTAATTGAGGCAGGAGATCCAATGTTTGAAGTCGGAATCAATTTGATTCCATCATACATATTGGAATCGAGTCATACTTAAAAAGTATTCTTTTTTA-----TTTTTTTTTTTTTTTTTTTTTTCAACTCATTTCTATCTAATTTCTTTTTTCTAATCTATTTTTTTATGGCTTGGCTAGGTGGGATAGCCGAGCCATTCCCTTTTCTTTATGATACTGGTCCGGGAAAAACCAATAAAGAAACAGCTCTATCCAACGAGCAAAAGGAGAGAGAGGGATTCGAACCCTCGATAGTTCTTTGTTCAGAACTATACCGGTTTTCAAGACCGGGGCTATCAACCACTCAGCCATCTCTCCGAAAGGCAATTTTTTTTATTCCTCCGAATAGAACATAGCCATATGAGTGGATACCACCACTATCGGTAGAAAGATATCAGATGTGAATCTAGAGAATCTAGAGGTCGATCTATCTATCCATAGAAATAGATGCATGATCCAGCATGTCCATTTGTGAAATAAAAAAATTCCATTCCCCTCGACTACATGTACGAATAAAGTGGTATAAAAATTAGTATAATAATAAGTTATATAGAGTCAATCAATGTATTCATGGAAAAATCCCCCCATGATGGAGTTTATTATAATTTTTTGGCTGATAGAGGGATCAAATGGTATAGTTCATTTATTGGTAGCTTGGAGGATTAAAAGCATGACTATTGCTTTCCAATTGGCTGTTTTTGCATTAATTGCTACTTCATCAATCTTATTGATTAGCGTACCCGTTGTATTTGCTTCTCCTGATGGTTGGTCAAGTAACAAAAATGTTGTATTTTCCGGTACATCCTTATGGATTGGATTAGTTTTTCTGGTGGGTATCCTTAATTCTCTCATCTCTTGAACCTATTCATCCCAGCTCCAAAAATGAAATGACCCCCCTGAATTCTTTTTGGTTGTGAGACACACTAAAATTTAATATAAATCCCCAAAATGCAAATAAAGAAAACAAAAAAAATTAGAGGGGGGTCAAACTTTTTAAATGAAAAAAAAAATGAATAAATAAAATAGTTGGAATCCCCCTGAAGAGAGTCTCTGGCCCGGTACTACACAAATAGAATCCAGGCATATATATATCATATATGTGCGGACATATTACGTATCAAGAACGAAAAAAATGCGGATATAGTCGAATGGTAAAATTTCTCTTTGCCACGGAGAAGACGCGGGTTCGATTCCCGCTATCCGCCCCAATTTTATTTAATTATTTAATATGATAAAGGATTCGGTATAGTTGGCCGTGATAGTGTAGTGGTTCTACCCCCCTCTTTTCCTCTCACCCCAAAATAAAAACCAGTAATTAAGTAATTAATTACTAGTTAACCGAGTCAAACCTCATTAAAAAAAAAAGATGTTGCGGAGACAGGATTTGAACCCGTGACCTCAAGGTTATGAGCCTTGCGAGCTACCAAGCTGCTCTACCCCGCGCTGAAGAGAAGAACTAAAAACTAATAAAAAAACAAGGATTGAATGCGCCCCTCTACCGTATCTGTACAAATAGAATAGCCCATTTATACAGAATGGTAAAGGGGCCTCTATGATCGATGATCATAGAAATGAAGGGATCTTTTAATCCTTACCAACTTGATCTTGTTGCCCCTGGCAACAAACATGCATGAACCATTTCGCGAAGTATGTGTCCGGATAGTCCAAAGTCTCGATAGTTAGCTCTCGGTCTTCCGGTCGAAAAACAACGTCGATGAAGGCGTGTAGGCGCACTATTCCGCGGTGGGGATTGTAACTTTCCATGAATTTCCCATTTGTCACTCAACGAATGAACTTTGCTTATTTCTTTTTTTGAGGATCGACGAATCAAATGATATTTCTGTTCCAATTTTTTCCTTTTCTTCTCCCTCTGAATCAAACTTTTCCTTGCCATAATGGTTCAGTTCCTATTAGTATCCATGATACAAGTCGGATCCTAGATGTAGAAATATAAGAAGGTGGACCTCCTCCCCATCAAAAGAAATGAGACTATCGCGGATATAACACACTAAAAAATTAACCAAATTTACCCGATGTAGAGGCAATCAAGAAAGCCGCATAAGTGAATATATAACCTACAGAAAAGTGGGCTAATCCAACCAATCTTGCTTGCACAATGGAAAGTGCCACTGGTTTATCTCTCCATCGAATCAAATTGGCCAAAGGTGTACGTTCGTGAGCCCATGCTAAAGTTTCAATCAATTCCTGCCAATATCCACGCCAGGAAATTAAGAACATAAATCCAGTAGCCCAAACAAGATGTCCAAATAAAAACATCCACGCCCAGACCGATAAACTATTCATACCAAAGGGGTTATATCCATTGATAAGTTGGGAAGAGTTTAACCATAAATAATCTCTTAACCATCCCATCAAATAAGTGGAAGATTCATTAAACTGCGAAACGTTACCCTGCCATAATGTGATGTGCTTCCAATGCCAATAAAAAGTAACCCATCCAATGGTATTTAACATCCAGAAAACCGCCAAATAAAATGCGTCCCAAGCCGAAATATCACAAGTACCGCCTCGTCCCGGGCCATCGCAAGGAAAACTATAACCGAAATCCTTTTTATCTGGCATTAACTTGGAACCGCGCGCATCTAAAGCACCTTTTACTAAGATCAATGTAGTTGTATGTAAACCTAGAGCAATAGCATGATGAACCAAAAAGTCTCCAGGACCTATTGTTAAGAATAGTGAATTACTATTCTCATTAACAGCATTTAACCAACCGGGCAACCATATACTTCGGCCCGCATTGAATGCCGGGCCGCTCGTTGAAGATAAAAGTACATCGAACCCATATGAAGTTTTACCATGAGCAGATTGGATCCATTGAGCAAATATGGGTTCGATCAAGATTTGTTTCTCCGGAGTACCAAAGGCAAGCATGACATCATTATGAACATAAAGTCCCAAGGTATGGAACCCCAGAAAGAGGCTGGCCCAACTTAAATGGGATATGATAGCTTCTTTATGGTCTAACATTCTTGCCAATACATTATCCTCATTCTGTTCCGGATTATAATCTCTAATGAAAAATATAGCTCCGTGAGCAAAAGCTCCTGTCATGATGAACCCTGCGATGTATTGGTGATGCGTATATAACGCAGCTTGAGTAGTAAAGTCCTGTGCTATGAATGCATAAGCAGGTAAAGAGTACATGTGTTGAGCTACCAAGGAAGTAATAACCCCTAAAGAAGCTAGAGCAAGACCTAATTGAAAATGAATTGAATTATTGATTGTGTCATAAAGACCCTTATGGCCACGCCCCAATCGTCCCCCCGGAGGAATGTGTGCATCTAAAAGATCTTTCATACTGTGCCCAATCCCGAAGTTAGTTCTATACATATGACCAGCAACGAGAAAAATAAATGCAATAGCTAAATGATGATGAGCAATATCAGTCAACCATAAACTTTGCGTTTGTGGATGGAATCCCCCGAGAAGGGTTAGAATGGCGGTTCCTGCTCCTTGGGAGGTACTAAATAAATGACTACTTGAATCGGGGTTTTGAGCATAAAGATTCCACTGACCTGTAAAAAGTGGGCCTAACCCTTGGGGATGTGGTAATACATCTAAGAAATTATTCCATCGTACGTACTCGCCTCTGGATCCAGGAATAGCGACATGCACTAAATGTCCCGTCCAAGCTAAGGAACTTACTCCGAAAAGTCCTGACAAATGATGATTGAGACGAGATTCGGCATTTTTGAACCACGAAACACTCGGTTTCCATTTCGGTTGTAGGTGTAACCAACCTGCTATTAAAGATATGGCAGAAAGAAATAATAGAAAAAGAGCTCCAGTATAAAGATCTTCATTAGTGCGTAAACCGATTGTATACCACCACTGATAAACGCCAGAATAAGCGATATTCACTGGGCCAAGAGCACCCCCTCGAGTAAAAGCTTCCACAGCCGGTTGACCAAAATGAGGATCCCAAATTGCATGAGCAATAGGCCTTACATGTAAAGGGTCCTGTACCCATGACTCAAAATTTCCTTGCCAAGCTACATGAAACAAATTTCCGGAAGTCCACAGAAAAATTATTGCTAATTGCCCAAAGTGAGAAGCAAAAATATTCTGATAAAGACGTTCTTCAGTAATATCATCATGACTCTCGAAGTCATGTGCGGTAGCAATACCAAACCAAATACGACGAGTAGTGGGGTCCTGAGCTAAGCCTTGGCTAAACCTTGGAAATCTTAATGCCATAATGCTTTTCAAATCCTCCTAGCCATTATCCTACTGCAATAATTCTTGCTAAGAAGAACGCCCATGTTGTGGCAATTCCACCCAGAAGGTAATGAGCTACTCCTACAGCACGTCCTTGTACAATGCTCAAGGCTCTAGGCTGAGTAGCAGGAGCAACTTTTAATTTATTATGAGCCCAAACGATGGATTCAATAAGTTCTTGCCAATAACCACGTCCGCTGAATAGAAACATTAAACTAAAAGCCCATACAAAATGAGCACCTAGGAAAAAAAGGCCATATGCAGATAATGAAGAACCATAAGACTGAATTACCTGGGATGCCTGTGCCCATAAGAAATCGCGGAGCCACCCATTAATAGTAATGGAACTCTGTGCAAAGTTTCCTCCTGTGATATGAGTTACTATTCCCTGATCACTTATACTGCCCCAAACATCTGACTGCATTTTCCAACTGAAATGGAATATTACTACCGAAATTGCATTGTACATCCAGAATAGTCCTAAAAAGACATGATCCCAAGCCGATACCTGACATGTCCCCCCTCTTCCCGGCCCATCACAAGGAAAACGAAAACCAAGATTTGCTTTATCCGGTATCAAACGGGAGCTACGAGCAAATAGAACACCTTTCAGGAGTATCAATACCGTCACATGAATCGTAAATGCATGAATGTGATGGACCAAAAAATCTGCGGTTCCTAATGGAATAGGTAACAAAGCCACTTTGCCACCCACTGCTATTAAATCACTACCCCCCCAAGTTAAACTGGTGCTTGTTGTTGCACCAGGAGCCGTTGCACCAGGCGCCAAAGCATGGGTATTTTGTATCCATTGAGCAAAGACGGGTTGTAATTGTATAGCGGTATCTGAAAACATATCTTGGGGACGCCCTAAAGCGCTCATGGTATCATTATGAATATACAAACCAAAACTGTGAAAGCCTAGAAATATACATGCCCAGTTGAGATGTGATATGATTGCATCGCGATGTCTAAGGACACGATCTAATAGATCGTTGTATCGAGTAGTTGGATCATAGTCTCTTACCATAAAAATGGCTGCATGCGCAGCAGCACCAACTATGAGAAATCCACCAATCCACATGTGATGGGTGAACAATGACAGTTGTGTACCATAGTCAGTAGCTAGATATGGATAAGGGGGCATGGAATACATATGGTGAGCCACAACAATGGTTAAAGAGCCTAACATAGCCAGGTTAAGAGATAATTGAGCATGCCATGACGTTGTTAGGATCTCATATAGACCTTTATGGCCCTGGCCTGTAAATGGACCTTTATGAGCTTCTAAAATATCTTTTAGGCCATGACCAATGCCCCAGTTGGTCCTATACATGTGACCCGCTATCAGGAAAAGAATTGCAATAGCTAAATGATGGTGTGCAATATCGGTCAACCATAGACCCCCAGTTACCGGATCTAATCCTCCGCGAAAAGTAAGAAATTCCGCATATTTTGACCAATTCAAGGTGAAAAATGGGGTTGCTCCCTCGGCAAAACTGGGATAAAGTTGAGCCAAAAGATCCCGATTCAAGATAAATTCATGAGGAAGTGGTATCTCTTTAGGATCTACTCCAGCGTTTAGAAATTGGTTAATCGGTAAAGATACATGTACTTGATGTCCCGCCCAAGAAAGAGACCCAAGTCCTAGTAGACCCGCTAAATGGTGATTCAACATAGATTCTACATCTTGAAACCAAGCCAATTTTGGAGCAGCTTTATGATAATGGAACCAACCAGCAAAAAGCATTAACGCTGCAAAGATTAATGCACCAATTGCGGTACAATAGAGTTGTAATTCACTAGTTATTCCAGATGCTCGCCAAATCTGAAAAAAACCAGAGGTTATTTGTATTCCTCGGAAACCCCCGCCCACATCACCATTCAAGATTTCTTGGCCCACTATTGGCCAAACCACTTGGGCACTAGGCCTAATGTGAGTAGGATCGCTTAACCATGCTTCATAGTTGGAAAAACGAGCACCGTGGAAATACATGCCACTCAGCCAAAGAAAGATGATGGAGAGTTGACCAAAATGGGCACTAAATACTTTTCGAGAGATCTCCTCCAAATCACTGGTATGGCTATCGAAATCGTGAGCATCAGCATGTAGGTTCCAGATCCAAGTGGTAGTATCAGGGCCTTTAGCTATTGTTCTTGAGAAATGACCCGGTCTGGCCCATTCCTCGAAAGAAGTTTTTACGGGATCCCTATCTACCAAAATTTTTACTTCTGGTTCCGGCGAACGAATAATCATTGAGTCCTCCTCTTTCCGGACAACACATACAAAGAGACCTGCCAACTAAATAATTAGCGAACCTCTGAGAGATTTATATATATATATAGAATTTTTTTTTTTCTCTTCTATTCTATTTCTATCTCCCATATATCTTATCTATTTTCTTTAGTTATTCACTAGAGCAATTATGATTTAGAAGTCGATCCGGGGCAAGTGTTCGAATCTATTATGACATAGCCATGAGGCGCCCAACGGACCTTTAAATCTTTTAAAATCCCTTTTTGGGCTTTGGATTGATGCAAAACAACTTTTTTGTGCAACCTAGTGCATATTGTATTCGTATCTCAATTAGAAGTGCTTAGAAGTAGATGCTTCATGTTTTACATAGAACATATTACTATTACTTTATTCCAATCCAAATTTCAAATCATGATTCTAAATCATGCGAGCAGCCATTATCCATTACTAAGAGATATCCTAGTATCTTATCTATATTTAGTCATTTGAAGGTCTCTTTTATTAGTTTTAATAGTAATTCGTTTTATCACTAGAAAAAAAAAAAAAGAAAGATATTTTGTACTCTATCTCTCTATCTTTTATTCCTACGAAATACCAAACGAAATAGAACGATTTTAGAAAGGATATAATGAAATTATTTGATTGGTTTTCCCAGAGGAATGATCATTTTATTTGACTGATGGGGTCAACAAACAATTAATTCTAACAAATATAAAAAACTCTAAATAATAAATAAACAGAGTCTTCTTTTATTCGAAACGTCTAGTGATCTTCAACCAATTATGTGCTTCAATATAATTATCAGGAGTAAGCGCTATAGCCTGTTTCCAATACTCAGCGGCTTGATCGAACCAAGCCTCTGCAATTTCAGAATCTCCCTGTCGAATGGCTTGTTCTCCCCGGTCGGAATAGGCCGGTCAATTCCTTCCCTTAGAACCGTACTTGAGAGTTTCCTAACTCATACGGCTCCGCCGTCAATTCTTTTGGTATCCCATTTTAATCTACCATATCTAACTGAATGAGATTCCTCATAGATCTATCCCATTTTTCGGGCTAACCAAAAGAGGTTAATTACATGAGTTTCAAACTTTAATTTGGATTAATAATCGGTTTTAGTTTTATCTTTTCTCCTACCTTCAGAAGAATAAAGCATAAGCATTTCCCCTTATTGTTAGAATTTTCTGAAAGGTAACTATCTCGGTTTCATATAGAAATTTATATAGAATCTTTGAAAAAGACTTTCCTTCATAAGAAAAGACTTACTATCTTTGGGATCTGATCCTACACCGCTGCTCAATACTTTAGTGGATCGACTCTATTACATAAGTTGATTCCTAACTTTTATATCACATCATGACCATAAGTAAGCAGTTCTTATTGTATCGGCCTAAAACCTCGCTAATTGATCTTTACGGTGCTTCCTCTATCAATTAGATCCTTTATCCATAGAATAAAGTAGCTAGGCATATCTATTTCTTCATATTTCGGCTTCTATGAAGTTTCTTTCTTTGCTACAGCTGATAAAAATCGTTGTTTTAGACGATGCATATGTAGAAAGCCTTTTTTTCTAGTATTTACTATCTAGTATTTACTAGCAGATTTTATCTTTCTTTTTTTCTTTCTATTTCTATAGTGGAGATAGTCGCACGTAATGACAGATCACGGCCATATTATTAAAAGCTTGTGGTAAGAATGGATTTCGTTCTAGTGCTCGAAAATAATATTCCAAAGCTTTCGTATGTTCTCCGTTACTTGTGTGGATAAGGCCTATGTTATAGAGTATATAACTTCGATCATAGGGATCAATTTCTAGTCGCATAGCTTCATAATAATTTTGTAAAGCTTCCGCATAATTTCCTTCGGATTGAGCTGACATCCGTTACGGTCGTCATTCGAGTCAAAGAATCTCCGTTCCAGAACCGTACGTGAGATTTTCATCTCATACGGCTCCTCCCTTATGTGCATAATGAGAATAATACATGGAATCAAAAAAGATTAAAACATTCTCATTATTAACTGAGCAGGGCTAGTGTTTTTACAAGAAATCTCTAGCCAACCTCCCTGCAAGAGATCTTTTCTTAACACCAAGTGTGTTGGTACTAGATAGAAATGATAACTCCAACAATTTCTTTGTTCTCAACGCCGCCTAATTTCTAGGAATTAGTCACTTCAACAGCCTTCGATGGTTATACGAGTATCCAAAATACGAACGAGATGGATGTTTGTTGTCCCAACCATTCTTTTTAGTCCCCAGCCCGATAAGAAAGGGGTAATTTATAACAAAGTTTTTTTGTTGTTGATTCCTAGGTGTAGTGCTTCTTCCTCTATGCCGCCTATTGGTACTTGTGGGGTAGGATTGAACTGTAATACAGAACCTCTAGGTGTAACCTTTCGCTTAATACTCTAGAATCGACAATTGAAGTAGAGCATCTGAGGCCGCATTAATCGAGGATACACGACAGAAGGAATTGTTTTATTTCCAAACTTCACCTTCAACAAGCGTAGATTTATTTCAAAAATTTTCTTTTTATCCCGAATCTTGTGTCTTTCTCGTAAGACTGAGAGCAGTAAAAAAAAAAAAAAAAAATAATCAAATCACACCATCTCTGTAATAGGTAAATGCCTCTTTTTCTCCTGAAGTTGTCGGAATTATTCGTAATAAAATATTGGCTACAATTGAAAAGGTCTTATCAATAAAATTTCCATTTATCCGCGATCTAGGCATAGGTAGCAGTCCATTCTATAATTCTTCTCATTACCTCTCGTGGGAAAACGATCCCACAAAGAAAAGAATTGTACAGTACGAAATAACATAAAAACAGATTCATTTCAAAAAAAAAAAAAAAAAAGATATGGGCTTTCTACTCAAATTGTTCTTTTTTGACATTGATATGAATCGATAAGAAATAAGAAATATTGGAACCCCATTAGATTTCACCCAAATGTAGTAATATACCAATGAAGGCAACTAATTCGATTTCATTGAAGTTAGAGATTAGGATAACTCGAGAAGTTTTGATTGAATTATGATCCAAAGAAGAAAAAAGATCGAATAATCATTCTATGGTGAAAAAAGAATAACTGTCTATTTTGTATTGTGTGCATAGCAAATATACACTATACAATCAAATATAAAAATCCTTGGAATGTTTTATAAATTTGTAATAGATCTATGGGGGAAGGGGTTTGTTGGTGAGAACTCTAAAACTGGAAAAGAATTTGAGAATTCTTATGGTACGATGGAATCATCGTCTAAATAAAATTATGATCTAAAGGTAAAGGTAGCCATTAACCATAGTCTAAAAAATCTAGACCCATCCATCAGTCGATTCGGTCTAATTCATTGATTTAATCTGGTATAAATATCAGAAAAAGAAGGGAACATCGTCTTCACAAATATGAATAGACTTTTTTTTAACAGTTTTTCACAAGAAAAATTTTTTCTTTATCCCCCAAGCCACGAAGGAAAGATCTTTCCTTGATGAAAATTTTCTTTATAGTTAGAATTGATTTGATTGATCGTGCCTATCCAATAATCTAATATGAATGACTCGCTATTCACTCGGTTTTTGGGTCATAATCATTATGTAGGAGAGATGGCCGAGTGGTTCAAGGCGTAGCATTGGAACTGCTATGTAAGCTTTTGTTTACCGAGGGTTCGAATCCCTCTCTTTCCGTACCTTCACCTAATATACCAATGTTACTGACTGTAATGTATCAAATAGCAATAGATACCATTATTCCAACAGTTAGCCCTTTCTTTGATATAGATTTTCTCTATTTCGAATTGCTGTGGCACGGAAAATTAGAAAGAGTAGACAAGGAATGAAAATCTCCCTGCTGGTTTATGATACATAAATGGGAGAAAAATCCGAGTCAAAGCCTTATTTATCTTAACCTTAGGTCAATTTACTTCGCCGAAAGGTAGCAAAATTGTCCGAACCCTTGTTTTTTTTAGTTAGGTTTAAGTCTGACGAGAATAATATTCTACGACTAGCAATTCATTTATTTTCAAACCGACCCATTTCCTATCTATTATTTGATTGACTAATCCTTTATATTGGAATGGGTAAAGAGTCAAATGGTTTGGCAATTCCTCATGAGGGGATGAATTGAGAGAATTCTGAATCAGAGCTCTGGATTTTTGTTCATCCCTTGCCGTAAGAATATCTCGGGGTTTGCAACGATAACTTGGTATATCTACTATACGACCATTAACTAAAATATGTCTATGGTTAACTAATTGGCGGGCTCCGGGAATAGTCGAAGCCATACCCAATCGAAAAAGGATGTTATCCAAACGCATTTCAAGTAATTGTAATAAAACCTGACCTGTTGACCCTTTGGCTTTTCCGGCGATACGAACGTATTTAAGTAATTGTCGTTCTGTAAGACCATAATGAAAACGCAATTTTTGTTTTTCTTCTAGACGAATACGATATTGAGATTTTTTCCCGGAACGCGATTGGTTTCTAAGATCATTTCCGGCTATAGGCCTTTTATTAGTTAGTCCTGGTAAAGCCCCCAGACGGCGTATTTTTTTGAAACGAGGTCCTCGGTAACGCGACATAAAGACTCCTTAATTCTTAATTTATATTTAATTTATTTTATTAAAATTTAATTTTACAGAAAAAACCTAAACTAAAACTGAACTAAATGATAAATGAAGCGAAATCTACGGAAGTATTGTACTAGAAAGAATAATGAGATGAATTATATAAATATTCAAACTCCCTTCTATTATATATAGAAAAAAAAAATCCTTTTCTTGACATAGTTGGAAGTTCCTATAACATTATTAACATAATAAATCAGTAATCTTTGGAAAAATCTTTGGAAAAGGGGGAAACGCTTTTTCAATATTCTTTGATTTCAAAGGGACAGTATCAATCATGTAAAAAATAGAATAAATAGAGAAAAGCCGGCTATCGGAATCGAACCGATGACCATCGCATTACAAATGCGATGCTCTAACCTCTGAGCTAAGCAGGCTCACATACACATAACATAAATTTTACATGCATAGAAATTTAATAAACTATTGGAATCTTAGTCTTAGCTATTAACTAACTATTCTATTATTTTCATTCTTAGCTATTCAATTCAGAATTTCTATGAATAGAGAAAAGAATAGAATTGAAAATAAATATTGAATATTATAGAACATAACAATTAATATAGCGATACGATATATTACGATATATAATTTTTATTTATTTATCACAATTCTATATTATTAATTAGATATATATATTAGTAATTAGATATATATTATTAATTAGATATTAGATAGTAAATATTATTACTCTATTATTAGATAGTTTTGGTTTTTCGTTTTTAAATTCATTTGCAATTTTTTTTATTACATTTTCGATATTTTATTCCATATCATATATTTCTAATTATTAAATTAGAATCTTATTAAAGATATAGAATTCTATATACATTGTAATTTTATATACAATTATATATATATTTATATATTCTATATATAATAGAAATATATACAAAATATACATTTACATATTGCTTTGTTTTCTATATCTATTTTCTATAGATTTTTACATAATAAATTTAATCTAAGATAAGTTTAATCTATTTAATCTAATATTTAATCTAATTATTAATCTAATTAATTCATTCTAATTATTAATTAATTCTAATTTTTTTTTTCTAATCTAATTAATATTAAAATATTAATATATTAGTGGACTAGTTAATTATTTAATTATAACTAATGAGCCATTCCTCCGCTTTCATTCGTAAAGGCGGAAGTTAAGACGAAAAAAAAAAAGAATCGATCGTTCAAGTATTCCAAATTACATGAGAAAAATGATAAAGGGAGAAAGATATATATGTGGTATATATCCATCGAATCTATATTGAATTGCGGATGCAAAAATGATAGAATCATTTTTGATTGAACCAAATAAAGGTCTCCTCAAATATGGACCTCCTATACCTATAGAAGATGAAAGAAGATAAGCAAGAAATCAAAGAAGAGAAAACACTTTTCGAGATAGGAATCGGTATCTAATGAATTTAACGATTCCAGTATAAACGAAAGAAAAAGGAAACGACATCACAATGAGATCTTAATCTCAAAACAAAGGGGGGATATGGCGAAATTGGTAGACGCTACGGACTTAATTGGATTGAGCCTTGGTATGGAAACCTACCAAGTGATAACTTTCAAATTCAGAGAAACCCTGGAATTAATAAAAATGGGCAATCCTGAGCCAAATCCTGTTTTCGAAAATAAACAAAGATTCAGAAAGCGAAAATAAAAAAAGGATAGGTGCAGAGACTCAATGGAAGCTGTTCTAACAAATGGAGTTGACTGCGTTGGTAAAAGAATCCTTCCATCAAAACTTCAGAAAGGATGAAAGATAAACCTATATACATACGCATACATACTGAAATCCTATATCAAATAATTAATGACGACCAAAATCTGTATCCGTATTTTTTTATATGAAAATGGAAGAATTGTTGCGAATGGATTCCACATTGAATAAAGAATTGAATATTCATTGATCAAATCATTTACTCCATAGTTTGATAGATCTTTTGAAGAACTGATTAATCGGACGAGAATAAAGATAGAGTCCCATTCTACATGTCAATACCGACAACAATGAAATTTATAGTAAGAGGAAAATCCGTCGACTTTAGAAATCGTGAGGGTTCAAGTCCCTCTATCCCCAAAAGCCCATTTGAGTCCTTAACTATTTATCCTATCCTTTTTTTTTT-TCGTTAGCAGTTCCAAATTCGTTATCTTTCTCATTCACTCTACTCTTTCACAAACGGATCTGAGCGGAAGTGCTTTTCTCTTATCACAAGTCTTGTGATATATGATACACGTACAAATGAACATCTTTGAGCAAGGAATCTCCATTTGAATGATTCACGGTCCATATTATTATTCGTACTGAAACTTACAAAGTTTTCCTTTTGAAAATGAAAATCCAATAAATTACAGGGCCTGGATAAGACTTTGTAATACCCTTTCGTTTTTTAATTGACATAGACCCAAGTTATCTAGTAAAATGAGGATGATAAATCGGGAATGGTCGGGATAGCTCAGCTGGTAGAGCAGAGGACTGAAAATCCTCGTGTCACCAGTTCAAATCTGGTTCCTGACACATGATTAATTTGTATGAGTATCTATTCGACAAATTAATTGATATGGATCGACATACATATTTATTAAAAATCTAGATTATAATCTAGATTTTTATCCAGCTAGGTGTTTAGAGATAGAGATATACCCCATCTATAAAATAGATGGGTAAAGAATATATTCTATAAAGGTATGTAAAAAATTAGACTCTATTTCCTCTTCTTTTTTATTTCTACTCTTGTTCAAATAGAATGTTAATATTTCATACACATATACATATTCGAAAGGTTAAATTAGTTGGTTGAAAAAACCCAAAAGTTTAGTCTAGAGGAGTTAAAGGATGAGAATAAATAAGATTCAGTTCAGATACAGTACAAATAAAAGAAATCCGATCCCCTTTCAGTTCTTTGTATTTTTGTTCATATTCTATTTCTTCATCCCTTCCTACATGACTTTATAGAAACCGTCTAAGTGATGTGCGCAGTACAAAGTTCATGATGCAGGATTCATTTGGTTCATCCTATTAACTCGGTTCATCCGAAATAAGTATCTTCCAAATTTGAGAATCCCAACGATATTGTCTTTTCTTTTTTTTTGTTGTTGTTAGCCCATCCATACCATAAGACAAATGAAACTTCAATTACTTTAGTTTAATCTAAAACAGAACGTACAATCCTTGAATATCTGGAATTCTGGAATTGTCGAAGTGAAGGTTAGTTTCTTATCATTCAATGAGCATCTTGTATTTCATAAAAATTGGGGGCAATATAATCCTTACGTAAGGGCCATCCTATCCAACTTTCGGGCATTAAGATACGTTTTAAGCGCGGATGATTATCATAAGAGATTCCCAACATATCATAAGATTCCCGTTCTTGAAAATCTACACTTTTCCAAACCCAGAAAACAGACGGAATTCTAGGATTCCTTCTTGTAGCAAATACTTTTATGCACACCTCTTCTGGTTGATCTACACCATATTCTATTCTCGTAAGATGATACACACTAGCTAATAGGCCACCAGGTGCTACATCATAGGCACATTGGGAACGTAGATAATTGTAACCATATACATATAAAATGACAGCAATGGAATACCAATCTTCGGGCTTTATTTGTAAAGTCTCTATTCCTTGGTAATCAAAGCCCAAAGATCTATGAATTATCCCATGCTTGACTAGCCAAGCAGACAAACGACCCTGCATCTTTTTTATCTCTCCCGCATTTTATTTGTATAAGTATTTCACATTTACGATGAAATTTATGAGGATTGACCTTCTACTTGTTATTCTATACAAAAGAATTCTGTCTAATTCACTAATTCATGGGAGGATACTGAACTTTTGTATTTGAAAAATATTTCACGAGGGACCTCTGAGGTAGATGGCGGTTGATAAAGTAATCCTTGATTATAATTTCCAGTATTCATACTGCGTCCAACATGAAATTTATGATTGGTAGTAAAACACCGATTCTCCCATTGAGACCTAATTCTATCTTCATAGATTTCTCGAGATATTTTCTTACGAAGTTTTGTTATAGCATCTATAACTGCTTCCGGTTTAGGTGGACAGCCTGGCAAATAAACATCCACAGGAATTAGCTTATCGACTCCCCGAACAGTACTATAAGAATCGGTACTGAACATCCCTCCTGTAATTGTACATGCTCCCATAGCAATAACATATTTTGGTTCAGGCATTTGCTCATATAATCTCACTAAAGAAGGAGCCATTTTCATTGTTACTGTTCCTGCTGTTAAAATTAGGTCTGCTTGTCTAGGACTCGATCTTGGTACCAGTCCATAACGATCAAAGTCGAATCGTGAACCTATTAGTGAAGCAAATTCAATGAAACAACAACTAGTACCATAGAGAAGGGGCCATAAACTAGAGAGTCTTGACCAATTTGAAAGATCATTTAATGTAGTTGAAATAACTGAATTTTGGGTTGTTCGATCAAGTAAGGGAAACTTAATGGAATTCATAACTGTCTCAATCTTTTTTTTTTTTTTTTTTCTTTTTATTGTCTGAATATTCAGGAGCTAAGACCATTCCAATGCCCCCTTTCGCCATGCATAAACTGAACCAACAATTAAGATAAGCACGAAAATGAAAGCTTCTATAAATACAGATACACCCAATACATCGAAACTCATTGCCCATGGATAAAGAAAAACCGTTTCAACATCAAAAACAACAAAAACTAGAGCAAACATATAATAACGAATTCGAAATTGTAACCAAGCGTCGCCCATTGGTTCTATACCCGATTCATAACTAGAAAGTTTCTCTGGTCCTTTGCTAATAGGGGCTAAAACTCCGGAAATAAAAAATGCCAAAATAGGAATAAGACTTGATATTATTAGAAATGCCCAAAAAATATCATATTCGTAAAGCAGAAACATAGACGCACTCCTATGAATGTGGAAAATATAACGGATTAGTCGATTTGAATTAGAATTGTCAAGTCATCCATACCTTTTTAGTCAAAACAAACAAGAATTCATTTTGATCGAATCGGCTAGTTTTGTTTGTTTACTGTGAGGCATGTCTCGTTTCAAGATTCATCGACTAGAATCCTATTTCCATTAAACGTATTTCTTTCGATATAATTTTATTTCGATATAGTTAGTATAAATAGATATTGCTTTTATACAAATAAAATTCTCTTATTATCTAGGATTCTCTCTAAAGAAAAGAAATTCTAAAATTCTAACTAAAATTCTAAATATAAATAGAATTTTCATTTTTTGTTTAGAATTTTTAATTTAATATTTTTAATTCTATTTTTTTTTTGAATTCAATTTTATTTATAATTTATAGGGCTATACGGACTCGAACCGTAGACCTTCTCGGTAAAACAGATCAAACTCATTATTATCAAAATGATCCGAACTGTTTCAAAGACCCAACATGCATTTTTTTTTGCATTGGGCTCTTTTATTAACTGATATAAATATCAGCCAATCTGCCATATTTTTTCTTGACAGAAAAATAAGGAGATGGCTCCCCGTGCTCTGATTCATTCTTTTGATTTTGATCCAGGAGCACTACCAAAGTGTTTCAAAAAAGGGTTATCTTGACGTAGGTCGGCCTTTGGCCTAGATCAACTTAAGTTAAATAAAGTCTCTATCGCTCTGCCTAAAAATCAAATATGAAACTTTATACACCTTAAAGTTCATAGGACGAAAAGATATTTTTTTGAGGTCCTTATACTCATTATGCCTAGCCTTGAATAGACTGGGTATTCACCTTATCAATATCTCAAATCAATGACGGGTTCTGTTTGGCACCTAAATTTAATGGGCACCTGAATCAGACTGGACCATTTGTCAGGCTATTGTTCCCTCAAAGTTATGGAGTAAGACATCGATTTTTCAATAAGATCAATTCTTTTGATTGCATGATGGACTCCTCTGAAAAACATTGGCGCGCGTGTAAACGAGGTGCTCTACCTAACTGAGCTATAGCCCTTAGTGCTTGTGATACATATTTTATCATGTAGATAATTTCTTGTCAAGATGACTATTCTATGATCCAACATCATAGCTGTTTGATTGGTATTGCTTATAAGTAATATGATATTTATAATCTATCGATGCGATAGGTCTCGTTTGGTTCTCTTTGGGATGATAAATGACCTACTTAACTCAGTGGTTAGAGTATTGCTTTCATACGGCGGGAGTCATTGGTTCAAATCCAATAGTAGGTAGAACTTATTGGATACCAGAGTCAATGGTATCTAATAAGTTTTTCTATCCACCTTCTTTTAGTTTATTGATTTTGTATTTTTCTATTTCATTTTTTTTTCGTTGAATTATAATCTGATTCCGCTTGATTGTATTCAATCAAGCGGAATCAAATCAAAATAGGGTGTATAAACAGAGCTTCTTTTGATTATTCGGACGAACCTAGTTACGAAATCACATTGATAGCTTCGACTCGTGTCCTAGCTCGTCTGAGAGCTAGATTTGCCTCAATTATTTGCCTCTTGCCTTCAGCTTTCTTCAAATTAGCTTCTGCTATTTCAAGAGTTTTCTGAGCTTCTTGTGGATCAATGTCACTACTCTTCTCCGCATCATTTACTAAAACAGTGATCTCATTATTGCCTATTCTAGCAAAACCGCCCATCAGAGCCATCGTTAACCATTGATCGTTAAGGCGTATTCTCAAAATACCTATATCTATAGCTGTGGCAATAGGGGCGTGATTTGGTAATACGCCAATTTGGCCACTATTAGTAGATAAAATGATTTCTTTCACTTCGGAATCCCAAACAATTCGATTAGGGGTCAGTACACAAAGATTTAAGGTCATTTCTTCAAATTGCTCTCCATTTCTAAGTTCATAGCCTTTGCAGTAGCTTCATCGATGTTACCTACCAAATAAAAGGCCTGTTCAGGAAGACCATCTAATTCTCCGGAAAGGATCAATTGAAACCCTCTAATTGTTTCTGCTAGACCAACATATTTTCCCGGAGAACCAGTAAATACTTCTGCTACGAAAAACGGTTGTGATAAAAAACGCTCAATTTTTCGCGCTCTTGCTACGATTAAACGATCCTCTTCAGATAATTCGTCCAACCCAAGGATAGCTATAATGTCCTGAAGTTCTTTGTAACGTTGTAAAGTTTGCTTAACTCTTTGCGCAGTTTCATAATGTTCCTCACCAACGATTCGAGGTTGAAGCATAGTTGACGTTGAATCTAAAGGATCTACTGCTGGATAGATACCTTTGGCAGCTAATCCTCTTGATAGTACGGTAGTAGCATCTAAATGTGCAAATGTCGTAGCAGGAGCAGGGTCGGTCAAATCGTCTGCAGGTACATAAACTGCTTGAATAGAAGTTATGGACCCTTCTTTAGTAGAAGTAATTCTTTCTTGTAAAGAACCCATTTCGGTACTAAGGGTGGGTTGATAACCCACAGCGGAAGGCATTCTACCCAATAAGGCAGATACTTCGGATCCTGCTTGGACAAAACGGAAGATATTGTCGATAAATAGAAGTACGTCTTGTTCATTAACATCGCGGAAATATTCCGCCATAGTTAGGGCAGTCAAACCAACTCTCATACGAGCTCCCGGCGGTTCATTCATCTGACCGTAAACTAGAGCTACTTTTGATTCTGCAATATTTTGTTCATTAATCACCCCAGATTCTTTCATTTCCATGTAAAGATCGTTTCCTTCACGAGTACGTTCACCTACTCCGCCAAATACAGATACACCCCCATGGGCTTTGGCAATATTGTTAATCAATTCCATAATGAGTACTGTTTTACCCACTCCAGCTCCCCCGAATAATCCGATTTTTCCTCCACGGCGATAAGGGGCTAAAAGATCTACTACTTTAATTCCTGTTTCAAAAATAGATAATTTTGTATCTAACTGTATAAAGGCGGGTGAAGATCTATGAATAGTAGATGTTGTGCGAGTATCTACAGGACCTAAATTATCAATAGGCTCTCCAAGCACATTGAAAATTCGTCCGAGAGTCGCTCCACCGACCGGAACACTTAGAGGAGCTCCTGTATCAATCACTTCCATTCCTCTCATTAGACCATCTGTAGCACTCATAGCTACAGCTCTAACTCGATTGTTTCCTAATAATTGCTGTACCTCACAAGTCACATTAATTGGTTTATCAACAGTATCTCGACCCTTAACTACCAGAGCGTTATAAATATTAGGCATCTTGCCCGGCGGAAAGGCTACATCTAGTACCGGACCAATGATTTGAACGATACGCCCCAGGTTTTTTTTTTCAAGCACAGAAGCCCCAGGACCAGAAGTTGTAGGATTGATTCTCATAATAATAAATAAAGTAAAATATGGCGAAATTTTTTGCGAAAATTATCGAATTCAAAAAAAAAAAATAAATGTCCGATAGCAAGTTGATCGGTTAATTCAATAAGAAATGGTAGTTAGTACTAAATTTTGTCAGTACCATCCAACCGAATTCAATTGTTTACTTATTCAATAAGATAAGTGAATTTTCAAATTCAACCAACCCATTTTCAAAATATCAAAATATGAAGTGAATGAATAAGAATCTTGAGAAAGTCTTTGATTTGTCTATCATTATAGACAATCCCATCCATATTAATTATCTACGGATTTCGAACTTGAACTCTATTTACGATTCATTATTTCTATCTCATTGGCCCTTTTTTTTTTCAGTATATCCATTTACACCTAGCCTATTCTTTTCATTTTTTTTTTTTTTTTCTTTTTTATACCTTTTCATAGACGAATTCCGCAGATTTTCACATCTAGGATTTACATATACAACATATATCACTGTCAAGAGGGAATTTCTTATTATTTAGGTTATTTAGGTATTTCGATTCAAAAAAGGGGGTAGGTAAAAAAAAAAAAAAGAATTGGGTTGCGCCATATATATGAAAGAGTATACAATAATAATGTATTTGGTGAATCAAATACCATGGTCTAATAATAAGCACTCTGATTAGTTGATAATATTAATATTAGTTAAGAATTTTGTGAAAGATTCCTGTGAAAAGTTTCATTAACGCCTAATTCATGTCGAGTAGACCTTGTTGTTGTGAGAATTCTTAATTCATAAGTTGTAGGGAGGGATTTATGTCACCACAAACAGAGACTAAAGCAAGTGTTGGATTCAAAGCGGGTGTTAAAGATTACAAATTGACTTATTATACTCCTGACTATGAAACCAAAGATACTGATATCTTGGCAGCATTCCGAGTAACTCCTCAACCTGGAGTTCCACCTGAAGAAGCAGGGGCCGCGGTAGCTGCCGAATCTTCTACTGGTACATGGACAACTGTGTGGACCGATGGACTTACTAGCCTTGATCGTTACAAAGGGCGATGCTACCACATCGAGCCCGTTGCTGGAGAAGAAAATCAATATATTGCTTATGTAGCTTATCCTTTAGACCTTTTTGAAGAAGGTTCTGTTACTAATATGTTTACTTCCATTGTGGGGAATGTATTTGGGTTCAAAGCCCTGCGCGCTTTACGTCTGGAAGATCTGCGAATCCCTCCTGCGTATTCTAAAACTTTCCAAGGACCGCCTCATGGCATCCAAGTTGAAAGAGATAAATTGAACAAGTACGGTCGTCCCCTGTTGGGATGTACTATTAAACCTAAATTGGGGTTATCTGCTAAAAACTACGGTAGAGCGGTTTATGAATGTCTCCGCGGTGGACTTGATTTTACCAAAGATGATGAGAACGTGAACTCCCAACCATTTATGCGTTGGAGAGATCGTTTCTTATTTTGTGCCGAAGCACTTTATAAAGCACAGGCTGAAACAGGTGAAATCAAAGGGCATTACTTGAATGCTACTGCAGGTACATGTGAAGAAATGATAAAAAGGGCTGTATTTGCCAGAGAATTAGGAGTTCCTATCGTAATGCATGACTATTTAACAGGGGGATTCACTGCAAATACTAGCTTGGCTCATTATTGCCGGGATAATGGCCTACTTCTTCACATCCATCGTGCAATGCATGCAGTTATTGATAGACAGAAGAATCATGGTATGCACTTTCGTGTACTAGCTAAAGCGTTACGTTTGTCTGGTGGAGATCATATTCACGCTGGTACTGTAGTAGGTAAACTTGAAGGGGAAAGAGAGATCACTTTGGGCTTTGTTGATTTACTGCGTGATGATTATGTTGAAAAAGATCGAAGCCGCGGTATTTATTTCACTCAAGATTGGGTCTCTCTACCAGGTGTTATTCCCGTGGCTTCAGGGGGTATTCACGTTTGGCATATGCCTGCTCTGACCGAGATCTTTGGGGATGATTCTGTACTACAGTTCGGCGGAGGAACTTTAGGACACCCTTGGGGAAATGCACCGGGTGCCGTAGCTAATCGAGTAGCTCTAGAAGCATGTGTACAAGCTCGTAATGAGGGACGTGATCTTGCTCGTGAGGGTAATGAAATTATCCGTGAGGCTAGTAAATGGAGTCCTGAACTAGCTGCTGCTTGTGAGGTATGGAAGGAGATCAAATTTGAATTCGAAGCAATGGATACTTTGTAATTCAGTAATTACCGTTCGTTCTCTTAATTGAATTGCAATTAAACTCGGCCCAATCTTTTACTAAAAGGATTGAGCCGAATACAAAAATTCTATTGCATCTATGTTAGATAGATGCATACTTATATAGATATACAAGATTTTAAATTAAATAAAAAATCTAAGACTAAACAACTCAAATGTTTCTATTGTTGTGTTGGATCCACAATTAATCCTATGGATCCTTAGGATTGGTGTATTCTTTTATGTCCCGCAGTTTCCATGGATCGAGCTAAGTATCACAACTTTTTCTACCCATCCTGTATATTGTCCCTTTTCGTTTTGTGTTAAAATAGAAACTGAACTTATTACTTATTATTAGTTAGTTATTAGACGAGATTTTACGAAAAAATAAAATTATTTAATTTATTAGGGGAGAACAAAGATTTCGTTTTTTTTTTCAATACTCACACTACTTATTAGTTAATAATCCTAGTGATTCGATTTATATGTTTATTCTGATAGGAAATAGGATATTCAAATAAATGATTTTTCATTGAATGACTATTCATCTATTGTATTTTCATGCAAATAGGGGGCAAGAAAACTCTATGGAAAAATGGCAGTTCAATTCGATGTTGTCTAAGAAGGAGTTAGAACACAGGTGTGGATTAAGTAAATCAATGGACAGTATTGGTCCTATTGAAAATACCAGCGAAAGTGAAGATCCGAATCGAAATGATATGGATAAAAACATTCATAGTTGGAGTGATAGTGACAGTTCTAGTTACAGTAATGTTGATCATTTATTTGGCGTCAAGGATGTTCGGAATTTCATCTCTGATGACACTTTTTTAGTTAGGGATAGTAATGGGGACAGTTATTCCATATATTTTGATATTGAAAATAATATTTTTGAGATTAACAATGATCATTCTTTTCTGAGTGAACTAGAAAATTCTTTTTATAATTCTCGGAATTCTGGTTATCTGAATAATGGATCTAAGAGTGACGATCCCTACTATGATCGTTACATGTATGATACTCAATATAGTTGGAATAATCACATTAATAGTTGCATTAACAGTTATCTTTATTCTCAAATCCGTATTGATACTTACATTGTAAGTGGTAGTGACGACAATTATAGTGACAGTTACATTTATAGTTCCATTTGTGGTGAAAGTGGAAATAATAGTGAAAGCGAGAGTTCCAGTATAAGAACCCGCACGAATGGGAGTGATGTAACTATAAGAGAAAGTTCTAATGATCTCGATGTAACTCAAAAATACAGACATTTGTGGGTTCAATGCGAAAATTGTTATCGATTAAATTATAAGAAAATTTTTAAGTCAAAAATGAATATTTGCGAACAGTGTGGATATCATTTGAAAATGAGTAGTTCAGATAGAATCGAACTTTTGATTGATCCAGGCACTTGGGATCCTATGGATGAAGACATGGTCTCTCTGGATCCCATTGAATTTCATTCAGAAGAGGAGCCTTATAAAGATCGTATCGATTCTTATCAAAGAAAGACAGGATTAACTGAGGCTGTTCAAACAGGCATAGGCCAACTAAATGGTATTCCCGCAGCAATTGGGGTTATGGATTTTCAGTTTATGGGGGGTAGTATGGGATCCGTAGTCGGGGAGAAAATTACCCGTTTGATCGAGTATGCTACCAAAAAATTTCTACCTCTTATTATAGTGTGTGCTTCTGGGGGTGCGCGTATGCAAGAAGGAAGTTTGAGCTTGATGCAAATGGCTAAAATATCTTCTGCTTTATATGAGTATCAATCAAATAAAAAAATTTTTTATGTATCAATCCTTACATCTCCTACTACTGGTGGGGTGACAGCTAGTTTTGGTATGTTGGGGGATATCATTATTGCCGAACCCAATGCTTACATTGCATTTGCGGGTAAAAGAGTAATTGAACAAACATTGAATAAAACAGTACCTGAAGGTTCCCAAGCGGCCGAATATTTATTCCAGAAGGGCTTATTTGATCTAATCGTACCACGTAATCTTTTAAAAAGCGTTCTGAGGGAGTTATTTCAGTTCCACGCTTTCTTTCCTTTGAATCAAAATTCAATCAAATAAAGTATTAAGTTCAATTTTTTTATTTGTCGTAAACAAGTAGTTAGTTTATCGGAATCAAAGTAAAAATCAGAATAATGGGGTTTTATTTGGTGACATAAAATCTAATTGTAGAAAGAATCAAAAGTTGCGGATAATTCTTTTTTTTTTTTTTTACTAATATTTCTGATTACTAATATTCCTGATTAGTAATCAGGAAGCCTCTATAAAATAAATATAAACTCTATAAATATAATAAATATAAAAGGGTGAATTCTTTCTTTTTTGAAATTAGGCAAATAAAACGAAGTTCATCTTCCCTTCTTACGTATGTATATATAATTAATTTATATATAGAAAATATAAAGTTTTGTATCTTTCTATATCTCCCGAGAATCTCGTTTTGACTGAGAATCTCTGTTGGATGAGATTCTAACAAATCTTTCGGTAATTTGTAAAAAACTTTTTCTTTATTTAATTAGAAGACAAGAACAAAAGAAGAAGAAAAAGGGAAGAATAATAAAATCCATTATCATATATCTTTCATATCGAAAGATGAATAAACCCATTATTTAGTTCTATATTCCTTGCATTTATTATAGATACTCACTTAGATATATACTTCGATATATATTAATTATTAATTAGAATTACAATTTAATAATTTTACAATTTAATAATTAGAATATAATGATAAGAATCTAATTAAATAATGATAAGAATCTAATTAAATAATGATAAGAATCTAATTAATAATTAATTAGATTTTATATTATTAGATATTAATTATATACATACGATAGGAATTAATAAGAATTGAATTATAATTCTAGAATTTAATTCTATAATTCTGAATTTAGAATTCTTAATTATAATTATTATAAGATATCTTTATAACAATATAATAACAGGTACAAATAGTAAATCGAGGTATTCATTCTATGACAACTGTCAACTTTCCCGCTATTTTTGTGCCTTTAATAGGCCTAGTATTTCCGGCAATTGCAATGGCTTCTTTATTTCTTCATGTTCAAAAAAACAAAATTGTTTAGATCCAATAGGACAAAATCTCATCTATTTTTTTTTTTTTTTTTTTTTTTCAAAACTTAGACTTGTATCATAACCATAATACAAATATCTATTTACTGGAATATGGTATAACATGCGGCTTATGCCGAACATAAATGAAAGAGTTCTTATGCAAATGAAAGAGTTCTTATGCATACAGAAAATGATATATAGATAAAAGAATTCTAATTCTAGCTATTTTCAAATAGAATCAGGATTGGAGGATTCGGAAATGGAAAGTCTATGTGTATGTCGATATCTTTAGTAGGATCATGTGAAGGGGATGTTATTTTTTTAGATCTAACCAATTTGATGAATTACTCCTAAAGGTTCACATCAAAATAGTGCTAGTTGATGAGAGTTCTTTCTGAAACAAAAAGAGTAAAGTCAAATTAATTTATTTTGGCTATTCTCTCAATTCCAATAAAATGCAATCAAATCAAGTATGAGTTGGCGATCAGAACATATATGGGTAGAACTTATAAAGGGGTCTCGAAAAACCAGTAATTTTTGCTGGGCCTTTATCCTTTTTTTAGGTTCATTAGGATTCTTATTGGTTGGAACTTCCAGTTATCTTGGTAGAAATTTGATATCTTTATTTCCGTCTCAACAAATCATTTTTTTTCCACAAGGGCTCGTAATGTCTTTCTATGGGATCGCGGGTCTCTTTATTAGCGCCTATTTGTGGTGCACAATTTCGTGGAATGTAGGTAGTGGTTATGATCGATTCGATAGAAAAGAAGGAATAGTGTGTATTTTTCGTTGGGGATTTCCTGGAAAAAATCGTCGTGTCTTCCTCCGATTTCTTATAAAAGATATTCAGTCCGTCAGAATAGAAGTTAAAGAGGGTATTTATGCTCGTCGTGTTCTTTATCTGGAAATCCGAGGCCAGGGGGCCATTCCCTTGACTCGTACTGATGAGAATTTTACTCCACGAGAAATTGAACAAAAAGCTGCTGAATTGGCCTATTTCTTGCGTGTACCAATTGAAGTTTTTTGAGAAAAATGAACTAAAGAATGAATGCTTTCTCAGTAGGAGAGAAAAAAGTTTGGTACTTTAGATCCAGATAGATCATATCTTGTAAATTTTTTATTTTTTGTCAATCGACCTTTCTTTTTATCCTTTTCTTTTGTGTTCCTTAATGACCAAACAATTGGATCTCTTATAACAATAACTATCCAATTTCTGTTTTCTGTCTTGTTTTGCCACTCCTTTTTGATCATCACAATAGTCTTCAGAAAATTCCCTCAATTATTCTATTCCTGACTTATGGGCAGTCAGTGAAATTTTTTCGAAATATTGGATATTTTGATAGAATGATAGAAAGGGGGATTTTTTCGTCTCAAAATATAAAGAATATTCATTACTTGAAGTGATTCTTTCGGGCATTCATCGAAAGGAGGTACTTGTTTCGAATTTGACCAATTGATATATCTGGAAATAATATTTTTTTTATTATTTCTTTTATTATTTCTTCATTCAAAGTGGATTTTTATCCTATTTCTGTATTCTTTCTAGATTCAAGGACTAACCACGGAATCACAAATAAAAAACAGTGAATAGATTCATAGATTCGATACCTTGTAATAAAACTTATGCTTGATAGAAATATTAAATTGCATAGAGTCGGCGAATGAGGTGGGTTCGTTAACAATTCACAAATAAAAAATGGCAAAAAAGAAAACATTTACTCCTCTTCTCTATCTTGCATCTATAGTATTTTTGCCCTGGTGGATTTCTCTCTCATTTAATAAAAGTCTGGAATCTTTGGTTATTAATTGGTGGAATACTAGGCAATCCGAAACTTTTTTGCATGATATTCAAGAAAAGAATATTCTAGAAAAATTCATAGAATTAGAGGAACTCCTTCTCTTGGACAAAATGATCAAGGAATACTCGGAGACACATCTACAAAAGCTTTGTATAGGAATCCACAAAGAAACGATCCAATTAATCAAGATATACAATGAGGATCGTATCTATACGATTTTGCACTTCTCAACAAATATAATCTGTTTCATTATTCTAAGTGGTTATTCTATTTTGGGTCATGAAGAACTTGTTATTCTTAACTCTTGGGCTCAAAAATTCCTATATAACTTAAGCGATACAATAAAAGCTTTTTCTATTCTTTTATTAACTGATTTATGTATCGGATTCCATTCGCCCCATGGGTGGGAACTAATGATTGCCTCTGTCTACAAAGATTTTGGATTTGTTCATAACGATCAAATTATATCTGGTCTTGTTTCCACCTTTCCAGTCATTCTAGATACAATTTTTAAATATTGGATTTTCCGTTATTTAAATCGCGTATCTCCGTCACTTGTAGTGATTTATCATTCAATGAATGATTAACAAATGATCCACTGATATTAATTCAATTATAATCTTTGTTACTTTGTAGTTGTACATAAGCAAAGCATTTAAAATCGTACTTACTCTTTCTATTTCTACCCATCCCGGGGATTCATCCTATATTATTCCAGTTAGTAAATAGCAGAATCGTGGATAGGGAACTATACTAGTGACCTACCCAATTTATTGTAGAAATTTTTGGGATCAATGATTGGACCATGCAAACTAGAAATACTTTTTTTTGGATAAAGGAACAGATTACTCGATCCATTTCCGTATCGCTGATGATATATATCATAACTCGTACATCCATTTCAAGTGCATATCCCATTTTTGCACAGCAAGGTTATGAAAATCCACGAGAAGCGACTGGGCGTATTGTATGTGCCAATTGCCATTTAGCTAATAAGCCCGTGGATATTGAGGTTCCACAAGCGGTACTTCCTGATACTGTATTTGAAGCAGTTGTTCGAATTCCTTATGATATGCAATTGAAACAAGTTCTTGCTAATGGTAAAAAGGGGGCTTTGAATGTGGGGGCTGTTCTTATTTTACCTGAGGGTTTTGAATTAGCCCCTCCTGATCGTATTTCTCCCGAGATGAAAGAAAAGATAGGCAATCTGTCTTTTCAGAGCTATCGCCCTAATAAAAAAAATATTCTTGTGATAGGCCCTGTTCCTGGTCAGAAATATAGTGAAATCACCTTTCCTATTCTTTCCCCGGACCCTGCTACTAAGAAAGATGTTCACTTCTTAAAATATCCTATATACGTAGGCGGAAATAGGGGAAGGGGTCAGATTTATCCCGACGGGAGCAAGAGTAACAATACAGTTTATAATGCTACAGCAGCGGGTATAGTAAGCAAAATCATACGAAAAGAAAAGGGGGGATACGAAATATCCATAGCGGATGCATCGGATGGACGTCAAGTGATTGATATTATCCCTCCAGGACCAGAACTTCTTGTTTCAGAGGGCGAATCTATCAAATTTGATCAACCATTGACGAGTAATCCTAATGTGGGCGGATTTGGTCAGGGAGATGCAGAAATAGTACTTCAGGATCCATTACGTATTCAAGGCCTTTTGTTCTTCTTAGCATCTGTTGTTTTGGCACAAATCTTTTTGGTTCTTAAAAAGAAACAGTTCGAGAAGGTTCAATTGTCCGAAATGAATTTCTAGACTCGCGGATTTATCAACATCAAGTTTGTAAAAAGAACCCAATTCTTGTTAGTGATTATGTATAATAAAAAAAAATGAAATTATGAAAAACCCCTTGCTTTTTTATATTCTTTTTCGACGAGATGCCGGGAATTCCTTGTACCGCATTCCTAGTCATAGTATATAGATTGTGAAGAAGACTATTTGACTTTACCCCTTCTTTGTTTTTTTTTTTTCTCCAAATTGGGAGGTGTGACTATGTTACTCTTGCCAGATTTGGATAAAAAATTTGGAGAAAAAAATACATCAATAGTTTTTGATTCTAATAGAATCAAATTCGACTAGATACTAAATATAAATAAGCGAGAAATAGAACGGATAAATGTGGGGAACAAATAATTCTAGGAGGGATTATTCGTCTTCCTAGTCTTCGACACAAGAAAAGGAATTTTCCACACCCCTTTCTTGTGTCGAAATAATAATGATTCTTGATCCCCTTCGTCAAAGATTCCTATTCTTAGTTTCTATTTTTTCCAGACGTATTAGAACTTTTTTTTTGATTTCTTTTAAATTTTACATATAATATACCTAATCTAAATAATATATACTATAAAAATACTATAACTATAATATAAAAATACTATAACTATAAAAAGTAGTGGACAAACAAAAAAGATAGGAAATTTTTTGAGTAAATAGAACTTTTTCAATGAACTTATAAAAAAAATTCAAATTGGATAAGATACTAATAAATAGAGTAAAGTTCTATCACTATAGAAAGATTTAATCTACAGAAATAGATTATTTTATCCAAGAAATCGAGTAATTCCTTCTTTCTTCTAACTTTGAAAGTATCGATAGATACTACAAGGAACAGACGTTCTGAATCAATTAATGAAGTTCATTTTTCAAAAATATCATCAGAAAAAAAACTCTATTCCATTTTTTTTTTGAAACATCAGAAAAAGAAATCCCCTTTGTCATTTATACGAAAAAAGATTCTGATTATTTTTAAGAACTCAACGGGATTCCCTTCTTTGTCTGATTCGAGGGGTAAGGCCCCGTTGAGTTCTTACGCTTTCATGTCTACAACTCAATTCATCCGATTACTACAGGGATGAACCCAATCCGGAATATGAACCATAAAAGAAAATACCTATTAAACCGATCACAAGAATACCAGTTACAGTACCTATTATCCAAAGAGGAATCCTTCCAGTAGTATCGGCCATTTAACCCACTTCCCTCCACATTTCATCAAATGGTCATGCTAGAGACAAAAACAGTCATGGATAATTATGGATGAGATCCTTCCGAATGGGCTAAGAGAATTCCTATAGTTATTATTCTATTATTCTCTTTTGTTTTCTTAATTGAAGAAATAATTGGAAAATAAAACAGCAAGTACAAAAATGAGTAATAACCCCCAGTAGAGACTGGTACGATTCAATTCAACATTTTGTTCGTTCGGGTTTGATTGTGTCATAGCTCTATAATTCGGGTTAGGTTTATCGTTGGATGAACTGCATTGCTGATATTGACCCCAAAAAAGAAACGGTAGGTACAGCTAGTCCGTGAACAGCCAACCATCGCACTGTAAAAATGGGATAGGTTCGATCTATGGTCATTGGGGCCTCCTAAAAGGATCTACTAAATTCATCGAGTTGTTCCAAAGAATCAAAACGGCCAGTTATTAATGGAATTCCTTGTCGGCTCTCTGTGAAATATTCGTTTGGCCGAGGGCTTCCAAACACATCGTAAGCTAAACCCGTGCTGACGAATAACCAACCCGCAATGAATAGGGAAGGTATAGTAATGCTATGAATGACCCAGTATCGAATACTGGTAATAATATCAGCAAAAGAACGTTCTCCTGTGCTTCCAGACATGCTGAGCTCCACATATTCTTGTACAGTCAAAAAGGGATCGATTCCGTAAAAGATGAGATCAGTAAATGAAAATTTACTGAAATTTGATCTTTGTGAGATCGTCAATATTGTACCGAGGGCGTCTTTAGAGTATACCGAATCAGTATAGCTATCCTTCTTCTGACACAGCAACGAACGCAATTTCAATCAATAGTGAAAGAAAGTGCTAAATAATTTCTTTCTTCCTTTCCTTGTTGCTTGTCGATATAAAACGATGTCCCACTCAATAGAAAATTCTTCAAAATAGTATATTTTTCTCCATTATTAGCTTCGGGCTAGAAACTGAAGATCCAGTAAAATGTGAATCTGACAAGTCGGTTTTTAATAATTCCTGAAAGGGATTATTATATTTCTACAATTAAGTAGATGCGACTTCTTTTCGTAGTAGAAGCACTTTTTGTTGGAATCCTTTTTTCATTTTAAGGAATTGGTTAGTCGTCCAGTAACAAGTAAGATCAGTAACAAGTAACAATATTAGATAGTATTCGATGAAAGAAAGAGAACAAAGAATAAAAGAATTGTAATTAATATTCGTGATGTATGCATTGTTGTATTAGATCGAGATTCAAAGGCTCTTTCTTGACCTAACTACAAGGATGAGGCTTTATAATATGGAAAGATAAAATGTAGAACCTATAATATAAATAATATAAAAGAAAAGATAATAGGAATTACTAGTCTTGGAATCTAGTTTTGGACAAAAATAAAGATTTCGAATGATCGTGTAATAACTTTTTTCTTCTCATTCATTCAAGATATTATGTGAGTGAACCCGCTATTGAATCTAATGAGTTAAAATTAATGTAAAGTAAAAAGTAACTGTTCATTTTAAAATAGAAAATGGATTCGATACAATTAAAT-AAAAAAAAAAAAAAAATGATCAAACAAAATAGAAAGAATTTTCCAATTTTATAGTGATTCAAAAAGAGTTTCATTTTTGAATAAAGTTACATGACATAGTTCTTATTATTACTTTATAGTTTACTCAAGAGTTGCTCAATGAATCTGTTGATTGGAATTACGGTATAGGTAGATGTCACAAATGATGAATCAATTTATTTTTATACGCCTGTCACTTTATCTTTGCTTTTTTAATGTTGTCTATAATGATTGAAGAATCAAAAACTTTCAATTGAACTTATTCTTTCAATTGGTATTTTGCTTATCCTCCTATCTTTCAAAAATGGAAACTAACTTAGGTAAGTGCTTTATAAACATATGTATAAAAAGAATATATTTCATTTAGCTCCTTCATGCCTACTATAACTAGTTATTTCGGTTTTTTACTAGCGGCTTTAACTATAACCTCAGCTCTATTTATTGGTCTGAGCAAGATACGACTTATATGAAATTCATATTTGAAATGAATGAAATAAACAAATCATAAAAAGAAATCTTTATGTGGGATTCCATGTATTCTATAGTTACTTACCGTGTCAATTGCCAATTCTCGGTCATTGAGATTCATGGCAATTCGGATTAATATTTAGGTATAGATATTACCTCTTTTTTTTTTCCTTTCAAACAAATTGAAATGATTGAAGTTTTTCTATTTGGAATCGTGTTAGGTCTAATTCCTATTACTTTGGCTGGATTATTCGTAACTGCATATTTACAATACAGACGTGGCGATCAGTTGGACCTTTGATTAATTAATATCTTTTTTTTATTGACCTCCTCCTTTCTTTAATCTACAGGAGGTCAAATTAAAATTGCCGTTCAATCAAGTTAATGAAGCTTTTTCAGTCTAATTCGATCTAGATCTACGAAGAGCAGAATCACGCTCTGTAGGATTTGAACCTACGACATCGGGTTTTGGAGACCCACGTTCTACCGAACTGAACTAAGAGCGCTTTCAGATAAGACTGTAAAGAAAAAGATGATTTTTGTAACCCCAATACATCTTGTATGCATATACTATATAGTGGTATCCTAAAAATGAAATATTATGTATGTCAAAAATTAATTCATCTCAATTGATCCCTCGTTACTGCTCAACAGAGAAGTAATAGGTAGGGATGACAGGATTTGAACCCGTGACATTTTGTACCCAAAACAAACGCGCTACCAAGCTGCGCCACATCCCTTTAATTGGTCTACAGTGTCATTGTAGAAAATTCCTGTCTTGTTTTCCACATCCTTATTTCTTCCATTGATATACACAGTTTATCTTGCTAGTTCTTCTTTTTGGTCTCATATAACATATAATAATAGTAAAAGCCTTATATATATGAAATACGGAACTTACCATGAGTAATGAGTAAAAAGAAATGAATATTTTTCGGGAATGCTTGGGAAGAAAGGGACGTATTTTTTTTCTGTTTTAATTAAGCAAAAGAAAATTCTATCTATCGGATCGTTGTACATTTCAATTTGAATTAGGGATTCCGTGTATAACTACAAGTGCCCGTTAACTACATATGCATCGGATCATATATGTATTACCATTAATTATGTATTAGAATAAAATAAAGAAGGAGGTTTTTTAATGCGAGATTTCAAAACATATCTCTCTGTGGCACCGGTACTAAGTACTCTATGGTTCGGGTCTTTAGCAGGTCTATTGATAGAGATTAATCGTTTTTTTCCGGATGCGTTGACATTCCCCTTTTTTTCATTCTAGTTATTGACACGGGAAGGAATGAAGAAGATTAAAGATACAATCAAATCTCTGTGTGACTAATCCCTCTCCCCCTCGTTTCTCTTTTTTCCCTTTTTTAGAATAAGAATAAGGGAGGAAAGAGAAAGAATAAAAGTGGATTCGACATTTTCGAAATTCGAGTTCAAGTTCGAATGAAATTTAAATTAATAATAGAGGAATAGAGGTAGAACGTAAAATTTTGGTCCCGGGCAAGAGTATTATACAAGATACTTAAATGAAATACTGTACTATGATTAGAAATATAGTTTCGAAATCATTGTATTACTTATTATTTACTATTACTTTATTGATTGCAATGAAATCTTTCATAATTGGATTTCGAATTAGTAACTTCTATTTTTTTCTTCCTTTCTTCTTCTTCGTTTCGGATCAAAAATAGAAGAGTTGAGTAAATAAAAAAAAAACCAAAGGAGGTTCATGGCCAAGGGTAAAGATGTTCGGGTAACAGTTGTTTTGGAATGTACTAGTTGTGTCCGAAACGGTGTTAATAAGACATCAACGGGCATTTCCAGATATATTACTCAAAAGAATCGACACACTACGCCTAATCGGTTGGAATTGAGAAAATTCTGTCCCTATTGTTCTAAACATACAATTCATGGGGAGATAAAGAAATAGATCGAACCCGAGCACCTGTGTGTCACCCTTCTAAGGGAGGGGAAAAAACAACATTATATATAATAACATATTTAATAAATAACCAAAGCAAATCCTATTTATTAATTTATTTTAATTAATTTTCGATCTTACCGAAATCGAAATAGGATTTTCGCAATAAGGAATAAACTAAACAAACCATGGATAAATCCAAGCGACTTTTTCTTAAATCCAAGCGATCTTTTCGTAGGCGTTTACCCCCGATCCAATCGGGGGATCGAATTGATTATAGAAACATGAGTTTAATTAGTCGATTTATTAGTGAACAAGGAAAAATATTATCTAGACGAGTGAATAGATTGACCTTGAAACAACAACGATCAATTACTATTGCTATAAAACAAGCTCGTATTTTATCTTTGTTACCCTTTCTTAATAATGAGAAACAATTTGAAAGAACCGAGTCGACTTCTAGAACTACTGGTCTTAGAACCAGAAATAAATAGGTTTACTCTTTCTTCAATTGAATCAAAATTCCAATCTGAACTCAAACGTATTTTGTTCGAAAAATACGAGAATCCGGATTTGATTATCGTGTCATAAGAATAAAAAAATCGGGGAAAACAAAGAAATATTTTTTTATTGAGCGTGTTCATTTATTTTGACTACTTTATCATATTTTATCATATTAATTTCTACTCTCCCTTCCCGGAGTTCATTCTCCGGGGAACTCTGTTTAAATTATTCCGGCGGATTTCTTACAATCTAATTATTTTATGATTTCGTTGGAAATCGTATAAAGACAATTCTTATTTAATATAGCTATTTGCGCAAGTATTTTACGATTAAGAAGCACCCGTCTTTTGTGCAGATCGTGTATTAATCTACTATAACTATAGGATACCCCTCTTTCGCGAATTACTGCATTTATACGAGTGATCCACAAACGACGAAAATTTCTCTTTTGCCTATCTCTATCCCGATGAGCCGAAACCAAAGCTCTTATTTTCTGTTGGATAATAGTTCGAGTAAGTCTTGAATGAGCCCCTCGAAAGGTTGATGCAAATAAACGAATTTTTGTTCTACGTCTTCGAGCTATATATCCCCGTCTAATTCTGGTCATTGAATAAATGAAATGAAACTTTGATGAATAACTAATTGATTTCCTTTCTTTCAGTTATTCTTTTCCCCCTTCTTAGTCTATTAATAACAAAACGGATTTTTCCAATGTATAAAATAAAAATTCCAATGGCTTTGGCTACTCTAACCTTCCCGACCACAATTTTTTTCTTTTTCGAAAATACCGAGAAAAAAGAAATTGTATTCTACTAGGTATCAAAAACATAGTAAATAAAAAAGTAGTAAATGGATAAAGAAATAGTGGGTTCCATCGTTTCTATGGTTACTTCTTAAACGGTGAGGTCTTCTCTATACACCGGAGCCTCTTACAGAATTGAATCAACCTTATTGGTAACTTGTACAGTTCACATTCTTTGGCTCTACCCATGAATTATACAGTAATAGGTCTTTCACAACGAGATCTACCTATACAGTAACGGTATTTAATTATGAAGGTTAGCTGAGTAGCTGACCCTGTGAGTCCGTTCTTTCAAGAGCGGTAGTTTAATCTTTCTATTTTTTTTTTTTTTTTTTTTTTAATTAGGATTTTCCCCGCTTAATGGATAACCATTTGATACCAATGGGGAATTGTTTTTCATC------TTAAATTGAGTTGATTGGATTTGCACCAATGGAAACCATAAATTTCATACACAATAGAGGGATATGATCAATTTTATTATTTTTAGATAGTGAATGGAGTTCTTCCATTTTATCCTATTCATCGGTACTGATCATTGATACTGGAAATTTTTTCTTCTTTCTTTTTTCCCAGCCCATGATCTGAACGAGTCGCACATACACCCTAGTACAAGTTCCTCGACGCTGAGGGCATCCCCGAAGAGCGGGGGATTTCGTGACATTTTTGATTGGCTGTCTTGTATTTCTAATAAGTTGTTTAATAGTTGGCATGTTGAATCGTATACATAATGGGCTGGTTTAGATCGATCCTAACCGGATGATTATGAATTACTTCTATTTAATAGAATATTAAACTCGGTAAGAAGATAAAATCTCCAATCGCGGATTTCGTGAAAATCCATTCTATTTTCATTCAGCTGCTACAAGATCAACAATTCCATAAACTTGGGCTTCTGTTGCTGACATAAAAACATCTCTTTCCATGTCTTCGGATACAACCCATAAGGGCTTGCCCGTTCTTTGTACATAAACCCTTGTGATGGTTTCACGCAGTTTTAACAATTCTTCCGCTTCCAGGATAACTTCCCCCGTTTGTGCTTCATAAAAAGAACTAGCAGGTTGATGAATCATTACCCTGATGATATAACATAAGAAAAGGTTCCTCTATCTCGCACAATGAAGTGAAGAGAAAAGAAAAATAAAGAATAACAAGAAAAAAAATAGGATTGAACAACCGTACGGGCATCTTTTGTGCATTGCATACGGCTCTACAATAAGATTGACCTTTACCCTCCATCGAAGAAAGAGAAAAATAGGATCTATCAGACTCATATTGGTAAATGATCAAATTACCACCCTTCTTTTCTTTTTGGAGGAGTTAAAAAATACTATGATGGTTCCGTTGCTTTATATATTTATTATTTATTTTTTGTATTTATTTGTCTGTGATTCAGCAATCCCAAAGTTTCTTTTTGATCCGATCAAATAAAAAGTAAAGAAAAAAGATTCTTTTTTTTTTCGCACTCTTTCATACCATAAATATTGTTAAGAGCTCTATGGTATGAAAACAAAAAAGTTTGTGACGCTGAACTGGACTCCCGATAGATAAAATAAAATCGGAAATACCTTTATAATCTCATACTACTCTCTCGATATATAATCTAATGTTTTGAAAAAACAATAAAAAATTTTCTCATATCGAATTCGAAGTGCCATGCTATTTTTACTTAATATTCATATTTCATATGGCGAAGGCATAGTC-TTTTTTTTTTTTTTTCTCTCAAAAAAACCCCATTGGCGCCAAGCGTGAGGGAATGCTAGACGTTTGGTAATTTTTCCTCCAACCAGGATAAAAGATCCCATTGAAGCAGCTAATCCCATGCATATTGTCTGTACATCAGGTTGCACAAATTGCATAGTATCATAAAGAGCTACTCCAGGTACTACCCATCCGCCAGGAGAGTTTATAAACAAATACAGATCTTTGGTATCATCCTCCATACTGAGATATACCATAATACCAATAAGTTGATTCGAGATTTCGCTATCAACCCCTTGGCCTAAAAAAAGTAATCTTTCGTGATAAAGTCGGTTGATTAGGGTCAAATTGTATCCCTTAGGAACCGTACATGCGCCTTTTGACGCATACGGTTCAAAACAAAAAAAAAAATTACGAAAAAGAATCAATGTGTAGATTCCAACTTTCTTTCTTTTTTCATAGTGGGCTCTTTATAACTTTTAATGAAAGGACTTTTTCTTCGATTTTTCGATAAAGATGCTTTTTGGCCCCCTTCCTTATAAGAAAACCCTTATAATAATATAACCTTATAATAATATAACAAAAAAAAGAATTAAAAACTTATCGAATTAACTTTTCATTGATGTATTGTTTCATCGAGATCCAATCCAAATCACGATGTCATTTTCTTGTTTCTGAATGGGCCTCTTCAATCTTTTTAGGTTTATGCTCTACTCCGGGTAAAGATCTTCCCAATTTTGATTTGCACATATAGGACAAATGCTCCCCTTACCACTGCTTTTTGCTATGACTTCCTTTTTTTTAATTCATTTCATGCTTTCTGCCAAATATTTGATGCATTCATCCATATTACTCGATTGATTAACGGTTTGAGATCACTTTTCTTTATAAATAGGAATCGAATCGTTTATGATAAAAGTATTAATCATATAGATTCCCAATTGGATTTTTTTTTTAAACGGAGTCTGGATACTTCATTTTTTTAGTCCAACCAAGCCAACCATAAATTATTCTAATTGATAATAATAATATGAATTCCCCCCAAAAAAGGGATCTAATTGAACTTCACGCTCCAAATTTTTGATGATTCAATTAATCTTTCTTGTGGGCGAAACAGAGGATATCTCGATCGGGAGAGAAAATGGGGAAATCCCATATGACCCAATATATCTGACAAGTCGCACTATACGTCAATCCAAGAAAAATTTTCATCTCCAGGAATCCGAAAAGGAACTTTTGGAACACCAATAGGCATTAAATGAAAGAAAAAAGAACTAAGTACTATATTTCACTTTGATATGGAAACGTAACAATGGATTTATTGTCTTTATATTAAAATATGGGCCTTATGATATTTTATACATAGATTATAAAAATTCATACATAATAATATAAAGGAAGACAAAATGAATAAAAGAAAATTATTATGAATAGATCCTTCTAATGATGAAGGAGTATGGGCGCATTCCTTCATAGAAAATAGTATCAACCCCCCATTGCGTATTGGTACTTATCGAGTATAGAATAAATCTGCTTCTCTTTGTTCCTACGAACAGAATTGTTCCATTATTATCAACAAAATAAAACAAATATTAACCCTTGCTCCAAGATAATCCACTGAACAAGGGAAATCCATAGCATAGTCATAGTATAGTGGTTTTCAATGCAATAAAGTTACGTAGTGTCTATTATTCTTCGATAAAGGGGTATTTCCATGGGTTTGCCTTGGTATCGTGTTCATACCGTTGTGTTGAATGATCCCGGTCGGTTGCTTTCTGTCCATATAATGCATACAGCTTTGGTTGCTGGTTGGGCTGGTTCAATGGCTCTGTATGAATTAGCAGTTTTTGATCCCTCTGACCCTGTTCTTGATCCAATGTGGAGACAGGGTATGTTCGTTATACCTTTCATGACTCGTTTAGGAATAACCAATTCATGGGGTGGTTGGAGTATTACAGGAGGGACTGTAACGAATCCGGGTATTTGGAGTTACGAAGGTGTGGCCGGGGCGCATATTGTCTTTTCTGGCTTGTGCTTCTTGGCAGCTATCTGGCATTGGGTATATTGGGATCTAGAAATATTTTGTGATGAACGTACAGGAAAACCTTCTTTGGATTTGCCCAAGATCTTTGGAATTCATTTATTTCTCTCAGGGGTGGCTTGTTTCGGTTTTGGTGCATTTCATGTAACAGGCTTATATGGTCCTGGAATATGGGTGTCCGATCCTTATGGGCTAACAGGAAAAGTACAACCTGTAAATCCAGCGTGGGGCGTGGAAGGTTTTGATCCTTTTGTTCCGGGAGGAATAGCCTCTCATCATATTGCAGCAGGGACATTGGGCATATTAGCGGGTCTATTTCATCTTAGCGTCCGCCCGCCCCAACGTCTATATAAAGGATTGCGTATGGGCAATATTGAAACCGTTCTTTCTAGTAGTATCGCGGCTGTCTTTTTTGCAGCTTTTGTTGTTGCTGGAACTATGTGGTATGGTTCAGCAACTACCCCCATCGAATTATTCGGGCCCACTCGTTATCAATGGGATCAGGGATACTTCCAGCAAGAGATATATCGAAGAGTTGGTGCTGGGCTATCCGAAAATCAAAATTTATCAGAAGCTTGGTCTAAAATTCCTGAAAAATTAGCTTTTTATGATTACATTGGTAATAATCCGGCAAAAGGGGGATTATTCAGGGCGGGTTCAATGGATAACGGGGATGGAATAGCGGTTGGATGGTTAGGACACCCTATTTTTAGAGATAAAGAAGGGCGTGAACTTTTTGTACGTCGTATGCCTACTTTTTTTGAAACATTTCCAGTTGTTTTGGTAGACGGCGACGGAATTGTTAGAGCTGACGTTCCTTTTAGAAGAGCAGAATCGAAGTATAGTGTCGAACAAGTGGGTGTAACTGTTGAGTTCTACGGTGGCGAACTCAATGGAGTCAGTTATAGTGACCCTGCTACTGTGAAAAAATATGCTAGACGTGCTCAATTGGGTGAAATTTTTGAATTAGATCGTGCTACTTTGAAATCCGATGGTGTTTTTCGTAGTAGTCCAAGGGGTTGGTTTACTTTTGGGCATGCTTCATTTGCTTTGCTCTTTTTTTTCGGGCACATTTGGCATGGTGCTAGAACCCTGTTCAGAGATGTTTTTGCAGGTATTGACCCAGATTTGGATGCCCAAGTGGAATTTGGAGCATTCCAAAAAATTGGGGATCCAACTACAAGAAGACAAGTAGTCTGATACAACATTGCTTTGGTATCTTTCGCTTCTATTTTATTTTTGTGATTTGACATAGAATACCAGAGAAATCTTGATTTGAATCACTGCTTTTCTTTGACTCCTATTCTTTCTTTATCCGAGAAATGATCCCCCCCCAAAAAAAATAGGTATGGAAGCTATAATTGTAAACCACGATCGAATCTATGGAAGCTTTGGTTTATACATTCCTCTTAGTCTCGACTCTAGGAATAATTTTTTTCGCTATCTTTTTTCGAGAACCGCCTAAAGTTCCAACTAAAAAGATGAAATGATTTTTCATTATTTCAATTGAAGTGACGAGCCTCCCAATATTGGGAGGCTCGTCACTTCAATTAGTCCCCATGTTCCTCGAATGGATCTCTTAGTTGTTGAGAAGGTTGCCCAAAAGCGGTATATAAGGCATACCCGGTAAAACTTACAAGTAAACCAGATATAAAGATGGCGACTAGGGTTGCTGTTTCCATTATTATATAATTTCAAGACCACAATGGATCTATGATAAGATCGTTTATTTACAACGGAATAGTATACAAAGTCAACAGATCTCAATGAATACAATAGGATTTATGGCTACACAAACTGTTGAGAACAGTTCTAGATCTGGTCCAAGACGAACTATTGTAGGGAGTTTTTTGAAACCATTGAATTCGGAATATGGTAAAGTAGCTCCTGGATGGGGAACGACTCCTTTGATGGGTGTCGCAATGGCTTTATTTGCGATATTTCTATCTATTATTTTGGAGATTTATAATTCTTCTGTTTTATTGGATGGAATTTCAATGAATTAGATCTATAAGAACCACAAAGTCCTAGCTTTTAATACAAAATGAATCATTTAGAGCTCGGATTTCTATTCCATTCTATTTCGGTAGTTCGACCGCGGAATTTCTTTGTTTCTGTATTTCCGGAATATGAGTGTGTGACTTGTTATAATTGATCTTATTGATAGTACATAGAATGGGCTGTCATCTTGATAGAGATGGTTCTACTTCGTCGGATATTTATTCTAATATCTGGAACACGGAATATATGAAATAGATTAAGAAATATTTGAACTATGATTCATACTTAATATTCAGACCTTGCGGCCGGATTCAAAAAAAAATTTAAAGAATTCGAATTTAGAAATCGAAAGATTTTTCTTCTTTCAAACCCCTATTTATGCTTATTTTGACCAAAAGACAAAGGTTTCTTTGGATTTTTAGTCATTCTATCTATTCATGGAATAAGCGTGATGATCCAAAGGTTCTTACTCATGGAATTCTTGGGCTTAGTTTAGGGTTTTTATTGAATCATCGTGGTTCTAGTATGAATCTGAGGTTTGAATCACTTCATAGGGTCTTAACAAGAAAATTCCTATCAATAATAATAAAAAAAAATCGTAAAGCCATATTATATTAAAATACCAATCAAAGAAAAAGAAATAGGAAAAAGAGGATTCAAGAGGCCTGTAAGGATCAAGATAAAGACAATTGAGCCAACTTGATATTTTGGCGTTATCGCCGCAAAGAAGAACTTTCGGATTTTTCTTACTTCATATCTTCAGAGAAGATTGAATCAGAGATTAAGAAGTTTCAAACTTTCTATTACATATCCGTTGCAACTAGTAGTTGGGTGTTTTCTGCTTGAGCTGTACGAGATGAAATTCTCATATACGGTTCTCAGGGGGGGAGTCTTACCTATCTCAATAAAGTTTATGATTGGTTCGAAGAACGTCTAGAAATTCAAGCGATTGCAGATGATATAACTAGTAAATACGTTCCTCCTCATGTCAACATATTTTATTGTCTAGGAGGAATTACGCTTACTTGTTTTTTAGTACAAGTAGCTACAGGGTTTGCTATGACTTTTTACTATCGTCCGACCGTTACTGATGCTTTTGCTTCTGTTCAATACATAATGACCGAAGTTAACTTTGGTTGGTTAATCCGCTCAGTTCATCGATGGTCGGCAAGTATGATGGTTCTAATGATGATCCTGCACGTATTTCGTGTGTATCTCACCGGTGGATTTAAAAAACCTCGCGAATTGACTTGGGTTACAGGCGTGGTTCTGGCTGTATTGACCGCATCTTTTGGCGTAACTGGTTATTCCTTACCTTGGGACCAAATTGGTTATTGGGCAGTAAAAATTGTAACAGGTGTACCTGAAGCTATTCCTGTAATAGGATCGCCTTTGGTAGAATTATTGCGCGGAAGTGCTAGTGTGGGACAATCCACTTTGACTCGTTTTTATAGTTTACACACTTTTGTATTGCCTCTTCTTACTGCCGTATTTATGTTAATGCACTTCCTAATGATACGTAAACAAGGCATTTCTGGTCCTTTATAGAGAAGATATATCATTGATATTTGTAATCAATCATTTATCACTTAGGGGAGTAACAAGACTATTTCATTGCTACAAATATGGATTATTGAAAAGAATAAGACATGTATTTGGATATTTCCCTTCAACCCCACAATATTACTTTGAATAGTTGAAGGGAATTCTCCGAAGAGAAAATGGATTATGGGAGTGTGTGACTTGAACTATTGATTGGTCTGTGCAGAGATATGCCTTTATCTATCTGCCACATTGGAATTAACAACCAAATGTGTCTTTGTTCCAACCACCGTGTAAGCCCCATACAGAGGATAGGCTGGTTCGCTTGAAGAGAATCTTTTCTATGATCAGATCCGAATCATGTCGTACATGAGCAGGCTCCGTAAGATCCAGTAGAATAAGTGAAAAAGATAAACCATAATCATGATTATGGTTTATCTTTATCTATTTCATTTATTTAAGATTGAATAGTATGGAAATGTATTCATTTCCTATGCATTGATACAATCTATGATACTATCGGAGTGAAACACGAGATCTAAAGAAGAACAGAGGTTAGACTATATTAGTAACAAGTAAACCCTTTATGTGTGTATGTAAAAAGTCTCCAAATATTTTGGGGATACGCATCAATTGCAAGGTCTGAGACGACCCAGAAAACACTTGATTATATCATGATCAACTTTGTAAGCCTACTTGGGTATTGAGTATTTCCTTGTAAGAACTAAATTTTTTGCAATAGATAGTTGCAACTCTGGAAAAGGAAATCTGGTAAAATGGTTCTTACAAAGAACCATTCATATTTCATATATATGTGTGCATATATGCGTAGATATAGATACCATATAGATTTTAATCGATTTTATAACATATCGATTTTATATGGATCCATTTGGTTCTTTTGATTCTTGCTCGAGCCGGATGATGAAAAATTATCATGTCCGGTTCCTTCGGGGGATGGATCTATAAGAATTCACCTATCCCAATAACAAAAAAACCTGACTTGAATGATCCTGTATTAAGAGCTAAATTGGCTAAAGGGATGGGTCATAATTATTACGGAGAGCCCGCATGGCCCAACGATCTTTTATATATTTTTCCAGTAGTAATTCTAGGTACTATTGCATGTAACGTAGGTTTAGCGGTTCTAGAACCATCAATGATTGGTGAACCAGCAGATCCATTTGCAACCCCTTTGGAAATATTACCCGAATGGTATTTCTTTCCCGTATTTCAAATACTTCGAACAGTACCCAATAAATTATTGGGTGTTCTTTTAATGGTTTCAGTACCTGCGGGATTATTAACAGTACCTTTTTTAGAGAATGTTAATAAATTCCAAAATCCGTTTCGTCGCCCAGTAGCGACAACCGTCTTTTTGATTGGTACGGCAGTGGCCCTTTGGTTGGGTATTGGCGCAACATTACCTATTGATAAATCCCTAACTTTAGGTCTTTTTTAATTTTTATTTTAAATTGATTCATCAACTGTGAAATAAAATAAAAAATTATGACGTGTGTATCTAGGGAATAATCGCTTCAAAGTGAATTCTCCCTAGATACATCTATCTATTCAATAAAATTCGGGCTCTAGCCTGAATATATGGATTGTGCTAAAGATCTAAAAACCCCATTTTTTTTTCTAAAAAAAAAAAAAAGATGAAATAAAAAAATCCAATGGATTTAAAATGGATTTTTCAGTAAATAAATTTCAAAAATGCTTTTCTAGAATGCCCAATATCTGTTTTACATCTTCGGTACGAAAATGTTCAATTTTCATAAGATCTTCTTGAGTGTTATTCAAAAGATCCAATAATGTATATATATTGGATCTTTTGAGGCAATTATAGATTCTGGGAGGTAATTCTAATTGGTCAATAAAAATATATTTCAATGCTATTTTTTTTTTTTTTCTTAGTTTAGCCAATTTATCATGAAAGGTAAAAAGAGGTAAAGTAACCTTGTGTTGATTGTCATCTAAATGTAAGTTTTCTTCTTCTCTATGAAAAAAGGGAATAAATAAATCAATCAAATTCCGGGAAGCTTCATGAAGTGCTTCTTTGGGAGTTAAACTTCCATTTGTCCATATTTCGAGAAAAAGTATCTCTTGTTTTTCATTCCCATTCCCATAAGAATGAATACTATGATTTGCATTTCGAACGGGCATGAATACAGCATCTATAGGATAACTTCCGTCTTGAAAGTTATTTGGACTTTTTATACGATATCCGCGATTCCTCTCAATTTGTAAGCCAATACACAAATCAATGGGTTCCGTCAAGCTAGCTATATGTTGTGTATTATCAACGATTTCCACAGAGGGTGGTGAGATGATATCTTGAGCAGTTACATATCCAGGACCTTTGACATAAATAGACGCGTTACAAGTTCCATATAGATTACTTCTCAATACTATTTCTTTCAAGTTCATTAAAATTTCATGTACGGATTCTTGAATACCCACTATGGTAGAATATTCGTGTGGTATTTTCTCAGATTTTGCGCGTGTGATACATGTTCCTTCTATTTCTCCAAGCAAAGCCCTTCGCATCGCAATGCCTATAGTGTCGGCTTGACCTTTCATAAGTGGAGACAAAATAAAGCGTCCATAATAAAGGCGTTTACTGTCTGTCCTTGATTCAACACACTTCCACTGTAGTGTCCGAGTAGATACTGTTACTTTCTCTCGAACCATAGTAATATTTTTTGATCAGATCATTGAATCGTTTATTTCTCTTGAAATTTCTTCAATGTTTATTTTTACACACGTCTTTTTTTAGGAGGTCTACAGCCATTATGTGGCATAGGAGTTACATCCCGTACGAAAGTTAATAGTATACCACTTCTACGAATAGCTCGTAATGCTGCGTCTCTTCCGAGACCGGGACCTTTTATCATGACTTCTGCTCGTTGCATACCTTGATCCACTACTGTACGAATAGCATTTCCCGCTGCGGTTTGAGCAGCAAAAGGTGTCCCTCTTCTTGTACCCCTGAATCCACAAGTACCGGCAGAGGACCAAGAAACCACCTGACCTCTTACATCTGTAACAGTCACAATGGTATTATTGAAACTTGCTTGAACATGAATAACTCCCTTTGGTATTCTACGTGTATTCTTACGTGAACCAATACGTCCATTCTTACGTGAATTAATTCTCGGTATAGTTTTTGCCATATTTTATCATCTCATAAGTATGAGTCAAAGATATATGGATATATCCATTTCCTGTCAAAACAGATCCTTTTTTTATTTGTACATCGGGTCTTTTAGAGAGTCTCTTTTAGATTATCCTTGTCTTTGTTTATGTCTCGGGTTGGAACAAATTACTATAATTCGTCCCCGCCTACGGATTAGTCGACATTTTTCACAAATTTTACGAACAGAAGCTCTTATTTTCATATTTGACATTCCTTACCTTAGTTTTGAATCTACTTCTTGGAAGAAAATAAGTTTCTTGAAATTTTGAATCTCGAATCGTATTCCCATGGAAAGGAATGTTAAAGTTGAAAACCGCCTAATCCTTCGAATCCTTGTTGCGTAGTCGATAAATTATACGCCCTCTGGTTGAATCATAACGACTTACTTCAATTTTAACTCTATCTCCTGGCAGTATCCGTATAAAACTGCGTCGGATCTTTCCTGAAACATAACCTAGAATAAGATCCTCATTATCTAAACGAACCCGGAACATACCATTGGGAAGCGATTCAGTAATTAAACCTTCATGAATCCATTTTTGCTCTTTCATTCCAGGTAAAACCTCCTTGAAGTATTAACTAATGGAGGAGGAGCAAGATTAGACAATCTGCCC-TTTTTTTTTTTCCATGAATAGGAAGTTTCGGATCCAATTCGAATATGAGAAGTATTACCATATATAACACAAAATTTCTCCGCCGATTCCTTCTAGTCTAGCCTCTCGGTCTGTCATTATACCTCGAGAAGTAGAAAGAATTACAACCCCCATTCCGCCTAAAATTCTAGGAATTCGTTGATAGTTAGAATAGATTCGTAAACCAGGTCGACTGATCCGTTTTAAATTTAAAATATTTGTATATGGCCTTTTCCTATTCCTTCTATGTCGCAGGGTTGAAACCAAAAAATATTTGTTGCTTTCTCGATGTTTCCTCACGTTTTCGATAAAACCTTCTCGTAAAAGGATTTTAACAATGTTTTCGGTGATATTAGTAGATGCTATTCGAACTACTCTTTTTCTATCCATGTCAGCATTTCGTATAGAGGTTATTATATCAGCAATAGTGTCCCTACCCATGATGGACTAAAATTATTGGTGCCTCCAAATTTTGATATAATCAACATGTTTTTCTTTTTTTTTTTTACTTATTTTATTTGTTTTTGTTTATGAATATAAATTTTTAAAGGTATATGCGTGAGAAACAATCTACTAATCAATTTTAGTCTATTTCTTTCCAATACCCTACTAGAACCATATCACGGTCTCATCTTATATTATAATACTTTTATAACACCTCGGGAGCCAATGAAACTATTTTAGTAAACTTTAGCTGTCTCAATTCCCGGGCGATTGCCCCAAAAACTCGAGTTCCTTTTGGATTTCCTTCTTGATCAATGACAACTGCAGCATTGTCATCATATCGTATTATCATACTGTTGTCACGTTTGAGTTCTTTACAAGTACGTACAATTACAGCTCTGACCACTTCTGATCTTTCTAGGGGCATATTTGGTACTGCTTCTTTAATCACAGCAACAATAACGTCACCAATATGAGCATATCGGCGATTGCTAGCTCCTATGATTCGAATACACATCAATACTCGAGCCCCACTGTTATCCGCTACATTCAAATGGGTCTGGGGTTGAATCATTTTTTTTTATCTGTTCTTTCAATGCAAAGCAAAGGGCGAAGAAAAAAAAAAGAAATATTCTTTGTCAAAAAAAAGAAGCTGCGATTTTTTCATTCCCAAGATCTATTTCCTTTGGTTCTACATACTTATCTCGAAATAATAAATTGAGTCCGTATAGGCATTTTGGACGCCGCTATTGAAATAGCTTTTCTGGCTATATTTTCTGCTACTCCGCCCATTTCATAAAGTATTCGACCTGGTTTAACAACAGCTACCCAATATTCAGGAGATCCTTTCCCCGAACCCATACGTGTTTCTGTGGGTCTTACTGTAACTGGTTTGTCTGGAAATATACGTACCCATATTTTTCCACCACGACGCGCATTTCGTGTCATTGCTCGCCGCCCGGCTTCTATTTGTCTAGATGTGATCCAAGCGGGTTCAAGTGCTTGAAGAGCATATTTACCGAAACAAATATGATTACCTCGATAAGATATTCCCTTCATTCTTCCTCTATGTTGTTTACGGAATCTGGTTCTTTTGGGGTTATAGTTGATGGTTGTTTCTTACTTCCATCTCTACTACAGAACCGGACGTGAGAGTTTCTTCTCATCCAGCTCCTCGCGAATAAAAGGATTAAAAATGCTTAATTTTCATTTAGATATAATTTAAAATTTGAATTAAGATATACATCTATTTTATTTAATGAATAATAGATTCAATCGCGGGATTTTTTGCGATTTTATCTAATCGATTAGTAATTTGTATACCTTGTTTGGATATTTTGGATATATATAACTAAACATATTAAACATATATTTCTATTTATAGTATTTATATTTATAAATAATATTGTTTTTTATAACGTTATAACATAACAATTTTTTTTGGTTTGCCTTTTATCATATTGGATTGCTCAAAATTTAGCAATCCAAGAAAATAAAGTTTTCGCGGGCGAATATTTACTCTATATTATATTGATTTCAGTTATAGGGTTATCTCATGACTTCTCAGAATAGATGAATTGATTACCGGTTACTTTCGCCATCCCGACCAATGAATCATTAGGATTCGTTTTCAATAGAATTTTCTGCATTCACGGGTTCCATCGTTCCCATCACTTCTTGTTTAATGGTTAGGTCTGAATTCTACAATGGAGCTCTTAATGAAATTTGTTCTTGAGTCAATCTTCTCAATCTTTATTGGCTCGGGGCTCTTGATTTTTTTTGTTCTATTCTATGAATAGATTCATTTAATTATGGATGAACATTGAATTATGGATAAATCCGTATTGATGCTTTATTACATTGTTTTTTATGAGATGACTCATAGACCTTCCATATTTGAATTCTATATCATTGATATTCTTTTTCTCTCTTTCTCTCATCCTTCTATCCACATCTTTTTCTCTATTTCGCTTCACAACTTAGAATCAGTTAGAATCAGATTTATTTTTCTTTTGTTTATGCAAAACAAATTTCAGTTGCTACAATGATATGACCAATATATCATATCTTGACTGTTTTTTGGATTCAGATAATGCGAAGTGATGGGTTGGTTATTAGTTCTATAGTTATTAGTTCATACTATAGGGGCTAGGGGCTGGTTTTTTTAATCCTAACCCTAAAAAAAAACCAACGAGTCACACACTAAGCATAGCAATTATATCAAATGGTCAATCGAATTTTTATTCAATCCTATAGAATTAAGAGCTCGTTTTTGCTTTGATTGAAGATAAAAAAATTAACGAGTTTATTATTTTTTTGTTCCATTACTGGAGTAGAAAGAAAAGACAAGGAAAGGTTTCTTATTCCTCGTCTAGAAATATACAAATTTTGATACCTAATACCCCATAGATAGTCCGAACTGTGTAGGAACAATAATCAATTTTAGCTCGAATGGTTTGTAGGGGAACTCTACCTTCTCTGATCCATTCGACACGTGCAATTTCTTTTCCATCGATACGCCCTGCAATTTGTACTTGAATTCCTTTCGTATCTGCTTGTTCAGTTAATTCAATAGCCTTTTTCATTGCTTTGCGAAATGAAACTCTATTTTTTAATTGTCCGGCTATAAATTCTGCAAGAATATTAGGGTTTCCATAAGGTTTTGCAATTCTTGTGATAACAATGTTGAGTTTTCGGTTTACATAATGAAATTCTCTTTGTAGATTTATCTGTAATTCTTCGATTCCTCGTGGTTGACTTTCTATTAATAACTTTGGAAACCCCATATAGATTATGACCTGGATCAGATCGATTCTTTTTTGGATCTCTATACGTGCAATTCCCTCGATGCCAGAGGATATTCTCATATTCTTTTGTACATAATTTTTGATACAATCTCGTATTTTTTGATCTTCTTCTAGACCTTCGGAATAGTTTTTTGGTTGTGCAAACCAAAGGGAATGATGACTTTGGGTTGTACCAAGTCTGAAACCAAGTGGATTTATTTTTTGTCCCATACTCCCCCGCTACTATACATATTATGATTTATCATATTTGTATACTTTTTTTTCATCTAGGTTTTTTAACCATGTGAGATAGTCTATATCTATCTATTTATCTAAGGATATATCTTTCACTACAATATTTATATGACAAGTAGGTCTTTTTATCGGATAACTACGTCCTCGAGCTCGAGGTTTTAATTTCTTCACGGTAGTACCCTCGTTGACTTCAGCTTTACTAATTATTAAATTTGTTTTGTTGGAATCCATATTGTAACTAGCATTTGCTGCTGCAGAATAAACCAATTTAAAAATGGGATAACATGCTCTATAAGGCATGAGTTCTAGTATCATAAGTGTTTCTTCGTAGGAACGTCCACGAATTTGATCAATTACTCTTCGCACTTTGTGTGCAGACATAGATATATATTGACCTAAAGCGTATACTTCTTTTTTTTTATTATTTTTTTTCTTCTTTAGCATAAGATTAGCCTCCTACTAATGAATGATAAGTATCTATATTTTTTATTAACGACGAGATCTATTATCGCCTTTCGCATGTCCTCGGAAATTTAAAGTAGGTGCAAATTCTCCCAATTTGTGACCTACCATACGATCTGTTATATAAATAGGTAAATGTTCTTTTCCATTATGGATAGCAATAGTATGGCCGATCATTGTGGGTATAATGGTAGATGCCCGGGACCAAGTTACTATTATTTCTTTTTCCGCTTTTGTGTTAAGCTTATCAATTTTTCTTAATAAATGATTCGCTACAAAAGGATTTTTTTTTAGTGAACGTGTCACAGCTTACTCCTTTTTTTTTCTTTTGTTTTGTAAAGACGAAGAAAGAAATTCTATTTTCTTTCCTATTTACTACGGCGACGAAGAATCAAATTATCACTATATTTATTCCTTTTTCTACTTCTTCTTCCAAGTGCAGGATAACCCCAAGGGGTTGTGGGTTTTTTTCTACCAATCGGGGCCCTCCCTTCACCACCCCCATGGGGATGGTCTACAGGGTTCATAACTACTCCTCTTACTACAGGACGCTTACCTAGCCAACGCTTAGATCCGGCTCTACCCAAACTTTTCTGGTTCACCCCAACATTCCCCACTTGTCCGACTGTTGCTGAGCAGTTTTTGGATATCAAACGGACCTCTCCAGAAGGTAATTTTAATGTGGCCGATTTCCCCTCTTTTGCAATCAGTTTCGCTACAGCACCCGCTGCTCTAACTAATTGTCCACCCTTTCCAAGTGTGATTTCTATGTTATGTATGGCCGTGCCTAAGGGCATATCGGTTGAAGTAGATTCTTCTTTTTGATCAATCAAAACCCCTTCCCAAACTGTACAAGCTTCTTCCAAAGCATACGGCTTTCTGGATGTAGATGATGATATCTATACAGATGGATTTTATATATATCATATAATGAAGTACCACATGAGTGGATATATAGGAATCCAAATCTGCCGAATCACTCATGTTATGATCTTCTACATCCTAGGTTTTCCCGTTCCGTCATCTGGCTTATGTTCTTCATGTAGCATTCAGACCGAATGACTCTATGAAATTACGTCGATACTTCCACATATTATTGGTAACGTAGGAGACATCTCTATTTTTCCCCGGGGGAATCTTTAGAATTACCACTGCTTAGCTTTCAATTCGCCTCTGACCATCAAATGAAATGTGAATAACCTGTCCTCCTCTCTTTGAAACAAGGGGCGCTTCCGGTTCTGTCGGTGCTTGAAACAATTTTGTCTTCTCCATATTACTATATCTCTAGAGTCAATAATTTTATATGAGGAACTACTGAACTCAATCACTTGCTGCCGTTACTCTTCAGTTTTCTGTTGAGGTCTATCCCGTAGAGGTACTCAAATTGGATCAGTGATCGATTTCTAGGTTTCGTCGTAAACCTAATTGGTTACTTCCAATTACGTAAATCAATAGTTCAAACCGCACTCAAAGGTAGGGCATTTCCCATTTTTATAGGAACTTCTGTACCAGAAACAATGGTATCTCCAATTATAGCCCCTCTGGGATGTAAAATATATCTCTTCTCACCATCCCCATAGTGTATGAGACAAATGTATGCATTTCGATTAGGGTCGTATTCTATGGTTACGATTCTACCATATATGTTTTTTTCATTCCGTCGAAAATCGATTTTACGGTATAGACGCTTATGACCTCCCCCTCTATGCCCTGCGGTAATGATTCCTCTGGCATTACGACCTTTACCACAACGATGCTGTCCATAGATCAAATTATTTCGTGGATTGGATTTCACTTGACTGTCTACGGTTCCATTGCGTGTGCTCGGGTTAGAAGTTTTGTATAAATGTATCGCCATGCTATTAAGTATTTTGATTTAAGTTCTTTTCTTTCTAAGAGGTGGAATAGAATAACCCGGTTGAAGCGTAATGATCATACGTCTGTAATGCATTGTATGCCCCATAATAGGTCCCATTCTTCTACCCTTTCCCGGAAGTCGATGACTATTCATAGCTATTACCTTGACACCAAAGAAGAGTTCGACCCAATGCTTTATTTCTGTCCTCGTTGATCCTGATTCGACATTAGAAGTATATTGATTTTTCTCCAATAACCGAATACTTTTGTCTGTAAATACTGCATATTTGATTCCATCCATAAATCTATTTTCTTCCCTATGCCTATGAGTTCTAGTCTCAATAAGAATGCTAGTTCTTACTGTTCATATGTTATGATATGAATATACCACACCAATTCGTTATGTATGGATGATGAGATTCCATTGATACAGAGCCAATTCCAATAGACTTATTGGAGGGTCCCATTGGCGTGCATCCAGTAGGAATTGAACCTACGAATTCGCCAATTATGAGTTGGGCGCTTTAACCATTCAGCCATGGATGCTTAGCGGGGATCCTCGTACATGGTGAATAACCAAATTCCAATTGAAATGAAATCTTTAGGATAAATCAATGCAATTTAGGAGGAATCAATGAAAGGACATCAATTCAAATCCTGGATTTTCGAGTTGAGAGAGATATTGAGAGAGATCAAGAATTCTCACTATTTCTTAGATTCATGGACCCAATTCAATTTAGTGGGATCTTTCATTCACGTTTTTTTCCACCAAGAACGTTTTATAAAACTCTTTGACCCCCGAATTGGGGGTATCCTACTTTCACGCAATTCACAGGGTTCAACAAGCAATCGATATTTCACGATCAAGGGTGTAATACTCTTTGTAGTAGCGGTCCTTATATATCGTATTAACAATCGAAATATGGTCGAAAGAAAAAATCTCTATTTGATAGGGCTTCTTCCTATACCTATGAATTCCATTGGACCCAGAAATGATACATTGGAAGACTCCTTTGGGTCTTCCAATATCAATAGGTTGATTGTTTCGCTCCTGTATCTTCCAAAAGGAAAAAAGATCTCTGAGAGTTGTTTCCTGAATCCGAAAGAGAGTACTTGGGTTCTCCCAATAACTAAAAAGTGTAGCATGCCTGAATCTAACTGGGGTTCGCGGTGGTGGAGGAACTGGATCGGAAAAAAGAGGGATTCTAGTTGTAAGATATCTAATGAAACCGTCGCTGGAATTGAGATCTTATTCAAAGAGAAAGATATCAAATATCTGGAGTTTCTTTTTGTATATTATATGGATGATCCGATTCGAAAGGACCATGATTGGGAATTGTTTGATCGTCTTTCTCTGAGGAAGAGGCGAAATATAATCAACTTGAATTCGGGACCGCTATTCGAAATCTTAGTGAAACACTGGATTTGTTATCTCATGTCTGCTTTTCGTGAAAAAATACCAATTGAAGTGGAGGGTTTCTTCAAACAACAAGGGGCTGGGTCAACTATTCAATCAAATGATATTGAGCATGTTTCCCATCTCTTCTCGAGAAACAAGTGGGCTATTTCTTTACAAAATTGTGCTCAATTTTATATGTGGCAATTCCGCCAAGATCTCTTCGTTAGTTGGGGGAAGAATCCGCACGAATCGGATTTTTTGAGGAACGTATCGAGAGAGAATTGGATTTGGTTAGACAATGTGTGGTTGGTAAACAAGGATCGGTTTTTTAGCAAGGTACGGAATGTATCGTCAAATATTCAATATGATTCCACAAAATCTAGTTTCGTTCAAGTAACGGATTCTAACCAATTGAAAGGATCTTCTGATCAATCCAGAGATCATTTGGATTCCATTAGTAAGGAGGATTCGGAATATCACACATTGATCAATCAAAGAGAGATTCAACAACTAAAAGAAAGATCGATTCTTTGGGATCCTTCCTTTCTTCAAACGGAACGAACAGAGATAGAATCAGACCGATTCCCGAAATGCCTTTCTGGATATTCCTCAATGTCCCGGCTATTCACGGAACGTGAGAAGCAGATGATTAATCATCTGCTTCCGGAAGAAATCGAAGAATTTCTTGGGAATCCTACAAGATCCATTCGTTCTTTTTTCTCTGACAGATGGTCAGAACTTCATCTGGGTTCGAATCCTACCGAAAGGTCCACTAGAGATCAGAAATTGTTGAAGAAACAACAAGATCTTTCTTTTGTCCCTTCCAGGCGATCGGAAAATAAAGAAATGGTTAATATATTCAAGATAATTACGTATTTACAAAATACCGTCTCAATTCATCCTATTTCATCAGATCCGGGATGTGATATGGTTCCGAAGGATGAACCGGATATGGACAGTTCCAATAAGATTTCATTCTTGAACAAAAATCCATTTTTTGATTTATTTCATCTATTCCATGACCGGAACAGGGGAGGATACACGTTACACCACGATTTTGAATCAGAAGAGAGATTTCAAGAAATGGCAGATCTATTCACTCTATCAATAACCGAGCCGGATCTGGTGTATCATAAGGGATTTGCCTTTTCTATCGATTCCTACGGATTGGATCAAAAACAATTCTTGAATGAGGTATTCAACTCCAGGGATGAATCGAAAAAGAAATCTTTATTGGCTCTACCTCCTATTTTTTATGAAGAGAATGAATCTTTTTATCGAAGGATCAAAAAAAAATGGGTCCGGATCTCCTGCGGGAATGATTTGGAAGATCCAAAACCAAAGATAGTGGTATTTGCTAGCAACAACATAATGGAGGCAGTCAATCAATATAGATTGATCCGAAATCTGATTCAAATCCAATATAGCACCTATGGGTACATAAGAAATGTATTGAATCGATTCTTTTTAATGAATAGATCCGATCGCAACTTCGAATATGGAATTCAAAGGGATCAAATAGGAAAGGATACTCTGAATCATAGAACTATAATGAAATATACGATCAACCAACATTTATCGAATTTGAAAAAGAGTCAGAAGAAATGGTTTGATCCTCTTATTTTTATTTCTCGAACCGAGAGATCCATGAATCGGGATCCTGATGCATATAGATACAAATGGTCCAATGGGAGCAAGAATTTCCAGGAACATTTGGAACATTTCGTTTCTGAGCAGAAGAGCCGTTTTCAAGTAGTGTTCGATCGATTAGGTATTAATCAATATTCGATTGATTGGTCTGAGGTTATCGACAAAAAAGATTTGTCTAAGCCACTTCGTTTCTTTTTGTCCAAGTCACTTCTTTTTTTGTCCAAGTTGCTTTTCTTTTTGTCTAACTCACTTCCTTTTTTCTTTGTGAGTTTCGGGAATATCCCCATTCATAGGTCCGAGATCTACATCTATGAATTGAAAGGTCCGAACGATCAACTCTGCAATCAGTTGTTAGAATCAATAGGTCTTCAAATCGTTCATTTGAAAAAATTGAAAGCCTTCTTATTGGATGATCATGATACTTCCCAAAAATCGAAATTCTTGATCAACGGAGGAACAATATCACCATTTTTGTTCAATAAGATACCAAAGTGGATGATTGACTCATTCCATACTAGAAACAATCGCAGGAAATCCTTTGATAACACGGATTCCTATTTCTCAATGATATTCCACGATCAAGACAATTGGCTGAATCCCGTGAAACCGTTTCATAGAAGTTCATTGATATCTTCTTTTTATAAAGCAAATCGACTTCGATTCTTGAATAATCCACATCACTTCTCCTTCTATTGTAACAAAAGATTCCCTTTTTATGTGGAAAAGGCCCGTATCAATAATTATGATTTTACGTATGGACAATTCCTCAATATCTTGTTCATTCGCAACAAAATATTTTCTTTGTGCGTCGGTAAAAAAAAACATGCTTTTTGGGGGAGAGATACTATTTCACCAATCGAGTCACAGGTATCTAACATATTCATACCTAACGATTTTCCACAAAGTGGTGACGAAACGTATAACTTGTACAAATCTTTCCATTTTCCAAGTCGATCCGATCCATTCGTTCGTAGAGCTATTTACTCGATCGCAGACATTTCTGGAACACCTCTAACAGAGGGACAAATAATCAATTTGGAAAGAACTTATTGTCAACCTCTTTCAGATATGAATCTATCTGATTCAGAAGGGAAGAACTTGCATCAGTATCTCAATTTCAATTCAAACATGGATTTGATTCACACTCCATGTTCTGAGAAATATTTACCATCCGAAAAGAGGAAAAAACGGAGTCTTTGTCTAAAGAAATGCGTTGAGAAAGGGCAGATGTATAGAACCTTTCAACGAGATAGTGCCTTTTCAACTCTCTCAAAATGGAATCTATTCCAAACATATATGCCATGGTTCCTTACTTCGACAGGGTACAAATATCTAAATTTGATATTTTTAGATACTTTTTCAGACCTATTGCCGATACTAAGTAGCAGTCAAAAATTTGTATCCATTTTTCATGATATTATGCATGGATCAGATATATCATGGCGAATTCTTCAGAAAAAATTGTGTCTTCCACAATGGAATCTGATAAGTGAGATTTCGAGTAAGTGTTTACATAATCTTCTTCTGTCCGAAGAAATGATTCATCGAAAAAATGAGTCACCATCGACACATCTGAGATCGCCAAATGTTCGGGAGTTCCTCTATTCAATCCTTTTCCTTCTTCTTGTTGCTGGATATCTCGTTCGTACACATCTTCTCTTTGTTTCCCGGGCCTCTAGTGAGTTACAGACAGAGTTCGAAAAGGTCAAATCTTTGATGATTCCATCATCTATGATTGAGTTGCGAAAACTTCTGGATAGGTATCCTACATCTGAACCGAATTCTTTCTGGTTAAAGAATCTCTTTCTAGTTGCTCTGGAACAATTAGGAAATTCTCTAGAAGAAATATGGGGTTCTGCTTCTGGCGGCAACATGCTATTGGGTGGTGGTCCCGCTTATGGGGTCAAATCAATACGTTCTAAGAAGAAATATTTGAATATCAATCTCATCGATATAATCGATCTCATAAGTATCATACCAAATCCCATCAATCGAATCACTTTTTCGAGAAATACGAGACATCTAAGTCATACAAGTAAAGAGATCTATTCATTGATAAGAAAAAGAAAAAACGTGAACGGGGATTGGATTGATGATAAAATAGAATCCTGGGTCGCGAACAGTGATTCGATTGATGATGAAGAAAGAGAATTCTTGGTTCAGTTCTCCACTTTAACGACAGAAAAAAGGATTGATCAAATTCTATTGAGTCTGACTCATAGTGATCATTTATCAAAGAATGACTCTGGTTTTCAAATGATTGAACAACCGGGAGCAATTTACTTACGATACTTAGTTGACATTCATAAAAAGTATCTAATGAATTATGAGTTCAATACATCCTGTTTAGCAGAAAGACGGATATCCCTTGCTCATTATCAGACAATTACTTATTCACAAACCTCGTGTGGGGCTAATAGTTTTCATTTCCCATCTCATGAAAAACCCTTTTCGCTCCGCTTAGCCTTATCCCCCTCTAGGGGTATTTTAGTGATAGGTTCTATAGGAACTGGACGATCCTATTTGGTCAAATACCTAGCGACAAACTCCTATGTTCCTTTCATTACGGTATTTCTGAACAAGTTCCTGGATAACAAGCCTAAAGGTTTTCTTATTGATGATATCGACATTGATGCTAGTGACGATATTGATGCTAGTGACGATATTGATGATAGTGACGATATCGATCGTGACCTTGATACGGAGCTGGAGCTGCTAACTATGATGAATGCGCTAACTATGGATATGATGTCGGAAATAGACCGATTTTATATCACCCTTCAATTCGAATTAGCAAAAGTAATGTCTCCTTGCATAATATGGATTCCAAACATTCATGATCTGGATGTGAATAAGTCGAATTACTTATCCCTCGGTCTATTAGTGAACCATCTCTCCAGGGATTGTGAAAGATGTTCCACTAGAAATATTCTTGTTATTGCTTCGACTCATATTCCCCAAAAAGTGGATCCCGCTCTAATAGCTCCGAATAAATTAAATACGTGCATTAAGATACGAAGGCTTCTTATTCCACAACAACGAAAGCACTTTTTCACTCTTTCATATACTAGGGGATTTCACTTGGAAAAGAAAATGTTCCATACTAATGGATTCGGGTCCATAACCATGGGTTCCAATGCACGAGATCTTGTAGCACTTACCAATGAGGCCCTATCAATTAGTATTACACAGAAGAAATCAATTATAGACACTAATACAATTAGATCCGCTCTTCATAGACAAACTTGGGATTTGCGATCCCAGGTAAGATCGGTTCAGGATCATGGGATCCTTTTCTATCAGATAGGAAGGGCTGTTGCACAAAATGTACTTCTAAGTAATTGCCCCATAGATCCTATATCTATCTATATGAAGAAGAAATCATGTAACGAAGGGGATTCTTATTTGTACAAATGGTACTTCGAACTTGGAACGAGCATGAAGAAATTAACGATACTTCTTTATCTTTTGAGTTGTTCTGCCGGATCGGTCGCTCAAGATCTTTGGTCTCTACCCGGACCCGATGAAAAAAATGGGATCACTTCTTATGGACTCGTTGAGAATGATTCTGATCTAGTTCATGGCCTATTAGAAGTAGAAAGCGCTCTGGTGGGATCCTCACGGACAGAAAAAGATTGCAGTCAGTTTGATAATGATCGAGTGATATTGCTTCGTCGGCCCGAACCAAGGAATCCCTTAGATATGATGCAAAACGGATCTTGTTCTATCCTTGATCAGAGATTTCTCTATGAAAAATATGAATCGGAGTTTGAAGAAGGGGAAGGAGAAGGAGCCCTTGACCCGCAACAGGTAGAGGAGGATTTATTCAATCACATAGTTTGGGCTCCTAGAATATGGCGCCCTTGGGGCTTTCTATTTGATTGGATCGAAAGGCCCAATGAATTGGGATTTCCCTATTGGTCCAGGTCATTTCGGGGCAAGCGGATCATTTATGATGAAGAGGATGAGCTTCAAGAGAATGATTCGGAGTTCTTGCAGAGTGGAACCATGCAGTACCAGACACGAGATAGATCTTCCAAAGAACAAGGCCTTTTTCGAATAAGCCAATTCATTTGGGACCCTGCAGATCCACTCTTTTTCCTATTCAAAGATCAGCCCTTTGTCTCTGTGTTTTCACATCGAGAATTATTTGCAGATGAAGAGATGTCAAAGGGGCTTCTTACTTCCCAAACAGATCCTCCTACATCTATATATAAAGGCTGGTTTATCAAGAATACGCAAGAAAAGCACTTCGAATTGTTGATTAATCGCCAGAGATGGCTTAGAACCAATAGTTCATTATCTAATGGATCTTTCCGTTCTAATACTCTATCCGAGAGTTATCAGTATTTATCAAATCTCTTCCTATCTAACGGAGGGCTATTGGATCAAATGACAAAGACATTGTTGAGAAAAAGATGGCTTTTCCCGGATGAAATGAAAATTGGATTCATGTAACAGGAGAAAGATTTCCCATTCCTTAGCCGGAAAGATATGTAGCCATGAAAGAGGGATTAAGTGGAACAGAATTGACTGGGTGTTAGAGTCATGGAAACACTTCTTTCTTCCATATTTTGGACCTTAGCTCCATGGAACAATATGCTACTGCTGAAACATGGAAGAATTGAAATCTTAGATCAAAACACTATGTATGGATGGTATGAACTGCCTAAACAAGAATTCTTGAATAGCGAACAACCAGTTCAGATATTCACGACCAAGAAGTATTGGATTTTCTTTCGGATAGGCCCTGAAAGGAGAAGGAAGGCTGGAATGCCAACAGGCGTCTATTATTGAATTCACCCCACCCGATAGTACCCATTTGGGGAACGTCCAGTGCCAAAGTCACTGAATGGGTAAGTCGCCAATCCCTAAAACGGACTATGTAATGTACTTTATCTGCTGGGTTACGAGCAGGCATTTTACCAGAGGTTTCTAATCTACCTTTGTGTGATTCCTGTTGAAGCATATACTCGGGGGGTGGGTGCAGGGCGGACGGTTTTAAAGCAGACTCCCCATTCATTAGATAGAGAAGATCACCAAGATTTCGTGATCCGCTGCCGAACTTATTCCAATTCCAAGAGCTCGGATCGAATCGGTATTGATATACCGATTCGATCCGAGCTCTCTTATTGAATTGCTCATTCAATGAGCATTCTCAATATTATGCCTTGAAGAGGACTCGAACCTCCACGCTCTTTAGCACGAGATTTTGAGTCTCGCGTGTCTACCATTTCACCACCAAGGCATCTTGAAAGTGAATCGTATTCCATGAATATGATATCTATCTAGTGTGATGTATGGAATATATGGCAAAGGTGGGGTGTTGGAGTATTGCTATTGATCGGTCATGTCATATAGGCCCGAGTCGGACATCCAATTGCTTCGATTTGAATTATCCGGAGGGTGCCTTATATATCAAAAAGATGGACAATCAAACCTATTTCTCGATTCAATAGAAGCCAAAAGAGGTGAATAGAGTCCCAAATAAGGAGAGATATGTAAAAAGCAAGTCCGATTACGTCTATTCCTAATCCTAAATGGAATGTAGGGATCCATATGGAAACATAGTATCTATTTAGATACGCTCGAATAACCCCTTCTCATAATGAGAATGTATATCCCTATTCCGGTCTGGTCCGGTATGGAATGAACTTATAATCATGGAATCGACTCGATCATCAGATTATAGATTATAAGTTCATAACCCTAGCCCATTCCCATTTTGGACGGAACAGATCTACTAATTCTTTGATTCCAGTTAGTAAGAGGGATCTTGAACTAAGAAATAGACCCTAGAAGCTAAAAAAGGGTATCCTGAGCAATTGCAATAATTGGGTTCATTGATATTCCTGGTATAGTAGATGCTATCACACATACAATCATACTCAATTCGATGGAATTGTTTGATCTTAAAGGAGATCTTCTATAATTTCGCACGTAAGGGGTTATTTCTTGGTTTCGTCCAGTCATTAATAACTTGATTATTTTTAGATAATAGTAGATAGAAACAACGCTTGTAAGGAGTCCTATTAAAACCAAGAAATATAGGCCTGCCTGCCATCCACACCAGAATAAATAGAGTTTTCCGAAAAAACCTGCTAGTGGAGGAAGACCTCCTAGGGATAAGAGACATAGGGCTAAAGAGAGAGCCAAAAAAGGATCTTTCGTGTATAATCCTGCATAATCTCGAATGTTATCAGTTCCGGTACGTAGACCAAATAATACAATGCAAGCAAAAGTTCCTAGATTCATGGAGATATAGAACAGCATATAAGTTATCATGCTTGCATATCCATCATTTGAGTCTCCAACAATTATTCCAATAATTACATATCCGATTTGACCTATGGACGAATATGCAAGCATACGTTTCATGCTTGTTTGAGTAATAGCAATGAGATTTCCCAATATCATGCTAAGAATAGCTAGGATTTCCAGAAGAAGATGCCATTCGTTTGATGAGAAATAAAAAGGAATATCGAAAATTCGAGTGGCTAAAGCTGAAGCAGCTACTTTCGAAGTAACAGAAAGAAAAGCAACGACTGGAGTGGGAGAGTCAGAGTCGAAAAGAGGATTCCTCACTTCTTTCTCTCATTCAAAACCGTGCATGAGACTTTCATCTCACACGGCTCCTAAGTGATAAAAGAAAGAAGATGAGTTCTTCTTTCTTTTTTGATTACCTTCCTCGCGTATGTATAAGACCGAATCCATTCGATTTCTAAAAAGGATTACTAATCCTTAACTTTTCGAGGAATCCTTCATCAGTGGTTGTGAATGACTGATTTTTTCAATCTTTTCGACCTTGGTTCCGTAGGAGCAAGTCAGAAAGATTGAGAAATAGAACCATCTGATTTGATTCGTTCTCAATAGCCATGAGATGATCATATTAGGGTGATCCTTTTGTCGACGGATGCTCCTATTATACTCGTAGTCTCTGAAGGATGAGAACCAACTATGTAGCATCTACATCGAGAATTCAAGTATTGTATACGTCATTAGTCCGATCCTTTGTAGGAACTACCCGTAATAACGAACTTGCAAAATGGATCTGTTTATCATAAAGAGATTCGTCGTTCCTGACCCTGCTTCACCTTAATTGTTATTTGAACAAGTAAAAGTTCTGTCTTGGTCCGAGTGGGGATAGCATTTCTCTTCTGCATGTCCATGGAGTTTTGAAAAATCCAAACATCTCAGAGATAGATAGAGAGGTAGGAATTTATCGAACGAACCGCACTCCTTCGTATACGTCAGGAGTCCATTGATGAGAAGGGGCTGGGGAAAGCTTGAACCCAATTCCTACAGTGATGAATATGAGCGCAATTGAAATTCCTGGGGAGTTATACATTTGTGTATTGATAAGACCATTCACTATTTCTTGAAGCTCGATCTCTCCCCCGGATGAACCATATAGCCAAGAGAAACCATGAACCAGAATAGAAGAGCTTGCCCCACCCATGAGTAAATATTTCATAGTAGCCTCATTAGACCGTACATCTTTCTTGGTATATCCAGATAATAGGTAGGAGCATAAACTGAAACATTCTGGAGCTACAAAGATAGTTATTAAATCGTTAGCACCGCATAAAAACATTCCTCCTAGAGTAGCTGTTAATACGAATAAGAGAAACTCTGTTATAGCCATTTCTGTACATTCAACGTACTCTACGGATAGAGGAATACATAGAGTTGAACATAGTAAAATAAGAAATTGAAAGATTTCGTTGAAATTGTTCGTTTGGAAATTTCCCGAAAAGCTAATCATAGGTTCTTCTCTCCATCGGAACAATAGGGCCGTTATGCTCATTACTAAACTTGTTGAAGAGATGAAATATAACCAAGGTATATCTTTTTGATCAGAGGTTGAATCGATCATCAGAAGAAGAATTAGGCCAAAAATTAGGATACACTCTGGGAAAATAAAACTTCCATCGAAGAGAAGCAAATGAAAGGCTTTCATAAAAATTCTCGTAGAATCGAGAATGAAGTTTTCATTCTGTACATGCCAGATCATGAATTAGTAACTGCATCCATTTCCAAAAAAATCCCAATTGTTTCGAACTTTCTATTTTTGGAATGGAATATTTACGGAATCCCCATGAATAGGATCAAACCTTATTCCATGGTATTTACATGAGGTTCCTCTTTCTTATTCTTAAGCAAGTCCCCGAGAGGGCTTAGTTGATCCATGATTTATCTTTCATCTTTCGTTTCCTTTTCGTTTGTTTCGAGAAATATATCGATCAATTCCGATTCTTTCTTTTTCTCTTGATTCTTTTCCGATCGAGATGTATGGATCCATGGATCTATGTGTCTATTCCATGGATTTATCTGTCTATATATAGATCCTCTTTATGGATTAACGAAAATGTGCAAAAGCTCTATTTGCCTCTGCCATTCTATGAGTCTCTTCCTTTTTGCGTATGGCCTCGCCACTCCCTTTGGCAGCATCCACTAATTCGGAACTTAATTTGAAAGCCATATTTCGACCCGGACGTTTTCGGGATGCCGCTAATAACCAACGAATGGCAAGTGCTTTTCCTTGTGTGGATCCTATTTCAATGGGAACTTGATGAGTCGATCCACCTACACGTCTTGCTTTTACTGCTATATCGGGAGTTACTCCACGTATTGCTTGACGTAAAACAGATAGTGGATTTGTTTCTGTCTTTTGTTGAATCTTTTTCATGGCTCGATAGATAATTTGATAAGCCAATGATTTTTTTCCGTGTTTCAGAATACGGTTAACCAACATATTAACTAATCGATTACGATAAATTGGATCAGATTTTGCAGTTTTTTCTTTTGCAGTACCTCGACGTGACATGAGCGTGAAAGAGGTTCAAGAATCAGTTTTCTTTTTATAAGGGCTAAAATCACTTATTTTGGCTTTTTTACCCCATATTGTAGGGTGGATCTCGAAAGATATGAAAGATCTCCCTCCAAGCCGTACATACGACTTTCATCGAATACGGCTTTCCACAGAATTCTATATGTCTCTATGAGATCGAGTATGGAATTCTGTTTACTCACTTTAAATTGAGTATCCGTTTCCCTCCTTTTCCTGCTAGGATTGGAAATCCTGTATTTTACATATCCATACGATTGAGTCCTTGGGTTTCCGAAATAGTGTAAAAATAAAAAGAAGTGCTTCGAATCATTGCTATTTGACTCGGACCTGTTCTAAAAAAGTCGAGGTATTTCGAATTCTTTGTTGACACGGACAAAGTCAGGGAAAACCTCTGAAATTATTTCAATATTGGACCTTGGACATATAATAGTTCCGAATCGAATCTCTTTAGAAAGAAGATCTTTTGTCTCATGGTAGCCTGCTCCAGTCCCCTTACGAAACTTTCGTTATTGGGTTAGCCATACACTTCACATGTTTCTAGCGATTCACATGGCATCATCAAATGATACAAGTCTTGGATAAGAATCTACAACGCACTAGAACGCCCTTGTTGACGATCCTTTACTCCGACAGCATCTAGGGTTCCTCGAACAATGTGATATCTCACACCGGGTAAATCCTTAACCCTTCCCCCTCTTACTAAGACTACAGAATGTTCTTGTGAATTATGGCCAATACCAGGTATATAAGCAGTGATTTCAAATCCAGAGGTTAATCGTACTCTGGCAACTTTACGTAAGGCAGAGTTTGGTTTTTTGGGGGTGATCGTGGAAAAGTTGACAGATAAGTCACCCTTACTGCCACTCTACAGAACCGTACATGAGATTTTCACCTCATACGGCTCCTCGTTCAATTCTTTCGAAGTCATTGGATCCTTTTCCTCGTTCGATAATCTCCTCCTTTCTTCCACTCCGTCCCGAAGAGTAACTAGGACCAATTTAGTCACGTTTTCATGTTCCAATTGAACACTTTCCATTTTTCTTTTTGATTATTCTCAAAGGAGAAGATTATTCTCTTTACCAAACATATGCGGATCCAATCACGATCTTATAATAAGAACAAGAGATCTTTCTCGATCAATCCCTTTGCCCCTCATTCTTCGAGAATCAGAAAGATCCTTTTCAAGTTTGAATTTGTTCATTTGGAATCTGGGCTCTTCTACTTCATTTTTATTTACTTATTTTTTTTTATTTAATATTGAATATTTTTTAATATTTTCCCTCTCTTTTTTATATCATTCCTTAAGTCCCATAGGTTTGATCCTGTAGATTTTGACTCATTTTCTCATTGAGCGAGGGGTACGAAATAAATCAGATTGATTTTTCGATCAAAAGTATTATGTGAAATCTTCGATTTTTCTTCTTCCTCTATCCCTATCCCATAGGTACAGTGTTTGAATCAATAGAGAACCTTTTCTTCTGTATGAATCGATATTATTACATTCCAATTCCTTCCCGATACCTCCCAAGGAAAATCTCGAATTGGATCCCAAATTGACGGGTTAGTGTGAGCTTATCCATGGGGTTATGCACTCTTCGAATAGGAATCCATTTTCTGAAAGATTCTGGCTTTCGTGCTTTGGTGGGTCTCCGAGATCCTTTCGATGACCTATGTTTGTTGAAGGGATATCTATATAATCCGATCGATTGCGTAAAGCCCGCGGTAGCAACGGAACCGGGGAAAGTATACAGAAAAGACAGTTCTTTTCTATTCTATTAGTATTTTCTATTAGATTAGTATTAGTTAGTGATCCCGGCTTAGTGAGTCCTTTCTTCCGTGATGAACTGTTGGCATCAGTCCTACATTTTGTCTCTGTGGACCGAGGAGAAAGGGGGCTCGGCGGGAAGAGGATTGTACCATGAGAGAAGCAAGGAGGTCAACCTCTTTCAAATATACAACATGGATTCTGGCAATGCAATGTAGTTGGACTCTCATGTCGATCTGAATGAATCATCCTTTCCACGGAGGTAAATCTTTGCCTGTTAGGCAAGAGGATAGCAAGTTACAAATTCTGTCTCGGTAGGACATGTATTTCTATTACTATGAAATTCATAAATGAAGTAGTTAATGGTGGGGTTACCATTATCCTTTTTGTAGTGACGCATCTTGTATGTGTTCCTAAGAAAAGGAATTTGTCCATTTTTCGGGGTCTCAAAGGGGCATGAAAACACATAAGAACTCTTGAATGGAAATGGAAAAGAGATGTAACTCCAGTTCCTTCGGAAATGGTAAGATATTTGGCGCAAGAAGAGGGGGTTGATCCGTATCATCTTGACTTGGTTTTGCTTCCTCTATTTTTTTAAGAATACCGAGTCGGGTTCTTCTCCTACCTGTATCGAATAGAACATGCTGAGCCAAATCTTCTTCATGTAAAACCTGCTTGATTTAGATCGGGAAAATCGTGCGGTTTTATGAAACCATGTGCTATGGCTCGAATCCGTAGTCAATCCTATTTCCGATAGGGGCAGTTGACAATTGAATCCGATTTTTCCCATTATTTTCATATCCGTAATAGTGCGAAAAGAAGGCCCGGCTCCAAGTTGTTCAAGAATAGTGGCGTTGAGTTTCTCGACCCTTTGCCTTAGGATTAGTCAGTTCTATTTCTCGATGGAGGCAGAGAAGGGATATAACTCAGCGGTAGAGTGTCACCTTGACGTGGTGGAAGTCATCAGTTCGAGCCTGATTATCCCTAAACCCAATGTGAGTTTTTCTATTTTGACTTGCTCCCCCGCCGTGATTGAATGAGAATGGATAAGAGGCTCGTGGGATTGACGTGAGGGGGCAGGGATGGCTATATTTCTGGGAGCGAACTCCGGGCGAATATGAAGCGCATGGATACAGGTTATGCCTTGGAATGAAAGACAATTCCGAATCCGCTTTGTCTACGAACAAGGAAGCTATAAGTAATGCAACTATGAATCTCATGGAGAGTTCGATCCTGGCTCAGGATGAACGCTGGCGGCATGCTTAACACATGCAAGTCGGACGGGAAGTGGTGTTTCCAGTGGCGGACGGGTGAGTAACGCGTAAGAACCTGCCCTTGGGAGGGGAACAACAGCTGGAAACGGCTGCTAATACCCCGTAGGCTGAGGAGCAAAAGGAGGAATCCGCCCGAGGAGGGGCTCGCGTCTGATTAGCTAGTTGGTGAGGCAATAGCTTACCAAGGCGATGATCAGTAGCTGGTCCGAGAGGATGATCAGCCACACTGGGACTGAGACACGGCCCAGACTCCTACGGGAGGCAGCAGTGGGGAATTTTCCGCAATGGGCGAAAGCCTGACGGAGCAATGCCGCGTGGAGGTAGAAGGCCCACGGGTCGTGAACTTCTTTTCCCGGAGAAGAAGCAATGACGGTATCTGGGGAATAAGCATCGGCTAACTCTGTGCCAGCAGCCGCGGTAATACAGAGGATGCAAGCGTTATCCGGAATGATTGGGCGTAAAGCGTCTGTAGGTGGCTTTTTAAGTCCGCCGTCAAATCCCAGGGCTCAACCCTGGACAGGCGGTGGAAACTACCAAGCTGGAGTACGGTAGGGGCAGAGGGAATTTCCGGTGGAGCGGTGAAATGCGTAGAGATCGGAAAGAACACCAACGGCGAAAGCACTCTGCTGGGCCGACACTGACACTGAGAGACGAAAGCTAGGGGAGCGAATGGGATTAGATACCCCAGTAGTCCTAGCCGTAAACGATGGATACTAGGCGCTGTGCGTATCGACCCGTGCAGTGCTGTAGCTAACGCGTTAAGTATCCCGCCTGGGGAGTACGTTCGCAAGAATGAAACTCAAAGGAATTGACGGGGGCCCGCACAAGCGGTGGAGCATGTGGTTTAATTCGATGCAAAGCGAAGAACCTTACCAGGGCTTGACATGCCGCGAATCCTCTTGAAAGAGAGGGGTGCCTTCGGGAACGCGGACACAGGTGGTGCATGGCTGTCGTCAGCTCGTGCCGTAAGGTGTTGGGTTAAGTCCCGCAACGAGCGCAACCCTCGTGTTTAGTTGCCATCGTTGAGTTTGGAACCCTGAACAGACTGCCGGTGATAAGCCGGAGGAAGGTGAGGATGACGTCAAGTCATCATGCCCCTTATGCCCTGGGCGACACACGTGCTACAATGGCCGGGACAAAGGGTCGCGATCCCGCGAGGGTGAGCTAACTCCAAAAACCCGTCCTCAGTTCGGATTGCAGGCTGCAACTCGCCTGCATGAAGCCGGAATCGCTAGTAATCGCCGGTCAGCCATACGGCGGTGAATTCGTTCCCGGGCCTTGTACACACCGCCCGTCACACTATGGGAGCTGGCCATGCCCGAAGTCGTTACCTTAACCGCAAGGAGGGGGATGCCGAAGGCAGGGCTAGTGACTGGAGTGAAGTCGTAACAAGGTAGCCGTACTGGAAGGTGCGGCTGGATCACCTCCTTTTCAGGGAGAGCTAATGCTTGTTGGTATTTTGGTTTGACACTGCTTCACACCCAAAAAGAAGGGAGCTACGTCTGAGTGAAACTTGGAGATGGAAGTCTTCTTTCGTTTCTCGACGGTGAAGTAAGACCAAGCTCATGAGCTTATTATCCTAGGTCGGAACAAGTTGATAGGATCCCCCTTTTTACGTCCCCATGCCCCCCCGTGTGGCGACATGGGGGCGAAAAAAGGAAAGAGGGGGATGGGGTTTCTCTCGCTTTTGGCATAGCGGGCCCCCAGTGGGAGGCTCGCACGACGGGCTATTAGCTCAGTGGTAGAGCGCGCCCCTGATAATTGCGTCGTTGTGCCTGGGCTGTGAGGGCTCTCAGCCACATGGATAGTTCAATGTGCTCATCAGCGCCTGACCCTGAGATGTGGATCATCCAAGGCACATTAGCATGGCGTACTCCTCCTGTTCGAACCGGGGTTTGAAACCAAACTCCTCCTCAGGAGGATAGATGGGGCGATTCAGGTGAGATCCAATGTAGATCCAACTTTCGATTCACTCGTGGGATCCGGGCGGTCCGGGGGGGACCACCGCGGCTCCTCTCTTCTCGAGAATCCATACATCCCTTATCAGTGTATGGACAGCTATCTCTCGAGCACAGGTTTAGGTTCGACCTCAATGGGAAAAAAATGGAGCACCTAACAACGCATCTTCACAGACCAAGAACTACGGGATCACCCTTTCATTCTGGGGTGACGGAGGGATCGTACCATTCGAGCCGTTTTTTTCATGCTTTTCCCGGAGGTCTGGAGAAAGCTGCAATCAATAGGATTTCGCTAATCCTACCTTCCCGAAAGGAAGAGCGTGAAATTCTTTTTCCTTTCCGCAGGGACCAGGAGATTGGATCTAGCCGTAAGAAGAATGCTTGGTATAAATAACTCACTTCTTGGTCTTCGACCCCCTCAGTCACTACGAACGCCCCCGATTAGTGCAATGGGATGTGTCTATTTATCTATCTCTTGACTCGAAATGGGAGCAGGTTTGAAAAAGGATCTTAGAGTGTCTAGGGTTGGGCCAGGAGGGTCTCTTAACGCCTTCTTTTTTCTTCTCATCGGAGTTATTTCACAAAGACTTGCCATGGTAAGGAAGAAGGGGGGAACAAGCACACTTGGAGAGCGCAGTACAACGGAGAGTTGTATGCTGCGTTCGGGAAGGATGAATCGCTCCCGAAAAGGAATCTATTGATTCTCTTCCAATTGGTTAGACCGTAGGTGCGATGATTTACTTCACGGGCGAGGTCTCTGGTTCAAGTCCAGGATGGCCCAGCTGCGCCAGGGAAAAGAATAGAAGAAGCATCTGACTCCTTCATGCATGCTCCACTTGGCTCGGGGGGATATAGCTCAGTTGGTAGAGCTCCGCTCTTGCAATTGGGTCGTTGCGATTACGGGTTGGATGTCTAATTGTCCAGGCGGTAATGATAGTATCTTGTACCTGAACCGGTGGCTCACTTTTTCTAAGTAATGGGGAAGAGGACCGAAACATGCCACTGAAAGACTCTACTGAGACAAAGATGGGCTGTCAAGAACGTAGAGGAGGTAGGATGGGCAGTTGGTCAGATCTAGTATGGATCGTACATGGACGGTAGTTGGAGTCGGCGGCTCTCCTAGGGTTCCCTCATCTGGGATCCCTGGGGAAGAGGATCAAGTTGGCCCTTGCGAACAGCTTGATGCACTATCTCCCTTCAACCCTTTGAGCGAAATGCGGCAAAAGGAAGGAAAATCCATGGACCAACCCCATCATCTCCACCCCGTAGGAACTACGAGATCACCCCAAGGACGCCTTCGGCATCCAGGGGTCACGGACCGACCATAGAACCCTGCTCAATAAGTGGAACGCATTAGCTGTCCGCTCTCAGGTTGGGCAGTAAGGGTCGGAGAAGGGCAATCACTCATTCTTAAAACCAGCGTTCTTAAGACCAAAGAGTCGGGCGGAAAAGGGGGGAAAGCTCTCCGTTCCTGGTTCTCCTGTAGCTGGATCCTCCGGAACCATAAGAATCCTTAGTTAGAATGGGATTCCAACTCAGCACCCCTTGAGTGAGATTTTGAGAAGAGTTGCTCTTTGGAGAGCACAGTACGATGAAAGTTGTAAGCTGTGTTCGGGGGGGAGTTATTGTCTATCGTTGGCCTCTATGGTAGAATCAGTCGGGGGACCTGAGAGGCGGTGGTTTACCCTGCGGCGGATGTCAGCGGTTCGAGTCCGCTTATCTCCAACTCGTGAACTTAGCCGATACAAAGCTATATGATAGCACCCAATTTTTCAGATTCGGCGGTTCGATCTATGATTTATCATTCATGGACGTTGATAAGATCCTTCCATTTAGCAGCACCTTAGGATGGCATAGCCTTAAAGTGAAGGGCGAGGTTTAAACGAGGAAAGGCTTACGGTGGATACCTAGGCACCCAGAGACGAGGAAGGGCGTAGTAAGCGACGAAATGCTTCGGGGAGTTGAAAATAAGCATAGATCCGGAGATTCCCGAATAGGTCAACCTTTCGAACTGCTGCTGAATCCATGGGCAGACAAGAGACAACCTGGCGAACTGAAACATCTTAGTAGCCAGAGGAAAAGAAAGCAAAAGCGATTCCCGTAGTAGCGGCGAGCGAAATGGGAGCAGCCTAAACCGTGAAAACGGGGTTGTGGGAGAGCAATACAAGCGTTGTGCTGCTAGGCGAAGCGGCGTAGTGAGTGCTGCACCCTAGATGGCGAAAGTCCAGTAGCCGAAAGCATCACTAGCTTACGCTCTGACCCGAGTAGCATGGGACACGTGGAATCCCGTGTGAATCAGCAAGGACCACCTTGCAAGGCTAAATACTCCTGGGTGACCGATAGCGAAGTAGTACCGTGAGGGAAGGGTGAAAAGAACCCCCATCGGGGAGTGAAATAGAATATGAAACCGTAAGCTCCCAAGCAGTGGGAGGAGCCCGGGGCTCTGACCGCGTGCCTGTTGAAGAATGAGCCGGCGACTCATAGGCAGTGGCTTGGTTAAGGGAACCCACCGGAGCCGTAGCGAAAGCGAGTCTTCATAGGGCAATTGTCACTGCTTATGGACCCGAACCTGGGTGATCTATCCATGACCAGGATGAAGCTTGGGTGAAACTAAGTGGAGGTCCGAACCGACTGATGTTGAAGAATCAGCGGATGAGTTGTGGTTAGGGGTGAAATGCCACTCGAACCCAGAGCTAGCTGGTTCTCCCCGAAATGCGTTGAGGCGCAGCAGTTGACTGGACATCTAGGGGTAAAGCACTGTTTCGGTGCGGGCCGCGAGAGCGGTACCAAATCGAGGCAAACTCTGAATACTAGATATGATCTCAAACAGGGGTCAAGGTCGGCCAGTGAGACGATGGGGGATAAGCTTCATCGTCGAGAGGGAAACAGCCCGGATCACCAGCTAAGGCCCCTAAATGACCGCTCAGTGATAAAGGAGGTAGGGGTGCAGAGACAGCCAGGAGGTTTGCCTAGAAGCAGCCACCCTTGAAAGAGTGCGTAATAGCTCACTGATCGAGCGCTCTTGCGCCGAAGATGAACGGGGCTAAGCGATCTGCCGAAGCTGTGGGATGTAAAAATACATCGGTAGGGGAGCGTTCCGCCTTAGAGGAACCACTCGCGCGAGCAGTGGTAGACGAAGCGGAAGCGAGAATGTCGGCTTGAGTAACGCAAACATTGGTGAGAATCCAATGCCCCGAAAACCTAAGGGTTCCTCCGCAAGGTTCGTCCACGGAGGGTGAGTCAGGGCCTAAGATCAGGCCGAAAGGCGTAGTCGATGGACAACAGGTGAATATTCCTGTACTACCCCTTGTTGGTCCGAGGGACGGAGGAGGCTAGGTTAGCCGAAAGAGATGGTTATCGGTTCAAGGACGTAAGGTGACCCTGCTTTTTCAGGGTAAGAAGGGGTAGAGAAAATGCCTCGAGCCAATGTTCGAGTACCAGGCGCTACGGCGCTGAAGTAACCCATGCCATACTCCCAGGAAAAGCTCGAACGACCTTCAACAAAAGGGTACCTGTACCCGAAACCGACACAGGTGGGTAGGTAGAGAATACCTAGGGGCGCGAGACAACTTTCTCTAAGGAACTCGGCAAAATAGCCCCGTAACTTCGGGAGAAGGGGTGCCTCCTCACAAAGGGGGTCGCAGTGACCAGGCCCGGGCGACTGTTTACCAAAAACACAGGTCTCCGCAAAGTCGTAAGACCATGTATGGGGGCTGACGCCTGCCCAGTGCCGGAAGGTCAAGGAAGTTGGTGACCTGATGACAGGGGAGCCGGCGACCGAAGCCCCGGTGAACGGCGGCCGTAACTATAACGGTCCTAAGGTAGCGAAATTCCTTGTCGGGTAAGTTCCGACCCGCACGAAAGGCGTAACGATCTGGGCACTGTCTCGGAGAGAGGCTCGGTGAAATAGACATGTCTGTGAAGATGCGGACTACCTGCACCTGGACAGAAAGACCCTATGAAGCTTTACTGTTCCCTGGGATTGGCTTTGGGCCTTTCCTGCGCAGCTTAGGTGGAGGGCGAAGAAGGCCCCCTTCCGGGGGGGCCCGAGCCATCAGTGAGATACCACTCTGGAAGAGCTAGAATTCTAACCTTGTGTCAGGACCTACGGGCCAAGGGACAGTCTCAGGTAGACAGTTTCTATGGGGCGTAGGCCTCCCAAAAGGTAACGGAGGCGTGCAAAGGTTTCCTCGGGCCGGACGGAGATTGGCCCTCGAGTGCAAAGGCAGAAGGGAGCTTGACTGCAAGACCCACCCGTCGAGCAGGGACGAAAGTCGGCCTTAGTGATCCGACGGTGCCGAGTGGAAGGGCCGTCGCTCAACGGATAAAAGTTACTCTAGGGATAACAGGCTGATCTTCCCCAAGAGCTCACATCGACGGGAAGGTTTGGCACCTCGATGTCGGCTCTTCGCCACCTGGGGCTGTAGTATGTTCCAAGGGTTGGGCTGTTCGCCCATTAAAGCGGTACGTGAGCTGGGTTCAGAACGTCGTGAGACAGTTCGGTCCATATCCGGTGTGGGCGTTAGAGCATTGAGAGGACCTTTCCCTAGTACGAGAGGACCGGGAAGGACGCACCTCTGGTGTACCAGTTATCGTGCCCACGGTAAACGCTGGGTAGCCAAGTGCGGAGCGGATAACTGCTGAAAGCATCTAAGTAGTAAGCCCACCCCAAGATGAGTGCTCTCCTATTCCGACTTCCCCAGAGCCTCCGGTAGCACAGCCGAGACAGCGACGGGTTCTCTGCCCCTGCGGGGATGGAGCGACAGAAGTTTTGAGAATTCAAGAGAAGGTCACGGCGAGACGAGCCGTTTATCATTACGATAGGTGTCAAGTGGAAGTGCAGTGATGTATGCAGCTGAGGCATCCTAACAGACCGGTAGACTTGAACCTTGTTCCTACATGACCCGATCAATTCGATCAGGCACTCGCCATCTATTTTTATTGTTCAACTCTTTGACAACACGAAAAAACCATTGTTCAACTCTTTGACAACATGAAAAAACCAAAAGCTCTGCCCTCCCTCTCTATCTATCCAAGGGATGGAAGGGCAGAGGCCTTTGGTGTCCCCTCCAGTCAAGAATTGGGGCCTCACAATCACTAGCCAATATGCTTTTCTCTCATGCCTTTCTTCGTTCATGGTTCGATATTCTGGTGTCCTAGGCGTAGAGGAACCACACCAATCCATCCCGAACTTGGTGGTTAAACTCTACTGCGGTGACGATACTGTAGGGGAGGTCCTGCGGAAAAATAGCTCGACGCCAGGATGATAAAAAGCTTAACACCCCTCATTCTTATTACTTTTTCATATTGAAAAAGAAATAAAAAAATGAAAAAATGAAAAGGTCGTCTTATTCAAAACCCCAATCATGACATCCCTTCTCTCCCACTTCACACCTCGGAACGCACCGTTCTTATAGAGATAAACGCGCTTTCACATCTTCTTAACCCGAAATGGCTGGGGAGAGGAAAGGTTCCTTTTTTTGAGGGTACTCCCGGGAACAGATCCAGTGGAGACGGGGTGGGGCCTGTAGCTCAGAGGATTAGAGCACGTGGCTACGAACCACGGTGTCGGGGGTTCGAATCCCTCCTCGCCCACAACCGGCCCAAAAGGGAAGGACCTTTCCCTCTGGGGGTAGGAAAATCATGATCGGGATAGCGGACCAAAAGCTATGGAACTTGGGTGTGGGTCTTTTGTCGAAATGGAATGGCCTTACTTTTTCTTTTTATTTATTATTTATCGTTAATGGTAGAATCATTACACATAGTATGCCCCGCCCATTAGCGTATTTTTTTGTTTTACGCCCCGTAACTCTTCCTCAGCCAGGCTTGGGCAGAATAGCAGAGCAAGTACAAGTATTAGTAGCATAACAAAAAAGCCTTCCTCGTCATTAATATGTTTGCTCGCGGTAATTGTGGCCTCTCGGGAGAATCGATGACTGCATCTTTGATGCACTGCTAGTACATCTGAGAATTCTTAATTGGCTAGTTGTAAATAGCCCCAGGGTTATGGAACAAAGGATTATCCCGGACCTACACCGAGGTATTGATGGTGATTCTCAAATATCGCAGAACAGAATGTGATACGATGAGATAGAATGCAATAGAAACAAAGACAGGGAAGGGGTTACCTACTTTTAACGGTCAAAGCGAGCTCTTTCATTCTGAATTAAAGAATTCAGAATGAATCAAATCTCCCCAAGTAGGATTCGAACCTACGACCAATCAGTTAACAGCCGACCGCTCTACCACTGAGCTACTGAGGAACAACGGGAGATTAGATCTCATAGAGTTCAATTCCCGTTCTCAACCCATGACCAATATGAGCTCGAAGCTTCCTTCGTAACTCCCGGAACTTCTTCGTAGTGGCTCCCTTCCATGCCTCATTTCATAGGGAACCTCAAAGTGGCTCTATTTCATTATATTCCATCCATATCCCAATTCCATTCATTTAATATCCCTTTGGTGTCATTGACATAACAGATGTCGTTTCTAGTCTATCTCTTTATATGGAAAGTTAAACAATCATCATATAATAATCCAGAAATTGCAATAGAAAAGAAAAAGGAGGTTTGTGATGATTTTTAAATCTTTTCTACTAGGTAATCTAGTATCCTTATGCATGAAGATAATCAATTCGGTCGTTGTGGTCGGACTCTATTATGGATTTCTGACCACATTCTCCATAGGGCCCTCTTATCTCTTCCTTCTCCGAGCTCAGGTTATGGAAGAAGGAGAAGAAGGAACCGAGAAGAAGGTATCAGCAACAACTGGTTTTATTACGGGACAGCTCATGATGTTCATATCGATCTATTATGCGCCTCTGCATCTAGCATTGGGTAGACCTCATACAATAACTGTCCTAGCTCTACCCTATCTTTTGTTTCATTTCTTCTGGAACAATCACAAACACTTTTTTGATTATGGATCTACTACCAGAAATTCAATGCGTAATCTCAGCATTCAATGTGTATTCCTGAATAATTTCATTTTTCAATTATTCAACCATTTCATTTTACCAAGTTCAATGTTAGCCAGATTAGTCAACATTTATATGTTTCGATGCAACAACAAGATGTTATTTGTAACAAGTAGTTTTGTTGGTTGGTTAATTGGTCACATTTTATTCATGAAATGGCTTGGATTGGTATTAGTCTGGATACGGCAAAATCATTTTATTAGATCAAATGTACTTATTCGATCTAATAAGTACCTTGTGTCAGAATTGAGAAATTCTATGGCTCGGATCTTTAGTATTCTCTTATTTATTACCTGTGTCTACTATTTAGGCAGAATGCCGTCACCCATTCTTACTAAGAAACTGAAAGAAACCTCAAAAACGGAAGAAAGAGATGTAGAAATAGAAACAACTTACGAAACGAAGGGGACTAAACAGGAACAAGAGGGATTCACCGAAGAAGATCCTTCTTCTTCCCCTTTTTCGGAAGAAAAGGAGGATCCGGACAAAATCGATGAAACCGAAGAGATCCGAGTGAATGGAAAGGAAAAAACAAAGGATGAATTCCACTTTCACTTTAAAGAGACATGCTATAAAAATAGCCCAATTTATGAAGCTTCTTATCTGGATGGGAATCAAGAAAATTCGAAGTTCAAAATACTTGAAGATAAAAATAAAGTCAAATCAAAAAGGAATATAAAATAAGTAGTAAATTAATAAAAAGATTGATACATAAGATAAATACACAAAAAGGTAGGAAGAGATGCGCCCACCTCCTACATATTTGATACCTTCTCCTACAAAGAAACTCATGACACCAACTCCATTCGTAATTCCATCAATAACTCGTCTATCAAAAAAATGAGTTAATTCAGCCAATCCTCTTATCCCCCCAGTTAAGGATGATGCATAAAAAGAATCTATGTAACCGCGATTATATGACCAATCATATATGACATTTCTTATTTTGTCCAAAAAATTTTTCTTAGATCCTATTTTAATTTTAACAAAAAAATTAATTAAATCAAAATTTTGCAAAGACGAATAAACGGGTTTATACAAAAAGAGCGCTATAAATATTCCAAAATAGGCTATACTAACTGAAAAAATTGCATCTTTTACAAATTCATACCAATCCAGAAAATTTTTCGAATTTGGATGTAAAAGATTTATAGACGGAGTTAGCCATTTTGATAATATATCCAAATCCATTCCTTTTTGATTGAAAGGAATTCCTATGAATCCAACAAACAAAGTAAATAGGACCAATACAAGTATAGGAAATAATATAGTATTATCTGATTCATAAGGATACGAATAAGTGTTCTTATTACCAAAATAGGTAATAGTCATAAAAGGTCGTGTCATTTTTCTTACATTCTCATCAATTCGATATGTCTTTTTCGAAAAAAAAGAAAGACTTTCATTATTATTCATTCTTAATAAGGTTAATAAACGAACACTTTTGTTAATTGTTTTCAAACCTCCTTTACCCCATAGAGAGATTGAGCAAAGTGAAGTACTTTTTTTTCCACTGTAATTTTGAAAATGAACATTTAAATGTCCCTCAAAAGTAAGTAAATAGATCCGAAACATATAAAATGCAGTTAATCCTGCTGTGGACCAAGCTATTATTGCGAAAATCGGTAAATACAACCAACTCTCATTAAGAATTTCATCTTTGGACCAAAAACAAGCAAGGGGTGGAATACCACAAAGAGAAAGTGTGCCTAATAAAAAAGCAGTTTTTGTAATTGGCACATGTTTTGTTAAACCCCCCATAAGAACCATATTCTGACTTTTATCTGGAGAATATCCAACAACAGTTTCCATTGAATGAATAACTGATCCAGATCCTAAAAACAATAATGCTTTTGAATAAGCATGAGTAATTAAATGAAATAAAGCAGTTCGATAAGACCCCATACCTAGAGCTAACATCATATACCCCAATTGAGACATTGTAGAATAAGCTAAACCTCTCTTAATGTCTTTTTGAGCAATAGCTAAAGTAGCTCCTAAAAATACTGTTATTATACCTATCAAAGAGATTAAATTCATTATATAAGGTATGACTATGAAAAGAGGAAGAAGCCGAGCTACAAGAAAAATTCCCGCTGCTACCATAGTAGCAGCATGTATAAGAGCCGAAATAGGAGTGGGCCCCTCCATGGCATCGGGTAACCATACGTGAAGAGGGAATTGTGCAGATTTAGCAACTGCACCGGCAAATAATAGAACGGCACACAAAATAACAAATAAAATATTGACCTCATTATTATAAATCAAGTTATTAAATATTTCGAATAAATCCCGAAATTCGAAACTACCTGTTATCCAATAAAACCCTAAAATTCCTAATAATAACCCAAAATCTCCTACTCGATTAGTTACAAACGCTTTTTGAGAAGCATTTGCCGCAGCAGGTCGTGTAAACCAAAACCCTATTAATAGATACGAACACATTCCGACTAATTCCCAAAAAATATAAATTTGTATCAAATTAGAACTAGTAACTAATCCCAACATGGAAGTACTGAAAAAACTCATATAAGAAAAAAATCTCAAATATCCTTGATCATGAGACATATAATTATCACTATAAATAAGAACCATAATCCCAACAGTAGTGATTAATATTAACATGATAGAAGTAAGTGGATCGATCAAATAGCCGAATTCTAAAGAAAAATCATTATTGATAATCCAAGACCATACACATTGATATATGGAACTCCCATTTATTTGCTGAATAGACAGATCAATCGACAAAATCATGGCTATACTTAACAATAAAACACTCTGAAAAGCCCACATACGACGAAGATTTTTTGTTGCCTTTGGAAAAAGAAGAAGCCCCACTCCTATTAACACAGGTACTGGAAGTGGAACAAACGGTATGATCCACGCATATTGATATGTATGTTCCATAAAAAAAATAAAAAAAAAAAAAAGTTTTTTATTCTTAATTGTTTTCGATTCACCAAATCTTATCTCTTTCAAAAGGGTTAATAAAAAAAATCAAGATATCTACTAACTTAAACTAACTAAAATATAATTTTCGAATTTTCTATTTTTATTTATTCTGAGTATTTCCTAAAAACTTCAAATATTAAAATCAAGAAGCAAGAAGTCATAATTGGTCAAATAAAATGACTAAGTTACTAATACTAAGTTACTAATAAAAAGTGAATACTTAGTTATTAAGTAAGATATTGATGAAGATGCCGAAAAAAAAAAATTAAATTATTATTACTATTACAACAATTTATATCTATAGAGCAAGGATAAATAAAACCCTAAAACAGAGTACTTGATTCTGATATGAATCATAAGATCAACTAAAGTTAATAACTTGACCCAATGAAACAAGAACTTCCCCCTTTTTAGTTAGTTTATTCAAAAAAATTAACTAATTTATTATGGAATTGATTAATTGATTTCCATTTCAAAAAAAGACATTTATAGGATATAGGAAAGGCTATAATATCCGTCACTTTAATAGAAAATTCACTTTATTTTCTATTTAATTTATTTGAAAATAGAAAATAAATAAATGAAAATAGAAAATAAATAAAAAATTACTAAAATTTCGTTTTATTAAACTATGTATACCTTAACTAATTATTTATTATAGTTAGTAATTAATTACTATATTAGTTTCATTCGAATTTGAAAATTTCAATTAGATTAGGCGTATTCTTTCCTCAATCTTGACCAACTAAAAAAAAAAAAAAAAAAAAAAAAAATCACATGATCACATATCCTATTCCTTTTTCTTTATATATATATTTCTAGTAATGTTTTATTCTATTTCGAATAATATTTATTTTGATTTTCACATATCTATCTATATTTATTATTATTTTTTTTTTATGAAGAAAATGCTATCTAAAAAACAAATAGATAATGAATAGTAAAGAACGATTCCTTTTCTTTTGAACAATAGATGTCTTTCACATCCAACTAGAATAATGAGTAACCTCTTAATTTTTAAATGGCAGTCCCCAAAAAACGTACTTCTATATCAAAAAAGCGTATTCGTAAAAATATTTGGAAAAGAAAAGGATATAAGGCAGCCTTAAAAGCTTTTTCATTAGGGAAATCTCTTTTGACCGGAAATTCAAAAAGTTTTTTTGTGCAACAAAAAAATAAGTAATAAAAGGTTGTAATAATCTGAATCGACTTGACTCAAAAAGTTGGTTAATTTCATTCAGAATATAAAATTAATGATTTCCATTACCTACTGTTTTGGACTAATCAATATGAAATGGGATTCTTTTCATTCTTATGATTTGTAGAATAAGAATTCTTTTGTTTACTTAATTCTAAAATTCTAAAAAAAAAAAAAGACTTTTCTTTAAAAAAAGAATAAACACAAGATACAAGGGTTTACCTTTCTTTTTAGTATACTTTATTATTTCTTTTTCTGGGGTGGAAATTCGGATTTTCCCCATCGACCTACTTACAATAATAAAAGTTTT---TTTTTTCTCTATTTCGATATCTATAAAGAGCAGATATAAGAGCTTTCTTCAAAATTAATGAATCGTTGAAACTAATTGATTAAGATTAAGTTTAAAACTTTTTTTGTAATTTTATGAATTATTATTTCTCTGAATTACTATATATACCTCTATATATTTATATACCTCTATATATTTCCTGCTTTCAACCCAATCTATAAAAGTTTTTAGTTGGTATACTAACTATGAAAAATGTGTCAAATTTAAGTGATTCAAAATAGGATCTATTTTGTGTTCATTGAAAAAATGCATTTTTTCTGATTTATGAAATCAGATAAACGAGAAATGAATCATTAAAAAATGAAAATGAGAAAAGATTTTTTTTTTAGTTCTACCCCTATCTAGGGATAGAACTATCTAGTTACAATAGTTCAATTCCAGAGGAGCATAAACTACAGGAAAGATCTAAGTTAAGTAAAACAACTGATATCCTAAAATAATGAACCTTCAAATCCCTATGAATTTTATTCATCAATTTTATTGAATTGACTCTTCAATCTCGACGATTGCATATGAATAGTCTATTATAAGTTTGAGCAAGCCGCCATGGTGAAATTGGTAGACACGCTGCTCTTAGGAAGCAGTGCTAGAGCATCTCGGTTCGAGTCCGAGTGGCGGCATGCCATCTTCTAAAAAAGATAGAATAGATCCTATAATAAAATCAATTCCCGATTTCCCTTCCGTAATTAAGGGATTCCTTTTTTTAATATTTTTTATGATATTTTTAACTATAGAACATATATTAACTCATATTTCCTTTTCGATTGTTTCAATTGTAATTACAATTCATTTAATAACTTTATTAGTCGATGAAATCGTAAAACTCTATGATTCGTCAGAAAAGGGCATGATAGCTACTTTTTCCTGTATAACAGGATTATTAGTCACTCGTTGGATTTATTCAGGGCATCTCCCATTAAGTAATTTATATGAATCATTAATCTTCCTTTCATGGAGTTTCTCCATTATTCATATCATTCCATATTTCAAAAAAAATAAAAATTATTTAAGTGCAATAACCGCGCCAAGTGCTATTTTTACACAAGGCTTTACTACTTCAGGTCTTTTAACTGAAATAAATCAATCCGCAATATTAGTACCTGCTCTCCAATCCGAGTGGTTAATAATGCACGTAAGTATGATGGTATTGGGTTATGCAGCTCTTTTATGCGGATCATTATTATCAATAGCACTTCTAGTCATTACATTTCGAAAAGACATAAAGATTTTTTTTAAAAGCAATCATTTATTAAATGAGTCTTTTTACTTTAACGAAATCCAATACATGAATGAAAGCAGCAATGTTTTTGGAAATACTTCTTTTTTTTCTGCGAAGAATTATTACAGATCCCAATTCATTCAACAATTGGATCATTGGAGTTATCGTGTTATTAGTATAGGGTTTATCTTTTTAACCATAGGTATTCTTTCGGGAGCAGTATGGGCTAATGAAGCATGGGGGTCATATTGGAATTGGGACCCAAAGGAAATTTGGGCATTTATTACTTGGACCGTATTCGCGATTTATTTACATACTCGAACAAATACAAAAATTCCCCCTGCAAATTCTTCAATTGTAGCTTCTATAGGCTTTCTTATAATTTGGATATGTTACTTTGGGGTCAATCTTTTAGGAATAGGGCTACATAGTTATGGTTCATTTATATTAGCGTCTAATTGAATTCAAGAAAATCTCTGACGAATATAAACAAAATAGAGCGTATATATATATATAAACTTCGTGTAAGCCAGCGAGAACCATGTGAATCACTACACTACTTGATTCAAATGGTTCTCACAAAGACCAAACATATCTGGTTAAAATTTAATTTTTTTTTACTTAACTTAAGAGAAGAAAAAAGACTTATTTTTTTTATTCATGAAAACGATCTATAAAAAAAATTAGATAAAATAAATTCGATCTTGTCAACTGATAATGAAAGAACGAAATCGGGGTAAATACCAATACCTACTACGGGTAAAAAAATAGAAATCAAAACAAATAACTCTCGCGGTCCAGAATCAAAAAAATAAGAGTTTGGAACATTAAATAACTTGTATCCATAAAACATCTGGCGTGACATAGATAATAAATAAATAGGAGTTAATATCATTCCAATTGCCATTACAAAAGTAATTAATATTTTTGGCATTAAAAGATATTTTTGGCTGGTAATTATTCCAAAAAATACCATCAATTCTGCAACAAAACCACTCATACCTGGTAATGCAAGAGAAGCCATTGAAAAGCTACTGAACATCGTGAATATTTTTGGCATTGTGATAGCTATTCCGCCCATTTCGTCGAGATAAGCAAGACGTATTCTATCATAACTCGTTCCTGCCAAGAAAAAAAGTGCAGCACCAATAAGTCCATGAGAGATTATTTGTAAAAAGGCTCCATTGAGTCCCGTCTCAGTTATAGAACCAATTCCTATAATTATAAAACCCATATGAGATACAGAGGAATATGCTATTCTTTTTTTTAAATTACGTTGAGCAGAAGATGTTAAAGCTGCATAGATTATTTGCATTGTGCCTACTATCATTAACCAAGGAGAAAATATAGAATGAGCATGAGGTAATAATTCCATATTGATCCGAACCAACCCATACGCTCCCATTTTTAATAAGATTCCAGCTAGAAGCATACAAGTACTGTAATGCGCTTCTCCATGGGTATCCGGTAACCATGTATGTAGGGGTATAATTGGCGATTTGACAGCAAAAGCAATAAAAAATCCAATATATAATATTATTTCCAATGCCACGGGGTACGATTGATTAACTAATGTTTCAAAATTTAATGTTGGTTCATTAGAATTATATAAACCGACACCCAGAACTCCCATTAAGAGAAAAACGGAACCTCCCGCAGTGTACAAAATAAATTTTGTAGCCGAGTACAGACGTTTCTTTCCCCCCCACATAGATAGAAGTAAATAAACGGGAATTAATTCTAACTCCCACATGAGAAAAAACAGTAAAAGGTCTCGAGAAGAAAATAATCCTATTTGACCGCTGTACATTGCTAACATCAGGAAATGAAATAATCGAGAATCTCGAGTAACTGGAAAAGCCGCTAAAGTAGCTAAAGTAGTGATAAATCCCGTCAGTAAAATAGGTCCTATAGAAAGTCCATCTATGCCTAATCTCCAGTGGAAATCAAAAAAATTAATCCATTTATAATCTTCGACTAGTTGGATTAATGGATCGTCTGATTGAAAATGATAACAGAATGCATAGGTCGTTAGAAGGAGTTCTAATATAGATATACATACAGTATACCAACGAATTGTCCTATTTCCTCTATGGGGAAGAAAGAAAATTAAAGAACCCGCAAATATTGGCAAAACTACAATTATTGTTAACCAAGGAAAAAAATTCGTGGTAAAGACAAGATACACTTAGACCAGAAAAACCCATACTCGAAAAAAAAAAAATGTTATTCTCGAGCACGGGTTTTGTCGATAAAAAAAAATCAAATGAATTCAAGTGGAGTTTTCTGGAACGTATCCGTATCAATAAGCTAGACCCATGCTGCGAGTTGTTTCATGCCATAAATAAACTCGAACACTCAAGAAATCCGTTGGACAGGCGGATTCGCATCTCTTACAACCGACACAATCCTCTGTTCTTGGAGCAGAAGCAATTTGCTTAGCTTTACACCCGTCCCAAGGTATCATTTCTAATACATCTGTGGGGCAGGCTCGGACACATTGAGTACACCCTATACATGTATCATAAATTTTTACTGAATGTGACATTGAATCTATACATTTTTGAATGTCATAAATTTTCGATCTAGTAAACTTAATAAACAAATCTTATTTAGTTCCCAGACGAATCAATGAGTTACCAGAATTTTTTCTAATCAATCTATTTCTGGATTGACTTATGAGGGAGGGCCAAGATACTTTGATTTCTTATGTTCTTGTAAACATGATCATATCTTACGCGGGAAATATATTAATTCGAATTAATTGATGAATATTCGAATTTATATAATTCATATTATTTATTCAACAAATTCGATTGGTTAATACGAGTTGATTTTCTGTTCCGATAAATTGACGAAACAATAGCCAGTCCAATAGCTGCTTCAGCGGCTGCAATAGCTATAACAAAAATTGAGAAAATAGATCCTTTTAATTGACGATTATCAAAAAAATCAGAAAATGTTACAAAATTTATATTAACTGCATTCAATATAAGTTCAAGACACATAAGGGCTCTAACCATGTTTCGACTCGTAATCAATCCATAAATACCCATAGAAAATAAATAGGCACTCAAAACAAGTACATGTTCGAGCATCATTAACCAACTCCTTATCAATATCAATTCATTTCAATATGAACAACAATTCAACCGATTCTATTGACTAAAATCTAACAAGTACGGAACAAAACAAAAGAGTCTATTGGTAATAGATTGAACTAAAAACGTTTCTATTTTAGACATGAATTCAAATAGAATGGAAGAAAAATGAATGTGATAATCTAGAACAAAGTTTAATTTAGATTCCTAGTTATAAAGATTTATTATTGACGAGCTACAGCGATTGCACCTATTAAAGCAACTAAAAGAATTATTGAAATGAGTTCAAATGGAAGAAAAAAATCTGTTGATAAATGAATACCAATTTGTTGACTATTACTTATCAAATCTTGCTCTAGAATCTGGTTTGGTCTTGTAGACCAAAGAATCCCGTACCATGACGTATCTAGAATAGTAGTAATTAGTAAAACAAAAATACTTGTACAAACCATTGAAGTAATTCCATCTCCAACGGTCCAAAGATGAAAATCTTTGTAATATTCTGAATCATTCATGAACATCACAGCAAATATTATTAAAACATTTATAGCTCCTACATAAATAAGGAGCTGCGCAGCAGCTACAAAATGAGAGTTCGATAGAATATAGAATAAGGATATAAAAACAAAAACCAATCCCAATGAAAAGGCAGAATAAATTGGATTGGGAAGTAATATCACTCCTAGACTTCCTAATATAAGACCCAATCCCAGGAAGACTAAAAGAAAATCATGTATTGGTCCAGGTAAATCCATTCTATGTAAAATAATAAAAAAATCAAAATATCATGACTTTGTTGACCTGACCAGGAAAAGGGAAGTTACTTTATTCTATTTTTTAGAATCTATTAATTGAATTAAATCCTAATAAATATAGATTGATGTAGATACAATTATTGGACCAATCTCATTCTTTATCCGAAAGAATAATTTGAAACTATATATTTTAAAACCATTACATTACTATAATATAGAAATATAGAAAATATAGAAATTTTTAATATAAAAATGGATTTTGAATTATAATTCAATCCCGATTCTCACCAACCAATCATTGGATTTGTAGTTATTGACCAAGAAAAAAACCTCATTTCTGTAGATCAAAGCTGAACCTTAGTAATTGAAAATTGTTCTTGAATCTAAAGATTTATCCATTTTTTATTTGAGTCGAATTCAAAATTGTTCGAATTGTGTAATCGTCAATTACTGACATCGGTAAACGACCCAAAGCAATTTGATTATAATTCAATTCGTGACGATCATAAGTAGAAAGTTCATATTCTTCAGTCATTGATAAACAATTTGTTGGACAATACTCAACGCAATTGCCACAAAATATACATATTCCGAAATCAATACTGTAATTAAGCAACTGTTTCTTTCGAATATTAGTTTCCAATTTCCAATCAACAACAGGTAGATCTATAGGACATACACGAACACATACTTCACAAGCAATGCATTTATCAAATTCAAAGTGAATTCGGCCCCGGAATCGCTCCGATGTGATCAATTTTTCATAAGGGTATTGAATAGTTACAGGTAAACGATTCGCATGAGATAAGGTAATCATGAAACTTTGACCAATGTACCTTGCAGCTCGTATTGTTTGTTGACCATAAGTCATGAACCCAGTTACCATAGGGAACATATCTTAAATATCTATAAAAATTTTTTCTATTTATTTCTTTCTCTTGTTTGATGTGATGTTTGAGACAAGTCGTGAATATAAAATATCATAGTCATTTACAGTGAAAAAAGTTGGGAAGAAGTTGTTAATAATAGATTACCTAGAGAAATAGGTAAAAGAAATTTCCATCCAAGATTTAATAGTTGGTCCATTCTCAGCCTTGGTAAAGTCCATCTTGTTGCAATAGAAATGAACAAAAACAAATAAGTTTTAGCTAATGTAATAAAGATACCAATTATTGTTTCAAAAACTCTTCCTGATTTATTTATTTCAAAAAGCTCAGGAATGAATATGTACGGAATAGAAAGATTCCAACCCCCCAAGTAAAGAACTGTTACAAATAATGAAGAAACTAGTAGATTTAAATATGAAGCAACGTAAAATAAACCAAATTTGATACCTGAATATTCAGTTTGATAACCTGCTACTAATTCTTCTTCTGCTTCTGGTAAATCAAAAGGTAATCTCTCACATTCTGCTAGGGAAGAAATTAGAAAAATGATAAACCCTATAGGTTGCCGCCACAAATTCCATCCCCAAAAACCATATTTTGATTGCGCTTCAACTATATCAACTGTACTTGAACTGTTAGATAATTATAGTCGGTGATAACATCACTGGTATCATCTCTATTACAGAACCGTACATGAGATTTTCACCTCATACGGCTCCTCGAGGGTCACAACTAAATCTAAGGACCAGTTCGGTATTTTTTATCTTGATCTATTTGTAGGATAGATAAAGTAAAAATCTATCGTAAGGTTCTGAATTAGACCAATGGAATTCTGTCTGCTATATTTATAATAATAAATAAAAAGTGCTTCTGAATGGATCTCATCTTTTTTTTTTTAACAATTTTATTTTTATTTTTTTTGTTGAGTAATAACTTAATCCTTGAATAAAATGTTTTTTGTAGCAGTATTAATTAATAGATATTTCAACCTATCATTTTTGATTACAAATTACAAAAATTAGACATTATATTAGTTTATGAATCATGACAAAAATTCTATTTCTCTAAAGTCGTATATAGGAAAGAAATAATAAAAAGCTCTCTTTTTTTTCTATTCCATTCTTTCTATTTTATCTTTTCGTTCCTATTCTCCTTTCTCAGAAAGGGGGAGACTAAAAAAAGGTAAAGGATTACTTCGTTCCTGATAGTTATTTACTTAATCAGTGGATAGGAGCATACTCTGGATCGAAATCATGGGGAGTACTGCTTGATTATTTCTACTAACTTAAAGCCCCAATTAGAATTGTTTTTTTTTAGAAATATCCAGTTGGATAACTTTCATAATTTCCATTACTAATCCTTTTTGTATCTTGGTGTTCCTAACTATCCACTCTTTTTTGTTCAATTCTCTGTTATGTTAATACATATATGGTAATAGATAGTAAAAACTCCATAGAGTTTATCTTTTAAACCCGCTTCAAGCCACGATGACTAATCGATCAACCTTGGGGTAAACAATCTATACTGTTTACTTTTCACTTAACTCTTGTACATAAGAAATGAGACTCAATCTTTTTACTGCGAATTTATAAGCCGTTTTCTTTCACTCATATAACTATTTGGTTTAGTTCATCAACTCAAATGATGAATAAAAAAATGAAAATATATTCAATTCATTTAACTTCTTTTCCTAGAAAAAGGTAAATAAGAGAAAGTTTATGTTTCAACGAATCACACGTAGAGAAATTGATAACACACATAGAGTTAATGGTATTTCATAACTAATTGATTGAGCAGCAGCCCGTAGACCACCTAAAAAGGAATATTTATTATTTGATCCATATCCTGACATAAGAAGTCCAACGGGAGCAATGCTTGAAATGGCAATCCATAAAAAAACACCGATACTGAGATCGGCTAGAACAAGACGATAGCCAAAGGGAATTACTGAATAACTTAATAAAATTGATATGACTGCTATGGATGGTCCAATACTGAATAAACGAGTATCTCCTCTAGACGGAAAAAGATTCTCTTTGAAAAGCAATTTTGTCCCATCTGCTAGGGCTTGAAGAATTCCCAAAGGTCCAGCGTATTCGGGGCCAATACGTTGTTGTATCCCTGCAGATATTTCTCTTTCCAACCAAACAATTACTAGTACACCTATTGTGATTCCTAATACAAGAGTCAAAATAGGAACAAACATCCATATGATCCCATAGACTTCTTTTAAGGATTCCAATCTAGAAAAAGAATTAATAGCTTGTACTTCTGTTGTATTAATTATCATTTCAACGATCAACTTCTCCCATAATGATATCTATGCTACCTAGTACCGTCATAATATCAGCCAATTTCAGTCTTTTAACTAATTGAGGAAGAATTTGCAAATTGACAAAACCCGGCGGTCGAATTTTCCATCTCCAAGGAAAAACATTCTGATCTCCTATCAGAAAAATTCCCAATTCTCCTTTTGGAGCTTCGACTCTTACATAAAGTTCTTGCTTCGACAATTCAAAAGTTGGAGAAGGTTTTTTACTAATGAATCGGTATTCAAAATCATTCCATTCGGGATTCCTTACTCTATCAAAGCGCCGAATTTCTAAATTTTCATAGGGCCCCCCCGGAATTCCTTCCAGAGCCTGTTGAATAATTTTTATAGATTCTGTCATTTCACTGATTCGTACTAAATAACGAGCTAATGAATCCCCTTCTTTTTGCCATTGGACTTCCCAGTCAAATTCGTCATAACATTCGTAATGATCAACTTTACGAAGATCCCATTGTATTCCGGAAGCTCGTAGCATTGGTCCTGATAAACCCCAATTTATTGCTTCCTCTCCGCCAATAATGCCTACTCTCTCAACTCGTTCTAAAAAAATAGGATTCCGTGTAATAAGCTTTTGATATTCAGCAACTCCTCTTAAAAAATAATCGCAAAAATCCAAACATTTATCTATCCAGCCATGAGGTAGATCAGCAGCTATTCCTCCAATACGAAAATAATTATGCATCATTCGCATACCGGTGGCAGCTTCGAATAGGTCATATATAAATTCTCTTTCTCGAAAAATATAGAAGAAGGGAGTCTGTGCACCAATATCTGCCATAAAAGGTCCAAGCCATAACAAATGAGAAGCTATACGACTCAACTCCAACATAATTACTCTGATATAGCTGGCCCTTTTAGGTACTTGAATATTTCCCAACTGTTCTGGTGCATTTACGGTTATTGCTTCTGTAAACATAGTAGCTAAATAATCCCAACGTGTTACATAAGGCAAATATTGTATAATTGTTCGGTTTTCTGCAATTTTTTCCATCCCTCTGTGTAAATAACCCAATATTGGTTCACAGTCAATAACATTTTCACCATCTAGAGTAACGATGAGTCGAAGAACACCATGCATTGATGGGTGGTGAGGGCCCATATTGACTATCATGAGGTCTTTTCTTGTAGCTGGTGCAATCATAGGTTTTTCCCGATTCATTCTTCCATGAATTGCTGAAAGTGAAAAGAGGTTCATCCAAATTTAAGTGAATAATTAAAAATGACTTTTAAAATTAACGAGTTTTTGTTTCTCGAATATTCAACTGACCAATTAATTCTTTATAACGTACTCTATTTTTTTTTGACAAATAAGCTAGTATGCGTTGACGTTTTCCCAGAATTTTCCGCAGACCTCTCTGAGATAAATAGTCTTTTTTGTGCAATTCCAAATGTGAAGTAAGTCTTCGTATCTTATTGGTAAAACTTAACACTTGAAATTCAACAGACCCTCGGTTTTCTTCTTTTTCTTTTTGTGAAATAACTGAAATGAATGAATTTTTTACCATAAAAATAAAAGAATTTTTCTCCCTTTTTTTAATATGAATTTTACCGATCAGTAATAATAATGTCAGTTATTTTAATCTGGTATACACAATAATTTGAATTTTTTATGGGATTCTAATTTTATCACATAAAATTAATCAATCCAATTGAAAATTGGATTGGGATACAAAAGAATAGTACATTTTTAAATTTTCAAAAGAAAATCTTTTAAATCTAAAATTAAGAAGATTTTGTTAATTCGTTTCTAGATATAATTGATACCTAGATATAATTGATACGTCATTGAATTAGTATCATATATTAGAATAGGATGTAAGACAAGTCAGGTGTGCATATGTTTGCTTTCATATATCAGATATGGTACAGGATATATAGGAAAAATGTATCATCAACGATTTTTCAATCGTGATATATATGTATCCTTAACATACTGAAACGACTGCCATTATTGATATCAAACCAATAGCGATTCATACAAGCTAAATCTTCTAATCGATAATTGGGCCAAAGAAAGAATTTTAATTTTATTAATTTATCTCTATCAAGATCTTTATTTTCATCCAAAAATTGACCCCAATTTTTTACCTTGTTCCTATTACAAAATATTGGATTTCTATCCACACCATACTTAGTCTTTGAATTGAAACAAATTAGAATTCTCAATTCTCTACGACGTCTAGATGATAAAATATTTTCAGGAACAAGCAAATCATAATGATTTTTGTCTCTATTTTTAGTTATCCTTTGATGATTTCTTGGAATGAATTCATTAAAATCCTTCTTATCAATATATCTTTGCTCTTGGTATCTTTGATTAGTTTGATGCCTACTCTTATGAACTAAAGAAATACCGATGGTTTGATACATAATAAACTGTCCATTATTTTTTACAGACAGACGAAGGGGTTCTATAATCAATATCCCCCTTTTCATCAATTCTGTAAGAGGTAAATTCTTCTGAATCGGCATTATATCCAGATTCATTTCTCTCCTTTGAATAGAGGATATAGTAATGTTTCTTGGCTTTCTCAGTCTAAGCAGGAGACAATATACTTGGATATTATTGATCATTCTTTGATTCAAACCATCATCCCATCTCAATTGAAAAAGTAAATACCTTTTCAGGAAGAAATCTAGTTCTGCTTCCGTATTGCTCTTGTATTGTTTTTTCTGTTTACGTTTTTTCATGTCTGATTCCGAATAATCCTCTTCAATATTTTTTTGTTGGTTTGAGAGAACAGATACAAGATTTCCTTGGTTTTGTGCATTTGATCTAAGATCTCTTTGGCCTGCGGATTCCTTTTCTTTTTGATTTTGATTCTTTAATTCAAAAGATTTTTTTTCATTCGATGGTAGAATCCCTTGTTGCTTTCTATTGATGTTTTTATTTTTACTAAAATTTTCATTTATATTCAAATTTAAAAAAAGTAATTTACTTGGTATAAACCACGGTTTCATTTTATATGCATTATAAAGTAGTACAAATTCTGGGAAGAACCAAAGTTCTAGATTCGATATGGGACGACTTAGTATTTCTTCATTCATTCCCATCCAATCCAATTTTTTTTTTTTTTGATTGGGTAAATTCATTTCTTGATTTTGATGAATCGTAAGATAAAAAAGATCTTTTTTATCAATTTTATTAATTATTTGATAATTAGTAAGCCCGGTCTTAGTATTTTTATTACTGTTGGTATCGATCTTAATCCAAGTCTCAATATCGAATTTCTTTCTAAGACAAAAATTGATAATTTTCCAATCAAAATATTTTCTATCCGGACTTTTTTCCATTTCCATATATATAATATCGCTTTTTCCTAGATAATTATGGATAGGGATATCCTTTAGTATATCAAACAATTTGCCTTTATGTGTGTTGGAATTAGAATAACTTTCTTGATTCTTATTTATTTGAAATGGTAATCCATAAATATATGGGTCTCTCTTATTTTCATAATTAATAGATCTATAAGATAAAAGATTATATCTATAGTATTTTTTAAAATTATCTTTTTGATTTGGTAATGAATATACTTTGTAATCATTTTGTTTTTTGTAATGAATTAATTGGTCTTTTTCATATGAATTCTCTTTGTTTAAATTTTGATTTTGAATTGTATGTGTACGACATTGATTGATTCTATTTCGCCATTTTTGTGCTATTAATCTAGACCAGCTAATCTGAGATAAATTGTATTGATAATGACCTCTTAACCAGGTTTTCCATTGATTTATTCCAGAATTCCAAAGTTTCTTATGTTTTAATTCAGAATGAATTATTCCTTGTGTTCCAAAATAATCTTTTATTGAAGTCTTAAGAAAAAAAGATGTTCCGTGATATTGAAGAATAGATCTTAACTTATACAAGTTAAGAACTTGGGTTTGTGATAATTTGAAAAATACATATGCTTGTGATAAGGAGGATAAGTCACAAAAATTCTGTGAATTCTTATTACTAATATTATAAAGTGACTTTTTTATGGTCGAAATAAAGTGAATTGTATTTTGATTTTTTTTTTTTTTATTAATTATTTCTTGATTTGTTTTATTATTGTAAATGGATTTATCAATAATTTTTTTTGTTGATTCAAGAAAAAGTTGTATATTAATTCTGGAAATATTAATGATAGATAGAAGTATATTTCTGTATATCCTTTCAATGAAAATTTTTATAAAATAATGTAATTTACGGATTAATCGAGCGTTTCTTCTTTTTAATATTTGCCAAATATTTTTTGATGATTCGAATCTTTTAGCATTATAACTTGGTTTATTAGGACTAATGTTTATTCCTGGAGTCACTTTGTTTTTCTCTTTTGTAATTCTTTCTATTTGATTTCTGATTGTGCTTGTTCTATCAGTCAGATCCTTCATTTTTTTTTCTGTCAGTAAATAATTTGTCCAATTTGTAGATCTAATTTGACTAAAGGATTCATGAATTATCTGATTGGGGATTATAGAATCTTTTTCTTTTTTAGTTTCGCTTGATTTATATACTTCTCTCAATCTAAAAAATAGAATTAGATTTACTTTTGAGAGTTCTTTTATTATTCTTTTTAAAAATAGAATTCCTTTGATAATCCATTTTTCTTTTGAGATATTTAGAAATAATTTTGTTCTTTCTTTTAAAACTTTTATAACTAGAAAATACTTCTTTTTCAATTTTCCAATTTTTTTTTCGAGTTTCTTAAAAATGGGTTCAAAAAAGGAAGACTTTTTTTTGGGAGAACCAAAAGGAAGTTCAGCTTCCATTCCCAAAACTGTTAAAAAACTAAAATCATCTTTTGGCACTTTCTTTTTCATTCGATCCATCTGAGAAAACCGTGGCTTAGATCTGTGCCAAGGTTTCAGACGGAAAGGAAATAGGATCTTTATCTGAATGCCCTCGATTAACCAATTTTTCGGAAATTCTGTTTCTGATAATAGAACACCATCATAGGTACATTTTATATGTATTTCTCTATTCCATTCCCTAAAATCTTCAGACCATTCGGGAATTTGCAATAATAGCATACGGCAAATATTTTTAGCTATTATCAATGAAGGTAATAGAATATATTTTCTAAGAGTCGCTTGAATTATTAACATGGAACCTCTTATTACTTGAGCAAACGGAATGGTATCCCAGGCTTCTGCTATTTCTATTCGTGCCTTCTCCTTTCTTTTGTTCTCTTCTTTTTTGTCCTTCTCCCTTTTTTTCTCCCCTTCTTTTCTCTCTTCTTCTGGATAATCTGAAATTTTTAATTCTGTTTCCTTTCCTATCCAGTTTCGAAAAATGAATTTCATCAGTCCGGAGATATCAAAATAAAAAAAGTTTGATTTGTCTATTCTGTCCAAAAAAAGTGAGGAATGCGCATTTGCTTGAAAGAGTTCACAAATAACTGTTTTACGTCTTTGGGCTCGCATAGAACCTTTGATTATATTTCGACGAAAATCCGATTGTTGCGAATAACGTATCAAAGCCGCTTCGTCTATTTGATTAGGATTATAAATATCCTTATTATTAGTATCGGGATTTTGACGTTTATTAGAAAAAATCACTATACGTCTAGCTTTTCTTGAACGAATCTGATGATCTAATGGTATTTTTTCTTCACTTTCTATTTCATGTTGTTCTAATTGATTGATTAATTTGTACGACCATCGAGGAACTTTTTTACTGATTTCTTTTATTCCAATAGATTTTTTTTTTTTTTGATCATTAGGCTCGGTTATAATTGCGTTGAAACAAAATTTCAAAAATTTTGTTTCATTTTCTGAATCCATTCGTCCTTGTTCTGAAAAGAAATAGAGTATTTTAAAACGAAAATTCGATTTTGAATCTCTAGCAAGTTCATTGATTAAAGTAAAGAAATAACTCATTTTTATAGATAATGGTTTTTTATCAAATATATCTATTTTCTGTTCAAATTCTCGGTAATCAGTATCAGTAAGAAAGATAGCATGGATCTTATTTGGTTCTATTAAAGTTGCTATCGAAGTTTTTTTTAGGATTAAAGGTGAAAACAATTTATTGATTTTTCCACGTTGTGGCCCATTCACTAAAGGATCATATATTTTTTGAAAGTATTCTTTTTTAGTTCCGTTATTACACAATCTAATCCTTTTTTCGAGTATATCTAGAGAAAGAGACCCTTTGTCTAGAGCTTCAATTCTATTTATCAACTCGTTGTTTAGATTGTTACTTTTTTGTTTGTTGATAGAAACCCAGTGATTATACAGTTCATCAGAGGAGAGTTTTTCTATTATGGATAAGGGTCTCTTTCTTTGTATCATTTCTAAAAAAGTGTATAAACCGGGCGGAAACATAAAAGATATTTTTTTCTTTCCGTAACTTTGGCATGTATAAAAAAAATATTGTGACATTTCTTTTCTTACAGCATTTTCAAATCTATTATTTTTTATGTATCGCAACGGTCGATTCCATCTATTATAATTGAAAAGAAGAGTTACAAGAGGTTTTTCAAACCAGAACAAGTCTTTATTTTTTTCTTTATTTTTATCTTCAAGTATTTTGAACTTCGAATTTTCTTGATTCCCATCCAGATAAGAAGCTTCATAAATTGGGCTATTTTTATAGCATGTCTCTTTAAAGTGAAAGTGGAATTCATCCTTTGTTTTTTCCTTTCCATTCACTCGGATCTCTTCGGTTTCATCGATTTTGTCCGGATCCTCCTTTTCTTCCGAAAAAGGGGAAGAAGAAGGATCTTCTTCGGTGAATCCCTCTTGTTCCTGTTTAGTCCCCTTCGTTTCGTAAGTTGTTTCTATTTCTACATCTCTTTCTTCCGTTTTTGAGGTTTCTTTCAGTTTCTTAGTAAGAATGGGTGACGGCATTCTGCCTAAATAGTAGACACAGGTAATAAATAAGAGAATACTAAAGATCCGAGCCATAGAATTTCTCAATTCTGACACAAGGTACTTATTAGATCGAATAAGTACATTTGATCTAATAAAATGATTTTGCCGTATCCAGACTAATACCAATCCAAGCCATTTCATGAATAAAATGTGACCAATTAACCAACCAACAAAACTACTTGTTACAAATAACATCTTGTTGTTGCATCGAAACATATAAATGTTGACTAATCTGGCTAACATTGAACTTGGTAAAATGAAATGGTTGAATAATTGAAAAATGAAATTATTCAGGAATACACATTGAATGCTGAGATTACGCATTGAATTTCTGGTAGTAGATCCATAATCAAAAAAGTGTTTGTGATTGTTCCAGAAGAAATGAAACAAAAGATAGGGTAGAGCTAGGACAGTTATTGTATGAGGTCTACCCAATGCTAGATGCAGAGGCGCATAATAGATCGATATGAACATCATGAGCTGTCCCGTAATAAAACCAGTTGTTGCTGATACCTTCTTCTCGGTTCCTTCTTCTCCTTCTTCCATAACCTGAGCTCGGAGAAGGAAGAGATAAGAGGGCCCTATGGAGAATGTGGTCAGAAATCCATAATAGAGTCCGACCACAACGACCGAATTGATTATCTTCATGCATAAGGATACTAGATTACCTAGTAGAAAAGATTTAAAAATCATCACAAACCTCCTTTTTCTTTTCTATTGCAATTTCTGGATTATTATATGATGATTGTTTAACTTTCCATATAAAGAGATAGACTAGAAACGACATCTGTTATGTCAATGACACCAAAGGGATATTAAATGAATGGAATTGGGATATGGATGGAATATAATGAAATAGAGCCACTTTGAGGTTCCCTATGAAATGAGGCATGGAAGGGAGCCACTACGAAGAAGTTCCGGGAGTTACGAAGGAAGCTTCGAGCTCATATTGGTCATGGGTTGAGAACGGGAATTGAACTCTATGAGATCTAATCTCCCGTTGTTCCTCAGTAGCTCAGTGGTAGAGCGGTCGGCTGTTAACTGATTGGTCGTAGGTTCGAATCCTACTTGGGGAGATTTGATTCATTCTGAATTCTTTAATTCAGAATGAAAGAGCTCGCTTTGACCGTTAAAAGTAGGTAACCCCTTCCCTGTCTTTGTTTCTATTGCATTCTATCTCATCGTATCACATTCTGTTCTGCGATATTTGAGAATCACCATCAATACCTCGGTGTAGGTCCGGGATAATCCTTTGTTCCATAACCCTGGGGCTATTTACAACTAGCCAATTAAGAATTCTCAGATGTACTAGCAGTGCATCAAAGATGCAGTCATCGATTCTCCCGAGAGGCCACAATTACCGCGAGCAAACATATTAATGACGAGGAAGGCTTTTTTGTTATGCTACTAATACTTGTACTTGCTCTGCTATTCTGCCCAAGCCTGGCTGAGGAAGAGTTACGGGGCGTAAAACAAAAAAATACGCTAATGGGCGGGGCATACTATGTGTAATGATTCTACCATTAACGATAAATAATAAATAAAAAGAAAAAGTAAGGCCATTCCATTTCGACAAAAGACCCACACCCAAGTTCCATAGCTTTTGGTCCGCTATCCCGATCATGATTTTCCTACCCCCAGAGGGAAAGGTCCTTCCCTTTTGGGCCGGTTGTGGGCGAGGAGGGATTCGAACCCCCGACACCGTGGTTCGTAGCCACGTGCTCTAATCCTCTGAGCTACAGGCCCCACCCCGTCTCCACTGGATCTGTTCCCGGGAGTACCCTCAAAAAAAGGAACCTTTCCTCTCCCCAGCCATTTCGGGTTAAGAAGATGTGAAAGCGCGTTTATCTCTATAAGAACGGTGCGTTCCGAGGTGTGAAGTGGGAGAGAAGGGATGTCATGATTGGGGTTTTGAATAAGACGACCTTTTCATTTTTTCATTTTTTTATTTCTTTTTCAATATGAAAAAGTAATAAGAATGAGGGGTGTTAAGCTTTTTATCATCCTGGCGTCGAGCTATTTTTCCGCAGGACCTCCCCTACAGTATCGTCACCGCAGTAGAGTTTAACCACCAAGTTCGGGATGGATTGGTGTGGTTCCTCTACGCCTAGGACACCAGAATATCGAACCATGAACGAAGAAAGGCATGAGAGAAAAGCATATTGGCTAGTGATTGTGAGGCCCCAATTCTTGACTGGAGGGGACACCAAAGGCCTCTGCCCTTCCATCCCTTGGATAGATAGAGAGGGAGGGCAGAGCTTTTGGTTTTTTCATGTTGTCAAAGAGTTGAACAATGGTTTTTTCGTGTTGTCAAAGAGTTGAACAATAAAAATAGATGGCGAGTGCCTGATCGAATTGATCGGGTCATGTAGGAACAAGGTTCAAGTCTACCGGTCTGTTAGGATGCCTCAGCTGCATACATCACTGCACTTCCACTTGACACCTATCGTAATGATAAACGGCTCGTCTCGCCGTGACCTTCTCTTGAATTCTCAAAACTTCTGTCGCTCCATCCCCGCAGGGGCAGAGAACCCGTCGCTGTCTCGGCTGTGCTACCGGAGGCTCTGGGGAAGTCGGAATAGGAGAGCACTCATCTTGGGGTGGGCTTACTACTTAGATGCTTTCAGCAGTTATCCGCTCCGCACTTGGCTACCCAGCGTTTACCGTGGGCACGATAACTGGTACACCAGAGGTGCGTCCTTCCCGGTCCTCTCGTACTAGGGAAAGGTCCTCTCAATGCTCTAACGCCCACACCGGATATGGACCGAACTGTCTCACGACGTTCTGAACCCAGCTCACGTACCGCTTTAATGGGCGAACAGCCCAACCCTTGGAACATACTACAGCCCCAGGTGGCGAAGAGCCGACATCGAGGTGCCAAACCTTCCCGTCGATGTGAGCTCTTGGGGAAGATCAGCCTGTTATCCCTAGAGTAACTTTTATCCGTTGAGCGACGGCCCTTCCACTCGGCACCGTCGGATCACTAAGGCCGACTTTCGTCCCTGCTCGACGGGTGGGTCTTGCAGTCAAGCTCCCTTCTGCCTTTGCACTCGAGGGCCAATCTCCGTCCGGCCCGAGGAAACCTTTGCACGCCTCCGTTACCTTTTGGGAGGCCTACGCCCCATAGAAACTGTCTACCTGAGACTGTCCCTTGGCCCGTAGGTCCTGACACAAGGTTAGAATTCTAGCTCTTCCAGAGTGGTATCTCACTGATGGCTCGGGCCCCCCCGGAAGGGGGCCTTCTTCGCCCTCCACCTAAGCTGCGCAGGAAAGGCCCAAAGCCAATCCCAGGGAACAGTAAAGCTTCATAGGGTCTTTCTGTCCAGGTGCAGGTAGTCCGCATCTTCACAGACATGTCTATTTCACCGAGCCTCTCTCCGAGACAGTGCCCAGATCGTTACGCCTTTCGTGCGGGTCGGAACTTACCCGACAAGGAATTTCGCTACCTTAGGACCGTTATAGTTACGGCCGCCGTTCACCGGGGCTTCGGTCGCCGGCTCCCCTGTCATCAGGTCACCAACTTCCTTGACCTTCCGGCACTGGGCAGGCGTCAGCCCCCATACATGGTCTTACGACTTTGCGGAGACCTGTGTTTTTGGTAAACAGTCGCCCGGGCCTGGTCACTGCGACCCCCTTTGTGAGGAGGCACCCCTTCTCCCGAAGTTACGGGGCTATTTTGCCGAGTTCCTTAGAGAAAGTTGTCTCGCGCCCCTAGGTATTCTCTACCTACCCACCTGTGTCGGTTTCGGGTACAGGTACCCTTTTGTTGAAGGTCGTTCGAGCTTTTCCTGGGAGTATGGCATGGGTTACTTCAGCGCCGTAGCGCCTGGTACTCGAACATTGGCTCGAGGCATTTTCTCTACCCCTTCTTACCCTGAAAAAGCAGGGTCACCTTACGTCCTTGAACCGATAACCATCTCTTTCGGCTAACCTAGCCTCCTCCGTCCCTCGGACCAACAAGGGGTAGTACAGGAATATTCACCTGTTGTCCATCGACTACGCCTTTCGGCCTGATCTTAGGCCCTGACTCACCCTCCGTGGACGAACCTTGCGGAGGAACCCTTAGGTTTTCGGGGCATTGGATTCTCACCAATGTTTGCGTTACTCAAGCCGACATTCTCGCTTCCGCTTCGTCTACCACTGCTCGCGCGAGTGGTTCCTCTAAGGCGGAACGCTCCCCTACCGATGTATTTTTACATCCCACAGCTTCGGCAGATCGCTTAGCCCCGTTCATCTTCGGCGCAAGAGCGCTCGATCAGTGAGCTATTACGCACTCTTTCAAGGGTGGCTGCTTCTAGGCAAACCTCCTGGCTGTCTCTGCACCCCTACCTCCTTTATCACTGAGCGGTCATTTAGGGGCCTTAGCTGGTGATCCGGGCTGTTTCCCTCTCGACGATGAAGCTTATCCCCCATCGTCTCACTGGCCGACCTTGACCCCTGTTTGAGATCATATCTAGTATTCAGAGTTTGCCTCGATTTGGTACCGCTCTCGCGGCCCGCACCGAAACAGTGCTTTACCCCTAGATGTCCAGTCAACTGCTGCGCCTCAACGCATTTCGGGGAGAACCAGCTAGCTCTGGGTTCGAGTGGCATTTCACCCCTAACCACAACTCATCCGCTGATTCTTCAACATCAGTCGGTTCGGACCTCCACTTAGTTTCACCCAAGCTTCATCCTGGTCATGGATAGATCACCCAGGTTCGGGTCCATAAGCAGTGACAATTGCCCTATGAAGACTCGCTTTCGCTACGGCTCCGGTGGGTTCCCTTAACCAAGCCACTGCCTATGAGTCGCCGGCTCATTCTTCAACAGGCACGCGGTCAGAGCCCCGGGCTCCTCCCACTGCTTGGGAGCTTACGGTTTCATATTCTATTTCACTCCCCGATGGGGGTTCTTTTCACCCTTCCCTCACGGTACTACTTCGCTATCGGTCACCCAGGAGTATTTAGCCTTGCAAGGTGGTCCTTGCTGATTCACACGGGATTCCACGTGTCCCATGCTACTCGGGTCAGAGCGTAAGCTAGTGATGCTTTCGGCTACTGGACTTTCGCCATCTAGGGTGCAGCACTCACTACGCCGCTTCGCCTAGCAGCACAACGCTTGTATTGCTCTCCCACAACCCCGTTTTCACGGTTTAGGCTGCTCCCATTTCGCTCGCCGCTACTACGGGAATCGCTTTTGCTTTCTTTTCCTCTGGCTACTAAGATGTTTCAGTTCGCCAGGTTGTCTCTTGTCTGCCCATGGATTCAGCAGCAGTTCGAAAGGTTGACCTATTCGGGAATCTCCGGATCTATGCTTATTTTCAACTCCCCGAAGCATTTCGTCGCTTACTACGCCCTTCCTCGTCTCTGGGTGCCTAGGTATCCACCGTAAGCCTTTCCTCGTTTAAACCTCGCCCTTCACTTTAAGGCTATGCCATCCTAAGGTGCTGCTAAATGGAAGGATCTTATCAACGTCCATGAATGATAAATCATAGATCGAACCGCCGAATCTGAAAAATTGGGTGCTATCATATAGCTTTGTATCGGCTAAGTTCACGAGTTGGAGATAAGCGGACTCGAACCGCTGACATCCGCCGCAGGGTAAACCACCGCCTCTCAGGTCCCCCGACTGATTCTACCATAGAGGCCAACGATAGACAATAACTCCCCCCCGAACACAGCTTACAACTTTCATCGTACTGTGCTCTCCAAAGAGCAACTCTTCTCAAAATCTCACTCAAGGGGTGCTGAGTTGGAATCCCATTCTAACTAAGGATTCTTATGGTTCCGGAGGATCCAGCTACAGGAGAACCAGGAACGGAGAGCTTTCCCCCCTTTTCCGCCCGACTCTTTGGTCTTAAGAACGCTGGTTTTAAGAATGAGTGATTGCCCTTCTCCGACCCTTACTGCCCAACCTGAGAGCGGACAGCTAATGCGTTCCACTTATTGAGCAGGGTTCTATGGTCGGTCCGTGACCCCTGGATGCCGAAGGCGTCCTTGGGGTGATCTCGTAGTTCCTACGGGGTGGAGATGATGGGGTTGGTCCATGGATTTTCCTTCCTTTTGCCGCATTTCGCTCAAAGGGTTGAAGGGAGATAGTGCATCAAGCTGTTCGCAAGGGCCAACTTGATCCTCTTCCCCAGGGATCCCAGATGAGGGAACCCTAGGAGAGCCGCCGACTCCAACTACCGTCCATGTACGATCCATACTAGATCTGACCAACTGCCCATCCTACCTCCTCTACGTTCTTGACAGCCCATCTTTGTCTCAGTAGAGTCTTTCAGTGGCATGTTTCGGTCCTCTTCCCCATTACTTAGAAAAAGTGAGCCACCGGTTCAGGTACAAGATACTATCATTACCGCCTGGACAATTAGACATCCAACCCGTAATCGCAACGACCCAATTGCAAGAGCGGAGCTCTACCAACTGAGCTATATCCCCCCGAGCCAAGTGGAGCATGCATGAAGGAGTCAGATGCTTCTTCTATTCTTTTCCCTGGCGCAGCTGGGCCATCCTGGACTTGAACCAGAGACCTCGCCCGTGAAGTAAATCATCGCACCTACGGTCTAACCAATTGGAAGAGAATCAATAGATTCCTTTTCGGGAGCGATTCATCCTTCCCGAACGCAGCATACAACTCTCCGTTGTACTGCGCTCTCCAAGTGTGCTTGTTCCCCCCTTCTTCCTTACCATGGCAAGTCTTTGTGAAATAACTCCGATGAGAAGAAAAAAGAAGGCGTTAAGAGACCCTCCTGGCCCAACCCTAGACACTCTAAGATCCTTTTTCAAACCTGCTCCCATTTCGAGTCAAGAGATAGATAAATAGACACATCCCATTGCACTAATCGGGGGCGTTCGTAGTGACTGAGGGGGTCGAAGACCAAGAAGTGAGTTATTTATACCAAGCATTCTTCTTACGGCTAGATCCAATCTCCTGGTCCCTGCGGAAAGGAAAAAGAATTTCACGCTCTTCCTTTCGGGAAGGTAGGATTAGCGAAATCCTATTGATTGCAGCTTTCTCCAGACCTCCGGGAAAAGCATGAAAAAAACGGCTCGAATGGTACGATCCCTCCGTCACCCCAGAATGAAAGGGTGATCCCGTAGTTCTTGGTCTGTGAAGATGCGTTGTTAGGTGCTCCATTTTTTTCCCATTGAGGTCGAACCTAAACCTGTGCTCGAGAGATAGCTGTCCATACACTGATAAGGGATGTATGGATTCTCGAGAAGAGAGGAGCCGCGGTGGTCCCCCCCGGACCGCCCGGATCCCACGAGTGAATCGAAAGTTGGATCTACATTGGATCTCACCTGAATCGCCCCATCTATCCTCCTGAGGAGGAGTTTGGTTTCAAACCCCGGTTCGAACAGGAGGAGTACGCCATGCTAATGTGCCTTGGATGATCCACATCTCAGGGTCAGGCGCTGATGAGCACATTGAACTATCCATGTGGCTGAGAGCCCTCACAGCCCAGGCACAACGACGCAATTATCAGGGGCGCGCTCTACCACTGAGCTAATAGCCCGTCGTGCGAGCCTCCCACTGGGGGCCCGCTATGCCAAAAGCGAGAGAAACCCCATCCCCCTCTTTCCTTTTTTCGCCCCCATGTCGCCACACGGGGGGGCATGGGGACGTAAAAAGGGGGATCCTATCAACTTGTTCCGACCTAGGATAATAAGCTCATGAGCTTGGTCTTACTTCACCGTCGAGAAACGAAAGAAGACTTCCATCTCCAAGTTTCACTCAGACGTAGCTCCCTTCTTTTTGGGTGTGAAGCAGTGTCAAACCAAAATACCAACAAGCATTAGCTCTCCCTGAAAAGGAGGTGATCCAGCCGCACCTTCCAGTACGGCTACCTTGTTACGACTTCACTCCAGTCACTAGCCCTGCCTTCGGCATCCCCCTCCTTGCGGTTAAGGTAACGACTTCGGGCATGGCCAGCTCCCATAGTGTGACGGGCGGTGTGTACAAGGCCCGGGAACGAATTCACCGCCGTATGGCTGACCGGCGATTACTAGCGATTCCGGCTTCATGCAGGCGAGTTGCAGCCTGCAATCCGAACTGAGGACGGGTTTTTGGAGTTAGCTCACCCTCGCGGGATCGCGACCCTTTGTCCCGGCCATTGTAGCACGTGTGTCGCCCAGGGCATAAGGGGCATGATGACTTGACGTCATCCTCACCTTCCTCCGGCTTATCACCGGCAGTCTGTTCAGGGTTCCAAACTCAACGATGGCAACTAAACACGAGGGTTGCGCTCGTTGCGGGACTTAACCCAACACCTTACGGCACGAGCTGACGACAGCCATGCACCACCTGTGTCCGCGTTCCCGAAGGCACCCCTCTCTTTCAAGAGGATTCGCGGCATGTCAAGCCCTGGTAAGGTTCTTCGCTTTGCATCGAATTAAACCACATGCTCCACCGCTTGTGCGGGCCCCCGTCAATTCCTTTGAGTTTCATTCTTGCGAACGTACTCCCCAGGCGGGATACTTAACGCGTTAGCTACAGCACTGCACGGGTCGATACGCACAGCGCCTAGTATCCATCGTTTACGGCTAGGACTACTGGGGTATCTAATCCCATTCGCTCCCCTAGCTTTCGTCTCTCAGTGTCAGTGTCGGCCCAGCAGAGTGCTTTCGCCGTTGGTGTTCTTTCCGATCTCTACGCATTTCACCGCTCCACCGGAAATTCCCTCTGCCCCTACCGTACTCCAGCTTGGTAGTTTCCACCGCCTGTCCAGGGTTGAGCCCTGGGATTTGACGGCGGACTTAAAAAGCCACCTACAGACGCTTTACGCCCAATCATTCCGGATAACGCTTGCATCCTCTGTATTACCGCGGCTGCTGGCACAGAGTTAGCCGATGCTTATTCCCCAGATACCGTCATTGCTTCTTCTCCGGGAAAAGAAGTTCACGACCCGTGGGCCTTCTACCTCCACGCGGCATTGCTCCGTCAGGCTTTCGCCCATTGCGGAAAATTCCCCACTGCTGCCTCCCGTAGGAGTCTGGGCCGTGTCTCAGTCCCAGTGTGGCTGATCATCCTCTCGGACCAGCTACTGATCATCGCCTTGGTAAGCTATTGCCTCACCAACTAGCTAATCAGACGCGAGCCCCTCCTCGGGCGGATTCCTCCTTTTGCTCCTCAGCCTACGGGGTATTAGCAGCCGTTTCCAGCTGTTGTTCCCCTCCCAAGGGCAGGTTCTTACGCGTTACTCACCCGTCCGCCACTGGAAACACCACTTCCCGTCCGACTTGCATGTGTTAAGCATGCCGCCAGCGTTCATCCTGAGCCAGGATCGAACTCTCCATGAGATTCATAGTTGCATTACTTATAGCTTCCTTGTTCGTAGACAAAGCGGATTCGGAATTGTCTTTCATTCCAAGGCATAACCTGTATCCATGCGCTTCATATTCGCCCGGAGTTCGCTCCCAGAAATATAGCCATCCCTGCCCCCTCACGTCAATCCCACGAGCCTCTTATCCATTCTCATTCAATCACGGCGGGGGAGCAAGTCAAAATAGAAAAACTCACATTGGGTTTAGGGATAATCAGGCTCGAACTGATGACTTCCACCACGTCAAGGTGACACTCTACCGCTGAGTTATATCCCTTCTCTGCCTCCATCGAGAAATAGAACTGACTAATCCTAAGGCAAAGGGTCGAGAAACTCAACGCCACTATTCTTGAACAACTTGGAGCCGGGCCTTCTTTTCGCACTATTACGGATATGAAAATAATGGGAAAAATCGGATTCAATTGTCAACTGCCCCTATCGGAAATAGGATTGACTACGGATTCGAGCCATAGCACATGGTTTCATAAAACCGCACGATTTTCCCGATCTAAATCAAGCAGGTTTTACATGAAGAAGATTTGGCTCAGCATGTTCTATTCGATACAGGTAGGAGAAGAACCCGACTCGGTATTCTTAAAAAAATAGAGGAAGCAAAACCAAGTCAAGATGATACGGATCAACCCCCTCTTCTTGCGCCAAATATCTTACCATTTCCGAAGGAACTGGAGTTACATCTCTTTTCCATTTCCATTCAAGAGTTCTTATGTGTTTTCATGCCCCTTTGAGACCCCGAAAAATGGACAAATTCCTTTTCTTAGGAACACATACAAGATGCGTCACTACAAAAAGGATAATGGTAACCCCACCATTAACTACTTCATTTATGAATTTCATAGTAATAGAAATACATGTCCTACCGAGACAGAATTTGTAACTTGCTATCCTCTTGCCTAACAGGCAAAGATTTACCTCCGTGGAAAGGATGATTCATTCAGATCGACATGAGAGTCCAACTACATTGCATTGCCAGAATCCATGTTGTATATTTGAAAGAGGTTGACCTCCTTGCTTCTCTCATGGTACAATCCTCTTCCCGCCGAGCCCCCTTTCTCCTCGGTCCACAGAGACAAAATGTAGGACTGATGCCAACAGTTCATCACGGAAGAAAGGACTCACTAAGCCGGGATCACTAACTAATACTAATCTAATAGAAAATACTAATAGAATAGAAAAGAACTGTCTTTTCTGTATACTTTCCCCGGTTCCGTTGCTACCGCGGGCTTTACGCAATCGATCGGATTATATAGATATCCCTTCAACAAACATAGGTCATCGAAAGGATCTCGGAGACCCACCAAAGCACGAAAGCCAGAATCTTTCAGAAAATGGATTCCTATTCGAAGAGTGCATAACCCCATGGATAAGCTCACACTAACCCGTCAATTTGGGATCCAATTCGAGATTTTCCTTGGGAGGTATCGGGAAGGAATTGGAATGTAATAATATCGATTCATACAGAAGAAAAGGTTCTCTATTGATTCAAACACTGTACCTATGGGATAGGGATAGAGGAAGAAGAAAAATCGAAGATTTCACATAATACTTTTGATCGAAAAATCAATCTGATTTATTTCGTACCCCTCGCTCAATGAGAAAATGAGTCAAAATCTACAGGATCAAACCTATGGGACTTAAGGAATGATATAAAAAAGAGAGGGAAAATATTAAAAAATATTCAATATTAAATAAAAAAAAATAAGTAAATAAAAATGAAGTAGAAGAGCCCAGATTCCAAATGAACAAATTCAAACTTGAAAAGGATCTTTCTGATTCTCGAAGAATGAGGGGCAAAGGGATTGATCGAGAAAGATCTCTTGTTCTTATTATAAGATCGTGATTGGATCCGCATATGTTTGGTAAAGAGAATAATCTTCTCCTTTGAGAATAATCAAAAAGAAAAATGGAAAGTGTTCAATTGGAACATGAAAACGTGACTAAATTGGTCCTAGTTACTCTTCGGGACGGAGTGGAAGAAAGGAGGAGATTATCGAACGAGGAAAAGGATCCAATGACTTCGAAAGAATTGAACGAGGAGCCGTATGAGGTGAAAATCTCATGTACGGTTCTGTAGAGTGGCAGTAAGGGTGACTTATCTGTCAACTTTTCCACGATCACCCCCAAAAAACCAAACTCTGCCTTACGTAAAGTTGCCAGAGTACGATTAACCTCTGGATTTGAAATCACTGCTTATATACCTGGTATTGGCCATAATTCACAAGAACATTCTGTAGTCTTAGTAAGAGGGGGAAGGGTTAAGGATTTACCCGGTGTGAGATATCACATTGTTCGAGGAACCCTAGATGCTGTCGGAGTAAAGGATCGTCAACAAGGGCGTTCTAGTGCGTTGTAGATTCTTATCCAAGACTTGTATCATTTGATGATGCCATGTGAATCGCTAGAAACATGTGAAGTGTATGGCTAACCCAATAACGAAAGTTTCGTAAGGGGACTGGAGCAGGCTACCATGAGACAAAAGATCTTCTTTCTAAAGAGATTCGATTCGGAACTATTATATGTCCAAGGTCCAATATTGAAATAATTTCAGAGGTTTTCCCTGACTTTGTCCGTGTCAACAAAGAATTCGAAATACCTCGACTTTTTTAGAACAGGTCCGAGTCAAATAGCAATGATTCGAAGCACTTCTTTTTATTTTTACACTATTTCGGAAACCCAAGGACTCAATCGTATGGATATGTAAAATACAGGATTTCCAATCCTAGCAGGAAAAGGAGGGAAACGGATACTCAATTTAAAGTGAGTAAACAGAATTCCATACTCGATCTCATAGAGACATATAGAATTCTGTGGAAAGCCGTATTCGATGAAAGTCGTATGTACGGCTTGGAGGGAGATCTTTCATATCTTTCGAGATCCACCCTACAATATGGGGTAAAAAAGCCAAAATAAGTGATTTTAGCCCTTATAAAAAGAAAACTGATTCTTGAACCTCTTTCACGCTCATGTCACGTCGAGGTACTGCAAAAGAAAAAACTGCAAAATCTGATCCAATTTATCGTAATCGATTAGTTAATATGTTGGTTAACCGTATTCTGAAACACGGAAAAAAATCATTGGCTTATCAAATTATCTATCGAGCCATGAAAAAGATTCAACAAAAGACAGAAACAAATCCACTATCTGTTTTACGTCAAGCAATACGTGGAGTAACTCCCGATATAGCAGTAAAAGCAAGACGTGTAGGTGGATCGACTCATCAAGTTCCCATTGAAATAGGATCCACACAAGGAAAAGCACTTGCCATTCGTTGGTTATTAGCGGCATCCCGAAAACGTCCGGGTCGAAATATGGCTTTCAAATTAAGTTCCGAATTAGTGGATGCTGCCAAAGGGAGTGGCGAGGCCATACGCAAAAAGGAAGAGACTCATAGAATGGCAGAGGCAAATAGAGCTTTTGCACATTTTCGTTAATCCATAAAGAGGATCTATATATAGACAGATAAATCCATGGAATAGACACATAGATCCATGGATCCATACATCTCGATCGGAAAAGAATCAAGAGAAAAAGAAAGAATCGGAATTGATCGATATATTTCTCGAAACAAACGAAAAGGAAACGAAAGATGAAAGATAAATCATGGATCAACTAAGCCCTCTCGGGGACTTGCTTAAGAATAAGAAAGAGGAACCTCATGTAAATACCATGGAATAAGGTTTGATCCTATTCATGGGGATTCCGTAAATATTCCATTCCAAAAATAGAAAGTTCGAAACAATTGGGATTTTTTTGGAAATGGATGCAGTTACTAATTCATGATCTGGCATGTACAGAATGAAAACTTCATTCTCGATTCTACGAGAATTTTTATGAAAGCCTTTCATTTGCTTCTCTTCGATGGAAGTTTTATTTTCCCAGAGTGTATCCTAATTTTTGGCCTAATTCTTCTTCTGATGATCGATTCAACCTCTGATCAAAAAGATATACCTTGGTTATATTTCATCTCTTCAACAAGTTTAGTAATGAGCATAACGGCCCTATTGTTCCGATGGAGAGAAGAACCTATGATTAGCTTTTCGGGAAATTTCCAAACGAACAATTTCAACGAAATCTTTCAATTTCTTATTTTACTATGTTCAACTCTATGTATTCCTCTATCCGTAGAGTACGTTGAATGTACAGAAATGGCTATAACAGAGTTTCTCTTATTCGTATTAACAGCTACTCTAGGAGGAATGTTTTTATGCGGTGCTAACGATTTAATAACTATCTTTGTAGCTCCAGAATGTTTCAGTTTATGCTCCTACCTATTATCTGGATATACCAAGAAAGATGTACGGTCTAATGAGGCTACTATGAAATATTTACTCATGGGTGGGGCAAGCTCTTCTATTCTGGTTCATGGTTTCTCTTGGCTATATGGTTCATCCGGGGGAGAGATCGAGCTTCAAGAAATAGTGAATGGTCTTATCAATACACAAATGTATAACTCCCCAGGAATTTCAATTGCGCTCATATTCATCACTGTAGGAATTGGGTTCAAGCTTTCCCCAGCCCCTTCTCATCAATGGACTCCTGACGTATACGAAGGAGTGCGGTTCGTTCGATAAATTCCTACCTCTCTATCTATCTCTGAGATGTTTGGATTTTTCAAAACTCCATGGACATGCAGAAGAGAAATGCTATCCCCACTCGGACCAAGACAGAACTTTTACTTGTTCAAATAACAATTAAGGTGAAGCAGGGTCAGGAACGACGAATCTCTTTATGATAAACAGATCCATTTTGCAAGTTCGTTATTACGGGTAGTTCCTACAAAGGATCGGACTAATGACGTATACAATACTTGAATTCTCGATGTAGATGCTACATAGTTGGTTCTCATCCTTCAGAGACTACGAGTATAATAGGAGCATCCGTCGACAAAAGGATCACCCTAATATGATCATCTCATGGCTATTGAGAACGAATCAAATCAGATGGTTCTATTTCTCAATCTTTCTGACTTGCTCCTACGGAACCAAGGTCGAAAAGATTGAAAAAATCAGTCATTCACAACCACTGATGAAGGATTCCTCGAAAAGTTAAGGATTAGTAATCCTTTTTAGAAATCGAATGGATTCGGTCTTATACATACGCGAGGAAGGTAATCAAAAAAGAAAGAAGAACTCATCTTCTTTCTTTTATCACTTAGGAGCCGTGTGAGATGAAAGTCTCATGCACGGTTTTGAATGAGAGAAAGAAGTGAGGAATCCTCTTTTCGACTCTGACTCTCCCACTCCAGTCGTTGCTTTTCTTTCTGTTACTTCGAAAGTAGCTGCTTCAGCTTTAGCCACTCGAATTTTCGATATTCCTTTTTATTTCTCATCAAACGAATGGCATCTTCTTCTGGAAATCCTAGCTATTCTTAGCATGATATTGGGAAATCTCATTGCTATTACTCAAACAAGCATGAAACGTATGCTTGCATATTCGTCCATAGGTCAAATCGGATATGTAATTATTGGAATAATTGTTGGAGACTCAAATGATGGATATGCAAGCATGATAACTTATATGCTGTTCTATATCTCCATGAATCTAGGAACTTTTGCTTGCATTGTATTATTTGGTCTACGTACCGGAACTGATAACATTCGAGATTATGCAGGATTATACACGAAAGATCCTTTTTTGGCTCTCTCTTTAGCCCTATGTCTCTTATCCCTAGGAGGTCTTCCTCCACTAGCAGGTTTTTTCGGAAAACTCTATTTATTCTGGTGTGGATGGCAGGCAGGCCTATATTTCTTGGTTTTAATAGGACTCCTTACAAGCGTTGTTTCTATCTACTATTATCTAAAAATAATCAAGTTATTAATGACTGGACGAAACCAAGAAATAACCCCTTACGTGCGAAATTATAGAAGATCTCCTTTAAGATCAAACAATTCCATCGAATTGAGTATGATTGTATGTGTGATAGCATCTACTATACCAGGAATATCAATGAACCCAATTATTGCAATTGCTCAGGATACCCTTTTTTAGCTTCTAGGGTCTATTTCTTAGTTCAAGATCCCTCTTACTAACTGGAATCAAAGAATTAGTAGATCTGTTCCGTCCAAAATGGGAATGGGCTAGGGTTATGAACTTATAATCTATAATCTGATGATCGAGTCGATTCCATGATTATAAGTTCATTCCATACCGGACCAGACCGGAATAGGGATATACATTCTCATTATGAGAAGGGGTTATTCGAGCGTATCTAAATAGATACTATGTTTCCATATGGATCCCTACATTCCATTTAGGATTAGGAATAGACGTAATCGGACTTGCTTTTTACATATCTCTCCTTATTTGGGACTCTATTCACCTCTTTTGGCTTCTATTGAATCGAGAAATAGGTTTGATTGTCCATCTTTTTGATATATAAGGCACCCTCCGGATAATTCAAATCGAAGCAATTGGATGTCCGACTCGGGCCTATATGACATGACCGATCAATAGCAATACTCCAACACCCCACCTTTGCCATATATTCCATACATCACACTAGATAGATATCATATTCATGGAATACGATTCACTTTCAAGATGCCTTGGTGGTGAAATGGTAGACACGCGAGACTCAAAATCTCGTGCTAAAGAGCGTGGAGGTTCGAGTCCTCTTCAAGGCATAATATTGAGAATGCTCATTGAATGAGCAATTCAATAAGAGAGCTCGGATCGAATCGGTATATCAATACCGATTCGATCCGAGCTCTTGGAATTGGAATAAGTTCGGCAGCGGATCACGAAATCTTGGTGATCTTCTCTATCTAATGAATGGGGAGTCTGCTTTAAAACCGTCCGCCCTGCACCCACCCCCCGAGTATATGCTTCAACAGGAATCACACAAAGGTAGATTAGAAACCTCTGGTAAAATGCCTGCTCGTAACCCAGCAGATAAAGTACATTACATAGTCCGTTTTAGGGATTGGCGACTTACCCATTCAGTGACTTTGGCACTGGACGTTCCCCAAATGGGTACTATCGGGTGGGGTGAATTCAATAATAGACGCCTGTTGGCATTCCAGCCTTCCTTCTCCTTTCAGGGCCTATCCGAAAGAAAATCCAATACTTCTTGGTCGTGAATATCTGAACTGGTTGTTCGCTATTCAAGAATTCTTGTTTAGGCAGTTCATACCATCCATACATAGTGTTTTGATCTAAGATTTCAATTCTTCCATGTTTCAGCAGTAGCATATTGTTCCATGGAGCTAAGGTCCAAAATATGGAAGAAAGAAGTGTTTCCATGACTCTAACACCCAGTCAATTCTGTTCCACTTAATCCCTCTTTCATGGCTACATATCTTTCCGGCTAAGGAATGGGAAATCTTTCTCCTGTTACATGAATCCAATTTTCATTTCATCCGGGAAAAGCCATCTTTTTCTCAACAATGTCTTTGTCATTTGATCCAATAGCCCTCCGTTAGATAGGAAGAGATTTGATAAATACTGATAACTCTCGGATAGAGTATTAGAACGGAAAGATCCATTAGATAATGAACTATTGGTTCTAAGCCATCTCTGGCGATTAATCAACAATTCGAAGTGCTTTTCTTGCGTATTCTTGATAAACCAGCCTTTATATATAGATGTAGGAGGATCTGTTTGGGAAGTAAGAAGCCCCTTTGACATCTCTTCATCTGCAAATAATTCTCGATGTGAAAACACAGAGACAAAGGGCTGATCTTTGAATAGGAAAAAGAGTGGATCTGCAGGGTCCCAAATGAATTGGCTTATTCGAAAAAGGCCTTGTTCTTTGGAAGATCTATCTCGTGTCTGGTACTGCATGGTTCCACTCTGCAAGAACTCCGAATCATTCTCTTGAAGCTCATCCTCTTCATCATAAATGATCCGCTTGCCCCGAAATGACCTGGACCAATAGGGAAATCCCAATTCATTGGGCCTTTCGATCCAATCAAATAGAAAGCCCCAAGGGCGCCATATTCTAGGAGCCCAAACTATGTGATTGAATAAATCCTCCTCTACCTGTTGCGGGTCAAGGGCTCCTTCTCCTTCCCCTTCTTCAAACTCCGATTCATATTTTTCATAGAGAAATCTCTGATCAAGGATAGAACAAGATCCGTTTTGCATCATATCTAAGGGATTCCTTGGTTCGGGCCGACGAAGCAATATCACTCGATCATTATCAAACTGACTGCAATCTTTTTCTGTCCGTGAGGATCCCACCAGAGCGCTTTCTACTTCTAATAGGCCATGAACTAGATCAGAATCATTCTCAACGAGTCCATAAGAAGTGATCCCATTTTTTTCATCGGGTCCGGGTAGAGACCAAAGATCTTGAGCGACCGATCCGGCAGAACAACTCAAAAGATAAAGAAGTATCGTTAATTTCTTCATGCTCGTTCCAAGTTCGAAGTACCATTTGTACAAATAAGAATCCCCTTCGTTACATGATTTCTTCTTCATATAGATAGATATAGGATCTATGGGGCAATTACTTAGAAGTACATTTTGTGCAACAGCCCTTCCTATCTGATAGAAAAGGATCCCATGATCCTGAACCGATCTTACCTGGGATCGCAAATCCCAAGTTTGTCTATGAAGAGCGGATCTAATTGTATTAGTGTCTATAATTGATTTCTTCTGTGTAATACTAATTGATAGGGCCTCATTGGTAAGTGCTACAAGATCTCGTGCATTGGAACCCATGGTTATGGACCCGAATCCATTAGTATGGAACATTTTCTTTTCCAAGTGAAATCCCCTAGTATATGAAAGAGTGAAAAAGTGCTTTCGTTGTTGTGGAATAAGAAGCCTTCGTATCTTAATGCACGTATTTAATTTATTCGGAGCTATTAGAGCGGGATCCACTTTTTGGGGAATATGAGTCGAAGCAATAACAAGAATATTTCTAGTGGAACATCTTTCACAATCCCTGGAGAGATGGTTCACTAATAGACCGAGGGATAAGTAATTCGACTTATTCACATCCAGATCATGAATGTTTGGAATCCATATTATGCAAGGAGACATTACTTTTGCTAATTCGAATTGAAGGGTGATATAAAATCGGTCTATTTCCGACATCATATCCATAGTTAGCGCATTCATCATAGTTAGCAGCTCCAGCTCCGTATCAAGGTCACGATCGATATCGTCACTATCATCAATATCGTCACTAGCATCAATATCGTCACTAGCATCAATGTCGATATCATCAATAAGAAAACCTTTAGGCTTGTTATCCAGGAACTTGTTCAGAAATACCGTAATGAAAGGAACATAGGAGTTTGTCGCTAGGTATTTGACCAAATAGGATCGTCCAGTTCCTATAGAACCTATCACTAAAATACCCCTAGAGGGGGATAAGGCTAAGCGGAGCGAAAAGGGTTTTTCATGAGATGGGAAATGAAAACTATTAGCCCCACACGAGGTTTGTGAATAAGTAATTGTCTGATAATGAGCAAGGGATATCCGTCTTTCTGCTAAACAGGATGTATTGAACTCATAATTCATTAGATACTTTTTATGAATGTCAACTAAGTATCGTAAGTAAATTGCTCCCGGTTGTTCAATCATTTGAAAACCAGAGTCATTCTTTGATAAATGATCACTATGAGTCAGACTCAATAGAATTTGATCAATCCTTTTTTCTGTCGTTAAAGTGGAGAACTGAACCAAGAATTCTCTTTCTTCATCATCAATCGAATCACTGTTCGCGACCCAGGATTCTATTTTATCATCAATCCAATCCCCGTTCACGTTTTTTCTTTTTCTTATCAATGAATAGATCTCTTTACTTGTATGACTTAGATGTCTCGTATTTCTCGAAAAAGTGATTCGATTGATGGGATTTGGTATGATACTTATGAGATCGATTATATCGATGAGATTGATATTCAAATATTTCTTCTTAGAACGTATTGATTTGACCCCATAAGCGGGACCACCACCCAATAGCATGTTGCCGCCAGAAGCAGAACCCCATATTTCTTCTAGAGAATTTCCTAATTGTTCCAGAGCAACTAGAAAGAGATTCTTTAACCAGAAAGAATTCGGTTCAGATGTAGGATACCTATCCAGAAGTTTTCGCAACTCAATCATAGATGATGGAATCATCAAAGATTTGACCTTTTCGAACTCTGTCTGTAACTCACTAGAGGCCCGGGAAACAAAGAGAAGATGTGTACGAACGAGATATCCAGCAACAAGAAGAAGGAAAAGGATTGAATAGAGGAACTCCCGAACATTTGGCGATCTCAGATGTGTCGATGGTGACTCATTTTTTCGATGAATCATTTCTTCGGACAGAAGAAGATTATGTAAACACTTACTCGAAATCTCACTTATCAGATTCCATTGTGGAAGACACAATTTTTTCTGAAGAATTCGCCATGATATATCTGATCCATGCATAATATCATGAAAAATGGATACAAATTTTTGACTGCTACTTAGTATCGGCAATAGGTCTGAAAAAGTATCTAAAAATATCAAATTTAGATATTTGTACCCTGTCGAAGTAAGGAACCATGGCATATATGTTTGGAATAGATTCCATTTTGAGAGAGTTGAAAAGGCACTATCTCGTTGAAAGGTTCTATACATCTGCCCTTTCTCAACGCATTTCTTTAGACAAAGACTCCGTTTTTTCCTCTTTTCGGATGGTAAATATTTCTCAGAACATGGAGTGTGAATCAAATCCATGTTTGAATTGAAATTGAGATACTGATGCAAGTTCTTCCCTTCTGAATCAGATAGATTCATATCTGAAAGAGGTTGACAATAAGTTCTTTCCAAATTGATTATTTGTCCCTCTGTTAGAGGTGTTCCAGAAATGTCTGCGATCGAGTAAATAGCTCTACGAACGAATGGATCGGATCGACTTGGAAAATGGAAAGATTTGTACAAGTTATACGTTTCGTCACCACTTTGTGGAAAATCGTTAGGTATGAATATGTTAGATACCTGTGACTCGATTGGTGAAATAGTATCTCTCCCCCAAAAAGCATGTTTTTTTTTACCGACGCACAAAGAAAATATTTTGTTGCGAATGAACAAGATATTGAGGAATTGTCCATACGTAAAATCATAATTATTGATACGGGCCTTTTCCACATAAAAAGGGAATCTTTTGTTACAATAGAAGGAGAAGTGATGTGGATTATTCAAGAATCGAAGTCGATTTGCTTTATAAAAAGAAGATATCAATGAACTTCTATGAAACGGTTTCACGGGATTCAGCCAATTGTCTTGATCGTGGAATATCATTGAGAAATAGGAATCCGTGTTATCAAAGGATTTCCTGCGATTGTTTCTAGTATGGAATGAGTCAATCATCCACTTTGGTATCTTATTGAACAAAAATGGTGATATTGTTCCTCCGTTGATCAAGAATTTCGATTTTTGGGAAGTATCATGATCATCCAATAAGAAGGCTTTCAATTTTTTCAAATGAACGATTTGAAGACCTATTGATTCTAACAACTGATTGCAGAGTTGATCGTTCGGACCTTTCAATTCATAGATGTAGATCTCGGACCTATGAATGGGGATATTCCCGAAACTCACAAAGAAAAAAGGAAGTGAGTTAGACAAAAAGAAAAGCAACTTGGACAAAAAAAGAAGTGACTTGGACAAAAAGAAACGAAGTGGCTTAGACAAATCTTTTTTGTCGATAACCTCAGACCAATCAATCGAATATTGATTAATACCTAATCGATCGAACACTACTTGAAAACGGCTCTTCTGCTCAGAAACGAAATGTTCCAAATGTTCCTGGAAATTCTTGCTCCCATTGGACCATTTGTATCTATATGCATCAGGATCCCGATTCATGGATCTCTCGGTTCGAGAAATAAAAATAAGAGGATCAAACCATTTCTTCTGACTCTTTTTCAAATTCGATAAATGTTGGTTGATCGTATATTTCATTATAGTTCTATGATTCAGAGTATCCTTTCCTATTTGATCCCTTTGAATTCCATATTCGAAGTTGCGATCGGATCTATTCATTAAAAAGAATCGATTCAATACATTTCTTATGTACCCATAGGTGCTATATTGGATTTGAATCAGATTTCGGATCAATCTATATTGATTGACTGCCTCCATTATGTTGTTGCTAGCAAATACCACTATCTTTGGTTTTGGATCTTCCAAATCATTCCCGCAGGAGATCCGGACCCATTTTTTTTTGATCCTTCGATAAAAAGATTCATTCTCTTCATAAAAAATAGGAGGTAGAGCCAATAAAGATTTCTTTTTCGATTCATCCCTGGAGTTGAATACCTCATTCAAGAATTGTTTTTGATCCAATCCGTAGGAATCGATAGAAAAGGCAAATCCCTTATGATACACCAGATCCGGCTCGGTTATTGATAGAGTGAATAGATCTGCCATTTCTTGAAATCTCTCTTCTGATTCAAAATCGTGGTGTAACGTGTATCCTCCCCTGTTCCGGTCATGGAATAGATGAAATAAATCAAAAAATGGATTTTTGTTCAAGAATGAAATCTTATTGGAACTGTCCATATCCGGTTCATCCTTCGGAACCATATCACATCCCGGATCTGATGAAATAGGATGAATTGAGACGGTATTTTGTAAATACGTAATTATCTTGAATATATTAACCATTTCTTTATTTTCCGATCGCCTGGAAGGGACAAAAGAAAGATCTTGTTGTTTCTTCAACAATTTCTGATCTCTAGTGGACCTTTCGGTAGGATTCGAACCCAGATGAAGTTCTGACCATCTGTCAGAGAAAAAAGAACGAATGGATCTTGTAGGATTCCCAAGAAATTCTTCGATTTCTTCCGGAAGCAGATGATTAATCATCTGCTTCTCACGTTCCGTGAATAGCCGGGACATTGAGGAATATCCAGAAAGGCATTTCGGGAATCGGTCTGATTCTATCTCTGTTCGTTCCGTTTGAAGAAAGGAAGGATCCCAAAGAATCGATCTTTCTTTTAGTTGTTGAATCTCTCTTTGATTGATCAATGTGTGATATTCCGAATCCTCCTTACTAATGGAATCCAAATGATCTCTGGATTGATCAGAAGATCCTTTCAATTGGTTAGAATCCGTTACTTGAACGAAACTAGATTTTGTGGAATCATATTGAATATTTGACGATACATTCCGTACCTTGCTAAAAAACCGATCCTTGTTTACCAACCACACATTGTCTAACCAAATCCAATTCTCTCTCGATACGTTCCTCAAAAAATCCGATTCGTGCGGATTCTTCCCCCAACTAACGAAGAGATCTTGGCGGAATTGCCACATATAAAATTGAGCACAATTTTGTAAAGAAATAGCCCACTTGTTTCTCGAGAAGAGATGGGAAACATGCTCAATATCATTTGATTGAATAGTTGACCCAGCCCCTTGTTGTTTGAAGAAACCCTCCACTTCAATTGGTATTTTTTCACGAAAAGCAGACATGAGATAACAAATCCAGTGTTTCACTAAGATTTCGAATAGCGGTCCCGAATTCAAGTTGATTATATTTCGCCTCTTCCTCAGAGAAAGACGATCAAACAATTCCCAATCATGGTCCTTTCGAATCGGATCATCCATATAATATACAAAAAGAAACTCCAGATATTTGATATCTTTCTCTTTGAATAAGATCTCAATTCCAGCGACGGTTTCATTAGATATCTTACAACTAGAATCCCTCTTTTTTCCGATCCAGTTCCTCCACCACCGCGAACCCCAGTTAGATTCAGGCATGCTACACTTTTTAGTTATTGGGAGAACCCAAGTACTCTCTTTCGGATTCAGGAAACAACTCTCAGAGATCTTTTTTCCTTTTGGAAGATACAGGAGCGAAACAATCAACCTATTGATATTGGAAGACCCAAAGGAGTCTTCCAATGTATCATTTCTGGGTCCAATGGAATTCATAGGTATAGGAAGAAGCCCTATCAAATAGAGATTTTTTCTTTCGACCATATTTCGATTGTTAATACGATATATAAGGACCGCTACTACAAAGAGTATTACACCCTTGATCGTGAAATATCGATTGCTTGTTGAACCCTGTGAATTGCGTGAAAGTAGGATACCCCCAATTCGGGGGTCAAAGAGTTTTATAAAACGTTCTTGGTGGAAAAAAACGTGAATGAAAGATCCCACTAAATTGAATTGGGTCCATGAATCTAAGAAATAGTGAGAATTCTTGATCTCTCTCAATATCTCTCTCAACTCGAAAATCCAGGATTTGAATTGATGTCCTTTCATTGATTCCTCCTAAATTGCATTGATTTATCCTAAAGATTTCATTTCAATTGGAATTTGGTTATTCACCATGTACGAGGATCCCCGCTAAGCATCCATGGCTGAATGGTTAAAGCGCCCAACTCATAATTGGCGAATTCGTAGGTTCAATTCCTACTGGATGCACGCCAATGGGACCCTCCAATAAGTCTATTGGAATTGGCTCTGTATCAATGGAATCTCATCATCCATACATAACGAATTGGTGTGGTATATTCATATCATAACATATGAACAGTAAGAACTAGCATTCTTATTGAGACTAGAACTCATAGGCATAGGGAAGAAAATAGATTTATGGATGGAATCAAATATGCAGTATTTACAGACAAAAGTATTCGGTTATTGGAGAAAAATCAATATACTTCTAATGTCGAATCAGGATCAACGAGGACAGAAATAAAGCATTGGGTCGAACTCTTCTTTGGTGTCAAGGTAATAGCTATGAATAGTCATCGACTTCCGGGAAAGGGTAGAAGAATGGGACCTATTATGGGGCATACAATGCATTACAGACGTATGATCATTACGCTTCAACCGGGTTATTCTATTCCACCTCTTAGAAAGAAAAGAACTTAAATCAAAATACTTAATAGCATGGCGATACATTTATACAAAACTTCTAACCCGAGCACACGCAATGGAACCGTAGACAGTCAAGTGAAATCCAATCCACGAAATAATTTGATCTATGGACAGCATCGTTGTGGTAAAGGTCGTAATGCCAGAGGAATCATTACCGCAGGGCATAGAGGGGGAGGTCATAAGCGTCTATACCGTAAAATCGATTTTCGACGGAATGAAAAAAACATATATGGTAGAATCGTAACCATAGAATACGACCCTAATCGAAATGCATACATTTGTCTCATACACTATGGGGATGGTGAGAAGAGATATATTTTACATCCCAGAGGGGCTATAATTGGAGATACCATTGTTTCTGGTACAGAAGTTCCTATAAAAATGGGAAATGCCCTACCTTTGAGTGCGGTTTGAACTATTGATTTACGTAATTGGAAGTAACCAATTAGGTTTACGACGAAACCTAGAAATCGATCACTGATCCAATTTGAGTACCTCTACGGGATAGACCTCAACAGAAAACTGAAGAGTAACGGCAGCAAGTGATTGAGTTCAGTAGTTCCTCATATAAAATTATTGACTCTAGAGATATAGTAATATGGAGAAGACAAAATTGTTTCAAGCACCGACAGAACCGGAAGCGCCCCTTGTTTCAAAGAGAGGAGGACAGGTTATTCACATTTCATTTGATGGTCAGAGGCGAATTGAAAGCTAAGCAGTGGTAATTCTAAAGATTCCCCCGGGGAAAAATAGAGATGTCTCCTACGTTACCAATAATATGTGGAAGTATCGACGTAATTTCATAGAGTCATTCGGTCTGAATGCTACATGAAGAACATAAGCCAGATGACGGAACGGGAAAACCTAGGATGTAGAAGATCATAACATGAGTGATTCGGCAGATTTGGATTCCTATATATCCACTCATGTGGTACTTCATTATATGATATATATAAAATCCATCTGTATAGATATCATCATCTACATCCAGAAAGCCGTATGCTTTGGAAGAAGCTTGTACAGTTTGGGAAGGGGTTTTGATTGATCAAAAAGAAGAATCTACTTCAACCGATATGCCCTTAGGCACGGCCATACATAACATAGAAATCACACTTGGAAAGGGTGGACAATTAGTTAGAGCAGCGGGTGCTGTAGCGAAACTGATTGCAAAAGAGGGGAAATCGGCCACATTAAAATTACCTTCTGGAGAGGTCCGTTTGATATCCAAAAACTGCTCAGCAACAGTCGGACAAGTGGGGAATGTTGGGGTGAACCAGAAAAGTTTGGGTAGAGCCGGATCTAAGCGTTGGCTAGGTAAGCGTCCTGTAGTAAGAGGAGTAGTTATGAACCCTGTAGACCATCCCCATGGGGGTGGTGAAGGGAGGGCCCCGATTGGTAGAAAAAAACCCACAACCCCTTGGGGTTATCCTGCACTTGGAAGAAGAAGTAGAAAAAGGAATAAATATAGTGATAATTTGATTCTTCGTCGCCGTAGTAAATAGGAAAGAAAATAGAATTTCTTTCTTCGTCTTTACAAAACAAAAGAAAAAAAAAGGAGTAAGCTGTGACA
>Tieghemella heckelii voucher Bourland 605 chloroplast, complete genome
TTAGTTTTAATTTAGTTATGGGCGAACGACGGGAATTGAACCCGCGCATAGTGGATTCACAATCCACTGCCTTAATCCACTTGGCTACATCCGCCCCTTTCCCTTTACTCCACTATTTCATTATAAAGGATTCAATTTTAACAATTTCTCATTATTTCTTTCTTATTTCTAAGATAAAAATATTAAGATTAAGAAAAAATTCCAATTTTTTTTTTTTATTTTTTAATGGAAAATAACAACTTCACACAAATTTCACAAAGGTATATAAATTTGAAAAGGTATAGGTATATAAATTCTATATTAATAGAGAACGAAAAGGCGATACTCAATCATGAACTAACCCACAACCATAAAAATCCTTTTCTTTTTATCCATAAGATTCTGTTTCTTGTGACGAAAAAAAGTATAAAGTATATGTAAATAAAATATTACTAATAAGAATAATCTAATAATAATAAGAATAATATAATAAAATAATAATATTAATATATTAATAATATTAATAATAAAAAAAAAGTAATAAAGGAGCAATAACGCCCTCTTGATAGAACAAGAAATTGGTTATTGCTCCCTTACTTTCAAAAACTCGTATACACTAAGACAAAAGTCTTATCCATTTGTAGCTGGAGCTTCAATAGCAGCAAGGTCTAGAGGGAAGTTATGAGCATTACGTTCATGCATAACTTCCATACCAAGGTTAGCACGGTTAATGATATCAGCCCAAGTATTAATTACACGGCCTTGACTATCAACTACAGATTGGTTGAAATTGAAACCGTTTAGGTTGAAAGCCATAGTGCTGATACCTAAAGAAGTGAACCAAATACCTACTACAGGCCAAGCAGCTAGGAAGAAATGTAAAGAACGAGAATTGTTGAAACTAGCATATTGGAAGATTAATCGGCCAAAATAACCATGAGCAGCTACGATATTATAAGTTTCTTCCTCTTGACCGAATCTGTAACCCGCATTAGCAGATTCATTTTCTGTGGTTTCCCTGATCAAACTAGAAGTTACCAAGGAACCATGCATAGCACTGAATAGGGAGCCGCCGAATACACCAGCTACACCTAACATGTGAAATGGGTGCATAAGAATGTTGTGCTCAGCCTGAAATACGATCATGAAGTTGAAAGTACCAGAGATTCCTAGGGGCATACCATCAGAAAAACTTCCTTGACCTATTGGGTAGATCAAGAAAACAGCAGTAGCGGCTGCAACAGGAGCTGAATATGCAACAGCAATCCAAGGTCGCATACCTAAACGGAAACTAAGTTCCCACTCACGACCCATGTAACAAGCCACACCAAGTAAGAAGTGTAGAACAATTAGTTCATAAGGACCGCCATTGTATAACCATTCATCAACGGATGCCGCTTCCCATATCGGGTAAAAGTGCAAACCTATAGCTGCGGAAGTAGGAATAATGGCACCTGAGATAATATTGTTTCCATAAAGTAGAGATCCAGAAACAGGTTCACGAATACCATCAATATCTACTGGAGGAGCAGCAATGAAGGCGATAATAAATACAGAAGTTGCGGTTAATAAGGTAGGGATCATCAAAACACCAAACCATCCAATGTAAAGACGGTTTTCAGTGCTAGTTATCCAATTACAGAAGCGACCCCATAGGCTTTCGCTTTCGCGTCTCTCTAAAATTGCAGTCATGGTAAAATCTTGGTTTATTTAATCATCAGGGACTCCCAAGCACACGAATTTTCATAAATCGAAATAGAAAATTGAAGGCTTGTTATTCAACAGTATAACATGACTTATATGCCCGTGTCAACCAATATCTATCTAGATCTATCCGAATTTTTGTAAATGAATCCAGTGGGTTGCAAAAATAGAATACAAATTTCTATACATATGATTTCGAGATGACAATGGGTTGCCCGGGATTCGAACCCGGAACTAGTCGGATGGAGTAGATAATTTCCTTGTTAAACAAGCAAAAACCCTTCCCCAAGCCGTGCTTGCATTTTTCATTGCACACGGCTTTCCCTATGTATACATATAAAACTCGGTTCTTTCCCTAGACAAGACTTTCAAACAAAGGGTTAAATACTCAGTTGATTTAAGCCTTACTACATGCTGCTATATGAACATTTCAGATAAATGCATTTTTTTGTTATTTCTTTATCATTCAGATTATTTCAATTTAAGGATAATTTACATTTCCACAGTCTCATAACAAATCATTTATGATTGGCCAGATCATTGATACAAATAATATCCAAATACCAAATCCGCCTTCTATATAACCCCCACGAAGTAGAAGAAGCTTTTTTGAAGGTCAAAGAAAAAACTCGTTCTTCCTCCGTAAAGAATTCTTCCAATAATTCCGAACCTAATCTTTTCAAAAAAGCACGTACCGTACTTTTGTGTTTACGAGCCAAAGTCCTAGCACAAGAAAGTCGAAGTATATACTTTATTCGGTACAAATTCATTTTTTTTGAGGACCCGCTATAATAATGAGAAAGATTTCTATATATACGCCCGAATCGGTCAATAATATCAGAATCTGATAAATCAGCCCAGACTGGCTTACTAATGGGATGCCCTAATACGTTACAAAATTTCGCTTTAGACAATGATCCAATCAGAGGAATAATTGGAACTAGGGTATCGAACTTCTTAATAGCATTACCTATTAGAAATGAATTTTCTAGCATTTGACTCCGTACCATTGAAGGGGTTAGTCGCACACTTGAAAGATAGCCCAGAAAGTCGAAGGAATGATTGGATAATTGGTTTATATGGATTCTTCCTGGTTGAGACCACATGTAAAAATAACATTGCCAGAAATTGACAAAGTAATATTTCCATTTATTCATCAAAAGGGACTTCCCTTTTGATGCCAAAAGGGATTTTCCTTGATACCTAATATAATGCATGAAAGGATCCTTGCACAACCATAGAATGGCCTGAAAATCCTTAGTAAAGACTTCTACAAAATGTTCTATTTTTTCATAGAAATCTATTTGTTCAAAAAAGGTTCCAGAAGATATTGATCGTAAATGAGAAGATTGGTTGCGGAGAAAAATGAAGATAGATTCGTATTCACATACATGATAATTATATAAGAACAAGAATAATCTTTGATTTCTTTTTGAGAAAGAAAAACTAGATTTCTTTGGAGTAATAAGACTATTCCAATTACGATACTCGTACAGAAAGAATCGTAATAAATGCAAAGAAGAGGCATCTTTTACCCAGTAGCGAAGAGTTTGAACCAAGATTTCCAGATGAATGGAGTGGAGTATTAGTATATCTAATACATAATTTAAATGTGGAAATTTGTCCTCTAAAAAAGGAAATATTGAATGAATTGATCTTAAATTTTGAGATTTTACTATTTCTTTCCCTTCTAAGAAAGATATTAATCTTGAAGAAAATGGAATTTCCACAACAACTGCAAATCCTTCTAATATCATCTGAGAATACAAATTGGTGTTGTGCCCAAAAATTTTATTTTGGTTAGAATCATTAGCAGAAAAAATAAAATGATTCTGTTGATACATTTGAGTAATTAAATGAGTAATTAAACGTTTCACAATGAGTAAGCTGGATTTATTGTCATAACCTGCATTTTCCAACAAAATCGATTTATTTAAACCATGATCATGAGCAAGTGCATAAATATACTCCTGAAAGATAAGTGGATATACGAAGTTGTGTTGCTGAGATCTATCTAGTTCTAAATATCTTTTGAACTCCTCCATTTAAAATTAAAATTGAACCAAAGATAGAGGATTTTGGGGGTTATCAAATGATACATAGTGCGATTCAGTCAAAACAAGGTATTGGTAATAAGAAAAAAATAGATACCTCGGTAAACTTATCAATAGATTCTCTATCCTCTCTTTTTCCATTTAATTAATTGGTTTATATTCGTTGTTATAGGATAAGAAAACGGTTAGAAATCCTTTA-----TTTTTTTTTTTTTTTTTTTTTTTCAATCTAATCGCTCTTTTGATTTTGGAAAAAAATTTCTTTATCAATATGCTGCTTCTTCTACACATCCACCTCCATTCCATAATGGAGAGTCACAATAGTTAGGATTCATTAAAAAATCGATAATCCACACACGGGAAAAGCTCTTCCCGCAACAGGCACTAATCTATTTTTAACCTATAATTAGATCGGGTAATCATTCAAATTAAGAACAGAAGCTCATTGCTTTTTCTTTCCTAGAATTAATTGAAGCTATAGGGCTCTATCCATTTATTCATTCGACCTAACTTAAAATTGAATTCATTTTGTTCCGTTTCCAAAATTCAAACAAGATTTTCTACGGATACGGTAAGAATGAAATATTCTCAGAATTCTCCATTAATACGACATGCTGTTTTTTCCATTCATTCCCCTTCAGGATCAGTCGTGGTCTTCCAAACTTTACCGATGGTATAGACGAATACCTTGCTCCATCCAAATGTGTAAAAGATCCTAGCCGCACTTAAAAGCCGAGTACTCTACCGTTGAGTTAGCAACCCGAATAGAATAAAAAGATGTGTAGATACAATCAGAATCAAAATAAATAAAGAAATTATACGAGGCAATCAAAACATTGAACTAGCAAAACATAGAAATCTAAAAAAAGAATTAGAATGGATTATGAACAAAAAAATGAACAGATCAGATGAAAATACAAGAAATTCTC--AAAAAAAAAAAAGATATATACAAATAAATATCCAAATTGATAGACCACACCAAAAAAGACTTCTTGTATAAAAATGAATCCAGCGAACCCATCATTTACCTGAAGTAAAAAACCAAACCTATGAGACGGAGATAAATAGATACGCTTAATTACGATGAATTATATTTGTTCGATACACTGTTGTCAATAGAATATGAATTTTTGAAAAGAATACAATGAAAAAATAAAAAAAATTCAATTGAACTAATATTCAATTGAAAATAATATTAAAAAAAAAAAAAGACTTGTGTTGGATTGGCACTACATAGATACAAAAAATGTAAATAGAGGAATAAATAAAGAAGAAGTAGAAAAAAATCCCGGGTTTATTCAATCAATATAAGTGGAATAAGAAAACTTTATTTCTTATTTATTATTTTTTAATATTTCTTATTTATTATTTTTTAATATTTCTTATTTATTATTTTTTAATATTTCTTATTTATTATTTTTTTATTATTTTTTAATAAAGTTCCAACGAAAAACACCTGATTGAAGAGACTGCTAGAATTTTATTTTTCTAGGGTTAATAAATTAAGGTTTTGTTGTTATAGAACATGGGATTCTATGGGAGCAATGAATAGGTACGAATAGAACAAAAGAGGAAATAAAAAAAAATAGTAGAGAAAGCTTATATAAAACTATATACCAGTCATCACTCCCCCACTTTTGTATTTCCTTAAATAAATTTCGTTTGATTTTGATTAGGGTAAAATTCCTTAAAAACCTCCGCCTTCTTTAAAATATCTTGAACAGTTTCTGTAGGTTGAGCACCCTTTTCAAGGAAATATAGAATAGCAGGAACATTTAAATAAGTTTGATTCCTTATCGGATCATAAAAACCCACTTTCCGAAGATCTCTTCCTTCTCTTCGGGATCGAACATCAATTGCAACGATTCGATAGACGGCTCATTGGGATAGATGTAATGAATAATATCCCCCCTAGAAACGTATAGGAAGTTTTCTCCTCGTACGGCTCGATAAAAAATGATTCGAAGTTCTATTTATGTTATGTATAGAATTATAACGTCAAAGGGGTCTAAAAAATGATAAAATCAATTAGATTATGATTTAAGTCCTTTTTTCTTCTTCCTTCCTGAAAAAGAAAAAAAATCATTTGTACTCATAACTCAAGTTGGATAACTCTTAAATAGCTCAAAACAAAATATTTAGGCATTTCATTTTTTGAGTGGTCTTTAAACCCCTTTCCTTTTTGTTTGTCTCGTTTAAAATCTATTTGGATTTTTTATTCTGGTCCAGTTATTGAGACAATTGAAAAGGTCTTTGCTTGTTCTGGGATCCTTTATCTTTTCTTTGTTTTAAATCATTGGGTTTAGACATAACTTCGGTGATTCTTAATCCTTTCAAAATGGCAGCAACATACCTTTTTTTGCGATTTCTTTCTATCAAAGAATCATACAAACGATTGATTCCCACGTGATACACTTTGTATCGAAAGAGTTTTATCAATTCCAAGAAATTTTCTTTCCTTTTGTATTGGAAACTTGAAACCCTTTCAATTTCGATATCGAAGATATACTTACGAAGTTGTCCCAATTTATTTTCATTAACCCTAGATCCTTGCCCCCGAGAAATGAATCAATACTTTCTACTCGAGCTCCATCATGGACTATTTACATTACAACCCGACAAAAAAAGAGGGGTTCTAGTGGAACAGAACAAACGATGTCGAGCCAAGAGCATCTTCATTCCTATACTATATAAAATGGTGGATGTAAGAATCCACAACGGATCCTGTCTTTCAAGTCGCACGTTGCTTTCTACCACATCGTTTCAAACGAAGTTTTACCATAACATTTCTCTAATTTGGAGCCAGTATTGAATTGATTCAATTATGGAATCATGAATAATCATTGGTTCAGTCGGTACATAGTAATCCATACTTTTTTCTTCTGTATAGATTGATAGATATTTTTCTGAAAAAGTTTTAGCAAGAATTCAACTTAATCCCATAATATTTTATTATATAAATTTTTTATTATATAAATGCAATTTTTTATTTTCTATTTATATTATTTTATTTTCTATTTCTATTTTATATTATTATATAGAAATAGAAAATTATAAAAAATAATAATAGAAATATTAATAAAAATAAAATAAATATAAAAAAAATTTTAAATTAAATATTAAAAATATTCAAAATAAAATTAAAATAAATATTAATTTAATAAATATTAAAAATATATATATATAAATAAATATTAAAAATATATATAAATATCATAAAAATAAAAAAGAAATAATAAATAAGATGAATAAATGAGTTCTTTTTAAATATCTGCATTTTCAAGTAACTCAATAGGATAGATTCACCAATCTTACACTTCTTTAAGTACCAAAGATTCAACTAATCTAATAAGGAATCATCATATTTAATTTATAATATAAATTAAATATAAAAAATATGGAATTGATAATTAAGATTAAGTTTCCTACTTTGACATCATTAATTGAATAAAGTTTTACAGTAAGAACTGTCATAAAATAGAGAAATTTTTATTTCTCTTGGAATTGAATCATCAATGATTTAAAGCAGATAGATCAAAGAATAAATAAAATTTCTTTTTTATTTCTTTATTTCTTTTTTTTCATGAGATGAAAAAAAAGAAATAAAGAAAGACTGATGTAAGGGAAGATTTCAGTCCTTATTCTTTCGATTCTGATTTTATCAATTAGATGAAAGAATAGGGGTTTCCTATCTATCAGATAGATTGAACGATTGTCACTCTTATAGATATAGATATTTTATGTTAAATATTTAAGTTCAATATTTAAATTTTCAAATTTTTGAAAATGTAAGAGATCACAAATTTTTTTTTTTTCACAAAAAAAACTACTGTCACTGAAATAGAGCGATAACAATATATACATATAGACTATGCCCTTCCTCATTTTATATACGTATTTTGTTTGACTTAAAATTCAGTAATCTTTCTATTATCTTGTCATAAAGTAAAAAGTAAAGTGAATAAAATGTATGAAGTACCCCTGTCTCAATCTTTACATAAATTTACAATTATTCATTAGAGCCGAACATGAAATACCCAAAAATTTAAAATACATCGATTACATATGCAACTTGATTGTTGATTAATAAGATTTGGACAGACGCAGATATTGAACTAAATACCTTCCGTTGCTGATTAACTTCTATCTACTCCCCAAATTCTATGGTAATGATAAATCATAAATCAAAAAGAGCCTTTTTTTTTTCGGGATGCTAACTATCTTGTCTAAGTACAAAGCCAAACAAGTATAGATTAAGTCCTTGCTCCTTTTTTATTTTACCCTAACCCAGTCTTAAGAAAAGACTTAATCCCCTTAATTGAATTCAATTTCAATTCAATTAGAGTACCAAGAACTCCCTCTTGTTTATAAATTCAGAGATCCACAGAAAATTAATAATTGGACTACTTCATTTAAAGAATAGGGAATAAGAGATAGGAAATATAGGTTCTTTCACATTTCAATTCAAAGTGCATCTCAATAAGGGACGTAAGGTTTTTCTAAATAACTAACTTCCATTAATATGAATAAAATAAACAAAACATATGATGAAAAGCCCGTCCTATTTTTGTGAATTCAAATCCTTGTCTTGTATTGTAATCTAAGTCCCTATCTTACCTGGATTATAAATAGATTCAGTTACATCTGCGTATGATTTGAATTCGATTCAGTTCAAGTTTGTGAAAAAAAAAAAAGATATGATTCCGAGAAGAATCATTAAAAAGCAGAAAAAAGAATAACATTCTATTCAATATTAGACCTTTAAAGTTGTTCAAAAAACAATATTTTTTCTAATAGAATTAAATAGGCTCTGGGACGGAAGGATTCGAACCTCCGAATAACGGGACCAAAACCCGTTGCCTTACCACTTGGCCACGCCCCATTTAAATTTAAATTTCTATTCGACACTAATAAAGAATAATGTTGGTATTGGTTGGTCGTCAATTCCCGTCCAAATATCTAATTTATAGAATAGATTAGATTGTTACTAGGATTTTGACACGTATAGATATAAAATGAAATTGAATTTATTGATCATTACATATAATTCAATTAAGATATTGTATGAAAGTATAGTTTCTTCTATTTTCCTTTGAGAATGGGAGGATTTTTGATTGGGTGAATTCAAAGAAAAAGAAGGATTTTTTGTCTACCTTACTTTCTTCATTTTTACTTATATCAATAACTCAATCAAAATACAATTATCTCCAAGAACAAAAAAAAATGTCTGTTATGCTTAATATCTTTAGTATGATCTGTATCTGTATGAATTCTGCCCTTTATTCGAGTAGTTTTTTCTTCGCCAAATTGCCCGAGGCCTATGCTTTTTTGAATCCAATTGTAGATGTTATGCCAGTCATACCTGTGCTTTTTTTTCTCTTAGCCTTTGTTTGGCAAGCTGCCGTAAGTTTTCGATGAGATCTTTAATACTATCCTAGAACCTAGAAAATTCATGATTTATTCCAAAAATTCTAACAATTGATAAGATCAGATAAGTCTTACAACATGAACCCTCAATTCAAACATTGAAACTCTTGGATAGACGTGATAAATCTGAATCACCTCATTTCCCCACTTTTTTTCTTTTCCAATGAAAGACACTAACCCTATTAGGGTCCTCCAGAATATCTAATTCTGGATATGAAAGAAAATTTTAGTAATGAAAGACTCTTATGACAAATGAATTTGAATTTCTGAAAATTTTTTATTTCTGAAAATTATTTTCTAGTTCTAGAAAGCACTTCATTTCTTGGTGTCAAAATAGGATATGTGGTATAAAAATAGACGATCTATTCTC-TTTTTTTTTTTTTTTTTTTCAAAAAAATGATCTTGGAGATTGTGTAATGCTTACTCTTAAACTTTTCGTTTACACAGTAGTGATATTCTTTGTTTCTCTCTTCATCTTCGGATTCCTATCTAATGATCCAGGACGTAATCCTGGACGTGAAGAATAAAAAAGGGGTTTTCGTTTTCTTTGCTTGATTTTTATTAAAGTTTCTTAGGTTTTTTTTTATCTATTTCACGCGTTTAACTACGAAAAAGAAAGGGGATTTTCAAAATTTTAAAGATAAATCAAATATCAAGTCATTAAGGGAAATGGAAAGAGAGGGATTCGAACCCTCGGTACAAATAAATCGTACAACGGATTAGCAATCCGCCGCTTTAGTCCACTCAGCCATCTCTCCCAATTGAAAAAAAAAAAAAAAAATTACTATGTTACATTACATGTAAAGTAAGGATTAAAAAGTCTTTCTTTCTCTCTTTATCTTTATTATATAGATTATAGATATGTACTTTATATTATATAGATATATACAACTTTTATCAGCAATTCCATTTAGATAAAGTAAGGGCTGGAAAGATCAAATATAAAGAAAAATAAAGAAGACTTTTTTGATTTTGTTCAAAAGGGCCTTTTTATTCCCGTGGCCGGGCTAGGTCAGTACCTAGTCGGCCCTTTTTTTTGTTCCAACGAATCATAGATAAAACAATTTATCTGATTTGAAAAGAAAAATATTTGTTATTAACGCAACAAGAAAGTGTCATTTCTTATTATTCTTTCTTCCTTTTTATTTTCTTTTTTTTTTTTAATTTAACTACTTTTACTGGAAAACTGGAATAAAAACTGGAATAAAAAAAGAAACTATGGATTCTTACACAATGCATTTTTATGTTATGATTTCGGTGTTTTTATCAAGCCATATTTATAAAATTCCTCCAGTAAAAGAAAAGATAGAACTTCTTATTTAATTATTTAAATGAATCCTCTTTTTCTAATCTTATTAAACCCCACGAAAAAAGTTAACACTCTAAATTTCATGATTCTTTTATGATCCTATCTTGATTACGCCTAATTCCCCCGTTCGACAAAAGATCCATTTGTATACAATAATCACATTGTAGCGGGTATAGTTTAGTGGTAAAAGTGTGATTCGTTCTATTAACCCCCTTAATAGTTAAGGGTTCTTTCGGTTTAATTCCTATTCCGATCAAAACAAAAACTTTATTTCTTAAAAGGATTTAATCTTTTACCTCTCAATGACAGATTCGAGGAAAAATATGCATTCTCGTGATTTGTATCCAAAAGTCAATTGGAAACTGAAAAATTGGATTATGAAATTGCGAAACATAATTTTTGAATTGGATTAGGATTAATACTTCCAATTAAATAAATATAGATAAAGGATCCATGGATGAAGATATAAAAGTAGATTTCTAATCGTAACTAAATCTTCAATTTTTGAATTTGTAGAAAAGAAATTGAAGCAAAATAGCTATTAAACGATGACTTTGGTTTACTAGGGACATCGACATTTTGTTTTAGCTCGGTGGGAACAAAGTCCTTTTCCTTAGGATTATTTCAAATAGAAATATAGAACGAAGGAACTAGAAAGATTGTTAGAATCGCCTTCTTCTAGAGGGATCATCTAGAAAGCGAGTCGTTTTGAATGTATTCAGACAAAAAGCTAACATAGATGTTATGGATAGAATTTTTTTTTTTTATTTTTTTTTTTCGTTCACATCTTAGATCTAGGAATTTATCCATCTTCCATAAAGGAGCCGAATGAAACCAAAGTTTCATGTTCGGTTTTGAATTAGAGACGTTAAAAATGCTGAATCGACGTCGACTATAACCCCTAGCCTTCCAAGCTAACGATGCGGGTTCGATTCCCGCTACCCGCTCTAGATCTTCTCTTATATATTCTATACATTTATTCATATATTCATTCTTTATATTTCTTTCTATTAATTAATAGAAAGAAATATAAAGAATGAATTAATATATTAATTCTTATATATTCTCTATATTAATTCTCTCTATATTAATTAAGAATTAATGCATCATTGAATTAAATATACAATTCTTGAAAATCTCTCACATACAATCTGATTTTTTTTTTTTTTTTTTCAAAGAAGAGGCGGGAAGGTAAAAATGCGAAAAAATCGGAATGAATGAAAAGCGTCCATTGTCTAATGGATAGGACAGAGGTCTTCTAAACCTTTGGTATAGGTTCAAATCCTATTGGACGCAATTTAGTTCCATATCTTTATTTTAGATTTCTATGTCAAGAAAGACATGTTGAATGATTTGAATCAGAAGGGCTTGATTACTCCTTTTTTTACCTTTTTTAAGATAAAAGTTATCAATTTCTTTATGCTTGTTCCTGAAGTATAAAACGTTCCATCTGTTCCTGAATAGCTTCTTTCAAAAGGGCTTCTGCTTCCTCGGTGAATGTTTTGGTAGAAGATATGATTTCTTGGAACTGAGGTTTATTACTTTTTAAGTAAGTACGTAACTCAACAAGAAATTTCCTTACCTGTCCAATTTCTAATGAATCAAGATACCCATTTGTTCCGGTATAAATAGTCATTATCTGTTCTTCCACCGAAAGAGGAGCTGATTGGGATTGTTTGAGCAATTCACGTAATCGTTGACCTCTTGCCAATTGATTCTGAGTAGCTTTATCGAGATCAGAAGCAAATTGTGCAAAGGCTTCTAATTCTGCGAATTGTGCCAGTTCCAATTTTAATTTGCCGGCTACTTGTTTCATAGCTTTAATTTGAGCAGCAGATCCTACTCTGGAAACGGAGATACCCACATTAATAGCAGGTCTGATTCCAGCATTGAATAGATCAGCGGATAAGAATATTTGTCCATCAGTAATGGAAATTACATTAGTAGGAATATAAGCCGAAACATCTCCCGATTGAGTCTCAACTATTGGTAAAGCGGTCATACTTCCTTCACCTAAACGAGAACTTGATTTAGCGGCTCTTTCCAAAAGTCGTGAATGCAAATAAAAAACATCCCCTGGATAAGCTTCGCGACCAGGCGGTCTTCGTAATAGAAGAGACATTTGGCGATAAGCTTGTGCTTGTTTGGAGGGATCATCATAAATGATTAAAGTATGTTTTCCACCGTACATAAAATATTCAGCTAAAGCTGCTCCTGTATAAGGAGCAAGGTATTGTAATGTAGCAGGGGAATCCGCCGTTTCGGCTACTACAATAGTGTATTCCATCGCTCCCCTTTCCTGGAAAGTAGTCACTACCTGAGCCACAGAAGATGCTTTTTGACCAATAGCTACATAAACACATATTACATTTTGTTCTTGTTGATTGAGAATCGTATCTGTGGCTACTGCTGTTTTACCGGTCTGTCTGTCTCCAATAATTAATTCTCGTTGACCACGTCCTATAGGGATCATCGAATCAATAGCAATAAGTCCCGTTTGAAGAGGCTCATATACGGAACGTCGAGAAATAATACCCGGAGCGGGAGATTCAATTAACCGAGATTCAGAAGCTGAAATTTCACCTCTACCATCAATAGGTTTAGCCAGGGCATTTATAACACGACCCAAATAGGCCTCACTCACTGGTATCTGAGCAATTTTTCCTGTTGCCTTTACAGAACTTCCTTCTTGTATCATCAAACCATCACCCATTAATACAACACCAACATTATTTGATTCCAAATTCAGAGCAATGCCTATTGTACCCTCTTCAAATTCTACTAATTCACCTGCCATTACTTCATCAAGACCATGAATACGAGCAATACTGTCGCCTACTTGAAGTACGGTACCGGTATTTACAATCTTTACTTCTCTATTATATTGCTCAATACGTTCACGGATAATATTACTAATTTCGTCGGCTCGAATGGTTACCATGAGTATTTCTTAATTCTTTTTTG------AAAAAAAAAAAAAAAAAAAATAATGCCTACAGTAGAAGGACTAATCGGTTATTTCTTTCATCGCACCAAACATACCAATATTGGCACTGATGGTACGTAAATGTAATTCGTTGTTCAAACAACTATTCAGAGTTCCTAGAGCTCCTTGTAAGGCTTGTTGGAAAACCCGTTGTCGGACTTGATTAATCGTCCTTTGTTGTTCAAAATGAATGGTTTCATTTTTGTAATTTTCTAATTGTTCCAAAGTCTTATAAGTTGAATTAATAAAATTCAATTTTTCTCGCTCTATCTCAGAGTACCCATTCACTCGAAACTGATCTGCTTCCATTTCCACTTTCCGTAAGCGAGCCCGGGCCTTTTCTAGCTGTTCAATGGCCCCCCCACATAGTTCTTCTGAATTTCGAATAGTATTCAAGATCCTCTGTTTTCGATTATCTAATAAATCGCTTAATGAAAGTAGATTATTTTTCCATTCATTTCAAAACTTCCATGATCCCTTCCCGAACCAAACATGAATCTTTCGATTCATTTGGCTCTCACGCTCATTAATTACTTATGGTAAATTCCCATATCTTTTTTTTTATGGAATGAGCCTATCCTCTCTTCTCTGGTCATATTCAAAAATAAAAATATCGAAACTTATTACTAATCCAAGACCAAAATATTCAGAGGACTCTTCTGACCAAACAAAAAATATGTAATCGTCAGCAAAGTTGTTTCTTTTTTTCGTCAAATCCAAAAAATTCTTCTTACTTTATACATAACCTAATACATAGGTTGTCGATTCAGCATTGGATGAAAAAAGGATGAAATACCCATTTTTCCAATAAACGGTTCAAATCATTTTTTCAATATGAGTGTTCTATATCGAAAAAAAAAAAATACATTTATTTGGAAACCATCTCTGTATTAACATAGTGGTAGAAAGAGTACCCTGCTGCGTCTGGACTTCAAACGATTTAGCTTTAACCATGTTAACAGTGCCACATTACTGGTTCAAAGAGAATCAAAGTAGATTTACCAATAAATCACGAAATGCTATGGTTCTTGCATATAATTTCTTAATTTATTCAGAAGTAATTCGCGAAATCATGCACCCTTTCCTTTTTAGTTATAAGGAAAAAAGTACAGCTGGTTGGATCCAGCCTATTCTTGAAAGAAACAACTCGCACACACCCCCTTTCCAAAAAAGATCAATACACCAAAGACCACACTTAGATTTATTGGATTTGTTGCTAAAATATCGGTATTAAACCCGAAACTCCCGGCGGATGGCCAGTAGCCCAAAGAAAGGAAAGAATCGGTTACATTTTTCATATGATCTCCTCTTATAGATAGACTACAAAATCGAACAGAGTTCTTTTTTTATCACTTCACCCCTTTTTCTTTTTTATATATATTTATATTTCTAAATAAAATTCTAAATAAAATAGAGTCAAAAATAGATTTTGATTTAGAAATTGTGAACTACCCTTTTCAACACTTCCCCTTTCCCTTGGACTAATAACGGGAAGGACAAAAGCGAATCGGTATGCTAATTCCTCATACTCAAATCAGTCCTTCCCATGGATTATTTTCTCAACGAAAACGAATAAGTAATTATAGGAGTGAAATCTTGATATAATTTGAAAAAACAAACGACAAGTCCAAGGCAACAAAATAAGAAAAATACGTATTTTTCATATTTATAGGATTAAACAAAAGGATTCGCAAATAGAAGTGCTAATGCTACAACCAGTCCATAAATTGTTAAAGCTTCCATAAAGGCCAAACTAAGCAATAAAGTACCTCGTATTTTTCCTTCCGCCTCGGGCTGTCTCGCGATACCTTCTACAGCTTGGCCCGCAGCAGTACCTTGACCAACTCCAGGTCCAATAGAAGCAAGCCCTACGGCCAATCCAGCAGCAATAACGGAAGCGGCAGAAATCAGTGGATTCATGATAAGTTCCTCGCACACACAAAAAAAAAAAAAAAAAGAAATGGTTAATGATACAACCAACCAATGAATTATAACATAATTATTCCATCACTAAAATTCATCCAGTCGAAGTAACCGAAGTAACTAAGAACTTCGAATTGGAGTCAAAATATTATTGAATCATCAGAACTACTTCGATATCTTCTATCCACAGAATCTTTGTGAATTCATACGACTTTCGTTCTTCCATTTCTTTGTTCCGAACCGTTCTTTGAATTCTTCGATCTTTTTCTTAATTTCATCTGTTTATTCAATCAACTCACAGTCACAAACGAGACGGAAGGATTTCTATTGGAATCCTCATCTAAATTCACAGTAGTAGGGCAAATTAGATATATCTTTAGTTCATATATATAACTAGTCAATATCTAATATCACATATACATGTCTTTCTTCCATAACGTAAACCAACTATTCCTATCTTAGATTCAATCGAATTCTAGAATCATTCATCAAAACATCCACAACAGTTGACTTATAGCCATTAAATTACATAGACCTAGTTCGACTCTTCTTCTCCTAACCAACCCATCTTCCCATTTTTTTTGTAAATTCTTATCCCCCTTTTCTTTATCATTATCCCACATGGATAGAATCGAAATGGACAAATTGATTAGGCCGAATCATTGCATAGAAATATCATTATTAGATTGATCTAAGTTCATGCAATTTATTATTTATTAAAAATTTCTTTTGGTCAATCGTTAAATTGAATAAAATAAACTGAAGGAATAATCGTTCTATAGAACATACTTTTTTTTTATTTAATCACACGCCATAAACATACACCACAAGAATTCTTATTCAAATTAGTACTCCTAATATTTAAGGATTGACTGAACAATATAAATAGAATCTTCATTGAGGAGAGGTATGATATAAGTAGACCAAACAGGAATTTTAGGAAAAAGATCTTTTAGATCTCTTTCCTTTTTTTTTTTTTTACAATTCTCTAATCTCATAATCTTTTTTGTTATTACTCTAGATCGTATATAATGCATTTGTATATTCCCTATATTTATATTCTCTAAGTAGAATATATTGAGCTACGCATACATTGCCTTAAACTAGGTTAAAAAAAGACTATTTATTTCGAAAACTAGTCAATGATGGCCCTCCATAGATTCACCTATATAAGCCGCGGCTAAAGTTGCAAAAATAAGAGCTTGAATCCCACTTGTAAATAATCCAAGGAACATGACAGGTATAGGAACCACTAAAGGTACTAAAGAAACAAGAACAACAACTACTAATTCATCGGCTAATATATTCCCGAAAAGTCGAAAACTAAGCGATAAAGGTTTTGTGAAATCTTCTAATATGTTAATGGGTAAAAGGATTGGAGTTGGTTGAATGTATTTCCCAAAATAAGCCAATCCTTTTTTGCTAAGACCCGCATAGAAATATGCCACTGACGTGAGTAAAGCCAAAGCAACAGTAGTATTTATATCATTCGTGGGTGCGGCTAACTCCCCATGAGGTAATTGTATGATTTTCCAAGGTAAAAGAGCTCCTGACCAATTCGAAACAAAAATAAATAGAAACATAGTTCCAATAAAGGGAACCCAAGGACCATATTCTTCTCCAATTTGGGTTTTACTCACATCTCGAATGAATTCAAGGACATATTCGAAGAAATTCTGACCGCCAGTTGGAATGGTTTGTGGGTTCCGAACAGCTATAGTGGCTGAAACTAATAAGATAGCAATTACAACCCAAGAAGTAATAAGTACTTGGCCATGGACTTGGAAACTTCCTATTTTCCAATAGAAATGTTGGCCTACTTCCACACCGGATATATCGTAGAAACCTTTTAGTGTGTTGATGGAACATGATAGAACATTCATATTGCCCTCTGACAAAAATAGAACTTTAAACGAAATTATTTTGATTCAACCATCTCTTTCTCGACTTGCCTACTTGAATCGTATATTTTGAATACCAACTAATTACATAATATCCCCAGTTTTTATCTCTTTTTTGAGGTTCACAAATAGTAACCAATTCCATAAATCTATGTAATGTAGTTTCCTAAGTAATTTATTTATCTTATTATTAATCAAGGATTTATTATATAGCTAGAACGACCCTCACAAATTGCGAATACTAATTTGTTAAGAATTAATCGGATTGAAGCTATAGCGTCATCGTTCGCTGGAATCGAAATATCTCCAAGATCGGGGTCACAATTTGTATCGATTAAACAAATCGTAGGAATTCCCAAAGTAATACATTCTCGAAGAGCCGTATATTCTTCGTGCTGATCAACAATGATTACAATATCGGGTAACCCTGTCATATATTTAATCCCGCCCAGATATGCTTGCAAGTGAGATAATTGTCTTTTCAACATAGCTGCATCTCTTTTTGGAAGACGATTGAGTCTGCCCATTTTTTGTTCCATTCTCAAGTCTCTAAACTTATGAAGTCTCGTTTCTGTAGTGGACCAATTCGTTAACATACCACCGAGCCATTTTTTATTAACATAATGACATCGAGCCCTTATTGCAGCCCGTGCTACTGAATCAGCTGCTTTATTTTTGGTACCAACAATTAAGAATTGTTTTCCCCTACTTGCTGCATCAAAAACCAAATCACAAGCTTCTGATAAAAAACGAGCAGTTCTAGTAAGATTTGTAATATGAATACCTTTACGCTTTGCAGAGATATAAGGTGCCATTCTAGGGTTCCATTTCCTAGTACCATGGCCAAAATGAACTCCTGCCTCCATCATCTCTTCCAAATTGATGTTCCAATATCTTCTTGTCATTTTCCTCCACACTTACCCTCCCTTTTTC-AAAAAAAAAAAAAAAAAGAGACGAGGTACCCTGAAAAATAAATAAATGTTCCGACGGAACCTTCTCTTCTACCGTGGATTGGCCGTAGATGCACGATCCAAGCCCTTATTCTTTTCTATTCGTTATTTTCTTTACTTTATTACTATTACCAAATCAAATGACCGGGCCAAATACAGCCAAATACAGTATAGTTAAAGTTAAAAGTATGAATCTGCTCTTAGGAATCATTTAATCCTATAAATGATTGTTCTGATGTATCATGGAAATTCTTTGAAAGACAAGAATCAAATAATTTTCTGTGGTGGAACAAAATATCTCTCATTTCTCCCTCGAATAGATTCTTCTTTTTGGTTTCCAAAGGAATGTTGTTATGCTGTCTTGAAGTAGGCATTAATCCTTTAAATCCGGTACCAACGGGTATCATTCCCCCCAGAACAACATTCTCTTTCAAGCCTTTCAACCAATCGATACGACCCCGGAGAGCAGCTTTTGCTAAAACCCGAGCAGTTTCTTGAAAACTCGCCTCAGATATGAAACTTTGAGTATTCAGAGATGCTCTTGTTATTCCCAATAAGATGGCGCGGTAACAGATCCCTTCTTCCAAAGCACGCCCCATTCGTTCCGCTCGCAACAATCCAATTAGTTCTCCGGGTGAAAAAACATTAGACATTCCATCTTCTGAAACCAACACTTTTGATGTTATTTGACGTACAATAATTTCTATATGCCTATTATGGATCTGCACCCCCTGGGATCGATAAACCTTTTGGATCTTATTAACCAAAGAGATACGACTTTGCACTATAGTTAGCTCCGCACCAATCAAGAATCCCCAAGGAATTCCAAGAATTCTTGTTATACGTTCGTTCCAACCCTCAACCCTCTTTTCTAGATTCATCGATATTGAATCAATCGAACGCACTTCTAATACCTGTTCCACTTTTGGAAGACCCTGTGTTATATCACCGGATCTCGATTTTTCATATATAAATGTAACTAATGTATCTCCTTCGTAAAGGATTTCCCCATAATGGCCATGAACAGTTGCTCCTGGAGTGGCCAAATAGGGCTTAGCCCATCGTATTACTACAGAGTCAACTTGAACAATTAGAATTTGACCCGATTTTAGATGTGGCCCCTTTTTAGCTATACATATATTTTCACAAATAAACTGCCCAAGACTCATTTTTGTAGATGTCTTTTCACAATAATTGTGATGGAGAAAATACCAATCCAAATTGAATGGATTCACAATGATCTTACTGCATGGATCGGGATTATAAAATTTCCCATTTTCATCCATGAAATAATATTTAATTACTTGAAAAGTCTGTTTTAAATTGTCAAATTGTAAATAGTTAGTTACCGGGATCTGATTATAAGTTATCAAATAGTAAAATGAATAAAAATTCGCAATTTTAAAAGCTGTTCCTAAAGGGCCCAACGAATTCCTAATTTGCATTAGGGGATTTTTTTTAATTGATTCTTTTATCACATTGGACAATTTTACATCATTGAATGGACCCATTCGAGAACAATTGGATGATGACAAAATTATCAAAGATTGGCATTCCTTATTTCTATTCAATAACGTATGAATAGTTCCTTGATTCTGGTTAAGGGATTGTTGAATCTTTGCCTTGGAATAGAAAAAAGTAGAAGAAAACGGATTGATATTGGTGCGATCTGATCCATTATGAGAGATCAATCCGGAACCCGATGGATCATTTCTTTTTCCAGTATACGGAATAGAGGATTTCACTAAGTCGATTCTTAGGAAATCTCGAATCAAACCATTTGTCCTTATTTCAACAAAGGAAGCACGGACCTCTTCGATAGAAGAACTTTTTTTGTCATTGTCCCAATTCAATACTAAACAAGTTCGAACTAATTGAATACTTGTGTCAGAAATTCCCCGAATTGGTTTGCCGTTTCCATAAAGGATATAATTGACAACTTGAAGTTGCACATTATCCCTTTCCTGCAGCAGATCCGGGGGGAAAAGTGTTGCTAAATTTATACCGTCCGTTAGTTCATATGTAACTACAGGTCGAACCAAAACAAAATACTTTTTCTTGATGGGTGTGATCCATTGGACATAGATCCAATTTTTCAATTTTTTGAATGCTTTGGAATCTGTTTTTCCTATTCTTGGTGGTATCAAGATGCCACTGTGTCGAGATATCTTATCTGTCTCGCCAGGAAAATGAATATCTCCAGAAAAGATTTTAAGCTCAATTCTTTTTTTTTTTCTTTCCACTCGTACTAACCCGCCTACTCGGCTCCTTGTATTTAAAGTGATTTGTGTATCTACCCCAATGATACTATTGTTCCGTACCATTATGGAAGAAGATCCAGGTAAGAGATGTACTTCCTCGGGAATGAAAAAAAATCGATCTACTTTCATTTGGTATTTTGGCCTAAATTCCTTGATTCCTCGATACTCAATCAAATCCTCTTTTTTGACGATTGAATGCACTTCAATAGTCCCATATTTAGAAATTCCCGAACTCTTTCTTCTGTATCGAGGATCATCGAAATAAGCAAGAATACTATTTCTACGGAAAATACCATTTATGGGTATTTTAATCGAAAGACCTGAAGGGGACATTAGTTCTTTCTCTCGTTCTTGAATCGATTGGAGTGGAATGGTGAATCTATTTCTTCGCCTCTTTGCCAATAAATCCGAATTATCGTGGAGAATGGCAGGATATATAAGATTATAATGACCAGTGCATACGATTCGATTAAGTTCTGAATAATCAGGAATCCTATCTTCTTTTTTACCATAAAAATCCGAACTAAATAATTTGTGTCTCACTTGATCATTATTCAATGAGGGATTAGAAATATATCTTCGCTTGACAGAAAGAGAATGCACGTTCGTTTGATCTTGGTCCTTGTGGAGCGAAAGGGAGGCTATACTGGATCTGCACGGCTTTCCTGATAATATCCATAAATGACTTGTTTTTGGTAAGAGATGAACATTACCATATGTAAATTCAGGTGCATGATACACATCGGTACTCCAGTGCATTTCTCCTTCTGAGTCAGAATAAATATGTTTTCTGACTCTCTCCTTAAAAGTGGATGTTCCCGCGCGAATCTCAGCAATCACTTGTTCTGATTCTACATATTGATCATTTTGAACTAAAAGAAAACTTGTAGATGGAATATTCACATTATGTAGAATATCTTCACTCTCAATAGTTACATACAAATCTATAGAACATAGAAAAGCAGGATGTCCATGACGTGTACGTGTCGGATGAACCAAATTTTCATTGAATTTTATTTTTCCATTAGAAGGGGCTCGTACATGTTCTGCAGTACCCCCTGTGAATACTCCGCCGGTATGAAAAGTTCTTAATGTTAATTGAGTACCGGGTTCTCCAATAGATTGACCTGCAATAATACCTACAGCTTCTCCCAATTCGACCAGGTCACCATGAGTAGGACTCCGGCCATAACATAATCGACAGATCCAAGATGGACTCCTACAAGTAAAGGGAGTTCGAATAGATATTGGTTGTGCTCGAAAGGTTATGAATCTATTGATAAGTCCAACCCCAATATCTTGATTTTGAGTGGCAATGCATCGTCGACCCATATATATATCATCCGCTAATACACGACCAATTAATGTTTGGATAAAAATTCTTTCCGGCATCATCCCATTTCGAGGACTCACAGAAATACCTCGGACAGTGCCACAATCTGTTCGACGTACAACAATGTGTTGAACTACTTCAACAAGTCTGCGCGTGAGATATCCAGCATCTGATGTTCGTACAGCAGTATCCACAACCCCCTTTCGGGCTCCGTAGCAAGAAATGATATATTCTGTTAAAGAGAGTCCTTCGCGTAAATTGCTTTGAATGGGTAAATCAATCATTTGTCCTTGGGGATCCGACATTAATCCTCTCATACCTACTAATTGATGTACCTGAGATGCATTTCCTCTAGCTCCCGAAAAAGACATTATATGGACTGGATTAAAAGGGTCAGTCATCCTAAAATTAGGATTCATTTCTTGTCGCAAATATTCACTTGTAGCATACCATATCTCAATGGATTGACGTAATTTTTCTACCGCGTGTACATTCCCATAATGGTGGTGTTTTTCCAAAATCAAACTTTGTTGTTCAGCATCTTGAACTAGCCATCCCTTCGAAGGTATTGTTAAAAGATCATCAATTCCTAATGAAATAGATGTAACGGTGGCTTGCTGGAAACCCAGAGTCTTTACTTGATCCAGGATGTGTGATGTATATGCCATTCCGAAGTGATCTATTAATCGACTAATAAGTCGTTTCATGGCAGTTCCGTCTATCGCCTTATTGTGAAAGACCAGATTGGCCCGTTCTGCCATAAGTACCTCCATATTCCGCTGAGTAGGATTCGACAATGGGTTTGAGTCAGTGATTGAAAAACTTCCTTTTCTCGATCTTGATTCGCGTAGAAATTCCGGACCTATGATCCTAGTTGAACCGAAGAGACCCGAATTTTCACAGGTCTCATAGAATTTTACTTATATATGATTAGGTACTATATGAACAGGCTCGATAAAACCCTTGTATGGCTTCTTCGATTTCTCGATAAAGAGAAATATGACCAACAGTGGTTCGAATATATATATAAAGAATTTCTTTTTTTATACTTCTTACTATTAGATAGTGCCCATAAATCTCATAATAAGTACCCAAAGATTCATAGTGAACCTCGATGGGAGCTTCTCTTGAAGAAATAACACGTTGATCTAGTCGCCACCGGAGCCACAGAGGGCTATCTAAATTGATCCGTTTCTGTCGATAAGCTCCAATTGCATCATAGGAATTACAAAAAAGGGGTTCCTTTTTTTTTGTATACTTATAGTTATAATCGTCAATTCTTTCATTTTGATAGTTTCTGCGATTATATGGATTATACCTATTTACACAAATACCACGACGATTCCCGCTCGTTAATATATAGAGTCCCATAAGCATATCTTGAGTTGGTACGGAAATGGGATCTCCAATAGCTGGAGACAAAAGATTCATATGAGAAAACATAAGTAAACGAGCCTCTGCTTGAGCCTCCAAAGATAAAGGTACATGAACAGCCATTTGATCCCCATCAAAGTCTGCATTGAATCCCTTACAAACTAATGGATGTAAACAAATAGCACGCCCTTCCACTAAAACGGGCTGGAATGCCTGTATGCCCAATCTATGCAGAGTAGGTGCTCTATTCAACAAAACAGGATGCCCCTGCATAACTTCCTGAAGTATTTCCCATACAATCGGTTCCTTTTCCCGAATTTTACTCTTCGCAACTCCTATATTCGAAGCAAGATGTTCTCTAATTAGACCACGAATTACAAATGTCTGGAAAAGCTCTATTGCTATTTCGCGGGGCAAGCCACACCGATGTAATGAAAGTGAAGGACCTACGACAATGACGGAACGCCCCGAATAATCGACCCGTTTGCCAAGCAGAGTCTCACGAAATCTTCCCTCTTTGCCTTCAATTACATCTGAAAACGACTTGTAAACTTTATTATGCCCGTCCCTCATTGGTTGTCCGCGGATTCCATTATCAAGAAGTGTATCCACGGCTTCTTGTACCAATTTCTCCTGGCACATTACTAATTCTCCTGGCGTAGATCTACTTGTTGTTAATAGATCAGTAAGAGTGTTGTTACGATAGATAACTCTTCTATAGAGTTCATTAATATCCGAGCTCATTAGTTTACCCCCATCTATCTGAATGATCGGTCTCAACTCGGGAGGAAGAACTGGTAATAGACACAAAACCATCCATTCTGGTTCTATATTTGTTCGAATAAAATGCTTTGCTAATTCCATGCGTCTAACCAAAAAATCCTTTCTTCTTCCAATTTTTCGATCTTCCCATTCATTCCCTGTGGGCCCTTCTTCCCCTAATTCTTTCCATTCTACCAATGAAGAATCTATAATAATTCGTAAATCTAGATCGGCTAATTGTTCTCGAATAGCACCTGCTCCAGTAGAGATCTCTCTATTTCGAAATGTATCGAAGCCTTGTGTAGTAAAAAAAAGCGGGATGCTGTATTTCCAGGATTGGATTTCATATTCGAATGAACCTCGTAATCGTAAGAAAGTAGGTTTTTTAACTATGGGCCTAGCAAAAGAAAAATTGGGATAGGATCTTATAGGATCTCCCCCCTTCAAAATCGGACATGAAAGTTTCCTTTCATCCGGCTCAAGTAGGTACACCAAATAAAGATAAAGAGGGGAGTTCTCGCTTTAAAATTCTAGAAACCCCCCCCAAAAAAAAAAGATCTACTCCTTACTCAAGTTCCCAGTGAAAACCAAGCAAGATTTCATTTCCTTCTTCCTTTTATTTAGATTTTTTAAATTCTTTATTCAATTACGACATAAATGAAATGTGAAATTCTTGAGTAGTCTACTTCCCTTCAAATGATGAATGCCCTTACTTAATTAAGATTAAGGGAATACCTTGAAATTCATAAGGGATTTACTTGTCTATGTATCGTTCCATTCGATCTTTTAGGTCCCAACTTCACCTCGACGGTTATGTCACGATGCCCTTAAAGCCCATATGCGATGGCTAGACTCCTGTAACCATGACATATTTGTTGCTTACTTGAACATAATTTCTTTCTAAAAGAAAGGAATAATTCCACAAAAGAAAGAAGTCTTTTTACGAGGTACAACTATAAATTAAATTCTTATTTATTTGTTACGAAATCGACCATAGATCAATTCCCCTTTTTAGTTGGGAGTATTGAATACACCCATAATTCTGAGCTTCATGTTAATCCTCCCAAGAGACATGTCAGGTCCAGGGCATCCCGATTGGATTGAATGGGATGACAGTTTCTCATTCCGAATCTGTAAAATCAGAATTTCGATCAAATCACACATCGCAGTATACCAGGCCTTCTAATTCTTTAAGAGGTTTATCTAAAAGATTCGCAATATAACTAGGAAGACGTTTCAAATACCACACGTGGGTTACTGGGCATGCCAGTTTGATGTAGCCCATTTGGTATCTTCGTATCCGAGAATCAACAAATTCAACTCCGCATTGTTCACAAAATTTCGGGTCTTCTTTTTCATCTCCGATTACTCGATAATTTCCACAAGCACAAATTCCACTTTTTATAGGCCCAAAAATTCTTTCACAAAATAATCCATCTTTTTCCGGTTTATTGGTTTTGTAATGAAAAGTATAAGGTTTTGTCACCTCTCCAACGATCTCTCCATTAGGTAGCATTTTATTGGCCCAAGCACTTATTTGTTGAGGAGAAACTGATCCAATTCGGAGTTGTTGATGTTTATACCGGTCGATCATAGAAGAAAAGTTCTGATTCATTCCGATTAAGCTTCCTTCCTATTAATCTGGAAGTTCTTCTCAGATACAAGGAAATGATTCAGTTCCAGAGCCAAAGATCGTAGTTCTCGAACGAGCAATCGAAAAGATTCTGGAGCATCCTCAGGATTAGGTATTGTTCCTCCAATGATCGTAGTACCAAGTACTTCCTGGCGAGCTCTAATATGATCAGATTTATAAGTAAGCATCTCTTGTAAAATATGAGCAACACCAAATCCCTCTAGAGCCCAAACCTCCATTTCTCCTACCCGTTGTCCCCCTTGCTTGGCCCTTCCTCTAAGGGGTTGTTGTGTAACAAGTGCATAATGTCCACTGGAACGTCCATGGATTTTATCATCAACTTGATGAATTAATTTCAAAATATAAGGCTTTCCTATTATAACAGGTTGTTCAAAAGGATCCCCCGTTCTTCCATCAAATATTCTACTTTTTCCTGGATACTCGAGTTCAAATACCCATGGATTCGCTGTTTGCTTACTGGCTTCATATAATTCAGAAAACACTAGTTTTCGCGAAGCTTCTTGTTCATATCTCTCATCAAAAGGCGCTATTCGATAATGTCTGTCTAGCAGACTCCCCGCTAACCCGAGTGAACATTCAAACATCTGTCCTACATTCATTCGTGAAGGGACTCCTAATGGGTTGAAGACCATATCGACAGGTCTTCCATCTTGCAAATAGGGCATATCTTGTCTAGGCAAAATTTTGGAAATGATACCTTTATTTCCATGTCTTCCAGCTACTTTATCGCCTACTTTGATTTCACGTTTCTGTAAAATATATACACGAATCGTTTCTGGATTATAACTAGAACCCCCTTTTTTCTGGATCCATCTCACATCAATAACTCGACCCCTACCACCTGTAGGTAGTTTTAGGCAAGTTTCCTTTGAAGTAGATACCTGAATACCAAGTATGGCTCGTAATAATCTATCTTCCGGAGCATACGACGATTCTTTCACCATCTGGGGCGTTAATTTACCTACTAAAATATCACCCGTCTCTACCCAAGATCCCAGCATCACAATTCCATTTTTGTCTAAATTGCGTAATAAATGGGCTTCTAAATGTGGTATTTCGTTAGTGACCCTTTCGGGGCCTTGGCTTGTCACATGAGTCTGAATTTCATATTTCCGTATGTGAAAAGAAGTATAAATATCTCCATATACCAAGCGCTCGCTAATGAGTACTGCATCTTCAAAATTGTAACCTTCCCATGGCATATAAGCCACTAATACATTTTTCCCCAAAGCGAGTTCGCCACCAACTGTAGCGGCACCGTCCGCTAAAATTTGTCCTTTTTTAATGCATCTACCCCGCTGAACCTGGGGGTTTTGATGCATAGAAGTATTTTTATTGGAACGTTGATACATAACTAATGGAATGCTTAGAGTATCTCCATTACCTGATAAAATGATCTTGTCAGTATCGGTATAAATGATCTTTCCCTCGTGTTCGGCTATAGCAAGAGCCCCTGAATCTAAAGCCGCTTGGCGTTCCAACCCAGTTCCAACAATGCACTTCTCGGACCTAGAAAGCGGAACTGCTTGACGTTGCATATTAGAACTCATTAAAGCCCGATTCGCATCATTATGCTCGATAAAAGGAATGAGGGAAGCTCCAATCGAAAAATATTGGAAGGGAAAAAAACTTCGAAGATGAACCTGTTCCCATGCAATAGTTAGGAATTCTTGGCGGTATCGAGCTGGAACAACCTGTTCCTCCTGAATACCCGGATTTAACGCCAAAGAATTTCCTGCCGCTACCATATAGTATTCATCTCTACCTGGGGATAAATAAAGCATCCGTACCTTTTTTGATTTCTCGGAAATTTCATAAAAGGGGCTTTCTAGAAAGCCCCAATGACCAATCCTCGCATGAATTGATAAGGATCCAATAAGTCCAACATTGATTCCTTCAGATGTGTCAATTGGGCAAATACGTCCATAATGACTAGGATGGATATCTCGTATACGAAAACTGGCAGTTCGCCCTGTCAATCCTCCAGGGCCCAAATAACTCAATTTTCTCCCATGAACTATTTGTGTCAATGGATTAGTTCGATCCAAAACTTGAGATAATGGGTGTAAGCCGAAAAAAGACTCATAAGTAGTTTTTAATGGAGTTGAAGTTACCAAATTCTGAGGAGTCGGTATCAATTTATGCCTAATTGCTCCACATATAGTTCCTCGAACCACATTTTCTAAACGAACTAAAGCCAATCCGAGTTGATCTTGTAAAAGATCCGCTACAGAACGAATACGTTTATTTTTCAAATGATTCATATCGTCAAGTGTACCCATTCCAAATTTCATTCCAATCAAATGATCCGTGGCTGCCAATATATCTCGCGGTAACAAAAATGTATTGTTCTGAGGTATATCAAGGTTCAGCCTTCGGTTCATATTTCGTCGACCAATCTTTCCTAATTCACATCTTTGTTGAAAAAATTTCTTTTGTAATTCCTTACATAAGGATTCAGAAAATACCGGATCCCCGCCTACACAAGCAAATTCTTGATAAAACTCCAAAATGGCATTTTCTTTTGACCCAATTTTTTTTTTCTCCTTATCATTCAGAAAAGACAAAAAAATTTCAGGATAACAAACATTCTCTAGAATTTCTCTTAGATTCGAACCCATAGCTGATGATAGAACTAGAATAGATATTTTTTGTTTCCTACTCACACGAGCCCATATCCTTGCTTTTCTATCAATCTCTAATTCTGATCTTCCTCCCCAATCTGATATTATGGTGCCGGTATAGACCGAAATTCCGTTATGGTCCAATTCTGACCGATAATAAATACCGGGGCTTTGCAATATTTGATTGATCACAATTCTGTATATTCCATTTACTATAGAAGTTCCCAGAGAATTCATTAGAGGAATGTTTCCAATAAAAATTGTTTGTTCTTGCATGTCCCTACTCGTTTTCCAAATTAATCCCGCGGATACATATAATTCAGAAGAATATGTGAGTGATTCATACACAGCATCTCTTTCTTTTATCAAGGGTTCTACTAATTGATATGTTTCCACAAATAATTGAAATTCAATTTTTTGATCTGTATCTTCAATTTTTGGAAACTTATAAAGTTCTTCCGTTAAGCCCTGATCAATGAACCTACAAAATCCTTCAAATTGTATCTGATTAAACCCAGGTATTGTAGACATTCCTTCATTTTCATCCCGGAGCATTTTAAATTTCCCATTTATCTAAAAATCCCATTATTGGTTCATTCTTCATTGAATCATATAGATGATCTAGCAATAGTGGAATTTATATTCTGTTTACTGAATAACATGAAATTTTCCCCAACTCCCTATATGGAATGTATGAAATACGTATGAACGGAGGAATAAAGAGAATAATTTTCTACTCAAATTGGAATTTGCAACAGATACAAGTTGATAAAATATGCCTAGAAACAGAATTCTGCCACTTAGACTTATTATGTTATGGGATTTTGTATAGAATATCAAAACAAAAATGATTCCCTTTCTACCATTATTATGATATTACATATTCTAATCTGGTTGAATACAAAAAAAATAAACAGATTCGGTATTTGATCTTTTCACTGAGATAAAGACATAAAAATTAGAACCAATATAGAGTCGA-TTTTTTTTTTCACTTAACCCTCTTTTTTTCATGTATTCCATTCTTCAAAAAATGATTCGCAGAGAAGAGAGATATTTTTACCTATTTTTTAATAGAATTTGTAGAATACGATTGTGAAGTGTATAAGAGGGGTTGTATTTATTAAACATGTGCAGATATAGCTATCTATATATATCTGCCTTCCCCCTTATTGCCGTTCTATTCGGGGCAGCGCGGGTCGTGTGCTCTATCAAAATTTGAATTTTTTATTCAATGTATTTAATTTAATGAAAATTTGAAGCAGGATAATTTCCTGATAATTCTCTATAGGCAGCATATAGAAATAAAATACCCCATTAGATATCTGTGTAACAATTTCGATTCTGGGGTTTACATATACTCATAATTGTTGTTATAATTGAAATTGAGAAGGATTTTTTTTTTGAAAAGAATCCACATTGATTAGTTATGTATCAATTTGTATTTGATTATATCATTAGGAAAACACAAATTAAGATTCAAATCGAAGAATCGTTCATGAATTCAGAGTCAGCAGTCAATAGTTAATGGTTCAAATTTGTCATGAATTTTGGCTTTTGTGACTGAAAATCCACATTTTATTTATAGAAAGGGGAGGAGAAGTTTTTAGGTATTGTGTGTTTTGAGATACTATACAATCAATCAAAAGAGTGGATCAAATCCAATCAAAAAAAAAGGAAGGATTTTTTTAGGAAGGGGATTAAGAAAACAGGATTCAAAATGCAAATACAATAAAAAAAAGAAGTTCAGTAATCCAGGAAAATTTTCATCTATTTTGTATCCTTTTGGCGACATGGCCGAGTGGTAAGGCGGGGGACTGCAAATCCTTTTTCCCCAGTTCAAATCTGGGTGTCGCCTGATCAATAAAAGACTCGGAATCCCCCATTCTGTTCTGCTGATATAACTAGCCCGATTATTCCCCAGCAGAAGCAGAGGAAAAGGACCGTTGATACTTGTTTGATTCTAAGCATCAGGTCTGGGGGTTTTCTAAAAAATTTGAAATCCCTGAATCCTAGATGCAAGGAAAGATTATAGTGATGGAAGGGGTCGGAATTTATATATGGACTCACGAGAGTCTCTGAGTGCTCAGGCATTGAATCAATATTAGATTGGATGGATAATTGGCTTTTTTTATAGAAAAAGTGCAAAAAGAAATTCTTTCTTTTTGGCAAACCCCTAGTCATGAAAAGAATATAATAGACTGCCTCCCGACTCTTTCACAGAGACAATTGGGAAACGGTATGAATTAGATCAAATGGGAAATAGAGGTATGGAATAGATAGTGATCTATCTTTTTATGCTTTTTACTTATGAAGATCAACAAAAAAAAAAGTAGGCCTTAATTATTCCTACATGTTTTAAATTATTCCTCCATGTTTTATTAGTAGTATTCTTTTGAAATGTCACTACCTATTTTCTATTTTGCTTGTTATGTTTAATCTTTCCCGATTCGAAATCATATAGGAATTTCTGATAAATGGATTTAATAAATCCATTTATTGGATTGGTTCATCGATAGTGTTGGGTCAGAATCCCTTTTTGACTCTGCGTCATTGATTCCACTATTATTAGTGAGCAATAATGGAAAAATTCTTTCATATTCATAGAAATAGGGGACATAATTCACATGGATATAGTTAGTCTCGCTTGGGCTGCTTTAATGGTAGTCTTTACATTTTCTCTTTCACTCGTAGTATGGGGAAGAAGTGGACTCTAGAGGTACTACTAATTGAGTTGAGGAATCAAACTGTATCAATTGTTTTCTAGATCGTTCTGAAAAGCGCTTTTAACGATTTAAAATAAAAAAATCTTCATTTCGAAATTCCATTGGATTCTAGTGGAGTTAACGTAGTATATGAATAATACTCTTTGAATGAAAGAGATATTTCAATGATTCCCATGTTTATATTTCGAAAGGAACGAGAATACAGATGATAGGAAATTTATTCCAACTAAATTCTTCCTAAATTTTCTATTTCAACGAATAGGCTCTTACCAGAATTATAGATGAACAATGAGGAAGACCGGACTTCTTTTTTATTTGTTTTTTTATTTGTTTCCCTTCTTACTGTTCAAAGAGGAAGTCGTTCTGTTAAGTGTACACACACTTTCTATGAGAAACAATATAGAAATAGTGGTTGTCTAAGGAGATACTATGTATAATAAGATCTTGCCTTGGGAGAGTCACATATTATGTTATGCATTTACCACTTTTTTTTTTATTTTAGAAATTTGATTTATGCTTTATCGATTCATTTCATATCATGGTTCAAGCGTTAAAAATCGTTAAGGTTTACTATTCTTTTTCGAAATTCGAAGAAGTTCCCATAGAACTCTTGTCGATGGTTCAATCAATTACTTCTTCGAAATGCTAAACTAAAAAACTACTTGATTTTATTAATAAGTTTATTAATAAAAATAATTTTATTAATAAACTTTCCTTCATTGATTTGTTCGATAGATACGGGATTCATATTGGAAAGAATAAGAAATCTAAGAATTAGAACCATAAGAGTAAGAGTTCTCTTTCGATTATTTCAGATTGATCGGAACAAATAGATGTAGCAAAGGAATAGAATAGGGTGCTATGTACATTCCATATATGGAATTGATATCTACATCATATATTATATGGAATTAATATCTACATATATGCAGATAATATTGTAATGAAGATAATATTGTAGATTAATCTATATTAATTAAGCTTTTCTTATTTTATTATAAAGTATAACTTTATATACTGTATTACTTTATACACTACAATAAGACTTATAGAGAGTATGGTAGAAAGAAATATATGAATTTTTCTTTCTACCATACTATCGGATCACATAGAATACTGTCGATTCTAGTCCGCTCATTTCATTTAAGACGCGAAATTGGAATCCTTTTCATTTGATTTTTTCAATCATTGATAAGAACTCAGAAGTCAAGTTTCATTCAAATGAATTAATCATTTTGACTAACTGTTTTTACATAAATGATAAGTAGAAAAGCAGTAGGAACTAGAATGAACAGTGCAGTAGCAATAAATGCAAGAATATTTACTTCCATAATCTCATCGTTTTTTTAATTCACAATAACTCGGGATTTAATCCCATAGAGATGATAAATCTTTCGCCTGTAAATTCAATGGATGAATTACCTCTCGATGATATTGAATCGGATCAATATCATGAATAAGAATAACAATATCTGAGCTATCAAATCAATTCATCGTCGAGAATTGAATAGTATATCATAGGAAGATCATTTATCCATACCGAATCAAAAATGGGATTCCTGACCAATCAAGAATCCTTTTATTTATCATTCTGTTCTTTCTTTTCTATAACCTACCCTACGCCTTCCTTGTATCATCATCAGATGAAGTATCATCTGACCACCGTTCCACTTCCATTAGTCACAAACCAAAATAAACAATAGAAGTGAAATGGAAAAAGAAAGAAGTTAAGTTCTAAACTCTGTTTTTTAATGATCTAATTTTCTTAGAAGACAAATAAGTGTGATAAAGATGAATCCCGGTAGAAAAGATCTAATATTCCATCAATTTAGGGTTTTCGATGAGACTCCTAAAAAAAAAATAGGAAGGAAGATTGATTCATTCCATTCCCTCGCTAAATTCATTCTCTCGCTAAAAGGGGCGGGATCCTTGGTTGATCTTTATCTTTCTTTTATCTTCCTTCCTTAGATTATTAGGACTGGGACACATATATCAAAAGCTCCGTGTGCAATTTGAATGAAATAGATTTTTCAAATTCAAATTAGTAATTGAGGTTACACAAAATCAGAGCCAGAAAGGGAGGTAGTTTAATCTGGAAAAATATTCCATGGTGGAATTAGATTCCATTTTTTTGGGGGGTTCGTACAAGAAACGAATTCCATTTGTGTATATGCTCCGGGGAAACATAGGGTACTCTATTCCATATTCCATTACATGGATCGGGAACAATCAAAAATCCAGACCCAGTATAGTATCTTTTGGAATTCTGAACTGAATATAATGCTACAACAATTGTACTAATCCACATATGTCTTTCTTCCATCAATCAGTACTAGTTGAAGTAATGAAAAATTTTCATCTATTTGTTTGATGAGAAATGCGAAAGGAAAGAAAAAAGAAAAAAAAGGATCTCCCTTGGGAATGAAATCCTGCCCCCCCTGTCCCACCTTTCACAGAAAAGAGAGAGTTGAATTGATGTATTTATTGGATCCGTCGGGACTGACGGGGCTCGAACCCGCAGCTTCCGCCTTGACAGGGCGGTGCTCTGACCAATTGAACTACAATCCCAGGGAAATAAGGGATATAGCAGAAATTTTTATTCTTTTTTATTCCTCCGTATCGGGTATTTATGGAGGACAAGGGGTTATACCATCTCATGGTAGATTGGCGAATTATTGGGCCGAGCTGGATTTGAACCAGCGTAGACATATTGCCAACGAATTTACAGTCCGTCCCCATTAACCGCTCGGGCATCGACCCAGGAAGAATCAAATTTAGGCTTATTGGTAATCCATGATCAACTTCCTTTCGTAGTACCCTACCCCCAGGGGAAGTCGAATCCCCGCTGCCTCCTTGAAAGAGAGGTGTCCTGAACCACTAGACGATGGGGGCATACTTGCTCGACCGCCATCATACTATGATCATAGTATGATCAGTTTTTTGAAATTGTCAATATAATGGTATGATTAAATCCAAGGTCTCTTTCCATTTTTTATGATTTCATCAAATTTTTTGATTCGTGATTCATGAATTATTCATTCTAATCGCCATTCATTCTATTTCTATTATATAGATATTTTATATCTATTATATAGATTATTTATTATATAGATATATTAAATATATAGATATAGAAATTTATTATTATTCTATTAAATTTATTATTATTCTATTAAATTAGAATAATAAATAATAGAAT-AAAAAAAAAAAAAAAAATAGAAAGAAATAGTACAAAAAATAGGATTCCTTCCGGGAGTGATCTGTCCGTCAGGGGGTTAAATTCCATTTCTTCCACTTTCATTGATTCATTCATTGTTAAGATCTGCCTATCTCTATCTCACACTAAACTAGTAGATTAACAAACGATAAATCCGGGAAGAGGGATCAAGAAGTTAGCGAAATTTTTTTTTATCTAAGTTTTTTCTAATAATAATTTCGTTCAGGGGACAAGTAGAGTCTATGATTTGATCAAATATCTTGAATCTATGTCGAATTGGTAGGCGTACATGTATCAATCAAGTGAATTTCGTTCTGATGGGAATAAAATCAAGTCAATAAAAGAAAAGCAATTAAGGTTGGCCTTGAAACAATTCATTGTATTTTTCTAGACTTGCTAGGTGCTAGGTAAATAAAATTTCTTATTCAAGAATGAACCACTAACTAGCCACTATGAGTCTACTGCATGTACTTATGTATATAATATATGTACATAGATCTATTTTATCCACATAGTGACTCATTTAAGAATTGAATCAAATAGGCCCTTTTAACTCAGTGGTAGAGTAACGCCATGGTAAGGCGTAAGTCATCGGTTCAAATCCGATAAGGGGCTTTGTCCCCTTTTTCATAAAACTCCAGTCATAGTATTTATTTTTGAAGGGAGAATAGAGATATTGTTAATATTTGTAATAAAAAAAGTAATCAACTATATAAATAGAATAAGTTATCATTCTAATGAGTTAGAGTCTATTATAATGAATTATACTATAATTATAGTATAGTAGTTATAAAGTTGAACGTTTGCTCAATAAATTAGAATTATCATGAATAATGATAAGTCGCCTCTTGAATCGCCAAATACCCCTACTTTCCATTATACCAATCAAATCCATTATAAAAATTAAAAATCAACAAACAAAAGAAAAAGTAAAAGTAAGTGGACCTGACCCTTTGAATCATGACTATATCCGCTATTCTGATATAAAAATTCGATAGAGATAAAATTGGACCCGTTGACCCCCTTTTTTTTATTTCATTTCTTTGGATTTCTTTGGACTCCACAAGAATTTGTCGATATTTCCGATTAAATCTTCTTGTTCCTAGATGTTCCATAGGAATAAATTGTTATTCCGTTCTCCCACGGAAAAAGGTTTAGTTTATTCCAAGTCACAACATAAAAACCTTTTTTAATAGCTTTCTTTGATTCCAGACTAAGATTAATTTGAATCTATATAATTTTATATAATTTAATTAAATTAATAACTTAATTTTAAATTAAATTCATTTAAATTTCTATCTATATAATATTTCTATTATATATTTATTTCTATTTATCATTTATCTATATCTATATAAATAATAGAAATGGAAGATTGATTTATCTATTTAGATGTTATCATATTGTGGCTTCATGTACCAAACATTTTCCTATCAATCCATCCGATATTTTTGCTCCGACAATGTGATGGAGAATGGATGCGAGAAAGAGACTTTCATTTCCAGTCTCCTTTTTTTTATTTAATATTGTATTGAATTAAAATTTCAATTTAATGAAAAAATAGAAAATTCTCTCTTTTTTTAACAGATAAAAATAAATAGAAAAATATTCGAAGTATCTTTCTTTCTTCGACCCCGGGAAAGATATACTTTGGAGTTTTAGATTCATCTGAAGGAAAAGGAAACATAACAAAGAAGACACTAAAAGAAAATGAAAAAAAAAAAAAAAGTAAAATAAAAAAAGTAAATTAATAAATAAAATTCTGATACTTTAGTAGTTTAGTATACATAGAAATTAGAAGAATCTATAAAAATTTTGATTTTCTTAATATCACGGACAAGATCCAAGAATAAGATTATGATTAGTTAATGGAACAAGGGGATAGGTCTGAGGATCAATTGGTAGCGGGAGAGGGAGTCGTGCGTTCCTTGAACAGTTCTTTCAAAAAATTCATCTATCTGGTTGATAGGTTATAAAAAGACAATTCATAGTTCCGATGCTTATTCTTAATAAGAATAAGAAGGAATAATCGAATTGAGTTCATGATTTACCTAGGTCAGGTTATAGACCAATAAAGGATTTTTAGCTTCGAAACCCATTAGAAAGGGCAGTGCGCGAGAAATCATACATAAATGATCGAATCTTCAGACGCCCTGAAAATGCTATGAGGTGTTCGGAAATGGTCGAAGTAGTTTAATAGGAGGATTACTATGACTATAGCCCTTGGTAAATTTACCAAAGACGAAAATGATTTATTTGATATTATGGATGACTGGTTACGTAGGGACCGTTTCGTTTTTGTAGGCTGGTCCGGTTTATTGCTCTTTCCTTGTGCCTATTTCGCTTTAGGGGGTTGGTTCACAGGTACAACCTTTGTAACTTCATGGTATACTCATGGATTGGCCAGTTCCTATTTGGAAGGATGCAATTTCTTAACGGCCGCAGTTTCTACTCCTGCTAATAGTTTAGCACATTCTTTGTTGTTACTATGGGGTCCTGAAGCACAAGGGGATTTTACTCGTTGGTGTCAATTAGGTGGTCTGTGGACTTTTGTTGCTCTCCATGGCGCTTTCGGACTAATAGGTTTCATGTTACGTCAATTCGAACTTGCTCGATCTGTTCAATTACGACCTTATAATGCAATTGCATTCTCTGGCCCAATTGCTGTTTTTGTTTCTGTATTCCTTATTTATCCACTAGGTCAATCTGGTTGGTTCTTTGCGCCTAGCTTTGGTGTAGCAGCTATATTTCGATTCATCCTCTTTTTTCAAGGTTTTCATAATTGGACGTTGAACCCATTTCATATGATGGGAGTTGCCGGTGTATTGGGCGCGGCTTTGCTATGCGCTATTCATGGTGCTACCGTAGAAAATACTTTATTTGAAGATGGTGATGGTGCAAATACATTCCGTGCTTTTAACCCAACTCAAGCCGAAGAAACTTATTCAATGGTCACCGCTAACCGCTTTTGGTCCCAAATCTTTGGGGTTGCTTTTTCCAATAAACGTTGGTTACATTTCTTTATGTTATTTGTACCAGTAACCGGTTTATGGATGAGTGCTCTTGGAGTAGTGGGTCTAGCCCTAAACCTACGTGCCTATGACTTCGTTTCTCAGGAAATTCGCGCAGCGGAAGATCCAGAATTTGAGACTTTCTACACCAAAAATATTCTCTTAAACGAAGGTATTCGTGCTTGGATGGCGGCTCAAGATCAGCCTCATGAAAACCTTATATTCCCTGAGGAGGTTCTACCCCGTGGAAACGCTCTTTAATGGAACTTTAGCTTTAGCTGGTCGTGACCAAGAAACCACCGGTTTCGCTTGGTGGGCCGGAAATGCCCGACTTATCAATTTATCCGGTAAACTACTAGGGGCTCATGTAGCCCATGCCGGATTAATCGTATTCTGGGCCGGAGCAATGAACCTATTTGAAGTGGCTCATTTTGTACCAGAGAAGCCTATGTATGAACAAGGATTAATTTTACTTCCCCACCTAGCTACTCTAGGTTGGGGGGTAGGTCCTGGTGGGGAAGTTATAGACACCTTTCCATACTTTGTATCTGGAGTACTTCACTTAATTTCCTCTGCAGTATTAGGCTTTGGCGGTATTTATCATGCACTTCTGGGACCTGAAACTCTTGAAGAATCTTTTCCATTCTTCGGTTATGTATGGAAAGATAGAAATAAAATGACCACAATTTTAGGTATTCACTTAATCTTGTTAGGTATCGGTGCTTTTCTTCTAGTATTCAAGGCTCTTTATTTTGGGGGCGTATATGATACCTGGGCGCCCGGAGGAGGAGATGTAAGAAAAATTACCAACTTGACCCTTAGCCCAAGTATTATATTTGGTTATTTACTAAAATCGCCCTTTGGAGGGGAAGGATGGATTGTTAGTGTAGACGATTTGGAAGATATAATCGGAGGACATGTATGGTTAGGTTCCATTTGTATCCTTGGTGGAATCTGGCATATCTTAACCAAACCCTTCGCATGGGCTCGACGCGCGCTTGTATGGTCTGGAGAGGCTTACTTGTCTTATAGTTTAGGTGCTTTATCTGTTTGTGGTTTCATTGCTTGTTGTTTTGTATGGTTCAATAATACGGCTTATCCTAGTGAGTTTTACGGACCTACTGGACCAGAAGCTTCTCAAGCTCAAGCATTTACTTTTCTAGTTAGAGACCAACGTCTTGGAGCTAACGTGGGATCCGCTCAAGGACCTACCGGTTTAGGTAAATATCTAATGCGTTCCCCGACTGGAGAAGTCATTTTTGGAGGAGAAACTATGCGTTTTTGGGATTTGCGTGCTCCATGGTTAGAACCTCTAAGGGGTCCAAATGGGTTGGACTTAAGTAGGCTGAAAAAAGACATACAACCTTGGCAAGAACGGCGTTCCGCAGAATATATGACCCATGCTCCTTTAGGTTCTTTAAATTCCGTGGGTGGCGTAGCTACCGAGATCAATGCAGTCAATTATGTCTCTCCTAGAAGTTGGTTAGCTACCTCTCATTTTGTTCTAGCATTCTTCTTATTCGTAGGTCATTTGTGGCACGCGGGAAGAGCTCGTGCAGCTGCAGCAGGATTTGAAAAAGGAATTGATCGTGATTTTGAACCTGTTCTTTCCATGACACCTCTTAATTGAGGCAGGAGATCCAATGTTTGAAGTCGGAATCAATTTGATTCCATCATACATATTGGAATCGAGTCATACTTAAAAAGTATTCTTTTTTATTTTTTTTTTTTTTTTTTTTTTTTTTTCAACTCATTTCTATCTAATTTCTTTTTTCTAATCTATTTTTTTATGGCTTGGCTAGGTGGGATAGCCGAGCCATTCCCTTTTCTTTATGATACTGGTCCGGGAAAAACCAATAAAGAAACAGCTCTATCCAACGAGCAAAAGGAGAGAGAGGGATTCGAACCCTCGATAGTTCTTTGTTCAGAACTATACCGGTTTTCAAGACCGGGGCTATCAACCACTCAGCCATCTCTCCGAAAGGCAATTTTTTTTATTCCTCCGAATAGAACATAGCCATATGAGTGGATACCACCACTATCGGTAGAAAGATATCAGATGTGAATCTAGAGAATCTAGAGGTCGATCTATCTATCCATAGAAATAGATGCATGATCCAGCATGTCCATTTGTGAAATAAAAAAATTCCATTCCCCTCGACTACATGTACGAATAAAGTGGTATAAAAATTAGTATAATAATAAGTTATATAGAGTCAATCAATGTATTCATGGAAAAATCCCCCCATGATGGAGTTTATTATAATTTTTTGGCTGATAGAGGGATCAAATGGTATAGTTCATTTATTGGTAGCTTGGAGGATTAAAAGCATGACTATTGCTTTCCAATTGGCTGTTTTTGCATTAATTGCTACTTCATCAATCTTATTGATTAGCGTACCCGTTGTATTTGCTTCTCCTGATGGTTGGTCAAGTAACAAAAATGTTGTATTTTCCGGTACATCCTTATGGATTGGATTAGTTTTTCTGGTGGGTATCCTTAATTCTCTCATCTCTTGAACCTATTCATCCCAGCTCCAAAAATGAAATGACCCCCCTGAATTCTTTTTGGTTGTGAGACACACTAAAATTTAATATAAATCCCCAAAATGCAAATAAAGAAAACAAAAAAAATTAGAGGGGGGTCAAACTTTTTAAATGAAAAAAAAAATGAATAAATAAAATAGTTGGAATCCCCCTGAAGAGAGTCTCTGGCCCGGTACTACACAAATAGAATCCAGGCATATATATATCATATATGTGCGGACATATTACGTATCAAGAACGAAAAAAATGCGGATATAGTCGAATGGTAAAATTTCTCTTTGCCACGGAGAAGACGCGGGTTCGATTCCCGCTATCCGCCCCAATTTTATTTAATTATTTAATATGATAAAGGATTCGGTATAGTTGGCCGTGATAGTGTAGTGGTTCTACCCCCCTCTTTTCCTCTCACCCCAAAATAAAAACCAGTAATTAAGTAATTAATTACTAGTTAACCGAGTCAAACCTCATTAAAAAAAAAAGATGTTGCGGAGACAGGATTTGAACCCGTGACCTCAAGGTTATGAGCCTTGCGAGCTACCAAGCTGCTCTACCCCGCGCTGAAGAGAAGAACTAAAAACTAATAAAAAAACAAGGATTGAATGCGCCCCTCTACCGTATCTGTACAAATAGAATAGCCCATTTATACAGAATGGTAAAGGGGCCTCTATGATCGATGATCATAGAAATGAAGGGATCTTTTAATCCTTACCAACTTGATCTTGTTGCCCCTGGCAACAAACATGCATGAACCATTTCGCGAAGTATGTGTCCGGATAGTCCAAAGTCTCGATAGTTAGCTCTCGGTCTTCCGGTCGAAAAACAACGTCGATGAAGGCGTGTAGGCGCACTATTCCGCGGTGGGGATTGTAACTTTCCATGAATTTCCCATTTGTCACTCAACGAATGAACTTTGCTTATTTCTTTTTTTGAGGATCGACGAATCAAATGATATTTCTGTTCCAATTTTTTCCTTTTCTTCTCCCTCTGAATCAAACTTTTCCTTGCCATAATGGTTCAGTTCCTATTAGTATCCATGATACAAGTCGGATCCTAGATGTAGAAATATAAGAAGGTGGACCTCCTCCCCATCAAAAGAAATGAGACTATCGCGGATATAACACACTAAAAAATTAACCAAATTTACCCGATGTAGAGGCAATCAAGAAAGCCGCATAAGTGAATATATAACCTACAGAAAAGTGGGCTAATCCAACCAATCTTGCTTGCACAATGGAAAGTGCCACTGGTTTATCTCTCCATCGAATCAAATTGGCCAAAGGTGTACGTTCGTGAGCCCATGCTAAAGTTTCAATCAATTCCTGCCAATATCCACGCCAGGAAATTAAGAACATAAATCCAGTAGCCCAAACAAGATGTCCAAATAAAAACATCCACGCCCAGACCGATAAACTATTCATACCAAAGGGGTTATATCCATTGATAAGTTGGGAAGAGTTTAACCATAAATAATCTCTTAACCATCCCATCAAATAAGTGGAAGATTCATTAAACTGCGAAACGTTACCCTGCCATAATGTGATGTGCTTCCAATGCCAATAAAAAGTAACCCATCCAATGGTATTTAACATCCAGAAAACCGCCAAATAAAATGCGTCCCAAGCCGAAATATCACAAGTACCGCCTCGTCCCGGGCCATCGCAAGGAAAACTATAACCGAAATCCTTTTTATCTGGCATTAACTTGGAACCGCGCGCATCTAAAGCACCTTTTACTAAGATCAATGTAGTTGTATGTAAACCTAGAGCAATAGCATGATGAACCAAAAAGTCTCCAGGACCTATTGTTAAGAATAGTGAATTACTATTCTCATTAACAGCATTTAACCAACCGGGCAACCATATACTTCGGCCCGCATTGAATGCCGGGCCGCTCGTTGAAGATAAAAGTACATCGAACCCATATGAAGTTTTACCATGAGCAGATTGGATCCATTGAGCAAATATGGGTTCGATCAAGATTTGTTTCTCCGGAGTACCAAAGGCAAGCATGACATCATTATGAACATAAAGTCCCAAGGTATGGAACCCCAGAAAGAGGCTGGCCCAACTTAAATGGGATATGATAGCTTCTTTATGGTCTAACATTCTTGCCAATACATTATCCTCATTCTGTTCCGGATTATAATCTCTAATGAAAAATATAGCTCCGTGAGCAAAAGCTCCTGTCATGATGAACCCTGCGATGTATTGGTGATGCGTATATAACGCAGCTTGAGTAGTAAAGTCCTGTGCTATGAATGCATAAGCAGGTAAAGAGTACATGTGTTGAGCTACCAAGGAAGTAATAACCCCTAAAGAAGCTAGAGCAAGACCTAATTGAAAATGAATTGAATTATTGATTGTGTCATAAAGACCCTTATGGCCACGCCCCAATCGTCCCCCCGGAGGAATGTGTGCATCTAAAAGATCTTTCATACTGTGCCCAATCCCGAAGTTAGTTCTATACATATGACCAGCAACGAGAAAAATAAATGCAATAGCTAAATGATGATGAGCAATATCAGTCAACCATAAACTTTGCGTTTGTGGATGGAATCCCCCGAGAAGGGTTAGAATGGCGGTTCCTGCTCCTTGGGAGGTACTAAATAAATGACTACTTGAATCGGGGTTTTGAGCATAAAGATTCCACTGACCTGTAAAAAGTGGGCCTAACCCTTGGGGATGTGGTAATACATCTAAGAAATTATTCCATCGTACGTACTCGCCTCTGGATCCAGGAATAGCGACATGCACTAAATGTCCCGTCCAAGCTAAGGAACTTACTCCGAAAAGTCCTGACAAATGATGATTGAGACGAGATTCGGCATTTTTGAACCACGAAACACTCGGTTTCCATTTCGGTTGTAGGTGTAACCAACCTGCTATTAAAGATATGGCAGAAAGAAATAATAGAAAAAGAGCTCCAGTATAAAGATCTTCATTAGTGCGTAAACCGATTGTATACCACCACTGATAAACGCCAGAATAAGCGATATTCACTGGGCCAAGAGCACCCCCTCGAGTAAAAGCTTCCACAGCCGGTTGACCAAAATGAGGATCCCAAATTGCATGAGCAATAGGCCTTACATGTAAAGGGTCCTGTACCCATGACTCAAAATTTCCTTGCCAAGCTACATGAAACAAATTTCCGGAAGTCCACAGAAAAATTATTGCTAATTGCCCAAAGTGAGAAGCAAAAATATTCTGATAAAGACGTTCTTCAGTAATATCATCATGACTCTCGAAGTCATGTGCGGTAGCAATACCAAACCAAATACGACGAGTAGTGGGGTCCTGAGCTAAGCCTTGGCTAAACCTTGGAAATCTTAATGCCATAATGCTTTTCAAATCCTCCTAGCCATTATCCTACTGCAATAATTCTTGCTAAGAAGAACGCCCATGTTGTGGCAATTCCACCCAGAAGGTAATGAGCTACTCCTACAGCACGTCCTTGTACAATGCTCAAGGCTCTAGGCTGAGTAGCAGGAGCAACTTTTAATTTATTATGAGCCCAAACGATGGATTCAATAAGTTCTTGCCAATAACCACGTCCGCTGAATAGAAACATTAAACTAAAAGCCCATACAAAATGAGCACCTAGGAAAAAAAGGCCATATGCAGATAATGAAGAACCATAAGACTGAATTACCTGGGATGCCTGTGCCCATAAGAAATCGCGGAGCCACCCATTAATAGTAATGGAACTCTGTGCAAAGTTTCCTCCTGTGATATGAGTTACTATTCCCTGATCACTTATACTGCCCCAAACATCTGACTGCATTTTCCAACTGAAATGGAATATTACTACCGAAATTGCATTGTACATCCAGAATAGTCCTAAAAAGACATGATCCCAAGCCGATACCTGACATGTCCCCCCTCTTCCCGGCCCATCACAAGGAAAACGAAAACCAAGATTTGCTTTATCCGGTATCAAACGGGAGCTACGAGCAAATAGAACACCTTTCAGGAGTATCAATACCGTCACATGAATCGTAAATGCATGAATGTGATGGACCAAAAAATCTGCGGTTCCTAATGGAATAGGTAACAAAGCCACTTTGCCACCCACTGCTATTAAATCACTACCCCCCCAAGTTAAACTGGTGCTTGTTGTTGCACCAGGAGCCGTTGCACCAGGCGCCAAAGCATGGGTATTTTGTATCCATTGAGCAAAGACGGGTTGTAATTGTATAGCGGTATCTGAAAACATATCTTGGGGACGCCCTAAAGCGCTCATGGTATCATTATGAATATACAAACCAAAACTGTGAAAGCCTAGAAATATACATGCCCAGTTGAGATGTGATATGATTGCATCGCGATGTCTAAGGACACGATCTAATAGATCGTTGTATCGAGTAGTTGGATCATAGTCTCTTACCATAAAAATGGCTGCATGCGCAGCAGCACCAACTATGAGAAATCCACCAATCCACATGTGATGGGTGAACAATGACAGTTGTGTACCATAGTCAGTAGCTAGATATGGATAAGGGGGCATGGAATACATATGGTGAGCCACAACAATGGTTAAAGAGCCTAACATAGCCAGGTTAAGAGATAATTGAGCATGCCATGACGTTGTTAGGATCTCATATAGACCTTTATGGCCCTGGCCTGTAAATGGACCTTTATGAGCTTCTAAAATATCTTTTAGGCCATGACCAATGCCCCAGTTGGTCCTATACATGTGACCCGCTATCAGGAAAAGAATTGCAATAGCTAAATGATGGTGTGCAATATCGGTCAACCATAGACCCCCAGTTACCGGATCTAATCCTCCGCGAAAAGTAAGAAATTCCGCATATTTTGACCAATTCAAGGTGAAAAATGGGGTTGCTCCCTCGGCAAAACTGGGATAAAGTTGAGCCAAAAGATCCCGATTCAAGATAAATTCATGAGGAAGTGGTATCTCTTTAGGATCTACTCCAGCGTTTAGAAATTGGTTAATCGGTAAAGATACATGTACTTGATGTCCCGCCCAAGAAAGAGACCCAAGTCCTAGTAGACCCGCTAAATGGTGATTCAACATAGATTCTACATCTTGAAACCAAGCCAATTTTGGAGCAGCTTTATGATAATGGAACCAACCAGCAAAAAGCATTAACGCTGCAAAGATTAATGCACCAATTGCGGTACAATAGAGTTGTAATTCACTAGTTATTCCAGATGCTCGCCAAATCTGAAAAAAACCAGAGGTTATTTGTATTCCTCGGAAACCCCCGCCCACATCACCATTCAAGATTTCTTGGCCCACTATTGGCCAAACCACTTGGGCACTAGGCCTAATGTGAGTAGGATCGCTTAACCATGCTTCATAGTTGGAAAAACGAGCACCGTGGAAATACATGCCACTCAGCCAAAGAAAGATGATGGAGAGTTGACCAAAATGGGCACTAAATACTTTTCGAGAGATCTCCTCCAAATCACTGGTATGGCTATCGAAATCGTGAGCATCAGCATGTAGGTTCCAGATCCAAGTGGTAGTATCAGGGCCTTTAGCTATTGTTCTTGAGAAATGACCCGGTCTGGCCCATTCCTCGAAAGAAGTTTTTACGGGATCCCTATCTACCAAAATTTTTACTTCTGGTTCCGGCGAACGAATAATCATTGAGTCCTCCTCTTTCCGGACAACACATACAAAGAGACCTGCCAACTAAATAATTAGCGAACCTCTGAGAGATTTATATATATATATAGAATTTGTTTTTTTCTCTTCTATTCTATTTCTATCTCCCATATATCTTATCTATTTTCTTTAGTTATTCACTAGAGCAATTATGATTTAGAAGTCGATCCGGGGCAAGTGTTCGAATCTATTATGACATAGCCATGAGGCGCCCAACGGACCTTTAAATCTTTTAAAATCCCTTTTTGGGCTTTGGATTGATGCAAAACAACTTTTTTGTGCAACCTAGTGCATATTGTATTCGTATCTCAATTAGAAGTGCTTAGAAGTAGATGCTTCATGTTTTACATAGAACATATTACTATTACTTTATTCCAATCCAAATTTCAAATCATGATTCTAAATCATGCGAGCAGCCATTATCCATTACTAAGAGATATCCTAGTATCTTATCTATATTTAGTCATTTGAAGGTCTCTTTTATTAGTTTTAATAGTAATTCGTTTTATCACTAGAAAAAAAAAAAAAGAAAGATATTTTGTACTCTATCTCTCTATCTTTTATTCCTACGAAATACCAAACGAAATAGAACGATTTTAGAAAGGATATAATGAAATTATTTGATTGGTTTTCCCAGAGGAATGATCATTTTATTTGACTGATGGGGTCAACAAACAATTAATTCTAACAAATATAAAAAACTCTAAATAATAAATAAACAGAGTCTTCTTTTATTCGAAACGTCTAGTGATCTTCAACCAATTATGTGCTTCAATATAATTATCAGGAGTAAGCGCTATAGCCTGTTTCCAATACTCAGCGGCTTGATCGAACCAAGCCTCTGCAATTTCAGAATCTCCCTGTCGAATGGCTTGTTCTCCCCGGTCGGAATAGGCCGGTCAATTCCTTCCCTTAGAACCGTACTTGAGAGTTTCCTAACTCATACGGCTCCGCCGTCAATTCTTTTGGTATCCCATTTTAATCTACCATATCTAACTGAATGAGATTCCTCATAGATCTATCCCATTTTTCGGGCTAACCAAAAGAGGTTAATTACATGAGTTTCAAACTTTAATTTGGATTAATAATCGGTTTTAGTTTTATCTTTTCTCCTACCTTCAGAAGAATAAAGCATAAGCATTTCCCCTTATTGTTAGAATTTTCTGAAAGGTAACTATCTCGGTTTCATATAGAAATTTATATAGAATCTTTGAAAAAGACTTTCCTTCATAAGAAAAGACTTACTATCTTTGGGATCTGATCCTACACCGCTGCTCAATACTTTAGTGGATCGACTCTATTACATAAGTTGATTCCTAACTTTTATATCACATCATGACCATAAGTAAGCAGTTCTTATTGTATCGGCCTAAAACCTCGCTAATTGATCTTTACGGTGCTTCCTCTATCAATTAGATCCTTTATCCATAGAATAAAGTAGCTAGGCATATCTATTTCTTCATATTTCGGCTTCTATGAAGTTTCTTTCTTTGCTACAGCTGATAAAAATCGTTGTTTTAGACGATGCATATGTAGAAAGCCTTTTTTTCTAGTATTTACTATCTAGTATTTACTAGCAGATTTTATCTTTCTTTTTTTCTTTCTATTTCTATAGTGGAGATAGTCGCACGTAATGACAGATCACGGCCATATTATTAAAAGCTTGTGGTAAGAATGGATTTCGTTCTAGTGCTCGAAAATAATATTCCAAAGCTTTCGTATGTTCTCCGTTACTTGTGTGGATAAGGCCTATGTTATAGAGTATATAACTTCGATCATAGGGATCAATTTCTAGTCGCATAGCTTCATAATAATTTTGTAAAGCTTCCGCATAATTTCCTTCGGATTGAGCTGACATCCGTTACGGTCGTCATTCGAGTCAAAGAATCTCCGTTCCAGAACCGTACGTGAGATTTTCATCTCATACGGCTCCTCCCTTATGTGCATAATGAGAATAATACATGGAATCAAAAAAGATTAAAACATTCTCATTATTAACTGAGCAGGGCTAGTGTTTTTACAAGAAATCTCTAGCCAACCTCCCTGCAAGAGATCTTTTCTTAACACCAAGTGTGTTGGTACTAGATAGAAATGATAACTCCAACAATTTCTTTGTTCTCAACGCCGCCTAATTTCTAGGAATTAGTCACTTCAACAGCCTTCGATGGTTATACGAGTATCCAAAATACGAACGAGATGGATGTTTGTTGTCCCAACCATTCTTTTTAGTCCCCAGCCCGATAAGAAAGGGGTAATTTATAACAAAGTTTTTTTGTTGTTGATTCCTAGGTGTAGTGCTTCTTCCTCTATGCCGCCTATTGGTACTTGTGGGGTAGGATTGAACTGTAATACAGAACCTCTAGGTGTAACCTTTCGCTTAATACTCTAGAATCGACAATTGAAGTAGAGCATCTGAGGCCGCATTAATCGAGGATACACGACAGAAGGAATTGTTTTATTTCCAAACTTCACCTTCAACAAGCGTAGATTTATTTCAAAAATTTTCTTTTTATCCCGAATCTTGTGTCTTTCTCGTAAGACTGAGAGCAGTAAAAAAAAAAAAAAAAAATAATCAAATCACACCATCTCTGTAATAGGTAAATGCCTCTTTTTCTCCTGAAGTTGTCGGAATTATTCGTAATAAAATATTGGCTACAATTGAAAAGGTCTTATCAATAAAATTTCCATTTATCCGCGATCTAGGCATAGGTAGCAGTCCATTCTATAATTCTTCTCATTACCTCTCGTGGGAAAACGATCCCACAAAGAAAAGAATTGTACAGTACGAAATAACATAAAAACAGATTCATTTCAAAAAAAAAAAAAAAAAAGATATGGGCTTTCTACTCAAATTGTTCTTTTTTGACATTGATATGAATCGATAAGAAATAAGAAATATTGGAACCCCATTAGATTTCACCCAAATGTAGTAATATACCAATGAAGGCAACTAATTCGATTTCATTGAAGTTAGAGATTAGGATAACTCGAGAAGTTTTGATTGAATTATGATCCAAAGAAGAAAAAAGATCGAATAATCATTCTATGGTGAAAAAAGAATAACTGTCTATTTTGTATTGTGTGCATAGCAAATATACACTATACAATCAAATATAAAAATCCTTGGAATGTTTTATAAATTTGTAATAGATCTATGGGGGAAGGGGTTTGTTGTTGAGAACTCTAAAACTGGAAAAGAATTTGAGAATTCTTATGGTACGATGGAATCATCGTCTAAATAAAATTATGATCTAAAGGTAAAGGTAGCCATTAACCATAGTCTAAAAAATCTAGACCCATCCATCAGTCGATTCGGTCTAATTCATTGATTTAATCTGGTATAAATATCAGAAAAAGAAGGGAACATCGTCTTCACAAATATGAATAGACTTTTTTTTAACAGTTTTTCACAAGAAAAATTTTTTCTTTATCCCCCAAGCCACGAAGGAAAGATCTTTCCTTGATGAAAATTTTCTTTATAGTTAGAATTGATTTGATTGATCGTGCCTATCCAATAATCTAATATGAATGACTCGCTATTCACTCGGTTTTTGGGTCATAATCATTATGTAGGAGAGATGGCCGAGTGGTTCAAGGCGTAGCATTGGAACTGCTATGTAAGCTTTTGTTTACCGAGGGTTCGAATCCCTCTCTTTCCGTACCTTCACCTAATATACCAATGTTACTGACTGTAATGTATCAAATAGCAATAGATACCATTATTCCAACAGTTAGCCCTTTCTTTGATATAGATTTTCTCTATTTCGAATTGCTGTGGCACGGAAAATTAGAAAGAGTAGACAAGGAATGAAAATCTCCCTGCTGGTTTATGATACATAAATGGGAGAAAAATCCGAGTCAAAGCCTTATTTATCTTAACCTTAGGTCAATTTACTTCGCCGAAAGGTAGCAAAATTGTCCGAACCCTTGTTTTTTTTAGTTAGGTTTAAGTCTGACGAGAATAATATTCTACGACTAGCAATTCATTTATTTTCAAACCGACCCATTTCCTATCTATTATTTGATTGACTAATCCTTTATATTGGAATGGGTAAAGAGTCAAATGGTTTGGCAATTCCTCATGAGGGGATGAATTGAGAGAATTCTGAATCAGAGCTCTGGATTTTTGTTCATCCCTTGCCGTAAGAATATCTCGGGGTTTGCAACGATAACTTGGTATATCTACTATACGACCATTAACTAAAATATGTCTATGGTTAACTAATTGGCGGGCTCCGGGAATAGTCGAAGCCATACCCAATCGAAAAAGGATGTTATCCAAACGCATTTCAAGTAATTGTAATAAAACCTGACCTGTTGACCCTTTGGCTTTTCCGGCGATACGAACGTATTTAAGTAATTGTCGTTCTGTAAGACCATAATGAAAACGCAATTTTTGTTTTTCTTCTAGACGAATACGATATTGAGATTTTTTCCCGGAACGCGATTGGTTTCTAAGATCATTTCCGGCTATAGGCCTTTTATTAGTTAGTCCTGGTAAAGCCCCCAGACGGCGTATTTTTTTGAAACGAGGTCCTCGGTAACGCGACATAAAGACTCCTTAATTCTTAATTTATATTTAATTTATTTTATTAAAATTTAATTTTACAGAAAAAACCTAAACTAAAACTGAACTAAATGATAAATGAAGCGAAATCTACGGAAGTATTGTACTAGAAAGAATAATGAGATGAATTATATAAATATTCAAACTCCCTTCTATTATATATAGAAAAAAAAAATCCTTTTCTTGACATAGTTGGAAGTTCCTATAACATTATTAACATAATAAATCAGTAATCTTTGGAAAAATCTTTGGAAAAGGGGGAAACGCTTTTTCAATATTCTTTGATTTCAAAGGGACAGTATCAATCATGTAAAAAATAGAATAAATAGAGAAAAGCCGGCTATCGGAATCGAACCGATGACCATCGCATTACAAATGCGATGCTCTAACCTCTGAGCTAAGCAGGCTCACATACACATAACATAAATTTTACATGCATAGAAATTTAATAAACTATTGGAATCTTAGTCTTAGCTATTAACTAACTATTCTATTATTTTCATTCTTAGCTATTCAATTCAGAATTTCTATGAATAGAGAAAAGAATAGAATTGAAAATAAATATTGAATATTATAGAACATAACAATTAATATAGCGATACGATATATTACGATATATAATTTTTATTTATTTATCACAATTCTATATTATTAATTAGATATATATATTAGTAATTAGATATATATTATTAATTAGATATTAGATAGTAAATATTATTACTCTATTATTAGATAGTTTTGGTTTTTCGTTTTTAAATTCATTTGCAATTTTTTTTATTACATTTTCGATATTTTATTCCATATCATATATTTCTAATTATTAAATTAGAATCTTATTAAAGATATAGAATTCTATATACATTGTAATTTTATATACAATTATATATATATTTATATATTCTATATATAATAGAAATATATACAAAATATACATTTACATATTGCTTTGTTTTCTATATCTATTTTCTATAGATTTTTACATAATAAATTTAATCTAAGATAAGTTTAATCTATTTAATCTAATATTTAATCTAATTATTAATCTAATTAATTCATTCTAATTATTAATTAATTCTAA-TTTTTTTTTCTAATCTAATTAATATTAAAATATTAATATATTAGTGGACTAGTTAATTATTTAATTATAACTAATGAGCCATTCCTCCGCTTTCATTCGTAAAGGCGGAAGTTAAGACGAAAAAAAAAAAGAATCGATCGTTCAAGTATTCCAAATTACATGAGAAAAATGATAAAGGGAGAAAGATATATATGTGGTATATATCCATCGAATCTATATTGAATTGCGGATGCAAAAATGATAGAATCATTTTTGATTGAACCAAATAAAGGTCTCCTCAAATATGGACCTCCTATACCTATAGAAGATGAAAGAAGATAAGCAAGAAATCAAAGAAGAGAAAACACTTTTCGAGATAGGAATCGGTATCTAATGAATTTAACGATTCCAGTATAAACGAAAGAAAAAGGAAACGACATCACAATGAGATCTTAATCTCAAAACAAAGGGGGGATATGGCGAAATTGGTAGACGCTACGGACTTAATTGGATTGAGCCTTGGTATGGAAACCTACCAAGTGATAACTTTCAAATTCAGAGAAACCCTGGAATTAATAAAAATGGGCAATCCTGAGCCAAATCCTGTTTTCGAAAATAAACAAAGATTCAGAAAGCGAAAATAAAAAAAGGATAGGTGCAGAGACTCAATGGAAGCTGTTCTAACAAATGGAGTTGACTGCGTTGGTAAAAGAATCCTTCCATCAAAACTTCAGAAAGGATGAAAGATAAACCTATATACATACGCATACATACTGAAATCCTATATCAAATAATTAATGACGACCAAAATCTGTATCCGTATTTTTTTATATGAAAATGGAAGAATTGTTGCGAATGGATTCCACATTGAATAAAGAATTGAATATTCATTGATCAAATCATTTACTCCATAGTTTGATAGATCTTTTGAAGAACTGATTAATCGGACGAGAATAAAGATAGAGTCCCATTCTACATGTCAATACCGACAACAATGAAATTTATAGTAAGAGGAAAATCCGTCGACTTTAGAAATCGTGAGGGTTCAAGTCCCTCTATCCCCAAAAGCCCATTTGAGTCCTTAACTATTTATCCTATCCTTTTTTTTTTTTCGTTAGCAGTTCCAAATTCGTTATCTTTCTCATTCACTCTACTCTTTCACAAACGGATCTGAGCGGAAGTGCTTTTCTCTTATCACAAGTCTTGTGATATATGATACACGTACAAATGAACATCTTTGAGCAAGGAATCTCCATTTGAATGATTCACGGTCCATATTATTATTCGTACTGAAACTTACAAAGTTTTCCTTTTGAAAATGAAAATCCAATAAATTACAGGGCCTGGATAAGACTTTGTAATACCCTTTCGTTTTTTAATTGACATAGACCCAAGTTATCTAGTAAAATGAGGATGATAAATCGGGAATGGTCGGGATAGCTCAGCTGGTAGAGCAGAGGACTGAAAATCCTCGTGTCACCAGTTCAAATCTGGTTCCTGACACATGATTAATTTGTATGAGTATCTATTCGACAAATTAATTGATATGGATCGACATACATATTTATTAAAAATCTAGATTATAATCTAGATTTTTATCCAGCTAGGTGTTTAGAGATAGAGATATACCCCATCTATAAAATAGATGGGTAAAGAATATATTCTATAAAGGTATGTAAAAAATTAGACTCTATTTCCTCTTCTTTTTTATTTCTACTCTTGTTCAAATAGAATGTTAATATTTCATACACATATACATATTCGAAAGGTTAAATTAGTTGGTTGAAAAAACCCAAAAGTTTAGTCTAGAGGAGTTAAAGGATGAGAATAAATAAGATTCAGTTCAGATACAGTACAAATAAAAGAAATCCGATCCCCTTTCAGTTCTTTGTATTTTTGTTCATATTCTATTTCTTCATCCCTTCCTACATGACTTTATAGAAACCGTCTAAGTGATGTGCGCAGTACAAAGTTCATGATGCAGGATTCATTTGGTTCATCCTATTAACTCGGTTCATCCGAAATAAGTATCTTCCAAATTTGAGAATCCCAACGATATTGTCTTTTCTTTTTTTTTGTTGTTGTTAGCCCATCCATACCATAAGACAAATGAAACTTCAATTACTTTAGTTTAATCTAAAACAGAACGTACAATCCTTGAATATCTGGAATTCTGGAATTGTCGAAGTGAAGGTTAGTTTCTTATCATTCAATGAGCATCTTGTATTTCATAAAAATTGGGGGCAATATAATCCTTACGTAAGGGCCATCCTATCCAACTTTCGGGCATTAAGATACGTTTTAAGCGCGGATGATTATCATAAGAGATTCCCAACATATCATAAGATTCCCGTTCTTGAAAATCTACACTTTTCCAAACCCAGAAAACAGACGGAATTCTAGGATTCCTTCTTGTAGCAAATACTTTTATGCACACCTCTTCTGGTTGATCTACACCATATTCTATTCTCGTAAGATGATACACACTAGCTAATAGGCCACCAGGTGCTACATCATAGGCACATTGGGAACGTAGATAATTGTAACCATATACATATAAAATGACAGCAATGGAATACCAATCTTCGGGCTTTATTTGTAAAGTCTCTATTCCTTGGTAATCAAAGCCCAAAGATCTATGAATTATCCCATGCTTGACTAGCCAAGCAGACAAACGACCCTGCATCTTTTTTATCTCTCCCGCATTTTATTTGTATAAGTATTTCACATTTACGATGAAATTTATGAGGATTGACCTTCTACTTGTTATTCTATACAAAAGAATTCTGTCTAATTCACTAATTCATGGGAGGATACTGAACTTTTGTATTTGAAAAATATTTCACGAGGGACCTCTGAGGTAGATGGCGGTTGATAAAGTAATCCTTGATTATAATTTCCAGTATTCATACTGCGTCCAACATGAAATTTATGATTGGTAGTAAAACACCGATTCTCCCATTGAGACCTAATTCTATCTTCATAGATTTCTCGAGATATTTTCTTACGAAGTTTTGTTATAGCATCTATAACTGCTTCCGGTTTAGGTGGACAGCCTGGCAAATAAACATCCACAGGAATTAGCTTATCGACTCCCCGAACAGTACTATAAGAATCGGTACTGAACATCCCTCCTGTAATTGTACATGCTCCCATAGCAATAACATATTTTGGTTCAGGCATTTGCTCATATAATCTCACTAAAGAAGGAGCCATTTTCATTGTTACTGTTCCTGCTGTTAAAATTAGGTCTGCTTGTCTAGGACTCGATCTTGGTACCAGTCCATAACGATCAAAGTCGAATCGTGAACCTATTAGTGAAGCAAATTCAATGAAACAACAACTAGTACCATAGAGAAGGGGCCATAAACTAGAGAGTCTTGACCAATTTGAAAGATCATTTAATGTAGTTGAAATAACTGAATTTTGGGTTGTTCGATCAAGTAAGGGAAACTTAATGGAATTCATAACTGTCTCAATCTTTTTTTTTTTTTTTTTTCTTTTTATTGTCTGAATATTCAGGAGCTAAGACCATTCCAATGCCCCCTTTCGCCATGCATAAACTGAACCAACAATTAAGATAAGCACGAAAATGAAAGCTTCTATAAATACAGATACACCCAATACATCGAAACTCATTGCCCATGGATAAAGAAAAACCGTTTCAACATCAAAAACAACAAAAACTAGAGCAAACATATAATAACGAATTCGAAATTGTAACCAAGCGTCGCCCATTGGTTCTATACCCGATTCATAACTAGAAAGTTTCTCTGGTCCTTTGCTAATAGGGGCTAAAACTCCGGAAATAAAAAATGCCAAAATAGGAATAAGACTTGATATTATTAGAAATGCCCAAAAAATATCATATTCGTAAAGCAGAAACATAGACGCACTCCTATGAATGTGGAAAATATAACGGATTAGTCGATTTGAATTAGAATTGTCAAGTCATCCATACCTTTTTAGTCAAAACAAACAAGAATTCATTTTGATCGAATCGGCTAGTTTTGTTTGTTTACTGTGAGGCATGTCTCGTTTCAAGATTCATCGACTAGAATCCTATTTCCATTAAACGTATTTCTTTCGATATAATTTTATTTCGATATAGTTAGTATAAATAGATATTGCTTTTATACAAATAAAATTCTCTTATTATCTAGGATTCTCTCTAAAGAAAAGAAATTCTAAAATTCTAACTAAAATTCTAAATATAAATAGAATTTTCATTTTTTGTTTAGAATTTTTAATTTAATATTTTTAATTCTATTTTTTTTTTGAATTCAATTTTATTTATAATTTATAGGGCTATACGGACTCGAACCGTAGACCTTCTCGGTAAAACAGATCAAACTCATTATTATCAAAATGATCCGAACTGTTTCAAAGACCCAACATGCATTTTTTTTTGCATTGGGCTCTTTTATTAACTGATATAAATATCAGCCAATCTGCCATATTTTTTCTTGACAGAAAAATAAGGAGATGGCTCCCCGTGCTCTGATTCATTCTTTTGATTTTGATCCAGGAGCACTACCAAAGTGTTTCAAAAAAGGGTTATCTTGACGTAGGTCGGCCTTTGGCCTAGATCAACTTAAGTTAAATAAAGTCTCTATCGCTCTGCCTAAAAATCAAATATGAAACTTTATACACCTTAAAGTTCATAGGACGAAAAGATATTTTTTTGAGGTCCTTATACTCATTATGCCTAGCCTTGAATAGACTGGGTATTCACCTTATCAATATCTCAAATCAATGACGGGTTCTGTTTGGCACCTAAATTTAATGGGCACCTGAATCAGACTGGACCATTTGTCAGGCTATTGTTCCCTCAAAGTTATGGAGTAAGACATCGATTTTTCAATAAGATCAATTCTTTTGATTGCATGATGGACTCCTCTGAAAAACATTGGCGCGCGTGTAAACGAGGTGCTCTACCTAACTGAGCTATAGCCCTTAGTGCTTGTGATACATATTTTATCATGTAGATAATTTCTTGTCAAGATGACTATTCTATGATCCAACATCATAGCTGTTTGATTGGTATTGCTTATAAGTAATATGATATTTATAATCTATCGATGCGATAGGTCTCGTTTGGTTCTCTTTGGGATGATAAATGACCTACTTAACTCAGTGGTTAGAGTATTGCTTTCATACGGCGGGAGTCATTGGTTCAAATCCAATAGTAGGTAGAACTTATTGGATACCAGAGTCAATGGTATCTAATAAGTTTTTCTATCCACCTTCTTTTAGTTTATTGATTTTGTATTTTTCTATTTCATTTTTTTTTCGTTGAATTATAATCTGATTCCGCTTGATTGTATTCAATCAAGCGGAATCAAATCAAAATAGGGTGTATAAACAGAGCTTCTTTTGATTATTCGGACGAACCTAGTTACGAAATCACATTGATAGCTTCGACTCGTGTCCTAGCTCGTCTGAGAGCTAGATTTGCCTCAATTATTTGCCTCTTGCCTTCAGCTTTCTTCAAATTAGCTTCTGCTATTTCAAGAGTTTTCTGAGCTTCTTGTGGATCAATGTCACTACTCTTCTCCGCATCATTTACTAAAACAGTGATCTCATTATTGCCTATTCTAGCAAAACCGCCCATCAGAGCCATCGTTAACCATTGATCGTTAAGGCGTATTCTCAAAATACCTATATCTATAGCTGTGGCAATAGGGGCGTGATTTGGTAATACGCCAATTTGGCCACTATTAGTAGATAAAATGATTTCTTTCACTTCGGAATCCCAAACAATTCGATTAGGGGTCAGTACACAAAGATTTAAGGTCATTTCTTCAAATTGCTCTCCATTTCTAAGTTCATAGCCTTTGCAGTAGCTTCATCGATGTTACCTACCAAATAAAAGGCCTGTTCAGGAAGACCATCTAATTCTCCGGAAAGGATCAATTGAAACCCTCTAATTGTTTCTGCTAGACCAACATATTTTCCCGGAGAACCAGTAAATACTTCTGCTACGAAAAACGGTTGTGATAAAAAACGCTCAATTTTTCGCGCTCTTGCTACGATTAAACGATCCTCTTCAGATAATTCGTCCAACCCAAGGATAGCTATAATGTCCTGAAGTTCTTTGTAACGTTGTAAAGTTTGCTTAACTCTTTGCGCAGTTTCATAATGTTCCTCACCAACGATTCGAGGTTGAAGCATAGTTGACGTTGAATCTAAAGGATCTACTGCTGGATAGATACCTTTGGCAGCTAATCCTCTTGATAGTACGGTAGTAGCATCTAAATGTGCAAATGTCGTAGCAGGAGCAGGGTCGGTCAAATCGTCTGCAGGTACATAAACTGCTTGAATAGAAGTTATGGACCCTTCTTTAGTAGAAGTAATTCTTTCTTGTAAAGAACCCATTTCGGTACTAAGGGTGGGTTGATAACCCACAGCGGAAGGCATTCTACCCAATAAGGCAGATACTTCGGATCCTGCTTGGACAAAACGGAAGATATTGTCGATAAATAGAAGTACGTCTTGTTCATTAACATCGCGGAAATATTCCGCCATAGTTAGGGCAGTCAAACCAACTCTCATACGAGCTCCCGGCGGTTCATTCATCTGACCGTAAACTAGAGCTACTTTTGATTCTGCAATATTTTGTTCATTAATCACCCCAGATTCTTTCATTTCCATGTAAAGATCGTTTCCTTCACGAGTACGTTCACCTACTCCGCCAAATACAGATACACCCCCATGGGCTTTGGCAATATTGTTAATCAATTCCATAATGAGTACTGTTTTACCCACTCCAGCTCCCCCGAATAATCCGATTTTTCCTCCACGGCGATAAGGGGCTAAAAGATCTACTACTTTAATTCCTGTTTCAAAAATAGATAATTTTGTATCTAACTGTATAAAGGCGGGTGAAGATCTATGAATAGTAGATGTTGTGCGAGTATCTACAGGACCTAAATTATCAATAGGCTCTCCAAGCACATTGAAAATTCGTCCGAGAGTCGCTCCACCGACCGGAACACTTAGAGGAGCTCCTGTATCAATCACTTCCATTCCTCTCATTAGACCATCTGTAGCACTCATAGCTACAGCTCTAACTCGATTGTTTCCTAATAATTGCTGTACCTCACAAGTCACATTAATTGGTTTATCAACAGTATCTCGACCCTTAACTACCAGAGCGTTATAAATATTAGGCATCTTGCCCGGCGGAAAGGCTACATCTAGTACCGGACCAATGATTTGAACGATACGCCCCAGGTTTTTTTTTTCAAGCACAGAAGCCCCAGGACCAGAAGTTGTAGGATTGATTCTCATAATAATAAATAAAGTAAAATATGGCGAAATTTTTTGCGAAAATTATCGAATTCAAAAAAAAAAAATAAATGTCCGATAGCAAGTTGATCGGTTAATTCAATAAGAAATGGTAGTTAGTACTAAATTTTGTCAGTACCATCCAACCGAATTCAATTGTTTACTTATTCAATAAGATAAGTGAATTTTCAAATTCAACCAACCCATTTTCAAAATATCAAAATATGAAGTGAATGAATAAGAATCTTGAGAAAGTCTTTGATTTGTCTATCATTATAGACAATCCCATCCATATTAATTATCTACGGATTTCGAACTTGAACTCTATTTACGATTCATTATTTCTATCTCATTGGCCCTTTTTTTTTTCAGTATATCCATTTACACCTAGCCTATTCTTTTCATTTTTTTTTTTTTTTTCTTTTTTATACCTTTTCATAGACGAATTCCGCAGATTTTCACATCTAGGATTTACATATACAACATATATCACTGTCAAGAGGGAATTTCTTATTATTTAGGTTATTTAGGTATTTCGATTCAAAAAAGGGGGTAGGTAAAAAAAAAAAAAAGAATTGGGTTGCGCCATATATATGAAAGAGTATACAATAATAATGTATTTGGTGAATCAAATACCATGGTCTAATAATAAGCACTCTGATTAGTTGATAATATTAATATTAGTTAAGAATTTTGTGAAAGATTCCTGTGAAAAGTTTCATTAACGCCTAATTCATGTCGAGTAGACCTTGTTGTTGTGAGAATTCTTAATTCATAAGTTGTAGGGAGGGATTTATGTCACCACAAACAGAGACTAAAGCAAGTGTTGGATTCAAAGCGGGTGTTAAAGATTACAAATTGACTTATTATACTCCTGACTATGAAACCAAAGATACTGATATCTTGGCAGCATTCCGAGTAACTCCTCAACCTGGAGTTCCACCTGAAGAAGCAGGGGCCGCGGTAGCTGCCGAATCTTCTACTGGTACATGGACAACTGTGTGGACCGATGGACTTACTAGCCTTGATCGTTACAAAGGGCGATGCTACCACATCGAGCCCGTTGCTGGAGAAGAAAATCAATATATTGCTTATGTAGCTTATCCTTTAGACCTTTTTGAAGAAGGTTCTGTTACTAATATGTTTACTTCCATTGTGGGGAATGTATTTGGGTTCAAAGCCCTGCGCGCTTTACGTCTGGAAGATCTGCGAATCCCTCCTGCGTATTCTAAAACTTTCCAAGGACCGCCTCATGGCATCCAAGTTGAAAGAGATAAATTGAACAAGTACGGTCGTCCCCTGTTGGGATGTACTATTAAACCTAAATTGGGGTTATCTGCTAAAAACTACGGTAGAGCGGTTTATGAATGTCTCCGCGGTGGACTTGATTTTACCAAAGATGATGAGAACGTGAACTCCCAACCATTTATGCGTTGGAGAGATCGTTTCTTATTTTGTGCCGAAGCACTTTATAAAGCACAGGCTGAAACAGGTGAAATCAAAGGGCATTACTTGAATGCTACTGCAGGTACATGTGAAGAAATGATAAAAAGGGCTGTATTTGCCAGAGAATTAGGAGTTCCTATCGTAATGCATGACTATTTAACAGGGGGATTCACTGCAAATACTAGCTTGGCTCATTATTGCCGGGATAATGGCCTACTTCTTCACATCCATCGTGCAATGCATGCAGTTATTGATAGACAGAAGAATCATGGTATGCACTTTCGTGTACTAGCTAAAGCGTTACGTTTGTCTGGTGGAGATCATATTCACGCTGGTACTGTAGTAGGTAAACTTGAAGGGGAAAGAGAGATCACTTTGGGCTTTGTTGATTTACTGCGTGATGATTATGTTGAAAAAGATCGAAGCCGCGGTATTTATTTCACTCAAGATTGGGTCTCTCTACCAGGTGTTATTCCCGTGGCTTCAGGGGGTATTCACGTTTGGCATATGCCTGCTCTGACCGAGATCTTTGGGGATGATTCTGTACTACAGTTCGGCGGAGGAACTTTAGGACACCCTTGGGGAAATGCACCGGGTGCCGTAGCTAATCGAGTAGCTCTAGAAGCATGTGTACAAGCTCGTAATGAGGGACGTGATCTTGCTCGTGAGGGTAATGAAATTATCCGTGAGGCTAGTAAATGGAGTCCTGAACTAGCTGCTGCTTGTGAGGTATGGAAGGAGATCAAATTTGAATTCGAAGCAATGGATACTTTGTAATTCAGTAATTACCGTTCGTTCTCTTAATTGAATTGCAATTAAACTCGGCCCAATCTTTTACTAAAAGGATTGAGCCGAATACAAAAATTCTATTGCATCTATGTTAGATAGATGCATACTTATATAGATATACAAGATTTTAAATTAAATAAAAAATCTAAGACTAAACAACTCAAATGTTTCTATTGTTGTGTTGGATCCACAATTAATCCTATGGATCCTTAGGATTGGTGTATTCTTTTATGTCCCGCAGTTTCCATGGATCGAGCTAAGTATCACAACTTTTTCTACCCATCCTGTATATTGTCCCTTTTCGTTTTGTGTTAAAATAGAAACTGAACTTATTACTTATTATTAGTTAGTTATTAGACGAGATTTTACGAAAAAATAAAATTATTTAATTTATTAGGGGAGAACAAAGATTTCGTTTTTTTTTTCAATACTCACACTACTTATTAGTTAATAATCCTAGTGATTCGATTTATATGTTTATTCTGATAGGAAATAGGATATTCAAATAAATGATTTTTCATTGAATGACTATTCATCTATTGTATTTTCATGCAAATAGGGGGCAAGAAAACTCTATGGAAAAATGGCAGTTCAATTCGATGTTGTCTAAGAAGGAGTTAGAACACAGGTGTGGATTAAGTAAATCAATGGACAGTATTGGTCCTATTGAAAATACCAGCGAAAGTGAAGATCCGAATCGAAATGATATGGATAAAAACATTCATAGTTGGAGTGATAGTGACAGTTCTAGTTACAGTAATGTTGATCATTTATTTGGCGTCAAGGATGTTCGGAATTTCATCTCTGATGACACTTTTTTAGTTAGGGATAGTAATGGGGACAGTTATTCCATATATTTTGATATTGAAAATAATATTTTTGAGATTAACAATGATCATTCTTTTCTGAGTGAACTAGAAAATTCTTTTTATAATTCTCGGAATTCTGGTTATCTGAATAATGGATCTAAGAGTGACGATCCCTACTATGATCGTTACATGTATGATACTCAATATAGTTGGAATAATCACATTAATAGTTGCATTAACAGTTATCTTTATTCTCAAATCCGTATTGATACTTACATTGTAAGTGGTAGTGACGACAATTATAGTGACAGTTACATTTATAGTTCCATTTGTGGTGAAAGTGGAAATAATAGTGAAAGCGAGAGTTCCAGTATAAGAACCCGCACGAATGGGAGTGATGTAACTATAAGAGAAAGTTCTAATGATCTCGATGTAACTCAAAAATACAGACATTTGTGGGTTCAATGCGAAAATTGTTATCGATTAAATTATAAGAAAATTTTTAAGTCAAAAATGAATATTTGCGAACAGTGTGGATATCATTTGAAAATGAGTAGTTCAGATAGAATCGAACTTTTGATTGATCCAGGCACTTGGGATCCTATGGATGAAGACATGGTCTCTCTGGATCCCATTGAATTTCATTCAGAAGAGGAGCCTTATAAAGATCGTATCGATTCTTATCAAAGAAAGACAGGATTAACTGAGGCTGTTCAAACAGGCATAGGCCAACTAAATGGTATTCCCGCAGCAATTGGGGTTATGGATTTTCAGTTTATGGGGGGTAGTATGGGATCCGTAGTCGGGGAGAAAATTACCCGTTTGATCGAGTATGCTACCAAAAAATTTCTACCTCTTATTATAGTGTGTGCTTCTGGGGGTGCGCGTATGCAAGAAGGAAGTTTGAGCTTGATGCAAATGGCTAAAATATCTTCTGCTTTATATGAGTATCAATCAAATAAAAAAATTTTTTATGTATCAATCCTTACATCTCCTACTACTGGTGGGGTGACAGCTAGTTTTGGTATGTTGGGGGATATCATTATTGCCGAACCCAATGCTTACATTGCATTTGCGGGTAAAAGAGTAATTGAACAAACATTGAATAAAACAGTACCTGAAGGTTCCCAAGCGGCCGAATATTTATTCCAGAAGGGCTTATTTGATCTAATCGTACCACGTAATCTTTTAAAAAGCGTTCTGAGGGAGTTATTTCAGTTCCACGCTTTCTTTCCTTTGAATCAAAATTCAATCAAATAAAGTATTAAGTTCAATTTTTTTATTTGTCGTAAACAAGTAGTTAGTTTATCGGAATCAAAGTAAAAATCAGAATAATGGGGTTTTATTTGGTGACATAAAATCTAATTGTAGAAAGAATCAAAAGTTGCGGATAATTCTTTTTTTTTTTTTTTACTAATATTTCTGATTACTAATATTCCTGATTAGTAATCAGGAAGCCTCTATAAAATAAATATAAACTCTATAAATATAATAAATATAAAAGGGTGAATTCTTTCTTTTTTGAAATTAGGCAAATAAAACGAAGTTCATCTTCCCTTCTTACGTATGTATATATAATTAATTTATATATAGAAAATATAAAGTTTTGTATCTTTCTATATCTCCCGAGAATCTCGTTTTGACTGAGAATCTCTGTTGGATGAGATTCTAACAAATCTTTCGGTAATTTGTAAAAAACTTTTTCTTTATTTAATTAGAAGACAAGAACAAAAGAAGAAGAAAAAGGGAAGAATAATAAAATCCATTATCATATATCTTTCATATCGAAAGATGAATAAACCCATTATTTAGTTCTATATTCCTTGCATTTATTATAGATACTCACTTAGATATATACTTCGATATATATTAATTATTAATTAGAATTACAATTTAATAATTTTACAATTTAATAATTAGAATATAATGATAAGAATCTAATTAAATAATGATAAGAATCTAATTAAATAATGATAAGAATCTAATTAATAATTAATTAGATTTTATATTATTAGATATTAATTATATACATACGATAGGAATTAATAAGAATTGAATTATAATTCTAGAATTTAATTCTATAATTCTGAATTTAGAATTCTTAATTATAATTATTATAAGATATCTTTATAACAATATAATAACAGGTACAAATAGTAAATCGAGGTATTCATTCTATGACAACTGTCAACTTTCCCGCTATTTTTGTGCCTTTAATAGGCCTAGTATTTCCGGCAATTGCAATGGCTTCTTTATTTCTTCATGTTCAAAAAAACAAAATTGTTTAGATCCAATAGGACAAAATCTCATCTATTTTTTTTTTTTTTTTTTTTTTTCAAAACTTAGACTTGTATCATAACCATAATACAAATATCTATTTACTGGAATATGGTATAACATGCGGCTTATGCCGAACATAAATGAAAGAGTTCTTATGCAAATGAAAGAGTTCTTATGCATACAGAAAATGATATATAGATAAAAGAATTCTAATTCTAGCTATTTTCAAATAGAATCAGGATTGGAGGATTCGGAAATGGAAAGTCTATGTGTATGTCGATATCTTTAGTAGGATCATGTGAAGGGGATGTTATTTTTTTAGATCTAACCAATTTGATGAATTACTCCTAAAGGTTCACATCAAAATAGTGCTAGTTGATGAGAGTTCTTTCTGAAACAAAAAGAGTAAAGTCAAATTAATTTATTTTGGCTATTCTCTCAATTCCAATAAAATGCAATCAAATCAAGTATGAGTTGGCGATCAGAACATATATGGGTAGAACTTATAAAGGGGTCTCGAAAAACCAGTAATTTTTGCTGGGCCTTTATCCTTTTTTTAGGTTCATTAGGATTCTTATTGGTTGGAACTTCCAGTTATCTTGGTAGAAATTTGATATCTTTATTTCCGTCTCAACAAATCATTTTTTTTCCACAAGGGCTCGTAATGTCTTTCTATGGGATCGCGGGTCTCTTTATTAGCGCCTATTTGTGGTGCACAATTTCGTGGAATGTAGGTAGTGGTTATGATCGATTCGATAGAAAAGAAGGAATAGTGTGTATTTTTCGTTGGGGATTTCCTGGAAAAAATCGTCGTGTCTTCCTCCGATTTCTTATAAAAGATATTCAGTCCGTCAGAATAGAAGTTAAAGAGGGTATTTATGCTCGTCGTGTTCTTTATCTGGAAATCCGAGGCCAGGGGGCCATTCCCTTGACTCGTACTGATGAGAATTTTACTCCACGAGAAATTGAACAAAAAGCTGCTGAATTGGCCTATTTCTTGCGTGTACCAATTGAAGTTTTTTGAGAAAAATGAACTAAAGAATGAATGCTTTCTCAGTAGGAGAGAAAAAAGTTTGGTACTTTAGATCCAGATAGATCATATCTTGTAAATTTTTTATTTTTTGTCAATCGACCTTTCTTTTTATCCTTTTCTTTTGTGTTCCTTAATGACCAAACAATTGGATCTCTTATAACAATAACTATCCAATTTCTGTTTTCTGTCTTGTTTTGCCACTCCTTTTTGATCATCACAATAGTCTTCAGAAAATTCCCTCAATTATTCTATTCCTGACTTATGGGCAGTCAGTGAAATTTTTTCGAAATATTGGATATTTTGATAGAATGATAGAAAGGGGGATTTTTTCGTCTCAAAATATAAAGAATATTCATTACTTGAAGTGATTCTTTCGGGCATTCATCGAAAGGAGGTACTTGTTTCGAATTTGACCAATTGATATATCTGGAAATAATATTTTTTTTATTATTTCTTTTATTATTTCTTCATTCAAAGTGGATTTTTATCCTATTTCTGTATTCTTTCTAGATTCAAGGACTAACCACGGAATCACAAATAAAAAACAGTGAATAGATTCATAGATTCGATACCTTGTAATAAAACTTATGCTTGATAGAAATATTAAATTGCATAGAGTCGGCGAATGAGGTGGGTTCGTTAACAATTCACAAATAAAAAATGGCAAAAAAGAAAACATTTACTCCTCTTCTCTATCTTGCATCTATAGTATTTTTGCCCTGGTGGATTTCTCTCTCATTTAATAAAAGTCTGGAATCTTTGGTTATTAATTGGTGGAATACTAGGCAATCCGAAACTTTTTTGCATGATATTCAAGAAAAGAATATTCTAGAAAAATTCATAGAATTAGAGGAACTCCTTCTCTTGGACAAAATGATCAAGGAATACTCGGAGACACATCTACAAAAGCTTTGTATAGGAATCCACAAAGAAACGATCCAATTAATCAAGATATACAATGAGGATCGTATCTATACGATTTTGCACTTCTCAACAAATATAATCTGTTTCATTATTCTAAGTGGTTATTCTATTTTGGGTCATGAAGAACTTGTTATTCTTAACTCTTGGGCTCAAAAATTCCTATATAACTTAAGCGATACAATAAAAGCTTTTTCTATTCTTTTATTAACTGATTTATGTATCGGATTCCATTCGCCCCATGGGTGGGAACTAATGATTGCCTCTGTCTACAAAGATTTTGGATTTGTTCATAACGATCAAATTATATCTGGTCTTGTTTCCACCTTTCCAGTCATTCTAGATACAATTTTTAAATATTGGATTTTCCGTTATTTAAATCGCGTATCTCCGTCACTTGTAGTGATTTATCATTCAATGAATGATTAACAAATGATCCACTGATATTAATTCAATTATAATCTTTGTTACTTTGTAGTTGTACATAAGCAAAGCATTTAAAATCGTACTTACTCTTTCTATTTCTACCCATCCCGGGGATTCATCCTATATTATTCCAGTTAGTAAATAGCAGAATCGTGGATAGGGAACTATACTAGTGACCTACCCAATTTATTGTAGAAATTTTTGGGATCAATGATTGGACCATGCAAACTAGAAATACTTTTTTTTGGATAAAGGAACAGATTACTCGATCCATTTCCGTATCGCTGATGATATATATCATAACTCGTACATCCATTTCAAGTGCATATCCCATTTTTGCACAGCAAGGTTATGAAAATCCACGAGAAGCGACTGGGCGTATTGTATGTGCCAATTGCCATTTAGCTAATAAGCCCGTGGATATTGAGGTTCCACAAGCGGTACTTCCTGATACTGTATTTGAAGCAGTTGTTCGAATTCCTTATGATATGCAATTGAAACAAGTTCTTGCTAATGGTAAAAAGGGGGCTTTGAATGTGGGGGCTGTTCTTATTTTACCTGAGGGTTTTGAATTAGCCCCTCCTGATCGTATTTCTCCCGAGATGAAAGAAAAGATAGGCAATCTGTCTTTTCAGAGCTATCGCCCTAATAAAAAAAATATTCTTGTGATAGGCCCTGTTCCTGGTCAGAAATATAGTGAAATCACCTTTCCTATTCTTTCCCCGGACCCTGCTACTAAGAAAGATGTTCACTTCTTAAAATATCCTATATACGTAGGCGGAAATAGGGGAAGGGGTCAGATTTATCCCGACGGGAGCAAGAGTAACAATACAGTTTATAATGCTACAGCAGCGGGTATAGTAAGCAAAATCATACGAAAAGAAAAGGGGGGATACGAAATATCCATAGCGGATGCATCGGATGGACGTCAAGTGATTGATATTATCCCTCCAGGACCAGAACTTCTTGTTTCAGAGGGCGAATCTATCAAATTTGATCAACCATTGACGAGTAATCCTAATGTGGGCGGATTTGGTCAGGGAGATGCAGAAATAGTACTTCAGGATCCATTACGTATTCAAGGCCTTTTGTTCTTCTTAGCATCTGTTGTTTTGGCACAAATCTTTTTGGTTCTTAAAAAGAAACAGTTCGAGAAGGTTCAATTGTCCGAAATGAATTTCTAGACTCGCGGATTTATCAACATCAAGTTTGTAAAAAGAACCCAATTCTTGTTAGTGATTATGTATAATAAAAAAAAATGAAATTATGAAAAACCCCTTGCTTTTTTATATTCTTTTTCGACGAGATGCCGGGAATTCCTTGTACCGCATTCCTAGTCATAGTATATAGATTGTGAAGAAGACTATTTGACTTTACCCCTTCTTTGTTTTTTTTTTTTCTCCAAATTGGGAGGTGTGACTATGTTACTCTTGCCAGATTTGGATAAAAAATTTGGAGAAAAAAATACATCAATAGTTTTTGATTCTAATAGAATCAAATTCGACTAGATACTAAATATAAATAAGCGAGAAATAGAACGGATAAATGTGGGGAACAAATAATTCTAGGAGGGATTATTCGTCTTCCTAGTCTTCGACACAAGAAAAGGAATTTTCCACACCCCTTTCTTGTGTCGAAATAATAATGATTCTTGATCCCCTTCGTCAAAGATTCCTATTCTTAGTTTCTATTTTTTCCAGACGTATTAGAACTTTTTTTTTGATTTCTTTTAAATTTTACATATAATATACCTAATCTAAATAATATATACTATAAAAATACTATAACTATAATATAAAAATACTATAACTATAAAAAGTAGTGGACAAACAAAAAAGATAGGAAATTTTTTGAGTAAATAGAACTTTTTCAATGAACTTATAAAAAAAATTCAAATTGGATAAGATACTAATAAATAGAGTAAAGTTCTATCACTATAGAAAGATTTAATCTACAGAAATAGATTATTTTATCCAAGAAATCGAGTAATTCCTTCTTTCTTCTAACTTTGAAAGTATCGATAGATACTACAAGGAACAGACGTTCTGAATCAATTAATGAAGTTCATTTTTCAAAAATATCATCAGAAAAAAAACTCTATTCCATTTTTTTTTTGAAACATCAGAAAAAGAAATCCCCTTTGTCATTTATACGAAAAAAGATTCTGATTATTTTTAAGAACTCAACGGGATTCCCTTCTTTGTCTGATTCGAGGGGTAAGGCCCCGTTGAGTTCTTACGCTTTCATGTCTACAACTCAATTCATCCGATTACTACAGGGATGAACCCAATCCGGAATATGAACCATAAAAGAAAATACCTATTAAACCGATCACAAGAATACCAGTTACAGTACCTATTATCCAAAGAGGAATCCTTCCAGTAGTATCGGCCATTTAACCCACTTCCCTCCACATTTCATCAAATGGTCATGCTAGAGACAAAAACAGTCATGGATAATTATGGATGAGATCCTTCCGAATGGGCTAAGAGAATTCCTATAGTTATTATTCTATTATTCTCTTTTGTTTTCTTAATTGAAGAAATAATTGGAAAATAAAACAGCAAGTACAAAAATGAGTAATAACCCCCAGTAGAGACTGGTACGATTCAATTCAACATTTTGTTCGTTCGGGTTTGATTGTGTCATAGCTCTATAATTCGGGTTAGGTTTATCGTTGGATGAACTGCATTGCTGATATTGACCCCAAAAAAGAAACGGTAGGTACAGCTAGTCCGTGAACAGCCAACCATCGCACTGTAAAAATGGGATAGGTTCGATCTATGGTCATTGGGGCCTCCTAAAAGGATCTACTAAATTCATCGAGTTGTTCCAAAGAATCAAAACGGCCAGTTATTAATGGAATTCCTTGTCGGCTCTCTGTGAAATATTCGTTTGGCCGAGGGCTTCCAAACACATCGTAAGCTAAACCCGTGCTGACGAATAACCAACCCGCAATGAATAGGGAAGGTATAGTAATGCTATGAATGACCCAGTATCGAATACTGGTAATAATATCAGCAAAAGAACGTTCTCCTGTGCTTCCAGACATGCTGAGCTCCACATATTCTTGTACAGTCAAAAAGGGATCGATTCCGTAAAAGATGAGATCAGTAAATGAAAATTTACTGAAATTTGATCTTTGTGAGATCGTCAATATTGTACCGAGGGCGTCTTTAGAGTATACCGAATCAGTATAGCTATCCTTCTTCTGACACAGCAACGAACGCAATTTCAATCAATAGTGAAAGAAAGTGCTAAATAATTTCTTTCTTCCTTTCCTTGTTGCTTGTCGATATAAAACGATGTCCCACTCAATAGAAAATTCTTCAAAATAGTATATTTTTCTCCATTATTAGCTTCGGGCTAGAAACTGAAGATCCAGTAAAATGTGAATCTGACAAGTCGGTTTTTAATAATTCCTGAAAGGGATTATTATATTTCTACAATTAAGTAGATGCGACTTCTTTTCGTAGTAGAAGCACTTTTTGTTGGAATCCTTTTTTCATTTTAAGGAATTGGTTAGTCGTCCAGTAACAAGTAAGATCAGTAACAAGTAACAATATTAGATAGTATTCGATGAAAGAAAGAGAACAAAGAATAAAAGAATTGTAATTAATATTCGTGATGTATGCATTGTTGTATTAGATCGAGATTCAAAGGCTCTTTCTTGACCTAACTACAAGGATGAGGCTTTATAATATGGAAAGATAAAATGTAGAACCTATAATATAAATAATATAAAAGAAAAGATAATAGGAATTACTAGTCTTGGAATCTAGTTTTGGACAAAAATAAAGATTTCGAATGATCGTGTAATAACTTTTTTCTTCTCATTCATTCAAGATATTATGTGAGTGAACCCGCTATTGAATCTAATGAGTTAAAATTAATGTAAAGTAAAAAGTAACTGTTCATTTTAAAATAGAAAATGGATTCGATACAATTAAATAAAAAAAAAAAAAAAAATGATCAAACAAAATAGAAAGAATTTTCCAATTTTATAGTGATTCAAAAAGAGTTTCATTTTTGAATAAAGTTACATGACATAGTTCTTATTATTACTTTATAGTTTACTCAAGAGTTGCTCAATGAATCTGTTGATTGGAATTACGGTATAGGTAGATGTCACAAATGATGAATCAATTTATTTTTATACGCCTGTCACTTTATCTTTGCTTTTTTAATGTTGTCTATAATGATTGAAGAATCAAAAACTTTCAATTGAACTTATTCTTTCAATTGGTATTTTGCTTATCCTCCTATCTTTCAAAAATGGAAACTAACTTAAGTAAGTGCTTTATAAACATATGTATAAAAAGAATATATTTCATTTAGCTCCTTCATGCCTACTATAACTAGTTATTTCGGTTTTTTACTAGCGGCTTTAACTATAACCTCAGCTCTATTTATTGGTCTGAGCAAGATACGACTTATATGAAATTCATATTTGAAATGAATGAAATAAACAAATCATAAAAAGAAATCTTTATGTGGGATTCCATGTATTCTATAGTTACTTACCGTGTCAATTGCCAATTCTCGGTCATTGAGATTCATGGCAATTCGGATTAATATTTAGGTATAGATATTACCTCTTTTTTTTTTCCTTTCAAACAAATTGAAATGATTGAAGTTTTTCTATTTGGAATCGTGTTAGGTCTAATTCCTATTACTTTGGCTGGATTATTCGTAACTGCATATTTACAATACAGACGTGGCGATCAGTTGGACCTTTGATTAATTAATATCTTTTTTTTATTGACCTCCTCCTTTCTTTAATCTACAGGAGGTCAAATTAAAATTGCCGTTCAATCAAGTTAATGAAGCTTTTTCAGTCTAATTCGATCTAGATCTACGAAGAGCAGAATCACGCTCTGTAGGATTTGAACCTACGACATCGGGTTTTGGAGACCCACGTTCTACCGAACTGAACTAAGAGCGCTTTCAGATAAGACTGTAAAGAAAAAGATGATTTTTGTAACCCCAATACATCTTGTATGCATATACTATATAGTGGTATCCTAAAAATGAAATATTATGTATGTCAAAAATTAATTCATCTCAATTGATCCCTCGTTACTGCTCAACAGAGAAGTAATAGGTAGGGATGACAGGATTTGAACCCGTGACATTTTGTACCCAAAACAAACGCGCTACCAAGCTGCGCCACATCCCTTTAATTGGTCTACAGTGTCATTGTAGAAAATTCCTGTCTTGTTTTCCACATCCTTATTTCTTCCATTGATATACACAGTTTATCTTGCTAGTTCTTCTTTTTGGTCTCATATAACATATAATAATAGTAAAAGCCTTATATATATGAAATACGGAACTTACCATGAGTAATGAGTAAAAAGAAATGAATATTTTTCGGGAATGCTTGGGAAGAAAGGGACGTATTTTTTTTCTGTTTTAATTAAGCAAAAGAAAATTCTATCTATCGGATCGTTGTACATTTCAATTTGAATTAGGGATTCCGTGTATAACTACAAGTGCCCGTTAACTACATATGCATCGGATCATATATGTATTACCATTAATTATGTATTAGAATAAAATAAAGAAGGAGGTTTTTTAATGCGAGATTTCAAAACATATCTCTCTGTGGCACCGGTACTAAGTACTCTATGGTTCGGGTCTTTAGCAGGTCTATTGATAGAGATTAATCGTTTTTTTCCGGATGCGTTGACATTCCCCTTTTTTTCATTCTAGTTATTGACACGGGAAGGAATGAAGAAGATTAAAGATACAATCAAATCTCTGTGTGACTAATCCCTCTCCCCCTCGTTTCTCTTTTTTCCCTTTTTTAGAATAAGAATAAGGGAGGAAAGAGAAAGAATAAAAGTGGATTCGACATTTTCGAAATTCGAGTTCAAGTTCGAATGAAATTTAAATTAATAATAGAGGAATAGAGGTAGAACGTAAAATTTTGGTCCCGGGCAAGAGTATTATACAAGATACTTAAATGAAATACTGTACTATGATTAGAAATATAGTTTCGAAATCATTGTATTACTTATTATTTACTATTACTTTATTGATTGCAATGAAATCTTTCATAATTGGATTTCGAATTAGTAACTTCTATTTTTTTCTTCCTTTCTTCTTCTTCGTTTCGGATCAAAAATAGAAGAGTTGAGTAAATAAAAAAAAAACCAAAGGAGGTTCATGGCCAAGGGTAAAGATGTTCGGGTAACAGTTGTTTTGGAATGTACTAGTTGTGTCCGAAACGGTGTTAATAAGACATCAACGGGCATTTCCAGATATATTACTCAAAAGAATCGACACACTACGCCTAATCGGTTGGAATTGAGAAAATTCTGTCCCTATTGTTCTAAACATACAATTCATGGGGAGATAAAGAAATAGATCGAACCCGAGCACCTGTGTGTCACCCTTCTAAGGGAGGGGAAAAAACAACATTATATATAATAACATATTTAATAAATAACCAAAGCAAATCCTATTTATTAATTTATTTTAATTAATTTTCGATCTTACCGAAATCGAAATAGGATTTTCGCAATAAGGAATAAACTAAACAAACCATGGATAAATCCAAGCGACTTTTTCTTAAATCCAAGCGATCTTTTCGTAAGCGTTTACCCCCGATCCAATCGGGGGATCGAATTGATTATAGAAACATGAGTTTAATTAGTCGATTTATTAGTGAACAAGGAAAAATATTATCTAGACGAGTGAATAGATTGACCTTGAAACAACAACGATCAATTACTATTGCTATAAAACAAGCTCGTATTTTATCTTTGTTACCCTTTCTTAATAATGAGAAACAATTTGAAAGAACCGAGTCGACTTCTAGAACTACTGGTCTTAGAACCAGAAATAAATAGGTTTACTCTTTCTTCAATTGAATCAAAATTCCAATCTGAACTCAAACGTATTTTGTTCGAAAAATACGAGAATCCGGATTTGATTATCGTGTCATAAGAATAAAAAAATCGGGGAAAACAAAGAAATATTTTTTTATTGAGCGTGTTCATTTATTTTGACTACTTTATCATATTTTATCATATTAATTTCTACTCTCCCTTCCCGGAGTTCATTCTCCGGGGAACTCTGTTTAAATTATTCCGGCGGATTTCTTACAATCTAATTATTTTATGATTTCGTTGGAAATCGTATAAAGACAATTCTTATTTAATATAGCTATTTGCGCAAGTATTTTACGATTAAGAAGCACCCGTCTTTTGTGCAGATCGTGTATTAATCTACTATAACTATAGGATACCCCTCTTTCGCGAATTACTGCATTTATACGAGTGATCCACAAACGACGAAAATTTCTCTTTTGCCTATCTCTATCCCGATGAGCCGAAACCAAAGCTCTTATTTTCTGTTGGATAATAGTTCGAGTAAGTCTTGAATGAGCCCCTCGAAAGGTTGATGCAAATAAACGAATTTTTGTTCTACGTCTTCGAGCTATATATCCCCGTCTAATTCTGGTCATTGAATAAATGAAATGAAACTTTGATGAATAACTAATTGATTTCCTTTCTTTCAGTTATTCTTTTCCCCCTTCTTAGTCTATTAATAACAAAACGGATTTTTCCAATGTATAAAATAAAAATTCCAATGGCTTTGGCTACTCTAACCTTCCCGACCACAATTTTTTTCTTTTTCGAAAATACCGAGAAAAAAGAAATTGTATTCTACTAGGTATCAAAAACATAGTAAATAAAAAAGTAGTAAATGGATAAAGAAATAGTGGGTTCCATCGTTTCTATGGTTACTTCTTAAACGGTGAGGTCTTCTCTATACACCGGAGCCTCTTACAGAATTGAATCAACCTTATTGGTAACTTGTACAGTTCACATTCTTTGGCTCTACCCATGAATTATACAGTAATAGGTCTTTCACAACGAGATCTACCTATACAGTAACGGTATTTAATTATGAAGGTTAGCTGAGTAGCTGACCCTGTGAGTCCGTTCTTTCAAGAGCGGTAGTTTAATCTTTCTA---TTTTTTTTTTTTTTTTTTTAATTAGGATTTTCCCCGCTTAATGGATAACCATTTGATACCAATGGGGAATTGTTTTTCATCTTAAATTTAAATTGAGTTGATTGGATTTGCACCAATGGAAACCATAAATTTCATACACAATAGAGGGATATGATCAATTTTATTATTTTTAGATAGTGAATGGAGTTCTTCCATTTTATCCTATTCATCGGTACTGATCATTGATACTGGAAATTTTTTCTTCTTTCTTTTTTCCCAGCCCATGATCTGAACGAGTCGCACATACACCCTAGTACAAGTTCCTCGACGCTGAGGGCATCCCCGAAGAGCGGGGGATTTCGTGACATTTTTGATTGGCTGTCTTGTATTTCTAATAAGTTGTTTAATAGTTGGCATGTTGAATCGTATACATAATGGGCTGGTTTAGATCGATCCTAACCGGATGATTATGAATTACTTCTATTTAATAGAATATTAAACTCGGTAAGAAGATAAAATCTCCAATCGCAGATTTCGTGAAAATCCATTCTATTTTCATTCAGCTGCTACAAGATCAACAATTCCATAAACTTGGGCTTCTGTTGCTGACATAAAAACATCTCTTTCCATGTCTTCGGATACAACCCATAAGGGCTTGCCCGTTCTTTGTACATAAACCCTTGTGATGGTTTCACGCAGTTTTAACAATTCTTCCGCTTCCAGGATAACTTCCCCCGTTTGTGCTTCATAAAAAGAACTAGCAGGTTGATGAATCATTACCCTGATGATATAACATAAGAAAAGGTTCCTCTATCTCGCACAATGAAGTGAAGAGAAAAGAAAAATAAAGAATAACAAGAAAAAAAATAGGATTGAACAACCGTACGGGCATCTTTTGTGCATTGCATACGGCTCTACAATAAGATTGACCTTTACCCTCCATCGAAGAAAGAGAAAAATAGGATCTATCAGACTCATATTGGTAAATGATCAAATTACCACCCTTCTTTTCTTTTTGGAGGAGTTAAAAAATACTATGATGGTTCCGTTGCTTTATATATTTATTATTTATTTTTTGTATTTATTTGTCTGTGATTCAGCAATCCCAAAGTTTCTTTTTGATCCGATCAAATAAAAAGTAAAGAAAAAAGATTCTTTTTTTTTTCGCACTCTTTCATACCATAAATATTGTTAAGAGCTCTATGGTATGAAAACAAAAAAGTTTGTGACGCTGAACTGGACTCCCGATAGATAAAATAAAATCGGAAATACCTTTATAATCTCATACTACTCTCTCGATATATAATCTAATGTTTTGAAAAAACAATAAAAAATTTTCTCATATCGAATTCGAAGTGCCATGCTATTTTTACTTAATATTCATATTTCATATGGCGAAGGCATAGTCTTTTTTTTTTTTTTTTCTCTCAAAAAAACCCCATTGGCGCCAAGCGTGAGGGAATGCTAGACGTTTGGTAATTTTTCCTCCAACCAGGATAAAAGATCCCATTGAAGCAGCTAATCCCATGCATATTGTCTGTACATCAGGTTGCACAAATTGCATAGTATCATAAAGAGCTACTCCAGGTACTACCCATCCGCCAGGAGAGTTTATAAACAAATACAGATCTTTGGTATCATCCTCCATACTGAGATATACCATAATACCAATAAGTTGATTCGAGATTTCGCTATCAACCCCTTGGCCTAAAAAAAGTAATCTTTCGTGATAAAGTCGGTTGATTAGGGTCAAATTGTATCCCTTAGGAACCGTACATGCGCCTTTTGACGCATACGGTTCAAAACAAAAAAAAAAATTACGAAAAAGAATCAATGTGTAGATTCCAACTTTCTTTCTTTTTTCATAGTGGGCTCTTTATAACTTTTAATGAAAGGACTTTTTCTTCGATTTTTCGATAAAGATGCTTTTTGGCCCCCTTCCTTATAAGAAAACCCTTATAATAATATAACCTTATAATAATATAACAAAAAAAAGAATTAAAAACTTATCGAATTAACTTTTCATTGATGTATTGTTTCATCGAGATCCAATCCAAATCACGATGTCATTTTCTTGTTTCTGAATGGGCCTCTTCAATCTTTTTAGGTTTATGCTCTACTCCGGGTAAAGATCTTCCCAATTTTGATTTGCACATATAGGACAAATGCTCCCCTTACCACTGCTTTTTGCTATGACTTCCTTTTTTTTAATTCATTTCATGCTTTCTGCCAAATATTTGATGCATTCATCCATATTACTCGATTGATTAACGGTTTGAGATCACTTTTCTTTATAAATAGGAATCGAATCGTTTATGATAAAAGTATTAATCATATAGATTCCCAATTGGATTTTTTTTTTAAACGGAGTCTGGATACTTCATTTTTTTAGTCCAACCAAGCCAACCATAAATTATTCTAATTGATAATAATAATATGAATTCCCCCCAAAAAAGGGATCTAATTGAACTTCACGCTCCAAATTTTTGATGATTCAATTAATCTTTCTTGTGGGCGAAACAGAGGATATCTCGATCGGGAGAGAAAATGGGGAAATCCCATATGACCCAATATATCTGACAAGTCGCACTATACGTCAATCCAAGAAAAATTTTCATCTCCAGGAATCCGAAAAGGAACTTTTGGAACACCAATAGGCATTAAATGAAAGAAAAAAGAACTAAGTACTATATTTCACTTTGATATGGAAACGTAACAATGGATTTATTGTCTTTATATTAAAATATGGGCCTTATGATATTTTATACATAGATTATAAAAATTCATACATAATAATATAAAGGAAGACAAAATGAATAAAAGAAAATTATTATGAATAGATCCTTCTAATGATGAAGGAGTATGGGCGCATTCCTTCATAGAAAATAGTATCAACCCCCCATTGCGTATTGGTACTTATCGAGTATAGAATAAATCTGCTTCTCTTTGTTCCTACGAACAGAATTGTTCCATTATTATCAACAAAATAAAACAAATATTAACCCTTGCTCCAAGATAATCCACTGAACAAGGGAAATCCATAGCATAGTCATAGTATAGTGGTTTTCAATGCAATAAAGTTACGTAGTGTCTATTATTCTTCGATAAAGGGGTATTTCCATGGGTTTGCCTTGGTATCGTGTTCATACCGTTGTGTTGAATGATCCCGGTCGGTTGCTTTCTGTCCATATAATGCATACAGCTTTGGTTGCTGGTTGGGCTGGTTCAATGGCTCTGTATGAATTAGCAGTTTTTGATCCCTCTGACCCTGTTCTTGATCCAATGTGGAGACAGGGTATGTTCGTTATACCTTTCATGACTCGTTTAGGAATAACCAATTCATGGGGTGGTTGGAGTATTACAGGAGGGACTGTAACGAATCCGGGTATTTGGAGTTACGAAGGTGTGGCCGGGGCGCATATTGTCTTTTCTGGCTTGTGCTTCTTGGCAGCTATCTGGCATTGGGTATATTGGGATCTAGAAATATTTTGTGATGAACGTACAGGAAAACCTTCTTTGGATTTGCCCAAGATCTTTGGAATTCATTTATTTCTCTCAGGGGTGGCTTGTTTCGGTTTTGGTGCATTTCATGTAACAGGCTTATATGGTCCTGGAATATGGGTGTCCGATCCTTATGGGCTAACAGGAAAAGTACAACCTGTAAATCCAGCGTGGGGCGTGGAAGGTTTTGATCCTTTTGTTCCGGGAGGAATAGCCTCTCATCATATTGCAGCAGGGACATTGGGCATATTAGCGGGTCTATTTCATCTTAGCGTCCGCCCGCCCCAACGTCTATATAAAGGATTGCGTATGGGCAATATTGAAACCGTTCTTTCTAGTAGTATCGCGGCTGTCTTTTTTGCAGCTTTTGTTGTTGCTGGAACTATGTGGTATGGTTCAGCAACTACCCCCATCGAATTATTCGGGCCCACTCGTTATCAATGGGATCAGGGATACTTCCAGCAAGAGATATATCGAAGAGTTGGTGCTGGGCTATCCGAAAATCAAAATTTATCAGAAGCTTGGTCTAAAATTCCTGAAAAATTAGCTTTTTATGATTACATTGGTAATAATCCGGCAAAAGGGGGATTATTCAGGGCGGGTTCAATGGATAACGGGGATGGAATAGCGGTTGGATGGTTAGGACACCCTATTTTTAGAGATAAAGAAGGGCGTGAACTTTTTGTACGTCGTATGCCTACTTTTTTTGAAACATTTCCAGTTGTTTTGGTAGACGGCGACGGAATTGTTAGAGCTGACGTTCCTTTTAGAAGAGCAGAATCGAAGTATAGTGTCGAACAAGTGGGTGTAACTGTTGAGTTCTACGGTGGCGAACTCAATGGAGTCAGTTATAGTGACCCTGCTACTGTGAAAAAATATGCTAGACGTGCTCAATTGGGTGAAATTTTTGAATTAGATCGTGCTACTTTGAAATCCGATGGTGTTTTTCGTAGTAGTCCAAGGGGTTGGTTTACTTTTGGGCATGCTTCATTTGCTTTGCTCTTTTTTTTCGGGCACATTTGGCATGGTGCTAGAACCCTGTTCAGAGATGTTTTTGCAGGTATTGACCCAGATTTGGATGCCCAAGTGGAATTTGGAGCATTCCAAAAAATTGGGGATCCAACTACAAGAAGACAAGTAGTCTGATACAACATTGCTTTGGTATCTTTCGCTTCTATTTTATTTTTGTGATTTGACATAGAATACCAGAGAAATCTTGATTTGAATCACTGCTTTTCTTTGACTCCTATTCTTTCTTTATCCGAGAAATGATCCCCCCCCAAAAAAAATAGGTATGGAAGCTATAATTGTAAACCACGATCGAATCTATGGAAGCTTTGGTTTATACATTCCTCTTAGTCTCGACTCTAGGAATAATTTTTTTCGCTATCTTTTTTCGAGAACCGCCTAAAGTTCCAACTAAAAAGATGAAATGATTTTTCATTATTTCAATTGAAGTGACGAGCCTCCCAATATTGGGAGGCTCGTCACTTCAATTAGTCCCCATGTTCCTCGAATGGATCTCTTAGTTGTTGAGAAGGTTGCCCAAAAGCGGTATATAAGGCATACCCGGTAAAACTTACAAGTAAACCAGATATAAAGATGGCGACTAGGGTTGCTGTTTCCATTATTATATAATTTCAAGACCACAATGGATCTATGATAAGATCGTTTATTTACAACGGAATAGTATACAAAGTCAACAGATCTCAATGAATACAATAGGATTTATGGCTACACAAACTGTTGAGAACAGTTCTAGATCTGGTCCAAGACGAACTATTGTAGGGAGTTTTTTGAAACCATTGAATTCGGAATATGGTAAAGTAGCTCCTGGATGGGGAACGACTCCTTTGATGGGTGTCGCAATGGCTTTATTTGCGATATTTCTATCTATTATTTTGGAGATTTATAATTCTTCTGTTTTATTGGATGGAATTTCAATGAATTAGATCTATAAGAACCACAAAGTCCTAGCTTTTAATACAAAATGAATCATTTAGAGCTCGGATTTCTATTCCATTCTATTTCGGTAGTTCGACCGCGGAATTTCTTTGTTTCTGTATTTCCGGAATATGAGTGTGTGACTTGTTATAATTGATCTTATTGATAGTACATAGAATGGGCTGTCATCTTGATAGAGATGGTTCTACTTCGTCGGATATTTATTCTAATATCTGGAACACGGAATATATGAAATAGATTAAGAAATATTTGAACTATGATTCATACTTAATATTCAGACCTTGCGGCCGGATTCAAAAAAAAATTTAAAGAATTCGAATTTAGAAATCGAAAGATTTTTCTTCTTTCAAACCCCTATTTATGCTTATTTTGACCAAAAGACAAAGGTTTCTTTGGATTTTTAGTCATTCTATCTATTCATGGAATAAGCGTGATGATCCAAAGGTTCTTACTCATGGAATTCTTGGGCTTAGTTTAGGGTTTTTATTGAATCATCGTGGTTCTAGTATGAATCTGAGGTTTGAATCACTTCATAGGGTCTTAACAAGAAAATTCCTATCAATAATAATAAAAAAAAATCGTAAAGCCATATTATATTAAAATACCAATCAAAGAAAAAGAAATAGGAAAAAGAGGATTCAAGAGGCCTGTAAGGATCAAGATAAAGACAATTGAGCCAACTTGATATTTTGGCGTTATCGCCGCAAAGAAGAACTTTCGGATTTTTCTTACTTCATATCTTCAGAGAAGATTGAATCAGAGATTAAGAAGTTTCAAACTTTCTATTACATATCCGTTGCAACTAGTAGTTGGGTGTTTTCTGCTTGAGCTGTACGAGATGAAATTCTCATATACGGTTCTCAGGGGGGGAGTCTTACCTATCTCAATAAAGTTTATGATTGGTTCGAAGAACGTCTAGAAATTCAAGCGATTGCAGATGATATAACTAGTAAATACGTTCCTCCTCATGTCAACATATTTTATTGTCTAGGAGGAATTACGCTTACTTGTTTTTTAGTACAAGTAGCTACAGGGTTTGCTATGACTTTTTACTATCGTCCGACCGTTACTGATGCTTTTGCTTCTGTTCAATACATAATGACCGAAGTTAACTTTGGTTGGTTAATCCGCTCAGTTCATCGATGGTCGGCAAGTATGATGGTTCTAATGATGATCCTGCACGTATTTCGTGTGTATCTCACCGGTGGATTTAAAAAACCTCGCGAATTGACTTGGGTTACAGGCGTGGTTCTGGCTGTATTGACCGCATCTTTTGGCGTAACTGGTTATTCCTTACCTTGGGACCAAATTGGTTATTGGGCAGTAAAAATTGTAACAGGTGTACCTGAAGCTATTCCTGTAATAGGATCGCCTTTGGTAGAATTATTGCGCGGAAGTGCTAGTGTGGGACAATCCACTTTGACTCGTTTTTATAGTTTACACACTTTTGTATTGCCTCTTCTTACTGCCGTATTTATGTTAATGCACTTCCTAATGATACGTAAACAAGGCATTTCTGGTCCTTTATAGAGAAGATATATCATTGATATTTGTAATCAATCATTTATCACTTAGGGGAGTAACAAGACTATTTCATTGCTACAAATATGGATTATTGAAAAGAATAAGACATGTATTTGGATATTTCCCTTCAACCCCACAATATTACTTTGAATAGTTGAAGGGAATTCTCCGAAGAGAAAATGGATTATGGGAGTGTGTGACTTGAACTATTGATTGGTCTGTGCAGAGATATGCCTTTATCTATCTGCCACATTGGAATTAACAACCAAATGTGTCTTTGTTCCAACCACCGTGTAAGCCCCATACAGAGGATAGGCTGGTTCGCTTGAAGAGAATCTTTTCTATGATCAGATCCGAATCATGTCGTACATGAGCAGGCTCCGTAAGATCCAGTAGAATAAGTGAAAAAGATAAACCATAATCATGATTATGGTTTATCTTTATCTATTTCATTTATTTAAGATTGAATAGTATGGAAATGTATTCATTTCCTATGCATTGATACAATCTATGATACTATCGGAGTGAAACACGAGATCTAAAGAAGAACAGAGGTTAGACTATATTAGTAACAAGTAAACCCTTTATGTGTGTATGTAAAAAGTCTCCAAATATTTTGGGGATACGCATCAATTGCAAGGTCTGAGACGACCCAGAAAACACTTGATTATATCATGATCAACTTTGTAAGCCTACTTGGGTATTGAGTATTTCCTTGTAAGAACTAAATTTTTTGCAATAGATAGTTGCAACTCTGGAAAAGGAAATCTGGTAAAATGGTTCTTACAAAGAACCATTCATATTTCATATATATGTGTGCATATATGCGTAGATATAGATACCATATAGATTTTAATCGATTTTATAACATATCGATTTTATATGGATCCATTTGGTTCTTTTGATTCTTGCTCGAGCCGGATGATGAAAAATTATCATGTCCGGTTCCTTCGGGGGATGGATCTATAAGAATTCACCTATCCCAATAACAAAAAAACCTGACTTGAATGATCCTGTATTAAGAGCTAAATTGGCTAAAGGGATGGGTCATAATTATTACGGAGAGCCCGCATGGCCCAACGATCTTTTATATATTTTTCCAGTAGTAATTCTAGGTACTATTGCATGTAACGTAGGTTTAGCGGTTCTAGAACCATCAATGATTGGTGAACCAGCAGATCCATTTGCAACCCCTTTGGAAATATTACCCGAATGGTATTTCTTTCCCGTATTTCAAATACTTCGAACAGTACCCAATAAATTATTGGGTGTTCTTTTAATGGTTTCAGTACCTGCGGGATTATTAACAGTACCTTTTTTAGAGAATGTTAATAAATTCCAAAATCCGTTTCGTCGCCCAGTAGCGACAACCGTCTTTTTGATTGGTACGGCAGTGGCCCTTTGGTTGGGTATTGGCGCAACATTACCTATTGATAAATCCCTAACTTTAGGTCTTTTTTAATTTTTATTTTAAATTGATTCATCAACTGTGAAATAAAATAAAAAATTATGACGTGTGTATCTAGGGAATAATCGCTTCAAAGTGAATTCTCCCTAGATACATCTATCTATTCAATAAAATTCGGGCTCTAGCCTGAATATATGGATTGTGCTAAAGATCTAAAAACCCCATTTTTTTTTCTAAAAAAAAAAAAAAGATGAAATAAAAAAATCCAATGGATTTAAAATGGATTTTTCAGTAAATAAATTTCAAAAATGCTTTTCTAGAATGCCCAATATCTGTTTTACATCTTCGGTACGAAAATGTTCAATTTTCATAAGATCTTCTTGAGTGTTATTCAAAAGATCCAATAATGTATATATATTGGATCTTTTGAGGCAATTATAGATTCTGGGAGGTAATTCTAATTGGTCAATAAAAATATATTTCAATGCTATTTTTTTTTTTTTTCTTAGTTTAGCCAATTTATCATGAAAGGTAAAAAGAGGTAAAGTAACCTTGTGTTGATTGTCATCTAAATGTAAGTTTTCTTCTTCTCTATGAAAAAAGGGAATAAATAAATCAATCAAATTCCGGGAAGCTTCATGAAGTGCTTCTTTGGGAGTTAAACTTCCATTTGTCCATATTTCGAGAAAAAGTATCTCTTGTTTTTCATTCCCATTCCCATAAGAATGAATACTATGATTTGCATTTCGAACGGGCATGAATACAGCATCTATAGGATAACTTCCGTCTTGAAAGTTATTTGGACTTTTTATACGATATCCGCGATTCCTCTCAATTTGTAAGCCAATACACAAATCAATGGGTTCCGTCAAGCTAGCTATATGTTGTGTATTATCAACGATTTCCACAGAGGGTGGTGAGATGATATCTTGAGCAGTTACATATCCAGGACCTTTGACATAAATAGACGCGTTACAAGTTCCATATAGATTACTTCTCAATACTATTTCTTTCAAGTTCATTAAAATTTCATGTACGGATTCTTGAATACCCACTATGGTAGAATATTCGTGTGGTATTTTCTCAGATTTTGCGCGTGTGATACATGTTCCTTCTATTTCTCCAAGCAAAGCCCTTCGCATCGCAATGCCTATAGTGTCGGCTTGACCTTTCATAAGTGGAGACAAAATAAAGCGTCCATAATAAAGGCGTTTACTGTCTGTCCTTGATTCAACACACTTCCACTGTAGTGTCCGAGTAGATACTGTTACTTTCTCTCGAACCATAGTAATATTTTTTGATCAGATCATTGAATCGTTTATTTCTCTTGAAATTTCTTCAATGTTTATTTTTACACACGTCTTTTTTTAGGAGGTCTACAGCCATTATGTGGCATAGGAGTTACATCCCGTACGAAAGTTAATAGTATACCACTTCTACGAATAGCTCGTAATGCTGCGTCTCTTCCGAGACCGGGACCTTTTATCATGACTTCTGCTCGTTGCATACCTTGATCCACTACTGTACGAATAGCATTTCCCGCTGCGGTTTGAGCAGCAAAAGGTGTCCCTCTTCTTGTACCCCTGAATCCACAAGTACCGGCAGAGGACCAAGAAACCACCTGACCTCTTACATCTGTAACAGTCACAATGGTATTATTGAAACTTGCTTGAACATGAATAACTCCCTTTGGTATTCTACGTGTATTCTTACGTGAACCAATACGTCCATTCTTACGTGAATTAATTCTCGGTATAGTTTTTGCCATATTTTATCATCTCATAAGTATGAGTCAAAGATATATGGATATATCCATTTCCTGTCAAAACAGATCCTTTTTTTATTTGTACATCGGGTCTTTTAGAGAGTCTCTTTTAGATTATCCTTGTCTTTGTTTATGTCTCGGGTTGGAACAAATTACTATAATTCGTCCCCGCCTACGGATTAGTCGACATTTTTCACAAATTTTACGAACAGAAGCTCTTATTTTCATATTTGACATTCCTTACCTTAGTTTTGAATCTACTTCTTGGAAGAAAATAAGTTTCTTGAAATTTTGAATCTCGAATCGTATTCCCATGGAAAGGAATGTTAAAGTTGAAAACCGCCTAATCCTTCGAATCCTTGTTGCGTAGTCGATAAATTATACGCCCTCTGGTTGAATCATAACGACTTACTTCAATTTTAACTCTATCTCCTGGCAGTATCCGTATAAAACTGCGTCGGATCTTTCCTGAAACATAACCTAGAATAAGATCCTCATTATCTAAACGAACCCGGAACATACCATTGGGAAGCGATTCAGTAATTAAACCTTCATGAATCCATTTTTGCTCTTTCATTCCAGGTAAAACCTCCTTGAAGTATTAACTAATGGAGGAGGAGCAAGATTAGACAATCTGCCCTTTTTTTTTTTTCCATGAATAGGAAGTTTCGGATCCAATTCGAATATGAGAAGTATTACCATATATAACACAAAATTTCTCCGCCGATTCCTTCTAGTCTAGCCTCTCGGTCTGTCATTATACCTCGAGAAGTAGAAAGAATTACAACCCCCATTCCGCCTAAAATTCTAGGAATTCGTTGATAGTTAGAATAGATTCGTAAACCAGGTCGACTGATCCGTTTTAAATTTAAAATATTTGTATATGGCCTTTTCCTATTCCTTCTATGTCGCAGGGTTGAAACCAAAAAATATTTGTTGCTTTCTCGATGTTTCCTCACGTTTTCGATAAAACCTTCTCGTAAAAGGATTTTAACAATGTTTTCGGTGATATTAGTAGATGCTATTCGAACTACTCTTTTTCTATCCATGTCAGCATTTCGTATAGAGGTTATTATATCAGCAATAGTGTCCCTACCCATGATGGACTAAAATTATTGGTGCCTCCAAATTTTGATATAATCAACATGTTTTTC-TTTTTTTTTTTACTTATTTTATTTGTTTTTGTTTATGAATATAAATTTTTAAAGGTATATGCGTGAGAAACAATCTACTAATCAATTTTAGTCTATTTCTTTCCAATACCCTACTAGAACCATATCACGGTCTCATCTTATATTATAATACTTTTATAACACCTCGGGAGCCAATGAAACTATTTTAGTAAACTTTAGCTGTCTCAATTCCCGGGCGATTGCCCCAAAAACTCGAGTTCCTTTTGGATTTCCTTCTTGATCAATGACAACTGCAGCATTGTCATCATATCGTATTATCATACTGTTGTCACGTTTGAGTTCTTTACAAGTACGTACAATTACAGCTCTGACCACTTCTGATCTTTCTAGGGGCATATTTGGTACTGCTTCTTTAATCACAGCAACAATAACGTCACCAATATGAGCATATCGGCGATTGCTAGCTCCTATGATTCGAATACACATCAATACTCGAGCCCCACTGTTATCCGCTACATTCAAATGGGTCTGGGGTTGAATCATTTTTTTTTATCTGTTCTTTCAATGCAAAGCAAAGGGCGAAGAAAAAAAAAAGAAATATTCTTTGTCAAAAAAAAGAAGCTGCGATTTTTTCATTCCCAAGATCTATTTCCTTTGGTTCTACATACTTATCTCGAAATAATAAATTGAGTCCGTATAGGCATTTTGGACGCCGCTATTGAAATAGCTTTTCTGGCTATATTTTCTGCTACTCCGCCCATTTCATAAAGTATTCGACCTGGTTTAACAACAGCTACCCAATATTCAGGAGATCCTTTCCCCGAACCCATACGTGTTTCTGTGGGTCTTACTGTAACTGGTTTGTCTGGAAATATACGTACCCATATTTTTCCACCACGACGCGCATTTCGTGTCATTGCTCGCCGCCCGGCTTCTATTTGTCTAGATGTGATCCAAGCGGGTTCAAGTGCTTGAAGAGCATATTTACCGAAACAAATATGATTACCTCGATAAGATATTCCCTTCATTCTTCCTCTATGTTGTTTACGGAATCTGGTTCTTTTGGGGTTATAGTTGATGGTTGTTTCTTACTTCCATCTCTACTACAGAACCGGACGTGAGAGTTTCTTCTCATCCAGCTCCTCGCGAATAAAAGGATTAAAAATGCTTAATTTTCATTTAGATATAATTTAAAATTTGAATTAAGATATACATCTATTTTATTTAATGAATAATAGATTCAATCGCGGGATTTTTTGCGATTTTATCTAATCGATTAGTAATTTGTATACCTTGTTTGGATATTTTGGATATATATAACTAAACATATTAAACATATATTTCTATTTATAGTATTTATATTTATAAATAATATTGTTTTTTATAACGTTATAACATAACAATTTTTTTTGGTTTGCCTTTTATCATATTGGATTGCTCAAAATTTAGCAATCCAAGAAAATAAAGTTTTCGCGGGCGAATATTTACTCTATATTATATTGATTTCAGTTATAGGGTTATCTCATGACTTCTCAGAATAGATGAATTGATTACCGGTTACTTTCGCCATCCCGACCAATGAATCATTAGGATTCGTTTTCAATAGAATTTTCTGCATTCACGGGTTCCATCGTTCCCATCACTTCTTGTTTAATGGTTAGGTCTGAATTCTACAATGGAGCTCTTAATGAAATTTGTTCTTGAGTCAATCTTCTCAATCTTTATTGGCTCGGGGCTCTTGATTTTTTTTGTTCTATTCTATGAATAGATTCATTTAATTATGGATGAACATTGAATTATGGATAAATCCGTATTGATGCTTTATTACATTGTTTTTTATGAGATGACTCATAGACCTTCCATATTTGAATTCTATATCATTGATATTCTTTTTCTCTCTTTCTCTCATCCTTCTATCCACATCTTTTTCTCTATTTCGCTTCACAACTTAGAATCAGTTAGAATCAGATTTATTTTTCTTTTGTTTATGCAAAACAAATTTCAGTTGCTACAATGATATGACCAATATATCATATCTTGACTGTTTTTTGGATTCAGATAATGCGAAGTGATGGGTTGGTTATTAGTTCTATAGTTATTAGTTCATACTATAGGGGCTAGGGGCTGGTTTTTTTAATCCTAACCCTAAAAAAAAACCAACGAGTCACACACTAAGCATAGCAATTATATCAAATGGTCAATCGAATTTTTATTCAATCCTATAGAATTAAGAGCTCGTTTTTGCTTTGATTGAAGATAAAAAAATTAACGAGTTTATTATTTTTTTGTTCCATTACTGGAGTAGAAAGAAAAGACAAGGAAAGGTTTCTTATTCCTCGTCTAGAAATATACAAATTTTGATACCTAATACCCCATAGATAGTCCGAACTGTGTAGGAACAATAATCAATTTTAGCTCGAATGGTTTGTAGGGGAACTCTACCTTCTCTGATCCATTCGACACGTGCAATTTCTTTTCCATCGATACGCCCTGCAATTTGTACTTGAATTCCTTTCGTATCTGCTTGTTCAGTTAATTCAATAGCCTTTTTCATTGCTTTGCGAAATGAAACTCTATTTTTTAATTGTCCGGCTATAAATTCTGCAAGAATATTAGGGTTTCCATAAGGTTTTGCAATTCTTGTGATAACAATGTTGAGTTTTCGGTTTACATAATGAAATTCTCTTTGTAGATTTATCTGTAATTCTTCGATTCCTCGTGGTTGACTTTCTATTAATAACTTTGGAAACCCCATATAGATTATGACCTGGATCAGATCGATTCTTTTTTGGATCTCTATACGTGCAATTCCCTCGATGCCAGAGGATATTCTCATATTCTTTTGTACATAATTTTTGATACAATCTCGTATTTTTTGATCTTCTTCTAGACCTTCGGAATAGTTTTTTGGTTGTGCAAACCAAAGGGAATGATGACTTTGGGTTGTACCAAGTCTGAAACCAAGTGGATTTATTTTTTGTCCCATACTCCCCCGCTACTATACATATTATGATTTATCATATTTGTATACTTTTTTTTCATCTAGGTTTTTTAACCATGTGAGATAGTCTATATCTATCTATTTATCTAAGGATATATCTTTCACTACAATATTTATATGACAAGTAGGTCTTTTTATCGGATAACTACGTCCTCGAGCTCGAGGTTTTAATTTCTTCACGGTAGTACCCTCGTTGACTTCAGCTTTACTAATTATTAAATTTGTTTTGTTGGAATCCATATTGTAACTAGCATTTGCTGCTGCAGAATAAACCAATTTAAAAATGGGATAACATGCTCTATAAGGCATGAGTTCTAGTATCATAAGTGTTTCTTCGTAGGAACGTCCACGAATTTGATCAATTACTCTTCGCACTTTGTGTGCAGACATAGATATATATTGACCTAAAGCGTATACTTCTTTTTTTTTATTATTTTTTTTCTTCTTTAGCATAAGATTAGCCTCCTACTAATGAATGATAAGTATCTATATTTTTTATTAACGACGAGATCTATTATCGCCTTTCGCATGTCCTCGGAAATTTAAAGTAGGTGCAAATTCTCCCAATTTGTGACCTACCATACGATCTGTTATATAAATAGGTAAATGTTCTTTTCCATTATGGATAGCAATAGTATGGCCGATCATTGTGGGTATAATGGTAGATGCCCGGGACCAAGTTACTATTATTTCTTTTTCCGCTTTTGTGTTAAGCTTATCAATTTTTCTTAATAAATGATTCGCTACAAAAGGATTTTTTTTTAGTGAACGTGTCACAGCTTACTCCTTTTTTTTTCTTTTGTTTTGTAAAGACGAAGAAAGAAATTCTATTTTCTTTCCTATTTACTACGGCGACGAAGAATCAAATTATCACTATATTTATTCCTTTTTCTACTTCTTCTTCCAAGTGCAGGATAACCCCAAGGGGTTGTGGGTTTTTTTCTACCAATCGGGGCCCTCCCTTCACCACCCCCATGGGGATGGTCTACAGGGTTCATAACTACTCCTCTTACTACAGGACGCTTACCTAGCCAACGCTTAGATCCGGCTCTACCCAAACTTTTCTGGTTCACCCCAACATTCCCCACTTGTCCGACTGTTGCTGAGCAGTTTTTGGATATCAAACGGACCTCTCCAGAAGGTAATTTTAATGTGGCCGATTTCCCCTCTTTTGCAATCAGTTTCGCTACAGCACCCGCTGCTCTAACTAATTGTCCACCCTTTCCAAGTGTGATTTCTATGTTATGTATGGCCGTGCCTAAGGGCATATCGGTTGAAGTAGATTCTTCTTTTTGATCAATCAAAACCCCTTCCCAAACTGTACAAGCTTCTTCCAAAGCATACGGCTTTCTGGATGTAGATGATGATATCTATACAGATGGATTTTATATATATCATATAATGAAGTACCACATGAGTGGATATATAGGAATCCAAATCTGCCGAATCACTCATGTTATGATCTTCTACATCCTAGGTTTTCCCGTTCCGTCATCTGGCTTATGTTCTTCATGTAGCATTCAGACCGAATGACTCTATGAAATTACGTCGATACTTCCACATATTATTGGTAACGTAGGAGACATCTCTATTTTTCCCCGGGGGAATCTTTAGAATTACCACTGCTTAGCTTTCAATTCGCCTCTGACCATCAAATGAAATGTGAATAACCTGTCCTCCTCTCTTTGAAACAAGGGGCGCTTCCGGTTCTGTCGGTGCTTGAAACAATTTTGTCTTCTCCATATTACTATATCTCTAGAGTCAATAATTTTATATGAGGAACTACTGAACTCAATCACTTGCTGCCGTTACTCTTCAGTTTTCTGTTGAGGTCTATCCCGTAGAGGTACTCAAATTGGATCAGTGATCGATTTCTAGGTTTCGTCGTAAACCTAATTGGTTACTTCCAATTACGTAAATCAATAGTTCAAACCGCACTCAAAGGTAGGGCATTTCCCATTTTTATAGGAACTTCTGTACCAGAAACAATGGTATCTCCAATTATAGCCCCTCTGGGATGTAAAATATATCTCTTCTCACCATCCCCATAGTGTATGAGACAAATGTATGCATTTCGATTAGGGTCGTATTCTATGGTTACGATTCTACCATATATGTTTTTTTCATTCCGTCGAAAATCGATTTTACGGTATAGACGCTTATGACCTCCCCCTCTATGCCCTGCGGTAATGATTCCTCTGGCATTACGACCTTTACCACAACGATGCTGTCCATAGATCAAATTATTTCGTGGATTGGATTTCACTTGACTGTCTACGGTTCCATTGCGTGTGCTCGGGTTAGAAGTTTTGTATAAATGTATCGCCATGCTATTAAGTATTTTGATTTAAGTTCTTTTCTTTCTAAGAGGTGGAATAGAATAACCCGGTTGAAGCGTAATGATCATACGTCTGTAATGCATTGTATGCCCCATAATAGGTCCCATTCTTCTACCCTTTCCCGGAAGTCGATGACTATTCATAGCTATTACCTTGACACCAAAGAAGAGTTCGACCCAATGCTTTATTTCTGTCCTCGTTGATCCTGATTCGACATTAGAAGTATATTGATTTTTCTCCAATAACCGAATACTTTTGTCTGTAAATACTGCATATTTGATTCCATCCATAAATCTATTTTCTTCCCTATGCCTATGAGTTCTAGTCTCAATAAGAATGCTAGTTCTTACTGTTCATATGTTATGATATGAATATACCACACCAATTCGTTATGTATGGATGATGAGATTCCATTGATACAGAGCCAATTCCAATAGACTTATTGGAGGGTCCCATTGGCGTGCATCCAGTAGGAATTGAACCTACGAATTCGCCAATTATGAGTTGGGCGCTTTAACCATTCAGCCATGGATGCTTAGCGGGGATCCTCGTACATGGTGAATAACCAAATTCCAATTGAAATGAAATCTTTAGGATAAATCAATGCAATTTAGGAGGAATCAATGAAAGGACATCAATTCAAATCCTGGATTTTCGAGTTGAGAGAGATATTGAGAGAGATCAAGAATTCTCACTATTTCTTAGATTCATGGACCCAATTCAATTTAGTGGGATCTTTCATTCACGTTTTTTTCCACCAAGAACGTTTTATAAAACTCTTTGACCCCCGAATTGGGGGTATCCTACTTTCACGCAATTCACAGGGTTCAACAAGCAATCGATATTTCACGATCAAGGGTGTAATACTCTTTGTAGTAGCGGTCCTTATATATCGTATTAACAATCGAAATATGGTCGAAAGAAAAAATCTCTATTTGATAGGGCTTCTTCCTATACCTATGAATTCCATTGGACCCAGAAATGATACATTGGAAGACTCCTTTGGGTCTTCCAATATCAATAGGTTGATTGTTTCGCTCCTGTATCTTCCAAAAGGAAAAAAGATCTCTGAGAGTTGTTTCCTGAATCCGAAAGAGAGTACTTGGGTTCTCCCAATAACTAAAAAGTGTAGCATGCCTGAATCTAACTGGGGTTCGCGGTGGTGGAGGAACTGGATCGGAAAAAAGAGGGATTCTAGTTGTAAGATATCTAATGAAACCGTCGCTGGAATTGAGATCTTATTCAAAGAGAAAGATATCAAATATCTGGAGTTTCTTTTTGTATATTATATGGATGATCCGATTCGAAAGGACCATGATTGGGAATTGTTTGATCGTCTTTCTCTGAGGAAGAGGCGAAATATAATCAACTTGAATTCGGGACCGCTATTCGAAATCTTAGTGAAACACTGGATTTGTTATCTCATGTCTGCTTTTCGTGAAAAAATACCAATTGAAGTGGAGGGTTTCTTCAAACAACAAGGGGCTGGGTCAACTATTCAATCAAATGATATTGAGCATGTTTCCCATCTCTTCTCGAGAAACAAGTGGGCTATTTCTTTACAAAATTGTGCTCAATTTTATATGTGGCAATTCCGCCAAGATCTCTTCGTTAGTTGGGGGAAGAATCCGCACGAATCGGATTTTTTGAGGAACGTATCGAGAGAGAATTGGATTTGGTTAGACAATGTGTGGTTGGTAAACAAGGATCGGTTTTTTAGCAAGGTACGGAATGTATCGTCAAATATTCAATATGATTCCACAAAATCTAGTTTCGTTCAAGTAACGGATTCTAACCAATTGAAAGGATCTTCTGATCAATCCAGAGATCATTTGGATTCCATTAGTAAGGAGGATTCGGAATATCACACATTGATCAATCAAAGAGAGATTCAACAACTAAAAGAAAGATCGATTCTTTGGGATCCTTCCTTTCTTCAAACGGAACGAACAGAGATAGAATCAGACCGATTCCCGAAATGCCTTTCTGGATATTCCTCAATGTCCCGGCTATTCACGGAACGTGAGAAGCAGATGATTAATCATCTGCTTCCGGAAGAAATCGAAGAATTTCTTGGGAATCCTACAAGATCCATTCGTTCTTTTTTCTCTGACAGATGGTCAGAACTTCATCTGGGTTCGAATCCTACCGAAAGGTCCACTAGAGATCAGAAATTGTTGAAGAAACAACAAGATCTTTCTTTTGTCCCTTCCAGGCGATCGGAAAATAAAGAAATGGTTAATATATTCAAGATAATTACGTATTTACAAAATACCGTCTCAATTCATCCTATTTCATCAGATCCGGGATGTGATATGGTTCCGAAGGATGAACCGGATATGGACAGTTCCAATAAGATTTCATTCTTGAACAAAAATCCATTTTTTGATTTATTTCATCTATTCCATGACCGGAACAGGGGAGGATACACGTTACACCACGATTTTGAATCAGAAGAGAGATTTCAAGAAATGGCAGATCTATTCACTCTATCAATAACCGAGCCGGATCTGGTGTATCATAAGGGATTTGCCTTTTCTATCGATTCCTACGGATTGGATCAAAAACAATTCTTGAATGAGGTATTCAACTCCAGGGATGAATCGAAAAAGAAATCTTTATTGGCTCTACCTCCTATTTTTTATGAAGAGAATGAATCTTTTTATCGAAGGATCAAAAAAAAATGGGTCCGGATCTCCTGCGGGAATGATTTGGAAGATCCAAAACCAAAGATAGTGGTATTTGCTAGCAACAACATAATGGAGGCAGTCAATCAATATAGATTGATCCGAAATCTGATTCAAATCCAATATAGCACCTATGGGTACATAAGAAATGTATTGAATCGATTCTTTTTAATGAATAGATCCGATCGCAACTTCGAATATGGAATTCAAAGGGATCAAATAGGAAAGGATACTCTGAATCATAGAACTATAATGAAATATACGATCAACCAACATTTATCGAATTTGAAAAAGAGTCAGAAGAAATGGTTTGATCCTCTTATTTTTATTTCTCGAACCGAGAGATCCATGAATCGGGATCCTGATGCATATAGATACAAATGGTCCAATGGGAGCAAGAATTTCCAGGAACATTTGGAACATTTCGTTTCTGAGCAGAAGAGCCGTTTTCAAGTAGTGTTCGATCGATTAGGTATTAATCAATATTCGATTGATTGGTCTGAGGTTATCGACAAAAAAGATTTGTCTAAGCCACTTCGTTTCTTTTTGTCCAAGTCACTTCTTTTTTTGTCCAAGTTGCTTTTCTTTTTGTCTAACTCACTTCCTTTTTTCTTTGTGAGTTTCGGGAATATCCCCATTCATAGGTCCGAGATCTACATCTATGAATTGAAAGGTCCGAACGATCAACTCTGCAATCAGTTGTTAGAATCAATAGGTCTTCAAATCGTTCATTTGAAAAAATTGAAAGCCTTCTTATTGGATGATCATGATACTTCCCAAAAATCGAAATTCTTGATCAACGGAGGAACAATATCACCATTTTTGTTCAATAAGATACCAAAGTGGATGATTGACTCATTCCATACTAGAAACAATCGCAGGAAATCCTTTGATAACACGGATTCCTATTTCTCAATGATATTCCACGATCAAGACAATTGGCTGAATCCCGTGAAACCGTTTCATAGAAGTTCATTGATATCTTCTTTTTATAAAGCAAATCGACTTCGATTCTTGAATAATCCACATCACTTCTCCTTCTATTGTAACAAAAGATTCCCTTTTTATGTGGAAAAGGCCCGTATCAATAATTATGATTTTACGTATGGACAATTCCTCAATATCTTGTTCATTCGCAACAAAATATTTTCTTTGTGCGTCGGTAAAAAAAAACATGCTTTTTGGGGGAGAGATACTATTTCACCAATCGAGTCACAGGTATCTAACATATTCATACCTAACGATTTTCCACAAAGTGGTGACGAAACGTATAACTTGTACAAATCTTTCCATTTTCCAAGTCGATCCGATCCATTCGTTCGTAGAGCTATTTACTCGATCGCAGACATTTCTGGAACACCTCTAACAGAGGGACAAATAATCAATTTGGAAAGAACTTATTGTCAACCTCTTTCAGATATGAATCTATCTGATTCAGAAGGGAAGAACTTGCATCAGTATCTCAATTTCAATTCAAACATGGATTTGATTCACACTCCATGTTCTGAGAAATATTTACCATCCGAAAAGAGGAAAAAACGGAGTCTTTGTCTAAAGAAATGCGTTGAGAAAGGGCAGATGTATAGAACCTTTCAACGAGATAGTGCCTTTTCAACTCTCTCAAAATGGAATCTATTCCAAACATATATGCCATGGTTCCTTACTTCGACAGGGTACAAATATCTAAATTTGATATTTTTAGATACTTTTTCAGACCTATTGCCGATACTAAGTAGCAGTCAAAAATTTGTATCCATTTTTCATGATATTATGCATGGATCAGATATATCATGGCGAATTCTTCAGAAAAAATTGTGTCTTCCACAATGGAATCTGATAAGTGAGATTTCGAGTAAGTGTTTACATAATCTTCTTCTGTCCGAAGAAATGATTCATCGAAAAAATGAGTCACCATCGACACATCTGAGATCGCCAAATGTTCGGGAGTTCCTCTATTCAATCCTTTTCCTTCTTCTTGTTGCTGGATATCTCGTTCGTACACATCTTCTCTTTGTTTCCCGGGCCTCTAGTGAGTTACAGACAGAGTTCGAAAAGGTCAAATCTTTGATGATTCCATCATCTATGATTGAGTTGCGAAAACTTCTGGATAGGTATCCTACATCTGAACCGAATTCTTTCTGGTTAAAGAATCTCTTTCTAGTTGCTCTGGAACAATTAGGAAATTCTCTAGAAGAAATATGGGGTTCTGCTTCTGGCGGCAACATGCTATTGGGTGGTGGTCCCGCTTATGGGGTCAAATCAATACGTTCTAAGAAGAAATATTTGAATATCAATCTCATCGATATAATCGATCTCATAAGTATCATACCAAATCCCATCAATCGAATCACTTTTTCGAGAAATACGAGACATCTAAGTCATACAAGTAAAGAGATCTATTCATTGATAAGAAAAAGAAAAAACGTGAACGGGGATTGGATTGATGATAAAATAGAATCCTGGGTCGCGAACAGTGATTCGATTGATGATGAAGAAAGAGAATTCTTGGTTCAGTTCTCCACTTTAACGACAGAAAAAAGGATTGATCAAATTCTATTGAGTCTGACTCATAGTGATCATTTATCAAAGAATGACTCTGGTTTTCAAATGATTGAACAACCGGGAGCAATTTACTTACGATACTTAGTTGACATTCATAAAAAGTATCTAATGAATTATGAGTTCAATACATCCTGTTTAGCAGAAAGACGGATATCCCTTGCTCATTATCAGACAATTACTTATTCACAAACCTCGTGTGGGGCTAATAGTTTTCATTTCCCATCTCATGAAAAACCCTTTTCGCTCCGCTTAGCCTTATCCCCCTCTAGGGGTATTTTAGTGATAGGTTCTATAGGAACTGGACGATCCTATTTGGTCAAATACCTAGCGACAAACTCCTATGTTCCTTTCATTACGGTATTTCTGAACAAGTTCCTGGATAACAAGCCTAAAGGTTTTCTTATTGATGATATCGACATTGATGCTAGTGACGATATTGATGCTAGTGACGATATTGATGATAGTGACGATATCGATCGTGACCTTGATACGGAGCTGGAGCTGCTAACTATGATGAATGCGCTAACTATGGATATGATGTCGGAAATAGACCGATTTTATATCACCCTTCAATTCGAATTAGCAAAAGTAATGTCTCCTTGCATAATATGGATTCCAAACATTCATGATCTGGATGTGAATAAGTCGAATTACTTATCCCTCGGTCTATTAGTGAACCATCTCTCCAGGGATTGTGAAAGATGTTCCACTAGAAATATTCTTGTTATTGCTTCGACTCATATTCCCCAAAAAGTGGATCCCGCTCTAATAGCTCCGAATAAATTAAATACGTGCATTAAGATACGAAGGCTTCTTATTCCACAACAACGAAAGCACTTTTTCACTCTTTCATATACTAGGGGATTTCACTTGGAAAAGAAAATGTTCCATACTAATGGATTCGGGTCCATAACCATGGGTTCCAATGCACGAGATCTTGTAGCACTTACCAATGAGGCCCTATCAATTAGTATTACACAGAAGAAATCAATTATAGACACTAATACAATTAGATCCGCTCTTCATAGACAAACTTGGGATTTGCGATCCCAGGTAAGATCGGTTCAGGATCATGGGATCCTTTTCTATCAGATAGGAAGGGCTGTTGCACAAAATGTACTTCTAAGTAATTGCCCCATAGATCCTATATCTATCTATATGAAGAAGAAATCATGTAACGAAGGGGATTCTTATTTGTACAAATGGTACTTCGAACTTGGAACGAGCATGAAGAAATTAACGATACTTCTTTATCTTTTGAGTTGTTCTGCCGGATCGGTCGCTCAAGATCTTTGGTCTCTACCCGGACCCGATGAAAAAAATGGGATCACTTCTTATGGACTCGTTGAGAATGATTCTGATCTAGTTCATGGCCTATTAGAAGTAGAAAGCGCTCTGGTGGGATCCTCACGGACAGAAAAAGATTGCAGTCAGTTTGATAATGATCGAGTGATATTGCTTCGTCGGCCCGAACCAAGGAATCCCTTAGATATGATGCAAAACGGATCTTGTTCTATCCTTGATCAGAGATTTCTCTATGAAAAATATGAATCGGAGTTTGAAGAAGGGGAAGGAGAAGGAGCCCTTGACCCGCAACAGGTAGAGGAGGATTTATTCAATCACATAGTTTGGGCTCCTAGAATATGGCGCCCTTGGGGCTTTCTATTTGATTGGATCGAAAGGCCCAATGAATTGGGATTTCCCTATTGGTCCAGGTCATTTCGGGGCAAGCGGATCATTTATGATGAAGAGGATGAGCTTCAAGAGAATGATTCGGAGTTCTTGCAGAGTGGAACCATGCAGTACCAGACACGAGATAGATCTTCCAAAGAACAAGGCCTTTTTCGAATAAGCCAATTCATTTGGGACCCTGCAGATCCACTCTTTTTCCTATTCAAAGATCAGCCCTTTGTCTCTGTGTTTTCACATCGAGAATTATTTGCAGATGAAGAGATGTCAAAGGGGCTTCTTACTTCCCAAACAGATCCTCCTACATCTATATATAAAGGCTGGTTTATCAAGAATACGCAAGAAAAGCACTTCGAATTGTTGATTAATCGCCAGAGATGGCTTAGAACCAATAGTTCATTATCTAATGGATCTTTCCGTTCTAATACTCTATCCGAGAGTTATCAGTATTTATCAAATCTCTTCCTATCTAACGGAGGGCTATTGGATCAAATGACAAAGACATTGTTGAGAAAAAGATGGCTTTTCCCGGATGAAATGAAAATTGGATTCATGTAACAGGAGAAAGATTTCCCATTCCTTAGCCGGAAAGATATGTAGCCATGAAAGAGGGATTAAGTGGAACAGAATTGACTGGGTGTTAGAGTCATGGAAACACTTCTTTCTTCCATATTTTGGACCTTAGCTCCATGGAACAATATGCTACTGCTGAAACATGGAAGAATTGAAATCTTAGATCAAAACACTATGTATGGATGGTATGAACTGCCTAAACAAGAATTCTTGAATAGCGAACAACCAGTTCAGATATTCACGACCAAGAAGTATTGGATTTTCTTTCGGATAGGCCCTGAAAGGAGAAGGAAGGCTGGAATGCCAACAGGCGTCTATTATTGAATTCACCCCACCCGATAGTACCCATTTGGGGAACGTCCAGTGCCAAAGTCACTGAATGGGTAAGTCGCCAATCCCTAAAACGGACTATGTAATGTACTTTATCTGCTGGGTTACGAGCAGGCATTTTACCAGAGGTTTCTAATCTACCTTTGTGTGATTCCTGTTGAAGCATATACTCGGGGGGTGGGTGCAGGGCGGACGGTTTTAAAGCAGACTCCCCATTCATTAGATAGAGAAGATCACCAAGATTTCGTGATCCGCTGCCGAACTTATTCCAATTCCAAGAGCTCGGATCGAATCGGTATTGATATACCGATTCGATCCGAGCTCTCTTATTGAATTGCTCATTCAATGAGCATTCTCAATATTATGCCTTGAAGAGGACTCGAACCTCCACGCTCTTTAGCACGAGATTTTGAGTCTCGCGTGTCTACCATTTCACCACCAAGGCATCTTGAAAGTGAATCGTATTCCATGAATATGATATCTATCTAGTGTGATGTATGGAATATATGGCAAAGGTGGGGTGTTGGAGTATTGCTATTGATCGGTCATGTCATATAGGCCCGAGTCGGACATCCAATTGCTTCGATTTGAATTATCCGGAGGGTGCCTTATATATCAAAAAGATGGACAATCAAACCTATTTCTCGATTCAATAGAAGCCAAAAGAGGTGAATAGAGTCCCAAATAAGGAGAGATATGTAAAAAGCAAGTCCGATTACGTCTATTCCTAATCCTAAATGGAATGTAGGGATCCATATGGAAACATAGTATCTATTTAGATACGCTCGAATAACCCCTTCTCATAATGAGAATGTATATCCCTATTCCGGTCTGGTCCGGTATGGAATGAACTTATAATCATGGAATCGACTCGATCATCAGATTATAGATTATAAGTTCATAACCCTAGCCCATTCCCATTTTGGACGGAACAGATCTACTAATTCTTTGATTCCAGTTAGTAAGAGGGATCTTGAACTAAGAAATAGACCCTAGAAGCTAAAAAAGGGTATCCTGAGCAATTGCAATAATTGGGTTCATTGATATTCCTGGTATAGTAGATGCTATCACACATACAATCATACTCAATTCGATGGAATTGTTTGATCTTAAAGGAGATCTTCTATAATTTCGCACGTAAGGGGTTATTTCTTGGTTTCGTCCAGTCATTAATAACTTGATTATTTTTAGATAATAGTAGATAGAAACAACGCTTGTAAGGAGTCCTATTAAAACCAAGAAATATAGGCCTGCCTGCCATCCACACCAGAATAAATAGAGTTTTCCGAAAAAACCTGCTAGTGGAGGAAGACCTCCTAGGGATAAGAGACATAGGGCTAAAGAGAGAGCCAAAAAAGGATCTTTCGTGTATAATCCTGCATAATCTCGAATGTTATCAGTTCCGGTACGTAGACCAAATAATACAATGCAAGCAAAAGTTCCTAGATTCATGGAGATATAGAACAGCATATAAGTTATCATGCTTGCATATCCATCATTTGAGTCTCCAACAATTATTCCAATAATTACATATCCGATTTGACCTATGGACGAATATGCAAGCATACGTTTCATGCTTGTTTGAGTAATAGCAATGAGATTTCCCAATATCATGCTAAGAATAGCTAGGATTTCCAGAAGAAGATGCCATTCGTTTGATGAGAAATAAAAAGGAATATCGAAAATTCGAGTGGCTAAAGCTGAAGCAGCTACTTTCGAAGTAACAGAAAGAAAAGCAACGACTGGAGTGGGAGAGTCAGAGTCGAAAAGAGGATTCCTCACTTCTTTCTCTCATTCAAAACCGTGCATGAGACTTTCATCTCACACGGCTCCTAAGTGATAAAAGAAAGAAGATGAGTTCTTCTTTCTTTTTTGATTACCTTCCTCGCGTATGTATAAGACCGAATCCATTCGATTTCTAAAAAGGATTACTAATCCTTAACTTTTCGAGGAATCCTTCATCAGTGGTTGTGAATGACTGATTTTTTCAATCTTTTCGACCTTGGTTCCGTAGGAGCAAGTCAGAAAGATTGAGAAATAGAACCATCTGATTTGATTCGTTCTCAATAGCCATGAGATGATCATATTAGGGTGATCCTTTTGTCGACGGATGCTCCTATTATACTCGTAGTCTCTGAAGGATGAGAACCAACTATGTAGCATCTACATCGAGAATTCAAGTATTGTATACGTCATTAGTCCGATCCTTTGTAGGAACTACCCGTAATAACGAACTTGCAAAATGGATCTGTTTATCATAAAGAGATTCGTCGTTCCTGACCCTGCTTCACCTTAATTGTTATTTGAACAAGTAAAAGTTCTGTCTTGGTCCGAGTGGGGATAGCATTTCTCTTCTGCATGTCCATGGAGTTTTGAAAAATCCAAACATCTCAGAGATAGATAGAGAGGTAGGAATTTATCGAACGAACCGCACTCCTTCGTATACGTCAGGAGTCCATTGATGAGAAGGGGCTGGGGAAAGCTTGAACCCAATTCCTACAGTGATGAATATGAGCGCAATTGAAATTCCTGGGGAGTTATACATTTGTGTATTGATAAGACCATTCACTATTTCTTGAAGCTCGATCTCTCCCCCGGATGAACCATATAGCCAAGAGAAACCATGAACCAGAATAGAAGAGCTTGCCCCACCCATGAGTAAATATTTCATAGTAGCCTCATTAGACCGTACATCTTTCTTGGTATATCCAGATAATAGGTAGGAGCATAAACTGAAACATTCTGGAGCTACAAAGATAGTTATTAAATCGTTAGCACCGCATAAAAACATTCCTCCTAGAGTAGCTGTTAATACGAATAAGAGAAACTCTGTTATAGCCATTTCTGTACATTCAACGTACTCTACGGATAGAGGAATACATAGAGTTGAACATAGTAAAATAAGAAATTGAAAGATTTCGTTGAAATTGTTCGTTTGGAAATTTCCCGAAAAGCTAATCATAGGTTCTTCTCTCCATCGGAACAATAGGGCCGTTATGCTCATTACTAAACTTGTTGAAGAGATGAAATATAACCAAGGTATATCTTTTTGATCAGAGGTTGAATCGATCATCAGAAGAAGAATTAGGCCAAAAATTAGGATACACTCTGGGAAAATAAAACTTCCATCGAAGAGAAGCAAATGAAAGGCTTTCATAAAAATTCTCGTAGAATCGAGAATGAAGTTTTCATTCTGTACATGCCAGATCATGAATTAGTAACTGCATCCATTTCCAAAAAAATCCCAATTGTTTCGAACTTTCTATTTTTGGAATGGAATATTTACGGAATCCCCATGAATAGGATCAAACCTTATTCCATGGTATTTACATGAGGTTCCTCTTTCTTATTCTTAAGCAAGTCCCCGAGAGGGCTTAGTTGATCCATGATTTATCTTTCATCTTTCGTTTCCTTTTCGTTTGTTTCGAGAAATATATCGATCAATTCCGATTCTTTCTTTTTCTCTTGATTCTTTTCCGATCGAGATGTATGGATCCATGGATCTATGTGTCTATTCCATGGATTTATCTGTCTATATATAGATCCTCTTTATGGATTAACGAAAATGTGCAAAAGCTCTATTTGCCTCTGCCATTCTATGAGTCTCTTCCTTTTTGCGTATGGCCTCGCCACTCCCTTTGGCAGCATCCACTAATTCGGAACTTAATTTGAAAGCCATATTTCGACCCGGACGTTTTCGGGATGCCGCTAATAACCAACGAATGGCAAGTGCTTTTCCTTGTGTGGATCCTATTTCAATGGGAACTTGATGAGTCGATCCACCTACACGTCTTGCTTTTACTGCTATATCGGGAGTTACTCCACGTATTGCTTGACGTAAAACAGATAGTGGATTTGTTTCTGTCTTTTGTTGAATCTTTTTCATGGCTCGATAGATAATTTGATAAGCCAATGATTTTTTTCCGTGTTTCAGAATACGGTTAACCAACATATTAACTAATCGATTACGATAAATTGGATCAGATTTTGCAGTTTTTTCTTTTGCAGTACCTCGACGTGACATGAGCGTGAAAGAGGTTCAAGAATCAGTTTTCTTTTTATAAGGGCTAAAATCACTTATTTTGGCTTTTTTACCCCATATTGTAGGGTGGATCTCGAAAGATATGAAAGATCTCCCTCCAAGCCGTACATACGACTTTCATCGAATACGGCTTTCCACAGAATTCTATATGTCTCTATGAGATCGAGTATGGAATTCTGTTTACTCACTTTAAATTGAGTATCCGTTTCCCTCCTTTTCCTGCTAGGATTGGAAATCCTGTATTTTACATATCCATACGATTGAGTCCTTGGGTTTCCGAAATAGTGTAAAAATAAAAAGAAGTGCTTCGAATCATTGCTATTTGACTCGGACCTGTTCTAAAAAAGTCGAGGTATTTCGAATTCTTTGTTGACACGGACAAAGTCAGGGAAAACCTCTGAAATTATTTCAATATTGGACCTTGGACATATAATAGTTCCGAATCGAATCTCTTTAGAAAGAAGATCTTTTGTCTCATGGTAGCCTGCTCCAGTCCCCTTACGAAACTTTCGTTATTGGGTTAGCCATACACTTCACATGTTTCTAGCGATTCACATGGCATCATCAAATGATACAAGTCTTGGATAAGAATCTACAACGCACTAGAACGCCCTTGTTGACGATCCTTTACTCCGACAGCATCTAGGGTTCCTCGAACAATGTGATATCTCACACCGGGTAAATCCTTAACCCTTCCCCCTCTTACTAAGACTACAGAATGTTCTTGTGAATTATGGCCAATACCAGGTATATAAGCAGTGATTTCAAATCCAGAGGTTAATCGTACTCTGGCAACTTTACGTAAGGCAGAGTTTGGTTTTTTGGGGGTGATCGTGGAAAAGTTGACAGATAAGTCACCCTTACTGCCACTCTACAGAACCGTACATGAGATTTTCACCTCATACGGCTCCTCGTTCAATTCTTTCGAAGTCATTGGATCCTTTTCCTCGTTCGATAATCTCCTCCTTTCTTCCACTCCGTCCCGAAGAGTAACTAGGACCAATTTAGTCACGTTTTCATGTTCCAATTGAACACTTTCCATTTTTCTTTTTGATTATTCTCAAAGGAGAAGATTATTCTCTTTACCAAACATATGCGGATCCAATCACGATCTTATAATAAGAACAAGAGATCTTTCTCGATCAATCCCTTTGCCCCTCATTCTTCGAGAATCAGAAAGATCCTTTTCAAGTTTGAATTTGTTCATTTGGAATCTGGGCTCTTCTACTTCATTTTTATTTACTTATTTTTTTTTATTTAATATTGAATATTTTTTAATATTTTCCCTCTCTTTTTTATATCATTCCTTAAGTCCCATAGGTTTGATCCTGTAGATTTTGACTCATTTTCTCATTGAGCGAGGGGTACGAAATAAATCAGATTGATTTTTCGATCAAAAGTATTATGTGAAATCTTCGATTTTTCTTCTTCCTCTATCCCTATCCCATAGGTACAGTGTTTGAATCAATAGAGAACCTTTTCTTCTGTATGAATCGATATTATTACATTCCAATTCCTTCCCGATACCTCCCAAGGAAAATCTCGAATTGGATCCCAAATTGACGGGTTAGTGTGAGCTTATCCATGGGGTTATGCACTCTTCGAATAGGAATCCATTTTCTGAAAGATTCTGGCTTTCGTGCTTTGGTGGGTCTCCGAGATCCTTTCGATGACCTATGTTTGTTGAAGGGATATCTATATAATCCGATCGATTGCGTAAAGCCCGCGGTAGCAACGGAACCGGGGAAAGTATACAGAAAAGACAGTTCTTTTCTATTCTATTAGTATTTTCTATTAGATTAGTATTAGTTAGTGATCCCGGCTTAGTGAGTCCTTTCTTCCGTGATGAACTGTTGGCATCAGTCCTACATTTTGTCTCTGTGGACCGAGGAGAAAGGGGGCTCGGCGGGAAGAGGATTGTACCATGAGAGAAGCAAGGAGGTCAACCTCTTTCAAATATACAACATGGATTCTGGCAATGCAATGTAGTTGGACTCTCATGTCGATCTGAATGAATCATCCTTTCCACGGAGGTAAATCTTTGCCTGTTAGGCAAGAGGATAGCAAGTTACAAATTCTGTCTCGGTAGGACATGTATTTCTATTACTATGAAATTCATAAATGAAGTAGTTAATGGTGGGGTTACCATTATCCTTTTTGTAGTGACGCATCTTGTATGTGTTCCTAAGAAAAGGAATTTGTCCATTTTTCGGGGTCTCAAAGGGGCATGAAAACACATAAGAACTCTTGAATGGAAATGGAAAAGAGATGTAACTCCAGTTCCTTCGGAAATGGTAAGATATTTGGCGCAAGAAGAGGGGGTTGATCCGTATCATCTTGACTTGGTTTTGCTTCCTCTATTTTTTTAAGAATACCGAGTCGGGTTCTTCTCCTACCTGTATCGAATAGAACATGCTGAGCCAAATCTTCTTCATGTAAAACCTGCTTGATTTAGATCGGGAAAATCGTGCGGTTTTATGAAACCATGTGCTATGGCTCGAATCCGTAGTCAATCCTATTTCCGATAGGGGCAGTTGACAATTGAATCCGATTTTTCCCATTATTTTCATATCCGTAATAGTGCGAAAAGAAGGCCCGGCTCCAAGTTGTTCAAGAATAGTGGCGTTGAGTTTCTCGACCCTTTGCCTTAGGATTAGTCAGTTCTATTTCTCGATGGAGGCAGAGAAGGGATATAACTCAGCGGTAGAGTGTCACCTTGACGTGGTGGAAGTCATCAGTTCGAGCCTGATTATCCCTAAACCCAATGTGAGTTTTTCTATTTTGACTTGCTCCCCCGCCGTGATTGAATGAGAATGGATAAGAGGCTCGTGGGATTGACGTGAGGGGGCAGGGATGGCTATATTTCTGGGAGCGAACTCCGGGCGAATATGAAGCGCATGGATACAGGTTATGCCTTGGAATGAAAGACAATTCCGAATCCGCTTTGTCTACGAACAAGGAAGCTATAAGTAATGCAACTATGAATCTCATGGAGAGTTCGATCCTGGCTCAGGATGAACGCTGGCGGCATGCTTAACACATGCAAGTCGGACGGGAAGTGGTGTTTCCAGTGGCGGACGGGTGAGTAACGCGTAAGAACCTGCCCTTGGGAGGGGAACAACAGCTGGAAACGGCTGCTAATACCCCGTAGGCTGAGGAGCAAAAGGAGGAATCCGCCCGAGGAGGGGCTCGCGTCTGATTAGCTAGTTGGTGAGGCAATAGCTTACCAAGGCGATGATCAGTAGCTGGTCCGAGAGGATGATCAGCCACACTGGGACTGAGACACGGCCCAGACTCCTACGGGAGGCAGCAGTGGGGAATTTTCCGCAATGGGCGAAAGCCTGACGGAGCAATGCCGCGTGGAGGTAGAAGGCCCACGGGTCGTGAACTTCTTTTCCCGGAGAAGAAGCAATGACGGTATCTGGGGAATAAGCATCGGCTAACTCTGTGCCAGCAGCCGCGGTAATACAGAGGATGCAAGCGTTATCCGGAATGATTGGGCGTAAAGCGTCTGTAGGTGGCTTTTTAAGTCCGCCGTCAAATCCCAGGGCTCAACCCTGGACAGGCGGTGGAAACTACCAAGCTGGAGTACGGTAGGGGCAGAGGGAATTTCCGGTGGAGCGGTGAAATGCGTAGAGATCGGAAAGAACACCAACGGCGAAAGCACTCTGCTGGGCCGACACTGACACTGAGAGACGAAAGCTAGGGGAGCGAATGGGATTAGATACCCCAGTAGTCCTAGCCGTAAACGATGGATACTAGGCGCTGTGCGTATCGACCCGTGCAGTGCTGTAGCTAACGCGTTAAGTATCCCGCCTGGGGAGTACGTTCGCAAGAATGAAACTCAAAGGAATTGACGGGGGCCCGCACAAGCGGTGGAGCATGTGGTTTAATTCGATGCAAAGCGAAGAACCTTACCAGGGCTTGACATGCCGCGAATCCTCTTGAAAGAGAGGGGTGCCTTCGGGAACGCGGACACAGGTGGTGCATGGCTGTCGTCAGCTCGTGCCGTAAGGTGTTGGGTTAAGTCCCGCAACGAGCGCAACCCTCGTGTTTAGTTGCCATCGTTGAGTTTGGAACCCTGAACAGACTGCCGGTGATAAGCCGGAGGAAGGTGAGGATGACGTCAAGTCATCATGCCCCTTATGCCCTGGGCGACACACGTGCTACAATGGCCGGGACAAAGGGTCGCGATCCCGCGAGGGTGAGCTAACTCCAAAAACCCGTCCTCAGTTCGGATTGCAGGCTGCAACTCGCCTGCATGAAGCCGGAATCGCTAGTAATCGCCGGTCAGCCATACGGCGGTGAATTCGTTCCCGGGCCTTGTACACACCGCCCGTCACACTATGGGAGCTGGCCATGCCCGAAGTCGTTACCTTAACCGCAAGGAGGGGGATGCCGAAGGCAGGGCTAGTGACTGGAGTGAAGTCGTAACAAGGTAGCCGTACTGGAAGGTGCGGCTGGATCACCTCCTTTTCAGGGAGAGCTAATGCTTGTTGGTATTTTGGTTTGACACTGCTTCACACCCAAAAAGAAGGGAGCTACGTCTGAGTGAAACTTGGAGATGGAAGTCTTCTTTCGTTTCTCGACGGTGAAGTAAGACCAAGCTCATGAGCTTATTATCCTAGGTCGGAACAAGTTGATAGGATCCCCCTTTTTACGTCCCCATGCCCCCCCGTGTGGCGACATGGGGGCGAAAAAAGGAAAGAGGGGGATGGGGTTTCTCTCGCTTTTGGCATAGCGGGCCCCCAGTGGGAGGCTCGCACGACGGGCTATTAGCTCAGTGGTAGAGCGCGCCCCTGATAATTGCGTCGTTGTGCCTGGGCTGTGAGGGCTCTCAGCCACATGGATAGTTCAATGTGCTCATCAGCGCCTGACCCTGAGATGTGGATCATCCAAGGCACATTAGCATGGCGTACTCCTCCTGTTCGAACCGGGGTTTGAAACCAAACTCCTCCTCAGGAGGATAGATGGGGCGATTCAGGTGAGATCCAATGTAGATCCAACTTTCGATTCACTCGTGGGATCCGGGCGGTCCGGGGGGGACCACCGCGGCTCCTCTCTTCTCGAGAATCCATACATCCCTTATCAGTGTATGGACAGCTATCTCTCGAGCACAGGTTTAGGTTCGACCTCAATGGGAAAAAAATGGAGCACCTAACAACGCATCTTCACAGACCAAGAACTACGGGATCACCCTTTCATTCTGGGGTGACGGAGGGATCGTACCATTCGAGCCGTTTTTTTCATGCTTTTCCCGGAGGTCTGGAGAAAGCTGCAATCAATAGGATTTCGCTAATCCTACCTTCCCGAAAGGAAGAGCGTGAAATTCTTTTTCCTTTCCGCAGGGACCAGGAGATTGGATCTAGCCGTAAGAAGAATGCTTGGTATAAATAACTCACTTCTTGGTCTTCGACCCCCTCAGTCACTACGAACGCCCCTGATTAGTGCAATGGGATGTGTCTATTTATCTATCTCTTGACTCGAAATGGGAGCAGGTTTGAAAAAGGATCTTAGAGTGTCTAGGGTTGGGCCAGGAGGGTCTCTTAACGCCTTCTTTTTTCTTCTCATCGGAGTTATTTCACAAAGACTTGCCATGGTAAGGAAGAAGGGGGGAACAAGCACACTTGGAGAGCGCAGTACAACGGAGAGTTGTATGCTGCGTTCGGGAAGGATGAATCGCTCCCGAAAAGGAATCTATTGATTCTCTTCCAATTGGTTAGACCGTAGGTGCGATGATTTACTTCACGGGCGAGGTCTCTGGTTCAAGTCCAGGATGGCCCAGCTGCGCCAGGGAAAAGAATAGAAGAAGCATCTGACTCCTTCATGCATGCTCCACTTGGCTCGGGGGGATATAGCTCAGTTGGTAGAGCTCCGCTCTTGCAATTGGGTCGTTGCGATTACGGGTTGGATGTCTAATTGTCCAGGCGGTAATGATAGTATCTTGTACCTGAACCGGTGGCTCACTTTTTCTAAGTAATGGGGAAGAGGACCGAAACATGCCACTGAAAGACTCTACTGAGACAAAGATGGGCTGTCAAGAACGTAGAGGAGGTAGGATGGGCAGTTGGTCAGATCTAGTATGGATCGTACATGGACGGTAGTTGGAGTCGGCGGCTCTCCTAGGGTTCCCTCATCTGGGATCCCTGGGGAAGAGGATCAAGTTGGCCCTTGCGAACAGCTTGATGCACTATCTCCCTTCAACCCTTTGAGCGAAATGCGGCAAAAGGAAGGAAAATCCATGGACCAACCCCATCATCTCCACCCCGTAGGAACTACGAGATCACCCCAAGGACGCCTTCGGCATCCAGGGGTCACGGACCGACCATAGAACCCTGCTCAATAAGTGGAACGCATTAGCTGTCCGCTCTCAGGTTGGGCAGTAAGGGTCGGAGAAGGGCAATCACTCATTCTTAAAACCAGCGTTCTTAAGACCAAAGAGTCGGGCGGAAAAGGGGGGAAAGCTCTCCGTTCCTGGTTCTCCTGTAGCTGGATCCTCCGGAACCATAAGAATCCTTAGTTAGAATGGGATTCCAACTCAGCACCCCTTGAGTGAGATTTTGAGAAGAGTTGCTCTTTGGAGAGCACAGTACGATGAAAGTTGTAAGCTGTGTTCGGGGGGGAGTTATTGTCTATCGTTGGCCTCTATGGTAGAATCAGTCGGGGGACCTGAGAGGCGGTGGTTTACCCTGCGGCGGATGTCAGCGGTTCGAGTCCGCTTATCTCCAACTCGTGAACTTAGCCGATACAAAGCTATATGATAGCACCCAATTTTTCAGATTCGGCGGTTCGATCTATGATTTATCATTCATGGACGTTGATAAGATCCTTCCATTTAGCAGCACCTTAGGATGGCATAGCCTTAAAGTGAAGGGCGAGGTTTAAACGAGGAAAGGCTTACGGTGGATACCTAGGCACCCAGAGACGAGGAAGGGCGTAGTAAGCGACGAAATGCTTCGGGGAGTTGAAAATAAGCATAGATCCGGAGATTCCCGAATAGGTCAACCTTTCGAACTGCTGCTGAATCCATGGGCAGACAAGAGACAACCTGGCGAACTGAAACATCTTAGTAGCCAGAGGAAAAGAAAGCAAAAGCGATTCCCGTAGTAGCGGCGAGCGAAATGGGAGCAGCCTAAACCGTGAAAACGGGGTTGTGGGAGAGCAATACAAGCGTTGTGCTGCTAGGCGAAGCGGCGTAGTGAGTGCTGCACCCTAGATGGCGAAAGTCCAGTAGCCGAAAGCATCACTAGCTTACGCTCTGACCCGAGTAGCATGGGACACGTGGAATCCCGTGTGAATCAGCAAGGACCACCTTGCAAGGCTAAATACTCCTGGGTGACCGATAGCGAAGTAGTACCGTGAGGGAAGGGTGAAAAGAACCCCCATCGGGGAGTGAAATAGAATATGAAACCGTAAGCTCCCAAGCAGTGGGAGGAGCCCGGGGCTCTGACCGCGTGCCTGTTGAAGAATGAGCCGGCGACTCATAGGCAGTGGCTTGGTTAAGGGAACCCACCGGAGCCGTAGCGAAAGCGAGTCTTCATAGGGCAATTGTCACTGCTTATGGACCCGAACCTGGGTGATCTATCCATGACCAGGATGAAGCTTGGGTGAAACTAAGTGGAGGTCCGAACCGACTGATGTTGAAGAATCAGCGGATGAGTTGTGGTTAGGGGTGAAATGCCACTCGAACCCAGAGCTAGCTGGTTCTCCCCGAAATGCGTTGAGGCGCAGCAGTTGACTGGACATCTAGGGGTAAAGCACTGTTTCGGTGCGGGCCGCGAGAGCGGTACCAAATCGAGGCAAACTCTGAATACTAGATATGATCTCAAACAGGGGTCAAGGTCGGCCAGTGAGACGATGGGGGATAAGCTTCATCGTCGAGAGGGAAACAGCCCGGATCACCAGCTAAGGCCCCTAAATGACCGCTCAGTGATAAAGGAGGTAGGGGTGCAGAGACAGCCAGGAGGTTTGCCTAGAAGCAGCCACCCTTGAAAGAGTGCGTAATAGCTCACTGATCGAGCGCTCTTGCGCCGAAGATGAACGGGGCTAAGCGATCTGCCGAAGCTGTGGGATGTAAAAATACATCGGTAGGGGAGCGTTCCGCCTTAGAGGAACCACTCGCGCGAGCAGTGGTAGACGAAGCGGAAGCGAGAATGTCGGCTTGAGTAACGCAAACATTGGTGAGAATCCAATGCCCCGAAAACCTAAGGGTTCCTCCGCAAGGTTCGTCCACGGAGGGTGAGTCAGGGCCTAAGATCAGGCCGAAAGGCGTAGTCGATGGACAACAGGTGAATATTCCTGTACTACCCCTTGTTGGTCCGAGGGACGGAGGAGGCTAGGTTAGCCGAAAGAGATGGTTATCGGTTCAAGGACGTAAGGTGACCCTGCTTTTTCAGGGTAAGAAGGGGTAGAGAAAATGCCTCGAGCCAATGTTCGAGTACCAGGCGCTACGGCGCTGAAGTAACCCATGCCATACTCCCAGGAAAAGCTCGAACGACCTTCAACAAAAGGGTACCTGTACCCGAAACCGACACAGGTGGGTAGGTAGAGAATACCTAGGGGCGCGAGACAACTTTCTCTAAGGAACTCGGCAAAATAGCCCCGTAACTTCGGGAGAAGGGGTGCCTCCTCACAAAGGGGGTCGCAGTGACCAGGCCCGGGCGACTGTTTACCAAAAACACAGGTCTCCGCAAAGTCGTAAGACCATGTATGGGGGCTGACGCCTGCCCAGTGCCGGAAGGTCAAGGAAGTTGGTGACCTGATGACAGGGGAGCCGGCGACCGAAGCCCCGGTGAACGGCGGCCGTAACTATAACGGTCCTAAGGTAGCGAAATTCCTTGTCGGGTAAGTTCCGACCCGCACGAAAGGCGTAACGATCTGGGCACTGTCTCGGAGAGAGGCTCGGTGAAATAGACATGTCTGTGAAGATGCGGACTACCTGCACCTGGACAGAAAGACCCTATGAAGCTTTACTGTTCCCTGGGATTGGCTTTGGGCCTTTCCTGCGCAGCTTAGGTGGAGGGCGAAGAAGGCCCCCTTCCGGGGGGGCCCGAGCCATCAGTGAGATACCACTCTGGAAGAGCTAGAATTCTAACCTTGTGTCAGGACCTACGGGCCAAGGGACAGTCTCAGGTAGACAGTTTCTATGGGGCGTAGGCCTCCCAAAAGGTAACGGAGGCGTGCAAAGGTTTCCTCGGGCCGGACGGAGATTGGCCCTCGAGTGCAAAGGCAGAAGGGAGCTTGACTGCAAGACCCACCCGTCGAGCAGGGACGAAAGTCGGCCTTAGTGATCCGACGGTGCCGAGTGGAAGGGCCGTCGCTCAACGGATAAAAGTTACTCTAGGGATAACAGGCTGATCTTCCCCAAGAGCTCACATCGACGGGAAGGTTTGGCACCTCGATGTCGGCTCTTCGCCACCTGGGGCTGTAGTATGTTCCAAGGGTTGGGCTGTTCGCCCATTAAAGCGGTACGTGAGCTGGGTTCAGAACGTCGTGAGACAGTTCGGTCCATATCCGGTGTGGGCGTTAGAGCATTGAGAGGACCTTTCCCTAGTACGAGAGGACCGGGAAGGACGCACCTCTGGTGTACCAGTTATCGTGCCCACGGTAAACGCTGGGTAGCCAAGTGCGGAGCGGATAACTGCTGAAAGCATCTAAGTAGTAAGCCCACCCCAAGATGAGTGCTCTCCTATTCCGACTTCCCCAGAGCCTCCGGTAGCACAGCCGAGACAGCGACGGGTTCTCTGCCCCTGCGGGGATGGAGCGACAGAAGTTTTGAGAATTCAAGAGAAGGTCACGGCGAGACGAGCCGTTTATCATTACGATAGGTGTCAAGTGGAAGTGCAGTGATGTATGCAGCTGAGGCATCCTAACAGACCGGTAGACTTGAACCTTGTTCCTACATGACCCGATCAATTCGATCAGGCACTCGCCATCTATTTTTATTGTTCAACTCTTTGACAACACGAAAAAACCATTGTTCAACTCTTTGACAACATGAAAAAACCAAAAGCTCTGCCCTCCCTCTCTATCTATCCAAGGGATGGAAGGGCAGAGGCCTTTGGTGTCCCCTCCAGTCAAGAATTGGGGCCTCACAATCACTAGCCAATATGCTTTTCTCTCATGCCTTTCTTCGTTCATGGTTCGATATTCTGGTGTCCTAGGCGTAGAGGAACCACACCAATCCATCCCGAACTTGGTGGTTAAACTCTACTGCGGTGACGATACTGTAGGGGAGGTCCTGCGGAAAAATAGCTCGACGCCAGGATGATAAAAAGCTTAACACCCCTCATTCTTATTACTTTTTCATATTGAAAAAGAAATAAAAAAATGAAAAAATGAAAAGGTCGTCTTATTCAAAACCCCAATCATGACATCCCTTCTCTCCCACTTCACACCTCGGAACGCACCGTTCTTATAGAGATAAACGCGCTTTCACATCTTCTTAACCCGAAATGGCTGGGGAGAGGAAAGGTTCCTTTTTTTGAGGGTACTCCCGGGAACAGATCCAGTGGAGACGGGGTGGGGCCTGTAGCTCAGAGGATTAGAGCACGTGGCTACGAACCACGGTGTCGGGGGTTCGAATCCCTCCTCGCCCACAACCGGCCCAAAAGGGAAGGACCTTTCCCTCTGGGGGTAGGAAAATCATGATCGGGATAGCGGACCAAAAGCTATGGAACTTGGGTGTGGGTCTTTTGTCGAAATGGAATGGCCTTACTTTTTCTTTTTATTTATTATTTATCGTTAATGGTAGAATCATTACACATAGTATGCCCCGCCCATTAGCGTATTTTTTTGTTTTACGCCCCGTAACTCTTCCTCAGCCAGGCTTGGGCAGAATAGCAGAGCAAGTACAAGTATTAGTAGCATAACAAAAAAGCCTTCCTCGTCATTAATATGTTTGCTCGCGGTAATTGTGGCCTCTCGGGAGAATCGATGACTGCATCTTTGATGCACTGCTAGTACATCTGAGAATTCTTAATTGGCTAGTTGTAAATAGCCCCAGGGTTATGGAACAAAGGATTATCCCGGACCTACACCGAGGTATTGATGGTGATTCTCAAATATCGCAGAACAGAATGTGATACGATGAGATAGAATGCAATAGAAACAAAGACAGGGAAGGGGTTACCTACTTTTAACGGTCAAAGCGAGCTCTTTCATTCTGAATTAAAGAATTCAGAATGAATCAAATCTCCCCAAGTAGGATTCGAACCTACGACCAATCAGTTAACAGCCGACCGCTCTACCACTGAGCTACTGAGGAACAACGGGAGATTAGATCTCATAGAGTTCAATTCCCGTTCTCAACCCATGACCAATATGAGCTCGAAGCTTCCTTCGTAACTCCCGGAACTTCTTCGTAGTGGCTCCCTTCCATGCCTCATTTCATAGGGAACCTCAAAGTGGCTCTATTTCATTATATTCCATCCATATCCCAATTCCATTCATTTAATATCCCTTTGGTGTCATTGACATAACAGATGTCGTTTCTAGTCTATCTCTTTATATGGAAAGTTAAACAATCATCATATAATAATCCAGAAATTGCAATAGAAAAGAAAAAGGAGGTTTGTGATGATTTTTAAATCTTTTCTACTAGGTAATCTAGTATCCTTATGCATGAAGATAATCAATTCGGTCGTTGTGGTCGGACTCTATTATGGATTTCTGACCACATTCTCCATAGGGCCCTCTTATCTCTTCCTTCTCCGAGCTCAGGTTATGGAAGAAGGAGAAGAAGGAACCGAGAAGAAGGTATCAGCAACAACTGGTTTTATTACGGGACAGCTCATGATGTTCATATCGATCTATTATGCGCCTCTGCATCTAGCATTGGGTAGACCTCATACAATAACTGTCCTAGCTCTACCCTATCTTTTGTTTCATTTCTTCTGGAACAATCACAAACACTTTTTTGATTATGGATCTACTACCAGAAATTCAATGCGTAATCTCAGCATTCAATGTGTATTCCTGAATAATTTCATTTTTCAATTATTCAACCATTTCATTTTACCAAGTTCAATGTTAGCCAGATTAGTCAACATTTATATGTTTCGATGCAACAACAAGATGTTATTTGTAACAAGTAGTTTTGTTGGTTGGTTAATTGGTCACATTTTATTCATGAAATGGCTTGGATTGGTATTAGTCTGGATACGGCAAAATCATTTTATTAGATCAAATGTACTTATTCGATCTAATAAGTACCTTGTGTCAGAATTGAGAAATTCTATGGCTCGGATCTTTAGTATTCTCTTATTTATTACCTGTGTCTACTATTTAGGCAGAATGCCGTCACCCATTCTTACTAAGAAACTGAAAGAAACCTCAAAAACGGAAGAAAGAGATGTAGAAATAGAAACAACTTACGAAACGAAGGGGACTAAACAGGAACAAGAGGGATTCACCGAAGAAGATCCTTCTTCTTCCCCTTTTTCGGAAGAAAAGGAGGATCCGGACAAAATCGATGAAACCGAAGAGATCCGAGTGAATGGAAAGGAAAAAACAAAGGATGAATTCCACTTTCACTTTAAAGAGACATGCTATAAAAATAGCCCAATTTATGAAGCTTCTTATCTGGATGGGAATCAAGAAAATTCGAAGTTCAAAATACTTGAAGATAAAAATAAAGTCAAATCAAAAAGGAATATAAAATAAGTAGTAAATTAATAAAAAGATTGATACATAAGATAAATACACAAAAAGGTAGGAAGAGATGCGCCCACCTCCTACATATTTGATACCTTCTCCTACAAAGAAACTCATGACACCAACTCCATTCGTAATTCCATCAATAACTCGTCTATCAAAAAAATGAGTTAATTCAGCCAATCCTCTTATCCCCCCAGTTAAGGATGATGCATAAAAAGAATCTATGTAACCGCGATTATATGACCAATCATATATGACATTTCTTATTTTGTCCAAAAAATTTTTCTTAGATCCTATTTTAATTTTAACAAAAAAATTAATTAAATCAAAATTTTGCAAAGACGAATAAACGGGTTTATACAAAAAGAGCGCTATAAATATTCCAAAATAGGCTATACTAACTGAAAAAATTGCATCTTTTACAAATTCATACCAATCCAGAAAATTTTTCGAATTTGGATGTAAAAGATTTATAGACGGAGTTAGCCATTTTGATAATATATCCAAATCCATTCCTTTTTGATTGAAAGGAATTCCTATGAATCCAACAAACAAAGTAAATAGGACCAATACAAGTATAGGAAATAACATAGTATTATCTGATTCATAAGGATACGAATAAGTGTTCTTATTACCAAAATAGGTAATAGTCATAAAAGGTCGTGTCATTTTTCTTACATTCTCATCAATTCGATATGTCTTTTTCGAAAAAAAAGAAAGACTTTCATTATTATTCATTCTTAATAAGGTTAATAAACGAACACTTTTGTTAATTGTTTTCAAACCTCCTTTACCCCATAGAGAGATTGAGCAAAGTGAAGTACTTTTTTTTCCACTGTAATTTTGAAAATGAACATTTAAATGTCCCTCAAAAGTAAGTAAATAGATCCGAAACATATAAAATGCAGTTAATCCTGCTGTGGACCAAGCTATTATTGCGAAAATCGGTAAATACAACCAACTCTCATTAAGAATTTCATCTTTGGACCAAAAACAAGCAAGGGGTGGAATACCACAAAGAGAAAGTGTGCCTAATAAAAAAGCAGTTTTTGTAATTGGCACATGTTTTGTTAAACCCCCCATAAGAACCATATTCTGACTTTTATCTGGAGAATATCCAACAACAGTTTCCATTGAATGAATAACTGATCCAGATCCTAAAAACAATAATGCTTTTGAATAAGCATGAGTAATTAAATGAAATAAAGCAGTTCGATAAGACCCCATACCTAGAGCTAACATCATATACCCCAATTGAGACATTGTAGAATAAGCTAAACCTCTCTTAATGTCTTTTTGAGCAATAGCTAAAGTAGCTCCTAAAAATACTGTTATTATACCTATCAAAGAGATTAAATTCATTATATAAGGTATGACTATGAAAAGAGGAAGAAGCCGAGCTACAAGAAAAATTCCCGCTGCTACCATAGTAGCAGCATGTATAAGAGCCGAAATAGGAGTGGGCCCCTCCATGGCATCGGGTAACCATACGTGAAGAGGGAATTGTGCAGATTTAGCAACTGCACCGGCAAATAATAGAACGGCACACAAAATAACAAATAAAATATTGACCTCATTATTATAAATCAAGTTATTAAATATTTCGAATAAATCCCGAAATTCGAAACTACCTGTTATCCAATAAAACCCTAAAATTCCTAATAATAACCCAAAATCTCCTACTCGATTAGTTACAAACGCTTTTTGAGAAGCATTTGCCGCAGCAGGTCGTGTAAACCAAAACCCTATTAATAGATACGAACACATTCCGACTAATTCCCAAAAAATATAAATTTGTATCAAATTAGAACTAGTAACTAATCCCAACATGGAAGTACTGAAAAAACTCATATAAGAAAAAAATCTCAAATATCCTTGATCATGAGACATATAATTATCACTATAAATAAGAACCATAATCCCAACAGTAGTGATTAATATTAACATGATAGAAGTAAGTGGATCGATCAAATAGCCGAATTCTAAAGAAAAATCATTATTGATAATCCAAGACCATACACATTGATATATGGAACTCCCATTTATTTGCTGAATAGACAGATCAATCGACAAAATCATGGCTATACTTAACAATAAAACACTCTGAAAAGCCCACATACGACGAAGATTTTTTGTTGCCTTTGGAAAAAGAAGAAGCCCCACTCCTATTAACACAGGTACTGGAAGTGGAACAAACGGTATGATCCACGCATATTGATATGTATGTTCCATAAAAAAAAT-AAAAAAAAAAAAAGTTTTTTATTCTTAATTGTTTTCGATTCACCAAATCTTATCTCTTTCAAAAGGGTTAATAAAAAAAATCAAGATATCTACTAACTTAAACTAACTAAAATATAATTTTAGAATTTTCTATTTTTATTTATTCTGAGTATTTCCTAAAAACTTCAAATATTAAAATCAAGAAGCAAGAAGTCATAATTGGTCAAATAAAATGACTAAGTTACTAATACTAAGTTACTAATAAAAAGTGAATACTTAGTTATTAAGTAAGATATTGATGAAGATGCCGAAAAAAAAAAATTAAATTATTATTACTATTACAACAATTTATATCTATAGAGCAAGGATAAATAAAACCCTAAAACAGAGTACTTGATTCTGATATGAATCATAAGATCAACTAAAGTTAATAACTTGACCCAATGAAACAAGAACTTCCCCCTTTTTAGTTAGTTTATTCAAAAAAATTAACTAATTTATTATGGAATTGATTAATTGATTTCCATTTCAAAAAAAGACATTTATAGGATATAGGAAAGGCTATAATATCCGTCACTTTAATAGAAAATTCACTTTATTTTCTATTTAATTTATT---------------------TGAAAATAGAAAATAAATAAAAAATTACTAAAATTTCGTTTTATTAAACTATGTATACCTTAACTAATTATTTATTATAGTTAGTAATTAATTACTATATTAGTTTCATTCGAATTTGAAAATTTCAATTAGATTAGGCGTATTCTTTCCTCAATCTTGACCAACT--AAAAAAAAAAAAAAAAAAAAAAAATCACATGATCACATATCCTATTCCTTTTTCTTTATATATATATTTCTAGTAATGTTTTATTCTATTTCGAATAATATTTATTTTGATTTTCACATATCTATCTATATTTATTATTATTTTTTTTTTATGAAGAAAATGCTATCTAAAAAACAAATAGATAATGAATAGTAAAGAACGATTCCTTTTCTTTTGAACAATAGATGTCTTTCACATCCAACTAGAATAATGAGTAACCTCTTAATTTTTAAATGGCAGTCCCCAAAAAACGTACTTCTATATCAAAAAAGCGTATTCGTAAAAATATTTGGAAAAGAAAAGGATATAAGGCAGCCTTAAAAGCTTTTTCATTAGGGAAATCTCTTTTGACCGGAAATTCAAAAAGTTTTTTTGTGCAACAAAAAAATAAGTAATAAAAGGTTGTAATAATCTGAATCGACTTGACTCAAAAAGTTGGTTAATTTCATTCAGAATATAAAATTAATGATTTCCATTACCTACTGTTTTGGACTAATCAATATGAAATGGGATTCTTTTCATTCTTATGATTTGTAGAATAAGAATTCTTTTGTTTACTTAATTCTAAAATTCT-AAAAAAAAAAAAGACTTTTCTTTAAAAAAAGAATAAACACAAGATACAAGGGTTTACCTTTCTTTTTAGTATACTTTATTATTTCTTTTTCTGGGGTGGAAATTCGGATTTTCCCCATCGACCTACTTACAATAATAAAAGTTTTTTCTTTTTTCTCTATTTCGATATCTATAAAGAGCAGATATAAGAGCTTTCTTCAAAATTAATGAATCGTTGAAACTAATTGATTAAGATTAAGTTTAAAACTTTTTTTGTAATTTTATGAATTATTATTTCTCTGAATTACTATATATACCTCTATATATTTATATACCTCTATATATTTCCTGCTTTCAACCCAATCTATAAAAGTTTTTAGTTGGTATACTAACTATGAAAAATGTGTCAAATTTAAGTGATTCAAAATAGGATCTATTTTGTGTTCATTGAAAAAATGCATTTTTTCTGATTTATGAAATCAGATAAACGAGAAATGAATCATTAAAAAATGAAAATGAGAAAAGATTTTTTTTTTAGTTCTACCCCTATCTAGGGATAGAACTATCTAGTTACAATAGTTCAATTCCAGAGGAGCATAAACTACAGGAAAGATCTAAGTTAAGTAAAACAACTGATATCCTAAAATAATGAACCTTCAAATCCCTATGAATTTTATTCATCAATTTTATTGAATTGACTCTTCAATCTCGACGATTGCATATGAATAGTCTATTATAAGTTTGAGCAAGCCGCCATGGTGAAATTGGTAGACACGCTGCTCTTAGGAAGCAGTGCTAGAGCATCTCGGTTCGAGTCCGAGTGGCGGCATGCCATATTCTAAAAAAGATAGAATAGATCCTATAATAAAATCAATTCCCGATTTCCCTTCCGTAATTAAGGGATTCCTTTTTTTAATATTTTTTATGATATTTTTAACTATAGAACATATATTAACTCATATTTCCTTTTCGATTGTTTCAATTGTAATTACAATTCATTTAATAACTTTATTAGTCGATGAAATCGTAAAACTCTATGATTCGTCAGAAAAGGGCATGATAGCTACTTTTTCCTGTATAACAGGATTATTAGTCACTCGTTGGATTTATTCAGGGCATCTCCCATTAAGTAATTTATATGAATCATTAATCTTCCTTTCATGGAGTTTCTCCATTATTCATATCATTCCATATTTCAAAAAAAATAAAAATTATTTAAGTGCAATAACCGCGCCAAGTGCTATTTTTACACAAGGCTTTACTACTTCAGGTCTTTTAACTGAAATAAATCAATCCGCAATATTAGTACCTGCTCTCCAATCCGAGTGGTTAATAATGCACGTAAGTATGATGGTATTGGGTTATGCAGCTCTTTTATGCGGATCATTATTATCAATAGCACTTCTAGTCATTACATTTCGAAAAGACATAAAGATTTTTTTTAAAAGCAATCATTTATTAAATGAGTCTTTTTACTTTAACGAAATCCAATACATGAATGAAAGCAGCAATGTTTTTGGAAATACTTCTTTTTTTTCTGCGAAGAATTATTACAGATCCCAATTCATTCAACAATTGGATCATTGGAGTTATCGTGTTATTAGTATAGGGTTTATCTTTTTAACCATAGGTATTCTTTCGGGAGCAGTATGGGCTAATGAAGCATGGGGGTCATATTGGAATTGGGACCCAAAGGAAATTTGGGCATTTATTACTTGGACCGTATTCGCGATTTATTTACATACTCGAACAAATACAAAAATTCCCCCTGCAAATTCTTCAATTGTAGCTTCTATAGGCTTTCTTATAATTTGGATATGTTACTTTGGGGTCAATCTTTTAGGAATAGGGCTACATAGTTATGGTTCATTTATATTAGCGTCTAATTGAATTCAAGAAAATCTCTGACGAATATAAACAAAATAGAGCGTATATATATATATAAACTTCGTGTAAGCCAGCGAGAACCATGTGAATCACTACACTACTTGATTCAAATGGTTCTCACAAAGACCAAACATATCTGGTTAAAATTTAATTTTTTTTTACTTAACTTAAGAGAAGAAAAAAGACTTATTTTTTTTATTCATGAAAACGATCTATAAAAAAAATTAGATAAAATAAATTCGATCTTGTCAACTGATAATGAAAGAACGAAATCGGGGTAAATACCAATACCTACTACGGGTAAAAAAATAGAAATCAAAACAAATAACTCTCGCGGTCCAGAATCAAAAAAATAAGAGTTTGGAACATTAAATAACTTGTATCCATAAAACATCTGGCGTGACATAGATAATAAATAAATAGGAGTTAATATCATTCCAATTGCCATTACAAAAGTAATTAATATTTTTGGCATTAAAAGATATTTTTGGCTGGTAATTATTCCAAAAAATACCATCAATTCTGCAACAAAACCACTCATACCTGGTAATGCAAGAGAAGCCATTGAAAAGCTACTGAACATCGTGAATATTTTTGGCATTGTGATAGCTATTCCGCCCATTTCGTCGAGATAAGCAAGACGTATTCTATCATAACTCGTTCCTGCCAAGAAAAAAAGTGCAGCACCAATAAGTCCATGAGAGATTATTTGTAAAAAGGCTCCATTGAGTCCCGTCTCAGTTATAGAACCAATTCCTATAATTATAAAACCCATATGAGATACAGAGGAATATGCTATTCTTTTTTTTAAATTACGTTGAGCAGAAGATGTTAAAGCTGCATAGATTATTTGCATTGTGCCTACTATCATTAACCAAGGAGAAAATATAGAATGAGCATGAGGTAATAATTCCATATTGATCCGAACCAACCCATACGCTCCCATTTTTAATAAGATTCCAGCTAGAAGCATACAAGTACTGTAATGCGCTTCTCCATGGGTATCCGGTAACCATGTATGTAGGGGTATAATTGGCGATTTGACAGCAAAAGCAATAAAAAATCCAATATATAATATTATTTCCAATGCCACGGGGTACGATTGATTAACTAATGTTTCAAAATTTAATGTTGGTTCATTAGAATTATATAAACCGACACCCAGAACTCCCATTAAGAGAAAAACGGAACCTCCCGCAGTGTACAAAATAAATTTTGTAGCCGAGTACAGACGTTTCTTTCCCCCCCACATAGATAGAAGTAAATAAACGGGAATTAATTCTAACTCCCACATGAGAAAAAACAGTAAAAGGTCTCGAGAAGAAAATAATCCTATTTGACCGCTGTACATTGCTAACATCAGGAAATGAAATAATCGAGAATCTCGAGTAACTGGAAAAGCCGCTAAAGTAGCTAAAGTAGTGATAAATCCCGTCAGTAAAATAGGTCCTATAGAAAGTCCATCTATGCCTAATCTCCAGTGGAAATCAAAAAAATTAATCCATTTATAATCTTCGACTAGTTGGATTAATGGATCGTCTGATTGAAAATGATAACAGAATGCATAGGTCGTTAGAAGGAGTTCTAATATAGATATACATACAGTATACCAACGAATTGTCCTATTTCCTCTATGGGGAAGAAAGAAAATTAAAGAACCCGCAAATATTGGCAAAACTACAATTATTGTTAACCAAGGAAAAAAATTCGTGGTAAAGACAAGATACACTTAGACCAGAAAAACCCATACTCGAAAAAAAAAAAATGTTATTCTCGAGCACGGGTTTTGTCGATAAAAAAAAATCAAATGAATTCAAGTGGAGTTTTCTGGAACGTATCCGTATCAATAAGCTAGACCCATGCTGCGAGTTGTTTCATGCCATAAATAAACTCGAACACTCAAGAAATCCGTTGGACAGGCGGATTCGCATCTCTTACAACCGACACAATCCTCTGTTCTTGGAGCAGAAGCAATTTGCTTAGCTTTACACCCGTCCCAAGGTATCATTTCTAATACATCTGTGGGGCAGGCTCGGACACATTGAGTACACCCTATACATGTATCATAAATTTTTACTGAATGTGACATTGAATCTATACATTTTTGAATGTCATAAATTTTCGATCTAGTAAACTTAATAAACAAATCTTATTTAGTTCCCAGACGAATCAATGAGTTACCAGAATTTTTTCTAATCAATCTATTTCTGGATTGACTTATGAGGGAGGGCCAAGATACTTTGATTTCTTATGTTCTTGTAAACATGATCATATCTTACGCGGGAAATATATTAATTCGAATTAATTGATGAATATTCGAATTTATATAATTCATATTATTTATTCAACAAATTCGATTGGTTAATACGAGTTGATTTTCTGTTCCGATAAATTGACGAAACAATAGCCAGTCCAATAGCTGCTTCAGCGGCTGCAATAGCTATAACAAAAATTGAGAAAATAGATCCTTTTAATTGACGATTATCAAAAAAATCAGAAAATGTTACAAAATTTATATTAACTGCATTCAATATAAGTTCAAGACACATAAGGGCTCTAACCATGTTTCGACTCGTAATCAATCCATAAATACCCATAGAAAATAAATAGGCACTCAAAACAAGTACATGTTCGAGCATCATTAACCAACTCCTTATCAATATCAATTCATTTCAATATGAACAACAATTCAACCGATTCTATTGACTAAAATCTAACAAGTACGGAACAAAACAAAAGAGTCTATTGGTAATAGATTGAACTAAAAACGTTTCTATTTTAGACATGAATTCAAATAGAATGGAAGAAAAATGAATGTGATAATCTAGAACAAAGTTTAATTTAGATTCCTAGTTATAAAGATTTATTATTGACGAGCTACAGCGATTGCACCTATTAAAGCAACTAAAAGAATTATTGAAATGAGTTCAAATGGAAGAAAAAAATCTGTTGATAAATGAATACCAATTTGTTGACTATTACTTATCAAATCTTGCTCTAGAATCTGGTTTGGTCTTGTAGACCAAAGAATCCCGTACCATGACGTATCTAGAATAGTAGTAATTAGTAAAACAAAAATACTTGTACAAACCATTGAAGTAATTCCATCTCCAACGGTCCAAAGATGAAAATCTTTGTAATATTCTGAATCATTCATGAACATCACAGCAAATATTATTAAAACATTTATAGCTCCTACATAAATAAGGAGCTGCGCAGCAGCTACAAAATGAGAGTTCGATAGAATATAGAATAAGGATATAAAAACAAAAACCAATCCCAATGAAAAGGCAGAATAAATTGGATTGGGAAGTAATATCACTCCTAGACTTCCTAATATAAGACCCAATCCCAGGAAGACTAAAAGAAAATCATGTATTGGTCCAGGTAAATCCATTCTATGTAAAATAATAAAAAAATCAAAATATCATGACTTTGTTGACCTGACCAGGAAAAGGGAAGTTACTTTATTCTATTTTTTAGAATCTATTAATTGAATTAAATCCTAATAAATATAGATTGATGTAGATACAATTATTGGACCAATCTCATTCTTTATCCGAAAGAATAATTTGAAACTATATATTTTAAAACCATTACATTACTATAATATAGAAATATAGAAAATATAGAAATTTTTAATATAAAAATGGATTTTGAATTATAATTCAATCCCGATTCTCACCAACCAATCATTGGATTTGTAGTTATTGACCAAGAAAAAAACCTCATTTCTGTAGATCAAAGCTGAACCTTAGTAATTGAAAATTGTTCTTGAATCTAAAGATTTATCCATTTTTTATTTGAGTCGAATTCAAAATTGTTCGAATTGTGTAATCGTCAATTACTGACATCGGTAAACGACCCAAAGCAATTTGATTATAATTCAATTCGTGACGATCATAAGTAGAAAGTTCATATTCTTCAGTCATTGATAAACAATTTGTTGGACAATACTCAACGCAATTGCCACAAAATATACATATTCCGAAATCAATACTGTAATTAAGCAACTGTTTCTTTCGAATATTAGTTTCCAATTTCCAATCAACAACAGGTAGATCTATAGGACATACACGAACACATACTTCACAAGCAATGCATTTATCAAATTCAAAGTGAATTCGGCCCCGGAATCGCTCCGATGTGATCAATTTTTCATAAGGGTATTGAATAGTTACAGGTAAACGATTCGCATGAGATAAGGTAATCATGAAACTTTGACCAATGTACCTTGCAGCTCGTATTGTTTGTTGACCATAAGTCATGAACCCAGTTACCATAGGGAACATATCTTAAATATCTATAAAAATTTTTTCTATTTATTTCTTTCTCTTGTTTGATGTGATGTTTGAGACAAGTCGTGAATATAAAATATCATAGTCATTTACAGTGAAAAAAGTTGGGAAGAAGTTGTTAATAATAGATTACCTAGAGAAATAGGTAAAAGAAATTTCCATCCAAGATTTAATAGTTGGTCCATTCTCAGCCTTGGTAAAGTCCATCTTGTTGCAATAGAAATGAACAAAAACAAATAAGTTTTAGCTAATGTAATAAAGATACCAATTATTGTTTCAAAAACTCTTCCTGATTTATTTATTTCAAAAAGCTCAGGAATGAATATGTACGGAATAGAAAGATTCCAACCCCCCAAGTAAAGAACTGTTACAAATAATGAAGAAACTAGTAGATTTAAATATGAAGCAACGTAAAATAAACCAAATTTGATACCTGAATATTCAGTTTGATAACCTGCTACTAATTCTTCTTCTGCTTCTGGTAAATCAAAAGGTAATCTCTCACATTCTGCTAGGGAAGAAATTAGAAAAATGATAAACCCTATAGGTTGCCGCCACAAATTCCATCCCCAAAAACCATATTTTGATTGCGCTTCAACTATATCAACTGTACTTGAACTGTTAGATAATTATAGTCGGTGATAACATCACTGGTATCATCTCTATTACAGAACCGTACATGAGATTTTCACCTCATACGGCTCCTCGAGGGTCACAACTAAATCTAAGGACCAGTTCGGTATTTTTTATCTTGATCTATTTGTAGGATAGATAAAGTAAAAATCTATCGTAAGGTTCTGAATTAGACCAATGGAATTCTGTCTGCTATATTTATAATAATAAATAAAAAGTGCTTCTGAATGGATCTCATCTTTTTTTTTTTAACAATTTTATTTTTATTTTTTTTGTTGAGTAATAACTTAATCCTTGAATAAAATGTTTTTTGTAGCAGTATTAATTAATAGATATTTCAACCTATCATTTTTGATTACAAATTACAAAAATTAGACATTATATTAGTTTATGAATCATGACAAAAATTCTATTTCTCTAAAGTCGTATATAGGAAAGAAATAATAAAAAGCTCTCTTTTTTTTCTATTCCATTCTTTCTATTTTATCTTTTCGTTCCTATTCTCCTTTCTCAGAAAGGGGGAGACTAAAAAAAGGTAAAGGATTACTTCGTTCCTGATAGTTATTTACTTAATCAGTGGATAGGAGCATACTCTGGATCGAAATCATGGGGAGTACTGCTTGATTATTTCTACTAACTTAAAGCCCCAATTAGAATTGTTTTTTTTTAGAAATATCCAGTTGGATAACTTTCATAATTTCCATTACTAATCCTTTTTGTATCTTGGTGTTCCTAACTATCCACTCTTTTTTGTTCAATTCTCTGTTATGTTAATACATATATGGTAATAGATAGTAAAAACTCCATAGAGTTTATCTTTTAAACCCGCTTCAAGCCACGATGACTAATCGATCAACCTTGGGGTAAACAATCTATACTGTTTACTTTTCACTTAACTCTTGTACATAAGAAATGAGACTCAATCTTTTTACTGCGAATTTATAAGCCGTTTTCTTTCACTCATATAACTATTTGGTTTAGTTCATCAACTCAAATGATGAATAAAAAAATGAAAATATATTCAATTCATTTAACTTCTTTTCCTAGAAAAAGGTAAATAAGAGAAAGTTTATGTTTCAACGAATCACACGTAGAGAAATTGATAACACACATAGAGTTAATGGTATTTCATAACTAATTGATTGAGCAGCAGCCCGTAGACCACCTAAAAAGGAATATTTATTATTTGATCCATATCCTGACATAAGAAGTCCAACGGGAGCAATGCTTGAAATGGCAATCCATAAAAAAACACCGATACTGAGATCGGCTAGAACAAGACGATAGCCAAAGGGAATTACTGAATAACTTAATAAAATTGATATGACTGCTATGGATGGTCCAATACTGAATAAACGAGTATCTCCTCTAGACGGAAAAAGATTCTCTTTGAAAAGCAATTTTGTCCCATCTGCTAGGGCTTGAAGAATTCCCAAAGGTCCAGCGTATTCGGGGCCAATACGTTGTTGTATCCCTGCAGATATTTCTCTTTCCAACCAAACAATTACTAGTACACCTATTGTGATTCCTAATACAAGAGTCAAAATAGGAACAAACATCCATATGATCCCATAGACTTCTTTTAAGGATTCCAATCTAGAAAAAGAATTAATAGCTTGTACTTCTGTTGTATTAATTATCATTTCAACGATCAACTTCTCCCATAATGATATCTATGCTACCTAGTACCGTCATAATATCAGCCAATTTCAGTCTTTTAACTAATTGAGGAAGAATTTGCAAATTGACAAAACCCGGCGGTCGAATTTTCCATCTCCAAGGAAAAACATTCTGATCTCCTATCAGAAAAATTCCCAATTCTCCTTTTGGAGCTTCGACTCTTACATAAAGTTCTTGCTTCGACAATTCAAAAGTTGGAGAAGGTTTTTTACTAATGAATCGGTATTCAAAATCATTCCATTCGGGATTCCTTACTCTATCAAAGCGCCGAATTTCTAAATTTTCATAGGGCCCCCCCGGAATTCCTTCCAGAGCCTGTTGAATAATTTTTATAGATTCTGTCATTTCACTGATTCGTACTAAATAACGAGCTAATGAATCCCCTTCTTTTTGCCATTGGACTTCCCAGTCAAATTCGTCATAACATTCGTAATGATCAACTTTACGAAGATCCCATTGTATTCCGGAAGCTCGTAGCATTGGTCCTGATAAACCCCAATTTATTGCTTCCTCTCCGCCAATAATGCCTACTCTCTCAACTCGTTCTAAAAAAATAGGATTCCGTGTAATAAGCTTTTGATATTCAGCAACTCCTCTTAAAAAATAATCGCAAAAATCCAAACATTTATCTATCCAGCCATGAGGTAGATCAGCAGCTATTCCTCCAATACGAAAATAATTATGCATCATTCGCATACCGGTGGCAGCTTCGAATAGGTCATATATAAATTCTCTTTCTCGAAAAATATAGAAGAAGGGAGTCTGTGCACCAATATCTGCCATAAAAGGTCCAAGCCATAACAAATGAGAAGCTATACGACTCAACTCCAACATAATTACTCTGATATAGCTGGCCCTTTTAGGTACTTGAATATTTCCCAACTGTTCTGGTGCATTTACGGTTATTGCTTCTGTAAACATAGTAGCTAAATAATCCCAACGTGTTACATAAGGCAAATATTGTATAATTGTTCGGTTTTCTGCAATTTTTTCCATCCCTCTGTGTAAATAACCCAATATTGGTTCACAGTCAATAACATTTTCACCATCTAGAGTAACGATGAGTCGAAGAACACCATGCATTGATGGGTGGTGAGGGCCCATATTGACTATCATGAGGTCTTTTCTTGTAGCTGGTGCAATCATAGGTTTTTCCCGATTCATTCTTCCATGAATTGCTGAAAGTGAAAAGAGGTTCATCCAAATTTAAGTGAATAATTAAAAATGACTTTTAAAATTAACGAGTTTTTGTTTCTCGAATATTCAACTGACCTATTAATTCTTTATAACGTACTCTATTTTTTTTTGACAAATAAGCTAGTATGCGTTGACGTTTTCCCAGAATTTTCCGCAGACCTCTCTGAGATAAATAGTCTTTTTTGTGCAATTCCAAATGTGAAGTAAGTCTTCGTATCTTATTGGTAAAACTTAACACTTGAAATTCAACAGACCCTCGGTTTTCTTCTTTTTCTTTTTGTGAAATAACTGAAATGAATGAATTTTTTACCATAAAAATAAAAGAATTTTTCTCCCTTTTTTTAATATGAATTTTACCGATCAGTAATAATAATGTCAGTTATTTTAATCTGGTATACACAATAATTTGAATTTTTTATGGGATTCTAATTTTATCACATAAAATTAATCAATCCAATTGAAAATTGGATTGGGATACAAAAGAATAGTACATTTTTAAATTTTCAAAAGAAAATCTTTTAAATCTAAAATTAAGAAGATTTTGTTAATTCGTTTCTAGATATAATTGATACCTAGATATAATTGATACGTCATTGAATTAGTATCATATATTAGAATAGGATGTAAGACAAGTCAGGTGTGCATATGTTTGCTTTCATATATCAGATATGGTACAGGATATATAGGAAAAATGTATCATCAACGATTTTTCAATCGTGATATATATGTATCCTTAACATACTGAAACGACTGCCATTATTGATATCAAACCAATAGCGATTCATACAAGCTAAATCTTCTAATCGATAATTGGGCCAAAGAAAGAATTTTAATTTTATTAATTTATCTCTATCAAGATCTTTATTTTCATCCAAAAATTGACCCCAATTTTTTACCTTGTTCCTATTACAAAATATTGGATTTCTATCCACACCATACTTAGTCTTTGAATTGAAACAAATTAGAATTCTCAATTCTCTACGACGTCTAGATGATAAAATATTTTCAGGAACAAGCAAATCATAATGATTTTTGTCTCTATTTTTAGTTATCCTTTGATGATTTCTTGGAATGAATTCATTAAAATCCTTCTTATCAATATATCTTTGCTCTTGGTATCTTTGATTAGTTTGATGCCTACTCTTATGAACTAAAGAAATACCGATGGTTTGATACATAATAAACTGTCCATTATTTTTTACAGACAGACGAAGGGGTTCTATAATCAATATCCCCCTTTTCATCAATTCTGTAAGAGGTAAATTCTTCTGAATCGGCATTATATCCAGATTCATTTCTCTCCTTTGAATAGAGGATATAGTAATGTTTCTTGGCTTTCTCAGTCTAAGCAGGAGACAATATACTTGGATATTATTGATCATTCTTTGATTCAAACCATCATCCCATCTCAATTGAAAAAGTAAATACCTTTTCAGGAAGAAATCTAGTTCTGCTTCCGTATTGCTCTTGTATTGTTTTTTCTGTTTACGTTTTTTCATGTCTGATTCCGAATAATCCTCTTCAATATTTTTTTGTTGGTTTGAGAGAACAGATACAAGATTTCCTTGGTTTTGTGCATTTGATCTAAGATCTCTTTGGCCTGCGGATTCCTTTTCTTTTTGATTTTGATTCTTTAATTCAAAAGATTTTTTTTCATTCGATGGTAGAATCCCTTGTTGCTTTCTATTGATGTTTTTATTTTTACTAAAATTTTCATTTATATTCAAATTTAAAAAAAGTAATTTACTTGGTATAAACCACGGTTTCATTTTATATGCATTATAAAGTAGTACAAATTCTGGGAAGAACCAAAGTTCTAGATTCGATATGGGACGACTTAGTATTTCTTCATTCATTCCCATCCAATCCAATTTTTTTTTTTTTTGATTGGGTAAATTCATTTCTTGATTTTGATGAATCGTAAGATAAAAAAGATCTTTTTTATCAATTTTATTAATTATTTGATAATTAGTAAGCCCGGTCTTAGTATTTTTATTACTGTTGGTATCGATCTTAATCCAAGTCTCAATATCGAATTTCTTTCTAAGACAAAAATTGATAATTTTCCAATCAAAATATTTTCTATCCGGACTTTTTTCCATTTCCATATATATAATATCGCTTTTTCCTAGATAATTATGGATAGGGATATCCTTTAGTATATCAAACAATTTGCCTTTATGTGTGTTGGAATTAGAATAACTTTCTTGATTCTTATTTATTTGAAATGGTAATCCATAAATATATGGGTCTCTCTTATTTTCATAATTAATAGATCTATAAGATAAAAGATTATATCTATAGTATTTTTTAAAATTATCTTTTTGATTTGGTAATGAATATACTTTGTAATCATTTTGTTTTTTGTAATGAATTAATTGGTCTTTTTCATATGAATTCTCTTTGTTTAAATTTTGATTTTGAATTGTATGTGTACGACATTGATTGATTCTATTTCGCCATTTTTGTGCTATTAATCTAGACCAGCTAATCTGAGATAAATTGTATTGATAATGACCTCTTAACCAGGTTTTCCATTGATTTATTCCAGAATTCCAAAGTTTCTTATGTTTTAATTCAGAATGAATTATTCCTTGTGTTCCAAAATAATCTTTTATTGAAGTCTTAAGAAAAAAAGATGTTCCGTGATATTGAAGAATAGATCTTAACTTATACAAGTTAAGAACTTGGGTTTGTGATAATTTGAAAAATACATATGCTTGTGATAAGGAGGATAAGTCACAAAAATTCTGTGAATTCTTATTACTAATATTATAAAGTGACTTTTTTATGGTCGAAATAAAGTGAATTGTATTTTGATTTTTTTTTTTTTTATTAATTATTTCTTGATTTGTTTTATTATTGTAAATGGATTTATCAATAATTTTTTTTGTTGATTCAAGAAAAAGTTGTATATTAATTCTGGAAATATTAATGATAGATAGAAGTATATTTCTGTATATCCTTTCAATGAAAATTTTTATAAAATAATGTAATTTACGGATTAATCGAGCGTTTCTTCTTTTTAATATTTGCCAAATATTTTTTGATGATTCGAATCTTTTAGCATTATAACTTGGTTTATTAGGACTAATGTTTATTCCTGGAGTCACTTTGTTTTTCTCTTTTGTAATTCTTTCTATTTGATTTCTGATTGTGCTTGTTCTATCAGTCAGATCCTTCATTTTTTTTTCTGTCAGTAAATAATTTGTCCAATTTGTAGATCTAATTTGACTAAAGGATTCATGAATTATCTGATTGGGGATTATAGAATCTTTTTCTTTTTTAGTTTCGCTTGATTTATATACTTCTCTCAATCTAAAAAATAGAATTAGATTTACTTTTGAGAGTTCTTTTATTATTCTTTTTAAAAATAGAATTCCTTTGATAATCCATTTTTCTTTTGAGATATTTAGAAATAATTTTGTTCTTTCTTTTAAAACTTTTATAACTAGAAAATACTTCTTTTTCAATTTTCCAATTTTTTTTTCGAGTTTCTTAAAAATGGGTTCAAAAAAGGAAGACTTTTTTTTGGGAGAACCAAAAGGAAGTTCAGCTTCCATTCCCAAAACTGTTAAAAAACTAAAATCATCTTTTGGCACTTTCTTTTTCATTCGATCCATCTGAGAAAACCGTGGCTTAGATCTGTGCCAAGGTTTCAGACGGAAAGGAAATAGGATCTTTATCTGAATGCCCTCGATTAACCAATTTTTCGGAAATTCTGTTTCTGATAATAGAACACCATCATAGGTACATTTTATATGTATTTCTCTATTCCATTCCCTAAAATCTTCAGACCATTCGGGAATTTGCAATAATAGCATACGGCAAATATTTTTAGCTATTATCAATGAAGGTAATAGAATATATTTTCTAAGAGTCGCTTGAATTATTAACATGGAACCTCTTATTACTTGAGCAAACGGAATGGTATCCCAGGCTTCTGCTATTTCTATTCGTGCCTTCTCCTTTCTTTTGTTCTCTTCTTTTTTGTCCTTCTCCCTTTTTTTCTCCCCTTCTTTTCTCTCTTCTTCTGGATAATCTGAAATTTTTAATTCTGTTTCCTTTCCTATCCAGTTTCGAAAAATGAATTTCATCAGTCCGGAGATATCAAAATAAAAAAAGTTTGATTTGTCTATTCTGTCCAAAAAAAGTGAGGAATGCGCATTTGCTTGAAAGAGTTCACAAATAACTGTTTTACGTCTTTGGGCTCGCATAGAACCTTTGATTATATTTCGACGAAAATCCGATTGTTGCGAATAACGTATCAAAGCCGCTTCGTCTATTTGATTAGGATTATAAATATCCTTATTATTAGTATCGGGATTTTGACGTTTATTAGAAAAAATCACTATACGTCTAGCTTTTCTTGAACGAATCTGATGATCTAATGGTATTTTTTCTTCACTTTCTATTTCATGTTGTTCTAATTGATTGATTAATTTGTACGACCATCGAGGAACTTTTTTACTGATTTCTTTTATTCCAATAGATTTTTTTTTTTTTTGATCATTAGGCTCGGTTATAATTGCGTTGAAACAAAATTTCAAAAATTTTGTTTCATTTTCTGAATCCATTCGTCCTTGTTCTGAAAAGAAATAGAGTATTTTAAAACGAAAATTCGATTTTGAATCTCTAGCAAGTTCATTGATTAAAGTAAAGAAATAACTCATTTTTATAGATAATGGTTTTTTATCAAATATATCTATTTTCTGTTCAAATTCTCGGTAATCAGTATCAGTAAGAAAGATAGCATGGATCTTATTTGGTTCTATTAAAGTTGCTATCGAAGTTTTTTTTAGGATTAAAGGTGAAAACAATTTATTGATTTTTCCACGTTGTGGCCCATTCACTAAAGGATCATATATTTTTTGAAAGTATTCTTTTTTAGTTCCGTTATTACACAATCTAATCCTTTTTTCGAGTATATCTAGAGAAAGAGACCCTTTGTCTAGAGCTTCAATTCTATTTATCAACTCGTTGTTTAGATTGTTACTTTTTTGTTTGTTGATAGAAACCCAGTGATTATACAGTTCATCAGAGGAGAGTTTTTCTATTATGGATAAGGGTCTCTTTCTTTGTATCATTTCTAAAAAAGTGTATAAACCGGGCGGAAACATAAAAGATATTTTTTTCTTTCCGTAACTTTGGCATGTATAAAAAAAATATTGTGACATTTCTTTTCTTACAGCATTTTCAAATCTATTATTTTTTATGTATCGCAACGGTCGATTCCATCTATTATAATTGAAAAGAAGAGTTACAAGAGGTTTTTCAAACCAGAACAAGTCTTTATTTTTTTCTTTATTTTTATCTTCAAGTATTTTGAACTTCGAATTTTCTTGATTCCCATCCAGATAAGAAGCTTCATAAATTGGGCTATTTTTATAGCATGTCTCTTTAAAGTGAAAGTGGAATTCATCCTTTGTTTTTTCCTTTCCATTCACTCGGATCTCTTCGGTTTCATCGATTTTGTCCGGATCCTCCTTTTCTTCCGAAAAAGGGGAAGAAGAAGGATCTTCTTCGGTGAATCCCTCTTGTTCCTGTTTAGTCCCCTTCGTTTCGTAAGTTGTTTCTATTTCTACATCTCTTTCTTCCGTTTTTGAGGTTTCTTTCAGTTTCTTAGTAAGAATGGGTGACGGCATTCTGCCTAAATAGTAGACACAGGTAATAAATAAGAGAATACTAAAGATCCGAGCCATAGAATTTCTCAATTCTGACACAAGGTACTTATTAGATCGAATAAGTACATTTGATCTAATAAAATGATTTTGCCGTATCCAGACTAATACCAATCCAAGCCATTTCATGAATAAAATGTGACCAATTAACCAACCAACAAAACTACTTGTTACAAATAACATCTTGTTGTTGCATCGAAACATATAAATGTTGACTAATCTGGCTAACATTGAACTTGGTAAAATGAAATGGTTGAATAATTGAAAAATGAAATTATTCAGGAATACACATTGAATGCTGAGATTACGCATTGAATTTCTGGTAGTAGATCCATAATCAAAAAAGTGTTTGTGATTGTTCCAGAAGAAATGAAACAAAAGATAGGGTAGAGCTAGGACAGTTATTGTATGAGGTCTACCCAATGCTAGATGCAGAGGCGCATAATAGATCGATATGAACATCATGAGCTGTCCCGTAATAAAACCAGTTGTTGCTGATACCTTCTTCTCGGTTCCTTCTTCTCCTTCTTCCATAACCTGAGCTCGGAGAAGGAAGAGATAAGAGGGCCCTATGGAGAATGTGGTCAGAAATCCATAATAGAGTCCGACCACAACGACCGAATTGATTATCTTCATGCATAAGGATACTAGATTACCTAGTAGAAAAGATTTAAAAATCATCACAAACCTCCTTTTTCTTTTCTATTGCAATTTCTGGATTATTATATGATGATTGTTTAACTTTCCATATAAAGAGATAGACTAGAAACGACATCTGTTATGTCAATGACACCAAAGGGATATTAAATGAATGGAATTGGGATATGGATGGAATATAATGAAATAGAGCCACTTTGAGGTTCCCTATGAAATGAGGCATGGAAGGGAGCCACTACGAAGAAGTTCCGGGAGTTACGAAGGAAGCTTCGAGCTCATATTGGTCATGGGTTGAGAACGGGAATTGAACTCTATGAGATCTAATCTCCCGTTGTTCCTCAGTAGCTCAGTGGTAGAGCGGTCGGCTGTTAACTGATTGGTCGTAGGTTCGAATCCTACTTGGGGAGATTTGATTCATTCTGAATTCTTTAATTCAGAATGAAAGAGCTCGCTTTGACCGTTAAAAGTAGGTAACCCCTTCCCTGTCTTTGTTTCTATTGCATTCTATCTCATCGTATCACATTCTGTTCTGCGATATTTGAGAATCACCATCAATACCTCGGTGTAGGTCCGGGATAATCCTTTGTTCCATAACCCTGGGGCTATTTACAACTAGCCAATTAAGAATTCTCAGATGTACTAGCAGTGCATCAAAGATGCAGTCATCGATTCTCCCGAGAGGCCACAATTACCGCGAGCAAACATATTAATGACGAGGAAGGCTTTTTTGTTATGCTACTAATACTTGTACTTGCTCTGCTATTCTGCCCAAGCCTGGCTGAGGAAGAGTTACGGGGCGTAAAACAAAAAAATACGCTAATGGGCGGGGCATACTATGTGTAATGATTCTACCATTAACGATAAATAATAAATAAAAAGAAAAAGTAAGGCCATTCCATTTCGACAAAAGACCCACACCCAAGTTCCATAGCTTTTGGTCCGCTATCCCGATCATGATTTTCCTACCCCCAGAGGGAAAGGTCCTTCCCTTTTGGGCCGGTTGTGGGCGAGGAGGGATTCGAACCCCCGACACCGTGGTTCGTAGCCACGTGCTCTAATCCTCTGAGCTACAGGCCCCACCCCGTCTCCACTGGATCTGTTCCCGGGAGTACCCTCAAAAAAAGGAACCTTTCCTCTCCCCAGCCATTTCGGGTTAAGAAGATGTGAAAGCGCGTTTATCTCTATAAGAACGGTGCGTTCCGAGGTGTGAAGTGGGAGAGAAGGGATGTCATGATTGGGGTTTTGAATAAGACGACCTTTTCATTTTTTCATTTTTTTATTTCTTTTTCAATATGAAAAAGTAATAAGAATGAGGGGTGTTAAGCTTTTTATCATCCTGGCGTCGAGCTATTTTTCCGCAGGACCTCCCCTACAGTATCGTCACCGCAGTAGAGTTTAACCACCAAGTTCGGGATGGATTGGTGTGGTTCCTCTACGCCTAGGACACCAGAATATCGAACCATGAACGAAGAAAGGCATGAGAGAAAAGCATATTGGCTAGTGATTGTGAGGCCCCAATTCTTGACTGGAGGGGACACCAAAGGCCTCTGCCCTTCCATCCCTTGGATAGATAGAGAGGGAGGGCAGAGCTTTTGGTTTTTTCATGTTGTCAAAGAGTTGAACAATGGTTTTTTCGTGTTGTCAAAGAGTTGAACAATAAAAATAGATGGCGAGTGCCTGATCGAATTGATCGGGTCATGTAGGAACAAGGTTCAAGTCTACCGGTCTGTTAGGATGCCTCAGCTGCATACATCACTGCACTTCCACTTGACACCTATCGTAATGATAAACGGCTCGTCTCGCCGTGACCTTCTCTTGAATTCTCAAAACTTCTGTCGCTCCATCCCCGCAGGGGCAGAGAACCCGTCGCTGTCTCGGCTGTGCTACCGGAGGCTCTGGGGAAGTCGGAATAGGAGAGCACTCATCTTGGGGTGGGCTTACTACTTAGATGCTTTCAGCAGTTATCCGCTCCGCACTTGGCTACCCAGCGTTTACCGTGGGCACGATAACTGGTACACCAGAGGTGCGTCCTTCCCGGTCCTCTCGTACTAGGGAAAGGTCCTCTCAATGCTCTAACGCCCACACCGGATATGGACCGAACTGTCTCACGACGTTCTGAACCCAGCTCACGTACCGCTTTAATGGGCGAACAGCCCAACCCTTGGAACATACTACAGCCCCAGGTGGCGAAGAGCCGACATCGAGGTGCCAAACCTTCCCGTCGATGTGAGCTCTTGGGGAAGATCAGCCTGTTATCCCTAGAGTAACTTTTATCCGTTGAGCGACGGCCCTTCCACTCGGCACCGTCGGATCACTAAGGCCGACTTTCGTCCCTGCTCGACGGGTGGGTCTTGCAGTCAAGCTCCCTTCTGCCTTTGCACTCGAGGGCCAATCTCCGTCCGGCCCGAGGAAACCTTTGCACGCCTCCGTTACCTTTTGGGAGGCCTACGCCCCATAGAAACTGTCTACCTGAGACTGTCCCTTGGCCCGTAGGTCCTGACACAAGGTTAGAATTCTAGCTCTTCCAGAGTGGTATCTCACTGATGGCTCGGGCCCCCCCGGAAGGGGGCCTTCTTCGCCCTCCACCTAAGCTGCGCAGGAAAGGCCCAAAGCCAATCCCAGGGAACAGTAAAGCTTCATAGGGTCTTTCTGTCCAGGTGCAGGTAGTCCGCATCTTCACAGACATGTCTATTTCACCGAGCCTCTCTCCGAGACAGTGCCCAGATCGTTACGCCTTTCGTGCGGGTCGGAACTTACCCGACAAGGAATTTCGCTACCTTAGGACCGTTATAGTTACGGCCGCCGTTCACCGGGGCTTCGGTCGCCGGCTCCCCTGTCATCAGGTCACCAACTTCCTTGACCTTCCGGCACTGGGCAGGCGTCAGCCCCCATACATGGTCTTACGACTTTGCGGAGACCTGTGTTTTTGGTAAACAGTCGCCCGGGCCTGGTCACTGCGACCCCCTTTGTGAGGAGGCACCCCTTCTCCCGAAGTTACGGGGCTATTTTGCCGAGTTCCTTAGAGAAAGTTGTCTCGCGCCCCTAGGTATTCTCTACCTACCCACCTGTGTCGGTTTCGGGTACAGGTACCCTTTTGTTGAAGGTCGTTCGAGCTTTTCCTGGGAGTATGGCATGGGTTACTTCAGCGCCGTAGCGCCTGGTACTCGAACATTGGCTCGAGGCATTTTCTCTACCCCTTCTTACCCTGAAAAAGCAGGGTCACCTTACGTCCTTGAACCGATAACCATCTCTTTCGGCTAACCTAGCCTCCTCCGTCCCTCGGACCAACAAGGGGTAGTACAGGAATATTCACCTGTTGTCCATCGACTACGCCTTTCGGCCTGATCTTAGGCCCTGACTCACCCTCCGTGGACGAACCTTGCGGAGGAACCCTTAGGTTTTCGGGGCATTGGATTCTCACCAATGTTTGCGTTACTCAAGCCGACATTCTCGCTTCCGCTTCGTCTACCACTGCTCGCGCGAGTGGTTCCTCTAAGGCGGAACGCTCCCCTACCGATGTATTTTTACATCCCACAGCTTCGGCAGATCGCTTAGCCCCGTTCATCTTCGGCGCAAGAGCGCTCGATCAGTGAGCTATTACGCACTCTTTCAAGGGTGGCTGCTTCTAGGCAAACCTCCTGGCTGTCTCTGCACCCCTACCTCCTTTATCACTGAGCGGTCATTTAGGGGCCTTAGCTGGTGATCCGGGCTGTTTCCCTCTCGACGATGAAGCTTATCCCCCATCGTCTCACTGGCCGACCTTGACCCCTGTTTGAGATCATATCTAGTATTCAGAGTTTGCCTCGATTTGGTACCGCTCTCGCGGCCCGCACCGAAACAGTGCTTTACCCCTAGATGTCCAGTCAACTGCTGCGCCTCAACGCATTTCGGGGAGAACCAGCTAGCTCTGGGTTCGAGTGGCATTTCACCCCTAACCACAACTCATCCGCTGATTCTTCAACATCAGTCGGTTCGGACCTCCACTTAGTTTCACCCAAGCTTCATCCTGGTCATGGATAGATCACCCAGGTTCGGGTCCATAAGCAGTGACAATTGCCCTATGAAGACTCGCTTTCGCTACGGCTCCGGTGGGTTCCCTTAACCAAGCCACTGCCTATGAGTCGCCGGCTCATTCTTCAACAGGCACGCGGTCAGAGCCCCGGGCTCCTCCCACTGCTTGGGAGCTTACGGTTTCATATTCTATTTCACTCCCCGATGGGGGTTCTTTTCACCCTTCCCTCACGGTACTACTTCGCTATCGGTCACCCAGGAGTATTTAGCCTTGCAAGGTGGTCCTTGCTGATTCACACGGGATTCCACGTGTCCCATGCTACTCGGGTCAGAGCGTAAGCTAGTGATGCTTTCGGCTACTGGACTTTCGCCATCTAGGGTGCAGCACTCACTACGCCGCTTCGCCTAGCAGCACAACGCTTGTATTGCTCTCCCACAACCCCGTTTTCACGGTTTAGGCTGCTCCCATTTCGCTCGCCGCTACTACGGGAATCGCTTTTGCTTTCTTTTCCTCTGGCTACTAAGATGTTTCAGTTCGCCAGGTTGTCTCTTGTCTGCCCATGGATTCAGCAGCAGTTCGAAAGGTTGACCTATTCGGGAATCTCCGGATCTATGCTTATTTTCAACTCCCCGAAGCATTTCGTCGCTTACTACGCCCTTCCTCGTCTCTGGGTGCCTAGGTATCCACCGTAAGCCTTTCCTCGTTTAAACCTCGCCCTTCACTTTAAGGCTATGCCATCCTAAGGTGCTGCTAAATGGAAGGATCTTATCAACGTCCATGAATGATAAATCATAGATCGAACCGCCGAATCTGAAAAATTGGGTGCTATCATATAGCTTTGTATCGGCTAAGTTCACGAGTTGGAGATAAGCGGACTCGAACCGCTGACATCCGCCGCAGGGTAAACCACCGCCTCTCAGGTCCCCCGACTGATTCTACCATAGAGGCCAACGATAGACAATAACTCCCCCCCGAACACAGCTTACAACTTTCATCGTACTGTGCTCTCCAAAGAGCAACTCTTCTCAAAATCTCACTCAAGGGGTGCTGAGTTGGAATCCCATTCTAACTAAGGATTCTTATGGTTCCGGAGGATCCAGCTACAGGAGAACCAGGAACGGAGAGCTTTCCCCCCTTTTCCGCCCGACTCTTTGGTCTTAAGAACGCTGGTTTTAAGAATGAGTGATTGCCCTTCTCCGACCCTTACTGCCCAACCTGAGAGCGGACAGCTAATGCGTTCCACTTATTGAGCAGGGTTCTATGGTCGGTCCGTGACCCCTGGATGCCGAAGGCGTCCTTGGGGTGATCTCGTAGTTCCTACGGGGTGGAGATGATGGGGTTGGTCCATGGATTTTCCTTCCTTTTGCCGCATTTCGCTCAAAGGGTTGAAGGGAGATAGTGCATCAAGCTGTTCGCAAGGGCCAACTTGATCCTCTTCCCCAGGGATCCCAGATGAGGGAACCCTAGGAGAGCCGCCGACTCCAACTACCGTCCATGTACGATCCATACTAGATCTGACCAACTGCCCATCCTACCTCCTCTACGTTCTTGACAGCCCATCTTTGTCTCAGTAGAGTCTTTCAGTGGCATGTTTCGGTCCTCTTCCCCATTACTTAGAAAAAGTGAGCCACCGGTTCAGGTACAAGATACTATCATTACCGCCTGGACAATTAGACATCCAACCCGTAATCGCAACGACCCAATTGCAAGAGCGGAGCTCTACCAACTGAGCTATATCCCCCCGAGCCAAGTGGAGCATGCATGAAGGAGTCAGATGCTTCTTCTATTCTTTTCCCTGGCGCAGCTGGGCCATCCTGGACTTGAACCAGAGACCTCGCCCGTGAAGTAAATCATCGCACCTACGGTCTAACCAATTGGAAGAGAATCAATAGATTCCTTTTCGGGAGCGATTCATCCTTCCCGAACGCAGCATACAACTCTCCGTTGTACTGCGCTCTCCAAGTGTGCTTGTTCCCCCCTTCTTCCTTACCATGGCAAGTCTTTGTGAAATAACTCCGATGAGAAGAAAAAAGAAGGCGTTAAGAGACCCTCCTGGCCCAACCCTAGACACTCTAAGATCCTTTTTCAAACCTGCTCCCATTTCGAGTCAAGAGATAGATAAATAGACACATCCCATTGCACTAATCAGGGGCGTTCGTAGTGACTGAGGGGGTCGAAGACCAAGAAGTGAGTTATTTATACCAAGCATTCTTCTTACGGCTAGATCCAATCTCCTGGTCCCTGCGGAAAGGAAAAAGAATTTCACGCTCTTCCTTTCGGGAAGGTAGGATTAGCGAAATCCTATTGATTGCAGCTTTCTCCAGACCTCCGGGAAAAGCATGAAAAAAACGGCTCGAATGGTACGATCCCTCCGTCACCCCAGAATGAAAGGGTGATCCCGTAGTTCTTGGTCTGTGAAGATGCGTTGTTAGGTGCTCCATTTTTTTCCCATTGAGGTCGAACCTAAACCTGTGCTCGAGAGATAGCTGTCCATACACTGATAAGGGATGTATGGATTCTCGAGAAGAGAGGAGCCGCGGTGGTCCCCCCCGGACCGCCCGGATCCCACGAGTGAATCGAAAGTTGGATCTACATTGGATCTCACCTGAATCGCCCCATCTATCCTCCTGAGGAGGAGTTTGGTTTCAAACCCCGGTTCGAACAGGAGGAGTACGCCATGCTAATGTGCCTTGGATGATCCACATCTCAGGGTCAGGCGCTGATGAGCACATTGAACTATCCATGTGGCTGAGAGCCCTCACAGCCCAGGCACAACGACGCAATTATCAGGGGCGCGCTCTACCACTGAGCTAATAGCCCGTCGTGCGAGCCTCCCACTGGGGGCCCGCTATGCCAAAAGCGAGAGAAACCCCATCCCCCTCTTTCCTTTTTTCGCCCCCATGTCGCCACACGGGGGGGCATGGGGACGTAAAAAGGGGGATCCTATCAACTTGTTCCGACCTAGGATAATAAGCTCATGAGCTTGGTCTTACTTCACCGTCGAGAAACGAAAGAAGACTTCCATCTCCAAGTTTCACTCAGACGTAGCTCCCTTCTTTTTGGGTGTGAAGCAGTGTCAAACCAAAATACCAACAAGCATTAGCTCTCCCTGAAAAGGAGGTGATCCAGCCGCACCTTCCAGTACGGCTACCTTGTTACGACTTCACTCCAGTCACTAGCCCTGCCTTCGGCATCCCCCTCCTTGCGGTTAAGGTAACGACTTCGGGCATGGCCAGCTCCCATAGTGTGACGGGCGGTGTGTACAAGGCCCGGGAACGAATTCACCGCCGTATGGCTGACCGGCGATTACTAGCGATTCCGGCTTCATGCAGGCGAGTTGCAGCCTGCAATCCGAACTGAGGACGGGTTTTTGGAGTTAGCTCACCCTCGCGGGATCGCGACCCTTTGTCCCGGCCATTGTAGCACGTGTGTCGCCCAGGGCATAAGGGGCATGATGACTTGACGTCATCCTCACCTTCCTCCGGCTTATCACCGGCAGTCTGTTCAGGGTTCCAAACTCAACGATGGCAACTAAACACGAGGGTTGCGCTCGTTGCGGGACTTAACCCAACACCTTACGGCACGAGCTGACGACAGCCATGCACCACCTGTGTCCGCGTTCCCGAAGGCACCCCTCTCTTTCAAGAGGATTCGCGGCATGTCAAGCCCTGGTAAGGTTCTTCGCTTTGCATCGAATTAAACCACATGCTCCACCGCTTGTGCGGGCCCCCGTCAATTCCTTTGAGTTTCATTCTTGCGAACGTACTCCCCAGGCGGGATACTTAACGCGTTAGCTACAGCACTGCACGGGTCGATACGCACAGCGCCTAGTATCCATCGTTTACGGCTAGGACTACTGGGGTATCTAATCCCATTCGCTCCCCTAGCTTTCGTCTCTCAGTGTCAGTGTCGGCCCAGCAGAGTGCTTTCGCCGTTGGTGTTCTTTCCGATCTCTACGCATTTCACCGCTCCACCGGAAATTCCCTCTGCCCCTACCGTACTCCAGCTTGGTAGTTTCCACCGCCTGTCCAGGGTTGAGCCCTGGGATTTGACGGCGGACTTAAAAAGCCACCTACAGACGCTTTACGCCCAATCATTCCGGATAACGCTTGCATCCTCTGTATTACCGCGGCTGCTGGCACAGAGTTAGCCGATGCTTATTCCCCAGATACCGTCATTGCTTCTTCTCCGGGAAAAGAAGTTCACGACCCGTGGGCCTTCTACCTCCACGCGGCATTGCTCCGTCAGGCTTTCGCCCATTGCGGAAAATTCCCCACTGCTGCCTCCCGTAGGAGTCTGGGCCGTGTCTCAGTCCCAGTGTGGCTGATCATCCTCTCGGACCAGCTACTGATCATCGCCTTGGTAAGCTATTGCCTCACCAACTAGCTAATCAGACGCGAGCCCCTCCTCGGGCGGATTCCTCCTTTTGCTCCTCAGCCTACGGGGTATTAGCAGCCGTTTCCAGCTGTTGTTCCCCTCCCAAGGGCAGGTTCTTACGCGTTACTCACCCGTCCGCCACTGGAAACACCACTTCCCGTCCGACTTGCATGTGTTAAGCATGCCGCCAGCGTTCATCCTGAGCCAGGATCGAACTCTCCATGAGATTCATAGTTGCATTACTTATAGCTTCCTTGTTCGTAGACAAAGCGGATTCGGAATTGTCTTTCATTCCAAGGCATAACCTGTATCCATGCGCTTCATATTCGCCCGGAGTTCGCTCCCAGAAATATAGCCATCCCTGCCCCCTCACGTCAATCCCACGAGCCTCTTATCCATTCTCATTCAATCACGGCGGGGGAGCAAGTCAAAATAGAAAAACTCACATTGGGTTTAGGGATAATCAGGCTCGAACTGATGACTTCCACCACGTCAAGGTGACACTCTACCGCTGAGTTATATCCCTTCTCTGCCTCCATCGAGAAATAGAACTGACTAATCCTAAGGCAAAGGGTCGAGAAACTCAACGCCACTATTCTTGAACAACTTGGAGCCGGGCCTTCTTTTCGCACTATTACGGATATGAAAATAATGGGAAAAATCGGATTCAATTGTCAACTGCCCCTATCGGAAATAGGATTGACTACGGATTCGAGCCATAGCACATGGTTTCATAAAACCGCACGATTTTCCCGATCTAAATCAAGCAGGTTTTACATGAAGAAGATTTGGCTCAGCATGTTCTATTCGATACAGGTAGGAGAAGAACCCGACTCGGTATTCTTAAAAAAATAGAGGAAGCAAAACCAAGTCAAGATGATACGGATCAACCCCCTCTTCTTGCGCCAAATATCTTACCATTTCCGAAGGAACTGGAGTTACATCTCTTTTCCATTTCCATTCAAGAGTTCTTATGTGTTTTCATGCCCCTTTGAGACCCCGAAAAATGGACAAATTCCTTTTCTTAGGAACACATACAAGATGCGTCACTACAAAAAGGATAATGGTAACCCCACCATTAACTACTTCATTTATGAATTTCATAGTAATAGAAATACATGTCCTACCGAGACAGAATTTGTAACTTGCTATCCTCTTGCCTAACAGGCAAAGATTTACCTCCGTGGAAAGGATGATTCATTCAGATCGACATGAGAGTCCAACTACATTGCATTGCCAGAATCCATGTTGTATATTTGAAAGAGGTTGACCTCCTTGCTTCTCTCATGGTACAATCCTCTTCCCGCCGAGCCCCCTTTCTCCTCGGTCCACAGAGACAAAATGTAGGACTGATGCCAACAGTTCATCACGGAAGAAAGGACTCACTAAGCCGGGATCACTAACTAATACTAATCTAATAGAAAATACTAATAGAATAGAAAAGAACTGTCTTTTCTGTATACTTTCCCCGGTTCCGTTGCTACCGCGGGCTTTACGCAATCGATCGGATTATATAGATATCCCTTCAACAAACATAGGTCATCGAAAGGATCTCGGAGACCCACCAAAGCACGAAAGCCAGAATCTTTCAGAAAATGGATTCCTATTCGAAGAGTGCATAACCCCATGGATAAGCTCACACTAACCCGTCAATTTGGGATCCAATTCGAGATTTTCCTTGGGAGGTATCGGGAAGGAATTGGAATGTAATAATATCGATTCATACAGAAGAAAAGGTTCTCTATTGATTCAAACACTGTACCTATGGGATAGGGATAGAGGAAGAAGAAAAATCGAAGATTTCACATAATACTTTTGATCGAAAAATCAATCTGATTTATTTCGTACCCCTCGCTCAATGAGAAAATGAGTCAAAATCTACAGGATCAAACCTATGGGACTTAAGGAATGATATAAAAAAGAGAGGGAAAATATTAAAAAATATTCAATATTAAATAAAAAAAAATAAGTAAATAAAAATGAAGTAGAAGAGCCCAGATTCCAAATGAACAAATTCAAACTTGAAAAGGATCTTTCTGATTCTCGAAGAATGAGGGGCAAAGGGATTGATCGAGAAAGATCTCTTGTTCTTATTATAAGATCGTGATTGGATCCGCATATGTTTGGTAAAGAGAATAATCTTCTCCTTTGAGAATAATCAAAAAGAAAAATGGAAAGTGTTCAATTGGAACATGAAAACGTGACTAAATTGGTCCTAGTTACTCTTCGGGACGGAGTGGAAGAAAGGAGGAGATTATCGAACGAGGAAAAGGATCCAATGACTTCGAAAGAATTGAACGAGGAGCCGTATGAGGTGAAAATCTCATGTACGGTTCTGTAGAGTGGCAGTAAGGGTGACTTATCTGTCAACTTTTCCACGATCACCCCCAAAAAACCAAACTCTGCCTTACGTAAAGTTGCCAGAGTACGATTAACCTCTGGATTTGAAATCACTGCTTATATACCTGGTATTGGCCATAATTCACAAGAACATTCTGTAGTCTTAGTAAGAGGGGGAAGGGTTAAGGATTTACCCGGTGTGAGATATCACATTGTTCGAGGAACCCTAGATGCTGTCGGAGTAAAGGATCGTCAACAAGGGCGTTCTAGTGCGTTGTAGATTCTTATCCAAGACTTGTATCATTTGATGATGCCATGTGAATCGCTAGAAACATGTGAAGTGTATGGCTAACCCAATAACGAAAGTTTCGTAAGGGGACTGGAGCAGGCTACCATGAGACAAAAGATCTTCTTTCTAAAGAGATTCGATTCGGAACTATTATATGTCCAAGGTCCAATATTGAAATAATTTCAGAGGTTTTCCCTGACTTTGTCCGTGTCAACAAAGAATTCGAAATACCTCGACTTTTTTAGAACAGGTCCGAGTCAAATAGCAATGATTCGAAGCACTTCTTTTTATTTTTACACTATTTCGGAAACCCAAGGACTCAATCGTATGGATATGTAAAATACAGGATTTCCAATCCTAGCAGGAAAAGGAGGGAAACGGATACTCAATTTAAAGTGAGTAAACAGAATTCCATACTCGATCTCATAGAGACATATAGAATTCTGTGGAAAGCCGTATTCGATGAAAGTCGTATGTACGGCTTGGAGGGAGATCTTTCATATCTTTCGAGATCCACCCTACAATATGGGGTAAAAAAGCCAAAATAAGTGATTTTAGCCCTTATAAAAAGAAAACTGATTCTTGAACCTCTTTCACGCTCATGTCACGTCGAGGTACTGCAAAAGAAAAAACTGCAAAATCTGATCCAATTTATCGTAATCGATTAGTTAATATGTTGGTTAACCGTATTCTGAAACACGGAAAAAAATCATTGGCTTATCAAATTATCTATCGAGCCATGAAAAAGATTCAACAAAAGACAGAAACAAATCCACTATCTGTTTTACGTCAAGCAATACGTGGAGTAACTCCCGATATAGCAGTAAAAGCAAGACGTGTAGGTGGATCGACTCATCAAGTTCCCATTGAAATAGGATCCACACAAGGAAAAGCACTTGCCATTCGTTGGTTATTAGCGGCATCCCGAAAACGTCCGGGTCGAAATATGGCTTTCAAATTAAGTTCCGAATTAGTGGATGCTGCCAAAGGGAGTGGCGAGGCCATACGCAAAAAGGAAGAGACTCATAGAATGGCAGAGGCAAATAGAGCTTTTGCACATTTTCGTTAATCCATAAAGAGGATCTATATATAGACAGATAAATCCATGGAATAGACACATAGATCCATGGATCCATACATCTCGATCGGAAAAGAATCAAGAGAAAAAGAAAGAATCGGAATTGATCGATATATTTCTCGAAACAAACGAAAAGGAAACGAAAGATGAAAGATAAATCATGGATCAACTAAGCCCTCTCGGGGACTTGCTTAAGAATAAGAAAGAGGAACCTCATGTAAATACCATGGAATAAGGTTTGATCCTATTCATGGGGATTCCGTAAATATTCCATTCCAAAAATAGAAAGTTCGAAACAATTGGGATTTTTTTGGAAATGGATGCAGTTACTAATTCATGATCTGGCATGTACAGAATGAAAACTTCATTCTCGATTCTACGAGAATTTTTATGAAAGCCTTTCATTTGCTTCTCTTCGATGGAAGTTTTATTTTCCCAGAGTGTATCCTAATTTTTGGCCTAATTCTTCTTCTGATGATCGATTCAACCTCTGATCAAAAAGATATACCTTGGTTATATTTCATCTCTTCAACAAGTTTAGTAATGAGCATAACGGCCCTATTGTTCCGATGGAGAGAAGAACCTATGATTAGCTTTTCGGGAAATTTCCAAACGAACAATTTCAACGAAATCTTTCAATTTCTTATTTTACTATGTTCAACTCTATGTATTCCTCTATCCGTAGAGTACGTTGAATGTACAGAAATGGCTATAACAGAGTTTCTCTTATTCGTATTAACAGCTACTCTAGGAGGAATGTTTTTATGCGGTGCTAACGATTTAATAACTATCTTTGTAGCTCCAGAATGTTTCAGTTTATGCTCCTACCTATTATCTGGATATACCAAGAAAGATGTACGGTCTAATGAGGCTACTATGAAATATTTACTCATGGGTGGGGCAAGCTCTTCTATTCTGGTTCATGGTTTCTCTTGGCTATATGGTTCATCCGGGGGAGAGATCGAGCTTCAAGAAATAGTGAATGGTCTTATCAATACACAAATGTATAACTCCCCAGGAATTTCAATTGCGCTCATATTCATCACTGTAGGAATTGGGTTCAAGCTTTCCCCAGCCCCTTCTCATCAATGGACTCCTGACGTATACGAAGGAGTGCGGTTCGTTCGATAAATTCCTACCTCTCTATCTATCTCTGAGATGTTTGGATTTTTCAAAACTCCATGGACATGCAGAAGAGAAATGCTATCCCCACTCGGACCAAGACAGAACTTTTACTTGTTCAAATAACAATTAAGGTGAAGCAGGGTCAGGAACGACGAATCTCTTTATGATAAACAGATCCATTTTGCAAGTTCGTTATTACGGGTAGTTCCTACAAAGGATCGGACTAATGACGTATACAATACTTGAATTCTCGATGTAGATGCTACATAGTTGGTTCTCATCCTTCAGAGACTACGAGTATAATAGGAGCATCCGTCGACAAAAGGATCACCCTAATATGATCATCTCATGGCTATTGAGAACGAATCAAATCAGATGGTTCTATTTCTCAATCTTTCTGACTTGCTCCTACGGAACCAAGGTCGAAAAGATTGAAAAAATCAGTCATTCACAACCACTGATGAAGGATTCCTCGAAAAGTTAAGGATTAGTAATCCTTTTTAGAAATCGAATGGATTCGGTCTTATACATACGCGAGGAAGGTAATCAAAAAAGAAAGAAGAACTCATCTTCTTTCTTTTATCACTTAGGAGCCGTGTGAGATGAAAGTCTCATGCACGGTTTTGAATGAGAGAAAGAAGTGAGGAATCCTCTTTTCGACTCTGACTCTCCCACTCCAGTCGTTGCTTTTCTTTCTGTTACTTCGAAAGTAGCTGCTTCAGCTTTAGCCACTCGAATTTTCGATATTCCTTTTTATTTCTCATCAAACGAATGGCATCTTCTTCTGGAAATCCTAGCTATTCTTAGCATGATATTGGGAAATCTCATTGCTATTACTCAAACAAGCATGAAACGTATGCTTGCATATTCGTCCATAGGTCAAATCGGATATGTAATTATTGGAATAATTGTTGGAGACTCAAATGATGGATATGCAAGCATGATAACTTATATGCTGTTCTATATCTCCATGAATCTAGGAACTTTTGCTTGCATTGTATTATTTGGTCTACGTACCGGAACTGATAACATTCGAGATTATGCAGGATTATACACGAAAGATCCTTTTTTGGCTCTCTCTTTAGCCCTATGTCTCTTATCCCTAGGAGGTCTTCCTCCACTAGCAGGTTTTTTCGGAAAACTCTATTTATTCTGGTGTGGATGGCAGGCAGGCCTATATTTCTTGGTTTTAATAGGACTCCTTACAAGCGTTGTTTCTATCTACTATTATCTAAAAATAATCAAGTTATTAATGACTGGACGAAACCAAGAAATAACCCCTTACGTGCGAAATTATAGAAGATCTCCTTTAAGATCAAACAATTCCATCGAATTGAGTATGATTGTATGTGTGATAGCATCTACTATACCAGGAATATCAATGAACCCAATTATTGCAATTGCTCAGGATACCCTTTTTTAGCTTCTAGGGTCTATTTCTTAGTTCAAGATCCCTCTTACTAACTGGAATCAAAGAATTAGTAGATCTGTTCCGTCCAAAATGGGAATGGGCTAGGGTTATGAACTTATAATCTATAATCTGATGATCGAGTCGATTCCATGATTATAAGTTCATTCCATACCGGACCAGACCGGAATAGGGATATACATTCTCATTATGAGAAGGGGTTATTCGAGCGTATCTAAATAGATACTATGTTTCCATATGGATCCCTACATTCCATTTAGGATTAGGAATAGACGTAATCGGACTTGCTTTTTACATATCTCTCCTTATTTGGGACTCTATTCACCTCTTTTGGCTTCTATTGAATCGAGAAATAGGTTTGATTGTCCATCTTTTTGATATATAAGGCACCCTCCGGATAATTCAAATCGAAGCAATTGGATGTCCGACTCGGGCCTATATGACATGACCGATCAATAGCAATACTCCAACACCCCACCTTTGCCATATATTCCATACATCACACTAGATAGATATCATATTCATGGAATACGATTCACTTTCAAGATGCCTTGGTGGTGAAATGGTAGACACGCGAGACTCAAAATCTCGTGCTAAAGAGCGTGGAGGTTCGAGTCCTCTTCAAGGCATAATATTGAGAATGCTCATTGAATGAGCAATTCAATAAGAGAGCTCGGATCGAATCGGTATATCAATACCGATTCGATCCGAGCTCTTGGAATTGGAATAAGTTCGGCAGCGGATCACGAAATCTTGGTGATCTTCTCTATCTAATGAATGGGGAGTCTGCTTTAAAACCGTCCGCCCTGCACCCACCCCCCGAGTATATGCTTCAACAGGAATCACACAAAGGTAGATTAGAAACCTCTGGTAAAATGCCTGCTCGTAACCCAGCAGATAAAGTACATTACATAGTCCGTTTTAGGGATTGGCGACTTACCCATTCAGTGACTTTGGCACTGGACGTTCCCCAAATGGGTACTATCGGGTGGGGTGAATTCAATAATAGACGCCTGTTGGCATTCCAGCCTTCCTTCTCCTTTCAGGGCCTATCCGAAAGAAAATCCAATACTTCTTGGTCGTGAATATCTGAACTGGTTGTTCGCTATTCAAGAATTCTTGTTTAGGCAGTTCATACCATCCATACATAGTGTTTTGATCTAAGATTTCAATTCTTCCATGTTTCAGCAGTAGCATATTGTTCCATGGAGCTAAGGTCCAAAATATGGAAGAAAGAAGTGTTTCCATGACTCTAACACCCAGTCAATTCTGTTCCACTTAATCCCTCTTTCATGGCTACATATCTTTCCGGCTAAGGAATGGGAAATCTTTCTCCTGTTACATGAATCCAATTTTCATTTCATCCGGGAAAAGCCATCTTTTTCTCAACAATGTCTTTGTCATTTGATCCAATAGCCCTCCGTTAGATAGGAAGAGATTTGATAAATACTGATAACTCTCGGATAGAGTATTAGAACGGAAAGATCCATTAGATAATGAACTATTGGTTCTAAGCCATCTCTGGCGATTAATCAACAATTCGAAGTGCTTTTCTTGCGTATTCTTGATAAACCAGCCTTTATATATAGATGTAGGAGGATCTGTTTGGGAAGTAAGAAGCCCCTTTGACATCTCTTCATCTGCAAATAATTCTCGATGTGAAAACACAGAGACAAAGGGCTGATCTTTGAATAGGAAAAAGAGTGGATCTGCAGGGTCCCAAATGAATTGGCTTATTCGAAAAAGGCCTTGTTCTTTGGAAGATCTATCTCGTGTCTGGTACTGCATGGTTCCACTCTGCAAGAACTCCGAATCATTCTCTTGAAGCTCATCCTCTTCATCATAAATGATCCGCTTGCCCCGAAATGACCTGGACCAATAGGGAAATCCCAATTCATTGGGCCTTTCGATCCAATCAAATAGAAAGCCCCAAGGGCGCCATATTCTAGGAGCCCAAACTATGTGATTGAATAAATCCTCCTCTACCTGTTGCGGGTCAAGGGCTCCTTCTCCTTCCCCTTCTTCAAACTCCGATTCATATTTTTCATAGAGAAATCTCTGATCAAGGATAGAACAAGATCCGTTTTGCATCATATCTAAGGGATTCCTTGGTTCGGGCCGACGAAGCAATATCACTCGATCATTATCAAACTGACTGCAATCTTTTTCTGTCCGTGAGGATCCCACCAGAGCGCTTTCTACTTCTAATAGGCCATGAACTAGATCAGAATCATTCTCAACGAGTCCATAAGAAGTGATCCCATTTTTTTCATCGGGTCCGGGTAGAGACCAAAGATCTTGAGCGACCGATCCGGCAGAACAACTCAAAAGATAAAGAAGTATCGTTAATTTCTTCATGCTCGTTCCAAGTTCGAAGTACCATTTGTACAAATAAGAATCCCCTTCGTTACATGATTTCTTCTTCATATAGATAGATATAGGATCTATGGGGCAATTACTTAGAAGTACATTTTGTGCAACAGCCCTTCCTATCTGATAGAAAAGGATCCCATGATCCTGAACCGATCTTACCTGGGATCGCAAATCCCAAGTTTGTCTATGAAGAGCGGATCTAATTGTATTAGTGTCTATAATTGATTTCTTCTGTGTAATACTAATTGATAGGGCCTCATTGGTAAGTGCTACAAGATCTCGTGCATTGGAACCCATGGTTATGGACCCGAATCCATTAGTATGGAACATTTTCTTTTCCAAGTGAAATCCCCTAGTATATGAAAGAGTGAAAAAGTGCTTTCGTTGTTGTGGAATAAGAAGCCTTCGTATCTTAATGCACGTATTTAATTTATTCGGAGCTATTAGAGCGGGATCCACTTTTTGGGGAATATGAGTCGAAGCAATAACAAGAATATTTCTAGTGGAACATCTTTCACAATCCCTGGAGAGATGGTTCACTAATAGACCGAGGGATAAGTAATTCGACTTATTCACATCCAGATCATGAATGTTTGGAATCCATATTATGCAAGGAGACATTACTTTTGCTAATTCGAATTGAAGGGTGATATAAAATCGGTCTATTTCCGACATCATATCCATAGTTAGCGCATTCATCATAGTTAGCAGCTCCAGCTCCGTATCAAGGTCACGATCGATATCGTCACTATCATCAATATCGTCACTAGCATCAATATCGTCACTAGCATCAATGTCGATATCATCAATAAGAAAACCTTTAGGCTTGTTATCCAGGAACTTGTTCAGAAATACCGTAATGAAAGGAACATAGGAGTTTGTCGCTAGGTATTTGACCAAATAGGATCGTCCAGTTCCTATAGAACCTATCACTAAAATACCCCTAGAGGGGGATAAGGCTAAGCGGAGCGAAAAGGGTTTTTCATGAGATGGGAAATGAAAACTATTAGCCCCACACGAGGTTTGTGAATAAGTAATTGTCTGATAATGAGCAAGGGATATCCGTCTTTCTGCTAAACAGGATGTATTGAACTCATAATTCATTAGATACTTTTTATGAATGTCAACTAAGTATCGTAAGTAAATTGCTCCCGGTTGTTCAATCATTTGAAAACCAGAGTCATTCTTTGATAAATGATCACTATGAGTCAGACTCAATAGAATTTGATCAATCCTTTTTTCTGTCGTTAAAGTGGAGAACTGAACCAAGAATTCTCTTTCTTCATCATCAATCGAATCACTGTTCGCGACCCAGGATTCTATTTTATCATCAATCCAATCCCCGTTCACGTTTTTTCTTTTTCTTATCAATGAATAGATCTCTTTACTTGTATGACTTAGATGTCTCGTATTTCTCGAAAAAGTGATTCGATTGATGGGATTTGGTATGATACTTATGAGATCGATTATATCGATGAGATTGATATTCAAATATTTCTTCTTAGAACGTATTGATTTGACCCCATAAGCGGGACCACCACCCAATAGCATGTTGCCGCCAGAAGCAGAACCCCATATTTCTTCTAGAGAATTTCCTAATTGTTCCAGAGCAACTAGAAAGAGATTCTTTAACCAGAAAGAATTCGGTTCAGATGTAGGATACCTATCCAGAAGTTTTCGCAACTCAATCATAGATGATGGAATCATCAAAGATTTGACCTTTTCGAACTCTGTCTGTAACTCACTAGAGGCCCGGGAAACAAAGAGAAGATGTGTACGAACGAGATATCCAGCAACAAGAAGAAGGAAAAGGATTGAATAGAGGAACTCCCGAACATTTGGCGATCTCAGATGTGTCGATGGTGACTCATTTTTTCGATGAATCATTTCTTCGGACAGAAGAAGATTATGTAAACACTTACTCGAAATCTCACTTATCAGATTCCATTGTGGAAGACACAATTTTTTCTGAAGAATTCGCCATGATATATCTGATCCATGCATAATATCATGAAAAATGGATACAAATTTTTGACTGCTACTTAGTATCGGCAATAGGTCTGAAAAAGTATCTAAAAATATCAAATTTAGATATTTGTACCCTGTCGAAGTAAGGAACCATGGCATATATGTTTGGAATAGATTCCATTTTGAGAGAGTTGAAAAGGCACTATCTCGTTGAAAGGTTCTATACATCTGCCCTTTCTCAACGCATTTCTTTAGACAAAGACTCCGTTTTTTCCTCTTTTCGGATGGTAAATATTTCTCAGAACATGGAGTGTGAATCAAATCCATGTTTGAATTGAAATTGAGATACTGATGCAAGTTCTTCCCTTCTGAATCAGATAGATTCATATCTGAAAGAGGTTGACAATAAGTTCTTTCCAAATTGATTATTTGTCCCTCTGTTAGAGGTGTTCCAGAAATGTCTGCGATCGAGTAAATAGCTCTACGAACGAATGGATCGGATCGACTTGGAAAATGGAAAGATTTGTACAAGTTATACGTTTCGTCACCACTTTGTGGAAAATCGTTAGGTATGAATATGTTAGATACCTGTGACTCGATTGGTGAAATAGTATCTCTCCCCCAAAAAGCATGTTTTTTTTTACCGACGCACAAAGAAAATATTTTGTTGCGAATGAACAAGATATTGAGGAATTGTCCATACGTAAAATCATAATTATTGATACGGGCCTTTTCCACATAAAAAGGGAATCTTTTGTTACAATAGAAGGAGAAGTGATGTGGATTATTCAAGAATCGAAGTCGATTTGCTTTATAAAAAGAAGATATCAATGAACTTCTATGAAACGGTTTCACGGGATTCAGCCAATTGTCTTGATCGTGGAATATCATTGAGAAATAGGAATCCGTGTTATCAAAGGATTTCCTGCGATTGTTTCTAGTATGGAATGAGTCAATCATCCACTTTGGTATCTTATTGAACAAAAATGGTGATATTGTTCCTCCGTTGATCAAGAATTTCGATTTTTGGGAAGTATCATGATCATCCAATAAGAAGGCTTTCAATTTTTTCAAATGAACGATTTGAAGACCTATTGATTCTAACAACTGATTGCAGAGTTGATCGTTCGGACCTTTCAATTCATAGATGTAGATCTCGGACCTATGAATGGGGATATTCCCGAAACTCACAAAGAAAAAAGGAAGTGAGTTAGACAAAAAGAAAAGCAACTTGGACAAAAAAAGAAGTGACTTGGACAAAAAGAAACGAAGTGGCTTAGACAAATCTTTTTTGTCGATAACCTCAGACCAATCAATCGAATATTGATTAATACCTAATCGATCGAACACTACTTGAAAACGGCTCTTCTGCTCAGAAACGAAATGTTCCAAATGTTCCTGGAAATTCTTGCTCCCATTGGACCATTTGTATCTATATGCATCAGGATCCCGATTCATGGATCTCTCGGTTCGAGAAATAAAAATAAGAGGATCAAACCATTTCTTCTGACTCTTTTTCAAATTCGATAAATGTTGGTTGATCGTATATTTCATTATAGTTCTATGATTCAGAGTATCCTTTCCTATTTGATCCCTTTGAATTCCATATTCGAAGTTGCGATCGGATCTATTCATTAAAAAGAATCGATTCAATACATTTCTTATGTACCCATAGGTGCTATATTGGATTTGAATCAGATTTCGGATCAATCTATATTGATTGACTGCCTCCATTATGTTGTTGCTAGCAAATACCACTATCTTTGGTTTTGGATCTTCCAAATCATTCCCGCAGGAGATCCGGACCCATTTTTTTTTGATCCTTCGATAAAAAGATTCATTCTCTTCATAAAAAATAGGAGGTAGAGCCAATAAAGATTTCTTTTTCGATTCATCCCTGGAGTTGAATACCTCATTCAAGAATTGTTTTTGATCCAATCCGTAGGAATCGATAGAAAAGGCAAATCCCTTATGATACACCAGATCCGGCTCGGTTATTGATAGAGTGAATAGATCTGCCATTTCTTGAAATCTCTCTTCTGATTCAAAATCGTGGTGTAACGTGTATCCTCCCCTGTTCCGGTCATGGAATAGATGAAATAAATCAAAAAATGGATTTTTGTTCAAGAATGAAATCTTATTGGAACTGTCCATATCCGGTTCATCCTTCGGAACCATATCACATCCCGGATCTGATGAAATAGGATGAATTGAGACGGTATTTTGTAAATACGTAATTATCTTGAATATATTAACCATTTCTTTATTTTCCGATCGCCTGGAAGGGACAAAAGAAAGATCTTGTTGTTTCTTCAACAATTTCTGATCTCTAGTGGACCTTTCGGTAGGATTCGAACCCAGATGAAGTTCTGACCATCTGTCAGAGAAAAAAGAACGAATGGATCTTGTAGGATTCCCAAGAAATTCTTCGATTTCTTCCGGAAGCAGATGATTAATCATCTGCTTCTCACGTTCCGTGAATAGCCGGGACATTGAGGAATATCCAGAAAGGCATTTCGGGAATCGGTCTGATTCTATCTCTGTTCGTTCCGTTTGAAGAAAGGAAGGATCCCAAAGAATCGATCTTTCTTTTAGTTGTTGAATCTCTCTTTGATTGATCAATGTGTGATATTCCGAATCCTCCTTACTAATGGAATCCAAATGATCTCTGGATTGATCAGAAGATCCTTTCAATTGGTTAGAATCCGTTACTTGAACGAAACTAGATTTTGTGGAATCATATTGAATATTTGACGATACATTCCGTACCTTGCTAAAAAACCGATCCTTGTTTACCAACCACACATTGTCTAACCAAATCCAATTCTCTCTCGATACGTTCCTCAAAAAATCCGATTCGTGCGGATTCTTCCCCCAACTAACGAAGAGATCTTGGCGGAATTGCCACATATAAAATTGAGCACAATTTTGTAAAGAAATAGCCCACTTGTTTCTCGAGAAGAGATGGGAAACATGCTCAATATCATTTGATTGAATAGTTGACCCAGCCCCTTGTTGTTTGAAGAAACCCTCCACTTCAATTGGTATTTTTTCACGAAAAGCAGACATGAGATAACAAATCCAGTGTTTCACTAAGATTTCGAATAGCGGTCCCGAATTCAAGTTGATTATATTTCGCCTCTTCCTCAGAGAAAGACGATCAAACAATTCCCAATCATGGTCCTTTCGAATCGGATCATCCATATAATATACAAAAAGAAACTCCAGATATTTGATATCTTTCTCTTTGAATAAGATCTCAATTCCAGCGACGGTTTCATTAGATATCTTACAACTAGAATCCCTCTTTTTTCCGATCCAGTTCCTCCACCACCGCGAACCCCAGTTAGATTCAGGCATGCTACACTTTTTAGTTATTGGGAGAACCCAAGTACTCTCTTTCGGATTCAGGAAACAACTCTCAGAGATCTTTTTTCCTTTTGGAAGATACAGGAGCGAAACAATCAACCTATTGATATTGGAAGACCCAAAGGAGTCTTCCAATGTATCATTTCTGGGTCCAATGGAATTCATAGGTATAGGAAGAAGCCCTATCAAATAGAGATTTTTTCTTTCGACCATATTTCGATTGTTAATACGATATATAAGGACCGCTACTACAAAGAGTATTACACCCTTGATCGTGAAATATCGATTGCTTGTTGAACCCTGTGAATTGCGTGAAAGTAGGATACCCCCAATTCGGGGGTCAAAGAGTTTTATAAAACGTTCTTGGTGGAAAAAAACGTGAATGAAAGATCCCACTAAATTGAATTGGGTCCATGAATCTAAGAAATAGTGAGAATTCTTGATCTCTCTCAATATCTCTCTCAACTCGAAAATCCAGGATTTGAATTGATGTCCTTTCATTGATTCCTCCTAAATTGCATTGATTTATCCTAAAGATTTCATTTCAATTGGAATTTGGTTATTCACCATGTACGAGGATCCCCGCTAAGCATCCATGGCTGAATGGTTAAAGCGCCCAACTCATAATTGGCGAATTCGTAGGTTCAATTCCTACTGGATGCACGCCAATGGGACCCTCCAATAAGTCTATTGGAATTGGCTCTGTATCAATGGAATCTCATCATCCATACATAACGAATTGGTGTGGTATATTCATATCATAACATATGAACAGTAAGAACTAGCATTCTTATTGAGACTAGAACTCATAGGCATAGGGAAGAAAATAGATTTATGGATGGAATCAAATATGCAGTATTTACAGACAAAAGTATTCGGTTATTGGAGAAAAATCAATATACTTCTAATGTCGAATCAGGATCAACGAGGACAGAAATAAAGCATTGGGTCGAACTCTTCTTTGGTGTCAAGGTAATAGCTATGAATAGTCATCGACTTCCGGGAAAGGGTAGAAGAATGGGACCTATTATGGGGCATACAATGCATTACAGACGTATGATCATTACGCTTCAACCGGGTTATTCTATTCCACCTCTTAGAAAGAAAAGAACTTAAATCAAAATACTTAATAGCATGGCGATACATTTATACAAAACTTCTAACCCGAGCACACGCAATGGAACCGTAGACAGTCAAGTGAAATCCAATCCACGAAATAATTTGATCTATGGACAGCATCGTTGTGGTAAAGGTCGTAATGCCAGAGGAATCATTACCGCAGGGCATAGAGGGGGAGGTCATAAGCGTCTATACCGTAAAATCGATTTTCGACGGAATGAAAAAAACATATATGGTAGAATCGTAACCATAGAATACGACCCTAATCGAAATGCATACATTTGTCTCATACACTATGGGGATGGTGAGAAGAGATATATTTTACATCCCAGAGGGGCTATAATTGGAGATACCATTGTTTCTGGTACAGAAGTTCCTATAAAAATGGGAAATGCCCTACCTTTGAGTGCGGTTTGAACTATTGATTTACGTAATTGGAAGTAACCAATTAGGTTTACGACGAAACCTAGAAATCGATCACTGATCCAATTTGAGTACCTCTACGGGATAGACCTCAACAGAAAACTGAAGAGTAACGGCAGCAAGTGATTGAGTTCAGTAGTTCCTCATATAAAATTATTGACTCTAGAGATATAGTAATATGGAGAAGACAAAATTGTTTCAAGCACCGACAGAACCGGAAGCGCCCCTTGTTTCAAAGAGAGGAGGACAGGTTATTCACATTTCATTTGATGGTCAGAGGCGAATTGAAAGCTAAGCAGTGGTAATTCTAAAGATTCCCCCGGGGAAAAATAGAGATGTCTCCTACGTTACCAATAATATGTGGAAGTATCGACGTAATTTCATAGAGTCATTCGGTCTGAATGCTACATGAAGAACATAAGCCAGATGACGGAACGGGAAAACCTAGGATGTAGAAGATCATAACATGAGTGATTCGGCAGATTTGGATTCCTATATATCCACTCATGTGGTACTTCATTATATGATATATATAAAATCCATCTGTATAGATATCATCATCTACATCCAGAAAGCCGTATGCTTTGGAAGAAGCTTGTACAGTTTGGGAAGGGGTTTTGATTGATCAAAAAGAAGAATCTACTTCAACCGATATGCCCTTAGGCACGGCCATACATAACATAGAAATCACACTTGGAAAGGGTGGACAATTAGTTAGAGCAGCGGGTGCTGTAGCGAAACTGATTGCAAAAGAGGGGAAATCGGCCACATTAAAATTACCTTCTGGAGAGGTCCGTTTGATATCCAAAAACTGCTCAGCAACAGTCGGACAAGTGGGGAATGTTGGGGTGAACCAGAAAAGTTTGGGTAGAGCCGGATCTAAGCGTTGGCTAGGTAAGCGTCCTGTAGTAAGAGGAGTAGTTATGAACCCTGTAGACCATCCCCATGGGGGTGGTGAAGGGAGGGCCCCGATTGGTAGAAAAAAACCCACAACCCCTTGGGGTTATCCTGCACTTGGAAGAAGAAGTAGAAAAAGGAATAAATATAGTGATAATTTGATTCTTCGTCGCCGTAGTAAATAGGAAAGAAAATAGAATTTCTTTCTTCGTCTTTACAAAACAAAAGAAAAAAAAAGGAGTAAGCTGTGACA
