# Supplementary material for: Genome skimming reveals novel plastid markers for the molecular identification of illegally logged African timber species
Source: PLoS One. 2021 Jun 11;16(6):e0251655. doi: 10.1371/journal.pone.0251655 (PMC8195358; doi:10.1371/journal.pone.0251655)
Supplement: S10 File — (FASTA) [file pone.0251655.s017.fasta]

>Gambeya africana voucher Jongkind 10814 chloroplast, complete genome
TTAGTTTTAATTTAGTTATGGGCGAACGACGGGAATTGAACCCGCGCATAGTGGATTCACAATCCACTGCCTTAATCCACTTGGCTACATCCGCCCCTTTCCCTTTACTCCACTATTTCATTATAAAGGATTCAATTTTAACAATTTCTCATTTTTTC----TTTTTTTTTTTTTTTTTCTAAGATAAAAATATTAAGATTAAGAAAAAATTCCATTTTTTTTTTTAATGGAAAATAACAACTTCACAAAAATTTCACAAAGGTATATAAATTTGAAAAGGTATAGGTATATAAATTCTATATTAATAGAGAACGAAAAGACAATACTCAATCATGAACTAACCCACAACCATAAAAATCCTTTTCTTTTTATCCATAAGATTCTGTTTCTTGTGACGAAAAAAAGTATAAAGTATATGTAAATAAAATATTACTAATAAGAATAATCTAATAATAATAAGAATAATATAATAAAATAA------TAATATTAATATATTAATAATAATATATTAATAATAAT-----------------ATAAAAAAAAA-----TAAAAAGTAATAAAGGAGCAATAACGCCCTCTTGATAGAACAAGAAATTGGTTATTGCTCCCTTACTTTCAAAAACTCGTATACACTAAGACAAAAGTCTTATCCATTTGTAGCTGGAGCTTCAATAGCAGCGAGGTCTAGAGGGAAGTTATGAGCATTACGTTCATGCATAACTTCCATACCAAGGTTAGCACGGTTAATGATATCAGCCCAAGTATTAATTACACGGCCTTGACTATCAACTACAGATTGGTTGAAATTGAAACCGTTTAGGTTGAAAGCCATAGTGCTGATACCTAAAGCAGTGAACCAAATACCTACTACAGGCCAAGCAGCTAGAAAGAAATGTAAAGAACGAGAGTTGTTGAAACTAGCATATTGGAAGATTAATCGGCCAAAATAACCATGAGCAGCTACGATATTATAAGTTTCTTCCTCTTGACCGAATCTGTAACCCGCATTAGCAGATTCATTTTCTGTGGTTTCCCTGATCAAACTAGAAGTTACCAAGGAACCATGCATAGCACTGAATAGGGAGCCGCCGAATACACCAGCTACACCTAACATGTGAAATGGGTGCATAAGGATGTTGTGCTCAGCCTGAAATACGATCATGAAGTTGAAAGTACCAGAGATTCCTAGGGGCATACCATCAGAAAAACTTCCTTGACCTATTGGGTAGATCAAGAAAACAGCAGCAGCGGCTGCAACAGGAGCTGAATATGCAACAGCAATCCAAGGTCGCATACCTAAACGGAAACTAAGTTCCCACTCACGACCCATGTAACAAGCTACACCAAGTAAGAAGTGTAGAACAATTAGCTCATAAGGACCGCCATTGTATAACCATTCATCAACGGATGCCGCTTCCCATATCGGGTAAAAGTGCAAACCTATAGCTGCGGAAGTAGGAATAATGGCACCTGAGATAATATTGTTTCCATAAAGTAGAGATCCAGAAACAGGTTCACGAATACCATCAATATCTACTGGAGGAGCAGCAATGAAGGCGATAATAAATACAGAAGTTGCGGTTAATAAGGTAGGGATCATCAAAACACCAAACCATCCAATGTAAAGACGGTTTTCAGTGCTAGTTATCCAATTACAGAAGCGACCCCATAGGCTTTCGCTTTCGCGTCTCTCTAAAATTGCAGTCATGGTAAAATCTTGGTTTATTTAATCATCAGGGACTCCCAAGCGCACGAATTTTCATAAATCGAAATAGAAAATTGAAGGCTTGTTATTCAACAGTATAACATGACTTATATGCCCGTGTCAACCAATATCTATCTAGATCTATCAGAATTTTTGTAAATGAATCCAGTGGGTTGCAAAAATAGAATACAAATTTCTATACATATGATTTCGAGATGACAATGGGTTGCCCGGGATTCGAACCCGGAACTAGTCGGATGGAGTAGATAATTTCCTTGTTAAACAAGCAAAAACCCTTCCCCAAGCCGTGCTTGCATTTTTCATTGCACACGGCTTTCCCTATGTATACATATATAACTCGGTTCTTTCCCTAGACAAGACTTTCAAAAGGTTAAATACTCAGTTGATTTAAGCCTTACTACATGCTGCTATATGAACATTTCAGATAAATGCATTTTTTTGTTATTTCTTTATCATTCAGATTATTTTAATTTAAGGATAATTTACATTTCCACGGTCTCATAACAAATCATTTATGATTGACCAGATCATTGATACAAATAATATCCAAATACCAAATCCGCCTTCTATATAACCCCCGTGAAGTAGAAGAAGCTTTTTTGAAGGTCAAAGAAAAAACTCGTTCTTCCTCCGTAAAGAATTCTTCCAATAATCCCGAACCTAATCTTTTCAAAAAAGCACGTACCGTACTTTTGTGTTTACGAGCCAAAGTCTTAGCACAAGAAAGTCGAAGTATATACTTTATTCGGTACAAACTCATTTTTTTTGAGGACCCGCTATAATAATGAGAAAGATTTCTATATATACGCCCGAATCGGTCAATAATATCAGAATCTGATAAATCAGCCCAGACTGGCTTACTAATGGGATGCCCTAATACGTTACAAAATTTCGCTTTAGACAATGATCCAATCAGAGGAATAATTGGAACTAGGGTATCGAACTTCTTAATAGCATTACCTATTAGAAATGAATTTTCTAGCATTTGACTCCGTACCATTGAAGGGTTTAGTCGCACACTTGAAAGATAGCCCAGAAAGTCGAAGGAATGATTGGATAATTGGTTTATATGGATTCTTCCTGGTTGAGACCACATGTAAAAATAACATTGCCAGAAATTGACAAAGTAATATTTCCATTTATTCATCAAAAGGGACTTCCCTTTTGAAGCCAAAAGGGATTTTCCTTGATACCTAACATAATGCATGAAAGGATCCTTGCACAACCATAGAATGGCCTGAAAATCCTTAGTAAAGACTTCT---AAATGTTCTATTTTTTCATAGAAATCTATTCGTTCAAAAAAGGTTCCAGAAGATATTGATCGTAAATGAGAAGATTGGTTTCGGAGAAAAATGAAGATAGATTCGTATTCACATACATGATAATTATATAAGAACAAGAATAATCTTTGATTTCTTTTTGAGAAAGAAAAACTAGATTTTTTTGGAGTAATAAGACTATTCCAATTACGATACTCGTACAGAAAGAATCGTAATAAATGCAAAGAAGAGGCATCTTTTACCCAGTAGCGAAGAGTTTGAACCAAGATTTCCAGATGAATGGAGTGGAGTATTAGTATATCTAATACATAATTTAAATGTGGAAATTTGTCCTCTAAAAAAGGAAATATTGAATGAATTGATCTTAAATTTTGAGATTTTACTATTTCTTTCCCTTCTAAGAAAGATATTAATCTTGAAGAAAATGGAATTTCCACAACAACTGCAAATCCTTCTAATATCATCTGAGAATACAAATTCGTGTTGTGCCCAAAAATTTGATTTTGGTTAGAATCATTAGCAGAAAAAATAAAATGATTCTGTTGATACATTTGAGTAATTAAATGGGTAATTAAACGTTTCACAATGAGTAAGCTGGATTTATTATCATAACCTGCATTTTCCAACAAAATCAATTTATTTAAACCATGATCATGAGCAAGTGCATAAATATACTCCTGAAAGATAAGTGGATATATGAAGTCGTGTTGCTGAGATTTATCTAGTTCTAATTTGAACTCCTCCATTTGAAATTAAAATTGAACCAAAGATAGAGGATTTTGGGGGTTATCAAATGATACATAGTGCGATTCAGTCAAAACAAGGTATTGATAATAAGAAAAAAATAGACACCTCGGTAAACTTATCAATAGATTCTCTATCCTCTCTTTTTCCATTTAATTTAATTAATTGGTTTATATTCGTTGTTATAGGATAAGAAAACGGTTAGAAATCCTTTATTTATTTT-----TTTTTTTTTTTTTTTTCAATCTAATCGCTCTTTTGATTTTGGAAAAAAATTTCTTTATCAATATGCTGCTTCTTCTACACATCCACCTCCATCCCATAATGGAGAGTCACAATAGTTAGGATTCATTAAAAAATCGATAATCCACACACGGGAAAAGTTCTTCCCGCAACAGGCACTAATATATTTTTAACCTATAATTAGATCGGGTAATCATTCAAATTAAGAACAGAAGCTCATTGCTTTTTCTTTCCTAGAATTAATTGAAGCTATAGGGCTCTATCCATTTATTCATTCGACCCAACTTAAAATTGAATTCATTTTGTTCCGTTTCCAAAATTCAAACAAGATTTTCTACGGATACGGTAAGAATGAAATATTCTCAGAATTCCCCATTAATACGACATGCTGTTTTTTCCATTCATTCCCCTTCAGGATCAGTCGTGGTCTTCCAAACTTTACCGATGGTATAGACGAATACCTTGCTCCATCCAAATGTGTAAAAGATCCCAGCCGCACTTAAAAGCCGAGTACTCTACCGTTGAGTTAGCAACCCGAATAGAATAAAAAGATGTGTAGATACAATCAGAATCAAAATAAAATAAATAAAGAAATTATACGAGGCAATCAAAACATTGAACTAGCAAAACATAGAAATCTAAAAAAAGAATTAGAATGGATTATGAACAAAAAAATGAACAGATCAGATGGAAATACAAGAAATTCTCAAAAAAAAAAAAGATATATATAAATAAATATCCAAATTGATAGACCACACCAAAAAAGACTTCTTGTATAAAAATGAATCCAGCGAACCCATCATTTACCTGAAGTAAAAAACCAAACCTATGAGACGGAGATAAATAGATACGCTTAATTACGATGAATTATATTTGTTCGATACACTGTTGTCAATAGAATATGAATTTTTGAAAAGAATACAATGAAAAAATAAAAGAAATTCAATTGAAATAATATTCAATTTAAAAATAATATTAAAAAAATAAAAACTTGTGTTGGATTGGCACTACATAGATACAAAAAAATGTAAATTAGAGGAATAAATAAAGAAAAAGTAGAAAAAAATCCCGGGTTTATTCAATCAATATAAGTGGAATAAGAAAACTTGATTTCTTATTTATTATTTTTTTATTATTTTTTAATAAAGTTCCAACGAAAAACACCTGATTAAAGAGACTGCTAGAATTTTATTTTTCTAGGATTAATAAATTAAGGTTTTGTTGTTATAGAACATGGGATTCTATGGGAGCAATGAATAGGTATGAATAGAACAAAAGAGGAAATAAAAAAAATAGTAGAGAAAGCTTATATAAAACTATATACCAGTCATCACTCCCCCACTTTTGTATTTCCTTAAATAAATTTCGTTTGATTTTGATTAGGGTAAAATTCCTTAAAAACCTCCGCCTTCTTTAAAATATCTTGAACAGTTTCTGTAGGTTGAGCACCCTTTTCAAGGAAATATAGAATAGCAGGAACATTTAAATAAGTTTGATTCCTTATCGGATCATAAAAACCCACTTTCCGAAGATCTCTTCCTTCTCTTCGGGATCGAACATCAATTGCAACGATTCGATAGACGGCTCATTGGGATAGATGTAATGAATAATATCCCCCCTAGAAACGTATAGGAAGTTTTCTCCTCGTACGGCTCGATAAAAAATGATTCGAAGTTCTATTTATGTTATGTATAGAATTATAACGTCAAAGGGGTCTAAAAAATGATCAAATCAATTAAATTATGATTTAAGTCCTTTTTTCTTCTTCCTTCCTGAAAAAGAAAAAAAAAAAATCATTGGTACTCATAACTCAAGTTGGATAACTCTTAAATAGCTCAAAGCAAAATATTTAGGCATTTCATTTTTTGAGTGGTCTTTAAACCCCTTTCCTTTTTGTTTGTCTCGTTTAAACTCTATTTGGATTTTTTATTCTGGTCCAGTTATTGAGACAATTGAAAAGGTCTTTGCTTGTTCTGGGATCCTTTATCTTTTCTTTGTTTTAAATCATTGGGTTTAGACATAACTTCGGTGATTCTTAATCCTTTCAAAATGGCAGCAACATACCTTTTTTGCGATTTGTTTCTATCAAAGAATCATACAAACGATTGATTCCCACGTGATACACTTTGTATCGAAAGAGTTTTATCAATTCCAAGAAATTTTCTTTCCTTTTGTATTGGAAACTTGAAACCCTTTCAATTTCGATATCGAAGATATACTTACGAAGTTGTCCCAATTTATTTTCATTAACCCTAGATCCTTGCCCCTGAGAAATGAATCAATACTTTCTACTCGAGCTCCATCATGGACTATTTACATTACAACCCGACAAAAAAAGAGGGGTTATAGTGGAACAGAACAAACGATGTCGAGCCAAGAGCATCTTCATTCCTATACTATATAAAATGGTGGATGTAAGAATCCACAACGGATCCTGTCTTTCAAGTCGCACGTTGCTTTCTACCACATCGTTTCAAACGAAGTTTTACCATAACATTTCTCTAATTTGGAGCCAGTATTGAATTGATTCAATTATGGAATCATGAATAATCATTGGTTCAGTCGGTACATGGTAATCCATACTTTTTTTCTTCTGTATAGATTGATAGATATTTTTCTGAAAAAGTTTTAGCAAGAATTCAACTTAACCCCATAATATTTTATTGTATAAATTTTTTATTATATAAATGCAATATTTTATTTTCTATTTCTATTTTATATTATTATATATAAATAGAAAATTTTAAAAAATAATAATAGAAATATTAATAAAAATAAAATATAAAATAAATTTGAAATTAAATATTAAAAATATTCAAAATAAAATTAAAATAAATATAAATTTAATAAATATTAAAAAAATATATATAAATATCATAAAAAAAAAAAAAAAAGATATATATAAATAAGATGAATAAATGAGTTCTTTTTAAATATTTGCATTTTCAAGTAACTCAATAGGATAGATTCATCAATCTTACACTTCTTTAAGTACCAAAGATTCAACTAATCTAATAAGGAATCATCATATTTTATTTATAATATAAATTAAAAATAAAAAATATGGAATTGATAATTAAGATTAAGTTTCCTACTTTGACATCATTAATTGAATAAAGTTTTACAGTAAGAACTGTCATAAAATAGAGAAATTTTTATTTCTCTTGGAATTGAATCATCAATGATTTTAAGCAGATAGATAGATCAAAGAATAAATAAAATTTATTTTTTATTTTTTTTTTTTTCATGAGATGAAAAAAAAAAAGATATGATTCCGAGAAGAATCATTAAAAAGCAG-AAAAAAGAATAACATTATATTCAATATTAGACCTTTAAACAGAAAGTTGTTCAAAAAACAATATTTTTTCTAATAGAATTAAATATGCTCTGGGACGGAAGGATTCGAACCTCCGAATAACGGGACCAAAACCCGTTGCCTTACCACTTGGCCACGCCCCATTTAAATTTAAATTTCTATTCGACACTAATAAAGAATAATGTTGGTATTGGTTGGTCGTCAATTCCCGTCCAAATATCTAATTTATAGAATAGATTAGATTGTTACTAGGATTTTGACACGTATAGATATAAAATGAAATTGAATTTATTGATCATTACATATAATTCAATTAAGATATTGTATGAAAGTATAGTTTCTTCTATTTTCCTTTGAGAATGGGAGGATTTTTGATTGGGTGAATTCAAAGAAAAAGAAGGATTTTTTGTCTACCTTACTTTCTTCGTTTTACTTATATCAATAACTCAATCAAAATACAATTATCTCCAAGAACAAAAAAAATGTCTGTTATGCTTAATATCTTTAGTATGATCTGTATCTGTATGAATTCTGCCCTTTATTCGAGTAGTTTTTTCTTCGCCAAATTGCCCGAGGCCTATGCTTTTTTGAATCCAATTGTAGATGTTATGCCAGTCATACCTGTGCTTTTTTTTCTCTTAGCCTTTGTTTGGCAAGCTGCCGTAAGTTTTCGATGAGATCTTTAATACTATCCTAGAACCTAGAAAATTCATGATTTATTCCAAAAATTCTAACAATTGATAAGATCAGATAAGTCTTACAACATGAACCCTTAATTCAAACATTGAAACTCTTGGATAGACGTGATAAATCTGAATCACCTCATTTCCCCACTTTTTTTCTTTTCCAATGAAAGACACTAACCCTATTAGGGTCTTCCAGAATATCTAATTCTGGATATGAAAGAAAATTTTAGTAATGAAAGACTCTTATGACAAATGAATTTGAATTTCTGAAAATTTTTTATTTCTGAAAATTTTTTTCTAGTTCTAGAAAGCACTTCATTTCTTGGTGTCAAAATAGGATATGTGGTATAAAAATAGACGATCTATTCTCTTTTTTTTTTTTTTTCCAAAAAATGATCTTGGAGATTGTGTAATGCTTACTCTTAAACTTTTCGTTTACACAGTAGTGATATTCTTTGTTTCTCTCTTCATCTTCGGATTCCTATCTAATGATCCAGGACGTAATCCTGGACGTGAAGAATAAAAAAAGGTTTTTCGTTTTCTTTGCTTGATTTTTATTAAAGTTTCTTAGGTTTTTTTATCTATTTCGCGCGTTTAACTACGAAAAAGAAAGGGATTTTCAAAATTTTAAAGATAAATCAAATATCAAGTCATCAAGGGAAATGGAAAGAGAGGGATTCGAACCCTCGGTACAAATAAATCGTACAACGGATTAGCAATCCGCCGCTTTAGTCCACTCAGCCATCTCTCCCAATTG-----AAAAAAAAAAAAAAAAAATTACTATATTACATTACATGTAAAGTAAGGATTAAAAAGTCTTTCCTTCTCTCTTTATCTTTATTATATAGATTATAGATATGTACTTTATATTATATAGATATATACAACTTTTATCAGCAATTCTATTTAGATAAAGTAAGGGCTGGAAAGATCCAATATAAAGAAAAATAAAGAAGACTTTTTTGATTTTGTTCAAAAGGGCCTTTTTATTCCCATGGCCAGGCTAGGTCAGTACCTAGTCGGCCCTTTTTTTTGTTCCAACGAATCATAGATAAAACAATTTATCTGATTTGAAAAGAAAAATATTTGTTATTAACGCAACAAGAAAGTGTCATTTCTTATTATTCTTTCTTCCTTTTTATTTACTTTTTTAATTTAACTACTTTACTTTTACTGGAAAACTGGAATAAAAACCGGAATAAAAAAAAGAAACTATGGATTCTTACACAATGCATTTTTATGTTATGATTTCGGTGTTTTTATCAAGCCATATTTATAAAATTCCTCCAGTAAAAGAAAAGATAGAACTTCTTATTTAATTATTTAAATGAATCCTCTTTTTCTAATCTTATTAAACCCCACGAAAAAAGTTAACACTCTAAATTTCATGATTCTTTTATGATCCTATCTTGATTACGCCTAATTCCCCCGTTCGACAAAAGATCCATTTTTATACAATAATCACATTGTAGCGGGTATAGTTTAGTGGTAAAAGTGTGATTCGTTCTATTAACCCCCTTAATAGTTAAGGGTTCTTTCGGTTTAATTCCTATTCCGATCAAAACAAAAACTTTATTTCTTAAAAGGATTTAATCCTTTACCTCTCAATGACAGATTCGAGGAAAAATATGCATTCTCGTGATTTGTATCCAAAAGTCAATTGGAAACTGAAAAATTGGGTTATGAAATTGCGAAACATAATTTTTGAATTGGATTAGGATTAATACTTCCAATGAAATAAATATGGATAAAGGATCCATGGATGAAGATATAAAAGTAGATTTCTAATCGTAACTAAATCTTCAATTTTTGAATTTGTAGAAAAGAAATTGAAGCAAAATAGCTATTAAACGATGACTTTGGTTTACTAGGGACATCGACATATTGTTTTAGCTCGGTGGGAACAAAGTTCTTTTCCTTAGGATTCTTTCAAATAGAAATATAGAACGAAGAAACTAGAAAGATTGTTAGAATCACCTTCTTCTAGAGGGATCATCTAGAAAGCGAGTCGTTTTGAATGTATTCAGACAAAAAGCTAACATAGATGTTATGGATAGAATTTTTTTTTTTATTTTTTTTTTTCGTTCACATCTTAGATCTAGGAATTTATCCATCTTCCATAAAGGAGCCGAATGAAACCAAAGTTTCATGTTCGGTTTTGAATTAGAGACGTTAAAAATGCTGAATCGACGTCGACTATAACCCCTAGCCTTCCAAGCTAACGATGCGGGTTCGATTCCCGCTACCCGCTCTAGATCTTCTCTTATCTATTCTATACATTTATTCATATATTCATTCTTTCTATTTCTTTCTATTAATTAATAGAAAGAAATAGAAAGAATGAATTAATATATTAATTCTTATATATTCTCTATATTAATTCTCTCCATATTAATTAAGAATTAATGCATCATTGAATTAAATATACAATTCTTGAAAATCTCTCACATACAATCTGA-TTTTTTTTTCCAAAGAAGAGGCGGGAAGGTAAAAATGCGAAAAAATCGGAATGAATGAAAAGCGTCCATTGTCTAATGGATAGGACAGAGGTCTTCTAAACCTTTGGTATAGGTTCAAATCCTATTGGACGCAATTTAGTTCCATATCTTTTTTTAGATTTCTATGTCAAGAAAGACATGTTGAATGATTTGAATCAGAGGGGCTTGATTACTCCTTTTTTTTTACC-TTTTTTTTTAAGATAAAAGTTATCAATTTCTTTATGCTTGTTCCTGAAGTATAAAACGTTCCATCTGTTCCTGAATAGCTTCTTTCAAAAGGGCTTCTGCTTCCTCGGTGAATGTTTTGGTAGAAGATATGATTTCTTGGAACTGAGGTTTATTACTTTTTAAGTAAGTACGTAACTCAACAAGAAATTTCCTTACCTGTCCAATTTCTAATGAATCAAGATAACCATTTGTTCCGGTATAAATAGTCATTATCTGTTCTTCCACCGAAAGAGGAGCTGATTGGGATTGTTTGAGCAATTCACGTAATCGTTGACCTCTTGCCAATTGATTCTGAGTAGCTTTATCGAGATCAGAAGCAAATTGTGCAAAGGCTTCTAATTCTGCGAATTGGGCCAGTTCCAATTTTAATTTGCCGGCTACTTGTTTCATAGCTTTAATTTGAGCAGCAGATCCTACTCTGGAAACGGAGATACCCACATTAATAGCAGGTCTGATTCCAGCATTGAATAGATCAGCGGATAAGAATATTTGTCCATCAGTAATGGAAATTACATTAGTAGGAATATAAGCCGAAACATCTCCCGATTGAGTTTCAACTATTGGTAAAGCGGTCATACTTCCTTCACCTAAACGAGAACTTGATTTAGCGGCTCTTTCCAAAAGTCGTGAGTGCAAATAAAAAACATCCCCTGGATAAGCTTCGCGACCAGGCGGTCTTCGTAATAGAAGAGACATTTGGCGATAAGCTTGTGCTTGTTTGGAGGGATCATCATAAATGATTAAAGTATGTTTTCCACCGTACATAAAATATTCAGCTAAAGCTGCTCCTGTATAAGGAGCAAGGTATTGTAATGTAGCAGGGGAATCCGCCGTTTCGGCTACTACAATAGTGTATTCCATCGCTCCCCTTTCCTGTAAAGTAGTCACTACCTGAGCCACAGAAGATGCTTTTTGACCAATAGCTACATAAACACATATTACATTTTGTTCTTGTTGATTGAGAATCGTATCTGTGGCTACTGCTGTTTTACCGGTCTGTCTGTCCCCAATAATTAATTCTCGTTGACCACGTCCTATAGGGATCATCGAATCAATAGCAATAAGTCCCGTTTGAAGAGGCTCATATACGGAACGTCGAGAAATAATACCCGGAGCGGGAGATTCAATTAACCGAGATTCAGAAGCTGAAATTTCACCTCTACCATCAATAGGTTTAGCCAGGGCATTTATAACACGACCCAAATAGGCCTCACTCACTGGTATCTGAGCAATTTTTCCTGTTGCCTTTACAGAACTTCCTTCTTGTATCATCAAACCATCACCCATTAATACAACACCAACATTATTTGATTCCAAATTCAGAGCAATGCCTATTGTACCCTCTTCAAATTCTACTAATTCACCGGCCATTACTTCATCAAGACCATGAATACGAGCAATACTGTCGCCTACTTGAAGTACGGTACCGGTATTTACAATCTTTACTTCTCTATTATATTGCTCAATACGTTCACGGATAATATTACTAATTTCGTCGGCTCGAATGGTTACCATGAGTATTTCTTAATTCTTTTTTG----AAAAAAAAAAAAAAAAAAAAATAATGCCTACAGTAGAAGGACTAATCAGTTATTTCTTTCATCGCACCAAACATACCAATATTGGCACTGATGGTACGTAAATGTAATTCGTTGTTCAAACAACTATTCAGAGTTCCTAGAGCTCCTTGTAAGGCTTGTTGGAAAACCCGTTGTCGGACTTGATTAATCGTCCTTTGTTGTTCAAAATGAATGGTTTCATTTTTGTAATTTTCTAATTGTTCCAAAGTCTTATAAGTTGAATTAATAAAATTCAATTTTTCTCGCTCTATCTCAGAGTACCCATTCACTCGAAACTGATCTGCTTCCATTTCCACTTTCCGTAAGCGAGCCCGGGCCTTTTCTAGCTGTTCAATGGCCCCCCCACATAGTTCTTCTGAATTTCGAATAGTATTCAAGATCCTTTGTTTTCGATTATCTAATAAATCGCTTAATGAAAGTAGATTATCTTTCCATTCATTTCAAAACTTCCATGATCCCTTCCCGAACCAAACATGAATCTTTCGATTCATTTGGCTCTCACGCTCAATTACTTTAATTACTTATGGTAAATTCCCATATCTTTTTTTTTATGGAATGAGCCTATCCTCTCTTCTCTGGTCATATTCAAAAATAAAAATATCGAAACTTATTACTAATCCAAGACCAAAATATTCAGAGGACTCTTCTGACCAAACAAAAAATATGTAATCGTCAGCAAAGTTGTTTCTTTTTTTCGTCAAATCCAAAAAATTCTTCTTACTTTATACATAACCTAATACATAGGTTGTCGATTCAGCATTGGATGAAAAAAGGATGAAATACCCATTTTTCCAATAAACGGTTCAAATCATTTTTTCAATATGAGTGTTCTATATCG--AAAAAAAAAAAAATACATTTATTTGGAAACCATCTCTGTATTAACATAGTGGTAGAAAGAGTACCCTGCTGCGTCTGGACTTCAAACGATTTAGCTTTAACCATATTAACAGTGCCACATTACTGGTTCAAAGAGAATCAAAGTAGATTTACCAATAAATCACGAAATGCTATGGTTCTTGCATATAATTTCTTAATTTATTCAGAAGTAATTCGCGAAATCATGCACCCTTTCTTTTTTAGTTATAAGGAAAAAAGTACAGCTGGTTGGATCCAGCCTATTCTTGAAAGAAACAACTCGCACACACCCCCTTTCCAAAAAAGATCAATACACCAAAGACCACACTTAGATTTATTGGATTTGTTGCTAAAATATCGGTATTAAACCCGAAACTCCCGGCGGATGGCCAGTAGCCCAAAGAAAGGAAAGAGTCGGTTACATTTTTCATATGATCTCCTCTTATAGATAGACTACAAAATCGAACAGAGTTCTTTTTTTATCACTTCACCCCTTTTTCTTTTTTATATATATTTCTATTTCTAAATAAAATTCTAAATAAAATAGAGTCAAAAATAGATTTTGATTTAGAAATTGTGAATTACCCTTTTCAACACTTCCCCTTTCCCTTGGACTAATAACGGGAAGGACAAAAGCGAATCGGTATGCTAATTCCTCATACTCAAATCAGTCCTTCCCATGGATTATTTTCTCAACGAAAACGAATAAGTAATTATAGGAGTGAAATTTTTATATAATTTGAAAAAACAAACGACAAGTCCAAGGCAACAAAATAAGAAAAATACGTATTTTTCATATTTATAGGATTAAACAAAAGGATTCGCAAATAGAAGTGCTAATGCTACAACCAGTCCATAAATTGTTAAAGCTTCCATAAAAGCCAAACTAAGCAATAAAGTACCTCGTATTTTTCCTTCCGCCTCGGGCTGTCTCGCGATACCTTCTACAGCTTGGCCCGCAGCAGTACCTTGACCAACTCCAGGTCCAATAGAAGCAAGCCCTACGGCCAATCCAGCAGCAATAACGGAAGCGGCAGAAATCAGTGGATTCATGATAAGTTCCTCGCACACAAAAAAAAAA-AAAAGAAATGGTTAATGATACAACCAATGAATTATAACATAATTATTCCATCACTAAAATTCATCCAGTCGAAGTAACCGAAGTAACTAAGAACTTCGAATTGGAGTCAAAATATTATTGAATCATCAGAACTACTTCGATATCTTCTATCCACAGAATCTTTGTGAATTCATACGACTTTCGTTCTTCCATTTCTTTGTTCCGAACCGTTCTTTGAATTCTTCGATCTTTTTCTTAATTTCATCTGTTTATTCATTCAACTCACAGTCACAAACGAGACAGAAGGATTTCTATTGGAATCCTCATCTAAATTCACAGTAGTAGGGCAAATTAGATATAACTTTAGTTCATATATATAACTAGTCAATATCTAATATCACATATACATGTCTTTCTTCCATAACGTAAACCAACTATTCCTATCTTAGATTCAATCGGATTCTAGAATCATTCATCAAAACATCCACAACAGTTGACTTATAGTCATTAAATTACATAGACCTAGTTCGACTCTTCTTCTCCTAACCAACTCATCTTCCCATTTTTTTGTAAATTCTTATCCCCCTTTTCTTTATCATTATCCCACATGGATAGAATCGAAATGGACAAATTGATTAGGCCGAATCATTGCATAGAAATATCATTATTAGATTGATCTAAGTTCATGCAATTTATTATTTATTAAAATTTTCTTTTGGTCAATTGTTAAATTGAATAAAATAAACTGAAAGAATAATCGTTCTATAGAACATACTTTTTTTTTTTATTTAATCACACGCCATAAACATACACCACAAGAATTCTTATTCAAATTAGTACTCCTAATATTTAAGGATTGATTGAACAGTATAAATAGAATCTTCATTGAGGAGAGGTATGATATAAGTAGACCAAACGGGAATTTTAGGAAAAAGATCTTTTAGATCTCTTTCCTTTTTTTTATTTTACAATTCTCTAATCTCATAATCTTTTTTGTTATTACTCTAGATCGTATATAACGCATTTGTATATTCCCTATATTTATATTCTCTAAGTAGAATATATTAAGCTACGCATACATTGCTTTGAACTAGGTTAAAAAAAGACTATTTATTTCGAAAACTAGTCAATGATGGCCCTCCATAGATTCACCTATATAAGCCGCGGCTAAAGTTGCAAAAATAAGAGCTTGAATACCACTTGTAAATAATCCAAGGAACATGACAGGTATAGGAACCACTAAAGGTACTAAAGAAACAAGAACAACAACTACTAATTCATCGGCTAATATATTCCCGAAAAGTCGAAAACTAAGTGATAAAGGTTTTGTGAAATCTTCTAATATGTTAATGGGTAAAAGGATTGGAGTTGGTTGAATGTATTTCCCAAAATAAGCCAATCCTTTTTTGCTAAGACCCGCATAGAAATATGCCACTGACGTGAGTAAAGCCAAAGCAACAGTAGTATTTATATCATTCGTGGGTGCGGCTAACTCCCCATGAGGTAATTGTATGATTTTCCAAGGTAAAAGAGCTCCTGACCAATTCGAAACAAAAATAAATAGAAACATAGTTCCAATAAAGGGAACCCAAGGACCATATTCTTCCCCAATTTGGGTTTTACTCACATCTCGAATGAATTCAAGGACATATTCGAAGAAATTCTGACCGCCAGTTGGAATGGTTTGTGGGTTCCGAACAGCTATAGTGGCTGAAACTAATAAGATAGCAATTACAACCCAAGAAGTAATAAGTACTTGGCCATGGACTTGGAAACTTCCTATTTTCCAATAGAAATGTTGGCCTACTTCCACACCGGATATATCGTAGAAACCTTTTAGTGTGTTGATGGAACATGATAGAACATTCATATTGCCCTCTGACAAAAATAGAACTTTAAATGAAATTATTTTGATTCAACCATCTCTTTCTCGACTTGCCTACTTGAATCGTATATTTTGAATACCAACTAATTACATAATATCCCCAGTTTTTATCTCTTTTTTGAGGTTCACAAATAGTAACCAATTCCATAAATCTATGTAATGTAGTTTCCTAAGTAATTTATTTATCTTATTATTAATCAAGGATTTATTATATAGCTAGAACGACCCTCACAAATTGCGAATACTAATTTGTTAAGAATTAATCGGATTGAAGCTATAGCGTCATCGTTCGCTGGAATCGAAATATCTCCAAGATCGGGGTCACAATTTGTATCGATTAAACAAATCGTAGGAATTCCCAAAGTAATACATTCTCGAAGAGCCGTATATTCTTCGTACTGATCAACAATGATTACAATATCAGGTAACCCTGTCATATATTTAATCCCGCCCAGATATGTTTGCAAGTGAGATAATTGTCTTTTCAACATAGCTGCATCTCTTTTTGGAAGACGATTGAGTCTGCCCATTTTTTGTTCCATTCTCAAGTCTCTAAACTTATGAAGTCTCGTTTCTGTAGTGGACCAATTCGTTAACATACCACCGAGCCATTTTTTATTAACATAATGACATCGAGCCCTTATTGCAGCCCGTGCTACTGAATCAGCTGCTTTATTTTTGGTACCAACAATTAAGAATTGTTTTCCCCTACTTGCTGCATCAAAAACCAAATCACAAGCTTCTGATAAAAAACGAGCAGTTCTAGTAAGATTTGTAATATGAATACCTTTACGCTTTGCAGAGATATAAGGTGCCATTCTAGGGTTCCATTTCCTAGTACCATGGCCAAAATGAACTCCTGCCTCCATCATCTCTTCCAAATTGATGTTCCAATATCTTCTTGTCATTTTCCTCCACACTTACCCTCCCTTTTTCAAAAAAAAAAAGAGACGAGGTACCCTGAAAAAGAAATAAATGTTCCGACGGAACTTTCTCTTCTACCGTGGATTGGCCGTAGATGCACGATCCAAGCCCTTATTCTTTTCTATTCGTTATTTTCTTTACTTTATTACTATTACCAAATCAAATGACCGGGCCAAATACAGCCAAATACAGATAGTTAAAGTTAAAAGTATGAATCTGCTCTTAGGAATCATTTAATCCTATAAATGATTGTTCTGATGTATCATGGAAATTCTTTGAAAGACAAGAATCAAATAATTTTCTGTGGTGGAGCAAAATATCTCTCATTTCTCCCTCGAATAGATTCTTCTTTTTGGTTTCCAAAGGAATGTTGTTATGTTGTCTTGAAGTAGGCATTAATCCTTTGAATCCGGTACCAACGGGTATCATTCCCCCCAGAACAACATTCTCTTTCAAGCCTTTCAACCAATCGATACGACCCCGGAGAGCAGCTTTTGCTAAAACCCGAGCAGTTTCTTGAAAACTCGCCTCAGATATGAAACTTTGAGTATTCAGAGATGCTCTTGTTATTCCCAATAAGATGGCTCGGTAACAGATCCCTTCTTCCAAAGCACGCCCCATTCGTTCCGCTCGCAACAATCCAATTAGTTCTCCGGGTGAAAAAACATTAGACATTCCATCTTCTGAAACCAACACTTTTGATGTTATTTGACGTACAATAATTTCTATATGCCTATTATGGATCTGCACCCCCTGGGATCGATAAACCTTTTGGATCTTATTAACCAAAGAGATACGACTTTGCACTATAGTTAGCTCCGCACCAATCAAGAATCCCCAAGGAATTCCAAGAATTCTTGTTATACGTTCGTTCCAACCCTCAACCCTCTTTTCTAGATTCATCGATATTGAATCAATCGAACGCACTTCTAATACCTGTTCCACTTTTGGAAGACCCTGCGTTATATCACCAGATCTCGATTTTTCATATATAAATGTAACTAATGTATCTCCTTCGTAAAGGATTTCCCCATAATGGCCATGAACAGTTGCTCCTGGAGTGGCCAAATAGGGCTTAGCCCATCGTATTACTACAGAGTCAACTTGAACAATTAGAATTTGACCCGATTTTATATGTGGCCCCTTTTTAGCTATACATATATTTTCACAAAGAAACTGCCCAAGACTCATTTTTGTAGATGTCTTTTCACAATAATTGTGATGGAGAAAATACCAATCCAAATTGAATGGATTCAAAATGATCTTACTGCATGGATCGGGATTATAAAATTTCCCATTTTCATCCATTAAATAATATTTAATTACTTGAAAAGTCTGTTTTAAATTGTCAAATTGTAAATAGTTAGTTACCGGGATCTGATTATAAGTTATCAAATAGTAAAATGAATAAAAATTCGCAATTTTAAAAACTGTTCCTAAAGGGCCCAACGAATTCCTAATTTGCATTAGGGGATTTTTTTTAATTGATTCTTTTATCACATTGGACAATTTTACATCATTGAATGGACCCATTCGAGAACAATTGGATGATGACAAAATTATCAAAGATTGGCATTCCTTATTTCTATTCAATAACGTATGAATAGTTCCTTGATTCTGGTTAAGGGATTGTTGAATCTTTGCCTTGGAATAGAAAAAAGTAGAAGAAAACGGATTGATATTGGTGCGATCTGATCCATTATGAGAGATCAATCCTGAACCCGATGGATCATTTCTTTTTCCAGTATACGGAATAGAGGATTTCACTAAGTCGATTCTTAGGAAATCTCGAATCAAACCATTTGTCCTTATTTCAACAAAGGAAGCACGGACCTCTTCGATAGAAGAACTTTTTTTGTCTTTGTCCCAATTCAATACTAAACAAGTTCGAACTAATTGAATACTTGTGTCAGAAATTCCCCGAATTGGTTTGCCGTTTCCATAAAGGATATAATTGACAACTTGAAGTTGCACATTATCCCTTTCCTGCAGCAGATCCGGGGGGAAAAGTGTTGCTAAATTTATACCGTCCGTTAGTTCATATGTAACTACAGGTCGAACCAAAACAAAATACTTTTTCTTGATGGGTGTGATCCATTGGACATAGATCCAATTTTTCAATTTTTTGAATGCTTTGGAATCTGTTTTTCCTATTCTTGGTGGTATCAAGATGCCACTGTGTCGAGATATCTTATCTGTCTCTCCAGGAAAATGAATATCTCCAGAAAAGATTTTAAGCTCAATTCTTTTTTTTTTTCTTTCCACTCGTACTAACCCGCCTACTCGGCTCCTTGTATTTAAAGTGATTTGTGTATCTACCCCAATGATACTATTGTTCCGTACCATTATGGAAGAAGATCCAGGTAAGAGATGTACTTCCTCGGGAATGAAAAAAAATCGATCTACTTTCATTTGGTATTTTGGCCTAAATTCCTTGATTCCTCGATACTCAATCAAATCCTCTTTTTTGACGATTGAATGCACTTCAATAGTCCCATATTTAGAAATTCCCGAACTCTTTCTTCTGTATCGAGGATCATCGAAATAAGCAAGAATACTATTTCTACGGAAAATACCATTTATGGGTATTTTAATCGAAATACCTGAAGGGGACATTAGTTCTTTCTCTCGTTCTTGAATCGATTGGAGTGGAATGGTGAATCTATTTCTTCGCCTCTTTGCCAATAAATCCGAATTATCGTGGAGAATGGCAGGATATATAAGATTATAATGACCAGTGCATACGATTCGATTAAGTTCTGAATAATCAGGAATCCTATCTTCTTTTTTACCATAAAAATCCGAACTAAATAATTTGTGTCTCACTTGATCATTATTCAATGAGGGATTAGAAATATATCTTCGCTTGACAGAAAGAGAATGCACGTTCGTTTGATCTTGGTCCTTGTGGAGCGAAAGAGAGGCTATACTGGATCTGCACGGCTTTCCTGATAATATCCATAAATGACTTGTTTTTGGTAAGAGATGAACATTACCATATGTAAATTCAGGTGCATGATACACATCGGTACTCCAGTGCATTTCTCCTTCTGAGTCAGAATAAATATGTTTTCTGACTCTCTCTTTAAAATTAAAAGTGGATGTTCCCGCGCGAATCTCAGCAATCACTTGTTCTGATTCTACATATTGATCATTTTGAACTAAAAGAAAACTTGTAGATGGAATATTCACATTATGTAGAATATCTTCACTCTCAATAGTTACATACAAATCTATAGAACATAGAAAAGCAGGATGTCCATGACGTGTACGTGTCGGATGAACCAAATTTTCATTGAATTTTATTTTTCCATTAGAAGGGGCTCGTACATGTTCTGCAGTACCCCCTGTGAATACTCCGCCGGTATGAAAAGTTCTTAATGTTAATTGAGTACCGGGTTCTCCAATAGATTGACCTGCAATAATACCTACAGCTTCTCCCAATTCGACCAGGTCACCATGAGTAGGACTCCGGCCATAACATAATCGACAGATCCAAGATGGACTCCTACAAGTAAAGGGAGTTCGAATAGATATTGGTTGTGCTCGAAAGGTTATGAATCTATTGATAAGTCCAACCCCAATATCTTGATTTTGAGTGGCAATGCATCGTCGACCCATATATATATCATCCGCTAATACACGACCAATTAATGTTTGGATAAAAATTCTTTCCGGCATCATCCCATTTCGAGGACTCACAGAAATACCTCGGACAGTGCCACAATCTGTTCGACGTACAACAATGTGTTGAACTACTTCAACAAGTCTGCGCGTGAGATATCCAGCATCTGATGTTCGTACAGCAGTATCCACAACCCCTTTTCGGGCTCCGTAGCAAGAAATGATATATTCTGTTAAAGAGAGTCCTTCGCGTAAATTGCTTTGAATGGGTAAATCAATCATTTGTCCTTGGGGATCCGACATTAATCCTCTCATACCTACTAATTGATGTACCTGAGATGCATTTCCTCTAGCTCCCGAAAAAGACATTATATGGACTGGATTAAAAGGGTCAGTCATCCTAAAATTAGGATTCATTTCTTGTCGCAAATATTCACTTGTAGCATACCATATCTCAATGGATTGACGTAATTTTTCTACCGCGTGTACATTCCCATAATGGTGGTGTTTTTCCAAAATCAAACTTTGTTGTTCAGCATCTTGAACTAGCCATCCCTTCGAAGGTATTGTTAAAAGATCATCAATTCCTAATGAAATAGATGTAACGGTGGCTTGCTGGAAACCCAGAGTCTTTACTTGATCCAGGATGTGTGATGTATATGCCATTCCGAAGTGATCTATTAATCGACTAATAAGTCGTTTCATGGCAGTTCCGTCTATCGCCTTATTGTGAAAGACCAGATTGGCCCGTTCTGCCATAAGTACCTCCATATTCCGCTGAGTAGGATTCGACAATGGGTTTGAGTCAGTGATTGAAAAACTTCCTTTTCTCGATCTTGATTCGCGTAGAAATTCCGGACCTATGATCCTAGTTGAACCGAAGAGACCCGAATTTTCACAGGTCTCATAGAATTTTACTTATATATGATTAGGTACTATATGAACAGGCTCGATAAAACCCTTGTATGGCTTCTTCGATTTCTCGATAAAGAGAAATATGACCAACAGTGGTTCGAATATATATATAAAGAAGTTCTTTTTTTATACTTCTTACTATTAGATAGTGCCCATAAATCTCATAATAAGTACCCAAAGATTCATAGTGAACCTCGATGGGAGCTTCTCTTGAAGAAATAACGCGTTGATCTAGTCGCCACCGGAGCCACAGAGGGCTATCTAAATTGATCCGTTTCTGTCGATAAGCTCCAATTGCATCATAGGAATTACAAAAAAGGGGTTCTTTTTTTTTTGTATACTTATAGTTATAATCGTCAATTCTTTCATTTTGATAGTTTCTGCGATTATATGGATTATACCTATTTACACAAATACCCCGACGATTCCCGCTCGTTAATATATAGAGTCCCATAAGCATATCTTGAGTTGGTACGGAAATGGGATCTCCAATAGCTGGAGACAAAAGATTCATATGAGAAAACATAAGTAAACGAGCCTCTGCTTGAGCCTCCAAAGATAAAGGTACATGAACAGCCATTTGATCCCCATCAAAGTCTGCATTGAATCCCTTACAAACTAATGGATGTAAACAAATAGCACGCCCTTCCACTAAAATGGGCTGGAATGCCTGTATGCCCAATCTATGCAGAGTAGGTGCTCTATTCAACAAAACAGGATGCCCCTGCATAACTTCCTGAAGTATTTCCCATACAATCGGTTCCTTTTCCCGAATTTTACTTTTCGCAACTCCTATATTCGAAGCAAGATGTTCTCTAATTAGACCACGAATTACAAATGTCTGGAAAAGCTCTATTGCTATTTCGCGGGGCAATCCACACCGATGTAATGAAAGTGAAGGACCTACGACAATGACGGAACGCCCCGAATAATCGACCCGTTTGCCAAGCAGAGTCTCACGAAATCTTCCCTCTTTGCCTTCAATTACATCTGAAAACGACTTGTAAACTTTATTATGACCGTCCCTCATTGGTTGTCCGCGGATTCCATTATCAAGAAGTGTATCCACGGCTTCTTGTACCAATTTCTCCTGGCACATTACTAATTCTCCTGGCGTAGATCTACTTGTTGCTAATAGATCAGTAAGAGTGTTGTTACGATAGATAACTCTTCTATAGAGTTCATTAATATCCGAGCTCATTAGTTTACCCCCATCTATCTGAACGATCGGTCTCAACTCGGGAGGAAGAACTGGTAATAGACACAAAACCATCCATTCTGGTTCTATATTTGTTCGAATAAAATGCTTTGCTAATTCCATGCGTCTAACCAAAAAATCCTTTCTTCTTCCAATTTTTCGATCTTCCCATTCATTCCCTGTGGGTCCTTCTTCCCCTAATTCTTTCCATTCTACCAATGAATAATCTATAATAATTCGTAAATCTAGATCGGCTAATTGTTCTCGAATAGCACCTGCTCCAGTAGAGATCTCTCTATTTCGAAATGTATCGAAGCCCTGTGTAGTAAAAAAAAGCGGGATGCTGTATTTCCAGGATTGGATTTCATATTCGAATGAACCTCGTAATCGTAAGAAAGTAGGTTTTTTAACTATGGGCCTAGCAAAAGAAAAATTGGGATAGGATCTTATAGGATCTCCCCCCTTCAAAATCGGACATGAAAGTTTCCTTTCATCCGGCTCAAGTAGGTACACCAAATAAAGATAAAGAGGGGAGTTCTCGCTTTAAAATTCTAGAA---CCCCCCCCCCCCCAAAAAAAAAAGATCTACTCCTTACTCAAGTTCCCAGTGAAAACCAAGCAAGATTTCATTTCCTTCTTCCTTTTATTTAGATTTTATAAATTCTTTATTCAATTACGACATAAATGAAATGTGAAATTCTTGAGTAGTCTACTTCCCTTCAAATGATGAATGCCCTTACTTAATTAAGATTAAGGGAATACCTTGAAATTCATAAGGGATTTACTTGTCTATGTATCGTTCCATTCGATCTTTTAGGTCCCAACTTCACCTCGACGGTTATGTCACGATGCCCTTAAAGCCTATATGCGATGGCTAGACTCCTGTAACCATGACATATTTGTTGCTTACTTGAACATAATTTCTTTCTAAAAGAAAGGAATAATTTCACAAAAGAAAGAAGTCTTTTTACGAGGTACAACTATAAATTAAATTCTTATTTATTTGTTACGAAATCGACCATAGATCAATTCCCCTTTTTAGTTGGGAGTATTGAATACACCCATAATTCTGAGCTTCATGTTAATCCTCCCAAGAGACATGTCAGGTCCAGGGCATCCCGATTGGATTGAATGGGATGACAGTTTCTCATTCCGAATCTGTAAAATCAGAATTTCGATCAAATCACACATCGCAGTATACCAGGCCTTCTAATTCTTTAAGAGGTTTATCTAAAAGATTCGCAATATAACTAGGAAGACGTTTCAAATACCACACATGGGTTACTGGGCATGCCAGTTTGATGTAGCCCATTTGGTATCTTCGTATCCGAGAATCAACAAATTCAACTCCGCATTGTTCACAAAATTTCGGGTCTTCTTTTTCATCTCCGATTACTCGATAATTTCCACAAGCACAAATTCCACTTTTTATAGGCCCAAAAATTCTTTCACAAAATAATCCATCTTTTTCCGGTTTATTGGTTTTGTAATGAAAAGTATAAGGTTTTGTCACCTCTCCAACGATCTCTCCATTAGGTAGCATTTTATTGGCCCAAGCACTTATTTGTTGAGGAGAAACTGATCCAATTCGGAGTTGTTGATGTTTATACCGGTCGATCATAGAAGAAAAGTTCTGATTCATTCCGATTAAGCTTCCTTCCTATTAATCTGGAAGTTCTTCTCAGATACAAGGAAATGATTCAGTTCCAGAGCCAAAGATCGTAGTTCTCGAACGAGCAATCGAAAAGATTCTGGAGCATCCTCAGGATTAGGTATTGTTCCTCCAATGATCGTAGTACCAAGTACTTCCTGGCGAGCTCTAATATGATCAGATTTATAAGTAAGCATCTCTTGTAAAATATGAGCAACACCAAATCCCTCTAGAGCCCAAACCTCCATTTCTCCTACCCGTTGTCCCCCTTGCTTGGCCCTTCCTCTAAGGGGTTGTTGTGTAACAAGTGCATAATGTCCACTGGAACGTCCATGGATTTTATCATCAACTTGATGAATTAATTTCAAGATATAAGGCTTTCCTATTATAACAGGTTGTTCAAAAGGATCCCCCGTTCTTCCATCAAATATTCTACTTTTTCCTGGATACTCGAGTTCAAATACCCATGGATTCGCTGTTTGCTTACTGGCTTCATATAATTCAGAAAACACTAGTTTTCGCGAAGCTTCTTGTTCATATCTCTCATCAAAAGGCGTTATTCGATAATGTCTGTCTAGCAGACTCCCCGCTAACCCGAGTGAACATTCAAACATCTGTCCTACATTCATTCGTGAAGGGACTCCTAATGGGTTAAAGACCATATCGACAGGTCTTCCATCTTGCAAATAGGGCATATCTTGTCTAGGCAAAATTTTGGAAATGATACCTTTATTTCCATGTCTTCCAGCTACTTTATCGCCTACTTTGATTTCACGTTTCTGTAAAATATATACACGAATCGTTTCTGGATTATAACTAGAACCCCCTTTTTTCTGGATCCATCTCACATCAATAACTCGACCCCTACCACCTGTAGGTAGTTTTAGGCAAGTTTCCTTTGAAGTAGATACCTGAATACCAAGTATGGCTCGTAATAATCTATCTTCCGGAGCATACGACGATTCTTTCACCATCTGGGGCGTTAATTTACCTACTAAAATATCACCCGTCTCTACCCAAGATCCCAGCATCACAATTCCATTTTTGTCTAAATTGCGTAATAAATGGGCTTCTAAATGTGGTATTTCGTTAGTGACCCTTTCGGGGCCTTGGCTTGTCACATGAGTCTGAATTTCATATTTCCGTATGTGAAAAGAAGTATAAATATCTCCATATACCAAGCGCTCGCTAATGAGTACTGCATCTTCAAAATTGTAACCTTCCCATGGCATATAAGCCACTAATACATTTTTCCCCAAAGCGAGTTCGCCACCAACTGTAGCGGCACCGTCCGCTAAAATTTGTCCTTTTTTAATGCATCTACCCCGCTGAACCTGGGGGTTTTGATGCATAGAAGTATTTTTATTGGAACGTTGATACATAACTAATGGAATGCTTAGAGTATCTCCATTACCTGATAAAATGATCTTGTCAGTATCGGTATAAATGATCTTTCCCTCGTGTTCGGCTATAGCAAGAGCCCCTGAATCTAAAGCCGCTTGGCGTTCCAACCCAGTTCCAACAATGCACTTCTCGGACCTAGAAAGCGGAACTGCTTGACGTTGCATATTAGAACTCATTAAAGCCCGATTCGCATCATTATGCTCGATAAAAGGAATGAGGGAAGCTCCAATCGAAAAATATTGGAAGGGAAAAAAACTTCGAAGATGAACCTGTTCCCATGCAATAGTTAGGAATTCTTGGCGGTATCGAGCTGGAACAACCTGTTCCTCCTGAATACCCGGATTTAACGCCAAAGAATTTCCTGCCGCTACCGTATAGTATTCATCTCTACCTGGGGATAAATAAAGCATCCGTACCTTTTTTGATTTCTCGGAAATTTCATAAAAGGGGCTTTCTAGAAAGCCCCAATGACCAATCCTTGCATGAATTGATAAGGATCCAATAAGTCCAACATTGATTCCTTCAGATGTGTCAATTGGGCAAATACGTCCATAATGACTAGGATGGATATCTCGTATACGAAAACTGGCAGTTCGCCCTGTCAATCCTCCAGGGCCCAAATAACTCAATTTTCTCCCATGAACTATTTGTGTCAATGGATTAGTTCGATCCAAAACTTGAGATAATGGGTGTAAGCCGAAAAAAGACTCATAAGTAGTTTTTAATGGAGTTGAAGTTACCAAATTCTGAGGAGTCGGTATCAATTTATGCCTAATTGCTCCACATATAGTTCCTCGAACCACATTTTCTAAACGAACTAAAGCCAATCCGAGTTGATCTTGTAAAAGATCCGCTACAGAACGAATACGTTTATTTTTCAAATGATTCATATCGTCAAGTGTACCCATTCCAAATTTCATTCCAATCAAATGATCCGTGGCTGCCAATATATCTCGCGGTAACAAAAATGTATTGTTCTGAGGTATATCAAGGTTCAGCCTTCGGTTCATATTTCGTCGACCAATCTTTCCTAATTCACATCTTTGTTGAAAGAATTTCTTTTGTAATTCCTTACATAAGGATTCAGAAAATACCGGATCCCCGCCTACACAAGCAAATTCTTGATAAAACTCCAAAATGGCATTTTCTTTTGACCTAATTTTTTTTTTCTCCTTATCATTCAGAAAAGACAAAAAAATTTCAGGATAACAAACATTCTCTAGAATTTCTCTTAGATTCGAACCCATAGCTGATGATAGAACTAGAATAGATATTTTTTGTTTCCTACTCACACGAGCCCATATCCTTGCTTTTCTATCAATCTCTAATTCTGATCTTCCTCCCCAATCTGATATTATGGTGCCGGTATAGACCGAAATTCCGTTATGGTCCAATTCTGACCGATAATAAATACCGGGGCTTTGCAATATTTGATTGATCACAATTCTGTATATTCCATTTACTATAGAAGTTCCCAGAGAATTCATTAGAGGAATGTTTCCAATAAAAATTGTTTGTTCTTGCATGTCCCTACTCGTTTTCCAAATTAATCCCGCGGATACATATAATTCAGAAGAATATGTGAGTGATTCATACACAGCATCTCTTTCTTTTATCAAGGGTTCTACTAATTGATATGTTTCCACAAATAATTGAAATTCCATTTTTTGATCTGTATCTTCAATTTTTGGAAACTTATAAAGTTCTTCCGTTAAGCCCTGATCAATGAACCTACAAAATCCTTCAAATTGTATCTGATTAAACCCAGGTATTGTAGACATTCCTTCATTTTCATTCCGGAGCATTTTAAATTTCCCATTTATCTAAAAATCCCATTATTGTTTCATTCTTCATTGAATCATATAGATGATCTAGCAATAATGGAATTTATATTCTGTTTACTGAATAACATGAAATTTTCCCCAACTCCCTATATGGAATGTATGAAATACGTATGAACGGAGGAATAAAGAGAATAATTTTCTACTCAAATTGGAATTTGCAACAGATACAAGTTGATAAAATATGCCTAGAAACAGAATTCTGCCACTTAGACTTATTATGTTATGGGATTTTGTATAGAATATCAAAACAAAAATGATTCCATTTCTACCATTATTATGATATTACATATTCTAATCTGGTTGAATACAAAAAAAATAAACAGATTCGGTATTTGATCTTGTCACTGAGATAAAGACATAAAAATTAGAACCAATATAGAGTCGA---TTTTTTTTTTTTTTTCACTTAACCCTCTTTTTTTCATGTATTCCATTCTTCAAAAAATAATTCGCAGAGAAGAGAGATATTTTTACCTATTTTTTAATAGAATTTGTAGAATACGATTGTGAAGTGTATAAGAGGGGTTGTATTTATTAAACATGTGCAGATATAGCTATCTATATATATCTGTCTTCCCCCCTATTGCCGTTCTATTCGGGGCAGCGCGGGTCGTGTGCTCTATCAAAATTTTTATTTTTTATTCAATGTATTTGTATTTAATTTAATGAAAATTTGAAGCAGGATAATTTTCTGATAATTCTCTATAGGCAGCATATAGAAATAAAATACCCCATTAGATATCTGTGTAACAATTTCGATTCTGGGGTTTACATATACTCATAATTGTTGTTATAATTGAAATTGAGAAGGATTTTTTTTTTGAAAAGAATCCATATTGATTAGTTATGTATCAATTTGTATTTTATTATGTCATTAGGAAAACACAAATTAAGATTCAAATCGAAGAATCGTTCATGAATTCAGAGTCAGCAGTCAATAGTTAATGGTTCAAATTTGTCATGAATTTTGGCTTTTGTGACTGAAAATCCACATTTTATTTATAGAAAAGGGAGGAGAAGTTTTTAGGTATTGTGTGTTTTGAGATACTATACAATCAATCAAAGGAGTGGATCAAATCCAATC-AAAAAAAAAAGGAAGGATTTTTTTAGGAAGGGGATTAAGAAAACAGGATTCAAAATGCAAATACAAAAAAGAAGTTCAGTAATCCAGGAAAATTTTCATCTATTTTGTATCCTTTTGGCGACATGGCCGAGTGGTAAGGCGGGGGACTGCAAATCCTTTTTCCCCAGTTCAAATCTGGGTGTCGCCTGATCAATAAAAGACTCGGAATCTCCCATTCTGTTCTGCTGATATAACTAGCCCGATTATTCCCCAGCAGAAGCAGAAGAAAAGGACCGTTGATACTTGTTTGATTCTAAGCATCAGGTCTGGGGGTTTTCTAAAAAATTTTAAATCCCTGAATCCTAGATACAAGGAAAGATTATAGTGATGGAAGGGGTCGGAATTTATATATGGACTCACGAGAGTCTCTGAGTGCTCGGGCATTGAATCAATATTAGATTGGATGGATAATTGGCTTTTTTTATAGAAAAAGTGCAAAAAGAAATTCTTTCTTTTTGGTAAACCCCTAGTCAAGAAAAGAATATAATAGACTGCCTCCCGACTCTTTCACAGAGACAATTGGGAAACCGTATGAATTAGATCAAATGGGAAATAGAGGTATGGAATAGAAAGTGATCTATCTTTTTATGCTTTTTACTTATGAAGATCAAC-AAAAAAAAAAATAGGCCTTAATTATTCCTACATGTTTTAAATTATTCCTCCATGTTTTATTAGTAGTATTCCTTTGAAATGTCACTACCTATTTTCTATTTTGCTTGTTATGTTTAATCTTTCCCGATTCGAAATCATATAGGAATTTCTGATAAATGGATTTATTGGAATAAATCCATTTATTGGATTGGTTCATCGATAGTGTTGGGTCAGAATCCCTTTTTGACTCTGCGTCATTGATTCCACTATTATTAGTGAGCAATAATGGAAAAATTCTTTCATATTCATAGAAATAGGGGACATAATTCACATGGATATAGTTAGTCTCGCTTGGGCTGCTTTAATGGTAGTCTTTACATTTTCTCTTTCACTCGTAGTATGGGGAAGAAGTGGACTCTAGAGGTACTAATTGAGTTGAGGAATCAAACTGTATCAATTGTTTTCTAGATCGTTCTGAAAAGCGCTTTTAACGATTTAAAATAAAAATATCTTCATTTCGAAATTCCATTGGATTCTAGTGGAGTTAACGTAGTATATGAATAATACTCTTTGAATGAAAGAGATATTTCAATGATTCCCATGTTTATATTTCGAAAGGAACGAGAATACAGATGATAGGAAATTTATTCCAACTAAATTCTTCCTAAATTTTCTATTTCAACGAATAGGCTCTTACCAGAATTATAGATGAACAATGAGGAAGACCGGACTTCTTTTTTATTTGTTTTTTTATTTGTTTCCCTTCTTACTGTTCAAAGAAGAAGTCGTTCTGTTAAGTATACACACCCTTTCTATGAGAAACAATATAGAAATAGTGGTTGTCTAAGGAGATACTATGTATAATAAGACCTTGCCTTGGGAGAGTCACATATTATGTTATGCATTTACTACTTTTTTTTATTTTAGAAATTTGATTTATGCTTTATCGATTCATTTCATATCATGGTTCAAGCGTTAAAAATCGGTAAGGTTTACTATTCTTTTTCGAAATTCGAAGAAGTTCCCATAGAACTCTTGTCGATGGTTCAATCAATTACTTCTTCGGAATGCTAAACTAAAAAACTATTTGATTTTATTAATAATTTTATTAATAAACTTTCCTTCATTGATTTGATTATTTCGATAGATACAGGATTCATATTGGAAAGAATAAGAAATCTAAGAATTAGAACCATAAGAGTAAGAGTTCTCTTTCGATTATTTCAGATTGATCGGAACAAATAGATGTAGCAAAGGAATAGGGTGCTATGTACATTCCATATATGGAATTGATATCTACAGCATATATTATATGGAATTAATATCTACATATATGCAGATAATATTGTAATGAAGATAATATTGTAGATTAATCTATATTAATTAAGCTTTTCTTATTTTATTATAAAGTATAACTTTATATACTGTATTACTTTATACACTACAATAAGACTCATAGAGAGTATGGTAGAAAGAAAAATTCATATATTTCTTTCTACCATACTATCGGATCACATATAATACTGTCGATTCTAGTCCGCTCATTTCATTTAAGACGCGAAATTGGAATCCTTTTCATTTGATTTTTTCAATCATCGATAAGAACTCAGAAGTCAAGTTTCATTCAAATGAATTAATCATTTTGACTAACTGTTTTTACATAAATGATAAGTAGAAAAGCAGTAGGAACTAGAATGAACAGTGCAGTAGCAATAAATGCAAGAATATTTACTTCCATAATCTCATCGTTTTTTTAATTCACAATAACTCGGGATTTAATCCCATAGAGATGATAAATCTTTCGCCTGTAAATTCAATGGATGAATTACCTCTCGATGATATTGAATCGGATCAATATCATGAATAAGAATAACAATATCTGAGCTATCAAATCAATTCATCGTCGAGAATTGAATAGTATATCATAGGAAGATCATTTATCCATACCGAATCAAAAATGGGATTCCTGACCAATCAAGAATCCTTTTATTTATCATTCTGTTCTTTCTTTTCTATAACCTACCCTACACCTTCCTTGTATCATCATCAGATGAAGTATCATCTGACCACCGTTCCACTTCCATTAGTCACAAACCAAAATAAACAATAGAAGTGAAATGGAAAAAGAAAGAAGTTAAGTTCTAAACTCTGTTTTTTAATGATCTAATTTTCTTAGAAGACAAATAAGTGTGATAAAGATGAATCCCGGTAGAAAAGATCTAATATTCCATCAATTTAGGGTTTTCGACGAGACTCCTAAAAAAAAAATAGGAAGGAAGATTGATTCATTCCATTCCCTCGCTAAATTCATTCTCTCGCTAAAAGGGGTGGGATCCTTGGTTGATCTTTATCTTTCTTTTATCTTCCTTCCTTAGATTATTAGGACTGGGACACATATATCAAAAGCTCAGTGTGCAATTTGAATGAAATAGATTTTTCAAATTCAAATTAGTAATTGAGGTTACACAAAATCAGAGCCAGAAAGGGAGATAGTTTAATCTGGAAAAATATTCCATGGGGGAATTAGATTCCATTTTTTTGGGGGGTTCGTACAAGAAACGAATTCCGTTTGTGTATATGCTCCGGGGAAACATAGGGTACTCTATTCCATATTCCATTACATGGATCGGGAGCAATCAAAAATCCAGACCCAGTATAGTATCTTTTGGAATTCTGAACTGAATATAATGCTACAACAATTGTACTAATCCACATATGTCTTTCTTCCATCAATCAGTACTAGTTGAAGTAATGAAAAATTTTCATCTATTTGTTTGATGAGAAATGCGAAAGGAAAG-AAAAAAAAAGGATCTCCCTTGGGAATGAAATCCTGCCCCCCCCTGTCCCACCTTTCACAGAAAAGAGAGAGTTGAATTGATGTATTTATTGGATCCGTCGGGACTGACGGGGCTCGAACCCGCAGCTTCCGCCTTGACAGGGCGGTGCTCTGACCAATTGAACTACAATCCCAGGGAAATAAGGGATATAGCAGAAATTTTTATTCTTTTTTATTCCTACGTATCGGGTATTTATGAAGGACAAGGGGTTATACCATCTCATGGTAGATTGGCGAATTATTGGGCCGAGCTGGATTTGAACCAGCGTAGACATATTGCCAACGAATTTACAGTCCGTCCCCATTAACCGCTCGGGCATCGACCCAGGAAGAATCAAATTTAGGCTTAGTGGTAATCCATGATCAACTTCCTTTCGTAGTACCCTACCCCCAGGGGAAGTCGAATCCCCGCTGCCTCCTTGAAAGAGAGATGTCCTGAACCACTAGACGATGGGGGCATACTTGCCCGACCGCCATCATACTATGATCATAGTATCATCAGTTTTTTGAAATTGTCAATATAATGGTATGATTAGATCCAAGGTCTCTTTCCATTTTTCATGATTTCATAAAATTTTTGGATTCGTGATTCATGAATTCTTCATTCTAATCGCCATTCATTCTATTTCTATTATATAGATATTTTATATCTATTATATAGATTATTTATTATATAGATATATTAAATATATAGAAATCTATTATTATTCTATTAAATTAGAATAATAAATAATAGAATAAAAAAAAAAAAAATAGAAAGAAATAGTACAAAAAATAGGATTCTTTCCGGGAGTGATCTGTCCATCAGGGGGTTAAATTCCATTTCTTCCACTTTTATTGATTCATTCATTGTTAAGATCTGCCTATCTCTATCTCACACTAAACTAGTAGATTAACAAACGATAAATCCGGGAAGAGGGATCAAGAAGTTAGCGAAATTTTTTTTTTATCTAAGTTTTTCTAATAATAATTTCGTTCAGGGGACAAGTAGAGTCTATGATTTGATCAAATATCTTGAATCTATGTCGAATTGGTAGGTGTACATGTATCAATCAAGTGAATTTCGTTCTGATGGGAATAAAATCAAGTCAATAAAAGAAAAGCAATTAAGGTTGACC-----TTGAAACAATTCATTGTATTTTTCTAGACTTGCGAGGTGCTAGGTAAATAAAATTTCTTATTCAAGAATGAACCACTAACTAGCCACTATGAGTCTACTGGATGTACTTATGTATATAATATATGTACATAGATCTATTTTATCCACATAGTGACTCATTTAAGAATTGAATCAAATAGGCCCTTTTAACTCAGTGGTAGAGTAACGCCATGGTAAGGCGTAAGTCATCGGTTCAAATCCGATAAGGGGCTTTGTCCCCTTTTTCATAAAACTCCAGTCATAGTATTTATTTTTGAAGGGAGAATAGAGATATTGTTAATATTTGTAATAAAAAAAGTAATCAACTATATAAATAGAATAAGTTATCATTCTAATGAGTTAGAGTCTATTATAATGAATTATACTATAAGTATAGTATAGTATAGTAGTTATAAAGTTGAACGTTTGCTCAATAAATTAGAATTATCATGAATAATGATAAGTCGCCTCTTGAATCGCCAAATACCCCTACTTTCCATTATACCAATCAAATCCATTATAAAAATTATAAATCAACAAACAAAAGAAAAAGTAAATAAAAGTAAGTGGACCTGACCCTTTGAATCATGACTATATCCGCTATTCTGATATAAAAATTCGATAGAGATAAAATTGGACCTGTTGACCCCCTTTTTTTTATTTCATTTCTTTGGATTTCTTTGGACTCCACAAGAATTTGTCGATATTTCCGATTAAATCTTCTTGTTCCTAGATGTTCCATAGGAAAAAATTGTTATTCCGTTCTCCCACGGAAAAAGGTTTAGTTTATTCCAAGTCACAACATAAAAACCTTTTTTAATAGCTTTCTTTGATTCCAGACTAAGATTAATTTTAATCTATATAATTTTATATAATTTAATTAAATTAATAACTTAATTTTAAATTAAATTCATTTAAATTTCTATCTATATAATATTTATATTATATATTTATTTCTATTTATCATT------TATCTATATAAATAATAGAAATGGAAGATTGATTTATCTATTTAGATGTATATCTATCATATTGTGGCTTCATGTACCAAACATTTTCCTATCAATCCATCCGATATTTTTGCTCCGACAATGTGATGGAGAATGGATGCGAGAAAGAGACTTTCATTTCCAGTCTCCTTTTTTTTATTTAATATTGTATTGAATTAAAATTTCAATTTAATGAAAAAATAGAAAATTCTCTCTTTTTTTAACAGATAAAAATAAATAGAAAAATATTCGAAGTATCTTTCTTTCTTCGACCCCGGGAAAGATAGACTTTGGAGTTTTAGATTCATCTGAAGGAAAAGGAAACATAACAAAGAAGACACTAAAAGAAAATGAAAAAAAAAAAAAGTAAAATAAAAAAAAAAGTAAATTAATAAATAAAATTCTGATACTTTAGTAGTTTAGTATACATAGAAATTAGAAGAATCTATAAAAATTTTTATTTTCTTAATATCACGAACAAGATCCAAGAATAAGATTATGATTAGTTAATGGAACAAGGGGATAGGATAGGTCTGAGGATCAATTGGTAGCGGGAGAGGGAGTCGTGCGTTCCTTGAACAGTTCTTTCAAAAAATTCATCTATCTGGTTGATAGGTTATAAGAAGACAATTCATAGTTCCGATTCTTATTCTTACTAAGAATAAGAAGGAATAATCAAATTGAGTTCATGATTTACCTAGGTCAGGTTATAGACCAATAAAGGATTTTTAGCTTCGAAACCCATTAGAAGGGGCAGTGCGCGAGAAATCATACATAAATGATCGAATCTTCAGACGCCCTGAAAATGCTATGAGGTGTTCGGAAATGGTCGAAGTAGTTTAATAGGAGGATTACTATGACTATAGCCCTTGGTAAATTTACCAAAGACGAAAATGATTTATTTGATATTATGGATGACTGGTTACGTAGGGACCGTTTCGTTTTTGTAGGCTGGTCCGGTTTATTGCTCTTTCCTTGTGCCTATTTCGCTTTAGGGGGTTGGTTCACAGGTACAACCTTTGTAACTTCATGGTATACTCATGGATTGGCCAGTTCCTATTTGGAAGGATGCAATTTCTTAACGGCCGCAGTTTCTACTCCTGCTAATAGTTTAGCACATTCTTTGTTGCTACTATGGGGTCCTGAAGCACAAGGGGATTTTACTCGTTGGTGTCAATTAGGTGGTCTGTGGACTTTTGTTGCTCTTCATGGCGCTTTCGGACTAATAGGTTTCATGTTACGTCAATTCGAACTTGCTCGATCTGTTCAATTACGACCTTATAATGCAATTGCATTCTCTGGCCCAATTGCTGTTTTTGTTTCTGTATTCCTTATTTATCCACTAGGTCAGTCTGGTTGGTTCTTTGCGCCTAGCTTTGGTGTAGCAGCTATATTTCGATTCATCCTCTTTTTTCAAGGTTTTCATAATTGGACGTTGAACCCATTTCATATGATGGGAGTTGCCGGTGTATTGGGCGCGGCTTTGCTATGCGCTATTCATGGTGCTACCGTAGAAAATACTTTATTTGAAGATGGTGATGGTGCAAATACATTCCGTGCTTTTAACCCAACTCAAGCCGAAGAAACTTATTCAATGGTCACCGCTAACCGCTTTTGGTCCCAAATCTTTGGGGTTGCTTTTTCCAATAAACGTTGGTTACATTTCTTTATGTTATTTGTACCAGTAACCGGTTTATGGATGAGTGCTCTTGGAGTAGTGGGTCTAGCCCTAAACCTACGTGCCTATGACTTCGTTTCTCAGGAAATTCGCGCAGCGGAAGATCCAGAATTTGAGACTTTCTACACCAAAAATATTCTCTTAAACGAAGGTATTCGTGCTTGGATGGCGGCTCAAGATCAGCCTCATGAAAACCTTATATTCCCTGAGGAGGTTCTACCCCGTGGAAACGCTCTTTAATGGAACTTTAGCTTTAGCTGGTCGTGACCAAGAAACCACCGGTTTCGCTTGGTGGGCCGGAAATGCCCGACTTATCAATTTATCCGGTAAACTACTAGGGGCTCATGTAGCCCATGCCGGATTAATCGTATTCTGGGCCGGAGCAATGAACCTATTTGAAGTGGCTCATTTTGTACCAGAGAAGCCTATGTATGAACAAGGATTAATTTTACTTCCCCACCTAGCTACTCTAGGTTGGGGGGTAGGTCCTGGTGGGGAAGTTATAGACACCTTTCCATACTTTGTATCTGGAGTACTTCACTTAATTTCCTCTGCAGTATTAGGCTTTGGCGGTATTTATCATGCACTTCTGGGACCTGAAACTCTTGAAGAATCTTTTCCATTCTTCGGTTATGTATGGAAAGATAGAAATAAAATGACCACAATTTTAGGTATTCACTTAATCTTGTTAGGTATCGGTGCTTTTCTTCTAGTATTCAAGGCTCTTTATTTTGGGGGCGTATATGATACCTGGGCGCCCGGAGGAGGAGATGTAAGAAAAATTACCAACTTGACCCTTAGCCCAAGTATTATATTTGGTTATTTACTAAAATCGCCCTTTGGAGGGGAAGGATGGATTGTTAGTGTAGACGATTTGGAAGATATAATCGGAGGACATGTATGGTTAGGTTCCATTTGTATCCTTGGTGGAATCTGGCATATCTTAACCAAACCCTTCGCATGGGCTCGACGCGCGCTTGTATGGTCTGGAGAGGCTTACTTGTCTTATAGTTTAGGTGCTTTATCTGTTTGTGGTTTCATTGCTTGTTGTTTTGTATGGTTCAATAATACGGCTTATCCTAGTGAGTTTTACGGACCTACTGGACCAGAAGCTTCTCAAGCTCAAGCATTTACTTTTCTAGTTAGAGACCAACGTCTTGGGGCTAACGTGGGATCCGCTCAAGGACCTACCGGTTTAGGTAAATATCTAATGCGTTCCCCGACTGGAGAAGTCATTTTTGGAGGAGAAACTATGCGTTTTTGGGATTTGCGTGCTCCATGGTTAGAACCTCTAAGGGGTCCAAATGGGTTGGACTTAAGTAGGCTGAAAAAAGACATACAACCTTGGCAAGAACGGCGTTCCGCAGAATATATGACCCATGCTCCTTTAGGTTCTTTAAATTCCGTGGGTGGCGTAGCTACCGAGATCAATGCAGTCAATTATGTCTCTCCTAGAAGTTGGTTAGCTACCTCTCATTTTGTTCTAGCATTCTTCTTATTCGTAGGTCATTTGTGGCACGCGGGAAGAGCTCGTGCAGCTGCAGCAGGATTTGAAAAAGGAATTGATCGTGATTTTGAACCTGTTCTTTCCATGACACCTCTTAATTGAGACAGGAGATCCAATGTTTGAAGTCGGAATCAATTTGATTCCATCATACATATTGGAATCGAGTCATACTTAAAAAGTATTCTTTTTTTC-TTTTTTTTTTTTTTTTCAACTCATTTCTATCTAATTTCTTTTTTCTAATCTATTTTTTTATGGCTTGGCTAGGTGGGATAGCCGAGCCATTCCCTTTTCTTTATGATACTGGTCCGGGAAAAACCAATAAAGAAACAGCTCTATCCAACGAGCAAAAGGAGAGAGAGGGATTCGAACCCTCGATAGTTCTTTGTTCAGAACTATACCGGTTTTCAAGACCGGGGCTATCAACCACTCAGCCATCTCTCCGAAAGGCAATTTTTTTTATTCCTCCGAATAGAACATAGCCATATGAGTGGATACCACCACTATCGGTAGAAAGATATCAGATGTGAATCTAGAGAATCTAGAGGTCGATCTATCTATCCATAGAAATAGATGCATGATCCAGCATGTCCATTTGTGAAATAAAAAAATTCCATTCCCCTCGACTACATACATGTACGAATAAAGTGGTATAAAAATTAGTATAATAATAAGTTATATAGAGTCAATCAATGTATTCATGGAAAAATCCCCCCATGATGGAGTTTATCATAATTTTTTGGCTGATAGAGGGATCAAATGGTATAGTTCATTTATTGGTAGCTTGGAGGATTAAAAGCATGACTATTGCTTTCCAATTGGCCGTTTTTGCATTAATTGCTACTTCATCAATCTTATTGATTAGCGTACCCGTTGTATTTGCTTCTCCTGATGGTTGGTCAAGTAACAAAAATGTTGTATTTTCCGGTACATCCTTATGGATTGGATTAGTTTTTCTGGTGGGTATCCTTAATTCTCTCATCTCTTGAACCTATTCATCCCAGCTCCAAAAATGAAATGACCCCCCTGAATTCTTTTTGGTTGTGAGACACATTAAAATTTAATATAAATCCCCAAAATGCAAATAAAGAAAAC-AAAAAAAATTAGAGGGGGGTCAAACTTTTTAAATGAAAAAAAAAAAAAATGAATAAATAAAATAGTTGGAATCACCCTGAAGAGAGTCTCTGGCCCGGTACTACACAAATAGAATCCAGGCATATATATATCATATATGTGTGGACATATTGCGTATCAAGAACGAAAAAAATGCGGATATAGTCGAATGGTAAAATTTCTCTTTGCCACGGAGAAGACGCGGGTTCGATTCCCGCTATCCGCCCCAATTTTATTTAATTATTTAATATGATAAAGGGTTCGGTATAGTTGGCCGTGATAGTGTAGTGGTTCTACCCCCCCTCTTTTCCTCTCACCCCAAAATAAAAACTAGTAATTAATTACTTAATTAATTACTAGTTAACCGAGTCAAACCTCATTAAAAAAAAAAAGATGTTGCGGAGACAGGATTTGAACCCGTGACCTCAAGGTTATGAGCCTTGCGAGCTACCAAGCTGCTCTACCCCGCGCTGAAGAGAAGAACTGAAAACTAATAAAAAAACAAGGATTGAATGCGCCCCTCTACCGTATCTGTACAAATAGAATAGCCCATTTATACAGAATGGTAAAGGGACCTCTATGATCATCGATCATAGAAATGAAGGGATCTTTTAATCCTTACCAACTTGATCTTGTTGCCCCTGGCAACAAACATGCATGAACCATTTCGCGAAGTATGTGTCCGGATAGTCCAAAGTCTCGATAGTTAGCTCTCGGTCTTCCGGTCGAAAAACAACGTCGATGAAGGCGTGTAGGTGCACTATTCCGCGGTGGGGATTGTAACTTTCCATGAATTTCCCATTTGTCACTCAACGAATGAACTTTGCTTATTTCTTTTTTTGAGGATCGACGAATCAAATGATATTTCTGTTCCAATTTTTTCCTTTTCTTCTCCCTCTGAATCAAACTTTTCCTTGCCATAATGGTTCAGTTCCTATTAGTATCCATGATACAAGTCGAATCCTAGATGTAGAAATATAAGAAGGTGGACCTCCTCCCCATCAAAAGAAATGAGACTATCGCGGATATAACACACTAAAAAATTAACCAAATTTACCCGATGTAGAGGCAATCAAGAAAGCCGCATAAGTGAATATATAACCTACAGAAAAGTGGGCTAATCCAACCAATCTTGCTTGTACAATGGAAAGTGCCACTGGTTTATCTCTCCATCGAATCAAATTGGCCAAAGGTGTACGTTCGTGAGCCCATGCTAAAGTTTCAATCAATTCCTGCCAATATCCACGCCAGGAAATTAAGAACATAAATCCAATAGCCCAAACAAGATGTCCAAATAAGAACATCCACGCCCAGACCGATAAACTATTCATACCAAAGGGGTTATATCCATTGATAAGTTGGGAAGAGTTTAACCATAAATAATCTCTTAACCATCCCATCAAATAAGTGGAAGATTCATTAAACTGCGAAACGTTACCCTGCCATAATGTGATGTGCTTCCAATGCCAATAAAAAGTAACCCATCCAATAGTATTTAACATCCAGAAAACCGCCAAATAAAATGCGTCCCAAGCCGAAATATCACAAGTACCGCCTCGTCCCGGGCCATCGCAAGGAAAACTATAACCGAAATCCTTTTTATCTGGCATTAACTTGGAACCGCGCGCATCTAAAGCACCTTTTACTAAGATCAATGTAGTTGTATGTAAACCTAGAGCAATAGCATGATGAACCAAAAAGTCTCCAGGACCTATTGTTAAGAATAGTGAATTACTATTCTCATTAACAGCATTTAACCAACCGGGCAACCATATACTTCGGCCCGCATTGAATGCCGGGCCGCTCGTTGAAGATAAAAGTACATCGAACCCATATGAAGTTTTACCATGAGCAGATTGGATCCATTGAGCAAATATGGGTTCGATCAAGATTTGTTTCTCCGGAGTACCAAAGGCAAGCATGACATCATTATGAACATAAAGTCCCAAGGTATGGAACCCCAGAAAGAGGCTGGCCCAACTTAAATGGGATATGATAGCTTCTTTATGGTCTAACATTCTTGCCAATACATTATCCTCATTCTGTTCCGGATTATAATCTCTAATGAAAAATATAGCTCCGTGAGCAAAAGCTCCTGTCATGATGAACCCTGCGATGTATTGGTGATGCGTATATAACGCAGCTTGAGTAGTAAAGTCCTGTGCTATGAATGCATAAGCAGGTAAAGAGTACATGTGTTGAGCTACCAAGGAAGTAATAACCCCTAAAGAAGCTAGAGCAAGACCTAATTGAAAATGAATTGAATTATTGATTGTGTCATAAAGACCCTTATGGCCACGCCCCAATCGTCCCCCCGGAGGAATGTGTGCATCTAAAAGATCTTTCATACTGTGCCCAATCCCGAAGTTAGTTCTATACATATGACCAGCAACGAGAAAAATAAATGCAATAGCTAAATGATGATGAGCAATATCAGTCAGCCATAAACTTTGCGTTTGTGGATGGAATCCCCCGAGAAGGGTTAGAATGGCGGTTCCTGCTCCTTGGGAGGTACTAAATAAATGACTACTTGAATCGGGGTTTTGAGCATAAAGATTCCACTGACCTGTAAAAAGTGGGCCTAACCCTTGGGGATGTGGTAATACATCTAAGAAATTATTCCATCGTACGTACTCGCCTCTGGATCCAGGAATAGCGACATGCACTAAATGTCCCGTCCAAGCTAAGGAACTTACTCCGAAAAGTCCTGACAAATGATGATTGAGACGAGATTCGGCATTTTTGAACCACGAAACACTCGGTTTCCATTTCGGTTGTAGGTGTAACCAACCTGCTATTAAAGATATGGCAGAAAGAAATAATAGAAAAAGAGCTCCAGTATAAAGATCTTCATTAGTGCGTAAACCGATTGTATACCACCACTGATAAACACCAGAATAAGCGATATTCACTGGGCCAAGAGCACCCCCTCGAGTAAAAGCTTCCACAGCCGGTTGACCAAAATGAGGATCCCAAATTGCATGAGCAATAGGCCTTACATGTAAAGGGTCCTGTACCCATGACTCAAAATTTCCTTGCCAAGCTACATGAAACAAATTTCCGGAAGTCCACAGAAAAATTATTGCTAATTGCCCAAAGTGAGAAGCAAAAATATTCTGATAAAGACGTTCTTCAGTAATATCATCATGACTCTCGAAGTCATGTGCGGTAGCAATACCAAACCAAATACGACGAGTAGTGGGGTCCTGAGCTAAGCCTTGGCTAAACCTTGGAAATCTTAATGCCATAATGCTTTTCAAATCCTCCTAGCCATTATCCTACTGCAATAATTCTTGCTAAGAAGAACGCCCATGTTGTGGCAATTCCACCCAGAAGGTAATGAGTTACTCCTACAGCACGTCCTTGTACAATGCTCAAGGCTCTAGGCTGAGTAGCAGGAGCAACTTTTAATTTATTATGAGCCCAAACGATGGATTCAATAAGTTCTTGCCAATAACCACGTCCGCTGAATAGAAACATTAAACTAAAAGCCCATACAAAATGAGCACCTAGGAAAAAAAGGCCATATGCAGATAATGAAGAACCATAAGACTGAATTACCTGGGATGCCTGTGCCCATAAGAAATCGCGGAGCCACCCATTAATAGTAATGGAACTCTGTGCAAAGTTTCCTCCTGTGATATGAGTTACTATTCCCTGATCACTTATACTGCCCCAAACATCTGACTGCATTTTCCAACTGAAATGGAATATTACTACCGAAATTGCATTGTACATCCAGAATAGTCCTAAAAAGACATGATCCCAAGCCGATACCTGACATGTCCCCCCTCTTCCCGGCCCATCACAAGGAAAACGAAAACCAAGATTTGCTTTATCCGGTATCAAACGGGAGCTACGAGCAAATAGAACACCTTTCAGGAGTATCAATACCGTCACATGAATCGTAAATGCATGAATGTGATGGACCAAAAAATCTGCGGTTCCTAATGGAATAGGTAACAAAGCCACTTTGCCGCCCACTGCTATTAAATCACTACCCCCCCAAGTTAAACTGGTGCTTGTTGTTGCACCAGGAGCTGTTGCACCAGGTGCCAAAGCATGGGTATTTTGTATCCATTGAGCAAAGACGGGTTGTAATTGTATAGCGGTATCTGAAAACATATCTTGGGGACGCCCTAAAGCGCTCATGGTATCATTATGAATATACAAACCAAAACTGTGAAAGCCTAGAAATATACATGCCCAGTTGAGATGTGATATGATTGCATCGCGATGTCTAAGGACACGATCTAATAGATCGTTGTATCGAGTAGTTGGATCATAGTCTCTTACCATAAAAATGGCTGCATGCGCAGCAGCACCAACTATGAGAAATCCACCAATCCACATGTGATGGGTGAACAATGACAGTTGTGTACCATAGTCAGTAGCTAGATATGGATAAGGGGGCATGGAATACATATGGTGAGCCACAACAATGGTTAAAGAGCCTAACATAGCCAGGTTAAGAGATAATTGAGCATGCCATGACGTTGTTAGGATCTCATATAGACCTTTATGGCCCTGGCCTGTAAATGGACCTTTATGAGCTTCTAAAATATCTTTTAGGCCATGACCAATGCCCCAGTTGGTCCTATACATGTGACCCGCTATCAGGAAAAGAATTGCAATAGCTAAATGATGGTGTGCAATATCGGTCAACCATAGACCCCCAGTTACCGGATCTAATCCTCCGCGAAAAGTAAGAAATTCCGCATATTTTGACCAATTCAAGGTGAAAAATGGGGTTGCTCCCTCGGCAAAACTGGGATAAAGTTGAGCCAAAAGATCCCGATTCAAGATAAATTCATGAGGAAGTGGTATCTCTTTAGGATCTACTCCAGCGTTTAGAAATTGGTTAATCGGTAAAGATACATGTACTTGATGTCCCGCCCAAGAAAGAGACCCAAGTCCTAGTAGACCCGCTAAATGGTGATTCAACATAGATTCTACATCTTGAAACCAAGCCAATTTTGGAGCAGCTTTATGATAATGGAACCAACCAGCAAAAAGCATTAACGCTGCAAAGATTAATGCACCAATTGCGGTACAATAGAGTTGTAATTCATTAGTTATTCCAGATGCTCGCCAAATCTGAAAAAAACCAGAGGTTATTTGTATTCCTCGGAAACCCCCGCCCACATCACCATTCAAGATTTCTTGGCCCACTATTGGCCAAACCACTTGGGCACTAGGCCTAATGTGAGTAGGATCGCTTAACCATGCTTCATAGTTGGAAAAACGAGCACCGTGGAAATACATGCCACTCAGCCAAAGAAAGATGATGGAGAGTTGACCAAAATGGGCACTAAATACTTTTCGAGAGATCTCCTCCAAATCACTGGTATGGCTATCGAAATCGTGAGCATCAGCATGTAGGTTCCAGATCCAAGTGGTAGTATCAGGGCCTTTAGCTATTGTTCTTGAGAAATGACCCGGTCTGGCCCATTCCTCGAAAGAAGTTTTTACGGGATCCCTATCTACCAAAATTTTTACTTCTGGTTCCGGCGAACGAATAATCATTGAGTCCTCCTCTTTCCGGACAACACATACAAAGAGACCTGCCAACTAAATAATTAGCGAACCTCTGAGAGATTTATATATATATAGAATTAGTTTTTTTCTCTTCTATTCTATTTCTATCTCCCATATATCTATTTTCTTTAGTTATTCACTAGAGCAATTATGATTTGGAAGTCGATCCGGGGCAAGTGTTCGAATCTATTATGACATAGCCATGAGGCGCTCAACGGACCTTTTAAATCTTTTAAAATCCCTTTTTGGGCTTTGGATTGATGCAAAACAACTTTTTTGTGCAACCTAGTGCATATTGTATTCGTATCTTAATTAGAAGTGCTTAGAAGTAGATGCTTCATGTTTTACATAGAACATATTACTATTACTCTATTCCAATCTAAATTTCAAATCATGATTCTAAATCATGCGAGCAGCCATTATCCATTACTACGAGATATCCCAGTATCTTATCTATATTTAGTCATTTGAAGGTCTCTTTTATTAGTTTTAATAGTAATTCGTTTTATCACTAG--------AAAAAAAAAAAAAGAAAGATATTTTGTACTCTATCTCTCTATCTTTTATTCCTACGAAATACCAAACGAAATAGAACGATTTTAGAAAGGATATAATGAAATTCTTTGATTGGTTTTCCCAGAGGAATGATCATTTTATTTGACTGATGGGGTCAACAAACAATTAATTCTAACAAATATAAAAAATTCTAACTAAATAATAAATAAACAGAGTCTTCTTTTATTCGAAACGTCTAGTGATCTTCAACCAATTATGTGCTTCAATATAATTACCAGGAGTAAGCGCTATAGCCTGTTTCCAATACTCAGCGGCTTGATCGAACCAAGCCTCTGCAATTTCAGAATCTCCCTGTCGAATGGCTTGTTCTCCCCGGTCGGAATAGGCCGGTCAATTCCTTCCCTTAGAACCGTACTTGAGAGTTTCCTAACTCATACGGCTCCGCCGTCAATTCTTTTGGTATCCCATTTTAATCTACCATATCTAACTGAATGAGATTCCTCATAGATCTATCCCATTTTTCGGGCTAACCAAAAGAAGTTAATTACATGAGTTTCAAACTTTAATTTGGATTAATAATCGGTTTTAGTTTTATCTTTTCTCCTACCTTCAGAAGAATAAAGCATAGGCATTTCCCCTTATTGTTATAATTTTCTGAAAGGTAACTATCTCGGTTTCATATAGAAATTTATATAGAATCTTTGAAAAAGACTTTCCTTCATAAGAAAAGACTTACTATCTTTGGGATCTGATCCTACACCGCTGCTCAATACTTTAGTGGATCGACTCTATTACATAAGTTGATTCCTAACTTTTATATCACATTATGATATGACCATAAGTAAGCAGTTCTTATTGTATCGGCCTAAAACCTCGCTAATTGATCTTTACGGTGCTTCCTCTATCAATTAGATCCTTTATCCATAGAATAAAGTAGCTAGGCATATCTATTTCTTCATATTTCGGCTTCTATGAAGTTTCTTTGCTACAGCTGATAAAAATCGTTGTTTTAGACGATGCATATGTAGAAAGCCCTTTTTTTTTTTTCTAGTATTTACTATCTAGTATTTACTAGCAGATTTTATCTTTCTTTTTTTCTTTCTATTTCTATAGTGGAGATAGTCGCACGTAATGACAGATCACGGCCATATTATTAAAAGCTTGTGGTAAGAATGGATTTCGTTCTAGTGCTCGAAAATAATATTCCAAAGCTTTCGTATGTTCTCCGTTACTTGTGTGGATAAGGCCTATGTTATAGAGTATATAACTTCGATCATAGGGATCAATTTCTAGTCGCATAGCTTCATAATAATTTTGTAAAGCTTCCGCATAATTTCCTTCGGATTGAGCTGACATCCGTTACGGTCGTCATTCGAGTCAAAGAATCTCCGTTCCAGAACCGTACGTGAGATTTTCATCTCATACGGCTCCTCCCTTATGTGCATAATGAGAATAATACATGGAATCAAAAAAGATTAAAACATTCTCATTATTAACTGAGCAGGGCTAGTGTTTTTACAAGAAATCTCTAGCCAACCTCCCTGCAAGAGATCTTTTCTTAACATCAAGTGTGTTGGTACTAGATAGAAATGATAACTCCAACAATTTCTTTGTTCTCAACGCCTCCTAATTTCTAGGAATTAGTCACTTCAACAGCCTTCGATGGTTATACGAGTATCCAAAATACGAACGAGATGGATGTTTGTTGTCCCAACCATTCTTTTTAGTCCCCAGCCCGAAGGGGTAATTTATAACAAAGTTTTTTTGTTGTTGATTCCTAGGTGTAGTGCTTCTTCCTCTATGCCGCCTATTGGTACTTGTGGGGTAGGATTGACCTGTAATACAGAACCTCTAGGTGTAACCTTTCGCTTAATACTAGAATCGACAATTGAAGTAGAGCATCTGAGGCCGCATTAATCGAGGATACACGACAGAAGGAATTGTTTTATTTCCAAACTTCACCTTCAACAAGCGTAGATTTATTTCAAAAATTTTCTTTTTATCCCGAATCTTGTGTCTTTCTCCTAAGACTGAGAGCAGTAAAAAAAAATAATCAAATCACACCATCTCTGTAATAGGTAAATGCCTCTTTTTCTACTGAAGTTGTCGGAATTATTCGTAATAAAATATTGGCTACAATTGAAAAGGTCTTATCAATAAAATTTCCATTTATCCGCGATCTAGGCATAGGTAGCAGTCCATTCTATAATTCTTCTCATTACCTCTCGTGGGAAAACGATCCCACAAAGAAAAGAATTGTACAGTACGAAATAACATAAAAACAGATTCATTTCAAAAAAAAAAAAAAAAAAGATATGGGCTTTCTACTCAAATTGTTCTTTTTTGACATTGACATGAATCGATAAGAAATAAGAAATATTGGAATCCCATTAGATTTCACCCAAATGTAGTAATATACCAATGAAGGCAACTAATTCGATTTCATTGAAGTTAGAGATTAGGATAACTCGAGAAGTTTTGATTGAATTATGATCCAAAGAAGAAAAAAGATCGAATAATCATTCTATGGTGAAAAAAGAATAACTGTCTATTTTGTGTTGTGTGCATAGCAAATATACACTATACAATCAAATATAAAAATCCTTGGAATGTTTTATAAATTTGTAATAGATCTATGGGGGAAGGGGTTTGTTGTTGAGAACTCTAAAACTGGAAAAGAATTTGAGAATTCTTATGGTACGATGGAATCATAGTCTAAATAAAATTATGATCTAAAGGTTTAACCATAGTCTAAAAAATCTAGACCCATCCATCAGTCGATTCGGTCTAATTCATTGATTTAATCTGGTATAAATATCAGAAAAAGAAGGGAACATCGTCTTCACAAATATGAATAGACTTTTTTTTAACAGTTTTTCACAAGAAATTTTTTTTTTCTTTATCCCCCAAACCACGAAGGAAAGATCTTTCCTTGATGAAAATTTTCTTTATAGTTAGAATTGATTTGATTGATCGTGCCTATCCAATAATCTAATATGAATGACTCGCTATTCACTCGGTTTTTGGGTCATAATCATTATGTAGGAGAGATGGCCGAGTGGTTCAAGGCGTAGCATTGGAACTGCTATGTAAGCTTTTGTTTACCGAGGGTTCGAATCCCTCTCTTTCCGTACCTTCACCTAATATACCAATGTTACTGACCGTAATGTATCAAATAGCAATAGATACCATTATTCCAACAGTTAGCCCTTTCTTTGATATAGATTTTCTCTATTTCGAATTGCTGTGACACGGAAAATTAGAAAGAGTAGACAAGGAATGAAAATTTCCCTGCTGGTTTATGATACATAAATGGGAGAAAAATCCGAGTCAAAGCCTTATTTATCTTAACCTTAGGTCAATTTACTTCGCCGAAAGGTAGCAAAATTGTCCGAACCCTTGTTTTTTTTAGTTAGGTTTAAGTCTGACGAGAATAATATTCTACGACTAGCAATTCATTTATTTTCAAACCGACCCATTTACTATCTATTATTTGATTGACTAATCCTTTATATTGGAATGGGTAAAGAGTCAAATGGTTTGGCAATTCCTCATGAGGGGATGAATTGAGAGAATTCTGAATCAGAGCTCTGGATTTTTGTTCATCCCTTGCCGTAAGAATATCTCGGGGTTTGCAACGATAACTTGGTATATCTACTATACGACCATTAACTAAAATATGTCTATGGTTAACTAATTGGCGGGCTCCGGGAATAGTCGAAGCCATACCCAATCGAAAAAGGATGTTATCCAAACGCATTTCAAGTAATTGTAATAAAACCTGACCTGTTGACCCTTTGGCTTTTCCGGCGATACGAACGTATTTAAGTAATTGTCGTTCTGTAAGACCATAATGAAAACGCAATTTTTGTTTTTCTTCTAGACGAATACGATATTGAGATTTTTTCCCGGAACGCGATTGGTTTCTAAGATCATTTCCGGCTATAGGCCTTTTATTAGTTAGTCCTGGTAAAGCCCCTAGACGGCGTATTTTTTTGAAACGAGGTCCTCGGTAACGCGACATAAAGACTCCTTAATTCTTAATTTATATTTAATTTATTTTATTTAAAATTTCATTTTACAGAAAAAACCTAAACTAAAACTGAACTAAATGATAAATGAAGCGAAATCTACGGAAGTATTGTACTAGAAAGAATAATGAGATGAATTATATAAATATTCAAACCCCCTTCTATTATATATAG-AAAAAAAAAATCCTTTTCTTGACATAGTTGGAAGTTCCTATAACATTATTAACATAATAAATCAGTAATCTTTGGAAAAATCTTTGGAAAAGGGGGAAACGCTTTTTCAATATTCTTTGATTTCAAAGGGACATTATCAATCATGTAAAAAATAGAATAAATAGAGAAAAGCCGGCTATCGGAATCGAACCGATGACCATCGCATTACAAATGCGATGCTCTAACCTCTGAGCTAAGCAGGCTCACATACACATAACATAAATTTTACATGTATAGGAATTTAATAAACTATTGGAATTTTAGTCTTAGCTATTAACTAACTATTCTATTATTTTCATTCTTAGCTATTCAATTCAGAATTTCTATGAATAGAGAAAAGAATAGAATTGAAAATAAATATTGAATATTATAGAACATAACAATTAATATAGCGATACGATATATTACGATATATAATTTTGATTTATTTATCACAATTCTATATTATTAATTAGATATATATATTAGTAATTAGATATATATTATTAATTAGATATTAGATAGTAATATTATTACTATATTATTAGATAGTTTTTATTTTTCGTTTTTAAATTCATTTGCAATTTCTTTTATTACATTTCGATATTTTATTCCATATCATATATTTCTAATTATTAAATTAGAATCTTATTAAAGGTATAGAATTCTATATACATTGTAATTTTATATACAATATTATATATATTTATATATTCTATATATAATAGAAATATATACAAAATATACATTTACATATTGCTTTGTTTTCTATATCTATTTTCTATAGATTTCTATATTACATAATAAATTTAATCTAAGATAAGTTTAATCTATTTAATCTAATATTTAATCTAATTATTAATCTAATTAATTCATTCTAATTATTAATTAATTATAA------TTTTTTTTTTTTTTTTTTTTCTAATCTAATTAATATTAAAATATTAATATATTAATGGACTAGTTAATTATTTAATTATAACTAATGAGCCATTCCTCCGCTTTCATTCGTAAAGGCGGAAGTTAAGACG--AAAAAAAAAAAAGAATCGATCGTTCAAGTATTCCAAATTACATGAGAAAAATGATAAAGGGAGAAAGATATATATGTGGTATATATCCATCTAATCTATATTGAATTGCGGATGCAAAAATGATAGAATCATTTTTGATTGAACCAAATAAAGGTCTCCTCAAATATGGACCTCCTATACCTATAGAAGATGAAAGAAGATAGGCAAGAAAAGAAGAGAAAACACTTTTCGAGATAGGAATCGGTATCTAATGAATTTAACGATTCCAGTATAAACGAAAGAAAAAGGAAACGACACCACAATGAGATCTTAATCTCAAAACAAAGGGGGGATATGGCGAAATTGGTAGACGCTACGGACTTAATTGGATTGAGCCTTGGTATGGAAACCTACCAAGTGATAACTTTCAAATTCAGAGAAACCCTGGAATTAATAAAAATGGGCAATCCTGAGCCAAATCCTGTTTTCGAAAATAAACAAAGATTCAGAAAGCGAAAATAAAAAAAGGATAGGTGCAGAGACTCAATGGAAGCTGTTCTAACAAATGGAGTTGACTGCGTTGGTAAAAGAATCCTTCCATCAAAACTTCAGAAAGGATGAAAGATAAACCTATATACATACGCATACGTACTGAAATCCTATATCAAATAATTAATAACGACCCAAATCTGTATCCGTATTTTTTTATATGAAAATGGAAGAATTGTTGCGAATGGATTCCACATTGAATAAAGAATTGAATATTCATTGATCAAATCATTTACTCCATAGTTTGATAGATCTTTTGAAGAACTGATTAATCGGACGAGAATAAAGATAGAGTCCCATTCTACATGTCAATACCGACAACAATGAAATTTATAGTAAGAGGAAAATCCGTCGACTTTAGAAATCGTGAGGGTTCAAGTCCCTCTATCCCCAAAAGCCCATTTGCATTTGAGTCCTTAACTATTTATCCTATCTTTTTTTTTTCGTTAGCAGTTCCAAATTCGTTGTCTTTCTCATTCACTCTACTCTTTCACAAACGGATCTGAGCGGAAGTGCTTTTCTCTTATCACAAGTCTTGTGATATATGATACACGTACAAATGAACAGCTTTGAGCAAGGAATCTCCATTTGAATGATTCACGGTCCATATTATTATTCGTACTGAAACTTACAAAGTTTTCCTTTTGAAAATGAAAATCCAATAAATTACAGGGCCTGGATAAGACTTTGTAATACCCTTTCGTTTTTTAATTGACATAGACCCAAGTTATCTAGTAAAATGAGGATGATAAATCGGGAATGGTCGGGATAGCTCAGCTGGTAGAGCAGAGGACTGAAAATCCTCGTGTCACCAGTTCAAATCTGGTTCCTGACACATGATTAATTTGTATGAGTATCTATTCGACAAATTAATTGATATGGATCGGCATACATATTTATTAAAAATCTAGATTATAATCTAGATTTTTATCCAGCTAGGTGTTTAGAGATAGAGATATACCCCATCTATAAAATAGATAAAATAGATGGGTAAAGAATATATTCTATAAAGGTATGTAAAAAAATTAGACTCTATTTCCTCTTCTTTTTTATTTCTACTCTTGTTCAAATAGAATGTTAATACTTCATACACATATACATATTCGAAAGGTTAAATTAGTCGGTTGAAAAAACCCAAAAGTTTAGTCTAGAGGAGTTAAAGGATGAGAATAAATAAGATTCAGTTCAGATACAGTACAAATAAAAGAAATCCGATCCCCTTTCAGTTCTTTGTATTTTTGTTCATATTCTATTTCTTCATCCCTTCCTACATGACTTTATAGAAACCGTCTAAGTGATGTGCGCAGTACAAAGTTCATGATGCAGGATTCATTTTGTTCATCCTATTAACTCGGTTCATCCGAAATAAGTATCTTCCAAATTTGAGAATCCCAACGATATTGTCTTTTC-TTTTTTTTTTTTGTTGTTGTTGTTAGCCCATCCATACCATAAGACAAATGAAACTTCAATTACTTTAGTTTAATCTAAAACAGAACGTACAATCCTTGAATATCTGGAATTCTGGAATTGTCGAAGTGAAGATTAGTTTCTTATCATTCAATGAGCATCTTGTATTTCATAAAAATTGGGGGCAATATAATCCTTACGTAAGGGCCATCCTATCCAACTTTCGGGCATTAAGATACGTTTTAAGCGCGGATGATTATCATAAGAGATTCCCAACATATCATAAGATTCCCGTTCTTGAAAATCTACACTTTTCCAAACCCAGAAAACAGACGGAATTCTAGGATTCCTCCTTGTAGCAAATACTTTTATGCACACCTCTTCTGGTTGATCTACACCATATTCTATTCTCGTAAGATGATACACACTAGCTAATAGGCCACCAGGTGCTACATCATAGGCACATTGGGAACGTAGATAATTGTAACCATATACATATAAAATGACAGCAATGGAATACCAATCTTCGGGCTTTATTTGTAAAGTCTCTATTCCTTGGTAATCAAAGCCCAAAGATCTATGAATTATCCCATGCTTGACTAGCCAAGCAGACAAACGACCCTGCATCTTTTTTATCTCTCCCGCATTTTATTTGTATAAGTATTTCACATTTACGATGAAATTTATGAGGATTGACCTTCTACTTGTTATTCTATACAAAAGAATTCTGTCTAATTTACTAATTCATGGGAGGATACTGAACTTTTGTATTTGAAAAATATTTCACGAGGGACCTCTGAGGTAGATGGCGGTTGATAAAGTAATCCTTGATTATAATTTCCAGTATTCATACTGCGTCCAACATGAAATTTATGATTGGTAGTAAAACACCGATTCTCCCATTGAGACCTAATTCTATCTTCATAGATTTCTCGAGATATTTTCTTACGAAGTTTTGTTATAGCATCTATAACTGCTTCCGGTTTAGGTGGACAGCCTGGCAAATAAACATCCACAGGAATTAGCTTATCGACTCCCCGAACAGTACTATAAGAATCGGTACTGAACATCCCTCCTGTAATTGTACATGCTCCCATAGCAATAACATATTTTGGTTCAGGCATTTGCTCATATAATCTCACTAAAGAAGGAGCCATTTTCATTGTTACTGTTCCTGCTGTTAAAATTAGGTCTGCTTGTCTAGGACTCGATCTTGGTACCAGTCCATAACGATCAAAGTCGAATCGTGAACCTATTAGTGAAGCAAATTCAATGAAACAACAACTAGTACCATAGAGAAGGGGCCATAAACTAGAGAGTCTTGACCAATTTGAAAGATCATTTAATGTAGTTGAAATAACTGAATTTTGGGTTGTTCGATCAAGTAGGGGAAACTTAATGGAATTCATAACTGTCTCAATCTTTTTTTTTTTTTTCTTTTTATTGTCTGAATATTCAGGAGCTAAGACCATTCCAATGCCCCCTTTCGCCATGCATAAACTGAACCAACAATTAAGATAAGCACGAAAATGAAAGCTTCTATAAATACAGATACACCCAATACATCGAAACTCATTGCCCATGGATAAAGAAAAACTGTTTCAACATCAAAAACAACAAAAACTAGAGCAAACATATAATAACGAATTCGAAATTGTAACCAAGCGTCGCCCATTGGTTCTATACCCGATTCATAACTAGAAAGTTTCTCTGGTCCTTTGCTAATAGGGGCTAAAACTCCGGAAATAAAAAATGCCAAAATAGGAATAAGACTTGATATTATTAAAAATGCCCAAAAAATATCATATTCGTAAAGCAGAAACATAGACGCACTCCTATGAATGTGGAAAATATAACGGATTAGTCGATTTGAATTAGAATTGTCAAGTCATCCATACCTTTTTAGTCAAAACAAACAAGAATTCATTTTGATCGAATCGGCTAGTTTTGTTTGTTTACTGTGAGGCATGTCTCGTTTCAAGATTCATCGACTGGAATCCTATTTCCATTAAACTTATTTCTTTCGATATAATTTTATTTCGATATAGTTAGTATAAATAGATATTGCCTTTATACAAATAAAATTCTCTTATTATCTAGGATTCTCTCTAAAGAAAAGAAATTCTAAAATTCTAACTAAAATTCTAAATATAAATAGAATTTTCATTTTTTGTTTAGAATTTTTAATTTAATATTTTTAATTCTATTTTTTTTTTTGAATTCAATTTTATTTATTTATAATTTATAGGGCTATACGGACTCGAACCGTAGACCTTCTCGGTAAAACAGATCAAACTCATTATTATCAAAATGATCCGAACTGTTTCAAAGACCCAACATGCATTTTTTTGCATTGGGCTCTTTTATTAACTGATATAAATATCAGCCAATCCGCCATATTTTTTCTTGACAGAAAAATAAGGAGATGGCTCCCCGTGCTCTGATTCATTCTTTTGATTTTGATCCAGGAGCACTACCAAAGTGTTTCAAAAAAGGGTTATCTTGACGTAGGTCGGCCTTTGGCCTAGATCAACTTAAGTTAAATAAAGTCTCTATCGCTCTGCCTAAAAATCAAATATGAAACTTTATACACCTTAAAGTTCATAGGACGAAAAGATATTTTTTTGAGGTCCTTATACTCATTATGCCTAGCCTTGAATAGACTGGGTATTCACCTTATCAATATCTCAAATCAATGACGGGTTCTGTTTGGCACCTAAATTTAATGGGCACCTGAATCAGACTGGACCATTTGTCAGGCTATTGTTCCCTCAAAGTTATGGAGTAAGACATCGATTTTTCAATAAGATCAATTCTTTTGATTGCATGATGGACTCCTCTGAAAAACATTGGCGCGCGTGTAAACGAGGTGCTCTACCTAACTGAGCTATAGCCCTTAGTGCTTGCGATACATATTTTATCATGTAGATAATTTCTTGTCAAGATGACTATTCTATGATCCAACATCATAGCTGTTTGATTGGTATTGCTTATAAGTAATATGATATTTATAATCTATCGATGCGATAGGTCTCGTTTGGTTCTCTTTGGGATGATAAATGACCTACTTAACTCAGTGGTTAGAGTATTGCTTTCATACGGCGGGAGTCATTGGTTCAAATCCAATAGTAGGTAGAACTTATTGGATACCAGAGTCAATGGTATCTAATAAGTTTTTCTATCCACCTTCTTTTAGTTTATTGATTTTGTATTTTTCTATTTCATTTTTTTTCGTTGAATTATAATCTGATTCCGATTGATTGTATTCAATCAAGCGGAATCAAATCAAAATAGGATGTATAAACAGGGCTTCTTTTGATTATTCGGACGAACCTAGTTACGAAATCACATTGATAGCTTCGACTCGTGTCCTAGCTCGTCTGAGAGCTAGATTTGCCTCAATTATTTGCCTCTTGCCTTCAGCTTTCTTCAAATTAGCTTCTGCTATTTCAAGAGTTTTCTGAGCTTCTTGTGGATCAATGTCACTACTCTTCTCCGCATCATTTACTAAAACAGTGATCTCATTATTGCCTATTCTAGCAAAACCACCCATCAGAGCCATCGTTAACCATTGATCGTTAAGGCGTATTCTCAAAATACCTATATCTATAGCTGTGGCAATAGGGGCGTGATTGGGTAATACGCCAATTTGGCCACTATTAGTAGATAAAATGATTTCTTTCACTTCGGAATCCCAAACAATTCGATTAGGGGTCAGTACACAAAGATTTAAGGTCATTTCTTCAAATTGCTCTCCATTTCTAAGTTCATAGCCTTTGCAGTAGCCTCATCGATGTTACCTACCAAATAAAAGGCCTGTTCAGGAAGACCATCTAATTCTCCGGAAAGGATCAATTGAAATCCTCTAATTGTTTCTGCTAGACCAACATATTTTCCCGGAGAACCGGTAAATACTTCTGCTACGAAAAACGGTTGTGATAAAAAACGCTCAATTTTTCGTGCTCTTGCTACGGTTAAACGATCCTCTTCAGATAATTCGTCCAACCCAAGGATAGCTATAATGTCCTGAAGTTCTTTGTAACGTTGTAAAGTTTGCTTAACTCTTTGCGCAGTTTCATAATGTTCCTCACCAACGATTCGAGGTTGAAGCATAGTTGACGTTGAATCTAAAGGATCTACTGCTGGATAGATACCTTTGGCAGCTAATCCTCTTGATAGTACGGTAGTAGCATCTAAATGTGCAAATGTCGTAGCAGGAGCAGGGTCGGTCAAATCGTCTGCAGGTACATAAACTGCTTGAATAGAAGTTATGGACCCTTCTTTAGTAGAAGTAATTCTTTCTTGTAAAGAACCCATTTCGGTACTAAGGGTGGGTTGATAACCCACAGCGGAAGGCATTCTACCCAATAAAGCAGATACTTCGGATCCTGCTTGGACAAAACGGAAGATATTGTCGATAAATAGAAGTACGTCTTGTTCATTAACATCGCGGAAATATTCCGCCATAGTTAGGGCAGTCAAACCAACTCTCATACGAGCTCCCGGCGGTTCATTCATCTGACCGTAAACTAGAGCTACTTTTGATTCTGCAATATTTTGTTCATTAATCACCCCAGATTCTTTCATTTCCATGTAAAGATCGTTTCCTTCACGAGTACGTTCACCTACTCCGCCAAATACAGATACACCCCCATGGGCTTTGGCAATATTGTTAATCAATTCCATAATGAGTACTGTTTTACCCACCCCAGCTCCCCCGAATAATCCGATTTTTCCTCCACGGCGATAAGGGGCTAAAAGATCTACTACTTTAATTCCTGTTTCAAAAATAGATAATTTTGTATCTAACTGTATAAAGGCGGGTGCAGATCTATGAATAGGAGATGTTGTGCGAGTATCTACAGGACCTAAATTATCAATAGGCTCTCCAAGCACATTGAAAATTCGTCCGAGAGTCGCTCCACCGACCGGAACACTTAGAGGAGCTCCTGTATCAATCACTTCCATTCCTCTCATTAGACCATCTGTAGCACTCATAGCTACAGCTCTAACTCGATTGTTTCCTAATAATTGCTGTACCTCGCAAGTCACATTAATTGGTTTACCGACAGTATCTCGACCCTTAACTACCAGAGCGTTATAAATATTAGGCATCTTGCCCGGCGGAAAGGCTACATCTAGTACCGGACCAATGATTTGAATGATACGCCCCAGGTTTTTTTTTTCAAGCACAGAAGCCCCAGGACCAGAAGTTGTAGGATTGATTCTCATAATAATAAATAAAGTAAAATATTGCGAAATTTTTTGCGAAAATTATCGAATTCAAAAAAAAAAAAAATAAATAAATGTCCGATAGCAAGTTGATCGGTTAATTCAATAAGAAATGGGAGTTAGTACTCAATTTTGTCAGTACCATCCAACCGAATTCAATTGTTTACTTATTCAATAAGATAAGTGAATTTTCAAATTCAACCAACCCATTTTCAAAATATCAAAATATGAAGTGAATGAATAAGAATCTTGAGAAAGTCTTTGATTTGTCTATCATTATAGACAATCCCATCCATATTAATTATCTACGGATTTCGAACTTGAACTCTATTTACGATTCATTATTTCTATCTCATTGGCCCTTTTTTTTTTTTTCAGTATATCCATTTACACCTAGCCTATTCTTTTCATTTTTTTTTTTTTTTCTTTTTTATACCTTTTCATAGACGAATTCCACAGATTTTCACATCTAGGATTTACATATACAACATATATCACTGTCAAGAGGGAATTTATTATTATTTAGGTTATTTAGGTATTTCGATTCAAAAAAGGGGGTAGGTAAAAAAAAAGAATTGGGTTGCGCCATATATATGAAAGAGTATACAATAATAATGTATTTGGTGAATCAAGTACCATGGTCTAATAATAAGCACTCTGATTAGTTGATAATATTAGTATTAGTTAAGAATTTTGTGAAAGATTCCTGTGAAAAGTTTCATTAACGCCTAATTCATGTCGAGTAGACCTTGTTGTTGTGAGAATTCTTAATTCATAAGTTGTAGGGAGGGATTTATGTCACCACAAACAGAGACTAAAGCAAGTGTTGGATTCAAAGCGGGTGTTAAAGATTACAAATTGACTTATTATACTCCTGACTATGAAACCAAAGATACTGATATCTTGGCAGCATTCCGAGTAACTCCTCAACCTGGAGTTCCACCTGAAGAAGCAGGGGCCGCGGTAGCTGCCGAATCTTCTACTGGTACATGGACAACTGTGTGGACCGATGGACTTACTAGCCTTGATCGTTACAAAGGGCGATGCTACCACATCGAGCCCGTTGCTGGAGAAGAAAATCAATATATTGCTTATGTAGCTTATCCTTTAGACCTTTTTGAAGAAGGTTCTGTTACTAATATGTTTACTTCCATTGTGGGGAATGTATTTGGGTTCAAAGCCCTGCGCGCTTTACGTCTGGAAGATCTGCGAATCCCTCCTGCGTATTCTAAAACTTTCCAAGGACCGCCTCATGGCATCCAAGTTGAAAGAGATAAATTGAACAAGTACGGTCGTCCCCTGTTGGGATGTACTATTAAACCTAAATTGGGGTTATCTGCTAAAAACTACGGTAGAGCGGTTTATGAATGTCTCCGCGGTGGACTTGATTTTACCAAAGATGATGAGAACGTGAACTCCCAACCATTTATGCGTTGGAGAGATCGTTTCGTATTTTGTGCCGAAGCAATTTATAAAGCACAGGCTGAAACAGGTGAAATCAAAGGGCATTACTTGAATGCTACTGCAGGTACATGTGAAGAAATGATAAAAAGGGCTGTATTTGCCAGAGAATTAGGAGTTCCTATCGTAATGCATGACTATTTAACAGGGGGATTCACTGCAAATACTAGCTTGGCTCATTATTGCCGGGATAATGGCCTACTTCTTCACATCCATCGTGCAATGCATGCAGTTATTGATAGACAGAAGAATCATGGTATGCACTTTCGTGTACTAGCTAAAGCGTTACGTTTGTCTGGTGGAGATCATGTTCACGCTGGTACTGTAGTAGGTAAACTTGAAGGGGAAAGAGAGATCACTTTGGGCTTTGTTGATTTACTGCGTGATGATTATGTTGAAAAAGATCGAAGCCGCGGTATTTTTTTCACTCAAGATTGGGTCTCTCTACCAGGTGTTTTGCCCGTGGCTTCAGGGGGTATTCACGTTTGGCATATGCCTGCTCTGACCGAGATCTTTGGGGATGATTCTGTACTACAGTTCGGTGGAGGAACTTTAGGACACCCTTGGGGAAATGCACCGGGTGCCGTAGCTAATCGAGTAGCTCTAGAAGCATGTGTACAAGCTCGTAATGAGGGACGTGATCTTGCTCGTGAGGGTAATGAAATTATCCGTGAGGCTAGTAAATGGAGTCCTGAACTAGCTGCTGCTTGTGAGGTATGGAAGGAGATCAAATTTGAATTCGAAGCAATGGATACTTTGTAATTCAGTAATTACCGTTCGTTCTCTTAATTGAATTGCAATTAAACTCGGCCCAATCTTTTACTAAAAGGATTGAGCCGAATACAAAAATTCTATTGCATCTATGTTAGATAGATACATACTTATATAGATATACAAGATTTTAAATTAAATAAAAAATCTAAGACTAAACAACTCAAATGTTTCTATTGTTGTGTTGGATCCACAATTAATCCTATGGATCCTTAGGATTGGTGTATTCTTTTATGTCCCGCAGTTTCCATGGATCGAGCTAAGTATCACAACTTTTTCTACCCATCCTGTATATTGTCCCTTTTCGTTTTGTGTTAAAATAGAAACTGAACTTATTACTTATTATTAGTTAGTTATTAGACGAGATTTTACGAAAAAATAAAATTATTTAATTTATTAGGGGAGAACAAAGATTTCTTTTTTTTTTTTTTTTCAATACTCACACTCCTTATTAGTTAATAATCCTAGTGATTCGATTTATATGTTTATTCTGATAGGAAATAGGATATTCCAATAAATGATTTTTCATTGAATGACTATTCATCTATTGTATTTTCATGCAAATAGGGGGCAAGAAAACTCTATGGAAAAATGGCAGTTCAATTCGATGTTGTCTAAGAAGGAGTTAGAACACAGGTGTGGGTTAAGTAAATCAATGGACAGTCTTGGTTCTATTGAAAATACCAGCGAAAGTGAAGATCCGAATCGAAATGATATGGATAAAAACATTCATAGTTGGAGTGATAGTGACAGTTCTAGTTACAGTAATGTTGATCATTTATTTGGCGTCAAGGATGTTCGGAATTTCATCTCTGATGACACTTTTTTAGTTAGGGATAGTAATGGGGACAGTTATTCCATATATTTTGATATTGAAAATAATATTTTTGAGATTAACAATGATCATTCTTTTCTGAGTGAACTAGAAAATTTTTTTTATAATTCTCGGAATTCTGGTTATCTGAATAATGGATCTAAGAGTGACGATCCCTACTATGATCGTTACATGTATGATACTCAATATAGTTGGAATAATCACATTAATAGTTGCATTAACAGTTATCTTTATTCTCAAATCCGTATTGATACTTACATTGTAAGTGGTAGTGACGACAATTATAGTGACAGTTACATTTATAGTTCCATTTGTGGTGAAAGTAGAAATAATAGTGAAAGCGAGAGTTCCAGTATAAGAACCCGCACGAATGGGAGTGATGTAACTATAAGAGAAAATTCTAATGATCTTGATGTAACTCAAAAATACAAACATTTGTGGGTTCAATGCGAAAATTGTTATGGATTAAATTATAAGAAATTTTTTAAGTCAAAAATGAATATTTGCGAACAGTGTGGATATCATTTGAAAATGAGTAGTTCAGATAGAATCGAACTTTTGATTGATCCAGGCACTTGGGATCCTATGGATGAAGACATGGTCTCTCTGGATCCCATTGAATTTCATTCAGAAGAGGAGCCTTATAAAGATCGTATCGATTCTTATCAAAGAAAGACAGGATTAACTGAGGCTGTTCAAACAGGCATAGGCCAACTAAATGGTATTCCCGTAGCAATTGGGGTTATGGATTTTCAGTTTATGGGGGGTAGTATGGGATCCGTAGTCGGGGAGAAAATTACCCGTTTGATCGAGTATGCTACCAAAAAATTTCTACCTCTTATTATAGTGTGTGCTTCTGGGGGTGCGCGTATGCAAGAAGGAAGTTTGAGCTTGATGCAAATGGCTAAAATATCTTCTGCTTTATATGAGTATCAGTCAAATAAAAAATTATTTTATGTATCAATCCTTACATCTCCTACTACTGGTGGGGTGACAGCTAGTTTTGGTATGTTGGGGGATATCATTATTGCCGAACCCAATGCTTACATTGCATTTGCGGGTAAAAGAGTAATTGAACAAACATTGAATAAAACAGTACCTGAAGGTTCCCAAGCGGCCGAATATTTATTCCAGAAGGGCTTATTTGATCTAATGGTACCACGTAATTTTTTAAAAAGCGTTCTGAGTGAGTTATTTCAGTTCCACGCTTTCTTTCCTTTGAATCAAAATTCAATCAAGTAAAGTATTAAGTTCAATTATTTTATTTGTCGTAAACAAGTAGTTAGTTTATCGGAATCAAAGTAAAAATCAGAATAATGGGATTTTATTTGGTGACATAAAATCTAATTGTAGAAAGAATCAAAAGTTGCGGATAATTCTTTTTTTTTTTTTTTACTAATATTTCTGATTACTAATCAGGAATATTAGTAATCAGGACGCCTCTATAAAATAAATATAAACTCTATAAATATAAAAGGGTGAATTCTTTCTTTTTTGAAATTAGGCAAATAAAACGAAGTTCATCTTCCCTTCTTACGTATGTATATATAATTAATTTATATATAGAAAATATAAAGTTTTGTATCTTTCTATATCTCCCGAGAATCTCGTTTTGACTGAGAATCTCTGTTGGATGAGATTCTAACAAATCTTTCGGTAATTTGTAAAAAACTTTTTCTTT-----ATTTAATTAGAAGACAAGAACAAAAGAAGAAGAAAAAGGGAAGAATAATAAAATCCATTATCATATATCTTTCTTTCATATTGAAAGATGAATAAATCCATTATTTAGTTCTATATTCCTTGCATTTATTATAGATACTCACTTAGATATATACTTCGATCTATATTAATTATTAATTAGAATTACAATTAAATAATTTTACAATTTAATAATTAGAATATAATGATAAGAATCTAATTAATAATTAATTAAATTTTATATTATTAGATATTAATTATATACATACGATAGGAATTAATAAGAATTGAATTCTAATTCTATAATTTAATTCTATAATTCTGAATTTAGAATTCTTAATTATAATTATTATAAGATATCTTTATAACAATATAATAACAAGTACAAATAGTAAATCGAGGTATTCATTCTATGACAACTTTCAACTTTCCCGCTATTTTTGTGCCTTTAATAGGCCTAGTATTTCCGGCAATTGCAATGGCTTCTTTATTTCTTCATATTCAAAAAAACAAGATTGTTTAGATCCGATAGGACAAAATCTCATCTA-------TTTTTTTTTTTTTCAAAACTTAGACTTGTATCATAACCATAATACAAATATCTATTTACTGGAATATGGTATAACATGCGGCTTATGCCGAACATAAATAAAAAGATTTCTTATGCATACAGAAAATGATATATAGATAAAAAAATTCTAATTCTAGCTATTTTCAAATAGAATCAGGATTGGCGGATTCGGAAATGGAAAGTCTATGTGTATGTCGATATCTTTAGTAGGATCATGTGAAGGGGATGTTATTTTTTTAGATCTAACCAATTTGATGAATTACTCCTAAAGGTTCACATCAAAATAGTGCTAGTTGATGAGAGTTCTTTCTGAAACAAAAAGAGTAAAGTCAAATTAATTTATTTTGGCTATTCTCTCAATTCCAATAAAATGCAATCAAATCAAGTATGAGTTGGCGATCAGAACATATATGGGTAGAACTTATAAAGGGGTCTCGAAAAATCAGTAATTTTTGCTGGGCCTTTATCCTTTTTTTAGGTTCATTAGGATTCTTATTGGTTGGAACTTCCAGTTATCTTGGTAGAAATTTGATATCTTTATTTCCGTCTCAACAAATCATTTTTTTTCCACAAGGGCTCGTAATGTCTTTCTATGGGATCGCGGGTCTCTTTATTAGCGCCTATTTGTGGTGCACAATTTCGTGGAATGTAGGTAGTGGTTATGATCGATTCGATAGAAAAAAAGGAATAGTGTGTATTTTTCGTTGGGGATTTCCTGGAAAAAATCGTCGTGTCTTCCTCCGATTTCTTATAAAAGATATTCAGTCCGTCAGAATAGAAGTTAAAGAGGGTATTTATGCTCGTCGTGTTCTTTATCTGGAAATCCGAGGCCAGGGGGCCATTCCCTTGACTCGTACTGATGAGAATTTTACTCCACGAGAAATTGAACAAAAAGCTGCTGAATTGGCCTATTTCTTGCGTGTACCAATTGAAGTTTTTTGAGAAAAATGAACTAAAGAATGAATGCTTTCTCAGTAGGAGAGAAAAAAGTCAAGAATCCTATTTTTTCTATATCATAACTTAACTGAAGTTTCTTCAGAACGCTCATTCGAGCCAAAGCAGACGTATACGGAACACCCATAAAACGAAACTCTTTTTGCGGTCTTTTATGCGTATGGAAATCCATTCAATTCAGTAACAAATCGAAATAATAGATTCATCCCATATATTAAAACATTTCGAAATAAATAAATAAATTTAGCTTTTTTATTTTAAACCCAATATTTGTTGGAATTGGTACTTTAGATCCAGATAGATCATATCTTGTAAATTTTTTATTTTTTGTCAATCGACCTTTCTTTTTATCCTTTTCTTTTGTGTTCCTTAATGACCAAACAATTGGATCTCTTATAACAATAACTATCCAATTTCTGTTTTCTGTATTGTTTTGCCACTCCTTTTTGATCATCACAATAGTCTTCAGAAAATTCCCTCAATTATTCTATTCCTGACTTATGGACAGTCAGTGAAATTTTTTCGAAATATTGGATATTTTGATAGAATGATAGAAAGGGGGATTTTTTCGTCTCAAAATATAAAGAATATTCATTACTTGAAGTGATTCTTTCGGGCATTCATCGAAAGGAGGTACTTGTTTCGAATTTGACCAATTGATATATCTGGAAATAATATTTTTTTTATTATTTCTTTTATTATTTCTTTATTAAAATTTATTATTTCTTTATTCAAAGTGGATTTTTATCCTATTTCTGTATTCTTTCTAGATTCAAGGACTAACCACGGAATCACAAATAAAAAACAGTGAATAGATTCATAGATTCGATACCTTGTATCAAAACTTATGCTTGATAGAAATATTAAATTGCATAGAGTCGGCGAATGAGGTGGGTTCGTTAACAATTCACAAATAAAAAATGGTAAAAAAGAAAACATTTACTCCTCTTCTCTATCTTGCATCTATAGTATTTTTGCCCTGGTGGATTTCTCTCTCATTTAATAAAAGTCTGGAATCTTTGGTTATTAATTGGTGGAATACTGGGCAATCCGAAACTTTTTTGCATGATATTCAAGAAAAGAATATTCTAGAAAAATTCATAGAATTAGAGGAACTCCTCCTCTTGGAGGAAATGATCAAGGAATACTCGGAGACACATCTACAAAAGCTTTATATAGGAATCCACAAAGAAACGATCCAATTAATCAAGATATACAATGAGGATCGTATCTATACGATTTTGCACTTCTCAACAAATATAATCTGTTTCATTATTCTAAGTGGTTATTCTATTTTGGGTCATGAAGAACTTGTTATTCTTAACTCTTGGGCTCAAAAATTCCTATATAACTTAAGCGATACAATAAAAGCTTTTTCTATTCTTTTATTAACTGATTTATGTATCGGATTCCATTCGCCCCATGGGTGGGAACTAATGATTGCCTCTGTCTACAAAGATTTTGGATTTGTTCATAACGATCAAATTATATCTGGTCTTGTTTCCACCTTTCCAGTCATTCTAGATACAATTTTTAAATATTGGATTTTCCGTTATTTAAATCGCGTATCTCCGTCACTTGTAGTGATTTATCATTCAATGAATGATTAACAAATGATCCACTGATATTAATTCAATTATAATCTTTGTTACTTTGTAGTTGTACATAAGCAAAGCATTTAAAATCGTACTTACTCTTTCTATTTCTACCCATCCCGGGGATTCATCCTATATTATTCCAGTTAGTAAATAGCAGAATCGTGGATAGGGAACTATACTAGTGACCTACCCAATTTATTGTAGAAATTTTCGGGATCAATGATTGGACCATGCAAACTAGAAATACTTTTTTTTGGATAAAGGAACAGATTACTCGATCCATTTCCGTATCGCTGATGATATATATCATAACTCGTACATCCATTTCAAGTGCATATCCCATTTTTGCACAGCAAGGTTATGAAAATCCACGAGAAGCGACTGGGCGTATTGTATGTGCCAATTGCCATTTAGCTAATAAGCCCGTGGATATTGAGGTTCCACAAGCGGTACTTCCTGATACTGTATTTGAAGCAGTTGTTCGAATTCCTTATGATATGCAATTGAAACAAGTTCTTGCTAATGGTAAAAAGGGGGCTTTGAATGTGGGGGCTGTTCTTATTTTACCTGAGGGTTTTGAATTAGCCCCTCCTGATCGTATTTCTCCCGAGATGAAAGAAAAGATAGGCAATCTGTCTTTTCAGAGCTATCGCCCTAATAAAAAAAATATTCTTGTGATAGGCCCTGTTCCTGGTCAGAAATATAGTGAAATCACCTTTCCTATTCTTTCCCCGGACCCTGCTACTAAGAAAGATGTTCACTTCTTAAAATATCCTATATACGTAGGCGGAAATAGGGGAAGGGGTCAGATTTATCCCGACGGGAGCAAGAGTAACAATACAGTTTATAATGCTACAGCAGCGGGTATAGTAAGCAAAATCATACGAAAAGAAAAGGGGGGATACGAAATATCCATAGCGGATGCATCGGATGGACGTCAAGTGATTGATATTATCCCTCCAGGACCAGAACTTCTTGTTTCAGAGGGCGAATCTATCAAATTTGATCAACCATTGACGAGTAATCCTAATGTAGGCGGATTTGGTCAGGGAGATGCAGAAATAGTACTTCAGGATCCATTACGTATTCAAGGCCTTTTATTCTTCTTAGCATCTGTTGTTTTGGCACAAATCTTTTTGGTTCTTAAAAAGAAACAGTTCGAGAAGGTTCAATTGTCCGAAATGAATTTCTAGACTCGCGGATTTATCAACATCAAGTTTGTAAAAAGAACCCAATTCTTGTTAGTGATTATGTATAATAAAAAAAATGAAATTATGAAAAACCCCTTGTTTTTTTATATTCTTTTTCGACGAGATGCCGGGAATTCCTTGTACCGCATTCCTAGTCATAGTATATAGATTGTGAAGAAGACTATTTGACTTTACCCCTTCTTTTTTTTTTTTCTCCAAATTGGGAGGTGTGACTGTGTTACTCTTGCCAGATTTGGATAAAAAAATTTGGAAAAAAAAAAAAAAAATACATCAATAGTTTTTGATTCTAATAGAATCAAATTCGACTAGATACTAGATACTAGATATAAATAAGCGAGAAATAGAACGGATAAATGTGGGGAACAAATAATTCTAGGAGGGATTATTCGTCTTCCTAGTCTTCGACACAAGAAAAGGAATTTTCCACACCCCTTTCTTGTGTCGAAATAATAATGATTCTTGATCCCCTTCGTCAAAGATTCCTATTCTTAGTTTCTATTTTTTCCAGACGTATTAGAACTTTTTTTTTGATTTTTTTTTATTT----------TTACATAGAATATACCTATTCTAAATAATAATAATATATACTATAAAAATACTATAACTATAAAAAGTAGTGGACAAACAAAAAAAGATAGGAAATTTTTTGAGTAAATAGAACTTTTTCAATGAACTTATAA---AAAAAATTCAAATTGGATGAGACACTAATAAATAGAGTAAAGTTCTATTACTATAGAAAGATTTAATCTACAGAAATAGATTATTTTATCCAAGAAATCGAGTAATTCCTTCTTTTTTCTAACTTTGAAAGTATCGATAAATACTACAAGGAACAGACGTTCTGAATCAATTAATGAAGTTCATTTTTCAAAAATATCATCAG-AAAAAAAAACTCTATTCCATTTTTTTTTTTTGAAACATCAGAAAAAGAAATCCCCTTTGTCATTTATACGAAAAAAGATTCTGATTATTTTTAAGAACTCAACGGGATTCCCTTCTTTGTCTGATTCGAGGGGTAAGGCCCCGTTGAGTTCTTACGCTTTCATGTCTACAACTCAATTCATCCGATTACTACAGGGATGAACCCAATCCGGAATATGAACCATAAAAGAAAATACCTATTAAACCGATCACAAGAATACCAGTTACAGTACCTATTAGCCAAAGAGGAATCCTTCCAGTAGTATCGGCCATTTAACCCACTTCCCTCCACATTTCATCAAATGGTCATGCTAGAGACAAAAACAGTCATGGATAATTATGGATGAGATCCTTCCGAATGGGCTAAGAGAATTCCTATAGTTATTATTCTATTATTCTCTTTTGTTTTCTTAATTGAAGAAATAATTGGAAAATAAAACAGCAAGTACAAAAATGAGTAATAACCCCCAGTAGAGACTGGTACGATTCAATTCAACATTTTGTTCGTTCGGGTTTGATTGTGTCATAGCTCTATAATTCGGGTTAGGTTTATCGTTGGATGAACTGCATTGCTGATATTGACCCCAAAAAAGAAACGGTAGGTACAGCTAGTCCGTGAACAGCCAACCATCGCACTGTAAAAATGGGATAGGTTCGATCTATGGTCATTGGGGCCTCCTAAAAGGATCTACTAAATTCATCGAGTTGTTCCAAAGGATCAAAACGGCCAGTTATTAATGGAATTCCTTGTCGGCTCTCTGTGAAATATTCGTTTGGCCGAGGGCTTCCAAACACATCGTAAGCTAAACCCGTGCTGACGAATAACCAACCCGCAATGAATAGGGAAGGTATAGTAATGCTATGAATGACCCAGTATCGAATACTGGTAATAATATCAGCAAAAGAACGTTCTCCTGTGCTTCCAGACATGCTGAGCTCCACATATTCTTGTACAGTCAAAAAGGGATCGATTCCGTAAAAGATGAGATCAGTAAATTTTCATTTACTGAAATTGGATCTTTGTGAGATCGTCAATATTGTACCGAGGGCGTCTTTAGAGTATACCGAATCAGTATAGCTATCCTTCTTCTGACACAGCAACGAACGCAATTTCAATCAATAGTGAAAGAAAGTGCTAAATAATTTCTTTCTTCCTTTCCTTGTTGCTTGTCGATATAAAACGATGTCCCACTCAATAGAAAATTCTTCAAAATAGTATATTTTTCTCCATTATTAGCTTCGGGCTAGAAACTGAAGATCCGGTAAAATGTGAATATGACAAGTCGGTTTTTAATAATTCCTGAAAGGGATTATTATATTTCTACAATTAAGTAGATGCGACTTCTTTTCGTAGTAGAAGCACTTTTTGTTGGAATCCTTTTTTCATTTTAAGGAATTGGTTAGTCGTCCAGTAACAAGTAAGATCAGTAACAAGTAACAATAGTAGATAGTATTCGATGAAAGAAAGAGAACAAAGAATAAAAGAATTGTAATCAATATTCGTGATGTATGCATTGTTGTATTAGATCGAGATTCAAAGGTTCTTTCTTGACCTAACTACAAGGATGAGGCTTTATAATATGGAAAGATAAAATGTAGAACCTATAATATAAATAATATAAAAGAAAAGATAATAGGAATTACTAGTCTTGGAATCTAGTTTTGGACAAAAATAAAGATTTCGAATGATCGTGTAATAACTTTTTTCTTCTCATTCATTCAAGATATTATGTGAATGAACCCGCTATTGAATCTAATGAGTTAAAATTAACGTAAAGTAAAAAGTAACTGTTCATTTTAAAATAGAAAATAGATTCGATACAATTAAATAAAAAATAAAAAAAAAAAATGATCAAACAAAATAGAAAGAATTTTCCAATTTTATAGTGATTCAAAAAGAGTTTCATTTTTGAATAAAGTTACACGACATAGTTCTTATTATTACTTTATAGTTTACTCAAGAGTTGCTCAATGAATCTGTTGATTGGAATTACGGTATAGGTAGATGTCACAAATGATGAATCAATTTATTTTTATACGCCTGTCACTTTATCTTTGCTTTTTTAATGTTGTCTATAATGATTGAAGAATCAAAAACTTTCAATTGAACTTATTCTTTCAATTGATATTTTGCTTATCCTCCTATCTTGGAAACTAACTTAGGTAAGTGCTTTATAAACATATGTATAAAAAGAATATATTTCATTTAGTTCCTTCATGCCTACTATAACTAGTTATTTCGGTTTTTTACTAGCGGCTTTAACTATAACCTCAGCTCTATTTATTGGTCTGAGCAAGATACGACTTATATGAAATTCATATTTGAAATGAATGAAATAAACAAATCATAAAAAGAAATCTTTATGTGGGATTCCATGTATTCTATAGTTACTTACTGTGTCAATTGCAAATTCTCGGTCATTGAGATTTATGGCAATTCGGATTAATATTTAGGTATAGATATTACCTCTTTTTTTTTTTCCTTTCAAACAAATTGAAATGATTGAAGTTTTTCTATTTGGAATCGTGTTAGGTCTAATTCCTATTACTTTGGCTGGATTATTCGTAACTGCATATTTACAATACAGACGTGGCGATCAGTTGGACCTTTGATTAATTAATATCTTTTTTTTTTATTGACCTCCTCCTTTCTTTAATCTACAGGAGGTCAAATTAAAATTGCTGTTCAAGTTAATGAAGCTTTTTCAGTCTAATTCGATCTAGATCTACGAAGAGCAGAATCACGCTCTGTAGGATTTGAACCTACGACATCGGGTTTTGGAGACCCACGTTCTACCGAACTGAACTAAGAGCGCTTTCAGATAAGACTGTAAAGAAAAAGATGATTTTTGTAACCCCAATACATCTTGTATGCATATACTATATAGTAGTATCCTAAAAATGAAATATTATGTATGTCAAAAATTAATTCATCTCAATTGATCCCTCGTTACTGCTCAACAGAGAAGTAATAGGTAGGGATGACAGGATTTGAACCCGTGACATTTTGTACCCAAAACAAACGCGCTACCAAGCTGCGCTACATCCCTTTAATTGTCTACAGTGTCATTGTAGAAAATTCCTGTCTTGTTTTCCACATCCTTATTTCTTCCATTGATATACACAGTTTATCTTGCTAGTTCTTCTTTTTGGTCTCATATAACATATAATAATAGTAAAAGCCTTATATATATATGAAATACGGAACCTACCATGAGTAATGAGTAAAAAGAAATGAATATTTTTCGGGAATGCTTGGGAAGAAAGGGACGTA-TTTTTTTTTTTCTGTTTTAATTAAGCAAAAGAAAATCCTATCTATCGGATTGTTGTACATTTCAATTTGAATTAGGGATTCCGTGTATAACTACAAGTGCCCGTTAACTACATATGCATCGGATCATATATGTATTACCATTAATTATGTATTAGAATAAAATAAAGAAGGAGGTTTTTTAATGCGAGATTTTAAAACATATCTCTCTGCGGCACCGGTACTAAGTACTCTATGGTTCGGGTCTTTAGCAGGCCTATTGATAGAGATTAATCGTTTTTTTCCGGATGCGTTGACATTCCCCTTTTTTTCATTCTAGTTATTGACACGGGAAGGAATGAAGAAGATTAAAGATACAATCAAATCTCTGTGTGACTAATCCCTCTCCCCCTCGTTTCTCTTTTTTCCCTTTTTTAGAATAAGAATAAGGGAGGAAAGAGAAAGAATAAAAGTGGATTCGACATTTTCGAAATTCGAGTTCAAGTTCGAATGAAATTTAAATTAATAATAGAGGTAGAACGTAAAATTTTGATCCAGGGCAAGAGTATTATACAAGATACTTAAATGAAATACTGTACTATGATTAGAAATATAGTTTCGAAATCATTGTATTACTTATTATTTACTATTACTTTATTGATTACTTTATTGATTGCAATGAAATCTTTCATAATTGGATTTCGAATTAGTAACTTCTATTTTTTTTTCTTCCTTTCTTCTTCTTCGTTTCGGATCAAAAATAGAAGAGTTGAGTAAATAAAAAAAATCCAAAGGAGGTTCATGGCCAAGGGTAAAGATGTTCGGGTAACAGTTGTTTTGGAATGTACTAGTTGTGTCCGAAACGGTGTTAATGTTAATAAGACATCAACGGGCATTTCCAGATATATTACTCAAAAGAATCGACACACTACGCCTAATCGGTTGGAATTGAGAAAATTCTGTCCCTATTGTTCTAAACATACAATTCATGGGGAGATAAAGAAATAGATCGAACCCGAGCACCTGTGTGTCACCCTTCCAAGGGAGGGGAAAAAACAACATTATATATAATAACATATTTAATAAATAACCAAAGCAAATCCTATTTATTAATTTATTTTAATTGATTTTCGATCTTACCGAAATCGAAATAGGATTTTCGCAATAAGGAATAAATTAAACAAACTATGGATAAATCCAAGCGACTTTTTCTTAAATCCAAGCGATCTTTTCGTAGGCGTTTACCCCCGATCCAATCGGGGGATCGAATTGATTATAGAAACATGAGTTTAATTAGTCGATTTATTAGTGAACAAGGAAAAATATTATCTAGACGAGTGAATAGATTGACCTTGAAACAACAACGATCAATTACTATTGCTATAAAACAAGCTCGTATTTTATCTTTGTTACCTTTTCTTAATAATGAGAAACAATTTGAAAGAACCGAGTCGACTTCTAGAACTACTGGTCTTAGAACCAGAAATAAATAGGTTTACTCTTTCTTCAATTGAATCAAAATTCCAGTCTGAACTCAAACGCATTTTGTTCGAAAAATACGAGAATCCAGATTTGATTATCGTGTCATAAGAATAAAAAAATCGGGGAAAACCAAGAAATATTTTTTTATTGAGCGTGTTCATTTATTTTGACTACTTTATCATATTTTATCATATTAATTTCTACTCTCCCTTCCCGGAGTTCATTCTCCGGGGAACTCTGTTTAAATTATTCCGGCGGATTTCTTACAATCTAATTATTTTATGATCTCGTTGGAAATCGTATAAAGACAATTCTTATTTAATATAGCTATTTGCGCAAGTATTTTACGATTAAGAAGCACCCGTCTTTTGTGCAGATCGTGTATTAATCTACTATAACTATAGGATACCCCTCTTTCGCGAATTACTGCATTTATACGAGTGATCCACAAACGACGAAAATTTCTCTTTTGCCTATCTCTATCCCGATGAGCCGAAACCAAAGCTCTTATTTTCTGTTGAATAATAGTTCGAGTAAGTCTTGAATGAGCCCCTCGAAAGGTTGATGCAAATAAACGAATTTTTGTTCTACGTCTTCGAGCTATATATCCCCGTCTAATTCTGGTCATTGAATAAATGAAATAAAACTTTGATGAATAACTAATTGATTTCCTTTCTTTCAGTTATTCTTTTCCCCCTTCTTAGTCTATTAATAACAAAACGGATTTTTCCAATGTATAAAATAAAAATTCCAATGGCTTTGGCTACTATAACCTTCCCGACCACAATTTTTTTTCTTTTTCGAAAATACCGAGAAAAAGAAATTGTATTCTACTAGGTATCAAAAAATAGTAAATAAAAAAGTAGTAAATGGATAAAGAAATAGTGGGTTCCATCGTTTCTATGGTTACTTCTTAAACGGTGAGGTCTTCTCTATACACCGGAGCCTCTTACAGAATTGAATCAACCTTATTGGTAACTTGTACAGTTCACATTCTTTGGCTCTACCCATGAATTATACAGTAATAGGTCTTTCACAACGAGATCTACCTATACAGTAACGGTATTTAATTATGAAGGTTAGCTGGTTAGCTGACCCTGTGAGTCCGTTCTTTCAAGAGCGGTAGTTTAATCTTTCTATTTTTTTTTTTTTTTTATTTTTAATTAGGATTTTCCCCGCTTAATGGATAACCATTTGATACCAATGGGGAATTGTTTTTCATCTTAAATTGAGTTGATTGGATTTGCACCAATGGAAACCATAAATTGCATACACAATAGAGGGATATGATCAATTTTATTATTTTTATTAGATAGTGGATGGAGTTCTTCCATTTTATCCTATTCATCGGTACTGATCATTGATACTGGAAATTTTTTTTCTTTCTTTTTTCCCAGCCCATGATCTGAACGAGTCGCACATACACCCTAGTACAAGTTCCTCGACGCTGAGGGCATCCCCCAAGAGCGGGGGATTTCGTGACATTTTTGATTGGCTGTCTTGTATTTCTAATAAGTTGTTTAATAGTTGGCATGTTGAATCGTATACATAATGGGCTGGTTTAGATCGATCCTAACCGGATGATTATGAATTACTTCTATTTAATAGAATATTAAACTCGGTAAGAAGATAAAATCTCCAATCGCAGATTTCGTGAAAATCCATTCTATTTTCATTCAGCTGCTACAAGATCAACAATTCCATAAACTTGGGCTTCTGTTGCTGACATAAAAACATCTCTTTCCATGTCTTCGGATACAACCCATAAGGGCTTGCCCGTTCTTTGTACATAAACCCTTGTGATGGTTTCACGCAGTTTTAGCAATTCTTCCGCTTCCAGGATAACTTCCCCCGTTTGTGCTTCATAAAAAGAACTAGCAGGTTGATGAATCATTACCCTGATGATATAACATAAGAAAAGGTTCCTCTATCTCGCACAATGAAGTGAAGAGAAAAGAAAAATAAAGAATAACAAGAAAAAAAATAGGATTGAACAACCGTACGGGCATCTTTTGTGCATTGCATACGGCTCTACAATAAGATTGACCTTTACCCTCCATCGAAGAAAGAGAAAAATAGGATCTATCAGACTCATATTGGTAAATGATCAAATTACCACCCTTCTTTTCTTTTTGGAGGAGTT-AAAAATACTATGATGGTTCCGTTGCTTTATATATTTATTATTTATTTTTTGTATTTATTTGTCTGTGATTCAGCAATCCCAAAGTTTCTTTTTGATCCGATCAAATAAAAAGTAAAGAAAAAAGATTC---TTTTTTTTTTTTTCGCACTCTTTCATACCATAAATATTGTTAAGAGCTCTATGGTATGAAAACAAAAAAGTTTGTGACGCTGAACTGGACTCCCGATAGATAAAATAAAATCGGAAATACCCTTATAATCTCATACTACTCTCTCGATATATAATCTAATGTTTTGAAAAAACAATAAAAAATTTTCTCATATCGAATTCGAAGTGCCATGCTATTTTTACTTAATATTCATATTTCATATTTCATATGGCGAAGGCATAGTCTTTTTTTTTTTTTTTT--CTCTCAAAAAACCCCATTGGCGCCAAGCGTGAGGGAATGCTAGACGTTTGGTAATTTTTCCTCCAACCAGGATAAAAGATCCCATTGAAGCAGCTAATCCCATGCATATTGTCTGTACATCGGGTTGCACAAATTGCATAGTATCATAAAGAGCTACTCCAGGTACTACCCATCCGCCAGGAGAGTTTATAAACAAATACAAATCTTTGGTATCATCCTCCATACTGAGATATACCATAATACCAATAAGTTGATTCGAGATTTCGCTATCAACCCCTTGGCCTAAAAAAAGTAATCTTTCGTGATAAAGTCGGTTGATTAGGGTCAAATTGTATCCCTTAGGAACCGTACATGCGCCTTTTGACGCATACGGTTCAAAAAAAAATTGCGAAAAAGAATCAATGTGTAGATTCCAACTCTCTTTCTTTTTTCATAGTGGGCTCTTTATAACTTTTAATGAAAGGACTTTTTCTTCGATTTTTCGATAAAGATGCTTTTTGGCCCCTTTCCTTATAAGAAAACCCTTATAATAATATAACAAAAAAAAGAATTAAAAACTTATCGAATTAACTTTTCATTGATGTATTGTTTCATCGAGATCCAATCCAAATCACGATGTCATTTTCTTGTTTCTGAATGGGCCTCTTCAATCTTTTTAGGTTTATGCTCTACTCCGGGTAAAGATCTTCCCGATTTTGATTTGCACATATAGGACAAATGCTCCCCTTACCACTGCTTTTTGCTATGACTTCCTTTTTTTTTTAATTCATTTCATGCTTTCTGCCAAATATTTGATGCATTCATCCATATTACTCGATTGATTAACGGTTTGAGATCACTTTTCTTTATAAATAGGAATCGAATCGTTTATGATAAAAGTATTAATCATATAGATTCCCAATTGGATTTTTTTTTTAAACGGAGTCTGGATACTTCATTTTTTTAGTCCAACCAAGCCAACCATAAATTATTCTAATTGATAATAATAATATGAATTCCTCCAAAAAAGAGATCTAATTGAACTTCACGCTCCAAATTTTTGACGATTCAATTAATCTTTCTTGTGGGCGAAACAGAGGATATCTCGATCGGGAGAGAAAATGGGGAAATCCCATATGACCCAATATATCTGACAAGTCGCACTATACGTCAATCCAAGAAAAATTTTCATCTCCAGGAATCCGAAAAGGAACTTTTGGAACACCAATAGGCATTAAATGAAAGAAAAAAGAACTAAGTACTATATTTCACTTTGATATGGAAACGTAACAATGGATTTATTGTCTTTATATTAAAATATGGGCCCTTATTTTATACATAGATTATAAAAATTCATACATAATAATATAAAGGAAGACAGAATGAATAAAGGAAAATTATTACGAATAGGTCCTTCTAATGATGAAGGAGTATAGGCGCATTCCTTCATAGAAAATAGTATCAACCCCCCATTGCGTATTGGTACTTATCGAGTATAGAATAAATCTGCTTCTCTTTGTTCCTACGAACAGAATTGTTCCATTATTATCAACAAAATAAAACAAATATTAACCCTTGCTCCAAGATAATCCACTGAACAAGGGAAATCCATAGCATAGTCGTAGTAGAGTGATTTTCAATGCAATAAAGTTACGTAGTGTCTATTATTCTTCGATAAAGGGGTATTTCCATGGGTTTGCCTTGGTATCGTGTTCATACTGTTGTGTTGAATGATCCCGGTCGGTTGCTTTCTGTCCATATAATGCATACAGCTTTGGTTGCTGGTTGGGCTGGTTCAATGGCTCTGTATGAATTAGCAGTTTTTGATCCCTCTGACCCTGTTCTTGATCCAATGTGGAGACAGGGTATGTTCGTTATACCTTTCATGACTCGTTTAGGAATAACCAATTCATGGGGCGGTTGGAGTATTACAGGAGGGACTGTAACGAATCCGGGTATTTGGAGTTACGAAGGTGTGGCCGGGGCGCATATTGTCTTTTCTGGCTTGTGCTTCTTGGCAGCTATCTGGCATTGGGTATATTGGGATCTAGAAATATTTTGTGATGAACGTACAGGAAAACCTTCTTTGGATTTGCCCAAGATCTTTGGAATTCATTTATTTCTCTCAGGGGTGGCTTGTTTCGGTTTTGGTGCATTTCATGTAACAGGCTTATATGGTCCTGGAATATGGGTGTCCGATCCTTATGGACTAACAGGAAAAGTACAACCTGTAAATCCAGCGTGGGGCGTGGAAGGTTTTGATCCCTTTGTTCCGGGAGGAATAGCCTCTCATCATATTGCAGCAGGGACATTGGGCATATTAGCGGGTCTATTTCATCTTAGCGTCCGCCCGCCCCAACGTCTATATAAAGGATTGCGTATGGGCAATATTGAAACCGTTCTTTCTAGTAGTATCGCGGCTGTCTTTTTTGCAGCTTTTGTTGTTGCTGGAACTATGTGGTATGGTTCAGCAACTACCCCCATCGAATTATTCGGGCCCACTCGTTATCAATGGGATCAGGGATACTTCCAGCAAGAGATATATCGAAGAGTTGGTGCTGGGCTATCCGAAAATCAAAGTTTATCAGAAGCTTGGTCTAAAATTCCTGAAAAATTAGCTTTTTATGATTACATTGGTAATAATCCGGCAAAAGGGGGATTATTCAGGGCGGGTTCAATGGATAACGGGGATGGAATAGCGGTTGGATGGTTAGGACACCCTATTTTTAGAGATAAAGAAGGGCGTGAACTTTTTGTACGTCGTATGCCTACTTTTTTTGAAACATTTCCAGTTGTTTTGGTAGACGGCGACGGAATTGTTAGAGCTGACGTTCCTTTTAGAAGAGCAGAATCGAAGTATAGTGTCGAACAAGTGGGTGTAACTGTTGAGTTCTACGGTGGCGAACTCAATGGAGTCAGTTATAGTGACCCTGTTACTGTGAAAAAATATGCTAGACGTGCTCAATTGGGTGAAATTTTTGAATTAGATCGTGCTACTTTGAAATCCGATGGTGTTTTTCGTAGTAGTCCAAGGGGTTGGTTTACTTTTGGGCATGCTTCATTTGCTTTGCTCTTTTTCTTCGGGCACATTTGGCATGGTGCTAGAACCCTGTTCAGAGATGTTTTTGCAGGTATTGACCCAGATTTGGATGCCCAAGTGGAATTTGGAGCATTCCAAAAAATTGGGGATCCAACTACAAGAAGACAAGTAGTCTGATACAACATTGCTTTGGTATCTTTCGCTTCTATTTTTTTTTTTTTTTTTTGTGATTTTACATAGAATACCAGAGAAATCTTGATTTGAATCACTGCTTTTCTTTGACTCCTATTCTTTCTTTATCCGAGAGATGATCCCCCCCCAAAAAAATAGGTATGGAAGCTATAATTGTAAACCACGATCGAATCTATGGAAGCTTTGGTTTATACATTCCTCTTAGTCTCGACTTTAGGAATAATTTTTTTCGCTATCTTTTTTCGAGAACCGCCTAAAGTTCCAACTAGAAAGATGAAATGATTTGATTTTTCATTATTTCAATTGAAGTGACGAGCCTCCCAATATTGGGAGGCTCGTCACTTCAATTAGTCCCCATGTTCCTCGAATGGATCTCTTAGTTGTTGAGAAGGTTGCCCAAAAGCGGTATATAAGGCATACCCGGTAAAACTTACAAGTAAACCAGATATAAAGATGGCGACTAGGGTTGCTGTTTCCATTATTATATAATTTCAAGACCACAATGGATCTATGATAAGATCGTTTATTTACAACGGAATAGTATACAAAGTCAACAGATCTCAATGAATACAATAGGATTTATGGCTACACAAACTGTTGAGAACAGTTCTAGATCTGGTCCAAGACGAACTATTGTAGGGAGTTTTTTGAAACCATTGAATTCGGAATATGGTAAAGTAGCTCCTGGATGGGGAACGACTCCTTTGATGGGTGTCGCAATGGCTTTATTTGCGATATTTCTATCTATTATTTTGGAGATTTATAATTCTTCTGTTTTATTGGATGGAATTTCAATGAATTAGATCTATAAGAACCACAACGTCCTAGCTTTTAATACAAAATGAATCATTTAGAGTTCGGATTTCTATTCCATTCTATTTCGGTAGTTCGACCGCGGAATTTCTTTGTTTCTGTATTTCCGGAATATGAGTGTGTGACTTGTTATAATTGATCTTATTTATAGTACATAGAATGGGCCTGTCATCTTGATAGAGATGGTTCTACTTCGTCGGATATTTATTCTAATATCTGGAACACGGAATATATGAAATAGATTAAGAAATATTTGAACTATGATTCATACTTAATATTCAGACCTTGCGGCCGGATTC--AAAAAAAAAATTTCAAAGAGTTCGAATTTAGAAATCGAAAGATTTTTCTTCTTTCAAACCCCTATTTATGCTTATTTTGACCAAAAAAAAGACAAAGGTTTCTTTGGATTTTTAGTCATTCTATCTATTCATGGAATAAGCGTGATGATCAAAAGGTTCTTACTCATGGAATTCTTGGGCTTAGTTTAGGGTTTTTATTGAATCATCGTGGTTCTAGTATGAATCTGAGGTTTGAATCGATTCATAGGGTCTTAACAAGAAAATTCCTATCAATAATAATAAAGAAAAAAATCGTAAAGCCATATTATATTAAAATACCAATCAAAGAAAAAGAAATAGGAAAAAGAGGATTCAAGAGGCCTGTAAGGATCAAGATAAAGACAATTGAGCCAACTTGATATTTTGGCATTATCGCCGCAAAGAAGAACTTTCGGATTTTTCTTACTTCATATCTTCAGAGAAGATTGAATCAGAAATTAAGAAGTTTCAAACTTTCTATTACATATCCGTTGCAACTAGTAGTTGGGTGTTTTCTGCTTGAGCTGTACGAGATGAAATTCTCATATACAGTTCTCAGGGGGGGAGTCTTACCTATCTCAATAAAGTTTATGATTGGTTCGAAGAACGTCTAGAAATTCAGGCGATTGCAGATGATATAACTAGTAAATACGTTCCTCCTCATGTCAACATATTTTATTGTCTAGGAGGAATTACGCTTACTTGTTTTTTAGTACAAGTAGCTACAGGGTTTGCTATGACGTTTTACTATCGTCCGACCGTTACTGATGCTTTTGCTTCTGTTCAATACATAATGACCGAAGTTAACTTTGGTTGGTTAATCCGCTCAGTTCATCGATGGTCGGCAAGTATGATGGTTCTAATGATGATCCTGCACGTATTTCGTGTGTATCTCACCGGTGGATTTAAAAAACCTCGCGAATTGACTTGGGTTACAGGCGTGGTTCTGGCTGTATTGACCGCATCTTTTGGCGTAACTGGTTATTCCTTACCTTGGGACCAAATTGGTTATTGGGCAGTAAAAATTGTAACAGGTGTACCTGAAGCTATTCCTGTAATAGGATCGCCTTTGGTAGAATTATTGCGTGGAAGTGCTAGTGTGGGACAATCCACTTTGACTCGTTTTTATAGTTTACACACTTTTGTATTGCCTCTTCTTACTGCCGTATTTATGTTAATGCACTTCCTAATGATACGTAAACAAGGCATTTCTGGTCCTTTATAGAGAAGATATATCATTGATATTTGTAATCAATCATTTATCACTTAGGGGAGTAACAAGACTATTTCATTGCTACAAATATGGATTATTGAAAAGAATAAGACATGTATTTGGATATTTCCCTTCAACCCCGCAATATTATATTACTTTGAATAGTTGAAAGGAATTCTCCGAAGAGAAAATGGATTATGGGAGTGTGTGACTTGAACTATTGATTGGTCTGTGCAGAGATATGCCTTTATCTATCTGCCACATTGGAATTAACAACCAAATGTGTCTTTGTTCCAACCACCGTGTAAGCCCCATACAGAGGATAGGCTGGTTCGCTTGAAGAGAATCTTTTCTATGATCAGATCCGAATCATGTCCTACATGAGCAGGCTCCGTAAAATCCAGTAGAATAAGTGAAAAAGATAAACCATAATCATGATTATGGTTATTTCATTTATTTAAGATTGAATAGTATGGAAATGTATTCATTTCCTATGCATTGATACAATCTATGATACTATCGGAGTGAAACACGAGATCTAAAGAAGAACAGAGGTTAGACTATATTAGTAACAAGTAAACCCTTTATGTGTGTATGTAAAAAGTCTCCAAATATTTTGGGGATACGCATCAATTGCAAGGTCTGAGACGACCCAGAAAACACTTGATTATATCATGATCAACTTTGTAAGCCTACTTGGGTATTGAGTATTTACTTGTAAGAACTAAATTCTTTGCAATAGATAGTTGCAACTCTGGAAAAGGAAATCTGGTAAAATGTTTCTTACAAAGAACCAACCATTCATATTTCATATATATATATATGCATATATGCGTAGATATAGATATCATATAGATTTTAATCAATTTTATAACATATCGATTTTATATGGATCCATTTGGTTCTTTTGATTCTTGCTCGAGCCGGATGATGAAAAATTATCATGTCCGGTTCCTTCGGGGGATGGATCTATAAGAATTCACCTATCCCAATAACAAAAAAACCTGACTTGAATGATCCTGTATTAAGAGCTAAATTGGCTAAAGGGATGGGTCATAATTATTACGGAGAGCCCGCATGGCCCAACGATCTTTTATATATTTTTCCAGTAGTAATTCTAGGTACTATTGCATGTAACGTAGGTTTAGCGGTTCTAGAACCATCAATGATTGGTGAACCAGCAGATCCATTTGCAACCCCTTTGGAAATATTACCTGAATGGTATTTCTTTCCCGTATTTCAAATACTTCGAACAGTACCCAATAAATTATTGGGTGTTCTTTTAATGGTTTCAGTACCTGCGGGATTATTAACAGTACCTTTTTTAGAGAATGTTAATAAATTCCAAAATCCGTTTCGTCGCCCAGTAGCAACAACCGTCTTTTTGATTGGTACGGCAGTGGCCCTTTGGTTGGGTATTGGCGCAACATTACCTATTGATAAATCCCTAACTTTAGGTCTTTTTTAATTTTTATTTTAAATTTATTCATCAACTGTGAAATAAAATAAAAAATTATGACGTGTGTATCTAGGGAATAATCGCTTCAAAGTGAATTCTCCCTAGATACATCTATCTATTCAATAAAATTCGGGCTCTAGCCTGAATATATGGATTGTGCTAAAGATCTAAAAACCCCATTTTTTTTTTAGAAAAAAAAA----AAAAAAGATGAAATAAAAAAATCCAATGGATTTAAAATTGATTTTTCAGTAAATAAATTTCAAAAATGCTTTTCTAGAATGCCCAATATCTGTTTTACATCTTCGGTACGAAAATGTTCAATTTTCATAAGATCTTCTTGAGTGTTATTCAAAAGATCCAATAATGTATATATATTGGATCTTTTGAGGCAATTATAGATTCTGGGAGGTAATTCTAATTGGTCAATAAAAATATATTTCAATGCTATTTTTTTTTTTTTTCTTAGTTTAGACAATTTATCATGAAAGGTAAAAAGAGGTAAAGTAACCTTGTGTTGATTGTCATCTAAATGTAAGTTTTCTTCTTCTCTATGGAAAAAGGGAATAAATAAATCAATCAAATTCCGGGAAGCTTCATGAAGTGCTTCTTTAGGAGTTAAACTTCCATTTGTCCATATTTCGAGAAAAAGTATCTCTTGTTTTTCATTCCCATTCCCATAAGAATGAATACTATGATTTGCATTTCGAATGGGCATGAATACAGCATCTATAGGATAACTTCCGTCTTGAAA---ATTTGGACTTTTTATACGATATCCGCGATTCCTCTCAATTTGTAAGCCAATACACAAATCAATGGGTTCCGTCAAGCTAGCTATATGTTGTGTATTATCAACGATTTCCACAGAAGGTGGTGAGATGATATCTTGAGCAGTTACATATCCAGGACCCTTGACATAAATAGACGCGTTACAAGTTCCATATAGATTACTTCTCAATACTATTTCTTTCAAGTTCATTAAAATTTCATGTACGGATTCTTGAATACCCAGTATGGTAGAATATTCGTGTGGTATTTTCTCAAATTTTGCGCGTGTGATACATGTTCCTTCTATTTCTCCAAGCAAAGCCCTTCGCATCGCAATGCCTATAGTGTCAGCTTGACCTTTCATAAGTGGAGACAAAATAAAGCGTCCATAATAAAGGCGTTTACTGTCTGTCCTTAATTCAACACACTTCCACTGTAGTGTCCGAGTAGATACTGTTAATTTCTCTCGAACCATAGTAATATTTTTTGATCAGATCATTGAATCGTTTATTTCTCTTGAAATTTCTTCAATGTTTATTTTTACACACGTCTTTTTTTAGGAGGTCTACAGCCATTATGTGGCATAGGAGTTACATCCCGTACGAAAGTTAATAGTATACCACTTCTACGAATAGCTCGTAATGCTGCGTCTCTTCCGAGACCGGGACCTTTTATCATGACTTCTGCTCGTTGCATACCTTGATCCACTACTGTACGAATAGCATTTCCCGCTGCGGTTTGAGCAGCAAAAGGTGTCCCTCTTCTTGTACCCCTGAATCCACAAGTACCGGCAGAGGACCAAGAAACTACCTGACCTCTTACATCTGTAACAGTCACAATGGTATTATTGAAACTTGCTTGAACATGAATAACTCCCTTTGGTATTCTACGTGTATTCTTACGTGAACCAATACGTCCATTCTTACGTGAACTAATTCTCGGTATAGTTTTTGCCATATTTTATCATCTCATCTCATAAGTATGAGTCAAAGATATATGGATATATCCATTTCCTGTCAAAACAGATCCTTTTTTTATTTGTACATCAGGTCTTTTAGAGAGTCTCTTTTAGATTATCCTTGTCTTTGTTTATGTCTCGGGTTGGAACAAATTACTATAATTCGTCCCCGCCTACGAATTAGTCGACATTTTTCACAAATTTTACGAACAGAAGCTCTTATTTTCATATTTGACATTCCTTACCTTAGTTTTGAATCTACTTCTTGGAAGAAAATAAGTTTCTTGAAATTTTGAATCTCGAATCGTATTCCCATGGAAAGGAATGTTAAAGTTGAAAACCGCCTAATCCTTCGAATCCTTGTTGCGTAGTCGATAAATTATACGCCCTCTGGTTGAATCATAACGACTTACTTCAATTTTGACTCTATCTCCTGGCAGTATCCGTATAAAACTGCGTCGGATCTTTCCTGAAACATAACCTAGAATAAGATCCTCATTATCTAAACGAACCCGGAACATACCATTGGGAAGCGATTCAGTAATTAAACCTTCATGAATCCATTTTTGCTCTTTCATTCCAGGTAAAACCCCCTTGAAGTATTAACTAATGGAGGAGGAACGAGATTAGACAATCTGCCC-TTTTTTTTTTCCACGAATAGGAAGTTTCGGATCCAATTCGAATATGAGAAGTATTACCATATATAACACAAAATTTCTCCGCCGATTCCTTCTAGTCTAGCCTCTCGGTCTGTCATTATACCTCGAGAAGTAGAAAGAATTACAACCCCCATTCCGCCTAAAATTCTAGGAATTCGTTGATAGTTAGAATAGATTCGTAGACCAGGTCGACTGATCCGTTTTAAATTAAAAATATTTGTATATGGCTTTTTCCTATTCCTTCTATGTCGCAGGGTTGAAACCAAAAAATATTTGTTGCTTTCTCGATGTTTCCTCACGTTTTCGATAAAACCTTCTCGTAAAAGGATTTTAACAATGTTTTCGGTGATATTAGTAGATGCTATTCGAACTACTCTTTTTCTATCCATGTCAGCATTTCGTATAGAGGTTATTATATCAGCAATAGTGTCCCTACCCATGATGGACTAAAATAATCGGTACCTCCAAATTTTGATATAATCAACATGTTTTTCTTTTTTTTTACTTATTTTATTTGTTTTTGTTTATGAATATAAATTTTTAAAGGTATATGCGTGAGACACAATCTACTAATCAATTTTAGTCTATTTCTTTCCAATACCCTACTAGAACCATATCATGGTCTCATCTTATATTATAATACTTTTATAACACCTCGGGAGCCAATGAAACTATTTTAGTAAACTTTAGTTGTCTCAATTCCCGGGCGATTGCCCCAAAAACTCGAGTTCCTTTTGGATTTCCTTCTTGATCAATGACAACTGCAGCATTGTCATCATATCGTATTATCATACCGTTGTCACGTTTGAGTTCTTTACAAGTACGTACAATTACAGCTCTGACCACTTCTGATCTTTCCAGGGGCATATTTGGTACTGCTTCTTTAATCACAGCAACAATAACGTCACCAATATGAGCATATCGGCGATTGCTAGCTCCTATGATTCGAATACACATCAATACTCGAGCCCCACTGTTATCCGCTACATTCAAATGGGTCTGGGGTTGAATCATTTTTTTTTATCTGTTCTTTCAATGCAAAGGGCGAAGAAAAAAAAAAAAAAAAAGAAATATTCTTTGTCCAAAAAAAGAAGCTGCGATTTTTTCATTCCCAAGATCTATTTCCTTTGGTTCTACATACTTATCCCGAAATAATAAATTGAGTTCGTATAGGCATTTTGGACGCCGCTATTGAAATAGCTTTTCTGGCTATATTTTCTGCTACTCCGCCCATTTCATAAAGTATTCGACCTGGTTTAACAACAGCTACCCAATATTCAGGAGATCCTTTCCCCGAACCCATACGTGTTTCTGTAGGTCTTACTGTAACTGGTTTGTCTGGAAATATACGTACCCATATTTTTCCACCACGACGCGCATTTCGTGTCATTGCTCGCCGCCCGGCTTCTATTTGTCTAGATGTGATCCAAGCGGGTTCAAGTGCTTGAAGAGCATATTTACCGAAACAAATATGATTACCTCGATAAGATATTCCCTTCATTCTTCCTCTATGTTGTTTACGGAATCTGGTTCTTTTGGGGTTATAGTTGATGGTTGTTTCTTATTTCCATCTCTACTACAGAACCGGACGTGAGAGTTTCTTCTCATCCAGCTCCTCGCGAATAAAAGGATTAAAAATGCTTAATTTTCATTTAGATATAATTTAAAATTTGAATTAAGATATACATCTTTTTTATTTAATGAATAATAGATTCAATCGCGGGATTCTTTGAGATTTGTTCTAATCGATTAGTAATTTGTATACCTTGTTTGGATATTTTGGATATATATAACTAAACATATTAAACATATATTTCTATTCATAGTATTTATATTTATAAATAATATTGTTTTTTATAACGTTATAACATAACAATTTTATTTTTAGTTTGCCTTTTATCATATTGGATTGTTCAAAATTTAGCAATTCAAGAAAATAAAGTTTTCGCGGGCGAATATTTACTCTATATTATATTGATTTCAGTTATAGGGTTATCTCATGACTTCTCAGAATAGATGAATTGATTCCCGGTTACTTTCGCCATCCCGACCAATGAATCATTAGGATTCGTTTTCAATAGAATTTTCTGCATTCACGGGTTCCATCGTTCCCATCACTTCTTGTTTAATGGTTAGGTCTGAATTCTACAATGGAGCTCTTAATGAAATTTGTTCTTGAGTCAATCTTCTCAATCTTTATTGGCTCGAGGCTCTTGATTTTTTTTTTGTTCTATTCTATGAATAGATTCATTTAATTATGGATGAACATTGAATTATGGATAAATCCGTATTGATGCTTTATTACATTGTTTTTTATAAGATGACTCATAGACCTTCCATATTTGAATTCTATATCATTGATATTCTTTTTCTCTCTTTCTCTCATCCTTCTATCCACATCTTTTTCTCTATTTCGCTTCACAACTTAGAATCAGATTTATTTTTCTTTTGTTTATTTTATGCAAAACAAATTTCAGTTGCTACAATGATATGACCAATATATCATATCTTGACTGTTTTTTGGATTCAGATAATGCGAAGTGATGGGTTGGTTATTAGTTCTATAGTTATTAGTTCATACTATAGGGGCTGGGGGCTGGTTTTTTTTAATCCTAACCCTAAAAAAAAACCAACGAGTCACACACTAAGCATAGCAATTATATCAAATGGTCAATCGAATTTTTATTCAATCCTATAAAATTAAGAACTCGTTTTTGCTTTGATTGAAGATAAAAAAATTAACGAGTTTATTATTTTTTTGTTCCATTACTGGAGTAGAAAGAAAAGACAAGGAAAGGTTTCTTATTCCTCGTCTAGAAATATACAAATTTTGATACCTAATACCCCATAGATAGTCCGAACTGTGTAGGAACAATAATCAATTTTAGCTCGAATGGTTTGTAGGGGAACCCTACCTTCTCTGATCCATTCGACACGTGCAATTTCTTTTCCATCGATACGCCCTGCAATTTGTACTTGAATTCCTTTCGTATCTGCTTGTTCAGTTAATTCAATAGCCTTTTTCATTGCTTTGCGAAATGAAACTCTATTTTTTAATTGTCCGGCTATAAATTCTGCAAGAATATTAGGGTTTCCATAAGGTTTTGCAATTCTTGTGATAACAATGTTGAGTTTTCGGTTTACATAATGAAATTCTCTTTGTAGATTTATCTGTAATTCTTCGATTCCTCGTGGTTGACTTTCTATTAATAACTTTGGAAACCCCATATAGATTATGACCTGGATCAGATCGATTTTTTTTTGGATCTCTATACGTGCAATTCCCTCGATGCCAGAGGATATTCTCATATTCTTTTGTACATAATTTTTGATACAATCTCGTATTTTTTGATCTTCTTCTAGACCTTCGGAATAGTTTTTTGGTTGTGCAAACCAAAGGGAATGATGACCTTGGGTTGTACCAAGTCTGAAACCAAGTGGATTTATTTTTTGTCCCATACTCCCCCGATACTATACATATTATGATTTATCATATTTGTATACTTTATTTA------TTTTTTTTTTTTTTTTTTTCATCTAGGTTTTTTAACCATGTGAGATAGTCTATATCTATCTATTTATCTAAGGATATATCTTTCACTACAATATTTATATGACAAATAGGTCTTTTTATCGGATAACTACGTCCTCGAGCTCGAGGTTTTAATTTCTTCACGGTAGTACCCTCGTTGACTTCAGCTTTACTAATTATTAAATTTGTTTTGTTGGAATCCATATTGTAACTAGCATTTGCTGCTGCGGAATAAACCAATTTAAAAATGGGATAACATGCTCTATAAGGCATGAGTTCTAGTATCATAAGTGTTTCTTCATAGGAACGTCCACGAATTTGATCAATTACTCTTCGCACTTTGTGTGCAGACATAGATATATATTGACCTAAAGCGTATATTTCTTTTTTTTTATTCTTTTTTTTCTTCTTTAGCATAAGATGAGCCTCCTACTAATGAATGATAAGTATCTATATTTTTTATTAACGACGAGATCTATTATCGCCTTTCGCATGCCCTCGGAAATTTAAAGTAGGTGCAAATTCTCCCAATTTGTGACCTACCATACGATCTGTTATATAAATAGGTAAATGTTCTTTTCCATTATGGATAGCAATAGTATGGCCGATCATTGTGGGTATAATGGTAGATGCCCGGGACCAAGTTACTATTATTTCTTTTTCCGCTTTTGTGTTAAGCTTATCAATTTTTCTTAATAAATGATTCGCTACAAAAGGATTTTTTTTTAGTGAACGTGTCACAGCTTACTCC-TTTTTTTTTTTCTTTTGTTTTGTAAAGACGAAGAAAGAAATTCTATTTTCTCTCCTATTTACTACGGCGACGAAGAATCAAATTATCACTATATTTATTCCTTTTTCTACTTCTTCTTCCAAGTGCAGGATAACCCCAAGGGGTTGTGGGTTTTTTTCTACCAATCGGGGCCCTCCCTTCACCACCCCCATGGGGATGGTCTACAGGGTTCATAACTACTCCTCTTACTACAGGACGCTTACCTAGCCAACGCTTAGATCCGGCTCTACCCAAACTTTTCTGGTTCACCCCAACATTCCCCACTTGTCCGACTGTTGCTGAGCAGTTTTTGGATATCAAACGGACCTCTCCAGAAGGTAATTTTAATGTGGCCGATTTCCCCTCTTTTGCAATCAGTTTCGCTACAGTACCCGCTGCTCTAACTAATTGTCCACCCTTTCCAAGTGTGATTTCTATGTTATGTATGGCCGTGCCTAAGGGCATATCGGTTGAAGTAGATTCTTCTTTTTGATCAATCAAAACCCCTTCCCAAACTGTACAAGCTTCTTCCAAAGCATACGGCTTTCTGGATGTAGATGATGATATCTATACAGATGGATTTTATATATATCATATAATGAAGTACCACATGAGTGGATATATAGGAATCCAAATCTGCCGAATCACTCATGTTATGATCTTCTACATCCTAGGTTTTCCCGTTCCGTCATCTGGCTTATGTTCTTCATGTAGCATTCAGACCGAATGACTCTATGAAATTACGTCGATACTTCCACATATTATTGGTAACGTAGGAGACATCTCTATTTTTTCCCGGGGGAATCTTTAGAATTACCACTGCTTAGCTTTCAATTCGCCTCTGACCATCAAATGAAATGTGAATAACCTGTCCTCCTCTCTTTGAAACAAGGGGCGCTTCCGGTTCTGTCGGTGCTTGAAACAATTTTGTCTTCTCCATATTACTATATCTCTAGAGTCAATAATTTTATATGAGGAACTACTGAACTCAATCACTTGCTGCCGTTACTCTTCAGTTTTCTGTTGAGGTCTATCCCGTAGAGGTACTCAAATTGGATCAGTGATCGATTTCTAGGTTTCGTCGTAAACCTAATTGGTTACTTCCAATTACGTAAATCAATAGTTCAAACCGCACTCAAAGGTAGGGCATTTCCCATTTTTATAGGAACTTCTGTACCAGAAACAATGGTATCTCCAATTATAGCCCCTCTGGGATGTAAAATATATCTCTTCTCACCATCCCCATAGTGTATGAGACAAATGTATGCATTTCGATTAGGGTCGTATTCTATGGTTACGATTCTACCATATATGTTTTTTTCATTCCGTCGAAAATCGATTTTACGGTATAGACGCTTATGACCTCCCCCTCTATGCCCTGCGGTAATGATTCCTCTGGCATTACGACCTTTACCACAACGATGCTGTCCATAGATCAAATTATTTCGTGGATTGGATTTCACTTGACTGTCTACGGTTCCATTGCGTGTGCTCGGGTTAGAAGTTTTGTATAAATGTATCGCCATGCTATTAAGTATTTTGATTTAAGTTCTTTTCTTTCTAAGAGGTGGAATAGAATAACCCGGTTGAAGCGTAATGATCATACGTCTGTAATGCATTGTATGCCCCATAATAGGTCCCATTCTTCTACCCTTTCCCGGAAGTCGATGACTATTCATAGCTATTACCTTGACACCAAAGAAGAGTTCGACCCAATGCTTTATTTCTGTCCTCGTTGATCCTGATTCGACATTAGAAGTATATTGATTTTTCTCCAATAACCGAATACTTTTGTCTGTAAATACTGCATATTTGATTCCATCCATAAATCTATTTTCTTCCCTATGCCTATGAGTTCTAGTCTCAATAAGAATGCTAGTTCTTACTGTTCATATGTTATGATATGAATATACCACACCAATTCGTTATGTATGGATGATGAGATTCCATTGATACAGAGCCAATTCCAATAGACTTATCGGAGGGTCCCATTGGCGTGCATCCAGTAGGAATTGAACCTACGAATTCGCCAATTATGAGTTGGGCGCTTTAACCATTCAGCCATGGATGCTTAGCGGGGATCCTCGTACATGGTGAATAACCAAATTCCAATTGAAATGAAATCTTTAGGATAAATCAATGCAATTTAGGAGGAATCAATGAAAGGACATCAATTCAAATCCTGGATTTTCGAGTTGAGAGAGATATTGAGAGAGATCAAGAATTCTCACTATTTCTTAGATTCATGGACCCAATTCAATTTAGTGGGATCTTTCATTCACGTTTTTTTCCACCAAGAACGTTTTATAAAACTCTTTGACCCCCGAATTGGGGGTATCCTACTTTCACGCAATTCACAGGGTTCAACAAGCAATCGATATTTCACGATCAAGGGTGTAATACTCTTTGTAGTAGCGGTCCTTATATATCGTATTAACAATCGAAATATGGTCGAAAGAAAAAATCTCTATTTGATAGGGCTTCTTCCTATACCTATGAATTCCATTGGACCCAGAAATGATACATTGGAAGACTCCTTTGGGTCTTCCAATATCAATAGGTTGATTGTTTCGCTCCTGTATCTTCCAAAAGGAAAAAAGATCTCTGAGAGTTGTTTCCTGAATCCGAAAGAGAGTACTTGGGTTCTCCCAATAACTAAAAAGTGTAGCATGCCTGAATCTAACTGGGGTTCGCGGTGGTGGAGGAACTGGATCGGAAAAAAGAGGGATTCTAGTTGTAAGATATCTAATGAAACCGTCGCTGGAATTGAGATCTTATTCAAAGAGAAAGATATCAAATATCTGGAGTTTCTTTTTGTATATTATATGGATGATCCGATTCGAAAGGACCATGATTGGGAATTGTTTGATCGTCTTTCTCTGAGGAAGAGGCGAAATATAATCAACTTGAATTCGGGACCGCTATTCGAAATCTTAGTGAAACACTGGATTTGTTATCTCATGTCTGCTTTTCGTGAAAAAATACCAATTGAAGTGGAGGGTTTCTTCAAACAACAAGGGGCTGGGTCAACTATTCAATCAAATGATATTGAGCATGTTTCCCATCTCTTCTCGAGAAACAAGTGGGCTATTTCTTTACAAAATTGTGCTCAATTTTATATGTGGCAATTCCGCCAAGATCTCTTCGTTAGTTGGGGGAAGAATCCGCACGAATCGGATTTTTTGAGGAACGTATCGAGAGAGAATTGGATTTGGTTAGACAATGTGTGGTTGGTAAACAAGGATCGGTTTTTTAGCAAGGTACGGAATGTATCGTCAAATATTCAATATGATTCCACAAAATCTAGTTTCGTTCAAGTAACGGATTCTAACCAATTGAAAGGATCTTCTGATCAATCCAGAGATCATTTGGATTCCATTAGTAAGGAGGATTCGGAATATCACACATTGATCAATCAAAGAGAGATTCAACAACTAAAAGAAAGATCGATTCTTTGGGATCCTTCCTTTCTTCAAACGGAACGAACAGAGATAGAATCAGACCGATTCCCGAAATGCCTTTCTGGATATTCCTCAATGTCCCGGCTATTCACGGAACGTGAGAAGCAGATGATTAATCATCTGCTTCCGGAAGAAATCGAAGAATTTCTTGGGAATCCTACAAGATCCATTCGTTCTTTTTTCTCTGACAGATGGTCAGAACTTCATCTGGGTTCGAATCCTACCGAAAGGTCCACTAGAGATCAGAAATTGTTGAAGAAACAACAAGGTCTTTCTTTTGTCCCTTCCAGGCGATCGGAAAATAAAGAAATGGTTAATATATTCAAGATAATTACGTATTTACAAAATACCGTCTCAATTCATCCTATTTCATCAGATCCGGGATGTGATATGGTTCCGAAGGATGAACCGGATATGGACAGTTCCAATAAGATTTCATTCTTGAACAAAAATCCATTTTTTGATTTATTTCATCTATTCCATGACCGGAACAGGGGAGGATACACGTTACACCACGATTTTGAATCAGAAGAGAGATTTCAAGAAATGGCAGATCTATTCACTCTATCAATAACCGAGCCGGATCTGGTGTATCATAAGGGATTTGCCTTTTCTATCGATTCCTACGGATTGGATCAAAAACAATTCTTGAATGAGGTATTCAACTCCAGGGATGAATCGAAAAAGAAATCTTTATTGGCTCTACCTCCTATTTTTTATGAAGAGAATGAATCTTTTTATCGAAGGATCAAAAAAAAATGGGTCCGGATCTCCTGCGGGAATGATTTGGAAGATCCAAAACCAAAGATAGTGGTATTTGCTAGCAACAACATAATGGAGGCAGTCAATCAATATAGATTGATCCGAAATCTGATTCAAATCCAATATAGCACCTATGGGTACATAAGAAATGTATTGAATCGATTCTTTTTAATGAATAGATCCGATCGCAACTTCGAATATGGAATTCAAAGGGATCAAATAGGAAAGGATACTCTGAATCATAGAACTATAATGAAATATACGATCAACCAACATTTATCGAATTTGAAAAAGAGTCAGAAGAAATGGTTTGATCCTCTTATTTTTATTTCTCGAACCGAGAGATCCATGAATCGGGATCCTGATGCATATAGATACAAATGGTCCAATGGGAGCAAGAATTTCCAGGAACATTTGGAACATTTCGTTTCTGAGCAGAAGAGCCGTTTTCAAGTAGTGTTCGATCGATTAGGTATTAATCAATATTCGATTGATTGGTCTGAGGTTATCGACAAAAAAGATTTGTCTAAGCCACTTCGTTTCTTTTTGTCCAAGTCACTTCTTTTTTTGTCCAAGTTGCTTTTCTTTTTGTCTAACTCACTTCCTTTTTTCTTTGTGAGTTTCGGGAATATCCCCATTCATAGGTCCGAGATCTACATCTATGAATTGAAAGGTCCGAACGATCAACTCTGCAATCAGTTGTTAGAATCAATAGGTCTTCAAATCGTTCATTTGAAAAAATTGAAAGCCTTCTTATTGGATGATCATGATACTTCCCAAAAATCGAAATTCTTGATCAACGGAGGAACAATATCACCATTTTTGTTCAATAAGATACCAAAGTGGATGATTGACTCATTCCATACTAGAAACAATCGCAGGAAATCCTTTGATAACACGGATTCCTATTTCTCAATGATATTCCACGATCAAGACAATTGGCTGAATCCCGTGAAACCGTTTCATAGAAGTTCATTGATATCTTCTTTTTATAAAGCAAATCGACTTCGATTCTTGAATAATCCACATCACTTCTCCTTCTATTGTAACAAAAGATTCCCTTTTTATGTGGAAAAGGCCCGTATCAATAATTATGATTTTACGTATGGACAATTCCTCAATATCTTGTTCATTCGCAACAAAATATTTTCTTTGTGCGTCGGTAAAAAAAAACATGCTTTTTGGGGGAGAGATACTATTTCACCAATCGAGTCACAGGTATCTAACATATTCATACCTAACGATTTTCCACAAAGTGGTGACGAAACGTATAACTTGTACAAATCTTTCCATTTTCCAAGTCGATCCGATCCATTCGTTCGTAGAGCTATTTACTCGATCGCAGACATTTCTGGAACACCTCTAACAGAGGGACAAATAATCAATTTTGAAAGAACTTATTGTCAACCTCTTTCAGATATGAATCTATCTGATTCAGAAGGGAAGAACTTGCATCAGTATCTCAATTTCAATTCAAACATGGATTTGATTCACACTCCATGTTCTGAGAAATATTTACCATCCGAAAAGAGGAAAAAACGGAGTCTTTGTCTAAAGAAATGCGTTGAGAAAGGGCAGATGTATAGAACCTTTCAACGAGATAGTGCCTTTTCAACTCTCTCAAAATGGAATCTATTCCAAACATATATGCCATGGTTCCTTACTTCGACAGGGTACAAATATCTAAATTTGATATTTTTAGATACTTTTTCAGACCTATTGCCGATACTAAGTAGCAGTAAAAAATTTGTATCCATTTTTCATGATATTATGCATGGATCAGATATATCATGGCGAATTCTTCAGAAAAAATTGTGTCTTCCACAATGGAATCTGATAAGTGAGATTTCGAGTAAGTGTTTACATAATCTTCTTCTGTCCGAAGAAATGATTCATCGAAAAAATGAGTCACCATCGACACATCTGAGATCGCCAAATGTTCGGGAGTTCCTCTATTCAATCCTTTTCCTTCTTCTTGTTGCTGGATATCTCGTTCGTACACATCTTCTCTTTGTTTCCCGGGCCTCTAGTGAGTTACAGACAGAGTTCGAAAAGGTCAAATCTTTGATGATTCCATCATCTATGATTGAGTTGCGAAAACTTCTGGATAGGTATCCTACATCTGAACCGAATTCTTTCTGGTTAAAGAATCTCTTTCTAGTTGCTCTGGAACAATTAGGAAATTCTCTAGAAGAAATATGGGGTTCTGCTTCTGGCGGCAACATGCTATTGGGTGGTGGTCCCGCTTATGGGGTCAAATCAATACGTTCTAAGAAGAAATATTTGAATATCAATCTCATCGATATAATCGATCTCATAAGTATCATACCAAATCCCATCAATCGAATCACTTTTTCGAGAAATACGAGACATCTAAGTCATACAAGTAAAGAGATCTATTCATTGATAAGAAAAAGAAAAAACGTGAACGGGGATTGGATTGATGATAAAATAGAATCCTGGGTCGCGAACAGTGATTCGATTGATGATGAAGAAAGAGAATTCTTGGTTCAGTTCTCCACTTTAACGACAGAAAAAAGGATTGATCAAATTCTATTGAGTCTGACTCATAGTGATCATTTATCAAAGAATGACTCTGGTTTTCAAATGATTGAACAACCGGGAGCAATTTACTTACGATACTTAGTTGACATTCATAAAAAGTATCTAATGAATTATGAGTTCAATACATCCTGTTTAGCAGAAAGACGGATATCCCTTGCTCATTATCAGACAATTACTTATTCACAAACCTCGTGTGGGGCTAATAGTTTTCATTTCCCATCTCATGAAAAACCCTTTTCGCTCCGCTTAGCCCTATCCCCCTCTAGGGGTATTTTAGTGATAGGTTCTATAGGAACTGGACGATCCTATTTGGTCAAATACCTAGCGACAAACTCCTATGTTCCTTTCATTACGGTATTTCTGAACAAGTTCCTGGATAACAAGCCTAAAGGTTTTCTTATTGATGATATCGACATTGATGCTAGTGACGATATTGATGCTAGTGACGATATTGATGATAGTGACGATATCGATCGTGACCTTGATACGGAGCTGGAGCTGCTAACTATGATGAATGCGCTAACTATGGATATGATGTCGGAAATAGACCGATTTTATATCACCCTTCAATTCGAATTAGCAAAAGCAATGTCTCCTTGCATAATATGGATTCCAAACATTCATGATCTGGATGTGAATAAGTCGAATTACTTATCCCTCGGTCTATTAGTGAACCATCTCTCCAGGGATTGTGAAAGATGTTCCACTAGAAATATTCTTGTTATTGCTTCGACTCATATTCCCCAAAAAGTGGATCCCGCTCTAATAGCTCCGAATAAATTAAATACGTGCATTAAGATACGAAGGCTTCTTATTCCACAACAACGAAAGCACTTTTTCACTCTTTCATATACTAGGGGATTTCACTTGGAAAAGAAAATGTTCCATACTAATGGATTCGGGTCCATAACCATGGGTTCCAATGCACGAGATCTTGTAGCACTTACCAATGAGGCCCTATCAATTAGTATTACACAGAAGAAATCAATTATAGACACTAATACAATTAGATCCGCTCTTCATAGACAAACTTGGGATTTGCGATCCCAGGTAAGATCGGTTCAGGATCATGGGATCCTTTTCTATCAGATAGGAAGGGCTGTTGCACAAAATGTACTTCTAAGTAATTGCCCCATAGATCCTATATCTATCTATATGAAGAAGAAATCATGTAACGAAGGGGATTCTTATTTGTACAAATGGTACTTCGAACTTGGAACGAGCATGAAGAAATTAACGATACTTCTTTATCTTTTGAGTTGTTCTGCCGGATCGGTCGCTCAAGATCTTTGGTCTCTACCCGGACCCGATGAAAAAAATGGGATCACTTCTTATGGACTCGTTAAGAATGATTCTGATCTAGTTCATGGCCTATTAGAAGTAGAAAGCGCTCTGGTGGGATCCTCACGGACAGAAAAAGATTGCAGTCAGTTTGATAATGATCGAGTGATATTGCTTCGTCGGCCCGAACCAAGGAATCCCTTAGATATGATGCAAAACGGATCTTGTTCTATCCTTGATCAGAGATTTCTCTATGAAAAATACGAATCGGAGTTTGAAGAAGGGGAAGGAGAAGGAGCCCTTGACCCGCAACAGGTAGAGGAGGATTTATTCAATCACATAGTTTGGGCTCCTAGAATATGGCGCCCTTGGGGCTTTCTATTTGATTGGATCGAAAGGCCCAATGAATTGGGATTTCCCTATTGGTCCAGGTCATTTCGGGGCAAGCGGATCATTTATGATGAAGAGGATGAGCTTCAAGAGAATGATTCGGAGTTCTTGCAGAGTGGAACCATGCAGTACCAGACACGAGATAGATCTTCCAAAGAACAAGGCCTTTTTCCAATAAGCCAATTCATTTGGGACCCTGCAGATCCACTCTTTTTCCTATTCAAAGATCAGCCCTTTGTCTCTGTGTTTTCACATCGAGAATTATTTGCAGATGAAGAGATGTCAAAGGGGCTTCTTACTTCCCAAACAGATCCTCCTACATCTATATATAAAGGCTGGTTTATCAAGAATACGCAAGAAAAGCACTTCGAATTGTTGATTAATCGCCAGAGATGGCTTAGAACCAATAGTTCATTATCTAATGGATCTTTCCGTTCTAATACTCTATCCGAGAGTTATCAGTATTTATCAAATCTCTTCCTATCTAACGGAGGGCTATTGGATCAAATGACAAAGACATTGTTGAGAAAAAGATGGCTTTTCCCGGATGAAATGAAAATTGGATTCATGTAACAGGAGAAAGATTTCCCATTCCTTAGCCGGAAAGATATGTAGCCATGAAAGAGGGATTAAGTGGAACAGAATTGACTGGGTGGTAGAGTCATGGAAACACTTCTTTCTTCCATATTTTGGACCTTAGCTCCATGGAACAATATGCTACTGCTGAAACATGGAAGAATTGAAATCTTAGATCAAAACACTATGTATGGATGGTATGAACTGCCTAAACAAGAATTCTTGAATAGCGAACAACCAGTTCAGATATTCACGACCAAGAAGTATTGGATTTTCTTTCGGATAGGCCCTGAAAGGAGAAGGAAGGCTGGAATGCCAACAGGCGTCTATTATTGAATTCACCCCACCCGATAGTACCCATTTGGGGAACGTCCAGTGCCAAAGTCACTGAATGGGTAAGTCGCCAATCCCTAAAACGGACTATGTAATGTACTTTATCTGCTGGGTTACGAGCAGGCATTTTACCAGAGGTTTCTAATCTACCTTTGTGTGATTCCTGTTGAAGCATATACTCGGGGGGTGGGTGCAGGGCGGACGGTTTTAAAGCAGACTCCCCATTCATTAGATAGAGAAGATCACCAAGATTTCGTGATCCGCTGCCGAACTTATTCCAATTCCAAGAGCTCGGATCGAATCGGTATATCAATACCGATTCGATCCGAGCTCTCTTATTGAATTGCTCATTCAATGAGCATTCTCAATATTATGCCTTGAAGAGGACTCGAACCTCCACGCTCTTTAGCACGAGATTTTGAGTCTCGCGTGTCTACCATTTCACCACCAAGGCATCTTGAAAGTGAATCGTATTCCATGAATATAATATCTATCTAGTGTGATGTATGGAATATATGGCAAAGGTGGGGTGTTGGAGTATTGCTATTGATCGGTCATGTCATATAGGCCCGAGTCGGACATCCAATTGCTTCGATTTGAATTATCCGGAGGATGCCTTATATATCAAAAAGATGGACAATCAAACCTATTTCTCGATTCAATAGAAGCCAAAAGAGGTGAATAGGGTCCAAAATAAGGAGAGATATGTAAAAAGCAAGTCCGATTACGTCTATTCCTAATCCTAAATGGAATGTAGGGATCCATATGGAAACATAGTATCTATTTAGATACGCTCGAATAACCCCTTCTCATAATGAGAATGTATATCCCTATTCCGGTCTGGTCCGGTATGGAATGAACTTATAATCATGGAATCGACTCGATCATCAGATTATAGATTATAAGTTCATAACCCTAGCCCATTCCCATTTTGGACGGAACAGATCTACTAATTCTTTGATTCCAGTTAGTAAGAGGGATCTTGAACTAAGAAATAGACCCTAGAAGCTAAAAAAGGGTATCCTGAGCAATTGCAATAATTGGGTTCATTGATATTCCTGGTATAGTAGATGCTATCACACATACAATCATACTCAATTCGATGGAATTGTTTGATCTTAAAGGAGATCTTCTATAATTTCGCACGTAAGGGGTTATTTCTTGGTTTCGTCCAGTCATTAATAACTTGATTATTTTTAGATAATAGTAGATAGAAACAACGCTTGTAAGGAGTCCTATTAAAACCAAGAAATATAGGCCTGCCTGCCATCCACACCAGAATAAATAGAGTTTTCCGAAAAAACCTGCTAGTGGAGGAAGACCTCCTAGGGATAAGAGACATAGGGCTAAAGAGAGAGCCAAAAAAGGATCTTTCGTGTATAATCCTGCATAATCTCGAATGTTATCAGTTCCGGTACGTAGACCAAATAATACAATGCAAGCAAAAGTTCCTAGATTCATGGAGATATAGAACAGCATATAAGTTATCATGCTTGCATATCCATCATTTGAGTCTCCAACAATTATTCCAATAATTACATATCCGATTTGACCTATGGACGAATATGCAAGCATACGTTTCATGCTTGTTTGAGTAATAGCAATGAGATTTCCCAATATCATGCTAAGAATAGCTAGGATTTCCAGAAGAAGATGCCATTCGTTTGATGAGAAATAAAAAGGAATATCGAAAATTCGAGTGGCTAAAGCTGAAGCAGCTACTTTCGAAGTAACAGAAAGAAAAGCAACGACTGGAGTGGGAGAGTCAGAGTCGAAAAGAGGATTCCTCACTTCTTTCTCTCATTCAAAACCGTGCATGAGACTTTCATCTCACACGGCTCCTAAGTGATAAAAGAAAGAAGATGAGTTCTTCTTTCTTTTTTGATTACCTTCCTCGCGTATGTATAAGACCGAATCCATTCGATTTCTAAAAAGGATTACTAATCCTTAACTTTTCGAGGAATCCTTCATCAGTGGTTGTGAATGACTGATTTTTTCAATCTTTTCGACCTTGGTTCCGTAGGAGCAAGTCAGAAAGATTGAGAAATAGAACCATCTGATTTGATTCGTTCTCAATAGCCATGAGATGATCATATTAGGGTGATCCTTTTGTCGACGGATGCTCCTATTATACTCGTAGTCTCTGAAGGATGAGAACCAACTATGTAGCATCTACATCGAGAATTCAAGTATTGTATACGTCATTAGTCCGATCCTTTGTAGGAACTACCCGTAATAACGAACTTGCAAAATGGATCTGTTTATCATAAAGAGATTCGTCGTTCCTGACCCTGCTTCACCTTAATTGTTATTTGAACAAGTAAAAGTTCTGTCTTGGTCCGAGTGGGGATAGCATTTCTCTTCTGCATGTCCATGGAGTTTTGAAAAATCCAAACATCTCAGAGATAGATAGAGAGGTAGGAATTTATCGAACGAACCGCACTCCTTCGTATACGTCAGGAGTCCATTGATGAGAAGGGGCTGGGGAAAGCTTGAACCCAATTCCTACAGTGATGAATATGAGCGCAATTGAAATTCCTGGGGAGTTATACATTTGTGTATTGATAAGACCATTCACTATTTCTTGAAGCTCGATCTCTCCCCCGGATGAACCATATAGCCAAGAGAAACCATGAACCAGAATAGAAGAGCTTGCCCCACCCATGAGTAAATATTTCATAGTAGCCTCATTAGACCGTACATCTTTCTTGGTATATCCAGATAATAGGTAGGAGCATAAACTGAAACATTCTGGAGCTACAAAGATAGTTATTAAATCGTTAGCACCGCATAAAAACATTCCTCCTAGAGTAGCTGTTAATACGAATAAGAGAAACTCTGTTATAGCCATTTCTGTACATTCAACGTACTCTACGGATAGAGGAATACATAGAGTTGAACATAGTAAAATAAGAAATTGAAAGATTTCGTTGAAATTGTTCGTTTGGAAATTTCCCGAAAAGCTAATCATAGGTTCTTCTCTCCATCGGAACAATAGGGCCGTTATGCTCATTACTAAACTTGTTGAAGAGATGAAATATAACCAAGGTATATCTTTTTGATCAGAGGTTGAATCGATCATCAGAAGAAGAATTAGGCCAAAAATTAGGATACACTCTGGGAAAATAAAACTTCCATCGAAGAGAAGCAAATGAAAGGCTTTCATAAAAATTCTCGTAGAATCGAGAATGAAGTTTTCATTCTGTACATGCCAGATCATGAATTAGTAACTGCATCCATTTCCAAAAAAATCCCAATTGTTTCGAACTTTCTATTTTTGGAATGGAATATTTACGGAATCCCCATGAATAGGATCAAACCTTATTCCATGGTATTTACATGAGGTTCCTCTTTCTTATTCTTAAGCAAGTCCCCGAGAGGGCTTAGTTGATCCATGATTTATCTTTCATCTTTCGTTTCCTTTTCGTTTGTTTCGAGAAATATATCGATCAATTCCGATTCTTTCTTTTTCTCTTGATTCTTTTCCGATCGAGATGTATGGATCCATGGATCTATGTGTCTATTCCATGGATCTATCTGTCTATATATAGATCCTCTTTATGGATTAACGAAAATGTGCAAAAGCTCTATTTGCCTCTGCCATTCTATGAGTCTCTTCCTTTTTGCGTATGGCCTCGCCACTCCCTTTGGCAGCATCCACTAATTCGGAACTTAATTTGAAAGCCATATTTCGACCCGGACGTTTTCGGGATGCCGCTAATAACCAACGAATGGCAAGTGCTTTTCCTTGTGTGGATCCTATTTCAATGGGAACTTGATGAGTCGATCCACCTACACGTCTTGCTTTTACTGCTATATCGGGAGTTACTCCACGTATTGCTTGACGTAAAACAGATAGTGGATTTGTTTCTGTCTTTTGTTGAATCTTTTTCATGGCTCGATAGATAATTTGATAAGCCAATGATTTTTTTCCGTGTTTCAGAATACGGTTAACCAACATATTAACTAATCGATTACGATAAATTGGATCAGATTTTGCAGTTTTTTCTTTTGCAGTACCTCGACGTGACATGAGCGTGAAAGAGGTTCAAGAATCAGTTTTCTTTTTATAAGGGCTAAAATCACTTATTTTGGCTTTTTTACCCCATATTGTAGGGTGGATCTCGAAAGATATGAAAGATCTCCCTCCAAGCCGTACATACGACTCTCATCGAATACGGCTTTCCACAGAATTCTATATGTCTCTATGAGATCGAGTATGGAATTCTGTTTACTCACTTTAAATTGAGTATCCGTTTCCCTCCTTTTCCTGCTAGGATTGGAAATCCTGTATTTTACATATCCATACGATTGAGTCCTTGGGTTTCCGAAATAGTGTAAAAATAAAAAGAAGTGCTTCGAATCATTGCTATTTGACTCGGACCTGTTCTAAAAAAGTCGAGGTATTTCGAATTCTTTGTTGACACGGACAAAGTCAGGGAAAACCTCTGAAATTATTTCAATATTGAACCTTGGACATATAATAGTTCCGAATCGAATCTCTTTAGAAAGAAGATCTTTTGTCTCATGGTAGCCTGCTCCAGTCCCCTTACGAAACTTTCGTTATTGGGTTAGCCATACACTTCACATGTTTCTAGCGATTCACATGGCATCATCAAATGATACAAGTCTTGGATAAGAATCTACAACGCACTAGAACGCCCTTGTTGACGATCCTTTACTCCGACAGCATCTAGGGTTCCTCGAACAATGTGATATCTCACACCGGGTAAATCCTTAACCCTTCCCCCTCTTACTAAGACTACAGAATGTTCTTGTGAATTATGGCCAATACCAGGTATATAAGCAGTGATTTCAAATCCAGAGGTTAATCGTACTCTGGCAACTTTACGTAAGGCAGAGTTTGGTTTTTTGGGGGTGATCGTGGAAAAGTTGACAGATAAGTCACCCTTACTGCCACTCTACAGAACCGTACATGAGATTTTCACCTCATACGGCTCCTCGTTCAATTCTTTCGAAGTCATTGGATCCTTTTCCTCGTTCGATAATCTCCTCCTTTCTTCCACTCCGTCCCGAAGAGTAACTAGGACCAATTTAGTCACGTTTTCATGTTCCAATTGAACACTTTCCATTTTTCTTTTTGATTATTCTCAAAGGAGAAGATTATTCTCTTTACCAAACATATGCGGATCCAATCACGATCTTATAATAAGAACAAGAGATCTTTCTCGATCAATCCCTTTGCCCCTCATTCTTCGAGAATCAGAAAGATCCTTTTCAAGTTTGAATTTGTTCATTTGGAATCTGGGCTCTTCTACTTCATTTTTATTTACTTATTTTTTTTTTATTTAATATTGAATATTTTTTAATATTTTCCCTCTCTTTTTTATATCATTCCTTAAGTCCCATAGGTTTGATCCTGTAGATTTTGACTAATTTTCTCATTGAGCGAGGGGTACGAAATAAATCAGATTTATTTTTCGATCAAAAGTATTATGTGAAATCTTCGATTTTTCTTCTTCCTCTATCCCTATCCCATAGGTACAGTGTTTGAATCAATAGAGAACCTTTTCTTCTGTATGAATCGATATTATTACATTCCAATTCCTTCCCGATACCTCCCAAGGAAAATCTCGAATTGGATCCCAAATTGACGGGTTAGTGTGAGCTTATCCATGGGGTTATGCACTCTTCGAATAGGAATCCATTTTCTGAAAGATTCTGGCTTTCGTGCTTTGGTGGGTCTCCGAGATCCTTTCGATGACCTATGTTTGTTGAAGGGATATCTATATAATCTGATCGATTGCGTAAAGCCCGCGGTAGCAACGGAACCGGGGAAAGTATACAGAAAAGACAGTTCTTTTCTATTCTATTAGTATTTTCTATTAGATTAGTATTAGTTAGTGATCCCGGCTTAGTGAGTCCTTTCTTCCGTGATGAACTGTTGGCATCAGTCCTACATTTTGTCTCTGTGGACCGAGGAGAAAGGGGGCTCGGCGGGAAGAGGATTGTACCATGAGAGAAGCAAGGAGGTCAACCTCTTTCAAATATACAACATGGATTCTGGCAATGCAATGTAGTTGGACTCTCATGTCGATCTGAATGAATCATCCTTTCCACGGAGGTAAATCTTTGCCTGTTAGGCAAGAGGATAGCAAGTTACAAATTCTGTCTCGGTAGGACATGTATTTCTATTACTATGAAATTCATAAATGAAGTAGTTAATGGTGGGGTTACCATTATCCTTTTTGTAGTGACGCATCTTGTATGTGTTCCTAAGAAAAGGAATTTGTCCATTTTTCGGGGTCTCAAAGGGGCATGAAAACACATAAGAACTCTTGAATGGAAATGGAAAAGAGATGTAACTCCAGTTCCTTCGGAAATGGTAAGATATTTGGCGCAAGAAGAGGGGGTTGATCCGTATCATCTTGACTTGGTTTTGCTTCCTCTATTTTTTTAAGAATACCGAGTCGGGTTCTTCTCCTACCTGTATCGAATAGAACATGCTGAGCCAAATCTTCTTCATGTAAAACCTGCTTGATTTAGATCGGGAAAATCGTGCGGTTTTATGAAACCATGTGCTATGGCTCGAATCCGTAGTCAATCCTATTTCCGATAGGGGCAGTTGACAATTGAATCCGATTTTTCCCATTATTTTCATATCCGTAATAGTGCGAAAAGAAGGCCCGGCTCCAAGTTGTTCAAGAATAGTGGCGTTGAGTTTCTCGACCCTTTGCCTTAGGATTAGTCAGTTCTATTTCTCGATGGAAGCAGAGAAGGGATATAACTCAGCGGTAGAGTGTCACCTTGACGTGGTGGAAGTCATCAGTTCGAGCCTGATTATCCCTAAACCCAATGTGAGTTTTTCTATTTTGACTTGCTCCCCCGCCGTGATTGAATGAGAATGGATAAGAGGCTCGTGGGATTGACGTGAGGGGGCAGGGATGGCTATATTTCTGGGAGCGAACTCCGGGCGAATATGAAGCGCATGGATACAGGTTATGCCTTGGAATGAAAGACAATTCCGAATCCGCTTTGTCTACGAACAAGGAAGCTATAAGTAATGCAACTATGAATCTCATGGAGAGTTCGATCCTGGCTCAGGATGAACGCTGGCGGCATGCTTAACACATGCAAGTCGGACGGGAAGTGGTGTTTCCAGTGGCGGACGGGTGAGTAACGCGTAAGAACCTGCCCTTGGGAGGGGAACAACAGCTGGAAACGGCTGCTAATACCCCGTAGGCTGAGGAGCAAAAGGAGGAATCCGCCCGAGGAGGGGCTCGCGTCTGATTAGCTAGTTGGTGAGGCAATAGCTTACCAAGGCGATGATCAGTAGCTGGTCCGAGAGGATGATCAGCCACACTGGGACTGAGACACGGCCCAGACTCCTACGGGAGGCAGCAGTGGGGAATTTTCCGCAATGGGCGAAAGCCTGACGGAGCAATGCCGCGTGGAGGTAGAAGGCCCACGGGTCGTGAACTTCTTTTCCCGGAGAAGAAGCAATGACGGTATCTGGGGAATAAGCATCGGCTAACTCTGTGCCAGCAGCCGCGGTAATACAGAGGATGCAAGCGTTATCCGGAATGATTGGGCGTAAAGCGTCTGTAGGTGGCTTTTTAAGTCCGCCGTCAAATCCCAGGGCTCAACCCTGGACAGGCGGTGGAAACTACCAAGCTGGAGTACGGTAGGGGCAGAGGGAATTTCCGGTGGAGCGGTGAAATGCGTAGAGATCGGAAAGAACACCAACGGCGAAAGCACTCTGCTGGGCCGACACTGACACTGAGAGACGAAAGCTAGGGGAGCGAATGGGATTAGATACCCCAGTAGTCCTAGCCGTAAACGATGGATACTAGGCGCTGTGCGTATCGACCCGTGCAGTGCTGTAGCTAACGCGTTAAGTATCCCGCCTGGGGAGTACGTTCGCAAGAATGAAACTCAAAGGAATTGACGGGGGCCCGCACAAGCGGTGGAGCATGTGGTTTAATTCGATGCAAAGCGAAGAACCTTACCAGGGCTTGACATGCCGCGAATCCTCTTGAAAGAGAGGGGTGCCTTCGGGAACGCGGACACAGGTGGTGCATGGCTGTCGTCAGCTCGTGCCGTAAGGTGTTGGGTTAAGTCCCGCAACGAGCGCAACCCTCGTGTTTAGTTGCCATCGTTGAGTTTGGAACCCTGAACAGACTGCCGGTGATAAGCCGGAGGAAGGTGAGGATGACGTCAAGTCATCATGCCCCTTATGCCCTGGGCGACACACGTGCTACAATGGCCGGGACAAAGGGTCGCGATCCCGCGAGGGTGAGCTAACTCCAAAAACCCGTCCTCAGTTCGGATTGCAGGCTGCAACTCGCCTGCATGAAGCCGGAATCGCTAGTAATCGCCGGTCAGCCATACGGCGGTGAATTCGTTCCCGGGCCTTGTACACACCGCCCGTCACACTATGGGAGCTGGCCATGCCCGAAGTCGTTACCTTAACCGCAAGGAGGGGGATGCCGAAGGCAGGGCTAGTGACTGGAGTGAAGTCGTAACAAGGTAGCCGTACTGGAAGGTGCGGCTGGATCACCTCCTTTTCAGGGAGAGCTAATGCTTGTTGGTATTTTGGTTTGACACTGCTTCACACCCAAAAAGAAGGGAGCTACGTCTGAGTGAAACTTGGAGATGGAAGTCTTCTTTCGTTTCTCGACGGTGAAGTAAGACCAAGCTCATGAGCTTATTATCCTAGGTCGGAACAAGTTGATAGGATCCCCCTTTTTACGTCCCCATGCCCCCCCGTGTGGCGACATGGGGGCGAAAAAAGGAAAGAGGGGGATGGGGTTTCTCTCGCTTTTGGCATAGCGGGCCCCCAGTGGGAGGCTCGCACGACGGGCTATTAGCTCAGTGGTAGAGCGCGCCCCTGATAATTGCGTCGTTGTGCCTGGGCTGTGAGGGCTCTCAGCCACATGGATAGTTCAATGTGCTCATCAGCGCCTGACCCTGAGATGTGGATCATCCAAGGCACATTAGCATGGCGTACTCCTCCTGTTCGAACCGGGGTTTGAAACCAAACTCCTCCTCAGGAGGATAGATGGGGCGATTCAGGTGAGATCCAATGTAGATCCAACTTTCGATTCACTCGTGGGATCCGGGCGGTCCGGGGGGGACCACCGCGGCTCCTCTCTTCTCGAGAATCCATACATCCCTTATCAGTGTATGGACAGCTATCTCTCGAGCACAGGTTTAGGTTCGACCTCAATGGGAAAAAAATGGAGCACCTAACAACGCATCTTCACAGACCAAGAACTACGGGATCACCCTTTCATTCTGGGGTGACGGAGGGATCGTACCATTCGAGCCGTTTTTTTTTTTCATGCTTTTCCCGGAGGTCTGGAGAAAGCTGCAATCAATAGGATTTCGCTAATCCTACCTTCCCGAAAGGAAGAGCGTGAAATTCTTTTTCCTTTCCGCAGGGACCAGGAGATTGGATCTAGCCGTAAGAAGAATGCTTGGTATAAATAACTCACTTCTTGGTCTTCGACCCCCTCAGTCACTACGAACGCCCCCGATTAGTGCAATGGGATGTGTCTATTTATCTATCTCTTGACTCGAAATGGGAGCAGGTTTGAAAAAGGATCTTAGAGTGTCTAGGGTTGGGCCAGGAGGGTCTCTTAACGCCTTCTTTTTTCTTCTCATCGGAGTTATTTCACAAAGACTTGCCATGGTAAGGAAGAAGGGGGGAACAAGCACACTTGGAGAGCGCAGTACAACGGAGAGTTGTATGCTGCGTTCGGGAAGGATGAATCGCTCCCGAAAAGGAATCTATTGATTCTCTTCCAATTGGTTAGACCGTAGGTGCGATGATTTACTTCACGGGCGAGGTCTCTGGTTCAAGTCCAGGATGGCCCAGCTGCGCCAGGGAAAAGAATAGAAGAAGCATCTGACTCCTTCATGCATGCTCCACTTGGCTCGGGGGGATATAGCTCAGTTGGTAGAGCTCCGCTCTTGCAATTGGGTCGTTGCGATTACGGGTTGGATGTCTAATTGTCCAGGCGGTAATGATAGTATCTTGTACCTGAACCGGTGGCTCACTTTTTCTAAGTAATGGGGAAGAGGACCGAAACATGCCACTGAAAGACTCTACTGAGACAAAGATGGGCTGTCAAGAACGTAGAGGAGGTAGGATGGGCAGTTGGTCAGATCTAGTATGGATCGTACATGGACGGTAGTTGGAGTCGGCGGCTCTCCTAGGGTTCCCTCATCTGGGATCCCTGGGGAAGAGAATCAAGTTGGCCCTTGCGAACAGCTTGATGCACTATCTCCCTTCAACCCTTTGAGCGAAATGCGGCAAAAGGAAGGAAAATCCATGGACCAACCCCATCATCTCCACCCCGTAGGAACTACGAGATCACCCCAAGGACGCCTTCGGCATCCAGGGGTCACGGACCGACCATAGAACCCTGCTCAATAAGTGGAACGCATTAGCTGTCCGCTCTCAGGTTGGGCAGTAAGGGTCGGAGAAGGGCAATCACTCATTCTTAAAACCAGCGTTCTTAAGACCAAAGAGTCGGGCGGAAAAGGGGGGAAAGCTCTCCGTTCCTGGTTCTCCTGTAGCTGGATCCTCCGGAACCATAAGAATCCTTAGTTAGAATGGGATTCCAACTCAGCACCCCTTGAGTGAGATTTTGAGAAGAGTTGCTCTTTGGAGAGCACAGTACGATGAAAGTTGTAAGCTGTGTTCGGGGGGGAGTTATTGTCTATCGTTGGCCTCTATGGTAGAATCAGTCGGGGGACCTGAGAGGCGGTGGTTTACCCTGCGGCGGATGTCAGCGGTTCGAGTCCGCTTATCTCCAACTCGTGAACTTAGCCGATACAAAGCTATATGATAGCACCCAATTTTTCAGATTCGGCGGTTCGATCTATGATTTATCATTCATGGACGTTGATAAGATCCTTCCATTTAGCAGCACCTTAGGATGGCATAGCCTTAAAGTGAAGGGCGAGGTTTAAACGAGGAAAGGCTTACGGTGGATACCTAGGCACCCAGAGACGAGGAAGGGCGTAGTAAGCGACGAAATGCTTCGGGGAGTTGAAAATAAGCATAGATCCGGAGATTCCCGAATAGGTCAACCTTTCGAACTGCTGCTGAATCCATGGGCAGACAAGAGACAACCTGGCGAACTGAAACATCTTAGTAGCCAGAGGAAAAGAAAGCAAAAGCGATTCCCGTAGTAGCGGCGAGCGAAATGGGAGCAGCCTAAACCGTGAAAACGGGGTTGTGGGAGAGCAATACAAGCGTTGTGCTGCTAGGCGAAGCGGCGTAGTGAGTGCTGCACCCTAGATGGCGAAAGTCCAGTAGCCGAAAGCATCACTAGCTTACGCTCTGACCCGAGTAGCATGGGACACGTGGAATCCCGTGTGAATCAGCAAGGACCACCTTGCAAGGCTAAATACTCCTGGGTGACCGATAGCGAAGTAGTACCGTGAGGGAAGGGTGAAAAGAACCCCCATCGGGGAGTGAAATAGAATATGAAACCGTAAGCTCCCAAGCAGTGGGAGGAGCCCGGGGCTCTGACCGCGTGCCTGTTGAAGAATGAGCCGGCGACTCATAGGCAGTGGCTTGGTTAAGGGAACCCACCGGAGCCGTAGCGAAAGCGAGTCTTCATAGGGCAATTGTCACTGCTTATGGACCCGAACCTGGGTGATCTATCCATGACCAGGATGAAGCTTGGGTGAAACTAAGTGGAGGTCCGAACCGACTGATGTTGAAGAATCAGCGGATGAGTTGTGGTTAGGGGTGAAATGCCACTCGAACCCAGAGCTAGCTGGTTCTCCCCGAAATGCGTTGAGGCGCAGCAGTTGACTGGACATCTAGGGGTAAAGCACTGTTTCGGTGCGGGCCGCGAGAGCGGTACCAAATCGAGGCAAACTCTGAATACTAGATATGATCTCAAACAGGGGTCAAGGTCGGCCAGTGAGACGATGGGGGATAAGCTTCATCGTCGAGAGGGAAACAGCCCGGATCACCAGCTAAGGCCCCTAAATGACCGCTCAGTGATAAAGGAGGTAGGGGTGCAGAGACAGCCAGGAGGTTTGCCTAGAAGCAGCCACCCTTGAAAGAGTGCGTAATAGCTCACTGATCGAGCGCTCTTGCGCCGAAGATGAACGGGGCTAAGCGATCTGCCGAAGCTGTGGGATGTAAAAATACATCGGTAGGGGAGCGTTCCGCCTTATAGGAACCACTCGCGCGAGCAGTGGTAGACGAAGCGGAAGCGAGAATGTCGGCTTGAGTAACGCAAACATTGGTGAGAATCCAATACCCCGAAAACCTAAGGGTTCCTCCGCAAGGTTCGTCCACGGAGGGTGAGTCAGGGCCTAAGATCAGGCCGAAAGGCGTAGTCGATGGACAACAGGTGAATATTCCTGTACTACCCCTTGTTGGTCCGAGGGACGGAGGAGGCTAGGTTAGCCGAAAGAGATGGTTATCGGTTCAAGGACGTAAGGTGACCCTGCTTTTTCAGGGTAAGAAGGGGTAGAGAAAATGCCTCGAGCCAATGTTCGAGTACCAGGCGCTACGGCGCTGAAGTAACCCATGCCATACTCCCAGGAAAAGCTCGAACGACCTTCAACAAAAGGGTACCTGTACCCGAAACCGACACAGGTGGGTAGGTAGAGAATACCTAGGGGCGCGAGACAACTCTCTCTAAGGAACTCGGCAAAATAGCCCCGTAACTTCGGGAGAAGGGGTGCCTCCTCACAAAGGGGGTCGCAGTGACCAGGCCCGGGCGACTGTTTACCAAAAACACAGGTCTCCGCAAAGTCGTAAGACCATGTATGGGGGCTGACGCCTGCCCAGTGCCGGAAGGTCAAGGAAGTTGGTGACCTGATGACAGGGGAGCCGGCGACCGAAGCCCCGGTGAACGGCGGCCGTAACTATAACGGTCCTAAGGTAGCGAAATTCCTTGTCGGGTAAGTTCCGACCCGCACGAAAGGCGTAACGATCTGGGCACTGTCTCGGAGAGAGGCTCGGTGAAATAGACATGTCTGTGAAGATGCGGACTACCTGCACCTGGACAGAAAGACCCTATGAAGCTTTACTGTTCCCTGGGATTGGCTTTGGGCCTTTCCTGCGCAGCTTAGGTGGAGGGCGAAGAAGGCCCCCTTCCGGGGGGGCCCGAGCCATCAGTGAGATACCACTCTGGAAGAGCTAGAATTCTAACCTTGTGTCAGGACCTACGGGCCAAGGGACAGTCTCAGGTAGACAGTTTCTATGGGGCGTAGGCCTCCCAAAAGGTAACGGAGGCGTGCAAAGGTTTCCTCGGGCCGGACGGAGATTGGCCCTCGAGTGCAAAGGCAGAAGGGAGCTTGACTGCAAGACCCACCCGTCGAGCAGGGACGAAAGTCGGCCTTAGTGATCCGACGGTGCCGAGTGGAAGGGCCGTCGCTCAACGGATAAAAGTTACTCTAGGGATAACAGGCTGATCTTCCCCAAGAGCTCACATCGACGGGAAGGTTTGGCACCTCGATGTCGGCTCTTCGCCACCTGGGGCTGTAGTATGTTCCAAGGGTTGGGCTGTTCGCCCATTAAAGCGGTACGTGAGCTGGGTTCAGAACGTCGTGAGACAGTTCGGTCCATATCCGGTGTGGGCGTTAGAGCATTGAGAGGACCTTTCCCTAGTACGAGAGGACCGGGAAGGACGCACCTCTGGTGTACCAGTTATCGTGCCCACGGTAAACGCTGGGTAGCCAAGTGCGGAGCGGATAACTGCTGAAAGCATCTAAGTAGTAAGCCCACCCCAAGATGAGTGCTCTCCTATTCCGACTTCCCCAGAGCCTCCGGTAGCACAGCCGAGACAGCGACGGGTTCTCTGCCCCTGCGGGGATGGAGCGACAGAAGTTTTGAGAATTCAAGAGAAGGTCACGGCGAGACGAGCCGTTTATCATTACGATAGGTGTCAAGTGGAAGTGCAGTGATGTATGCAGCTGAGGCATCCTAACAGACCGGTAGACTTGAACCTTGTTCCTACATGACCCGATCAATTCGATCAGGCACTCGCCATCTATTTTCATTGTTCAACTCTTTGACAACACGAAAAAACCATTGTTCAACTCTTTGACAACATGAAAAAACCAAAAGCTCTGCCCTCCCTCTCTATCTATCCAAGGGATGGAAGGGCAGAGGCCTTTGGTGTCCCCTCCAGTCAAGAATTGGGGCCTCACAATCACTAGCCAATATGCTTTTCTCTCATGCCTTTCTTCGTTCATGGTTCGATATTCTGGTGTCCTAGGCGTAGAGGAACCACACCAATCCATCCCGAACTTGGTGGTTAAACTCTACTGCGGTGACGATACTGTAGGGGAGGTCCTGCGGAAAAATAGCTCGACGCCAGGATGATAAAAAGCTTAACACCCCTCATTCTTATTACTTTTTCATATTGAAAAAGAAATAAAAAAATGAAAAAATGAAAAGGTCGTCTTATTCAAAACCCCAATCATGACATCCCTTCTCTCCCACTTCACACCTCGGAACGCACCGTTCTTATAGAGATAAACGCGCTTTCACATCTTCTTAACCCGAAATGGCTGGGGAGAGGAAAGGTTCCTTTTTTTGAGGGTACTCCCGGGAACAGATCCAGTGGAGACGGGGTGGGGCCTGTAGCTCAGAGGATTAGAGCACGTGGCTACGAACCACGGTGTCGGGGGTTCGAATCCCTCCTCGCCCACAACCGGCCCAAAAGGGAAGGACCTTTCCCTCTGGGGGTAGGAAAATCATGATTGGGATAGCGGACCAAAAGCTATGGAACTTGGGTGTGGGTCTTTTGTCGAAATGGAATGGCCTTACTTTTTCTTTTTATTTATTATTTATCGTTAATGGTAGAATCATTACACATAGTATGCCCGGCCCATTAGCGTATTTTTTTGTTTTACGCCCCGTAACTCTTCCTCAGCCAGGCTTGGGCAGAATAGCAGAGCAAGTACAAGTATTAGTAGCATAACAAAAAAGCCTTCCTCGTCATTAATATGTTTGCTCGCGTGGCCTCTCGGGAGAATCGATGACTGCATCTTTGATGCACTGCTAGTACTAGTACATCTGAGAATTCTTAATTGGCTAGTTGTAAATAGCCCCAGGGTTATGGAACAAAGGATTATCCCGGACCTACACCGAGGTATTGATGGTGATTCTCAAATATCGCAGAACAGAATGTGATACGATGAGATAGAATGCAATAGAAACAAAGACAGGGAAGGGGTTACCTACTTTTAACGGTCAAAGCGAGCTCTTTCATTATGAATTAAAGAATTCAGAATGAATCAAATCTCCCCAAGTAGGATTCGAACCTACGACCAATCAGTTAACAGCCGACCGCTCTACCACTGAGCTACTGAGGAACAACGGGAGATTAGATCTCATAGAGTTCAATTCCCGTTCTCAACCCATGACCAATATGAGCTCGAAGCTTCCTTCGTAACTCCCGGAACTTCTTCGTAGTGGCTCCCTTCCATGCCTCATTTCATAGGGAACCTCAAAGTGGCTTTATTTCATTATATTCCATCCATATCCCAATTCCATTCATTTAATATCCCTTTGGTGTCATTGACATAACAGATGTCGTTTCTAGTCTATCTCTTTATATGGAAAGTTAAACAATCATCATATAATAATCCAGAAATTGCAATAGAAAAGAAAAAGGAGGTTTGTGATGATTTTTAAATCTTTTCTACTAGGTAATCTAGTATCCTTATGCATGAAGATAATCAATTCGGTCGTTGTGGTCGGACTCTATTATGGATTTCTGACCACATTCTCCATAGGGCCCTCTTATCTCTTCCTTCTCCGAGCTCAGGTTATGGAAGAAGGAACCGAGAAGAAGGTATCAGCAACAACTGGTTTTATTACGGGACAGCTCATGATGTTCATATCGATCTATTATGCGCCTCTGCATCTAGCATTGGGTAGACCTCATACAATAACTGTCCTAGCTCTACCCTATCTTTTGTTTCATTTCTTCTGGAACAATCACAAACACTTTTTTGATTATGGATCTACTACCAGAAATTCAATGCGTAATCTCAGCATTCAATGTGTATTCCTGAATAATTTCATTTTTCAATTATTCAACCATTTCATTTTACCAAGTTCAATGTTAGCCAGATTAGTCAACATTTATATGTTTCGATGCAACAACAAGATGTTATTTGTAACAAGTAGTTTTGTTGGTTGGTTAATTGGTCACATTTTATTCATGAAATGGCTTGGATTGGTATTAGTCTGGATACGGCAAAATCATTCTATTAGATCAAATGTACTTATTCGATCTAATAAGTACCTTGTGTCAGAATTGAGAAATTCTATGGCTCGGATCTTTAGTATTCTCTTATTTATTACCTGTGTCTACTATTTAGGCAGAATACCGTCACCCATTCTTACTAAGAAACTGAAAGAAACCTCAAAAACGGAAGAAAGAGATGTAGAAATAGAAACAACTTACGAAACGAAGGGGACTAAACAGGAACAAGAGGGATTCACCGAAGAAGATCCTTCTTCTTCCCTTTTTTCGGAAGAAAAGGAGGATCCGGACAAAATCGATGAAACCGAAGAGATCCGAGTGAATGGAAAGGAAAAAACAAAGGATGAATTCCACTTTCACTTTAAAGAGACATGCTATAAAAATAGCCCAATTTATGAAGCTTCTTATCTGGATGGGAATCAAGAAAATTCGAAGTTCAAAATACTTGAAGATAAAAATAAAGAAAAAAATAAAGTCAAAAAGGAATATAAAAAATATAAAATAAGTAGTAAATTAATAAAAAGATTGATACATAAGATAAATACACAAAAAGGTAGGAAGAGATGCGCCCACCCCCTACATATTTGATACCTTCTCCTACAAAGAAACTCATGACACCAACTCCATTCGTAATTCCATCAATAACTCGTCTATCAAAAAAATGAGTTAATTCAGCCAATCCTCTTATCCCCCCAGTTAAGGATGTTGCATAAAAAGAATCTATGTAACCACGATTATATGACCAATCATATATGACATTTCTTATTTTGTCCCAAAAAATTTTCTTAGATCCTATTTTAATTTTAACAAAAAAATTAATTAAATCAAAATTTTGCAAAGACGAATAAACGGGTTTATACAAAAAGAGCGCTATAAATATTCCAAAATAGGCTATACTAACTGAAAAAATTGCATCTTTTACAAATTCATACCAATCCAGAAAATCTTTCGAATTTTGATGTAAAAGATTTACAGACGGAGTTAGCCATTTTGATAATATATCCAAATCCATTCCTTTTTGATTGAAAGGAATTCCTATGAATCCAACAAACAAAGTAAATAGGACCAATACAAGTATAGGAAATAACATAGTATTATCTGATTCATAAGGATACGAATAAGTGTTCTTATTACCAAAATAGGTAATAGTCATAAAAGGTCGTGTCATTTTTCTTACATTGTCATCAATTCGATATGTCTTCTTCAAAAAAAAAGAAAGACTTTCATTATTATTCATTCTTAATAAGGTTAATAAACGAACACTTTTGTTAATTGTTTTCGAACCTACTTTACCCCATAGAGGGATTGAACAAAGTGAAGTACTTTTTTTTCCATTGTAATTTTGAAAATGAACATTTAAATGTCCCTCAAAAGTAAGTAAATAGATCCGAAACATATAAAATGCAGTTAATCCTGCTGTGGACCAAGCTATTATTGCGAAAATCGGTAAATACAACCAACTCTCATTAAGAATTTCATCTTTGGACCAAAAACAAGCAAGGGGTGGAATACCACAAAGAGAAAGTGTGCCTAATAAAAAAGCAGTTTTTGTAATTGGCACATGTTTTGTTAAACCCCCCATAAGAACCATATTCTGACTTTTATCTGGAGAATATCCAACAACAGTTTCCATTGAATGAATAACTGATCCAGATCCTAAAAACAATAATGCTTTTGAATAAGCATGAGTAATTAAATGAAATAAAGCAGTTCGATAAGACCCCATACCTAGAGCTAACATCATATACCCCAATTGAGACATTGTAGAATAAGCTAAACCTCTCTTAATGTCTTTTTGAGCAAGAGCTAAAGTAGCTCCTAAAAATACTGTTATTATACCTATCAAAGAGATTAAATTCATTATATAAGGTATGACTATGAAAAGAGGAAGAAGCCGAGCTACAAGAAAAATTCCCGCTGCTACCATAGTAGCAGCATGTATAAGAGCCGAAATAGGAGTGGGCCCCTCCATGGCATCGGGTAACCATACGTGAAGAGGGAATTGTGCAGATTTAGCAACTGCACCGGCAAATAATAGAACGGCACACAAAATAACAAATAAAATATTGACCTCATTATTATAAATCAAGTTATTAAATATTTCGAATAAATCCCGAAATTCGAAACTACCTGTTATCCAATAAAACCCTAAAATTCCTAATAATAACCCAAAATCTCCTACTCGATTAGTTACAAACGCTTTTTGAGAAGCATTTGCCGCAACAGGTCGTGTAAACCAAAATCCTATTAATAGATACGAACACATTCCGACTAATTCCCAAAAAATATAAATTTGTATCAAATTAGAACTAGTAACTAATCCCAACATGGAAGTACTGAAAAAACTCATATAAGAAAAAAATCTCAAATATCCTTGATCATGAAACATATAATTATCACTATAAATAAGAACCATAATTCCAACAGTAGTGATTAATATTAACATGATAGAAGTAAGTGGATCGATCAAATAGCCGAATTCTAAAGAAAAATCATTATTGATAATCCAAGACCATACATATTGATATATGGAACTCCCATTTATTTGCTGAATAGACAGATCAATCGACAAAATCATGGCTATACTTAACAATAAAACACTCTGAAAAGCCCACATACGACGAAGATTTTTTGTTGCCTTTGGAAAAAGAAGAAGCCCCACTCCTATTAACACAGGTACTGGAAGTGGAACAAACGGTATGATCCACGCATATTGATATGTATGTTCCATAAAAAAAAAGTTTTTTATTCTTAATTGTTTTCGATTCACCAAATCTTATCTCTTTCAAAGGGGTTAATAAAAAAAATCAAGATATCTACTAACTTAAACTAACTAAAATATAATTTTAGAATTTTCTATTTTTACTTATTCTGAGTATTTCCTAAAGACTTCAAATATTCAAATCAAGAAGTCATAATTGGTCAAATAAAATGACTAAGTTACTAGTAAAAAGTGAATACTTAGTTATTAAGTAAGATATTGATGAAGATGCCG-AAAAAAAAAAATTCAATTATTATTACTATTACAACAATTTATATCTATAGAGCAAGGATAAATAAAACCCTAAAACAGAGTACTTGATTCTGATATGAATCATAGGATCAACTAAAGTTAATAACTTGGCCCAATGAAACAAGAACTTCCCCTTTTTTTAGTTAGTTTATTCAAAATAATTAACTAATTTATTATGGAATTGATTAATTGATTTCCATTTCAATAAAAGACATTTATAGGATATAGGAAAGGCTATAATATCCGTCACTTTAATAGAAAATTAACTTTATTTTCTATCTATTTAATTTATTTGAAAATAGAAAATAAATAAATGAAAATAGAAAATAAATAAAAAATTACTAAAATTTCGTTTTAGCAAACTATGTATACCTTAATTAATTATTTATTATAGTTAGTAATTAATTACTATATTAGTTTCATTCGAATTTGAAAATTTCAATTAGATTCGGCGTATTCTTTCCTCAATCTTGACCAACTAATAATAATAATAAAAAAAAAAAAAATCACATGATCACATATCTTATTCCTTTTTCTTTATTCCTATTCCTTTTTCTTTATTCCTATTCCTTTTTCTTTATATATATATTTCTAGTAATGTTTTATTCTATTTCGAATAATATTTATTTCGATTTTCACATATCTATATTTATTATTTATTTTTTTTTTTTTTTATTTATTTTTTATGAAGAAAATGCTATCTAAAAAACAAATAGATAATGAATAGTAAAGAACGATTCCTTTTATTTTGAACAATAGATGTCTTTCACATCCAACTAGAATAATGAGTAACCTCTTAATTTTAAAATGGCAGTCCCAAAAAAACGTACTTCTATATCAAAAAAGCGTATTCGTAAAAATATTTGGAAAAGAAAAGGATATAGGGCAGCCTTAAAAGCTTTTTCATTAGGGAAATCTCTTTTGACCGGAAATTCAAAAAGTTTTTTTGTGCAACAAAAAAATAAGTAATCAAAGGTTGTAATAATCTGAATCGACTTGACTCAAAAAGTTGGTGGTTAATTTCATTCAGAATATCAAATTAATGATTTCCATTACCTACTGTTTTGGACTAATCAATATGAAATGGGATTCTTTTCATTCTTATGATTTGTAGAATAAAAATTTTTTTGTTTACTTAATTATAAAATTCT--AAAAAAAAAAAAGACTTTTCTTTAAAAAAAGAATAAACACAAGATACAAGGGTTTACCTTTCTTTTTAGTATACTTTATTATTTCTTTTTCTGGGGTGGAAATTCGGATTTTCCCCATCGACCTACTTACAATAATAAAAGTTTTTTATTTTTTCTATATTTCGATATCTATAAAGAGCAGATATAAGAGCTTTCTTCAAAATTAATGAATCGTTGAAACTAATTGATTAAGATTAAGTTTAAAACTTTTTTTTTT-ATTTTTTGAATTATTATTTCTCTGAATTACTATATATACCTCTATATATTTCCTGCTTTCAACCCAATCTATAAAAATTTTTAGTTGGTATACTAACTATGAAAAATGTGTCAAATTTAAGTGATTCAAAATAGATCCTATTTTGTGTTCATTGAAAAAATGCATTTTTTCAGATTTATGAAATCAGATAAATAAGAAATGAATCATTAAAAAATGAAAATGAGAAAAGATTTTTTTTAGTTCTATCCCTAGATAGGGGTAGAACTATCTAGTTACAATAGTTCAATTCCAGAGGAGCATAAACTACAGGAAAGATCTAAGTTAAATAAAACAACTGATATCCTAAAGAACCTTCAAATCCCTATGAATTTTATTCATCAATTTTAATGTTTCCTAAAAAATACTACATTGAATTGACTCCTTCAATCTCGACGATTGCATATGAATAGGCTATTATAAGTTTGAGCAAGCCGCCATGGTGAAATTGGTAGACACGCTGCTCTTAGGAAGCAGTGCTAGAGCATCTCGGTTCGAGTCCGAGTGGCGGCATGCCATCTTCTAAAAAAGATAGAATAGATCCTATAATAAAATCAATTCCCGATTTCCCTTCCGTAATTAAGGGATTCCTTTTTTTAATATTTTATATGATATTTTTAACTATAGAACATATATTAACTCATATTTCCTTTTCGATTGTTTCAATTGTAATTACAATTCATTTAATAACTTTATTAGTCGATGAAATCGTAAAACTCTATGATTCGTCAGAAAAGGGCATGATAGCTACTTTTTCCTGTATAACAGGATTATTAGTCACTCGTTGGATTTATTCAGGGCATCTCCCATTAAGTAATTTATATGAATCATTAATCTTCCTTTCATGGAGTTTCTCCATTATTCATATCATTCCATATTTCAAAAAAAATAAAAATTATTTAAGTGCAATAACCGCGCCAAGTGCTATTTTTACACAAGGCTTTACTACTTCAGGTCTTTTAACTGAAATAAATCAATCCGCAATATTAGTACCTGCTCTCCAATCCGAGTGGTTAATAATGCACGTAAGTATGATGGTATTGGGTTATGCAGCTCTTTTATGCGGATCATTATTATCAATAGCACTTCTAGTCATTACATTTCGAAAAAACATAAAGATTTTTTTTAAAAGCAATCATTTATTAAATGAGTCTTTTTACTTTAACGAAATCCAACACATGAATGAAAGCAGCAATGTTTTTGGAAATACTTCTTTTTTTTCTGCGAAGAATTATTACAAATCCCAATTCATTCAACAATTGGATCATTGGAGTTATCGTGTTATTAGTATAGGGTTTATCTTTTTAACCATAGGTATTCTTTCGGGAGCAGTATGGGCTAATGAAGCATGGGGGTCATATTGGAATTGGGACCCAAAGGAAATTTGGGCATTTATTACTTGGACCGTATTCGCGATTTATTTACATACTCGAACAAATACAAAAATTCCCCCTGCAAATTCTTCAATTGTAGCTTCTATAGGCTTTCTTATAATTTGGATATGTTACTTTGGGGTCAATCTTTTAGGAATAGGGTTACATAGTTATGGTTCATTTATATTAGCGTCTAATTGAATTCAAGAAAATCTCTGACGAATATAAACAAAATAGAGCG--TATATATATATATAAACTTCGTGTAAGCCAGCGAGAACCATGTGAATCACTACACTACTTGATTCAAATGGTTCTCACAAAGACCAAACATATCTAGTTAAAATTTAATTTTTTTTACTTAACTTAAGAGAAATACTTATTTTTTTTTTTTTTTATTCATGAAAACGATCTATAAAAAAAATTAGATAAAATAAATTCGATCTTGTCAACTGATAATGAAAGAACGAAATCGGGGTAAATACCAATACCTACTACGGGTAAAAAAATAGAAATCAAAACAAATAACTCTCGCGGTCCAGAATCAAAAAAATAAGAGTTTGGAACATTAAATAACTTGTATCCATAGAACATCTGGCGTGACATAGATAATAAATAAATAGGAGTTAATATCATTCCAATTGCCATTACAAAAGTAATTAATATTTTTGGCATTAAAAAATATTTTTGGCTGGTAATTATTCCAAAAAATATCATCAATTCTGCAACAAAACCACTCATACCTGGTAATGCAAGAGAAGCCATTGAAAAGCTACTGAACATCGTGAATATTTTTGGCATTGGGATAGCTATTCCGCCCATTTCGTCGAGATAAGCAAGACGTATTCTATCATAACTCGTTCCTGCCAAGAAAAAAAGTGCAGCACCAATAAGTCCATGAGAGATTATTTGTAAAAAGGCTCCATTGAGTCCCGTCTCAGTTATAGAACCAATTCCTATAATTATAAAACCCATATGAGATACAGAGGAATATGCTATTCTTTTTTTTAAATTACGTTGAGCAGAAGATGTTAAAGCTGCATAGATTATTTGCATTGTGCCTACTATCATTAACCAAGGAGAAAATATAGAATGAGCGTGAGGTAATAATTCCATATTGATCCGAACCAACCCATACGCTCCCATTTTTAATAAGATTCCAGCTAGAAGCATACAAGTACTGTAATGCGCTTCTCCATGGGTATCCGGTAACCATGTATGTAGGGGTATAATTGGCGATTTGACAGCAAAAGCAATAAAAAATCCAATATATAATATTATTTCCAATGCCACAGGGTACGATTGATTAACTAATGTTTCAAAATTTAATGTTGGTTCATTAGAATTATATAAACCAACACCCAGAACTCCCATTAAGAGAAAAACGGAACCTCCCGCAGTGTACAAAATAAATTTTGTAGCCGAATACAGACGTTTCTTTCCCCCCCACATAGATAGAAGTAAATAAACGGGAATTAATTCTAACTCCCACATGAGAAAAAACAGTAAAAGGTCTCGAGAAGAAAATAATCCTATTTGACCGCTGTACATTGCTAACATCAGGAAATGAAATAATCGAGAATCTCGAGTAACCGGAAAAGCCGCTAAAGTAGCTAAAGTAGTGATAAATCCCGTCAGTAAAATGGGTCCTATAGAAAGTCCATCTATGCCTAATCTCCAGTGGAAATCAAAAAAATTAATCCATTTATAATCTTCGACTAGTTGGATTAATGGATCGTCTGATTGAAAATGATAACAGAATGCATAGGTCGTTAGAAGGAGTTCTAATATAGATATACATACAGTATACCAACGAATTGTCCTATTTCCTCTATGGGGAAGAAAGAAAATTAAAGAACCCGCAAATATTGGCAAAACTACAATTATTGTTAACCAAGGAAAAAAATTCGTGGTAAAGACAAGATACACTTAGACCGGAAAAACCCGTACTCG-AAAAAAAAAAAAATGTTATTCTCGAGCACGGGTTTTGTCGATAAAAAAATCAAATGAATTCAAGTGGAGTTTTCTGGAACGTATCCGTATCAATAAGCTAGACCCATGCTGCGAGTTGTTTCATGCCATAAATAAACTCGAACACTCAAGAAATCCGTTGGACAGGCGGATTCGCATCTCTTACAACCGACACAATCCTCTGTTCTTGGAGCAGAAGCAATTTGCTTAGCTTTACACCCGTCCCAAGGTATCATTTCTAATACATCTGTGGGGCAGGCTCGGACACATTGAGTACACCCTATACATGTATCATAAATTTTTACTGAATGTGACATTGAATCTATACATTTTTGAATGTCATAAATTTTCGATCTAGTAAACTTAATAAACGAATCTTATTTAGTTCCCAGACGAATCAATGAGTTACCAGAATTTTTTCTAATCAATCTATTTCTGGATTGACTTATGAGGGAGGGCCAAGATACTTTGATTTCTTATATTCTTGTAAACATGATCATATCTTACGCGGGAAATATATTAATTTGAATTAATTGATGAATATTAGAATTTATATAATTAATATTATTTATTCAACAAATTCGATTGGTTAATACGAGTTGATTTTCTGTTCCGATAAATTGACGAAACAATAGCCAGTCCAATAGCTGCTTCAGCGGCTGCAATAGCTATAACAAAAATTGAGAAAATAGATCCTTTTAATTGACGATTATCAAAAAAATCAGAAAATGTTACAAAATTTATATTAACTGCATTCAATATAAGTTCAAGACACATAAGGGCTCTAACCATGTTTCGACTCGTAATCAATCCATAAATACCCATAGAAAATAAATAGGCACTCAAAACAAGTACATGTTCGAGCATCATTAACCAACTCCTTATCAATATCAATTCATTTCAATATGAACAACAATTCAACCGATTCTATTGACTAAAATCTAACAAGTACGGAACAAAACAAAAGAGTATATTGGTAATAGATTGAACTAAAAATATTTCTATTTTAGACATGAATTGAATTCAAATAGAATGGAAGAAAAATGAATGTGATAATCTAGAACAAAGTTTAATTTAGATTCCTAGTTATAAAGATTTATTATTGACGAGCTACAGCGATTGCACCTATTAAAGCAACTAAAAGAATTATTGAAATGAGTTCAAATGGAAGAAAAAAATCTGTTGATAAATGAATACCAATTTGTTGACTATTACTTATCAAATCTTGCTCTAGAATCTGGTTTGGTCTTGTAGACCAAAGAATCCCGTACCATGACGTATCTAGAATAGTAGTAATTAGTAAAACAAAAATACTTGTACAAACCATTGAAGTAATTCCATCTCCAACGGTCCAAAGATGAAAATCTTTGTAATATTCTGAATCATTCATGAACATCACAGCAAATATTATTAAAACATTTATAGCTCCTACATAAATAAGGAGCTGCGCAGCAGCTACAAAATGAGAGTTCGATAGAATATAAAATAAGGATATAAAAACAAAAACCAATCCCAATGAAAAGGCAGAATAAATTGGATTGGGAAGTAATATCACTCCTAGACTTCCTAATATAAGACCCAATCCCAGGAAGACTAAAAGAAAATCATGTATTGGTCCAGGTAAATCCATTCTATGTAAAATAATAAAAAAATCTAAATATCATGACTTTGTTGACCTGACCAGGAAAAGGGAAGTTACTTTATTCTATTTTTTAGAATCTATTAATTGAATTAAATCCTAATAAATATAGATTGATGTAGATACAATTATTGGACCAATCTCATTCTTTATCCGAAAGAATAATTTGAAACTATATATTTTAAAACCATTACTATAATATAGAAAATATAGAAATTTTTAATATAAAAATGGATTTTGAATTATAATTCAATCCCGATTCTCACCAACCAATCATTGGATTTGTAGTTATTGACCAAGAAAAAAAACCTCATCTCATTTCTGTAGATCAAAGCTGAACCTTAGTAATTGAAAATTGTTCTTGAATCTAAAGATTTATCCATTTTTTATTTGAGTCGAATTCAAAATTGTTCGAATTGTGTAATCGTCAATTACTGACATTGGTAAACGACCCAAAGCAATTTGATTATAATTCAATTCGTGACGATCATAAGTAGAAAGTTCATATTCTTCAGTCATTGATAAACAATTTGTTGGACAATACTCAACGCAATTGCCACAAAATATACATATTCCGAAATCAATACTGTAATTAAGCAACTGTTTCTTTCGAATATTAGTTTCCAATTTCCAATCAACAACAGGTAGATCTATAGGACATACACGAACACATACTTCACAAGCAATGCATTTATCAAATTCAAAGTGAATTCGGCCCCGGAATCGTTCCGATGTGATCAATTTTTCATAAGGGTATTGAATAGTTACAGGTAAACGATTCGCATGAGATAAGGTAATCATGAAACTTTGACCAATGTACCTTGCAGCTCGTATTGTTTGTTGACCATAAGTCATGAACCCAGTTACCATAGGGAACATATCTTAAATATCTATAAAAATTTTTCTATTTATTTCTTTCTCTTGTTTGATGTGATGTTTGAGACAAGTCGTGAATATAAAATATCATAGTCATTTACAGTGAAAAAAGTTGGGAAGAAGTTGTTAATAATAGATTACCTAGAGAAATAGGTAAAAGAAATTTCCATCCAAGATTTAACAGTTGGTCCATTCTCAGCCTTGGTAAAGTCCATCTTGTTGCGATAGAAATGAACAAAAACAAATAAGTTTTAGCTAATGTAATAAAGATACCAATTATTGTTTCAAAGACTCTTCCTGATTTATTTATTTCAAAAAGCTCAGGAATGAATATGTACGGAATAGAAAGATTCCAACCCCCCAAGTAAAGAACTGTTACAAATAATGAAGAAACTAGTAGATTTAAATATGAAGCAACGTAAAATAAACCAAATTTGATACCTGAATATTCAGTTTGATAACCTGCTACTAATTCTTCTTCTGCTTCTGGTAAATCAAAAGGTAATCTCTCACATTCTGCTAGGGAAGAAATTAGAAAAATGATAAACCCTATAGGTTGACGCCACAAATTCCATCCCCAAAAACCATATTTTGATTGCGCTTCAACTATATCAACTGTACTTGAACTGTTAGATAATCATAGTCGGTGATAACATCACTGGTATCATCTCTATTACAGAACCGTACATGAGATTTTCACCTCATACGGCTCCTCGAGGGTCACAACTAAATCTAAGGACCAGTTCGGTATTTTTTATCTTGATCTATTTGTAGGATAGATAAAGTAAAAATCTATCGTAAGGTTCTGAATTAGACCAATGGAATTCTGTCTGCTATATTTATAATAAATAAAAAGTGCTTCTGAATAGATCTCATCTTTTTTTTTTTAACAATTTGATTTTTATTTTTTTTGTTGAGTAATAACTTAATCCTTGAATAAAATGTTTTTTGTAGCAGTATTAATTAATAGATATTTCAACCTATCATTTTTGATTACAAATTACAAAAATTAGACATTATATTAGTTTATGAATCATGACAAAAATTCTATTTCTCTAAAGTTGTATATAGGAAAGAAATAATAAAAAGCTTTCTTTTTTTTTTTTTTTTCTATTCCATTCTTTCTATTTTATCTTTCTATTCCATTCTTTCTATTTTATCTTTTCGTTCCTATTCTCCTTTCTCATAAAGGGGGAGACTTAAAAAAGGTAAAGGATTACTTCGTTCCTGATAGTTATTTACTTAATCAGTGGATAGGAGCATACTCTGGATCGAAATCGTGGGGAGTACTGCTTGATTATTTCTACTAACTTAAAGCCCCAATTAGAATTG-TTTTTTTTTTAGAAATATCCAGTTGGATAACTTTCATAATTTCCATTACTAATCCTTTTTGTATCTTGGTGTTCCTAACTATCCACTCTTTTTTGTTCAACTCTCTGTTATGTTAATACATATATGGTAATAGATAGTAAAAACTACATAGAGTTTATTTTTTAAACCCGCTTCAAGCCATGATGACTAATCGATCAACCTTGGGGTAAACAATCTATACTGTTTACTTTTCACTTAACTCTTGTACATAAGAAATGAGACTCAATCTTTTTACTGCGAATTTATAAGCTGTTTTCTTTCACTCATATAACTATTTGGTTTAGTTCATCAACTCGAATGATGAATAAAAAAATGAAAATATATTCAATTCATTTAACTTCTTTTCCTAGAAAAAGGGAAAAAAGAGAAAGTTTATGTTTCAACGAATCACACGTAGAGAAATTGATAACACACATAGAGTTAATGGTATTTCATAACTAATTGATTGAGCAGCAGCCCGTAGACCACCTAAAAAGGAATATTTATTATTTGATCCATATCCTGACATAAGAAGTCCAACGGGAGCAATGCTTGAAATGGCAATCCATAAAAAAACACCGATACTGAGATCGGCTAGAACAAGACGATAGCCAAAGGGAATTACTGAATAATTTAATAAAATTGATATGATTGCTATGGATGGTCCAATACTGAATAAACGAGTATCTCCTCTAGACGGAAAAAGATTCTCTTTGAAAAACAATTTTGTCCCATCTGCTAGGGCTTGAAGAATTCCCAAAGGTCCAGCGTATTCGGGGCCAATACGTTGTTGTATCCCTGCAGATATTTCTCTTTCTAACCAAACAATTACTAGTACACCTATTGTGATTCCTAATACAAGAGTCAAAATAGGAACAAACATCCATATGATCCCATAGACTTCTTTTAAGGATTCCAATCTAGAAAAAGAATTAATAGCTTGTACTTCTGTTGTATTAATTATCATTTCAACGATCAACTTCTCCCATAATGATATCTATGCTACCTAGTACCGTCATAATATCAGCCAATTTCAGTCTTTTAACTAATTGAGGAAGAATTTGCAAATTGACAAAACCCGGCGGTCGAATTTTCCATCTCCAAGGAAAAACATTCTGATCTCCTATCAGAAAAATTCCCAATTCTCCTTTTGGAGCTTCGACTCTTACATAAAGTTCTTGCTTCGACAATTCAAAAGTTGGAGAAGGTTTTTTACTAATGAATCGGTATTCAAAATCATTCCATTCGGGATTCCTTACTCTATCAAAGCGCCGAATTTCTAAATTCTCATAGGGCCCCCCCGGAATTCCTTCCAGAGCCTGTTGAATAATTTTTATAGATTCTGTCATTTCACTGATTCGTACTAAATAACGAGCTAATGAATCCCCTTCTTTTTGCCATTGGACTTCCCAGTCAAATTCGTCATAACATTCGTAATGATCAACTTTACGAAGATCCCATTGTATTCCGGAAGCTCGTAGCATTGGTCCTGATAAACCCCAATTTATTGCTTCCTCTCCGCCAATAATGCCTACTCTCTCAACCCGTTCTAAAAAAATAGGATTCCGTGTAATAAGCTTTTGATATTCAGCAACTCCTCTTAAAAAATAATCGCAAAAATCCAAACATTTATCTATCCATCCATGAGGTAGATCAGCAGCTATTCCTCCAATACGAAAATAATTATGCATCATTCGCATACCGGTGGCAGCTTCGAATAGGTCATATATCAATTCTCTTTCTCGAAAAATATAGAAGAAGGGAGTCTGTGCACCAATATCTGCCATAAAAGGTCCAAGCCATAACAAATGAGAAGCTATACGACTCAACTCCAACATAATTACTCTGATATAGCTGGCCCTTTTAGGTACTTGAATATTTCCCAACTGTTCTGGTGCATTTACGGTTATTGCTTCTGTAAACATAGTAGCTAAATAATCCCAACGTGTTACATAAGGCAAATATTGTATAATTGTTCGGTTTTCTGCAATTTTTTCCATTCCTCTGTGTAAATAACCCAATATTGGTTCACAGTCAATAACATTTTCACCATCTAGAGTAACGATGAGTCGAAGAACACCATGCATTGATGGGTGGTGAGGACCCATATTGACTATCATGAGGTCTTTTCTTGTAGCTGGTGCAGTCATAGGTTTTTCCCGATTCATTCTTCCATGAATTGCTGAAAGCGAAAAGAGGTTCATCCAAATTTAAGTGAATAATTCAAAATGACTTTTAAAATTAACGAGTTTTTGTTTCTCGAATATTCAACTGACCAATTAATTCTTTATAACGTACTCTATTTTTTTTTGACAAATAAGCTAGCATGCGTTGACGTTTTCCCAGAATTTTCCGCAGACCTCTCTGAGATAAATAGTCTTTTTTGTGCAATTCCAAATGTGAAGTAAGTCTTCGTATCTTATTGGTAAAACTTAACACTTGAAATTCAACAGACCCTCGGTTTTCTTCTTTTTCTTTTTGTGAAATAACTGAAATGAATGAATTTTTTACCATAAAAATAAAATAATTTTTCTCCCCCCCCTTTTTTTTTTTAATATGAATTTTACCGATCAGTAATAATAATGTCAGTTATTTTAATCTGGTATACACAATAATTTGAATTTTTTATGGGATTCTAATTTTATCACATAAAATTAATCAATCCAATTGAAAATTGGATTGGGATACAAAAGAATAGTACATTTTTACATTTTCAAAAGAAAATCTTTTAAATTTAAAATTAAGAAGATTTTGTTAATTCGTTTCTAGATATAATTGATACGTCATTGAATTAGTATCATATATTAGAATAGGATGTAAGACAAGTCAGGTATGCATCTGTTTGCTTTCATATATCAGATATGGTCTAGGATATATAGGAAAAATGTATCATCAATGATTTTTCAATCGTGATATATATGTATCCTTAACATACTGAAACGACTGCCATTATTGGTATCAAACCAATAGCGATTCATACAAGCTAAATCTTCTAATCGATAATTGGGCCAAAGAAAGAATTTTAATTTAATTAATTTATCTCTATCAAGATCTTTATTTTCATACAAAAATTGACCCCAATTTTTTACCTTGTTCCTATTACAAAATATTGGATTTCTATCCACACCATACTTAGTCTTTGAATTGAAACAAATTAGAATTCTCAATTCTCTACGACGTCTAGATGATAAAATATTTTCAGGAACAAGCAAATCATAATGATTTTTGTCTCTATTTTTAGTTATCCTTTGATGATTTCTTGGAATGAATTCATTAAAATCCTTCTTATCAATATATCTTTGCTCTTGGTATCTTTGATTAGTTTTATGCCTACTCTTATGAACTAAAGAAATACCTATGGTTTGATACATAATAAACTGTCCATTATTTTTTACAGACAGACGAAGGGGTTCTATAATCAATATCCCCCTTTTCATCAATTCTGTAAGAGGTAAATTATTCTGAATCAGCATTATATCCAGATTAATTTCTCTCCTTTGAATAGAGGATATAGTAATGTTTCTTGGCTTTCTCAGTCTAAGCAGGAGACAATATACTTGGATATTATTGATCATTCTTTGATTCAAACCATCATCCCATCTCAATTGAAAAAGTAAATACCTTTTCAGGAAGAAATCGAGTTCTGCTTCCGTATTGCTCTTGTATTGTTTTTTCTGTTTACGTTTTTTTATGTCTGATTCCGAATAATCCTCTTCAATATTTTTTTGTTGGTTTGAAAGAACAGATACAAGATTTCCTTGGTTTTGTGCATTTGATCTAAGATCTCTTTGGCCTGCGGATTCCTTTTCTTCTTGATTTTGATTCTTTAATTCAAAAGATTTTTTTTCATTCGATGGTAGAATCCCTTGTTGCTTTCTATTGATGTTTTTATTTTTACTAACATTTTCATTTATATTCAAATTTAAAAAAAGTAATTTACTTGGTATAAACCACGGTTTTTTTTTATATGCATTATAAAGTAGTACAAATTCTGGGAAGAACCAAAGTTCTAGATTCGATATGGGACGACTTAGTATTTCTTCATTCATTCCCATCCAATCCAATTTTTTTTTTTTTTGATTGGGTAAATTCATTTCTTGATTTTGATGAATCGTAAGATAAAAAAGATCTTTTTTATCAATTTTTTTAATTATTTGATAATTAGTAAGCCCGGTCTTAGTATTTTTATTACTGTTGATATCGATCTTAATCCAAGCCTCAATATCGAATTTCTTTCTAAGACAAAAATGGATAATTTTCCAATCAAAATATTTTCTATCCGGACTTTTTTCCATTTCCATATATATAATATCGCTTTTTCCTAGATAATTATGGATAGGGATATCCTTTAGTATATCAAACAATTTGCCTTTATGTGTGTTGGAATTAGAATAACTTTCTTGATTCTTATTTATTTGAAATGGTAATCCATAAATATATGGGTCTCTCTTATTTTCATAATTAATAGATCTATAAGATAAAAGATTATATCTATAGTATTTTTGAAAATTATCCTTTTGATTTGGTAATGAATATACTTTGTAATCATTTTGTTTTTTGTAATGAATTAATTGGTCTTTTTCATATGAATTTTCTTTGTTTAAATCTTGATTTTGAATTGTATGTGTACGACATTGATTGATTCTATTTCGCCATTTTTGTGCTATTAATCTAGACCATCTAATCTGAGATAAATTGTATTGATAATGACCTCTTAACCAGGTTTTCCATTGATTTATTCCAGAATTCCAAAGTTTCTTATGTTTTAATTCAGAATGAATTATTCCTTGTGTTCCAAAATAATCTTTTATTGAAGTCTTAAGAAAAAAAGATGTTCCGTGATATTGAAGAATAGATCTTAACTTATACAAGTTAAGAACTTGGGTTTGTGATAATTTGAAAAATACATATGCTTGTGATAAGGAGGATAAGTCACAAAAATTCTGTGAATTCTTATTACTAATATTATAAAGTGACTTTTTTATGGTCGAAATAAAGTAAATTGTATTTTGATTTTTTTTTGTTTTATTAATTATTTCTTGATTTGTTTTATTATTGTAAATGGAATTATCAATAATTTTTTTTGTTGATTCAAGAAAAAGTTGTATATTAATTCTGGAAATATTAATGATAGATAGAAGGATATCTCTGTATATCCTTTCAATGAAAATTTTTATAAAATAATGTAATTTACGGATTAATCGAGCGTTTCTTCTTTTTAATATTTGCCAAATATTTTTTGGTGATTCGAATCTTTTAGCATTATAACTTGGTTTATTAGGACTAATGTTTATTCCTGGAGTCACTTTGTTTTTCTCTTTTGTAATTCTTTCTATTTGATTTCTGATTGTGCTTGTTCTATCAGTCAGATCCTTCATTTTTTTTTCTGTCAGTAAATAATTTGTCCAATTTGTAGATCTAATTTGACTAAAGGATTCATGAATTATCTGATTGGGGATTATAGAATCTTTTTCTTTTTTAGTTTCGCTTGATTTATATACTTCTCTCAATCTAAAAAATAGAATTAGATTTATTTTTGAGAGTTCTTTTATTATTCTTTTTAAAAATAGAATTCCTTTGATAATCCATTTTTCTTTTAAGATATTTAGAAATAATTTTGTTCTTTCTTTTAAAACTTTTAGAACTAGAAAATACTTCTTTTTCAATTTTCCAATTTTTTTTTCGAGTTTCTTAAAAATGGGTTCAAAAAAGGAAGACTGTTTTTGGGGAGAACCAAAAGGAAGTTCAGCTTCCATTCCCAAAACTGTTAAAAAACTAAAATCATCTTTTGGCACTTTCTTTTTCATTCGATCCATCTGAGAAGACCGTGGCTTAGATCTGTGCCAAGGTTTCAGACGGAAAGGAAATAGGATCTTTATCTGAATGCCCTCGATTAACCAATTTTTCGGAAATTCTGTTTCTGATAATAGAACACCATCATAGGTACATTTTATATGTATTTCTCTATTCCATTCCCTAAAATCTTCAGACCACTCGGGAATTTGCAATAATAGCATACGGCAAATATTTTTAGCTATTATCAATGAAGGTAATAGAATATATTTTCTAAGAGTCGCTTGAATTATTAACATGAAACCTCTTGTTACTTGAGCAAGCGGAATGGTATCCCAGGCTTCTGCTATTTCTATTCGTGCCTTCTCCTTTCTTTTGTTCTCTTCTTTTTTATCCTTCTCCCTTTTTTTCTCCCCTTCTTTTCTCTCTTCTTCTGGATAATCTGAAATTTTTAATTCTGTTTCCTTTTCTATCCATTTTCGAAAAATGAATTTCATCAGTCCGGAGATATCAAAATAAAAAAAGTGTGATTTGTCTATTCTGTCCAAAAAAAGTGAGGAATGCGCATTTGCTTGAAAGAGTTCACAAATAACTGTTTTACGTCTTTGGGCTCGCATAGAACCTTTGATTATATTTCGACGAAAATCCGATTGTTGCGAATAACGTATCAAAGCCGCTTCGTCTATTTGATTAGGATTATAAATATCCTTATTATTATCAATATCCTTATTATTAGTATCGGGATTTCCATGGTTATTAGAAAAAATCACTATACGTCTGGCTTTTCTTGAACGAATCTGATGATCTAATGGTATTTTTTCTTCACTTTCTATTTCATATTGTTCTAATTGATTGATTAATTTGTACGACCATCGAGGAACTTTTTTACTGATTTCTTTTATTCCAATAGATTTTTTTTTTTTTTGATCATTAGGTTCAGTTATAATTGCGTTGAAATAAAATTTCAAAAATTTTGTTTCATTTTCTGAATCCATTCGTTCTTGTTCTGAAAAGAAATAGAGTATTTTAAAATGAAAATTCGATTTTGAATCTCTAGCAAGTTCATTGATTAAAGTAAAGAAATAACTCATTTTTATAGATGATGGTTTTTTATCAAATATATCTATTTTCTGTTCAAATTCTCGGTAATCAGTATCAGTAAGAAAAATAGCATGGATCTTATTTGGTTCTATTAAAGTTGCTGTCGAAGTTTTTTTTAGGATTAAAGGTGAAAACAATTTATTGATTTTTCCACGTTGTGGCCCATTCACTAAAGGATCATATATTTTTTGAAAGTATTCTTTTTTAGTTCCCTTATTACACAATCTAATCCTTTTTTCGAGTATATCTAGAAAAAGAGACCCTTTGTCTAGAGCTTCAATTCTATTTATCAACTCGTTGTTTAGATTGTTACTTTTTTGTTTGTTGATAGAAACCCAGTGATTATACAGTTCATCAGAGGAGAGTTTTTCTATTATGGATAAGGGTTTCTTTCTTTGTATCATTTCTAAAAAAGTGTATAAACCGGGCGGAAACATAAAAGATATTTTTTTCTTTCCGTAACTTTGGCATGTATAAAAAAAATATTGTGACATTTCTTTTCTTACAGCATTTTCAAATCTATTATTTTTTATGTATCGCAACGGTCGATTCCATCTATTATAATTGAAAAGAAGAGTTACAAGAGGTTTTTCAAACCAGAACAAGTCTTTATTTTTTTCTTTATTTTTATCTTCAAGTATTTTGAACTTCGAATTTTCTTGATTCCCATCCAGATAAGAAGCTTCATAAATTGGGCTATTTTTATAGCATGTCTCTTTAAAGTGAAAGTGGAATTCATCCTTTGTTTTTTCCTTTCCATTCACTCGGATCTCTTCGGTTTCATCGATTTTGTCCGGATCCTCCTTTTCTTCCGAAAAAAGGGAAGAAGAAGGATCTTCTTCGGTGAATCCCTCTTGTTCCTGTTTAGTCCCCTTCGTTTCGTAAGTTGTTTCTATTTCTACATCTCTTTCTTCCGTTTTTGAGGTTTCTTTCAGTTTCTTAGTAAGAATGGGTGACGGTATTCTGCCTAAATAGTAGACACAGGTAATAAATAAGAGAATACTAAAGATCCGAGCCATAGAATTTCTCAATTCTGACACAAGGTACTTATTAGATCGAATAAGTACATTTGATCTAATAGAATGATTTTGCCGTATCCAGACTAATACCAATCCAAGCCATTTCATGAATAAAATGTGACCAATTAACCAACCAACAAAACTACTTGTTACAAATAACATCTTGTTGTTGCATCGAAACATATAAATGTTGACTAATCTGGCTAACATTGAACTTGGTAAAATGAAATGGTTGAATAATTGAAAAATGAAATTATTCAGGAATACACATTGAATGCTGAGATTACGCATTGAATTTCTGGTAGTAGATCCATAATCAAAAAAGTGTTTGTGATTGTTCCAGAAGAAATGAAACAAAAGATAGGGTAGAGCTAGGACAGTTATTGTATGAGGTCTACCCAATGCTAGATGCAGAGGCGCATAATAGATCGATATGAACATCATGAGCTGTCCCGTAATAAAACCAGTTGTTGCTGATACCTTCTTCTCGGTTCCTTCTTCCATAACCTGAGCTCGGAGAAGGAAGAGATAAGAGGGCCCTATGGAGAATGTGGTCAGAAATCCATAATAGAGTCCGACCACAACGACCGAATTGATTATCTTCATGCATAAGGATACTAGATTACCTAGTAGAAAAGATTTAAAAATCATCACAAACCTCCTTTTTCTTTTCTATTGCAATTTCTGGATTATTATATGATGATTGTTTAACTTTCCATATAAAGAGATAGACTAGAAACGACATCTGTTATGTCAATGACACCAAAGGGATATTAAATGAATGGAATTGGGATATGGATGGAATATAATGAAATAAAGCCACTTTGAGGTTCCCTATGAAATGAGGCATGGAAGGGAGCCACTACGAAGAAGTTCCGGGAGTTACGAAGGAAGCTTCGAGCTCATATTGGTCATGGGTTGAGAACGGGAATTGAACTCTATGAGATCTAATCTCCCGTTGTTCCTCAGTAGCTCAGTGGTAGAGCGGTCGGCTGTTAACTGATTGGTCGTAGGTTCGAATCCTACTTGGGGAGATTTGATTCATTCTGAATTCTTTAATTCATAATGAAAGAGCTCGCTTTGACCGTTAAAAGTAGGTAACCCCTTCCCTGTCTTTGTTTCTATTGCATTCTATCTCATCGTATCACATTCTGTTCTGCGATATTTGAGAATCACCATCAATACCTCGGTGTAGGTCCGGGATAATCCTTTGTTCCATAACCCTGGGGCTATTTACAACTAGCCAATTAAGAATTCTCAGATGTACTAGTACTAGCAGTGCATCAAAGATGCAGTCATCGATTCTCCCGAGAGGCCACGCGAGCAAACATATTAATGACGAGGAAGGCTTTTTTGTTATGCTACTAATACTTGTACTTGCTCTGCTATTCTGCCCAAGCCTGGCTGAGGAAGAGTTACGGGGCGTAAAACAAAAAAATACGCTAATGGGCCGGGCATACTATGTGTAATGATTCTACCATTAACGATAAATAATAAATAAAAAGAAAAAGTAAGGCCATTCCATTTCGACAAAAGACCCACACCCAAGTTCCATAGCTTTTGGTCCGCTATCCCAATCATGATTTTCCTACCCCCAGAGGGAAAGGTCCTTCCCTTTTGGGCCGGTTGTGGGCGAGGAGGGATTCGAACCCCCGACACCGTGGTTCGTAGCCACGTGCTCTAATCCTCTGAGCTACAGGCCCCACCCCGTCTCCACTGGATCTGTTCCCGGGAGTACCCTCAAAAAAAGGAACCTTTCCTCTCCCCAGCCATTTCGGGTTAAGAAGATGTGAAAGCGCGTTTATCTCTATAAGAACGGTGCGTTCCGAGGTGTGAAGTGGGAGAGAAGGGATGTCATGATTGGGGTTTTGAATAAGACGACCTTTTCATTTTTTCATTTTTTTATTTCTTTTTCAATATGAAAAAGTAATAAGAATGAGGGGTGTTAAGCTTTTTATCATCCTGGCGTCGAGCTATTTTTCCGCAGGACCTCCCCTACAGTATCGTCACCGCAGTAGAGTTTAACCACCAAGTTCGGGATGGATTGGTGTGGTTCCTCTACGCCTAGGACACCAGAATATCGAACCATGAACGAAGAAAGGCATGAGAGAAAAGCATATTGGCTAGTGATTGTGAGGCCCCAATTCTTGACTGGAGGGGACACCAAAGGCCTCTGCCCTTCCATCCCTTGGATAGATAGAGAGGGAGGGCAGAGCTTTTGGTTTTTTCATGTTGTCAAAGAGTTGAACAATGGTTTTTTCGTGTTGTCAAAGAGTTGAACAATGAAAATAGATGGCGAGTGCCTGATCGAATTGATCGGGTCATGTAGGAACAAGGTTCAAGTCTACCGGTCTGTTAGGATGCCTCAGCTGCATACATCACTGCACTTCCACTTGACACCTATCGTAATGATAAACGGCTCGTCTCGCCGTGACCTTCTCTTGAATTCTCAAAACTTCTGTCGCTCCATCCCCGCAGGGGCAGAGAACCCGTCGCTGTCTCGGCTGTGCTACCGGAGGCTCTGGGGAAGTCGGAATAGGAGAGCACTCATCTTGGGGTGGGCTTACTACTTAGATGCTTTCAGCAGTTATCCGCTCCGCACTTGGCTACCCAGCGTTTACCGTGGGCACGATAACTGGTACACCAGAGGTGCGTCCTTCCCGGTCCTCTCGTACTAGGGAAAGGTCCTCTCAATGCTCTAACGCCCACACCGGATATGGACCGAACTGTCTCACGACGTTCTGAACCCAGCTCACGTACCGCTTTAATGGGCGAACAGCCCAACCCTTGGAACATACTACAGCCCCAGGTGGCGAAGAGCCGACATCGAGGTGCCAAACCTTCCCGTCGATGTGAGCTCTTGGGGAAGATCAGCCTGTTATCCCTAGAGTAACTTTTATCCGTTGAGCGACGGCCCTTCCACTCGGCACCGTCGGATCACTAAGGCCGACTTTCGTCCCTGCTCGACGGGTGGGTCTTGCAGTCAAGCTCCCTTCTGCCTTTGCACTCGAGGGCCAATCTCCGTCCGGCCCGAGGAAACCTTTGCACGCCTCCGTTACCTTTTGGGAGGCCTACGCCCCATAGAAACTGTCTACCTGAGACTGTCCCTTGGCCCGTAGGTCCTGACACAAGGTTAGAATTCTAGCTCTTCCAGAGTGGTATCTCACTGATGGCTCGGGCCCCCCCGGAAGGGGGCCTTCTTCGCCCTCCACCTAAGCTGCGCAGGAAAGGCCCAAAGCCAATCCCAGGGAACAGTAAAGCTTCATAGGGTCTTTCTGTCCAGGTGCAGGTAGTCCGCATCTTCACAGACATGTCTATTTCACCGAGCCTCTCTCCGAGACAGTGCCCAGATCGTTACGCCTTTCGTGCGGGTCGGAACTTACCCGACAAGGAATTTCGCTACCTTAGGACCGTTATAGTTACGGCCGCCGTTCACCGGGGCTTCGGTCGCCGGCTCCCCTGTCATCAGGTCACCAACTTCCTTGACCTTCCGGCACTGGGCAGGCGTCAGCCCCCATACATGGTCTTACGACTTTGCGGAGACCTGTGTTTTTGGTAAACAGTCGCCCGGGCCTGGTCACTGCGACCCCCTTTGTGAGGAGGCACCCCTTCTCCCGAAGTTACGGGGCTATTTTGCCGAGTTCCTTAGAGAGAGTTGTCTCGCGCCCCTAGGTATTCTCTACCTACCCACCTGTGTCGGTTTCGGGTACAGGTACCCTTTTGTTGAAGGTCGTTCGAGCTTTTCCTGGGAGTATGGCATGGGTTACTTCAGCGCCGTAGCGCCTGGTACTCGAACATTGGCTCGAGGCATTTTCTCTACCCCTTCTTACCCTGAAAAAGCAGGGTCACCTTACGTCCTTGAACCGATAACCATCTCTTTCGGCTAACCTAGCCTCCTCCGTCCCTCGGACCAACAAGGGGTAGTACAGGAATATTCACCTGTTGTCCATCGACTACGCCTTTCGGCCTGATCTTAGGCCCTGACTCACCCTCCGTGGACGAACCTTGCGGAGGAACCCTTAGGTTTTCGGGGTATTGGATTCTCACCAATGTTTGCGTTACTCAAGCCGACATTCTCGCTTCCGCTTCGTCTACCACTGCTCGCGCGAGTGGTTCCTATAAGGCGGAACGCTCCCCTACCGATGTATTTTTACATCCCACAGCTTCGGCAGATCGCTTAGCCCCGTTCATCTTCGGCGCAAGAGCGCTCGATCAGTGAGCTATTACGCACTCTTTCAAGGGTGGCTGCTTCTAGGCAAACCTCCTGGCTGTCTCTGCACCCCTACCTCCTTTATCACTGAGCGGTCATTTAGGGGCCTTAGCTGGTGATCCGGGCTGTTTCCCTCTCGACGATGAAGCTTATCCCCCATCGTCTCACTGGCCGACCTTGACCCCTGTTTGAGATCATATCTAGTATTCAGAGTTTGCCTCGATTTGGTACCGCTCTCGCGGCCCGCACCGAAACAGTGCTTTACCCCTAGATGTCCAGTCAACTGCTGCGCCTCAACGCATTTCGGGGAGAACCAGCTAGCTCTGGGTTCGAGTGGCATTTCACCCCTAACCACAACTCATCCGCTGATTCTTCAACATCAGTCGGTTCGGACCTCCACTTAGTTTCACCCAAGCTTCATCCTGGTCATGGATAGATCACCCAGGTTCGGGTCCATAAGCAGTGACAATTGCCCTATGAAGACTCGCTTTCGCTACGGCTCCGGTGGGTTCCCTTAACCAAGCCACTGCCTATGAGTCGCCGGCTCATTCTTCAACAGGCACGCGGTCAGAGCCCCGGGCTCCTCCCACTGCTTGGGAGCTTACGGTTTCATATTCTATTTCACTCCCCGATGGGGGTTCTTTTCACCCTTCCCTCACGGTACTACTTCGCTATCGGTCACCCAGGAGTATTTAGCCTTGCAAGGTGGTCCTTGCTGATTCACACGGGATTCCACGTGTCCCATGCTACTCGGGTCAGAGCGTAAGCTAGTGATGCTTTCGGCTACTGGACTTTCGCCATCTAGGGTGCAGCACTCACTACGCCGCTTCGCCTAGCAGCACAACGCTTGTATTGCTCTCCCACAACCCCGTTTTCACGGTTTAGGCTGCTCCCATTTCGCTCGCCGCTACTACGGGAATCGCTTTTGCTTTCTTTTCCTCTGGCTACTAAGATGTTTCAGTTCGCCAGGTTGTCTCTTGTCTGCCCATGGATTCAGCAGCAGTTCGAAAGGTTGACCTATTCGGGAATCTCCGGATCTATGCTTATTTTCAACTCCCCGAAGCATTTCGTCGCTTACTACGCCCTTCCTCGTCTCTGGGTGCCTAGGTATCCACCGTAAGCCTTTCCTCGTTTAAACCTCGCCCTTCACTTTAAGGCTATGCCATCCTAAGGTGCTGCTAAATGGAAGGATCTTATCAACGTCCATGAATGATAAATCATAGATCGAACCGCCGAATCTGAAAAATTGGGTGCTATCATATAGCTTTGTATCGGCTAAGTTCACGAGTTGGAGATAAGCGGACTCGAACCGCTGACATCCGCCGCAGGGTAAACCACCGCCTCTCAGGTCCCCCGACTGATTCTACCATAGAGGCCAACGATAGACAATAACTCCCCCCCGAACACAGCTTACAACTTTCATCGTACTGTGCTCTCCAAAGAGCAACTCTTCTCAAAATCTCACTCAAGGGGTGCTGAGTTGGAATCCCATTCTAACTAAGGATTCTTATGGTTCCGGAGGATCCAGCTACAGGAGAACCAGGAACGGAGAGCTTTCCCCCCTTTTCCGCCCGACTCTTTGGTCTTAAGAACGCTGGTTTTAAGAATGAGTGATTGCCCTTCTCCGACCCTTACTGCCCAACCTGAGAGCGGACAGCTAATGCGTTCCACTTATTGAGCAGGGTTCTATGGTCGGTCCGTGACCCCTGGATGCCGAAGGCGTCCTTGGGGTGATCTCGTAGTTCCTACGGGGTGGAGATGATGGGGTTGGTCCATGGATTTTCCTTCCTTTTGCCGCATTTCGCTCAAAGGGTTGAAGGGAGATAGTGCATCAAGCTGTTCGCAAGGGCCAACTTGATTCTCTTCCCCAGGGATCCCAGATGAGGGAACCCTAGGAGAGCCGCCGACTCCAACTACCGTCCATGTACGATCCATACTAGATCTGACCAACTGCCCATCCTACCTCCTCTACGTTCTTGACAGCCCATCTTTGTCTCAGTAGAGTCTTTCAGTGGCATGTTTCGGTCCTCTTCCCCATTACTTAGAAAAAGTGAGCCACCGGTTCAGGTACAAGATACTATCATTACCGCCTGGACAATTAGACATCCAACCCGTAATCGCAACGACCCAATTGCAAGAGCGGAGCTCTACCAACTGAGCTATATCCCCCCGAGCCAAGTGGAGCATGCATGAAGGAGTCAGATGCTTCTTCTATTCTTTTCCCTGGCGCAGCTGGGCCATCCTGGACTTGAACCAGAGACCTCGCCCGTGAAGTAAATCATCGCACCTACGGTCTAACCAATTGGAAGAGAATCAATAGATTCCTTTTCGGGAGCGATTCATCCTTCCCGAACGCAGCATACAACTCTCCGTTGTACTGCGCTCTCCAAGTGTGCTTGTTCCCCCCTTCTTCCTTACCATGGCAAGTCTTTGTGAAATAACTCCGATGAGAAGAAAAAAGAAGGCGTTAAGAGACCCTCCTGGCCCAACCCTAGACACTCTAAGATCCTTTTTCAAACCTGCTCCCATTTCGAGTCAAGAGATAGATAAATAGACACATCCCATTGCACTAATCGGGGGCGTTCGTAGTGACTGAGGGGGTCGAAGACCAAGAAGTGAGTTATTTATACCAAGCATTCTTCTTACGGCTAGATCCAATCTCCTGGTCCCTGCGGAAAGGAAAAAGAATTTCACGCTCTTCCTTTCGGGAAGGTAGGATTAGCGAAATCCTATTGATTGCAGCTTTCTCCAGACCTCCGGGAAAAGCATGAAAAAAAAAAACGGCTCGAATGGTACGATCCCTCCGTCACCCCAGAATGAAAGGGTGATCCCGTAGTTCTTGGTCTGTGAAGATGCGTTGTTAGGTGCTCCATTTTTTTCCCATTGAGGTCGAACCTAAACCTGTGCTCGAGAGATAGCTGTCCATACACTGATAAGGGATGTATGGATTCTCGAGAAGAGAGGAGCCGCGGTGGTCCCCCCCGGACCGCCCGGATCCCACGAGTGAATCGAAAGTTGGATCTACATTGGATCTCACCTGAATCGCCCCATCTATCCTCCTGAGGAGGAGTTTGGTTTCAAACCCCGGTTCGAACAGGAGGAGTACGCCATGCTAATGTGCCTTGGATGATCCACATCTCAGGGTCAGGCGCTGATGAGCACATTGAACTATCCATGTGGCTGAGAGCCCTCACAGCCCAGGCACAACGACGCAATTATCAGGGGCGCGCTCTACCACTGAGCTAATAGCCCGTCGTGCGAGCCTCCCACTGGGGGCCCGCTATGCCAAAAGCGAGAGAAACCCCATCCCCCTCTTTCCTTTTTTCGCCCCCATGTCGCCACACGGGGGGGCATGGGGACGTAAAAAGGGGGATCCTATCAACTTGTTCCGACCTAGGATAATAAGCTCATGAGCTTGGTCTTACTTCACCGTCGAGAAACGAAAGAAGACTTCCATCTCCAAGTTTCACTCAGACGTAGCTCCCTTCTTTTTGGGTGTGAAGCAGTGTCAAACCAAAATACCAACAAGCATTAGCTCTCCCTGAAAAGGAGGTGATCCAGCCGCACCTTCCAGTACGGCTACCTTGTTACGACTTCACTCCAGTCACTAGCCCTGCCTTCGGCATCCCCCTCCTTGCGGTTAAGGTAACGACTTCGGGCATGGCCAGCTCCCATAGTGTGACGGGCGGTGTGTACAAGGCCCGGGAACGAATTCACCGCCGTATGGCTGACCGGCGATTACTAGCGATTCCGGCTTCATGCAGGCGAGTTGCAGCCTGCAATCCGAACTGAGGACGGGTTTTTGGAGTTAGCTCACCCTCGCGGGATCGCGACCCTTTGTCCCGGCCATTGTAGCACGTGTGTCGCCCAGGGCATAAGGGGCATGATGACTTGACGTCATCCTCACCTTCCTCCGGCTTATCACCGGCAGTCTGTTCAGGGTTCCAAACTCAACGATGGCAACTAAACACGAGGGTTGCGCTCGTTGCGGGACTTAACCCAACACCTTACGGCACGAGCTGACGACAGCCATGCACCACCTGTGTCCGCGTTCCCGAAGGCACCCCTCTCTTTCAAGAGGATTCGCGGCATGTCAAGCCCTGGTAAGGTTCTTCGCTTTGCATCGAATTAAACCACATGCTCCACCGCTTGTGCGGGCCCCCGTCAATTCCTTTGAGTTTCATTCTTGCGAACGTACTCCCCAGGCGGGATACTTAACGCGTTAGCTACAGCACTGCACGGGTCGATACGCACAGCGCCTAGTATCCATCGTTTACGGCTAGGACTACTGGGGTATCTAATCCCATTCGCTCCCCTAGCTTTCGTCTCTCAGTGTCAGTGTCGGCCCAGCAGAGTGCTTTCGCCGTTGGTGTTCTTTCCGATCTCTACGCATTTCACCGCTCCACCGGAAATTCCCTCTGCCCCTACCGTACTCCAGCTTGGTAGTTTCCACCGCCTGTCCAGGGTTGAGCCCTGGGATTTGACGGCGGACTTAAAAAGCCACCTACAGACGCTTTACGCCCAATCATTCCGGATAACGCTTGCATCCTCTGTATTACCGCGGCTGCTGGCACAGAGTTAGCCGATGCTTATTCCCCAGATACCGTCATTGCTTCTTCTCCGGGAAAAGAAGTTCACGACCCGTGGGCCTTCTACCTCCACGCGGCATTGCTCCGTCAGGCTTTCGCCCATTGCGGAAAATTCCCCACTGCTGCCTCCCGTAGGAGTCTGGGCCGTGTCTCAGTCCCAGTGTGGCTGATCATCCTCTCGGACCAGCTACTGATCATCGCCTTGGTAAGCTATTGCCTCACCAACTAGCTAATCAGACGCGAGCCCCTCCTCGGGCGGATTCCTCCTTTTGCTCCTCAGCCTACGGGGTATTAGCAGCCGTTTCCAGCTGTTGTTCCCCTCCCAAGGGCAGGTTCTTACGCGTTACTCACCCGTCCGCCACTGGAAACACCACTTCCCGTCCGACTTGCATGTGTTAAGCATGCCGCCAGCGTTCATCCTGAGCCAGGATCGAACTCTCCATGAGATTCATAGTTGCATTACTTATAGCTTCCTTGTTCGTAGACAAAGCGGATTCGGAATTGTCTTTCATTCCAAGGCATAACCTGTATCCATGCGCTTCATATTCGCCCGGAGTTCGCTCCCAGAAATATAGCCATCCCTGCCCCCTCACGTCAATCCCACGAGCCTCTTATCCATTCTCATTCAATCACGGCGGGGGAGCAAGTCAAAATAGAAAAACTCACATTGGGTTTAGGGATAATCAGGCTCGAACTGATGACTTCCACCACGTCAAGGTGACACTCTACCGCTGAGTTATATCCCTTCTCTGCTTCCATCGAGAAATAGAACTGACTAATCCTAAGGCAAAGGGTCGAGAAACTCAACGCCACTATTCTTGAACAACTTGGAGCCGGGCCTTCTTTTCGCACTATTACGGATATGAAAATAATGGGAAAAATCGGATTCAATTGTCAACTGCCCCTATCGGAAATAGGATTGACTACGGATTCGAGCCATAGCACATGGTTTCATAAAACCGCACGATTTTCCCGATCTAAATCAAGCAGGTTTTACATGAAGAAGATTTGGCTCAGCATGTTCTATTCGATACAGGTAGGAGAAGAACCCGACTCGGTATTCTTAAAAAAATAGAGGAAGCAAAACCAAGTCAAGATGATACGGATCAACCCCCTCTTCTTGCGCCAAATATCTTACCATTTCCGAAGGAACTGGAGTTACATCTCTTTTCCATTTCCATTCAAGAGTTCTTATGTGTTTTCATGCCCCTTTGAGACCCCGAAAAATGGACAAATTCCTTTTCTTAGGAACACATACAAGATGCGTCACTACAAAAAGGATAATGGTAACCCCACCATTAACTACTTCATTTATGAATTTCATAGTAATAGAAATACATGTCCTACCGAGACAGAATTTGTAACTTGCTATCCTCTTGCCTAACAGGCAAAGATTTACCTCCGTGGAAAGGATGATTCATTCAGATCGACATGAGAGTCCAACTACATTGCATTGCCAGAATCCATGTTGTATATTTGAAAGAGGTTGACCTCCTTGCTTCTCTCATGGTACAATCCTCTTCCCGCCGAGCCCCCTTTCTCCTCGGTCCACAGAGACAAAATGTAGGACTGATGCCAACAGTTCATCACGGAAGAAAGGACTCACTAAGCCGGGATCACTAACTAATACTAATCTAATAGAAAATACTAATAGAATAGAAAAGAACTGTCTTTTCTGTATACTTTCCCCGGTTCCGTTGCTACCGCGGGCTTTACGCAATCGATCAGATTATATAGATATCCCTTCAACAAACATAGGTCATCGAAAGGATCTCGGAGACCCACCAAAGCACGAAAGCCAGAATCTTTCAGAAAATGGATTCCTATTCGAAGAGTGCATAACCCCATGGATAAGCTCACACTAACCCGTCAATTTGGGATCCAATTCGAGATTTTCCTTGGGAGGTATCGGGAAGGAATTGGAATGTAATAATATCGATTCATACAGAAGAAAAGGTTCTCTATTGATTCAAACACTGTACCTATGGGATAGGGATAGAGGAAGAAGAAAAATCGAAGATTTCACATAATACTTTTGATCGAAAAATAAATCTGATTTATTTCGTACCCCTCGCTCAATGAGAAAATTAGTCAAAATCTACAGGATCAAACCTATGGGACTTAAGGAATGATATAAAAAAGAGAGGGAAAATATTAAAAAATATTCAATATTAAATAAAAAAAAAATAAGTAAATAAAAATGAAGTAGAAGAGCCCAGATTCCAAATGAACAAATTCAAACTTGAAAAGGATCTTTCTGATTCTCGAAGAATGAGGGGCAAAGGGATTGATCGAGAAAGATCTCTTGTTCTTATTATAAGATCGTGATTGGATCCGCATATGTTTGGTAAAGAGAATAATCTTCTCCTTTGAGAATAATCAAAAAGAAAAATGGAAAGTGTTCAATTGGAACATGAAAACGTGACTAAATTGGTCCTAGTTACTCTTCGGGACGGAGTGGAAGAAAGGAGGAGATTATCGAACGAGGAAAAGGATCCAATGACTTCGAAAGAATTGAACGAGGAGCCGTATGAGGTGAAAATCTCATGTACGGTTCTGTAGAGTGGCAGTAAGGGTGACTTATCTGTCAACTTTTCCACGATCACCCCCAAAAAACCAAACTCTGCCTTACGTAAAGTTGCCAGAGTACGATTAACCTCTGGATTTGAAATCACTGCTTATATACCTGGTATTGGCCATAATTCACAAGAACATTCTGTAGTCTTAGTAAGAGGGGGAAGGGTTAAGGATTTACCCGGTGTGAGATATCACATTGTTCGAGGAACCCTAGATGCTGTCGGAGTAAAGGATCGTCAACAAGGGCGTTCTAGTGCGTTGTAGATTCTTATCCAAGACTTGTATCATTTGATGATGCCATGTGAATCGCTAGAAACATGTGAAGTGTATGGCTAACCCAATAACGAAAGTTTCGTAAGGGGACTGGAGCAGGCTACCATGAGACAAAAGATCTTCTTTCTAAAGAGATTCGATTCGGAACTATTATATGTCCAAGGTTCAATATTGAAATAATTTCAGAGGTTTTCCCTGACTTTGTCCGTGTCAACAAAGAATTCGAAATACCTCGACTTTTTTAGAACAGGTCCGAGTCAAATAGCAATGATTCGAAGCACTTCTTTTTATTTTTACACTATTTCGGAAACCCAAGGACTCAATCGTATGGATATGTAAAATACAGGATTTCCAATCCTAGCAGGAAAAGGAGGGAAACGGATACTCAATTTAAAGTGAGTAAACAGAATTCCATACTCGATCTCATAGAGACATATAGAATTCTGTGGAAAGCCGTATTCGATGAGAGTCGTATGTACGGCTTGGAGGGAGATCTTTCATATCTTTCGAGATCCACCCTACAATATGGGGTAAAAAAGCCAAAATAAGTGATTTTAGCCCTTATAAAAAGAAAACTGATTCTTGAACCTCTTTCACGCTCATGTCACGTCGAGGTACTGCAAAAGAAAAAACTGCAAAATCTGATCCAATTTATCGTAATCGATTAGTTAATATGTTGGTTAACCGTATTCTGAAACACGGAAAAAAATCATTGGCTTATCAAATTATCTATCGAGCCATGAAAAAGATTCAACAAAAGACAGAAACAAATCCACTATCTGTTTTACGTCAAGCAATACGTGGAGTAACTCCCGATATAGCAGTAAAAGCAAGACGTGTAGGTGGATCGACTCATCAAGTTCCCATTGAAATAGGATCCACACAAGGAAAAGCACTTGCCATTCGTTGGTTATTAGCGGCATCCCGAAAACGTCCGGGTCGAAATATGGCTTTCAAATTAAGTTCCGAATTAGTGGATGCTGCCAAAGGGAGTGGCGAGGCCATACGCAAAAAGGAAGAGACTCATAGAATGGCAGAGGCAAATAGAGCTTTTGCACATTTTCGTTAATCCATAAAGAGGATCTATATATAGACAGATAGATCCATGGAATAGACACATAGATCCATGGATCCATACATCTCGATCGGAAAAGAATCAAGAGAAAAAGAAAGAATCGGAATTGATCGATATATTTCTCGAAACAAACGAAAAGGAAACGAAAGATGAAAGATAAATCATGGATCAACTAAGCCCTCTCGGGGACTTGCTTAAGAATAAGAAAGAGGAACCTCATGTAAATACCATGGAATAAGGTTTGATCCTATTCATGGGGATTCCGTAAATATTCCATTCCAAAAATAGAAAGTTCGAAACAATTGGGATTTTTTTGGAAATGGATGCAGTTACTAATTCATGATCTGGCATGTACAGAATGAAAACTTCATTCTCGATTCTACGAGAATTTTTATGAAAGCCTTTCATTTGCTTCTCTTCGATGGAAGTTTTATTTTCCCAGAGTGTATCCTAATTTTTGGCCTAATTCTTCTTCTGATGATCGATTCAACCTCTGATCAAAAAGATATACCTTGGTTATATTTCATCTCTTCAACAAGTTTAGTAATGAGCATAACGGCCCTATTGTTCCGATGGAGAGAAGAACCTATGATTAGCTTTTCGGGAAATTTCCAAACGAACAATTTCAACGAAATCTTTCAATTTCTTATTTTACTATGTTCAACTCTATGTATTCCTCTATCCGTAGAGTACGTTGAATGTACAGAAATGGCTATAACAGAGTTTCTCTTATTCGTATTAACAGCTACTCTAGGAGGAATGTTTTTATGCGGTGCTAACGATTTAATAACTATCTTTGTAGCTCCAGAATGTTTCAGTTTATGCTCCTACCTATTATCTGGATATACCAAGAAAGATGTACGGTCTAATGAGGCTACTATGAAATATTTACTCATGGGTGGGGCAAGCTCTTCTATTCTGGTTCATGGTTTCTCTTGGCTATATGGTTCATCCGGGGGAGAGATCGAGCTTCAAGAAATAGTGAATGGTCTTATCAATACACAAATGTATAACTCCCCAGGAATTTCAATTGCGCTCATATTCATCACTGTAGGAATTGGGTTCAAGCTTTCCCCAGCCCCTTCTCATCAATGGACTCCTGACGTATACGAAGGAGTGCGGTTCGTTCGATAAATTCCTACCTCTCTATCTATCTCTGAGATGTTTGGATTTTTCAAAACTCCATGGACATGCAGAAGAGAAATGCTATCCCCACTCGGACCAAGACAGAACTTTTACTTGTTCAAATAACAATTAAGGTGAAGCAGGGTCAGGAACGACGAATCTCTTTATGATAAACAGATCCATTTTGCAAGTTCGTTATTACGGGTAGTTCCTACAAAGGATCGGACTAATGACGTATACAATACTTGAATTCTCGATGTAGATGCTACATAGTTGGTTCTCATCCTTCAGAGACTACGAGTATAATAGGAGCATCCGTCGACAAAAGGATCACCCTAATATGATCATCTCATGGCTATTGAGAACGAATCAAATCAGATGGTTCTATTTCTCAATCTTTCTGACTTGCTCCTACGGAACCAAGGTCGAAAAGATTGAAAAAATCAGTCATTCACAACCACTGATGAAGGATTCCTCGAAAAGTTAAGGATTAGTAATCCTTTTTAGAAATCGAATGGATTCGGTCTTATACATACGCGAGGAAGGTAATCAAAAAAGAAAGAAGAACTCATCTTCTTTCTTTTATCACTTAGGAGCCGTGTGAGATGAAAGTCTCATGCACGGTTTTGAATGAGAGAAAGAAGTGAGGAATCCTCTTTTCGACTCTGACTCTCCCACTCCAGTCGTTGCTTTTCTTTCTGTTACTTCGAAAGTAGCTGCTTCAGCTTTAGCCACTCGAATTTTCGATATTCCTTTTTATTTCTCATCAAACGAATGGCATCTTCTTCTGGAAATCCTAGCTATTCTTAGCATGATATTGGGAAATCTCATTGCTATTACTCAAACAAGCATGAAACGTATGCTTGCATATTCGTCCATAGGTCAAATCGGATATGTAATTATTGGAATAATTGTTGGAGACTCAAATGATGGATATGCAAGCATGATAACTTATATGCTGTTCTATATCTCCATGAATCTAGGAACTTTTGCTTGCATTGTATTATTTGGTCTACGTACCGGAACTGATAACATTCGAGATTATGCAGGATTATACACGAAAGATCCTTTTTTGGCTCTCTCTTTAGCCCTATGTCTCTTATCCCTAGGAGGTCTTCCTCCACTAGCAGGTTTTTTCGGAAAACTCTATTTATTCTGGTGTGGATGGCAGGCAGGCCTATATTTCTTGGTTTTAATAGGACTCCTTACAAGCGTTGTTTCTATCTACTATTATCTAAAAATAATCAAGTTATTAATGACTGGACGAAACCAAGAAATAACCCCTTACGTGCGAAATTATAGAAGATCTCCTTTAAGATCAAACAATTCCATCGAATTGAGTATGATTGTATGTGTGATAGCATCTACTATACCAGGAATATCAATGAACCCAATTATTGCAATTGCTCAGGATACCCTTTTTTAGCTTCTAGGGTCTATTTCTTAGTTCAAGATCCCTCTTACTAACTGGAATCAAAGAATTAGTAGATCTGTTCCGTCCAAAATGGGAATGGGCTAGGGTTATGAACTTATAATCTATAATCTGATGATCGAGTCGATTCCATGATTATAAGTTCATTCCATACCGGACCAGACCGGAATAGGGATATACATTCTCATTATGAGAAGGGGTTATTCGAGCGTATCTAAATAGATACTATGTTTCCATATGGATCCCTACATTCCATTTAGGATTAGGAATAGACGTAATCGGACTTGCTTTTTACATATCTCTCCTTATTTTGGACCCTATTCACCTCTTTTGGCTTCTATTGAATCGAGAAATAGGTTTGATTGTCCATCTTTTTGATATATAAGGCATCCTCCGGATAATTCAAATCGAAGCAATTGGATGTCCGACTCGGGCCTATATGACATGACCGATCAATAGCAATACTCCAACACCCCACCTTTGCCATATATTCCATACATCACACTAGATAGATATTATATTCATGGAATACGATTCACTTTCAAGATGCCTTGGTGGTGAAATGGTAGACACGCGAGACTCAAAATCTCGTGCTAAAGAGCGTGGAGGTTCGAGTCCTCTTCAAGGCATAATATTGAGAATGCTCATTGAATGAGCAATTCAATAAGAGAGCTCGGATCGAATCGGTATTGATATACCGATTCGATCCGAGCTCTTGGAATTGGAATAAGTTCGGCAGCGGATCACGAAATCTTGGTGATCTTCTCTATCTAATGAATGGGGAGTCTGCTTTAAAACCGTCCGCCCTGCACCCACCCCCCGAGTATATGCTTCAACAGGAATCACACAAAGGTAGATTAGAAACCTCTGGTAAAATGCCTGCTCGTAACCCAGCAGATAAAGTACATTACATAGTCCGTTTTAGGGATTGGCGACTTACCCATTCAGTGACTTTGGCACTGGACGTTCCCCAAATGGGTACTATCGGGTGGGGTGAATTCAATAATAGACGCCTGTTGGCATTCCAGCCTTCCTTCTCCTTTCAGGGCCTATCCGAAAGAAAATCCAATACTTCTTGGTCGTGAATATCTGAACTGGTTGTTCGCTATTCAAGAATTCTTGTTTAGGCAGTTCATACCATCCATACATAGTGTTTTGATCTAAGATTTCAATTCTTCCATGTTTCAGCAGTAGCATATTGTTCCATGGAGCTAAGGTCCAAAATATGGAAGAAAGAAGTGTTTCCATGACTCTACCACCCAGTCAATTCTGTTCCACTTAATCCCTCTTTCATGGCTACATATCTTTCCGGCTAAGGAATGGGAAATCTTTCTCCTGTTACATGAATCCAATTTTCATTTCATCCGGGAAAAGCCATCTTTTTCTCAACAATGTCTTTGTCATTTGATCCAATAGCCCTCCGTTAGATAGGAAGAGATTTGATAAATACTGATAACTCTCGGATAGAGTATTAGAACGGAAAGATCCATTAGATAATGAACTATTGGTTCTAAGCCATCTCTGGCGATTAATCAACAATTCGAAGTGCTTTTCTTGCGTATTCTTGATAAACCAGCCTTTATATATAGATGTAGGAGGATCTGTTTGGGAAGTAAGAAGCCCCTTTGACATCTCTTCATCTGCAAATAATTCTCGATGTGAAAACACAGAGACAAAGGGCTGATCTTTGAATAGGAAAAAGAGTGGATCTGCAGGGTCCCAAATGAATTGGCTTATTGGAAAAAGGCCTTGTTCTTTGGAAGATCTATCTCGTGTCTGGTACTGCATGGTTCCACTCTGCAAGAACTCCGAATCATTCTCTTGAAGCTCATCCTCTTCATCATAAATGATCCGCTTGCCCCGAAATGACCTGGACCAATAGGGAAATCCCAATTCATTGGGCCTTTCGATCCAATCAAATAGAAAGCCCCAAGGGCGCCATATTCTAGGAGCCCAAACTATGTGATTGAATAAATCCTCCTCTACCTGTTGCGGGTCAAGGGCTCCTTCTCCTTCCCCTTCTTCAAACTCCGATTCGTATTTTTCATAGAGAAATCTCTGATCAAGGATAGAACAAGATCCGTTTTGCATCATATCTAAGGGATTCCTTGGTTCGGGCCGACGAAGCAATATCACTCGATCATTATCAAACTGACTGCAATCTTTTTCTGTCCGTGAGGATCCCACCAGAGCGCTTTCTACTTCTAATAGGCCATGAACTAGATCAGAATCATTCTTAACGAGTCCATAAGAAGTGATCCCATTTTTTTCATCGGGTCCGGGTAGAGACCAAAGATCTTGAGCGACCGATCCGGCAGAACAACTCAAAAGATAAAGAAGTATCGTTAATTTCTTCATGCTCGTTCCAAGTTCGAAGTACCATTTGTACAAATAAGAATCCCCTTCGTTACATGATTTCTTCTTCATATAGATAGATATAGGATCTATGGGGCAATTACTTAGAAGTACATTTTGTGCAACAGCCCTTCCTATCTGATAGAAAAGGATCCCATGATCCTGAACCGATCTTACCTGGGATCGCAAATCCCAAGTTTGTCTATGAAGAGCGGATCTAATTGTATTAGTGTCTATAATTGATTTCTTCTGTGTAATACTAATTGATAGGGCCTCATTGGTAAGTGCTACAAGATCTCGTGCATTGGAACCCATGGTTATGGACCCGAATCCATTAGTATGGAACATTTTCTTTTCCAAGTGAAATCCCCTAGTATATGAAAGAGTGAAAAAGTGCTTTCGTTGTTGTGGAATAAGAAGCCTTCGTATCTTAATGCACGTATTTAATTTATTCGGAGCTATTAGAGCGGGATCCACTTTTTGGGGAATATGAGTCGAAGCAATAACAAGAATATTTCTAGTGGAACATCTTTCACAATCCCTGGAGAGATGGTTCACTAATAGACCGAGGGATAAGTAATTCGACTTATTCACATCCAGATCATGAATGTTTGGAATCCATATTATGCAAGGAGACATTGCTTTTGCTAATTCGAATTGAAGGGTGATATAAAATCGGTCTATTTCCGACATCATATCCATAGTTAGCGCATTCATCATAGTTAGCAGCTCCAGCTCCGTATCAAGGTCACGATCGATATCGTCACTATCATCAATATCGTCACTAGCATCAATATCGTCACTAGCATCAATGTCGATATCATCAATAAGAAAACCTTTAGGCTTGTTATCCAGGAACTTGTTCAGAAATACCGTAATGAAAGGAACATAGGAGTTTGTCGCTAGGTATTTGACCAAATAGGATCGTCCAGTTCCTATAGAACCTATCACTAAAATACCCCTAGAGGGGGATAGGGCTAAGCGGAGCGAAAAGGGTTTTTCATGAGATGGGAAATGAAAACTATTAGCCCCACACGAGGTTTGTGAATAAGTAATTGTCTGATAATGAGCAAGGGATATCCGTCTTTCTGCTAAACAGGATGTATTGAACTCATAATTCATTAGATACTTTTTATGAATGTCAACTAAGTATCGTAAGTAAATTGCTCCCGGTTGTTCAATCATTTGAAAACCAGAGTCATTCTTTGATAAATGATCACTATGAGTCAGACTCAATAGAATTTGATCAATCCTTTTTTCTGTCGTTAAAGTGGAGAACTGAACCAAGAATTCTCTTTCTTCATCATCAATCGAATCACTGTTCGCGACCCAGGATTCTATTTTATCATCAATCCAATCCCCGTTCACGTTTTTTCTTTTTCTTATCAATGAATAGATCTCTTTACTTGTATGACTTAGATGTCTCGTATTTCTCGAAAAAGTGATTCGATTGATGGGATTTGGTATGATACTTATGAGATCGATTATATCGATGAGATTGATATTCAAATATTTCTTCTTAGAACGTATTGATTTGACCCCATAAGCGGGACCACCACCCAATAGCATGTTGCCGCCAGAAGCAGAACCCCATATTTCTTCTAGAGAATTTCCTAATTGTTCCAGAGCAACTAGAAAGAGATTCTTTAACCAGAAAGAATTCGGTTCAGATGTAGGATACCTATCCAGAAGTTTTCGCAACTCAATCATAGATGATGGAATCATCAAAGATTTGACCTTTTCGAACTCTGTCTGTAACTCACTAGAGGCCCGGGAAACAAAGAGAAGATGTGTACGAACGAGATATCCAGCAACAAGAAGAAGGAAAAGGATTGAATAGAGGAACTCCCGAACATTTGGCGATCTCAGATGTGTCGATGGTGACTCATTTTTTCGATGAATCATTTCTTCGGACAGAAGAAGATTATGTAAACACTTACTCGAAATCTCACTTATCAGATTCCATTGTGGAAGACACAATTTTTTCTGAAGAATTCGCCATGATATATCTGATCCATGCATAATATCATGAAAAATGGATACAAATTTTTTACTGCTACTTAGTATCGGCAATAGGTCTGAAAAAGTATCTAAAAATATCAAATTTAGATATTTGTACCCTGTCGAAGTAAGGAACCATGGCATATATGTTTGGAATAGATTCCATTTTGAGAGAGTTGAAAAGGCACTATCTCGTTGAAAGGTTCTATACATCTGCCCTTTCTCAACGCATTTCTTTAGACAAAGACTCCGTTTTTTCCTCTTTTCGGATGGTAAATATTTCTCAGAACATGGAGTGTGAATCAAATCCATGTTTGAATTGAAATTGAGATACTGATGCAAGTTCTTCCCTTCTGAATCAGATAGATTCATATCTGAAAGAGGTTGACAATAAGTTCTTTCAAAATTGATTATTTGTCCCTCTGTTAGAGGTGTTCCAGAAATGTCTGCGATCGAGTAAATAGCTCTACGAACGAATGGATCGGATCGACTTGGAAAATGGAAAGATTTGTACAAGTTATACGTTTCGTCACCACTTTGTGGAAAATCGTTAGGTATGAATATGTTAGATACCTGTGACTCGATTGGTGAAATAGTATCTCTCCCCCAAAAAGCATGTTTTTTTTTACCGACGCACAAAGAAAATATTTTGTTGCGAATGAACAAGATATTGAGGAATTGTCCATACGTAAAATCATAATTATTGATACGGGCCTTTTCCACATAAAAAGGGAATCTTTTGTTACAATAGAAGGAGAAGTGATGTGGATTATTCAAGAATCGAAGTCGATTTGCTTTATAAAAAGAAGATATCAATGAACTTCTATGAAACGGTTTCACGGGATTCAGCCAATTGTCTTGATCGTGGAATATCATTGAGAAATAGGAATCCGTGTTATCAAAGGATTTCCTGCGATTGTTTCTAGTATGGAATGAGTCAATCATCCACTTTGGTATCTTATTGAACAAAAATGGTGATATTGTTCCTCCGTTGATCAAGAATTTCGATTTTTGGGAAGTATCATGATCATCCAATAAGAAGGCTTTCAATTTTTTCAAATGAACGATTTGAAGACCTATTGATTCTAACAACTGATTGCAGAGTTGATCGTTCGGACCTTTCAATTCATAGATGTAGATCTCGGACCTATGAATGGGGATATTCCCGAAACTCACAAAGAAAAAAGGAAGTGAGTTAGACAAAAAGAAAAGCAACTTGGACAAAAAAAGAAGTGACTTGGACAAAAAGAAACGAAGTGGCTTAGACAAATCTTTTTTGTCGATAACCTCAGACCAATCAATCGAATATTGATTAATACCTAATCGATCGAACACTACTTGAAAACGGCTCTTCTGCTCAGAAACGAAATGTTCCAAATGTTCCTGGAAATTCTTGCTCCCATTGGACCATTTGTATCTATATGCATCAGGATCCCGATTCATGGATCTCTCGGTTCGAGAAATAAAAATAAGAGGATCAAACCATTTCTTCTGACTCTTTTTCAAATTCGATAAATGTTGGTTGATCGTATATTTCATTATAGTTCTATGATTCAGAGTATCCTTTCCTATTTGATCCCTTTGAATTCCATATTCGAAGTTGCGATCGGATCTATTCATTAAAAAGAATCGATTCAATACATTTCTTATGTACCCATAGGTGCTATATTGGATTTGAATCAGATTTCGGATCAATCTATATTGATTGACTGCCTCCATTATGTTGTTGCTAGCAAATACCACTATCTTTGGTTTTGGATCTTCCAAATCATTCCCGCAGGAGATCCGGACCCATTTTTTTTTGATCCTTCGATAAAAAGATTCATTCTCTTCATAAAAAATAGGAGGTAGAGCCAATAAAGATTTCTTTTTCGATTCATCCCTGGAGTTGAATACCTCATTCAAGAATTGTTTTTGATCCAATCCGTAGGAATCGATAGAAAAGGCAAATCCCTTATGATACACCAGATCCGGCTCGGTTATTGATAGAGTGAATAGATCTGCCATTTCTTGAAATCTCTCTTCTGATTCAAAATCGTGGTGTAACGTGTATCCTCCCCTGTTCCGGTCATGGAATAGATGAAATAAATCAAAAAATGGATTTTTGTTCAAGAATGAAATCTTATTGGAACTGTCCATATCCGGTTCATCCTTCGGAACCATATCACATCCCGGATCTGATGAAATAGGATGAATTGAGACGGTATTTTGTAAATACGTAATTATCTTGAATATATTAACCATTTCTTTATTTTCCGATCGCCTGGAAGGGACAAAAGAAAGACCTTGTTGTTTCTTCAACAATTTCTGATCTCTAGTGGACCTTTCGGTAGGATTCGAACCCAGATGAAGTTCTGACCATCTGTCAGAGAAAAAAGAACGAATGGATCTTGTAGGATTCCCAAGAAATTCTTCGATTTCTTCCGGAAGCAGATGATTAATCATCTGCTTCTCACGTTCCGTGAATAGCCGGGACATTGAGGAATATCCAGAAAGGCATTTCGGGAATCGGTCTGATTCTATCTCTGTTCGTTCCGTTTGAAGAAAGGAAGGATCCCAAAGAATCGATCTTTCTTTTAGTTGTTGAATCTCTCTTTGATTGATCAATGTGTGATATTCCGAATCCTCCTTACTAATGGAATCCAAATGATCTCTGGATTGATCAGAAGATCCTTTCAATTGGTTAGAATCCGTTACTTGAACGAAACTAGATTTTGTGGAATCATATTGAATATTTGACGATACATTCCGTACCTTGCTAAAAAACCGATCCTTGTTTACCAACCACACATTGTCTAACCAAATCCAATTCTCTCTCGATACGTTCCTCAAAAAATCCGATTCGTGCGGATTCTTCCCCCAACTAACGAAGAGATCTTGGCGGAATTGCCACATATAAAATTGAGCACAATTTTGTAAAGAAATAGCCCACTTGTTTCTCGAGAAGAGATGGGAAACATGCTCAATATCATTTGATTGAATAGTTGACCCAGCCCCTTGTTGTTTGAAGAAACCCTCCACTTCAATTGGTATTTTTTCACGAAAAGCAGACATGAGATAACAAATCCAGTGTTTCACTAAGATTTCGAATAGCGGTCCCGAATTCAAGTTGATTATATTTCGCCTCTTCCTCAGAGAAAGACGATCAAACAATTCCCAATCATGGTCCTTTCGAATCGGATCATCCATATAATATACAAAAAGAAACTCCAGATATTTGATATCTTTCTCTTTGAATAAGATCTCAATTCCAGCGACGGTTTCATTAGATATCTTACAACTAGAATCCCTCTTTTTTCCGATCCAGTTCCTCCACCACCGCGAACCCCAGTTAGATTCAGGCATGCTACACTTTTTAGTTATTGGGAGAACCCAAGTACTCTCTTTCGGATTCAGGAAACAACTCTCAGAGATCTTTTTTCCTTTTGGAAGATACAGGAGCGAAACAATCAACCTATTGATATTGGAAGACCCAAAGGAGTCTTCCAATGTATCATTTCTGGGTCCAATGGAATTCATAGGTATAGGAAGAAGCCCTATCAAATAGAGATTTTTTCTTTCGACCATATTTCGATTGTTAATACGATATATAAGGACCGCTACTACAAAGAGTATTACACCCTTGATCGTGAAATATCGATTGCTTGTTGAACCCTGTGAATTGCGTGAAAGTAGGATACCCCCAATTCGGGGGTCAAAGAGTTTTATAAAACGTTCTTGGTGGAAAAAAACGTGAATGAAAGATCCCACTAAATTGAATTGGGTCCATGAATCTAAGAAATAGTGAGAATTCTTGATCTCTCTCAATATCTCTCTCAACTCGAAAATCCAGGATTTGAATTGATGTCCTTTCATTGATTCCTCCTAAATTGCATTGATTTATCCTAAAGATTTCATTTCAATTGGAATTTGGTTATTCACCATGTACGAGGATCCCCGCTAAGCATCCATGGCTGAATGGTTAAAGCGCCCAACTCATAATTGGCGAATTCGTAGGTTCAATTCCTACTGGATGCACGCCAATGGGACCCTCCGATAAGTCTATTGGAATTGGCTCTGTATCAATGGAATCTCATCATCCATACATAACGAATTGGTGTGGTATATTCATATCATAACATATGAACAGTAAGAACTAGCATTCTTATTGAGACTAGAACTCATAGGCATAGGGAAGAAAATAGATTTATGGATGGAATCAAATATGCAGTATTTACAGACAAAAGTATTCGGTTATTGGAGAAAAATCAATATACTTCTAATGTCGAATCAGGATCAACGAGGACAGAAATAAAGCATTGGGTCGAACTCTTCTTTGGTGTCAAGGTAATAGCTATGAATAGTCATCGACTTCCGGGAAAGGGTAGAAGAATGGGACCTATTATGGGGCATACAATGCATTACAGACGTATGATCATTACGCTTCAACCGGGTTATTCTATTCCACCTCTTAGAAAGAAAAGAACTTAAATCAAAATACTTAATAGCATGGCGATACATTTATACAAAACTTCTAACCCGAGCACACGCAATGGAACCGTAGACAGTCAAGTGAAATCCAATCCACGAAATAATTTGATCTATGGACAGCATCGTTGTGGTAAAGGTCGTAATGCCAGAGGAATCATTACCGCAGGGCATAGAGGGGGAGGTCATAAGCGTCTATACCGTAAAATCGATTTTCGACGGAATGAAAAAAACATATATGGTAGAATCGTAACCATAGAATACGACCCTAATCGAAATGCATACATTTGTCTCATACACTATGGGGATGGTGAGAAGAGATATATTTTACATCCCAGAGGGGCTATAATTGGAGATACCATTGTTTCTGGTACAGAAGTTCCTATAAAAATGGGAAATGCCCTACCTTTGAGTGCGGTTTGAACTATTGATTTACGTAATTGGAAGTAACCAATTAGGTTTACGACGAAACCTAGAAATCGATCACTGATCCAATTTGAGTACCTCTACGGGATAGACCTCAACAGAAAACTGAAGAGTAACGGCAGCAAGTGATTGAGTTCAGTAGTTCCTCATATAAAATTATTGACTCTAGAGATATAGTAATATGGAGAAGACAAAATTGTTTCAAGCACCGACAGAACCGGAAGCGCCCCTTGTTTCAAAGAGAGGAGGACAGGTTATTCACATTTCATTTGATGGTCAGAGGCGAATTGAAAGCTAAGCAGTGGTAATTCTAAAGATTCCCCCGGGAAAAAATAGAGATGTCTCCTACGTTACCAATAATATGTGGAAGTATCGACGTAATTTCATAGAGTCATTCGGTCTGAATGCTACATGAAGAACATAAGCCAGATGACGGAACGGGAAAACCTAGGATGTAGAAGATCATAACATGAGTGATTCGGCAGATTTGGATTCCTATATATCCACTCATGTGGTACTTCATTATATGATATATATAAAATCCATCTGTATAGATATCATCATCTACATCCAGAAAGCCGTATGCTTTGGAAGAAGCTTGTACAGTTTGGGAAGGGGTTTTGATTGATCAAAAAGAAGAATCTACTTCAACCGATATGCCCTTAGGCACGGCCATACATAACATAGAAATCACACTTGGAAAGGGTGGACAATTAGTTAGAGCAGCGGGTACTGTAGCGAAACTGATTGCAAAAGAGGGGAAATCGGCCACATTAAAATTACCTTCTGGAGAGGTCCGTTTGATATCCAAAAACTGCTCAGCAACAGTCGGACAAGTGGGGAATGTTGGGGTGAACCAGAAAAGTTTGGGTAGAGCCGGATCTAAGCGTTGGCTAGGTAAGCGTCCTGTAGTAAGAGGAGTAGTTATGAACCCTGTAGACCATCCCCATGGGGGTGGTGAAGGGAGGGCCCCGATTGGTAGAAAAAAACCCACAACCCCTTGGGGTTATCCTGCACTTGGAAGAAGAAGTAGAAAAAGGAATAAATATAGTGATAATTTGATTCTTCGTCGCCGTAGTAAATAGGAGAGAAAATAGAATTTCTTTCTTCGTCTTTACAAAACAAAAG-AAAAAAAAAAAGGAGTAAGCTGTGACA
>Gambeya gigantea voucher Breteler 15392 chloroplast, complete genome
TTAGTTTTAATTTAGTTATGGGCGAACGACGGGAATTGAACCCGCGCATAGTGGATTCACAATCCACTGCCTTAATCCACTTGGCTACATCCGCCCCTTTCCCTTTACTCCACTATTTCATTATAAAGGATTCAATTTTAACAATTTCTCATTTTTTCTTTTTTTTTTTTTTTTTTTTTCTAAGATAAAAATATTAAGATTAAGAAAAAATTCCATTTTTTTTTTTAATGGAAAATAACAACTTCACAAAAATTTCACAAAGGTATATAAATTTGAAAAGGTATAGGTATATAAATTCTATATTAATAGAGAACGAAAAGACGATACTCAATCATGAACTAACCCACAACCATAAAAATCCTTTTCTTTTTATCCATAAGATTCTGTTTCTTGTGACGAAAAAAAGTATAAAGTATATGTAAATAAAATATTACTAATAAGAATAATCTAATAATAATAAGAATAATATAATAAAATAATAATATTAATATTAATATATTAATAATAATATATTAATAATAATAAAATATTAATAATAATATAAAAAAAAATAAAATAAAAAGTAATAAAGGAGCAATAACGCCCTCTTGATAGAACAAGAAATTGGTTATTGCTCCCTTACTTTCAAAAACTCGTATACACTAAGACAAAAGTCTTATCCATTTGTAGCTGGAGCTTCAATAGCAGCGAGGTCTAGAGGGAAGTTATGAGCATTACGTTCATGCATAACTTCCATACCAAGGTTAGCACGGTTAATGATATCAGCCCAAGTATTAATTACACGGCCTTGACTATCAACTACAGATTGGTTGAAATTGAAACCGTTTAGGTTGAAAGCCATAGTGCTGATACCTAAAGCAGTGAACCAAATACCTACTACAGGCCAAGCAGCTAGAAAGAAATGTAAAGAACGAGAGTTGTTGAAACTAGCATATTGGAAGATTAATCGGCCAAAATAACCATGAGCAGCTACGATATTATAAGTTTCTTCCTCTTGACCGAATCTGTAACCCGCATTAGCAGATTCATTTTCTGTGGTTTCCCTGATCAAACTAGAAGTTACCAAGGAACCATGCATAGCACTGAATAGGGAGCCGCCGAATACACCAGCTACACCTAACATGTGAAATGGGTGCATAAGGATGTTGTGCTCAGCCTGAAATACGATCATGAAGTTGAAAGTACCAGAGATTCCTAGGGGCATACCATCAGAAAAACTTCCTTGACCTATTGGGTAGATCAAGAAAACAGCAGCAGCGGCTGCAACAGGAGCTGAATATGCAACAGCAATCCAAGGTCGCATACCTAAACGGAAACTAAGTTCCCACTCACGACCCATGTAACAAGCTACACCAAGTAAGAAGTGTAGAACAATTAGCTCATAAGGACCGCCATTGTATAACCATTCATCAACGGATGCCGCTTCCCATATCGGGTAAAAGTGCAAACCTATAGCTGCGGAAGTAGGAATAATGGCACCTGAGATAATATTGTTTCCATAAAGTAGAGATCCAGAAACAGGTTCACGAATACCATCAATATCTACTGGAGGAGCAGCAATGAAGGCGATAATAAATACAGAAGTTGCGGTTAATAAGGTAGGGATCATCAAAACACCAAACCATCCAATGTAAAGACGGTTTTCAGTGCTAGTTATCCAATTACAGAAGCGACCCCATAGGCTTTCGCTTTCGCGTCTCTCTAAAATTGCAGTCATGGTAAAATCTTGGTTTATTTAATCATCAGGGACTCCCAAGCGCACGAATTTTCATAAATCGAAATAGAAAATTGAAGGCTTGTTATTCAACAGTATAACATGACTTATATGCCCGTGTCAACCAATATCTATCTAGATCTATCAGAATTTTTGTAAATGAATCCAGTGGGTTGCAAAAATAGAATACAAATTTCTATACATATGATTTCGAGATGACAATGGGTTGCCCGGGATTCGAACCCGGAACTAGTCGGATGGAGTAGATAATTTCCTTGTTAAACAAGCAAAAACCCTTCCCCAAGCCGTGCTTGCATTTTTCATTGCACACGGCTTTCCCTATGTATACATATATAACTCGGTTCTTTCCCTAGACAAGACTTTCAAAAGGTTAAATACTCAGTTGATTTAAGCCTTACTACATGCTGCTATATGAACATTTCAGATAAATGCATTTTTTTGTTATTTCTTTATCATTCAGATTATTTTAATTTAAGGATAATTTACATTTCCACGGTCTCATAACAAATCATTTATGATTGACCAGATCATTGATACAAATAATATCCAAATACCAAATCCGCCTTCTATATAACCCCCGTGAAGTAGAAGAAGCTTTTTTGAAGGTCAAAGAAAAAACTCGTTCTTCCTCCGTAAAGAATTCTTCCAATAATCCCGAACCTAATCTTTTCAAAAAAGCACGTACCGTACTTTTGTGTTTACGAGCCAAAGTCTTAGCACAAGAAAGTCGAAGTATATACTTTATTCGGTACAAACTCATTTTTTTTGAGGACCCGCTATAATAATGAGAAAGATTTCTATATATACGCCCGAATCGGTCAATAATATCAGAATCTGATAAATCAGCCCAGACTGGCTTACTAATGGGATGCCCTAATACGTTACAAAATTTCGCTTTAGACAATGATCCAATCAGAGGAATAATTGGAACTAGGGTATCGAACTTCTTAATAGCATTACCTATTAGAAATGAATTTTCTAGCATTTGACTCCGTACCATTGAAGGGTTTAGTCGCACACTTGAAAGATAGCCCAGAAAGTCGAAGGAATGATTGGATAATTGGTTTATATGGATTCTTCCTGGTTGAGACCACATGTAAAAATAACATTGCCAGAAATTGACAAAGTAATATTTCCATTTATTCATCAAAAGGGACTTCCCTTTTGAAGCCAAAAGGGATTTTCCTTGATACCTAACATAATGCATGAAAGGATCCTTGCACAACCATAGAATGGCCTGAAAATCCTTAGTAAAGACTTCTACAAAATGTTCTATTTTTTCATAGAAATCTATTCGTTCAAAAAAGGTTCCAGAAGATATTGATCGTAAATGAGAAGATTGGTTTCGGAGAAAAATGAAGATAGATTCGTATTCACATACATGATAATTATATAAGAACAAGAATAATCTTTGATTTCTTTTTGAGAAAGAAAAACTAGATTTTTTTGGAGTAATAAGACTATTCCAATTACGATACTCGTATAGAAAGAATCGTAATAAATGCAAAGAAGAGGCATCTTTTACCCAGTAGCGAAGAGTTTGAACCAAGATTTCCAGATGAATGGAGTGGAGTATTAGTATATCTAATACATAATTTAAATGTGGAAATTTGTCCTCTAAAAAAGGAAATATTGAATGAATTGATCTTAAATTTTGAGATTTTACTATTTCTTTCCCTTCTAAGAAAGATATTAATCTTGAAGAAAATGGAATTTCCACAACAACTGCAAATCCTTCTAATATCATCTGAGAATACAAATTCGTGTTGTGCCCAAAAATTTGATTTTGGTTAGAATCATTAGCAGAAAAAATAAAATGATTCTGTTGATACATTTGAGTAATTAAATGGGTAATTAAACGTTTCACAATGAGTAAGCTGGATTTATTATCATAACCTGCATTTTCCAACAAAATCAATTTATTTAAACCATGATCATGAGCAAGTGCATAAATATACTCCTGAAAGATAAGTGGATATACGAAGTCGTGTTGCTGAGATTTATCTAGTTCTAATTTGAACTCCTCCATTTGAAATTAAAATTGAACCAAAGATAGAGGATTTTGGGGGTTATCAAATGATACATAGTGCGATTCAGTCAAAACAAGGTATTGATAATAATAAAAAAATAGACACCTCGGTAAACTTATCAATAGATTCTCTATCCTCTCTTTTTCCATTTAATTTAATTAATTGGTTTATATTCGTTGTTATAGGATAAGAAAACGGTTAGAAATCCTTTATTTATTTTTTA--TTTTTTTTTTTTTTTTCAATCTAATCGCTCTTTTGATTTTGGAAAAAAATTTCTTTATCAATATGCTGCTTCTTCTACACATCCACCTCCATCCCATAATGGAGAGTCACAATAGTTAGGATTCATTAAAAAATCGATAATCCACACACGGGAAAAGTTCTTCCCGCAACAGGCACTAATATATTTTTAACCTATAATTAGATCGGGTAATCATTCAAATTAAGAACAGAAGCTCATTGCTTTTTCTTTCCTAGAATTAATTGAAGCTATAGGGCTCTATCCATTTATTCATTCGACCCAATTTAAAATTGAATTCATTTTGTTCCGTTTCCAAAATTCAAACAAGATTTTCTACGGATACGGTAAGAATGAAATATTCTCAGAATTCCCCATTAATACGACATGCTGTTTTTTCCATTCATTCCCCTTCAGGATCAGTCGTGGTCTTCCAAACTTTACCGATGGTATAGACGAATACCTTGCTCCATCCAAATGTGTAAAAGATCCCAGCCGCACTTAAAAGCCGAGTACTCTACCGTTGAGTTAGCAACCCGAATAGAATAAAAAGATGTGTAGATACAATCAGAATCAAAATAAAATAAATAAAGAAATTATACGAGGCAATCAAAACATTGAACTAGCAAAACATAGAAATCTAAAAAAAGAATTAGAATGGATTATGAACAAAAAAATGAACAGATCAGATGGAAATACAAGAAATTCTC--AAAAAAAAAAGATATATATAAATAAATATCCAAATTGATAGACCACACCAAAAAAGACTTCTTGTATAAAAATGAATCCAGCGAACCCATCATTTACCTGAAGTAAAAAACCAAACCTATGAGACGGAGATAAATAGATACGCTTAATTACGATGAATTATATTTGTTCGATACACTGTTGTCAATAGAATATGAATTTTTGAAAAGAATACAATGAAAAAATAAAAGAAATTCAATTGAAATAATATTCAATTTAAAAATAATATTAAAAAAATAAAAACTTGTGTTGGATTGGCACTACATAGATACAAAAAAATGTAAATTAGAGGAATAAATAAAGAAAAAGTAGAAAAAAATCCCGGGTTTATTCAATCAATATAAGTGGAATAAGAAAACTTGATTTCTTATTTATTATTTTTTTATTATTTTTTAATAAAGTTCCAACGAAAAACACCTGATTAAAGAGACTGCTAGAATTTTATTTTTCTAGGATTAATAAATTAAGGTTTTGTTGTTATAGAACATGGGATTCTATGGGAGCAATGAATAGGTATGAATAGAACAAAAGAGGAAATAAAAAAAATAGTAGAGAAAGCTTATATAAAACTATATACCAGTCATCACTCCCCCACTTTTGTATTTCCTTAAATAAATTTCGTTTGATTTTGATTAGGGTAAAATTCCTTAAAAACCTCCGCCTTCTTTAAAATATCTTGAACAGTTTCTGTAGGTTGAGCACCCTTTTCAAGGAAATATAGAATAGCAGGAACATTTAAATAAGTTTGATTCCTTATCGGATCATAAAAACCCACTTTCCGAAGATCTCTTCCTTCTCTTCGGGATCGAACATCAATTGCAACGATTCGATAGACGGCTCATTGGGATAGATGTAATGAATAATATCCCCCCTAGAAACGTATAGGAAGTTTTCTCCTCGTACGGCTCGATAAAAAATGATTCGAAGTTCTATTTATGTTATGTATAGAATTATAACGTCAAAGGGGTCTAAAAAATGATCAAATCAATTAAATTATGATTTAAGTCCTTTTTTCTTCTTCCTTCCTGAAAAAG--AAAAAAAAAATCATTGGTACTCATAACTCAAGTTGGATAACTCTTAAATAGCTCAAAGCAAAATATTTAGGCATTTCATTTTTTGAGTGGTCTTTAAACCCCTTTCCTTTTTGTTTGTCTCGTTTAAAATCTATTTGGATTTTTTATTCTGGTCCAGTTATTGAGACAATTGAAAAGGTCTTTGCTTGTTCTGGGATCCTTTATCTTTTCTTTGTTTTAAATCATTGGGTTTAGACATAACTTCGGTGATTCTTAATCCTTTCAAAATGGCAGCAACATACCTTTTTTGCGATTTGTTTCTATCAAAGAATCATACAAACGATTGATTCCCACGTGATACACTTTGTATCGAAAGAGTTTTATCAATTCCAAGAAATTTTCTTTCCTTTTGTATTGGAAACTTGAAACCCTTTCAATTTCGATATCGAAGATATACTTACGAAGTTGTCCCAATTTATTTTCATTAACCCTAGATCCTTGCCCCTGAGAAATGAATCAATACTTTCTACTCGAGCTCCATCATGGACTATTTACATTACAACCCGACAAAAAAAGAGGGGTTATAGTGGAACAGAACAAACGATGTCGAGCCAAGAGCATCTTCATTCCTATACTATATAAAATGGTGGATGTAAGAATCCACAACGGATCCTGTCTTTCAAGTCGCACGTTGCTTTCTACCACATCGTTTCAAACGAAGTTTTACCATAACATTTCTCTAATTTGGAGCCAGTATTGAATTGATTCAATTATGGAATCATGAATAATCATTGGTTCAGTCGGTACATGGTAATCCATACTTTTTTTCTTCTGTATAGATTGATAGATATTTTTCTGAAAAAGTTTTAGCAAGAATTCAACTTAACCCCATAATATTTTATTGTATAAATTTTTTATTATATAAATGCAATATTTTATTTTCTATTTCTATTTTATATTATTATATATAAATAGAAAATTTAAAAAAATAATAATAGAAATATTAATAAAAATAAAATATAAAATAAATTTGAAATTAAATATTAAAAATATTCAAAATAAAATTAAAATAAATATAAATTTAATAAATATTAAAAAAATATATATAAATATCAT--AAAAAAAAAAAAAAGATATATATAAATAAGATGAATAAATGAGTTCTTTTTAAATATTTGCATTTTCAAGTAACTCAATAGGATAGATTCATCAATCTTACACTTCTTTAAGTACCAAAGATTCAACTAATCTAATAAGGAATCATCATATTTTATTTATAATATAAATTAAAAATAAAAAATATGGAATTGATAATTAAGATTAAGTTTCCTACTTTGACATCATTAATTGAATAAAGTTTTACAGTAAGAACTGTCATAAAATAGAGAAATTTTTATTTCTCTTGGAATTGAATCATCAATGATTTTAAGCAGATAGATAGATCAAAGAATAAATAAAATTTATTTTTTA-TTTTTTTTTTTTCATGAGATGAAAAAAAAAAAGATATGATTCCGAGAAGAATCATTAAAAAGCAGAAAAAAAGAATAACATTATATTCAATATTAGACCTTTAAACAGAAAGTTGTTCAAAAAACAATATTTTTTCTAATAGAATTAAATATGCTCTGGGACGGAAGGATTCGAACCTCCGAATAACGGGACCAAAACCCGTTGCCTTACCACTTGGCCACGCCCC------ATTTAAATTTCTATTCGACACTAATAAAGAATAATGTTGGTATTGGTTGGTCGTCAATTCCCGTCCAAATATCTAATTTATAGAATAGATTAGATTGTTACTAGGATTTTGACACGTATAGATATAAAATGAAATTGAATTTATTGATCATTACATATAATTCAATTAAGATATTGTATGAAAGTATAGTTTCTTCTATTTTCCTTTGAGAATGGGAGGATTTTTGATTGGGTGAATTCAAAGAAAAAGAAGGATTTTTTGTCTACCTTACTTTCTTCGTTTTACTTATATCAATAACTCAATCAAAATACAATTATCTCCAAGAACAAAAAAAATGTCTGTTATGCTTAATATCTTTAGTATGATCTGTATCTGTATGAATTCTGCCCTTTATTCGAGTAGTTTTTTCTTCGCCAAATTGCCCGAGGCCTATGCTTTTTTGAATCCAATTGTAGATGTTATGCCAGTCATACCTGTGCTTTTTTTTCTCTTAGCCTTTGTTTGGCAAGCTGCCGTAAGTTTTCGATGAGATCTTTAATACTATCCTAGAACCTAGAAAATTCATGATTTATTCCAAAAATTCTAACAATTGATAAGATTAGATAAGTCTTACAACATGAACCCTTAATTCAAACATTGAAACTCTTGGATAGACGTGATAAATCTGAATCACCTCATTTCCCCACTTTTTTTCTTTTCCAATGAAAGACACTAACCCTATTAGGGTCTTCCAGAATATCTAATTCTGGATATGAAAGAAAATTTTAGTAATGAAAGACTCTTATGACAAATGAATTTGAATTTCTGAAAATTTTTTATTTCTGAAAATTTTTTTCTAGTTCTAGAAAGCACTTCATTTCTTGGTGTCAAAATAGGATATGTGGTATAAAAATAGACGATCTATTCTCTTTTTTTTTTTTTTTCCAAAAAATGATCTTGGAGATTGTGTAATGCTTACTCTTAAACTTTTCGTTTACACAGTAGTGATATTCTTTGTTTCTCTCTTCATCTTCGGATTCCTATCTAATGATCCAGGACGTAATCCTGGACGTGAAGAATAAAAAAAGGTTTTTCGTTTTCTTTGCTTGATTTTTATTAAAGTTTCTTAGGTTTTTTTATCTATTTCGCGCGTTTAACTACGAAAAAGAAAGGGATTTTCAAAATTTTAAAGATAAATCAAATATCAAGTCATCAAGGGAAATGGAAAGAGAGGGATTCGAACCCTCGGTACAAATAAATCGTACAACGGATTAGCAATCCGCCGCTTTAGTCCACTCAGCCATCTCTCCCAATTGAAAAAAAAAAAAAAAAAAAAAAATTACTATATTACATTACATGTAAAGTAAGGATTAAAAAGTCTTTCCTTCTCTCTTTATCTTTATTATATAGATTATATATATGTACTTTATATTATATAGATATATACAACTTTTATCAGCAATTCTATTTAGATAAAGTAAGGGCTGGAAAGATCCAATATAAAGAAAAATAAAGAAGACTTTTTTGATTTTGTTCAAAAGGGCCTTTTTATTCCCATGGCCAGGCTAGGTCAGTACCTAGTCGGCCCTTTTTTTTGTTCCAACGAATCATAGATAAAACAATTTATCTGATTTGAAAAGAAAAATATTTGTTATTAACGCAACAAGAAAGTGTCATTTCTTATTATTCTTTCTTCCTTTTTATTTACTTTTTTAATTTAACTACTTTACTTTTACTGGAAAACTGGAATAAAAACCGGAATAAAAAAAAGAAACTATGGATTCTTACACAATGCATTTTTATGTTATGATTTCGGTGTTTTTATCAAGCCATATTTATAAAATTCCTCCAGTAAAAGAAAAGATAGAACTTCTTATTTAATTATTTAAATGAATCCTCTTTTTCTAATCTTATTAAACCCCACGAAAAAAGTTAACACTCTAAATTTCATGATTCTTTTATGATCCTATCTTGATTACGCCTAATTCCCCCGTTCGACAAAAGATCCATTTTTATACAATAATCACATTGTAGCGGGCATAGTTTAGTGGTAAAAGTGTGATTCGTTCTATTAACCCCCTTAATAGTTAAGGGTTCTTTCGGTTTAATTCCTATTCCGATCAAAACAAAAACTTTATTTCTTAAAAGGATTTAATCCTTTACCTCTCAATGACAGATTCGAGGAAAAATATGCATTCTCGTGATTTGTATCCAAAAGTCAATTGGAAACTGAAAAATTGGATTATGAAATTGCGAAACATAATTTTTGAATTGGATTAGGATTAATACTTCCAATGAAATAAATATGGATAAAGGATCCATGGATGAAGATATAAAAGTAGATTTCTAATCGTAACTAAATCTTCAATTTTTGAATTTGTAGAAAAGAAATTGAAGCAAAATAGCTATTAAACGATGACTTTGGTTTACTAGGGACATCGACATATTGTTTTAGCTCGGTGGGAACAAAGTTCTTTTCCTTAGGATTCTTTCAAATAGAAATATAGAACGAAGGAACTAGAAAGATTGTTAGAATCACCTTCTTCTAGAGGGATCATCTAGAAAGCGAGTCGTTTTGAATGTATTCAGACAAAAAGCTAACATAGATGTTATGGATAGAATTTTTTTTTTTA-TTTTTTTTTTCGTTCACATCTTAGATCTAGGAATTTATCCATCTTCCATAAAGGAGCCGAATGAAACCAAAGTTTCATGTTCGGTTTTGAATTAGAGACGTTAAAAATGCTGAATCGACGTCGACTATAACCCCTAGCCTTCCAAGCTAACGATGCGGGTTCGATTCCCGCTACCCGCTCTAGATCTTCTCTTATCTATTCTATACATTTATTCATATATTCATTCTTTCTATTTCTTTCTATAAATTAATAGAAAGAAATAGAAAGAATGAATTAATATATTAATTCTTATATATTCTCTATATTAATTCTCTCCATATTAATTAAGAATTAATGCATCATTGAATTAAATATACAATTCTTGAAAATCTCTCACATACAATCTGATTTTTTTTTTCCAAAGAAGAGGCGGGAAGGTAAAAATGCGAAAAAATCGGAATGAATGAAAAGCGTCCATTGTCTAATGGATAGGACAGAGGTCTTCTAAACCTTTGGTATAGGTTCAAATCCTATTGGACGCAATTTAGTTCCATATCTTTTTTTAGATTTCTATGTCAAGAAAGACATGTTGAATGATTTGAATCAGAGGGGCTTGATTACTCCTTTTTTTTTACCTTTTTTTTTTAAGATAAAAGTTATCAATTTCTTTATGCTTGTTCCTGAAGTATAAAACGTTCCATCTGTTCCTGAATAGCTCCTTTCAAAAGGGCTTCTGCTTCCTCGGTGAATGTTTTGGTAGAAGATATGATTTCTTGGAACTGAGGTTTATTACTTTTTAAGTAAGTACGTAACTCAACAAGAAATTTCCTTACCTGTCCAATTTCTAATGAATCAAGATAACCATTTGTTCCGGTATAAATAGTCATTATCTGTTCTTCCACCGAAAGAGGAGCTGATTGGGATTGTTTGAGCAATTCACGTAATCGTTGACCTCTTGCCAATTGATTCTGAGTAGCTTTATCGAGATCAGAAGCAAATTGTGCAAAGGCTTCTAATTCTGCGAATTGGGCCAGTTCCAATTTTAATTTGCCGGCTACTTGTTTCATAGCTTTAATTTGAGCAGCAGATCCTACTCTGGAAACGGAGATACCCACATTAATAGCAGGTCTGATTCCAGCATTGAATAGATCAGCGGATAAGAATATTTGTCCATCAGTAATGGAAATTACATTAGTAGGAATATAAGCCGAAACATCTCCCGATTGAGTTTCAACTATTGGTAAAGCGGTCATACTTCCTTCACCTAAACGAGAACTTGATTTAGCGGCTCTTTCCAAAAGTCGTGAGTGCAAATAAAAAACATCCCCTGGATAAGCTTCGCGACCAGGCGGTCTTCGTAATAGAAGAGACATTTGGCGATAAGCTTGTGCTTGTTTGGAGGGATCATCATAAATGATTAAAGTATGTTTTCCACCGTACATAAAATATTCAGCTAAAGCTGCTCCTGTATAAGGAGCAAGGTATTGTAATGTAGCAGGGGAATCCGCCGTTTCGGCTACTACAATAGTGTATTCCATCGCTCCCCTTTCCTGTAAAGTAGTCACTACCTGAGCCACAGAAGATGCTTTTTGACCAATAGCTACATAAACACATATTACATTTTGTTCTTGTTGATTGAGAATCGTATCTGTGGCTACTGCTGTTTTACCGGTCTGTCTGTCCCCAATAATTAATTCTCGTTGACCACGTCCTATAGGGATCATCGAATCAATAGCAATAAGTCCCGTTTGAAGAGGCTCATATACGGAACGTCGAGAAATAATACCCGGAGCGGGAGATTCAATTAACCGAGATTCAGAAGCTGAAATTTCACCTCTACCATCAATAGGTTTAGCCAGGGCATTTATAACACGACCCAAATAGGCCTCACTCACTGGTATCTGAGCAATTTTTCCTGTTGCCTTTACAGAACTTCCTTCTTGTATCATCAAACCATCACCCATTAATACAACACCAACATTATTTGATTCCAAATTCAGAGCAATGCCTATTGTACCCTCTTCAAATTCTACTAATTCACCTGCCATTACTTCATCAAGACCATGAATACGAGCAATACTGTCGCCTACTTGAAGTACGGTACCGGTATTTACAATCTTTACTTCTCTATTATATTGCTCAATACGTTCACGGATAATATTACTAATTTCGTCGGCTCGAATGGTTACCATGAGTATTTCTTAATTCTTTTTTGAAAAAAAAAAAAAAAAAAAAAAAAATAATGCCTACAGTAGAAGGACTAATCAGTTATTTCTTTCATCGCACCAAACATACCAATATTGGCACTGATGGTACGTAAATGTAATTCGTTGTTCAAACAACTATTCAGAGTTCCTAGAGCTCCTTGTAAGGCTTGTTGGAAAACCCGTTGTCGGACTTGATTAATCGTCCTTTGTTGTTCAAAATGAATGGTTTCATTTTTGTAATTTTCTAATTGTTCCAAAGTCTTATAAGTTGAATTAATAAAATTCAATTTTTCTCGCTCTATCTCAGAGTACCCATTCACTCGAAACTGATCTGCTTCCATTTCCACTTTCCGTAAGCGAGCCCGGGCCTTTTCTAGCTGTTCAATGGCCCCCCCACATAGTTCTTCTGAATTTCGAATAGTATTCAAGATCCTTTGTTTTCGATTATCTAATAAATCGCTTAATGAAAGTAGATTATCTTTCCATTCATTTCAAAACTTCCATGATCCCTTCCCGAACCAAACATGAATCTTTCGATTCATTTGGCTCTCACGCTCAATTACTTTAATTACTTATGGTAAATTCCCATATCTTTTTTTTTATGGAATGAGCCTATCCTCTCTTCTCTGGTCATATTCAAAAATAAAAATATCGAAACTTATTACTAATCCAAGACCAAAATATTCAGAGGACTCTTCTGACCAAACAAAAAATATGTAATCGTCAGCAAAGTTGTTTCTTTTTTTCGTCAAATCCAAAAAATTCTTCTTACTTTATACATAACCTAATACATAGGTTGTCGATTCAGCATTGGATGAAAAAAGGATGAAATACCCATTTTTCCAATAAACGGTTCAAATCATTTTTTCAATATGAGTGTTCTATATCGAAAAAAAAAAAAAAATACATTTATTTGGAAACCATCTCTGTATTAACATAGTGGTAGAAAGAGTACCCTGCTGCGTCTGGACTTCAAACGATTTAGCTTTAACCATATTAACAGTGCCACATTACTGGTTCAAAGAGAATCAAAGTAGATTTACCAATAAATCACGAAATGCTATGGTTCTTGCATATAATTTCTTAATTTATTCAGAAGTAATTCGCGAAATCATGCACCCTTTCTTTTTTAGTTATAAGGAAAAAAGTACAGCTGGTTGGATCCAGCCTATTCTTGAAAGAAACAACTCGCACACACCCCCTTTCCAAAAAAGATCAATACACCAAAGACCACACTTAGATTTATTGGATTTGTTGCTAAAATATCGGTATTAAACCCGAAACTCCCGGCGGATGGCCAGTAGCCCAAAGAAAGGAAAGAGTCGGTTACATTTTTCATATGATCTCCTCTTATAGATAGACTACAAAATCGAACAGAGTTCTTTTTTTATCACTTCACCCCTTTTTCTTTTTTATATATATTTCTATTTCTAAATAAAATTCTAAATAAAATAGAGTCAAAAATAGATTTTGATTTAGAAATTGTGAATTACCCTTTTCAACACTTCCCCTTTCCCTTGGACTAATAACGGGAAGGACAAAAGCGAATCGGTATGCTAATTCCTCATACTCAAATCAGTCCTTCCCATGGATTATTTTCTCAACGAAAACGAATAAGTAATTATAGGAGTGAAATTTTTATATAATTTGAAAAAACAAACGACAAGTCCAAGGCAACAAAATAAGAAAAATACGTATTTTTCATATTTATAGGATTAAACAAAAGGATTCGCAAATAGAAGTGCTAATGCTACAACCAGTCCATAAATTGTTAAAGCTTCCATAAAAGCCAAACTAAGCAATAAAGTACCTCGTATTTTTCCTTCCGCCTCGGGCTGTCTCGCGATACCTTCTACAGCTTGGCCCGCAGCAGTACCTTGACCAACTCCAGGTCCAATAGAAGCAAGCCCTACGGCCAATCCAGCAGCAATAACGGAAGCGGCAGAAATCAGTGGATTCATGATAAGTTCCTCGCACACAAAAAAAAAA-AAAAGAAATGGTTAATGATACAACCAATGAATTATAACATAATTATTCCATCACTAAAATTCATCCAGTCGAAGTAACCGAAGTAACTAAGAACTTCGAATTGGAGTCAAAATATTATTGAATCATCAGAACTACTTCGATATCTTCTATCCACAGAATCTTTGTGAATTCATACGACTTTCGTTCTTCCATTTCTTTGTTCCGAACCGTTCTTTGAATTCTTCGATCTTTTTCTTAATTTCATCTGTTTATTCATTCAACTCACAGTCACAAACGAGACAGAAGGATTTCTATTGGAATCCTCATCTAAATTCACAGTAGTAGGGCAAATTAGATATAACTTTAGTTCATATATATAACTAGTCAATATCTAATATCACATATACATGTCTTTCTTCCATAACGTAAACCAACTATTCCTATCTTAGATTCAATCGGATTCTAGAATCATTCATCAAAACATCCACAACAGTTGACTTATAGTCATTAAATTACATAGACCTAGTTCGACTCTTCTTCTCCTAACCAACTCATCTTCCCATTTTTTTGTAAATTCTTATCCCCCTTTTCTTTATCATTATCCCACATGGATAGAATCGAAATGGACAAATTGATTAGGCCGAATCATTGCATAGAAATATCATTATTAGATTGATCTAAGTTCATGCAATTTATTATTTATTAAAATTTTCTTTTGGTCAATTGTTAAATTGAATAAAATAAACTGAAAGAATAATCGTTCTATAGAACATAC-TTTTTTTTTTATTTAATCACACGCCATAAACATACACCACAAGAATTCTTATTCAAATTAGTACTCCTAATATTTAAGGATTGATTGAACAGTATAAATAGAATCTTCATTGAGGAGAGGTATGATATAAGTAGACCAAACGGGAATTTTAGGAAAAAGATCTTTTAGATCTCTTTCCTTTTTTTTATTTTACAATTCTCTAATCTCATAATCTTTTTTGTTATTACTCTAGATCGTATATAACGCATTTGTATATTCCCTATATTTATATTCTCTAAGTAGAATATATTAAGCTACGCATACATTGCTTTGAACTAGGTTAAAAAAAGACTATTTATTTCGAAAACTAGTCAATGATGGCCCTCCATAGATTCACCTATATAAGCCGCGGCTAAAGTTGCAAAAATAAGAGCTTGAATACCACTTGTAAATAATCCAAGGAACATGACAGGTATAGGAACCACTAAAGGTACTAAAGAAACAAGAACAACAACTACTAATTCATCGGCTAATATATTCCCGAAAAGTCGAAAACTAAGTGATAAAGGTTTTGTGAAATCTTCTAATATGTTAATGGGTAAAAGGATTGGAGTTGGTTGAATGTATTTCCCAAAATAAGCCAATCCTTTTTTGCTAAGACCCGCATAGAAATATGCCACTGACGTGAGTAAAGCCAAAGCAACAGTAGTATTTATATCATTCGTGGGTGCGGCTAACTCCCCATGAGGTAATTGTATGATTTTCCAAGGTAAAAGAGCTCCTGACCAATTCGAAACAAAAATAAATAGAAACATAGTTCCAATAAAGGGAACCCAAGGACCATATTCTTCCCCAATTTGGGTTTTACTCACATCTCGAATGAATTCAAGGACATATTCGAAGAAATTCTGACCGCCAGTTGGAATGGTTTGTGGGTTCCGAACAGCTATAGCGGCTGAAACTAATAAGATAGCAATTACAACCCAAGAAGTAATAAGTACTTGGCCATGGACTTGGAAACTTCCTATTTTCCAATAGAAATGTTGGCCTACTTCCACACCGGATATATCGTAGAAACCTTTTAGTGTGTTGATGGAACATGATAGAACATTCATATTGCCCTCTGACAAAAATAGAACTTTAAATGAAATTATTTTGATTCAACCATCTCTTTCTCGACTTGCCTACTTGAATCGTATATTTTGAATACCAACTAATTACATAATATCCCCAGTTTTTATCTCTTTTTTGAGGTTCACAAATAGTAACCAATTCCATAAATCTATGTAATGTAGTTTCCTAAGTAATTTATTTATCTTATTATTAATCAAGGATTTATTATATAGCTAGAACGACCCTCACAAATTGCGAATACTAATTTGTTAAGAATTAATCGGATTGAAGCTATAGCGTCATCGTTCGCTGGAATCGAAATATCTCCAAGATCGGGGTCACAATTTGTATCGATTAAACAAATCGTAGGAATTCCCAAAGTAATACATTCTCGAAGAGCCGTATATTCTTCGTGCTGATCAACAATGATTACAATATCAGGTAACCCTGTCATATATTTAATCCCGCCCAGATATGTTTGCAAGTGAGATAATTGTCTTTTCAACATAGCTGCATCTCTTTTTGGAAGACGATTGAGTCTGCCCATTTTTTGTTCCATTCTCAAGTCTCTAAACTTATGAAGTCTCGTTTCTGTAGTGGACCAATTCGTTAACATACCACCGAGCCATTTTTTATTAACATAATGACATCGAGCCCTTATTGCAGCCCGTGCTACTGAATCAGCTGCTTTATTTTTGGTACCAACAATTAAGAATTGTTTTCCCCTACTTGCTGCATCAAAAACCAAATCACAAGCTTCTGATAAAAAACGAGCAGTTCTAGTAAGATTTGTAATATGAATACCTTTACGCTTTGCAGAGATATAAGGTGCCATTCTAGGGTTCCATTTCCTAGTACCATGGCCAAAATGAACTCCTGCCTCCATCATCTCTTCCAAATTGATGTTCCAATATCTTCTTGTCATTTTCCTCCACACTTACCCTCCCTTTTTC-AAAAAAAAAAGAGACGAGGTACCCTGAAAAAGAAATAAATGTTCCGACGGAACTTTCTCTTCTACCGTGGATTGGCCGTAGATGCACGATCCAAGCCCTTATTCTTTTCTATTCGTTATTTTCTTTACTTTATTACTATTACCAAATCAAATGACCGGGCCAAATACAGCCAAATACAGATAGTTAAAGTTAAAAGTATGAATCTGCTCTTAGGAATCATTTAATCCTATAAATGATTGTTCTGATGTATCATGGAAATTCTTTGAAAGACAAGAATCAAATAATTTTCTGTGGTGGAGCAAAATATCTCTCATTTCTCCCTCGAATAGATTCTTCTTTTTGGTTTCCAAAGGAATGTTGTTATGTTGTCTTGAAGTAGGCATTAATCCTTTGAATCCGGTACCAACGGGTATCATTCCCCCCAGAACAACATTCTCTTTCAAGCCTTTCAACCAATCGATACGACCCCGGAGAGCAGCTTTTGCTAAAACCCGAGCAGTTTCTTGAAAACTCGCCTCAGATATGAAACTTTGAGTATTCAGAGATGCTCTTGTTATTCCCAATAAGATGGCTCGGTAACAGATCCCTTCTTCCAAAGCACGCCCCATTCGTTCCGCTCGCAACAATCCAATTAGTTCTCCGGGTGAAAAAACATTAGACATTCCATCTTCTGAAACCAACACTTTTGATGTTATTTGACGTACAATAATTTCTATATGCCTATTATGGATCTGCACCCCCTGGGATCGATAAACCTTTTGGATCTTATTAACCAAAGAGATACGACTTTGCACTATAGTTAGCTCCGCACCAATCAAGAATCCCCAAGGAATTCCAAGAATTCTTGTTATACGTTCGTTCCAACCCTCAACCCTCTTTTCTAGATTCATCGATATTGAATCAATCGAACGCACTTCTAATACCTGTTCCACTTTTGGAAGACCCTGCGTTATATCACCAGATCTCGATTTTTCATATATAAATGTAACTAATGTATCTCCTTCGTAAAGGATTTCCCCATAATGGCCATGAACAGTTGCTCCTGGAGTGGCCAAATAGGGCTTAGCCCATCGTATTACTACAGAGTCAACTTGAACAATTAGAATTTGACCCGATTTTATATGTGGCCCCTTTTTAGCTATACATATATTTTCACAAAGAAACTGCCCAAGACTCATTTTTGTAGATGTCTTTTCACAATAATTGTGATGGAGAAAATACCAATCCAAATTGAATGGATTCAAAATGATCTTACTGCATGGATCGGGATTATAAAATTTCCCATTTTCATCCATTAAATAATATTTAATTACTTGAAAAGTCTGTTTTAAATTGTCAAATTGTAAATAGTTAGTTACCGGGATCTGATTATAAGTTATCAAATAGTAAAATGAATAAAAATTCGCAATTTTAAAAACTGTTCCTAAAGGGCCCAACGAATTCCTAATTTGCATTAGGGGATTTTTTTTAATTGATTCTTTTATCACATTGGACAATTTTACATCATTGAATGGACCCATTCGAGAACAATTGGATGATGACAAAATTATCAAAGATTGGCATTCCTTATTTCTATTCAATAACGTATGAATAGTTCCTTGATTCTGGTTAAGGGATTGTTGAATCTTTGCCTTGGAATAGAAAAAAGTAGAAGAAAACGGATTGATATTGGTGCGATCTGATCCATTATGAGAGATCAATCCTGAACCCGATGGATCATTTCTTTTTCCAGTATACGGAATAGAGGATTTCACTAAGTCGATTCTTAGGAAATCTCGAATCAAACCATTTGTCCTTATTTCAACAAAGGAAGCACGGACCTCTTCGATAGAAGAACTTTTTTTGTCTTTGTCCCAATTCAATACTAAACAAGTTCGAACTAATTGAATACTTGTGTCAGAAATTCCCCGAATTGGTTTGCCGTTTCCATAAAGGATATAATTGACAACTTGAAGTTGCACATTATCCCTTTCCTGCAGCAGATCCGGGGGGAAAAGTGTTGCTAAATTTATACCGTCCGTTAGTTCATATGTAACTACAGGTCGAACCAAAACAAAATACTTTTTCTTGATGGGTGTGATCCATTGGACATAGATCCAATTTTTAAATTTTTTGAATGCTTTGGAATCTGTTTTTCCTATTCTTGGTGGTATCAAGATGCCACTGTGTCGAGATATCTTATCTGTCTCTCCAGGAAAATGAATATCTCCAGAAAAGATTTTAAGCTCAATTCTTTTTTTTTTTCTTTCCACTCGTACTAACCCGCCTACTCGGCTCCTTGTATTTAAAGTGATTTGTGTATCTACCCCAATGATACTATTGTTCCGTACCATTATGGAAGAAGATCCAGGTAAGAGATGTACTTCCTCGGGAATGAAAAAAAATCGATCTACTTTCATTTGGTATTTTGGCCTAAATTCCTTGATTCCTCGATACTCAATCAAATCCTCTTTTTTGACGATTGAATGCACTTCAATAGTCCCATATTTAGAAATTCCCGAACTCTTTCTTCTGTATCGAGGATCATCGAAATAAGCAAGAATACTATTTCTACGGAAAATACCATTTATGGGTATTTTAATCGAAATACCTGAAGGGGACATTAGTTCTTTCTCTCGTTCTTGAATCGATTGGAGTGGAATGGTGAATCTATTTCTTCGCCTCTTTGCCAATAAATCCGAATTATCGTGGAGAATGGCAGGATATATAAGATTATAATGACCAGTGCATACGATTCGATTAAGTTCTGAATAATCAGGAATCCTATCTTCTTTTTTACCATAAAAATCCGAACTAAATAATTTGTGTCTCACTTGATCATTATTCAATGAGGGATTAGAAATATATCTTCGCTTGACAGAAAGAGAATGCACGTTCGTTTGATCTTGGTCCTTGTGGAGCGAAAGAGAGGCTATACTGGATCTGCACGGCTTTCCTGATAATATCCATAAATGACTTGTTTTTGGTAAGAGATGAACATTACCATATGTAAATTCAGGTGCATGATACACATCGGTACTCCAGTGCATTTCTCCTTCTGAGTCAGAATAAATATGTTTTCTGACTCTCTCTTTAAAATTAAAAGTGGATGTTCCCGCGCGAATCTCAGCAATCACTTGTTCTGATTCTACATATTGATCATTTTGAACTAAAAGAAAACTTGTAGATGGAATATTCACATTATGTAGAATATCTTCACTCTCAATAGTTACATACAAATCTATAGAACATAGAAAAGCAGGATGTCCATGACGTGTACGTGTCGGATGAACCAAATTTTCATTGAATTTTATTTTTCCATTAGAAGGGGCTCGTACATGTTCTGCAGTACCCCCTGTGAATACTCCGCCGGTATGAAAAGTTCTTAATGTTAATTGAGTACCGGGTTCTCCAATAGATTGACCTGCAATAATACCTACAGCTTCTCCCAATTCGACCAGGTCACCATGAGTAGGACTCCGGCCATAACATAATCGACAGATCCAAGATGGACTCCTACAAGTAAAGGGAGTTCGAATAGATATTGGTTGTGCTCGAAAGGTTATGAATCTATTGATAAGTCCAACCCCAATATCTTGATTTTGAGTGGCAATGCATCGTCGACCCATATATATATCATCCGCTAATACACGACCAATTAATGTTTGGATAAAAATTCTTTCCGGCATCATCCCATTTCGAGGACTCACAGAAATACCTCGGACAGTGCCACAATCTGTTCGACGTACAACAATGTGTTGAACTACTTCAACAAGTCTGCGCGTGAGATATCCAGCATCTGATGTTCGTACAGCAGTATCCACAACCCCTTTTCGGGCTCCGTAGCAAGAAATGATATATTCTGTTAAAGAGAGTCCTTCGCGTAAATTGCTTTGAATGGGTAAATCAATCATTTGTCCTTGGGGATCCGACATTAATCCCCTCATACCTACTAATTGATGTACCTGAGATGCATTTCCTCTAGCTCCCGAAAAAGACATTATATGGACTGGATTAAAAGGGTCAGTCATCCTAAAATTAGGATTCATTTCTTGTCGCAAATATTCACTTGTAGCATACCATATCTCAATGGATTGACGTAATTTTTCTACCGCGTGTACATTCCCATAATGGTGGTGTTTTTCCAAAATCAAACTTTGTTGTTCAGCATCTTGAACTAGCCATCCCTTCGAAGGTATTGTTAAAAGATCATCAATTCCTAATGAAATAGATGTAACGGTGGCTTGCTGGAAACCCAGAGTCTTTACTTGATCCAGGATGTGTGATGTATATGCCATTCCGAAGTGATCTATTAATCGACTAATAAGTCGTTTCATGGCAGTTCCGTCTATCGCCTTATTGTGAAAGACCAGATTGGCCCGTTCTGCCATAAGTACCTCCATATTCCGCTGAGTAGGATTCGACAATGGGTTTGAGTCAGTGATTGAAAAACTTCCTTTTCTCGATCTTGATTCGCGTAGAAATTCCGGACCTATGATCCTAGTTGAACCGAAGAGACCCGAATTTTCACAGGTCTCATAGAATTTTACTTATATATGATTAGGTACTATATGAACAGGCTCGATAAAACCCTTGTATGGCTTCTTCGATTTCTCGATAAAGAGAAATATGACCAACAGTGGTTCGAATATATATATAAAGAAGTTCTTTTTTTATACTTCTTACTATTAGATAGTGCCCATAAATCTCATAATAAGTACCCAAAGATTCATAGTGAACCTCGATGGGAGCTTCTCTTGAAGAAATAACGCGTTGATCTAGTCGCCACCGGAGCCACAGAGGACTATCTAAATTGATCCGTTTCTGTCGATAAGCTCCAATTGCATCATAGGAATTACAAAAAAGGGGTTCTTTTTTTTTTGTATACTTATAGTTATAATCGTCAATTCTTTCATTTTGATAGTTTCTGCGATTATATGGATTATACCTATTTACACAAATACCCCGACGATTCCCGCTCGTTAATATATAGAGTCCCATAAGCATATCTTGAGTTGGTACGGAAATGGGATCTCCAATAGCTGGAGACAAAAGATTCATATGAGAAAACATAAGTAAACGAGCCTCTGCTTGAGCCTCCAAAGATAAAGGTACATGAACAGCCATTTGATCCCCATCAAAGTCTGCATTGAATCCCTTACAAACTAATGGATGTAAACAAATAGCACGCCCTTCCACTAAAATGGGCTGGAATGCCTGTATGCCCAATCTATGCAGAGTAGGTGCTCTATTCAACAAAACAGGATGCCCCTGCATAACTTCCTGAAGTATTTCCCATACAATCGGTTCCTTTTCCCGAATTTTACTCTTCGCAACTCCTATATTCGAAGCAAGATGTTCTCTAATTAGACCACGAATTACAAATGTCTGGAAAAGCTCTATTGCTATTTCGCGGGGCAATCCACACCGATGTAATGAAAGTGAAGGACCTACGACAATGACGGAACGCCCCGAATAATCGACCCGTTTGCCAAGCAGAGTCTCACGAAATCTTCCCTCTTTGCCTTCAATTACATCTGAAAACGACTTGTAAACTTTATTATGACCGTCCCTCATTGGTTGTCCGCGGATTCCATTATCAAGAAGTGTATCCACGGCTTCTTGTACCAATTTCTCCTGGCACATTACTAATTCTCCTGGCGTAGATCTACTTGTTGCTAATAGATCAGTAAGAGTGTTGTTACGATAGATAACTCTTCTATAGAGTTCATTAATATCCGAGCTCATTAGTTTACCCCCATCTATCTGAACGATCGGTCTCAACTCGGGAGGAAGAACTGGTAATAGACACAAAACCATCCATTCTGGTTCTATATTTGTTCGAATAAAATGCTTTGCTAATTCCATGCGTCTAACCAAAAAATCCTTTCTTCTTCCAATTTTTCGATCTTCCCATTCATTCCCTGTGGGTCCTTCTTCCCCTAATTCTTTCCATTCTACCAATGAATAATCTATAATAATTCGTAAATCTAGATCGGCTAATTGTTCTCGAATAGCACCTGCTCCAGTAGAGATCTCTCTATTTCGAAATGTATCGAAGCCCTGTGTAGTAAAAAAAAGCGGGATGCTGTATTTCCAGGATTGGATTTCATATTCGAATGAACCTCGTAATCGTAAGAAAGTAGGTTTTTTAACTATGGGCCTAGCAAAAGAAAAATTGGGATAGGATCTTATAGGATCTCCCCCCTTCAAAATCGGACATGAAAGTTTCCTTTCATCCGGCTCAAGTAGGTACACCAAATAAAGATAAAGAGGGGAGTTCTCGCTTTAAAATTCTAGAA---CCCCCCCCCCCCAAAAAAAAAAAGATCTACTCCTTACTCAAGTTCCCAGTGAAAACCAAGCAAGATTTCATTTCCTTCTTCCTTTTATTTAGATTTTATAAATTCTTTATTCAATTACGACATAAATGAAATGTGAAATTCTTGAATAGTCTACTTCCCTTCAAATGATGAATGCCCTTACTTAATTAAGATTAAGGGAATACCTTGAAATTCATAAGGGATTTACTTGTCTATGTATCGTTCCATTCGATCTTTTAGGTCCCAACTTCACCTCGACGGTTATGTCACGATGCCCTTAAAGCCTATATGCGATGGCTAGACTCCTGTAACCATGACATATTTGTTGCTTACTTGAACATAATTTCTTTCTAAAAGAAAGGAATAATTTCACAAAAGAAAGAAGTCTTTTTACGAGGTACAACTATAAATTAAATTCTTATTTATTTGTTACGAAATCGACCATAGATCAATTCCCCTTTTTAGTTGGGAGTATTGAATACACCCATAATTCTGAGCTTCATGTTAATCCTCCCAAGAGACATGTCAGGTCCAGGGCATCCCGATTGGATTGAATGGGATGACAGTTTCTCATTCCGAATCTGTAAAATCAGAATTTCGATCAAATCACACATCGCAGTATACCAGGCCTTCTAATTCTTTAAGAGGTTTATCTAAAAGATTCGCAATATAACTAGGAAGACGTTTCAAATACCACACATGGGTTACTGGGCATGCCAGTTTGATGTAGCCCATTTGGTATCTTCGTATCCGAGAATCAACAAATTCAACTCCGCATTGTTCACAAAATTTCGGGTCTTCTTTTTCATCTCCGATTACTCGATAATTTCCACAAGCACAAATTCCACTTTTTATAGGCCCAAAAATTCTTTCACAAAATAATCCATCTTTTTCCGGTTTATTGGTTTTGTAATGAAAAGTATAAGGTTTTGTCACCTCTCCAACGATCTCTCCATTAGGTAGCATTTTATTGGCCCAAGCACTTATTTGTTGAGGAGAAACTGATCCAATTCGGAGTTGTTGATGTTTATACCGGTCGATCATAGAAGAAAAGTTCTGATTCATTCCGATTAAGCTTCCTTCCTATTAATCTGGAAGTTCTTCTCAGATACAAGGAAATGATTCAGTTCCAGAGCCAAAGATCGTAGTTCTCGAACGAGCAATCGAAAAGATTCTGGAGCATCCTCAGGATTAGGTATTGTTCCTCCAATGATCGTAGTACCAAGTACTTCCTGGCGAGCTCTAATATGATCAGATTTATAAGTAAGCATCTCTTGTAAAATATGAGCAACACCAAATCCCTCTAGAGCCCAAACCTCCATTTCTCCTACCCGTTGTCCCCCTTGCTTGGCCCTTCCTCTAAGGGGTTGTTGTGTAACAAGTGCATAATGTCCACTGGAACGTCCATGGATTTTATCATCAACTTGATGAATTAATTTCAAGATATAAGGCTTTCCTATTATAACAGGTTGTTCAAAAGGATCCCCCGTTCTTCCATCAAATATTCTACTTTTTCCTGGATACTCGAGTTCAAATACCCATGGATTCGCTGTTTGTTTACTGGCTTCATATAATTCAGAAAACACTAGTTTTCGCGAAGCTTCTTGTTCATATCTCTCATCAAAAGGCGTTATTCGATAATGTCTGTCTAGCAGACTCCCCGCTAACCCGAGCGAACATTCAAACATCTGTCCTACATTCATTCGTGAAGGGACTCCTAATGGGTTAAAGACCATATCGACAGGTCTTCCATCTTGCAAATAGGGCATATCTTGTCTAGGCAAAATTTTGGAAATGATACCTTTATTTCCATGTCTTCCAGCTACTTTATCGCCTACTTTGATTTCACGTTTCTGTAAAATATATACACGAATCGTTTCTGGATTATAACTAGAACCCCCTTTTTTCTGGATCCATCTCACATCAATAACTCGACCCCTACCACCTGTAGGTAGTTTTAGGCAAGTTTCCTTTGAAGTAGATACCTGAATACCAAGTATGGCTCGTAATAATCTATCTTCCGGAGCATACGACGATTCTTTGACCATCTGGGGCGTTAATTTACCTACTAAAATATCACCCGTCTCTACCCAAGATCCCAGCATCACAATTCCATTTTTGTCTAAATTGCGTAATAAATGGGCTTCTAAATGTGGTATTTCGTTAGTGACCCTTTCGGGGCCTTGGCTTGTCACATGAGTCTGAATTTCATATTTCCGTATGTGAAAAGAAGTATAAATATCTCCATATACCAAGCGCTCGCTAATGAGTACTGCATCTTCAAAATTGTAACCTTCCCATGGCATATAAGCCACTAATACATTTTTCCCCAAAGCGAGTTCGCCACCAACTGTAGCGGCACCGTCCGCTAAAATTTGTCCTTTTTTAATGCATCTACCCCGCTGAACCTGGGGGTTTTGATGCATAGAAGTATTTTTATTGGAACGTTGATACATAACTAATGGAATGCTTAGAGTATCTCCATTACCTGATAAAATGATCTTGTCAGTATCGGTATAAATGATCTTTCCCTCGTGTTCGGCTATAGCAAGAGCCCCTGAATCTAAAGCCGCTTGGCGTTCCAACCCAGTTCCAACAATGCACTTCTCGGACCTAGAAAGCGGAACTGCTTGACGTTGCATATTAGAACTCATTAAAGCCCGATTCGCATCATTATGCTCGATAAAAGGAATGAGGGAAGCTCCAATCGAAAAATATTGGAAGGGAAAAAAACTTCGAAGATGAACCTGTTCCCATGCAATAGTTAGGAATTCTTGGCGGTATCGAGCTGGAACAACCTGTTCCTCCTGAATACCCGGATTTAACGCCAAAGAATTTCCTGCCGCTACCATATAGTATTCATCTCTACCTGGGGATAAATAAAGCATCCGTACCTTTTTTGATTTCTCGGAAATTTCATAAAAGGGGCTTTCTAGAAAGCCCCAATGACCAATCCTTGCATGAATTGATAAGGATCCAATAAGTCCAACATTGATTCCTTCAGATGTGTCAATTGGGCAAATACGTCCATAATGACTAGGATGGATATCTCGTATACGAAAACTGGCAGTTCGCCCTGTCAATCCTCCAGGGCCCAAATAACTCAATTTTCTCCCATGAACTATTTGTGTCAATGGATTAGTTCGATCCAAAACTTGAGATAATGGGTGTAAGCCGAAAAAAGACTCATAAGTAGTTTTTAATGGAGTTGAAGTTACCAAATTCTGAGGAGTCGGTATCAATTTATGCCTAATTGCTCCACATATAGTTCCTCGAACCACATTTTCTAAACGAACTAAAGCCAATCCGAGTTGATCTTGTAAAAGATCCGCTACAGAACGAATACGTTTATTTTTCAAATGATTCATATCGTCAAGTGTACCCATTCCAAATTTCATTCCAATCAAATGATCCGTGGCTGCCAATATATCTCGCGGTAACAAAAATGTATTGTTCTGAGGTATATCAAGGTTCAGCCTTCGGTTCATATTTCGTCGACCAATCTTTCCTAATTCACATCTTTGTTGAAAGAATTTCTTTTGTAATTCCTTACATAAGGATTCAGAAAATACCGGATCCCCGCCTACACAAGCAAATTCTTGATAAAACTCCAAAATGGCATTTTCTTTTGACCTAATTTTTTTTTTCTCCTTATCATTCAGAAAAGACAAAAAAATTTCAGGATAACAAACATTCTCTAGAATTTCTCTTAGATTCGAACCCATAGCTGATGATAGAACTAGAATAGATATTTTTTGTTTCCTACTCACACGAGCCCATATCCTTGCTTTTCTATCAATCTCTAATTCTGATCTTCCTCCCCAATCTGATATTATGGTGCCGGTATAGACCGAAATTCCGTTATGGTCCAATTCTGACCGATAATAAATACCGGGGCTTTGCAATATTTGATTGATCACAATTCTGTATATTCCATTTACTATAGAAGTTCCCAGAGAATTCATTAGAGGAATGTTTCCAATAAAAATTGTTTGTTCTTGCATGTCCCTACTCGTTTTCCAAATTAATCCCGCGGATACATATAATTCAGAAGAATATGTGAGTGATTCATACACAGCATCTCTTTCTTTTATCAAGGGTTCTACTAATTGATATGTTTCCACAAATAATTGAAATTCAATTTTTTGATCTGTATCTTCAATTTTTGGAAACTTATAAAGTTCTTCCGTTAAGCCCTGATCAATGAACCTACAAAATCCTTCAAATTGTATCTGATTAAACCCAGGTATTGTAGACATTCCTTCATTTTCATTCCGGAGCATTTTAAATTTCCCATTTATCTAAAAATCCCATTATTGTTTCATTCTTCATTGAATCATATAGATGATCTAGCAATAATGGAATTTATATTCTGTTTACTGAATAACATGAAATTTTCCCCAACTCCCTATATGGAATGTATGAAATACGTATGAACGGAGGAATAAAGAGAATAATTTTCTACTCAAATTGGAATTTGCAACAGATACAAGTTGATAAAATATGCCTAGAAACAGAATTCTGCCACTTAGACTTATTATGTTATGGGATTTTGTATAGAATATCAAAACAAAAATGATTCCATTTCTACCATTATTATGATATTACATATTCTAATCTGGTTGAATACAAAAAAAATAAACAGATTCGGTATTTGATCTTGTCACTGAGATAAAGACATAAAAATTAGAACCAATATAGAGTCGATTTTTTTTTTTTTTTTTTCACTTAACCCTCTTTTTTTCATGTATTCCATTCTTCAAAAAATAATTCGCAGAGAAGAGAGATATTTTTACCTATTTTTTAATAGAATTTGTAGAATACGATTGTGAAGTGTATAAGAGGGGTTGTATTTATTAAACATGTGCAGATATAGCTATCTATATATATCTGTCTTCCCCCCTATTGCCGTTCTATTCGGGGCAGCGCGGGTCGTGTGCTCTATCAAAATTTTTATTTTTTATTCAATGTATTTGTATTTAATTTAATGAAAATTTGAAGCAGGATAATTTTCTGATAATTCTCTATAGGCAGCATATAGAAATAAAATACCCCATTAGATATCTGTGTAACAATTTCGATTCTGGGGTTTACATATACTCATAATTGTTGTTATAATTGAAATTGAGAAGGATTTTTTTTTTGAAAAGAATCCATATTGATTAGTTATGTATCAATTTGTATTTTATTATGTCATTAGGAAAACACAAATTAAGATTCAAATCGAAGAATCGTTCATGAATTCAGAGTCAGCAGTCAATAGTTAATGGTTCAAATTTGTCATGAATTTTGGCTTTTGTGACTGAAAATCCACATTTTATTTATAGAAAAGGGAGGAGAAGTTTTTAGGTATTGTGTGTTTTGAGATACTATACAATCAATCAAAGGAGTGGATCAAATCCAATCAAAAAAAAAAAGGAAGGATTTTTTTAGGAAGGGGATTAAGAAAACAGGATTCAAAATGCAAATACAAAAAAGAAGTTCAGTAATCCAGGAAAATTTTCATCTATTTTGTATCCTTTTGGCGACATGGCCGAGTGGTAAGGCGGGGGACTGCAAATCCTTTTTCCCCAGTTCAAATCTGGGTGTCGCCTGATCAATAAAAGACTCGGAATCTCCCATTCTGTTCTGCTGATATAACTAGCCCGATTATTCCCCAGCAGAAGCAGAAGAAAAGGACCGTTGATACTTGTTTGATTCTAAGCATCAGGTCTGGGGGTTTTCTAAAAAATTTTAAATCCCTGAATCCTAGATACAAGGAAAGATTATAGTGATGGAAGGGGTCGGAATTTATATATGGACTCACGAGAGTCTCTGAGTGCTCGGGCATTGAATCAATATTAGATTGGATGGATAATTGGCTTTTTTTATAGAAAAAGTGCAAAAAGAAATTCTTTCTTTTTGGTAAACCCCTAGTCAAGAAAAGAATATAATAGACTGCCTCCCGACTCTTTCACAGAGACAATTGGGAAACCGTATGAATTAGATCAAATGGGAAATAGAGGTATGGAATAGAAAGTGATCTATCTTTTTATGCTTTTTACTTATGAAGATCAACAAAAAAAAAAAATAGGCCTTAATTATTCCTACATGTTTTAAATTATTCCTCCATGTTTTATTAGTAGTATTCCTTTGAAATGTCACTACCTATTTTCTATTTTGCTTGTTATGTTTAATCTTTCCCGATTCGAAATCATATAGGAATTTCTGATAAATGGATTTATTGGAATAAATCCATTTATTGGATTGGTTCATCGATAGTGTTGGGTCAGAATCCCTTTTTGACTCTGCGTCATTGATTCCACTATTATTAGTGAGCAATAATGGAAAAATTCTTTCATATTCATAGAAATAGGGGACATAATTCACATGGATATAGTTAGTCTCGCTTGGGCTGCTTTAATGGTAGTCTTTACATTTTCTCTTTCACTCGTAGTATGGGGAAGAAGTGGACTCTAGAGGTACTAATTGAGTTGAGGAATCAAACTGTATCAATTGTTTTCTAGATCGTTCTGAAAAGCGCTTTTAACGATTTAAAATAAAAATATCTTCATTTCGAAATTCCATTGGATTCTAGTGGAGTTAACGTAGTATATGAATAATACTCTTTGAATGAAAGAGATATTTCAATGATTCCCATGTTTATATTTCGAAAGGAACGAGAATACAGATGATAGGAAATTTATTCCAACTAAATTCTTCCTAAATTTTCTATTTCAACGAATAGGCTCTTACCAGAATTATAGATGAACAATGAGGAAGACCGGACTTCTTTTTTATTTGTTTTTTTATTTGTTTCCCTTCTTACTGTTCAAAGAAGAAGTCGTTCTGTTAAGTATACACACCCTTTCTATGAGAAACAATATAGAAATAGTGGTTGTCTAAGGAGATACTATGTATAATAAGACCTTGCCTTGGGAGAGTCACATATTATGTTATGCATTTACTACTTTTTTTTTTTTTAGAAATTTGATTTATGCTTTATCGATTCATTTCATATCATGGTTCAAGCGTTAAAAATCGGTAAGGTTTACTATTTTTTTTCGAAATTCGAAGAAGTTCCCATAGAACTCTTGTCGATGGTTCAATCAATTACTTCTTCGGAATGCTAAACTAAAAAACTATTTGATTTTATTAATAATTTTATTAATAAACTTTCCTTCATTGATTTGATTATTTCGATAGATACAGGATTCATATTGGAAAGAATAAGAAATCTAAGAATTAGAACCATAAGAGTAAGAGTTCTCTTTCGATTATTTCAGATTGATCGGAACAAATAGATGTAGCAAAGGAATAGGGTGCTATGTACATTCCATATATGGAATTGATATCTACAGCATATATTATATGGAATTAATATCTACATATATGCAGATAATATTGTAATGAAGATAATATTGTAGATTAATCTATATTAATTAAGCTTTTCTTATTTTATTATAAAGTATAACTTTATATACTGTATTACTTTATACACTACAATAAGACTCATAGAGAGTATGGTAGAAAGAAAAATTCATATATTTCTTTCTACCATACTATCGGATCACATATAATACTGTCGATTCTAGTCCGCTCATTTCATTTAAGACGCGAAATTGGAATCCTTTTCATTTGATTTTTTCAATCATCGATAAGAACTCAGAAGTCAAGTTTCATTCAAATGAATTAATCATTTTGACTAACTGTTTTTACATAAATGATAAGTAGAAAAGCAGTAGGAACTAGAATGAACAGTGCAGTAGCAATAAATGCAAGAATATTTACTTCCATAATCTCATCGTTTTTTTAATTCACAATAACTCGGGATTTAATCCCATAGAGATGATAAATCTTTCGCCTGTAAATTCAATGGATGAATTACCTCTCGATGATATTGAATCGGATCAATATCATGAATAAGAATAACAATATCTGAGCTATCAAATCAATTCATCGTCGAGAATTGAATAGTATATCATAGGAAGATCATTTATCCATACCGAATCAAAAATGGGATTCCTGACCAATCAAGAATCCTTTTATTTATCATTCTGTTCTTTCTTTTCTATAACCTACCCTACACCTTCCTTGTATCATCATCAGATGAAGTATCATCTGACCACCGTTCCACTTCCATTAGTCACAAACCAAAATAAACAATAGAAGTGAAATGGAAAAAGAAAGAAGTTAAGTTCTAAACTCTGTTTTTTAATGATCTAATTTTCTTAGAAGACAAATAAGTGTGATAAAGATGAATCCCGGTAGAAAAGATCTAATATTCCATCAATTTAGGGTTTTCGACGAGACTCCTAAAAAAAAAATAGGAAGGAAGATTGATTCATTCCATTCCCTCGCTAAATTCATTCTCTCGCTAAAAGGGGTGGGATCCTTGGTTGATCTTTATCTTTCTTTTATCTTCCTTCCTTAGATTATTAGGACTGGGACACATATATCAAAAGCTCAGTGTGCAATTTGAATGAAATAGATTTTTCAAATTCAAATTAGTAATTGAGGTTACACAAAATCAGAGCCAGAAAGGGAGATAGTTTAATCTGGAAAAATATTCCATGGGGGAATTAGATTCCATTTTTTTTGGGGGTTCGTACAAGAAACGAATTCCGTTTGTGTATATGCTCCGGGGAAACATAGGGTACTCTATTCCATATTCCATTACATGGATCGGGAGCAATCAAAAATCCAGACCCAGTATAGTATCTTTTGGAATTCTGAACTGAATATAATGCTACAACAATTGTACTAATCCACATATGTCTTTCTTCCATCAATCAGTACTAGTTGAAGTAATGAAAAATTTTCATCTATTTGTTTGATGAGAAATGCGAAAGGAAAGAAAAAAAAAAGGATCTCCCTTGGGAATGAAATCCTGCCCCCCCCTGTCCCACCTTTCACAGAAAAGAGAGAGTTGAATTGATGTATTTATTGGATCCGTCGGGACTGACGGGGCTCGAACCCGCAGCTTCCGCCTTGACAGGGCGGTGCTCTGACCAATTGAACTACAATCCCAGGGAAATAAGGGATATAGCAGAAATTTTTATTCTTTTTTATTCCTACGTATCGGGTATTTATGAAGGACAAGGGGTTATACCATCTCATGGTAGATTGGCGAATTATTGGGCCGAGCTGGATTTGAACCAGCGTAGACATATTGCCAACGAATTTACAGTCCGTCCCCATTAACCGCTCGGGCATCGACCCAGGAAGAATCAAATTTAGGCTTAGTGGTAATCCATGATCAACTTCCTTTCGTAGTACCCTACCCCCAGGGGAAGTCGAATCCCCGCTGCCTCCTTGAAAGAGAGATGTCCTGAACCACTAGACGATGGGGGCATACTTGCCCGACCGCCATCATACTATGATCATAGTATCATCAGTTTTTTGAAATTGTCAATATAATGGTATGATTAGATCCAAGGTCTCTTTCCATTTTTCATGATTTCATAAAATTTTTGGATTCGTGATTCATGAATTCTTCATTCTAATCGCCATTCATTCTATTTCTATTATATAGATATTTTATATCTATTATATAGATTATTTATTATATAGATATATTAAATATATAGAAATCTATTATTATTCTATTAAATTAGAATAATAAATAATAGAAT-AAAAAAAAAAAAATAGAAAGAAATAGTACAAAAAATAGGATTCTTTCCGGGAGTGATCTGTCCGTCAGGGGGTTAAATTCCATTTCTTCCATTTTTATTGATTCATTCATTGTTAAGATCTGCCTATCTCTATCTCACACTAAACTAGTAGATTAACAAACGATAAATCCGGGAAGAGGGATCAAGAAGTTAGCGAAATTTTTTTTTTATCTAAGTTTTTCTAATAATAATTTCGTTCAGGGGACAAGTAGAGTCTATGATTTGATCAAATATCTTGAATCTATGTCGAATTGGTAGGTGTACATGTATCAATCAAGTGAATTTCGTTCTGATGGGAATAAAATCAAGTCAATAAAAGAAAAGCAATTAAGGTTGACCTTGAATTGAAACAATTCATTGTATTTTTCTAGACTTGCGAGGTGCTAGGTAAATAAAATTTCTTATTCAAGAATGAACCACTAACTAGCCACTATGAGTCTACTGGATGTACTTATGTATATAATATATGTACATAGATCTATTTTATCCACATAGTGACTCATTTAAGAATTGAATCAAATAGGCCCTTTTAACTCAGTGGTAGAGTAACGCCATGGTAAGGCGTAAGTCATCGGTTCAAATCCGATAAGGGGCTTTGTCCCCTTTTTCATAAAACTCCAGTCATAGTATTTATTTTTGAAGGGAGAATAGAGATATTGTTAATATTTGTAATAAAAAAAGTAATCAACTATATAAATAGAATAAGTTATCATTCTAATGAGTTAGAGTCTATTATAATGAATTATACTATA-----AGTATAGTATAGTAGTTATAAAGTTGAACGTTTGCTCAATAAATTAGAATTATCATGAATAATGATAAGTCGCCTCTTGAATCGCCAAATACCCCTACTTTCCATTATACCAATCAAATCCATTATAAAAATTATAAATCAACAAACAAAAGAAAAAGTAAATAAAAGTAAGTGGACCTGACCCTTTGAATCATGACTATATCCGCTATTCTGATATAAAAATTCGATAGAGATAAAATTGGACCTGTTGACCCCCTTTTTTTTATTTCATTTCTTTGGATTTCTTTGGACTCCACAAGAATTTGTCGATATTTCCGATTAAATCTTCTTGTTCCTAGATGTTCCATAGGAAAAAATTGTTATTCCGTTCTCCCACGGAAAAAGGTTTAGTTTATTCCAAGTCACAACATAAAAACCTTTTTTAATAGCTTTCTTTGATTCCAGACTAAGATTAATTTTAATCTATATAATTTTATATAATTTAATTAAATTAATAACTTAATTTTAAATTAAATTCATTTAAATTTCTATCTATATAATATTTATATTATATATTTATTTCTATTTATCATTTATCTATATCTATATAAATAATAGAAATGGAAGATTGATTTATCTATTTAGATGTATATCTATCATATTGTGGCTTCATGTACCAAACATTTTCCTATCAATCCATCCGATATTTTTGCTCCGACAATGTGATGGAGAATGGATGCGAGAAAGAGACTTTCATTTCCAGTCTCCTTTTTTTTATTTAATATTGTATTGAATTAAAATTTCAATTTAATGAAAAAATAGAAAATTCTCTCTTTTTTTAACAGATAAAAATAAATAGAAAAATATTCGAAGTATCTTTCTTTCTTCGACCCCGGGAAAGATAGACTTTGGAGTTTTAGATTCATCTGAAGGAAAAGGAAACATAACAAAGAAGACACTAAAAGAAAATGAAAAAAAAAAAAAGTAAAATAAAAAAAAAAGTAAATTAATAAATAAAATTCTGATACTTTAGTAGTTTAGTATACATAGAAATTAGAAGAATCTATAAAAATTTTTATTTTCTTAATATCACGAACAAGATCCAAGAATAAGATTATGATTAGTTAATGGAACAAGGGGATAGGATAGGTCTGAGGATCAATTGGTAGCGGGAGAGGGAGTCGTGCGTTCCTTGAACAGTTCTTTCAAAAAATTCATCTATCTGGTTGATAGGTTATAAGAAGACAATTCATAGTTCCGATTCTTATTCTTACTAAGAATAAGAAGGAATAATCAAATTGAGTTCATGATTTACCTAGGTCAGGTTATAGACCAATAAAGGATTTTTAGCTTCGAAACCCATTAGAAGGGGCAGTGCGCGAGAAATCATACATAAATGATCGAATCTTCAGACGCCCTGAAAATGCTATGAGGTGTTCGGAAATGGTCGAAGTAGTTTAATAGGAGGATTACTATGACTATAGCCCTTGGTAAATTTACCAAAGACGAAAATGATTTATTTGATATTATGGATGACTGGTTACGTAGGGACCGTTTCGTTTTTGTAGGCTGGTCCGGTTTATTGCTCTTTCCTTGTGCCTATTTCGCTTTAGGGGGTTGGTTCACAGGTACAACCTTTGTAACTTCATGGTATACTCATGGATTGGCCAGTTCCTATTTGGAAGGATGCAATTTCTTAACGGCCGCAGTTTCTACTCCTGCTAATAGTTTAGCACATTCTTTGTTGCTACTATGGGGTCCTGAAGCACAAGGGGATTTTACTCGTTGGTGTCAATTAGGTGGTCTGTGGACTTTTGTTGCTCTTCATGGCGCTTTCGGACTAATAGGTTTCATGTTACGTCAATTCGAACTTGCTCGATCTGTTCAATTACGACCTTATAATGCAATTGCATTCTCTGGCCCAATTGCTGTTTTTGTTTCTGTATTCCTTATTTATCCACTAGGTCAGTCTGGTTGGTTCTTTGCGCCTAGCTTTGGTGTAGCAGCTATATTTCGATTCATCCTCTTTTTTCAAGGTTTTCATAATTGGACGTTGAACCCATTTCATATGATGGGAGTTGCCGGTGTATTGGGCGCGGCTTTGCTATGCGCTATTCATGGTGCTACCGTAGAAAATACTTTATTTGAAGATGGTGATGGTGCAAATACATTTCGTGCTTTTAACCCAACTCAAGCCGAAGAAACTTATTCAATGGTCACCGCTAACCGCTTTTGGTCCCAAATCTTTGGGGTTGCTTTTTCCAATAAACGTTGGTTACATTTCTTTATGTTATTTGTACCAGTAACCGGTTTATGGATGAGTGCTCTTGGAGTAGTGGGTCTAGCCCTAAACCTACGTGCCTATGACTTCGTTTCTCAGGAAATTCGCGCAGCGGAAGATCCAGAATTTGAGACTTTCTACACCAAAAATATTCTCTTAAACGAAGGTATTCGTGCTTGGATGGCGGCTCAAGATCAGCCTCATGAAAACCTTATATTCCCTGAGGAGGTTCTACCCCGTGGAAACGCTCTTTAATGGAACTTTAGCTTTAGCTGGTCGTGACCAAGAAACCACCGGTTTCGCTTGGTGGGCCGGAAATGCCCGACTTATCAATTTATCCGGTAAACTACTAGGGGCTCATGTAGCCCATGCCGGATTAATCGTATTCTGGGCCGGAGCAATGAACCTATTTGAAGTGGCTCATTTTGTACCAGAGAAGCCTATGTATGAACAAGGATTAATTTTACTTCCCCACCTAGCTACTCTAGGTTGGGGGGTAGGTCCTGGTGGGGAAGTTATAGACACCTTTCCATACTTTGTATCTGGAGTACTTCACTTAATTTCCTCTGCAGTATTAGGCTTTGGCGGTATTTATCATGCACTTCTGGGACCTGAAACTCTTGAAGAATCTTTTCCATTCTTCGGTTATGTATGGAAAGATAGAAATAAAATGACCACAATTTTAGGTATTCACTTAATCTTGTTAGGTATCGGTGCTTTTCTTCTAGTATTCAAGGCTCTTTATTTTGGGGGCGTATATGATACCTGGGCGCCCGGAGGAGGAGATGTAAGAAAAATTACCAACTTGACCCTTAGCCCAAGTATTATATTTGGTTATTTACTAAAATCGCCCTTTGGAGGGGAAGGATGGATTGTTAGTGTAGACGATTTGGAAGATATAATCGGAGGACATGTATGGTTAGGTTCCATTTGTATCCTTGGTGGAATCTGGCATATCTTAACCAAACCCTTCGCATGGGCTCGACGCGCGCTTGTATGGTCTGGAGAGGCTTACTTGTCTTATAGTTTAGGTGCTTTATCTGTTTGTGGTTTCATTGCTTGTTGTTTTGTATGGTTCAATAATACGGCTTATCCTAGTGAGTTTTACGGACCTACTGGACCAGAAGCTTCTCAAGCTCAAGCATTTACTTTTCTAGTTAGAGACCAACGTCTTGGGGCTAACGTGGGATCCGCTCAAGGACCTACCGGTTTAGGTAAATATCTAATGCGTTCCCCGACTGGAGAAGTCATTTTTGGAGGAGAAACTATGCGTTTTTGGGATTTGCGTGCTCCATGGTTAGAACCTCTAAGGGGTCCAAATGGGTTGGACTTAAGTAGGCTGAAAAAAGACATACAACCTTGGCAAGAACGGCGTTCCGCAGAATATATGACCCATGCTCCTTTAGGTTCTTTAAATTCCGTGGGTGGCGTAGCTACCGAGATCAATGCAGTCAATTATGTCTCTCCTAGAAGTTGGTTAGCTACCTCTCATTTTGTTCTAGCATTCTTCTTATTCGTAGGTCATTTGTGGCACGCGGGAAGAGCTCGTGCAGCTGCAGCAGGATTTGAAAAAGGAATTGATCGTGATTTTGAACCTGTTCTTTCCATGACACCTCTTAATTGAGACAGGAGATCCAATGTTTGAAGTCGGAATCAATTTGATTCCATCATACATATTGGAATCGAGTCATACTTAAAAAGTATTCTTTTTTTC--TTTTTTTTTTTTTTTCAACTCATTTCTATCTAATTTCTTTTTTCTAATCTATTTTTTTATGGCTTGGCTAGGTGGGATAGCCGAGCCATTCCCTTTTCTTTATGATACTGGTCCGGGAAAAACCAATAAAGAAACAGCTCTATCCAACGAGCAAAAGGAGAGAGAGGGATTCGAACCCTCGATAGTTCTTTGTTCAGAACTATACCGGTTTTCAAGACCGGGGCTATCAACCACTCAGCCATCTCTCCGAAAGGCAATTTTTTTTATTCCTCCGAATAGAACATAGCCATATGAGTGGATACCACCACTATCGGTAGAAAGATATCAGATGTGAATCTAGAGAATCTAGAGGTCGATCTATCTATCCATAGAAATAGATGCATGATCCAGCATGTCCATTTGTGAAATAAAAAAATTCCATTCCCCTCGACTACATACATGTACGAATAAAGTGGTATAAAAATTAGTATAATAATAAGTTATATAGAGTCAATCAATGTATTCATGGAAAAATCCCCCCATGATGGAGTTTATTATAATTTTTTGGCTGATAGAGGGATCAAATGGTATAGTTCATTTATTGGTAGCTTGGAGGATTAAAAGCATGACTATTGCTTTCCAATTGGCCGTTTTTGCATTAATTGCTACTTCATCAATCTTATTGATTAGCGTACCCGTTGTATTTGCTTCTCCTGATGGTTGGTCAAGTAACAAAAATGTTGTATTTTCCGGTACATCCTTATGGATTGGATTAGTTTTTCTGGTGGGTATCCTTAATTCTCTCATCTCTTGAACCTATTCATCCCAGCTCCAAAAATGAAATGACCCCCCTGAATTCTTTTTGGTTGTGAGACACATTAAAATTTAATATAAATCCCCAAAATGCAAATAAAGAAAAC-AAAAAAAATTAGAGGGGGGTCAAACTTTTTAAATG--AAAAAAAAAAAATGAATAAATAAAATAGTTGGAATCACCCTGAAGAGAGTCTCTGGCCCGGTACTACACAAATAGAATCCAGGCATATATATATCATATATGTGTGGACATATTGCGTATCAAGAACGAAAAAAATGCGGATATAGTCGAATGGTAAAATTTCTCTTTGCCACGGAGAAGACGCGGGTTCGATTCCCGCTATCCGCCCCAATTTTATTTAATTATTTAATATGATAAAGGGTTCGGTATAGTTGGCCGTGATAGTGTAGTGGTTCTACCCCCCCTCTTTTCCTCTCACCCCAAAATAAAAACTAGTAATTAATTACTTAATTAATTACTAGTTAACCGAGTCAAACCTCATT--AAAAAAAAAGATGTTGCGGAGACAGGATTTGAACCCGTGACCTCAAGGTTATGAGCCTTGCGAGCTACCAAGCTGCTCTACCCCGCGCTGAAGAGAAGAACTGAAAACTAATAAAAAAACAAGGATTGAATGCGCCCCTCTACCGTATCTGTACAAATAGAATAGCCCATTTATACAGAATGGTAAAGGGGCCTCTATGATCATCGATCATAGAAATGAAGGGATCTTTTAATCCTTACCAACTTGATCTTGTTGCCCCTGGCAACAAACATGCATGAACCATTTCGCGAAGTATGTGTCCGGATAGTCCAAAGTCTCGATAGTTAGCTCTCGGTCTTCCGGTCGAAAAACAACGTCGATGAAGGCGTGTAGGTGCACTATTCCGCGGTGGGGATTGTAACTTTCCATGAATTTCCCATTTGTCACTCAACGAATGAACTTTGCTTATTTCTTTTTTTGAGGATCGACGAATCAAATGATATTTCTGTTCCAATTTTTTCCTTTTCTTCTCCCTCTGAATCAAACTTTTCCTTGCCATAATGGTTCAGTTCCTATTAGTATCCATGATACAAGTCGAATCCTAGATGTAGAAATATAAGAAGGTGGACCTCCTCCCCATCAAAAGAAATGAGACTATCGCGGATATAACACACTAAAAAATTAACCAAATTTACCCGATGTAGAGGCAATCAAGAAAGCCGCATAAGTGAATATATAACCTACAGAAAAGTGGGCTAATCCAACCAATCTTGCTTGTACAATGGAAAGTGCCACTGGTTTATCTCTCCATCGAATCAAATTGGCCAAAGGTGTACGTTCGTGAGCCCATGCTAAAGTTTCAATCAATTCCTGCCAATATCCACGCCAGGAAATTAAGAACATAAATCCAATAGCCCAAACAAGATGTCCAAATAAGAACATCCACGCCCAGACCGATAAACTATTCATACCAAAGGGGTTATATCCATTGATAAGTTGGGAAGAGTTTAACCATAAATAATCTCTTAACCATCCCATCAAATAAGTGGAAGATTCATTAAACTGCGAAACGTTACCCTGCCATAATGTGATGTGCTTCCAATGCCAATAAAAAGTAACCCATCCAATAGTATTTAACATCCAGAAAACCGCCAAATAAAATGCGTCCCAAGCCGAAATATCACAAGTACCGCCTCGTCCCGGGCCATCGCAAGGAAAACTATAACCGAAATCCTTTTTATCTGGCATTAACTTGGAACCGCGCGCATCTAAAGCACCTTTTACTAAGATCAATGTAGTTGTATGTAAACCTAGAGCAATAGCATGATGAACCAAAAAGTCTCCAGGACCTATTGTTAAGAATAGTGAATTACTATTCTCATTAACAGCATTTAACCAACCGGGCAACCATATACTTCGGCCCGCATTGAATGCCGGGCCGCTCGTTGAAGATAAAAGTACATCGAACCCATATGAAGTTTTACCATGAGCAGATTGGATCCATTGAGCAAATATGGGTTCGATCAAGATTTGTTTCTCCGGAGTACCAAAGGCAAGCATGACATCATTATGAACATAAAGTCCCAAGGTATGGAACCCCAGAAAGAGGCTGGCCCAACTTAAATGGGATATGATAGCTTCTTTATGGTCTAACATTCTTGCCAATACATTATCCTCATTCTGTTCCGGATTATAATCTCTAATGAAAAATATAGCTCCGTGAGCAAAAGCTCCTGTCATGATGAACCCTGCGATGTATTGGTGATGCGTATATAACGCAGCTTGAGTAGTAAAGTCCTGTGCTATGAATGCATAAGCAGGTAAAGAGTACATGTGTTGAGCTACCAAGGAAGTAATAACCCCTAAAGAAGCTAGAGCAAGACCTAATTGAAAATGAATTGAATTATTGATTGTGTCATAAAGACCCTTATGGCCACGCCCCAATCGTCCCCCCGGAGGAATGTGTGCATCTAAAAGATCTTTCATACTGTGCCCAATCCCGAAGTTAGTTCTATACATATGACCAGCAACGAGAAAAATAAATGCAATAGCTAAATGATGATGAGCAATATCAGTCAGCCATAAACTTTGCGTTTGTGGATGGAATCCCCCGAGAAGGGTTAGAATGGCGGTTCCTGCTCCTTGGGAGGTACTAAATAAATGACTACTTGAATCGGGGTTTTGAGCATAAAGATTCCACTGACCTGTAAAAAGTGGGCCTAACCCTTGGGGATGTGGTAATACATCTAAGAAATTATTCCATCGTACGTACTCGCCTCTGGATCCAGGAATAGCGACATGCACTAAATGTCCCGTCCAAGCTAAGGAACTTACTCCGAAAAGTCCTGACAAATGATGATTGAGACGAGATTCGGCATTTTTGAACCACGAAACACTCGGTTTCCATTTCGGTTGTAGGTGTAACCAACCTGCTATTAAAGATATGGCAGAAAGAAATAATAGAAAAAGAGCTCCAGTATAAAGATCTTCATTAGTGCGTAAACCGATTGTATACCACCATTGATAAACACCAGAATAAGCGATATTCACTGGGCCAAGAGCACCCCCTCGAGTAAAAGCTTCCACAGCCGGTTGACCAAAATGAGGATCCCAAATTGCATGAGCAATAGGCCTTACATGTAAAGGGTCCTGTACCCATGACTCAAAATTTCCTTGCCAAGCTACATGAAACAAATTTCCGGAAGTCCACAGAAAAATTATTGCTAATTGCCCAAAGTGAGAAGCAAAAATATTCTGATAAAGACGTTCTTCAGTAATATCATCATGACTCTCGAAGTCATGTGCGGTAGCAATACCAAACCAAATACGACGAGTAGTGGGGTCCTGAGCTAAGCCTTGGCTAAACCTTGGAAATCTTAATGCCATAATGCTTTTCAAATCCTCCTAGCCATTATCCTACTGCAATAATTCTTGCTAAGAAGAACGCCCATGTTGTGGCAATTCCACCCAGAAGGTAATGAGTTACTCCTACAGCACGTCCTTGTACAATGCTCAAGGCTCTAGGCTGAGTAGCAGGAGCAACTTTTAATTTATTATGAGCCCAAACGATGGATTCAATAAGTTCTTGCCAATAACCACGTCCGCTGAATAGAAACATTAAACTAAAAGCCCATACAAAATGAGCACCTAGGAAAAAAAGGCCATATGCAGATAATGAAGAACCATAAGACTGAATTACCTGGGATGCCTGTGCCCATAAGAAATCGCGGAGCCACCCATTAATAGTAATGGAACTCTGTGCAAAGTTTCCTCCTGTGATATGAGTTACTATTCCCTGATCACTTATACTGCCCCAAACATCTGACTGCATTTTCCAACTGAAATGGAATATTACTACCGAAATTGCATTGTACATCCAGAATAGTCCTAAAAAGACATGATCCCAAGCCGATACCTGACATGTCCCCCCTCTTCCCGGCCCATCACAAGGAAAACGAAAACCAAGATTTGCTTTATCCGGTATCAAACGGGAGCTACGAGCAAATAGAACACCTTTCAGGAGTATCAATACCGTCACATGAATCGTAAATGCATGAATGTGATGGACCAAAAAATCTGCGGTTCCTAATGGAATAGGTAACAAAGCCACTTTGCCGCCCACTGCTATTAAATCACTACCCCCCCAAGTTAAACTGGTGCTTGTTGTTGCACCAGGAGCTGTTGCACCAGGCGCCAAAGCATGGGTATTTTGTATCCATTGAGCAAAGACGGGTTGTAATTGTATAGCGGTATCTGAAAACATATCTTGGGGACGCCCTAAAGCGCTCATGGTATCATTATGAATATACAAACCAAAACTGTGAAAGCCTAGAAATATACATGCCCAGTTGAGATGTGATATGATTGCATCGCGATGTCTAAGGACACGATCTAATAGATCGTTGTATCGAGTAGTTGGATCATAGTCTCTTACCATAAAAATGGCTGCATGCGCAGCAGCACCAACTATGAGAAATCCACCAATCCACATGTGATGGGTGAACAATGACAGTTGTGTACCATAGTCAGTAGCTAGATATGGATAAGGGGGCATGGAATACATATGGTGAGCCACAACAATGGTTAAAGAGCCTAACATAGCCAGGTTAAGAGATAATTGAGCATGCCATGACGTTGTTAGGATCTCATATAGACCTTTATGGCCCTGGCCTGTAAATGGACCTTTATGAGCTTCTAAAATATCTTTTAGGCCATGACCAATGCCCCAGTTGGTCCTATACATGTGACCCGCTATCAGGAAAAGAATTGCAATAGCTAAATGATGGTGTGCAATATCGGTCAACCATAGACCCCCAGTTACCGGATCTAATCCTCCGCGAAAAGTAAGAAATTCCGCATATTTTGACCAATTCAAGGTGAAAAATGGGGTTGCTCCCTCGGCAAAACTGGGATAAAGTTGAGCCAAAAGATCCCGATTCAAGATAAATTCATGAGGAAGTGGTATCTCTTTAGGATCTACTCCAGCGTTTAGAAATTGGTTAATCGGTAAAGATACATGTACTTGATGTCCCGCCCAAGAAAGAGACCCAAGTCCTAGTAGACCCGCTAAATGGTGATTCAACATAGATTCTACATCTTGAAACCAAGCCAATTTTGGAGCAGCTTTATGATAATGGAACCAACCAGCAAAAAGCATTAACGCTGCAAAGATTAATGCACCAATTGCGGTACAATAGAGTTGTAATTCATTAGTTATTCCAGATGCTCGCCAAATCTGAAAAAAACCAGAGGTTATTTGTATTCCTCGGAAACCCCCGCCCACATCACCATTCAAGATTTCTTGGCCCACTATTGGCCAAACCACTTGGGCACTAGGCCTAATGTGAGTAGGATCGCTTAACCATGCTTCATAGTTGGAAAAACGAGCACCGTGGAAATACATGCCACTCAGCCAAAGAAAGATGATGGAGAGTTGACCAAAATGGGCACTAAATACTTTTCGAGAGATCTCCTCCAAATCACTGGTATGGCTATCGAAATCGTGAGCATCAGCATGTAGGTTCCAGATCCAAGTGGTAGTATCAGGGCCTTTAGCTATTGTTCTTGAGAAATGACCCGGTCTGGCCCATTCCTCGAAAGAAGTTTTTACGGGATCCCTATCTACCAAAATTTTTACTTCTGGTTCCGGCGAACGAATAATCATTGAGTCCTCCTCTTTCCGGACAACACATACAAAGAGACCTGCCAACTAAATAATTAGCGAACCTCTGAGAGATTTATATATATATAGAATTAGTTTTTTTCTCTTCTATTCTATTTCTATCTCCCATATATCTATTTTCTTTAGTTATTCACTAGAGCAATTATGATTTGGAAGTCGATCCGGGGCAAGTGTTCGAATCTATTATGACATAGCCATGAGGCGCTCAACGGACCTTTTAAATCTTTTAAAATCCCTTTTTGGGCTTTGGATTGATGCAAAACAACTTTTTTGTGCAACCTAGTGCATATTGTATTCGTATCTTAATTAGAAGTGCTTAGAAGTAGATGCTTCATGTTTTACATAGAACATATTACTATTACTCTATTCCAATCTAAATTTCAAATCATGATTCTAAATCATGCGAGCAGCCATTATCCATTACTAAGAGATATCCCAGTATCTTATCTATATTTAGTCATTTGAAGGTCTCTTTTATTAGTTTTAATAGTAATTCGTTTTATCACTAG--AAAAAAAAAAAAAAAAAAAGAAAGATATTTTGTACTCTATCTCTCTATCTTTTATTCCTACGAAATACCAAACGAAATAGAACGATTTTAGAAAGGATATAATGAAATTCTTTGATTGGTTTTCCCAGAGGAATGATCATTTTATTTGACTGATGGGGTCAACAAACAATTAATTCTAACAAATATAAAAAATTCTAACTAAATAATAAATAAACAGAGTCTTCTTTTATTCGAAACGTCTAGTGATCTTCAACCAATTATGTGCTTCAATATAATTACCAGGAGTAAGCGCTATAGCCTGTTTCCAATACTCAGCGGCTTGATCGAACCAAGCCTCTGCAATTTCAGAATCTCCCTGTCGAATGGCTTGTTCTCCCCGGTCGGAATAGGCCGGTCAATTCCTTCCCTTAGAACCGTACTTGAGAGTTTCCTAACTCATACGGCTCCGCCGTCAATTCTTTTGGTATCCCATTTTAATCTACCATATCTAACTGAATGAGATTCCTCATAGATCTATCCCATTTTTCGGGCTAACCAAAAGAGGTTAATTACATGAGTTTCAAACTTTAATTTGGATTAATAATCGGTTTTAGTTTTATCTTTTCTCCTACCTTCAGAAGAATAAAGCATAGGCATTTCCCCTTATTGTTATAATTTTCTGAAAGGTAACTATCTCGGTTTCATATAGAAATTTATATAGAATCTTTGAAAAAGACTTTCCTTCATAAGAAAAGACTTACTATCTTTGGGATCTGATCCTACACCGCTGCTCAATACTTTAGTGGATCGACTCTATTACATAAGTTGATTCCTAACTTTTATATCACATTATGATATGACCATAAGTAAGCAGTTCTTATTGTATCGGCCTAAAACCTCGCTAATTGATCTTTACGGTGCTTCCTCTATCAATTAGATCCTTTATCCATAGAATAAAGTAGCTAGGCATATCTATTTCTTCATATTTCGGCTTCTATGAAGTTTCTTTGCTACAGCTGATAAAAATCGTTGTTTTAGACGATGCATATGTAGAAAGCCC-TTTTTTTTTTTCTAGTATTTACTATCTAGTATTTACTAGCAGATTTTATCTTTCTTTTTTTCTTTCTATTTCTATAGTGGAGATAGTCGCACGTAATGACAGATCACGGCCATATTATTAAAAGCTTGTGGTAAGAATGGATTTCGTTCTAGTGCTCGAAAATAATATTCCAAAGCTTTCGTATGTTCTCCGTTACTTGTGTGGATAAGGCCTATGTTATAGAGTATATAACTTCGATCATAGGGATCAATTTCTAGTCGCATAGCTTCATAATAATTTTGTAAAGCTTCCGCATAATTTCCTTCGGATTGAGCTGACATCCGTTACGGTCGTCATTCGAGTCAAAGAATCTCCGTTCCAGAACCGTACGTGAGATTTTCATCTCATACGGCTCCTCCCTTATGTGCATAATGAGAATAATACATGGAATCAAAAAAGATTAAAACATTCTCATTATTAACTGAGCAGGGCTAGTGTTTTTACAAGAAATCTCTAGCCAACCTCCCTGCAAGAGATCTTTTCTTAACATCAAGTGTGTTGGTACTAGATAGAAATGATAACTCCAACAATTTCTTTGTTCTCAACGCCTCCTAATTTCTAGGAATTAGTCACTTCAACAGCCTTCGATGGTTATACGAGTATCCAAAATACGAACGAGATGGATGTTTGTTGTCCCAACCATTCTTTTTAGTCCCCAGCCCGAAGGGGTAATTTATAACAAAGTTTTTTTGTTGTTGATTCCTAGGTGTAGTGCTTCTTCCTCTATGCCGCCTATTGGTACTTGTGGGGTAGGATTGACCTGTAATACAGAACCTCTAGGTGTAACCTTTCGCTTAATACTAGAATCGACAATTGAAGTAGAGCATCTGAGGCCGCATTAATCGAGGATACACGACAGAAGGAATTGTTTTATTTCCAAACTTCACCTTCAACAAGCGTAGATTTATTTCAAAAATTTTCTTTTTATCCCGAATCTTGTGTCTTTCTCCTAAGACTGAGAGCAGTAAAAAAAAATAATCAAATCACACCATCTCTGTAATAGGTAAATGCCTCTTTTTCTACTGAAGTTGTCGGAATTATTCGTAATAAAATATTGGCTACAATTGAAAAGGTCTTATCAATAAAATTTCCATTTATCCGCGATCTAGGCATAGGTAGCAGTCCATTCTATAATTCTTCTCATTACCTCTCGTGGGAAAACGATCCCACAAAGAAAAGAATTGTACAGTACGAAATAACATAAAAACAGATTCATTTCAAAAAAAAAA----AAAAGATATGGGCTTTCTACTCAAATTGTTCTTTTTTGACATTGACATGAATCGATAAGAAATAAGAAATATTGGAACCCCATTAGATTTCACCCAAATGTAGTAATATACCAATGAAGGCAACTAATTCGATTTCATTGAAGTTAGAGATTAGGATAACTCGAGAAGTTTTGATTGAATTATGATCCAAAGAAGAAAAAAGATCGAATAATCATTCTATGGTGAAAAAAGAATAACTGTCTATTTTGTGTTGTGTGCATAGCAAATATACACTATACAATCAAATATAAAAATCCTTGGAATGTTTTATAAATTTGTAATAGATCTATGGGGGAAGGGGTTTGTTGTTGAGAACTCTAAAACTGGAAAAGAATTTGAGAATTCTTATGGTACGATGGAATCATAGTCTAAATAAAATTATGATCTAAAGGTTTAACCATAGTCTAAAAAATCTAGACCCATCCATCAGTCGATTCGGTCTAATTCATTGATTTAATCTGGTATAAATATCAGAAAAAGAAGGGAACATCGTCTTCACAAATATGAATAGACTTTTTTTTAACAGTTTTTCACAAGAAAATTTTTTTTTCTTTATCCCCCAAACCACGAAGGAAAGATCTTTCCTTGATGAAAATTTTCTTTATAGTTAGAATTGATTTGATTGATCGTGCCTAGCCAATAATCTAATATGAATGACTCGCTATTCACTCGGTTTTTGGGTCATAATCATTATGTAGGAGAGATGGCCGAGTGGTTCAAGGCGTAGCATTGGAACTGCTATGTAAGCTTTTGTTTACCGAGGGTTCGAATCCCTCTCTTTCCGTACCTTCACCTAATATACCAATGTTACTGACCGTAATGTATCAAATAGCAATAGATACCATTATTCCAACAGTTAGCCCTTTCTTTGATATAGATTTTCTCTATTTCGAATTGCTGTGACACGGAAAATTAGAAAGAGTAGACAAGGAATGAAAATTTCCCTGCTGGTTTATGATACATAAATGGGAGAAAAATCCGAGTCAAAGCCTTATTTATCTTAACCTTAGGTCAATTTACTTCGCCGAAAGGTAGCAAAATTGTCCGAACCCTTGTTTTTTTTAGTTAGGTTTAAGTCTGACGAGAATAATATTCTACGACTAGCAATTCATTTATTTTCAAACCGACCCATTTACTATCTATTATTTGATTGACTAATCCTTTATATTGGAATGGGTAAAGAGTCAAATGGTTTGGCAATTCCTCATGAGGGGATGAATTGAGAGAATTCTGAATCAGAGCTCTGGATTTTTGTTCATCCCTTGCCGTAAGAATATCTCGGGGTTTGCAACGATAACTTGGTATATCTACTATACGACCATTAACTAAAATATGTCTATGGTTAACTAATTGGCGGGCTCCGGGAATAGTCGAAGCCATACCCAATCGAAAAAGGATGTTATCCAAACGCATTTCAAGTAATTGTAATAAAACCTGACCTGTTGACCCTTTGGCTTTTCCGGCGATACGAACGTATTTAAGTAATTGTCGTTCTGTAAGACCATAATGAAAACGCAATTTTTGTTTTTCTTCTAGACGAATACGATATTGAGATTTTTTCCCGGAACGCGATTGGTTTCTAAGATCATTTCCGGCTATAGGCCTTTTATTAGTTAGTCCTGGTAAAGCCCCTAGACGGCGTATTTTTTTGAAACGAGGTCCTCGGTAACGCGACATAAAGACTCCTTAATTCTTAATTTATATTTAATTTATTTTATTTAAAATTTCATTTTACAGCAAAAACCTAAATTAAAACTGAACTAAATGATAAATGAAGCGAAATCTACGGAAGTATTGTACTAGAAAGAATAATGAGATGAATTATATAAATATTCAAACCCCCTTCTATTATATATAGAAAAAAAAAAATCCTTTTCTTGACATAGTTGGAAGTTCCTATAACATTATTAACATAATAAATCAGTAATCTTTGGAAAAATCTTTGGAAAAGGGGGAAACGCTTTTTCAATATTCTTTGATTTCAAAGGGACATTATCAATCATGTAAAAAATAGAATAAATAGAGAAAAGCCGGCTATCGGAATCGAACCGATGACCATCGCATTACAAATGCGATGCTCTAACCTCTGAGCTAAGCAGGCTCACATACACATAACATAAATTTTACATGTATAGGAATTTAATAAACTATTGGAATTTTAGTCTTAGCTATTAACTAACTATTCTATTATTTTCATTCTTAGCTATTCAATTCAGAATTTCTATGAATAGAGAAAAGAATAGAATTGAAAATAAATATTGAATATTATAGAACATAACAATTAATATAGCGATACGATATATTACGATATATAATTTTTATTTATTTATCACAATTCTATATTATTAATTAGATATATATATTAGTAATTAGATATATATTATTAATTAGATATTAGATAGTAATATTATTACTATATTATTAGATAGTTTTTATTTTTCGTTTTTAAATTCATTTGCAATTTCTTTTATTACATTTCGATATTTTATTCCATATCATATATTTCTAATTATTAAATTAGAATCTTATTAAAGGTATAGAATTCTATATACATTGTAATTTTATATACAATATTATATATATTTATATATTCTATATATAATAGAAATATATACAAAATATACATTTACATATTGCTTTGTTTTCTATATCTATTTTCTATAGATTTCTATATTACATAATAAATTTAATCTAAGATAAGTTTAATCTATTTAATCTAATATTTAATCTAATTATTAATCTAATTAATTCATTCTAATTATTAATTAATTATAATTTTTTTTTTTTTTTTTTTTTTTTTTCTAATCTAATTAATATTAAAATATTAATATATTAATGGACTAGTTAATTATTTAATTATAACTAATGAGCCATTCCTCCGCTTTCATTCGTAAAGGCGGAAGTTAAGACGAAAAAAAAAAAAAAGAATCGATCGTTCAAGTATTCCAAATTACATGAGAAAAATGATAAAGGGAGAAAGATATATATGTGGTATATATCCATCTAATCTATATTGAATTGCGGATGCAAAAATGATAGAATCATTTTTGATTGAACCAAATAAAGGTCTCCTCAAATATGGACCTCCTATACCTATAGAAGATGAAAGAAGATAGGCAAGAAAAGAAGAGAAAACACTTTTCGAGATAGGAATCGGTATCTAATGAATTTAACGATTCCAGTATAAACGAAAGAAAAAGGAAACGACACCACAATGAGATCTTAATCTCAAAACAAAGGGGGGATATGGCGAAATTGGTAGACGCTACGGACTTAATTGGATTGAGCCTTGGTATGGAAACCTACCAAGTGATAACTTTCAAATTCAGAGAAACCCTGGAATTAATAAAAATGGGCAATCCTGAGCCAAATCCTGTTTTCGAAAATAAACAAAGATTCAGAAAGCGAAAATAAAAAAAGGATAGGTGCAGAGACTCAATGGAAGCTGTTCTAACAAATGGAGTTGACTGCGTTGGTAAAAGAATCCTTCCATCAAAACTTCAGAAAGGATGAAAGATAAACCTATATACATACGCATACGTACTGAAATCCTATATCAAATAATTAATAACGACCCAAATCTGTATCCGTATTTTTTTATATGAAAATGGAAGAATTGTTGCGAATGGATTCCACATTGAATAAAGAATTGAATATTCATTGATCAAATCATTTACTCCATAGTTTGATAGATCTTTTGAAGAACTGATTAATCGGACGAGAATAAAGATAGAGTCCCATTCTACATGTCAATACCGACAACAATGAAATTTATAGTAAGAGGAAAATCCGTCGACTTTAGAAATCGTGAGGGTTCAAGTCCCTCTATCCCCAAAAGCCCATTTGCATTTGAGTCCTTAACTATTTATCTTATCTTTTTTTTTTCGTTAGCAGTTCCAAATTCGTTGTCTTTCTCATTCACTCTACTCTTTCACAAACGGATCTGAGCGGAAGTGCTTTTCTCTTATCACAAGTCTTGTGATATATGATACACGTACAAATGAACAGCTTTGAGCAAGGAATCTCCATTTGAATGATTCACGGTCCATATTATTATTCGTACTGAAACTTACAAAGTTTTCCTTTTGAAAATGAAAATCCAATAAATTACAGGGCCTGGATAAGACTTTGTAATACCCTTTCGTTTTTTAATTGACATAGACCCAAGTTATCTAGTAAAATGAGGATGATAAATCGGGAATGGTCGGGATAGCTCAGCTGGTAGAGCAGAGGACTGAAAATCCTCGTGTCACCAGTTCAAATCTGGTTCCTGACACATGATTAATTTGTATGAGTATCTATTCGACAAATTAATTGATATGGATCGGCATACATATTTATTAAAAATCTAGATTATAATCTAGATTTTTATCCAGCTAGGTGTTTAGAGATAGAGATATACCCCATCTATAAAATAGATAAAATAGATGGGTAAAGAATATATTCTATAAAGGTATGTAAAAAAATTAGACTCTATTTCCTCTTCTTTTTTATTTCTACTCTTGTTCAAATAGAATGTTAATACTTCATACACATATACATATTCGAAAGGTTAAATTAGTCGGTTGAAAAAACCCAAAAGTTTAGTCTAGAGGAGTTAAAGGATGAGAATAAATAAGATTCAGTTCAGATACAGTACAAATAAAAGAAATCCGATCCCCTTTCAGTTCTTTGTATTTTTGTTCATATTCTATTTCTTCATCCCTTCCTACATGACTTTATAGAAACCGTCTAAGTGATGTGCGCAGTACAAAGTTCATGATGCAGGATTCATTTTGTTCATCCTATTAACTCGGTTCATCCGAAATAAGTATCTTCCAAATTTGAGAATCCCAACGATATTGTCTTTTCTTTTTTTTTTTTTTTTGTTGTTGTTAGCCCATCCATACCATAAGACAAATGAAACTTCAATTACTTTAGTTTAATCTAAAACAGAACGTACAATCCTTGAATATCTGGAATTCTGGAATTGTCGAAGTGAAGATTAGTTTCTTATCATTCAATGAGCATCTTGTATTTCATAAAAATTGGGGGCAATATAATCCTTACGTAAGGGCCATCCTATCCAACTTTCGGGCATTAAGATACGTTTTAAGCGCGGATGATTATCATAAGAGATTCCCAACATATCATAAGATTCCCGTTCTTGAAAATCTACACTTTTCCAAACCCAGAAAACAGACGGAATTCTAGGATTCCTCCTTGTAGCAAATACTTTTATGCACACCTCTTCTGGTTGATCTACACCATATTCTATTCTCGTAAGATGATACACACTAGCTAATAGGCCACCAGGTGCTACATCATAGGCACATTGGGAACGTAGATAATTGTAACCATATACATATAAAATGACAGCAATGGAATACCAATCTTCGGGCTTTATTTGTAAAGTCTCTATTCCTTGGTAATCAAAGCCCAAAGATCTATGAATTATCCCATGCTTGACTAGCCAAGCAGACAAACGACCCTGCATCTTTTTTATCTCTCCCGCATTTTATTTGTATAAGTATTTCACATTTACGATGAAATTTATGAGGATTGACCTTCTACTTGTTATTCTATACAAAAGAATTCTGTCTAATTTACTAATTCATGGGAGGATACTGAACTTTTGTATTTGAAAAATATTTCACGAGGGACCTCTGAGGTAGATGGCGGTTGATAAAGTAATCCTTGATTATAATTTCCAGTATTCATACTGCGTCCAACATGAAATTTATGATTGGTAGTAAAACACCGATTCTCCCATTGAGACCTAATTCTATCTTCATAGATTTCTCGAGATATTTTCTTACGAAGTTTTGTTATAGCATCTATAACTGCTTCCGGTTTAGGTGGACAGCCTGGCAAATAAACATCCACAGGAATTAGCTTATCGACTCCCCGAACAGTACTATAAGAATCGGTACTGAACATCCCTCCTGTAATTGTACATGCTCCCATAGCAATAACATATTTTGGTTCAGGCATTTGCTCATATAATCTCACTAAAGAAGGAGCCATTTTCATTGTTACTGTTCCTGCTGTTAAAATTAGGTCTGCTTGTCTAGGACTCGATCTTGGTACCAGTCCATAACGATCAAAGTCGAATCGTGAACCTATTAGTGAAGCAAATTCAATGAAACAACAACTAGTACCATAGAGAAGGGGCCATAAACTAGAGAGTCTTGACCAATTTGAAAGATCATTTAATGTAGTTGAAATAACTGAATTTTGGGTTGTTCGATCAAGTAGGGGAAACTTAATGGAATTCATAACTGTCTCAATC--TTTTTTTTTTTTCTTTTTATTGTCTGAATATTCAGGAGCTAAGACCATTCCAATGCCCCCTTTCGCCATGCATAAACTGAACCAACAATTAAGATAAGCACGAAAATGAAAGCTTCTATAAATACAGATACACCCAATACATCGAAACTCATTGCCCATGGATAAAGAAAAACTGTTTCAACATCAAAAACAACAAAAACTAGAGCAAACATATAATAACGAATTCGAAATTGTAACCAAGCGTCGCCCATTGGTTCTATACCCGATTCATAACTAGAAAGTTTCTCTGGTCCTTTGCTAATAGGGGCTAAAACTCCGGAAATAAAAAATGCCAAAATAGGAATAAGACTTGATATTATTAAAAATGCCCAAAAAATATCATATTCGTAAAGCAGAAACATAGACGCACTCCTATGAATGTGGAAAATATAACGGATTAGTCGATTTGAATTAGAATTGTCAAGTCATCCATACCTTTTTAGTCAAAACAAACAAGAATTCATTTTGATCGAATCGGCTAGTTTTGTTTGTTTACTGTGAGGCATGTCTCGTTTCAAGATTCATCGACTGGAATCCTATTTCCATTAAACTTATTTCTTTCGATATAATTTTATTTCGATATAGTTAGTATAAATAGATATTGCCTTTATACAAATAAAATTCTCTTATTATCTAGGATTCTCTCTAAAGAAAAGAAATTCTAAAATTCTAACTAAAATTCTAAATATAAATAGAATTTTCATTTTTTGTTTAGAATTTTTAATTTAATATTTTTAATTCTATTTTTTTTTTTGAATTCAATTTTATTTATTTATAATTTATAGGGCTATACGGACTCGAACCGTAGACCTTCTCGGTAAAACAGATCAAACTCATTATTATCAAAATGATCCGAACTGTTTCAAAGACCCAACATGCATTTTTTTGCATTGGGCTCTTTTATTAACTGATATAAATATCAGCCAATCCGCCATATTTTTTCTTGACAGAAAAATAAGGAGATGGCTCCCCGTGCTCTGATTCATTCTTTTGATTTTGATCCAGGAGCACTACCAAAGTGTTTCAAAAAAGGGTTATCTTGACGTAGGTCGGCCTTTGGCCTAGATCAACTTAAGTTAAATAAAGTCTCTATCGCTCTGCCTAAAAATCAAATATGAAACTTTATACACCTTAAAGTTCATAGGACGAAAAGATATTTTTTTGAGGTCCTTATACTCATTATGCCTAGCCTTGAATAGACTGGGTATTCACCTTATCAATATCTCAAATCAATGACGGGTTCTGTTTGGCACCTAAATTTAATGGGCACCTGAATCAGACTGGACCATTTGTCAGGCTATTGTTCCCTCAAAGTTATGGAGTAAGACATCGATTTTTCAATAAGATCAATTCTTTTGATTGCATGATGGACTCCTCTGAAAAACATTGGCGCGCGTGTAAACGAGGTGCTCTACCTAACTGAGCTATAGCCCTTAGTGCTTGCGATACATATTTTATCATGTAGATAATTTCTTGTCAAGATGACTATTCTATGATCCAACATCATAGCTGTTTGATTGGTATTGCTTATAAGTAATATGATATTTATAATCTATCGATGCGATAGGTCTCGTTTGGTTCTCTTTGGGATGATAAATGACCTACTTAACTCAGTGGTTAGAGTATTGCTTTCATACGGCGGGAGTCATTGGTTCAAATCCAATAGTAGGTAGAACTTATTGGATACCAGAGTCAATGGTATCTAATAAGTTTTTCTATCCACCTTCTTTTAGTTTATTGATTTTGTATTTTTCTATTTCATTTTTTTTCGTTGAATTATAATCTGATTCCGATTGATTGTATTCAATCAAGCGGAATCAAATCAAAATAGGATGTATAAACAGGGCTTCTTTTGATTATTCGGACGAACCTAGTTACGAAATCACATTGATAGCTTCGACTCGTGTCCTAGCTCGTCTGAGAGCTAGATTTGCCTCAATTATTTGCCTCTTGCCTTCAGCTTTCTTCAAATTAGCTTCTGCTATTTCAAGAGTTTTCTGAGCTTCTTGTGGATCAATGTCACTACTCTTCTCCGCATCATTTACTAAAACAGTGATCTCATTATTGCCTATTCTAGCAAAACCACCCATCAGAGCCATCGTTAACCATTGATCGTTAAGGCGTATTCTCAAAATACCTATATCTATAGCTGTGGCAATAGGGGCGTGATTTGGTAATACGCCAATTTGGCCACTATTAGTAGATAAAATGATTTCTTTCACTTCGGAATCCCAAACAATTCGATTAGGGGTCAGTACACAAAGATTTAAGGTCATTTCTTCAAATTGCTCTCCATTTCTAAGTTCATAGCCTTTGCAGTAGCCTCATCGATGTTACCTACCAAATAAAAGGCCTGTTCAGGAAGACCATCTAATTCTCCGGAAAGGATCAATTGAAATCCTCTAATTGTTTCTGCTAGACCAACATATTTTCCCGGAGAACCGGTAAATACTTCTGCTACGAAAAACGGTTGTGATAAAAAACGCTCAATTTTTCGTGCTCTTGCTACGGTTAAACGATCCTCTTCAGATAATTCGTCCAACCCAAGGATAGCTATAATGTCCTGAAGTTCTTTGTAACGTTGTAAAGTTTGCTTAACTCTTTGCGCAGTTTCATAATGTTCCTCACCAACGATTCGAGGTTGAAGCATAGTTGACGTTGAATCTAAAGGATCTACTGCTGGATAGATACCTTTGGCAGCTAATCCTCTTGATAGTACGGTAGTAGCATCTAAATGTGCAAATGTCGTAGCAGGAGCAGGGTCGGTCAAATCGTCTGCAGGTACATAAACTGCTTGAATAGAAGTTATGGACCCTTCTTTAGTAGAAGTAATTCTTTCTTGTAAAGAACCCATTTCGGTACTAAGGGTGGGTTGATAACCCACAGCGGAAGGCATTCTACCCAATAAAGCAGATACTTCGGATCCTGCTTGGACAAAACGGAAGATATTGTCGATAAATAGAAGTACGTCTTGTTCATTAACATCGCGGAAATATTCCGCCATAGTTAGGGCAGTCAAACCAACTCTCATACGAGCTCCCGGCGGTTCATTCATCTGACCGTAAACTAGAGCTACTTTTGATTCTGCAATATTTTGTTCATTAATCACCCCAGATTCTTTCATTTCCATGTAAAGATCGTTTCCTTCACGAGTACGTTCACCTACTCCGCCAAATACAGATACACCCCCATGGGCTTTGGCAATATTGTTAATCAATTCCATAATGAGTACTGTTTTACCCACCCCAGCTCCCCCGAATAATCCGATTTTTCCTCCACGGCGATAAGGGGCTAAAAGATCTACTACTTTAATTCCTGTTTCAAAAATAGATAATTTTGTATCTAACTGTATAAAGGCGGGTGCAGATCTATGAATAGGAGATGTTGTGCGAGTATCTACAGGACCTAAATTATCAATAGGCTCTCCAAGCACATTGAAAATTCGTCCGAGAGTCGCTCCACCGACCGGAACACTTAGAGGAGCTCCTGTATCAATCACTTCCATTCCTCTCATTAGACCATCTGTAGCACTCATAGCTACAGCTCTAACTCGATTGTTTCCTAATAATTGCTGTACCTCGCAAGTCACATTAATTGGTTTACCGACAGTATCTCGACCCTTAACTACCAGAGCGTTATAAATATTAGGCATCTTGCCCGGCGGAAAGGCTACATCTAGTACCGGACCAATGATTTGAATGATACGCCCCAGGTTTTTTTTTTCAAGCACAGAAGCCCCAGGACCAGAAGTTGTAGGATTGATTCTCATAATAATAAATAAAGTAAAATATTGCGAAATTTTTTGCGAAAATTATCGAATTCAAAAAAAAAATAAATAAATAAATGTCCGATAGCAAGTTGATCGGTTAATTCAATAAGAAATGGGAGTTAGTACTCAATTTTGTCAGTACCATCCAACCGAATTCAATTGTTTACTTATTCAATAAGATAAGTGAATTTGAAAATTCAACCAACCCATTTTCAAAATATCAAAATATGAAGTGAATGAATAAGAATCTTGAGAAAGTCTTTGATTTGTCTATCATTATAGACAATCCCATCCATATTAATTATCTACGGATTTCGAACTTGAACTCTATTTACGATTCATTATTTCTATCTCATTGGCCC-TTTTTTTTTTTTCAGTATATCCATTTACACCTAGCCTATTCTTTTCATTTTTTTTTTTTTTTCTTTTTTATACCTTTTCATAGACGAATTCCACAGATTTTCACATCTAGGATTTACATATACAACATATATCACTGTCAAGAGGGAATTTATTATTATTTAGGTTATTTAGGTATTTCGATTCAAAAAAGGGGGTAGGTAAAAAAAAAGAATTGGGTTGCGCCATATATATGAAAGAGTATACAATAATAATGTATTTGGTGAATCAAGTACCATGGTCTAATAATAAGCACTCTGATTAGTTGATAATATTAGTATTAGTTAAGAATTTTGTGAAAGATTCCTGTGAAAAGTTTCATTAACGCCTAATTCATGTCGAGTAGACCTTGTTGTTGTGAGAATTCTTAATTCATAAGTTGTAGGGAGGGATTTATGTCACCACAAACAGAGACTAAAGCAAGTGTTGGATTCAAAGCGGGTGTTAAAGATTACAAATTGACTTATTATACTCCTGACTATGAAACCAAAGATACTGATATCTTGGCAGCATTCCGAGTAACTCCTCAACCTGGAGTTCCACCTGAAGAAGCAGGGGCCGCGGTAGCTGCCGAATCTTCTACTGGTACATGGACAACTGTGTGGACCGATGGACTTACTAGCCTTGATCGTTACAAAGGGCGATGCTACCACATCGAGCCCGTTGCTGGAGAAGAAAATCAATATATTGCTTATGTAGCTTATCCTTTAGACCTTTTTGAAGAAGGTTCTGTTACTAATATGTTTACTTCCATTGTGGGGAATGTATTTGGGTTCAAAGCCCTGCGCGCTTTACGTCTGGAAGATCTGCGAATCCCTCCTGCGTATTCTAAAACTTTCCAAGGACCGCCTCATGGCATCCAAGTTGAAAGAGATAAATTGAACAAGTACGGTCGTCCCCTGTTGGGATGTACTATTAAACCTAAATTGGGGTTATCTGCTAAAAACTACGGTAGAGCGGTTTATGAATGTCTCCGCGGTGGACTTGATTTTACCAAAGATGATGAGAACGTGAACTCCCAACCATTTATGCGTTGGAGAGATCGTTTCGTATTTTGTGCCGAAGCAATTTATAAAGCACAGGCTGAAACAGGTGAAATCAAAGGGCATTACTTGAATGCTACTGCAGGTACATGTGAAGAAATGATAAAAAGGGCTGTATTTGCCAGAGAATTAGGAGTTCCTATCGTAATGCATGACTATTTAACAGGGGGATTCACTGCAAATACTAGCTTGGCTCATTATTGCCGGGATAATGGCCTACTTCTTCACATCCATCGTGCAATGCATGCAGTTATTGATAGACAGAAGAATCATGGTATGCACTTTCGTGTACTAGCTAAAGCGTTACGTTTGTCTGGTGGAGATCATGTTCACGCTGGTACTGTAGTAGGTAAACTTGAAGGGGAAAGAGAGATCACTTTGGGCTTTGTTGATTTACTGCGTGATGATTATGTTGAAAAAGATCGAAGCCGCGGTATTTTTTTCACTCAAGATTGGGTCTCTCTACCAGGTGTTTTGCCCGTGGCTTCAGGGGGTATTCACGTTTGGCATATGCCTGCTCTGACCGAGATCTTTGGGGATGATTCTGTACTACAGTTCGGTGGAGGAACTTTAGGACACCCTTGGGGAAATGCACCGGGTGCCGTAGCTAATCGAGTAGCTCTAGAAGCATGTGTACAAGCTCGTAATGAGGGACGTGATCTTGCTCGTGAGGGTAATGAAATTATCCGTGAGGCTAGTAAATGGAGTCCTGAACTAGCTGCTGCTTGTGAGGTATGGAAGGAGATCAAATTTGAATTCGAAGCAATGGATACTTTGTAATTCAGTAATTACCGTTCGTTCTCTTAATTGAATTGCAATTAAACTCGGCCCAATCTTTTACTAAAAGGATTGAGCCGAATACAAAAATTCTATTGCATCTATGTTAGATAGATACATACTTATATAGATATACAAGATTTTAAATTAAATAAAAAATCTAAGACTAAACAACTCAAATGTTTCTATTGTTGTGTTGGATCCACAATTAATCCTATGGATCCTTAGGATTGGTGTATTCTTTTATGTCCCGCAGTTTCCATGGATCGAGCTAAGTATCACAACTTTTTCTACCCATCCTGTATATTGTCCCTTTTCGTTTTGTGTTAAAATAGAAACTGAACTTATTACTTATTATTAGTTAGTTATTAGACGAGATTTTACGAAAAAATAAAATTATTTAATTTATTAGGGGAGAACAAAGATTTCTTTTTTTTTTTTTT--CAATACTCACACTCCTTATTAGTTAATAATCCTAGTGATTCGATTTATATGTTTATTCTGATAGGAAATAGGATATTCAAATAAATGATTTTTCATTGAATGACTATTCATCTATTGTATTTTCATGCAAATAGGGGGCAAGAAAACTCTATGGAAAAATGGCAGTTCAATTCGATGTTGTCTAAGAAGGAGTTAGAACACAGGTGTGGGTTAAGTAAATCAATGGACAGTCTTGGTTCTATTGAAAATACCAGCGAAAGTGAAGATCCGAATCGAAATGATATGGATAAAAACATTCATAGTTGGAGTGATAGTGACAGTTCTAGTTACAGTAATGTTGATCATTTATTTGGCGTCAAGGATGTTCGGAATTTCATCTCTGATGACACTTTTTTAGTTAGGGATAGTAATGGGGACAGTTATTCCATATATTTTGATATTGAAAATAATATTTTTGAGATTAACAATGATCATTCTTTTCTGAGTGAACTAGAAAATTTTTTTTATAATTCTCGGAATTCTGGTTATCTGAATAATGGATCTAAGAGTGACGATCCCTACTATGATCGTTACATGTATGATACTCAATATAGTTGGAATAATCACATTAATAGTTGCATTAACAGTTATCTTTATTCTCAAATCCGTATTGATACTTACATTGTAAGTGGTAGTGACGACAATTATAGTGACAGTTACATTTATAGTTCCATTTGTGGTGAAAGTAGAAATAATAGTGAAAGCGAGAGTTCCAGTATAAGAACCCGCACGAATGGGAGTGATGTAACTATAAGAGAAAATTCTAATGATCTTGATGTAACTCAAAAATACAAACATTTGTGGGTTCAATGCGAAAATTGTTATGGATTAAATTATAAGAAATTTTTTAAGTCAAAAATGAATATTTGCGAACAGTGTGGATATCATTTGAAAATGAGTAGTTCAGATAGAATCGAACTTTTGATTGATCCAGGCACTTGGGATCCTATGGATGAAGACATGGTCTCTCTGGATCCCATTGAATTTCATTCAGAAGAGGAGCCTTATAAAGATCGTATCGATTCTTATCAAAGAAAGACAGGATTAACTGAGGCTGTTCAAACAGGCATAGGCCAACTAAATGGTATTCCCGTAGCAATTGGGGTTATGGATTTTCAGTTTATGGGGGGTAGTATGGGATCCGTAGTCGGGGAGAAAATTACCCGTTTGATCGAGTATGCTACCAAAAAATTTCTACCTCTTATTATAGTGTGTGCTTCTGGGGGTGCGCGTATGCAAGAAGGAAGTTTGAGCTTGATGCAAATGGCTAAAATATCTTCTGCTTTATATGAGTATCAATCAAATAAAAAATTATTTTATGTATCAATCCTTACATCTCCTACTACTGGTGGGGTGACAGCTAGTTTTGGTATGTTGGGGGATATCATTATTGCCGAACCCAATGCTTACATTGCATTTGCGGGTAAAAGAGTAATTGAACAAACATTGAATAAAACAGTACCTGAAGGTTCCCAAGCGGCCGAATATTTATTCCAGAAGGGCTTATTTGATCTAATGGTACCACGTAATTTTTTAAAAAGCGTTCTGAGTGAGTTATTTCAGTTCCACGCTTTCTTTCCTTTGAATCAAAATTCAATCAAGTAAAGTATTAAGTTCAATTATTTTATTTGTCGTAAACAAGTAGTTAGTTTATCGGAATCAAAGTAAAAATCAGAATAATGGGATTTTATTTGGTGACATAAAATCTAATTGTAGAAAGAATCAAAAGTTGCGGATAATTCTTTTTTTTTTTTTTTACTAATATTTCTGATTACTAATCAGGAATATTAGTAATCAGGACGCCTCTATAAAATAAATATAAACTCTATAAATATAAAAGGGTGAATTCTTTCTTTTTTGAAATTAGGCAAATAAAACGAAGTTCATCTTCCCTTCTTACGTATGTATATATAATTAATTTATATATAGAAAATATAAAGTTTTGTATCTTTCTATATCTCCCGAGAATCTCGTTTTGACTGAGAATCTCTGTTGGATGAGATTCTAACAAATCTTTCGGTAATTTGTAAAAAACTTTTTCTTTATTTAATTTAATTAGAAGACAAGAACAAAAGAAGAAGAAAAAGGGAAGAATAATAAAATCCATTATCATATATCTTTCTTTCATATTGAAAGATGAATAAATCCATTATTTAGTTCTATATTCCTTGCATTTATTATAGATACTCACTTAGATATATACTTCGATCTATATTAATTATTAATTAGAATTACAATTAAATAATTTTACAATTTAATAATTAGAATATAATGATAAGAATCTAATTAATAATTAATTAAATTTTATATTATTAGATATTAATTATATACATACGATAGGAATTAATAAGAATTGAATTCTAATTCTATAATTTAATTCTATAATTCTGAATTTAGAATTCTTAATTATAATTATTATAAGATATCTTTATAACAATATAATAACAAGTACAAATAGTAAATCGAGGTATTCATTCTATGACAACTTTCAACTTTCCCGCTATTTTTGTGCCTTTAATAGGCCTAGTATTTCCGGCAATTGCAATGGCTTCTTTATTTCTTCATATTCAAAAAAACAAGATTATTTAGATCCGATAGGACAAAATCTCATCTA--TTTTTTTTTTTTTTTTTTCAAAACTTAGACTTGTATCATAACCATAATACAAATATCTATTTATTGGAATATGGTATAACATGCGGCTTATGCCGAACATAAATAAAAAGAGTTCTTATGCATACAGAAAATGATATATAGATAAAAAAATTCTAATTCTAGCTATTTTCAAATAGAATCAGGATTGGCGGATTCGGAAATGGAAAGTCTATGTGTATGTCGATATCTTTAGTAGGATCATGTGAAGGGGATGTTATTTTTTTAGATCTAACCAATTTGATGAATTACTCCTAAAGGTTCACATCAAAATAGTGCTAGTTGATGAGAGTTCTTTCTGAAACAAAAAGAGTAAAGTCAAATTAATTTATTTTGGCTATTCTCTCAATTCCAATAAAATGCAATCAAATCAAGTATGAGTTGGCGATCAGAACATATATGGGTAGAACTTATAAAGGGGTCTCGAAAAATCAGTAATTTTTGCTGGGCCTTTATCCTTTTTTTAGGTTCATTAGGATTCTTATTGGTTGGAACTTCCAGTTATCTTGGTAGAAATTTGATATCTTTATTTCCGTCTCAACAAATCATTTTTTTTCCACAAGGGCTCGTAATGTCTTTCTATGGGATCGCGGGTCTCTTTATTAGCGCCTATTTGTGGTGCACAATTTCGTGGAATGTAGGTAGTGGTTATGATCGATTCGATAGAAAAAAAGGAATAGTGTGTATTTTTCGTTGGGGATTTCCTGGAAAAAATCGTCGTGTCTTCCTCCGATTTCTTATAAAAGATATTCAGTCCGTCAGAATAGAAGTTAAAGAGGGTATTTATGCTCGTCGTGTTCTTTATCTGGAAATCCGAGGCCAGGGGGCCATTCCCTTGACTCGTACTGATGAGAATTTTACTCCACGAGAAATTGAACAAAAAGCTGCTGAATTGGCCTATTTCTTGCGTGTACCAATTGAAGTTTTTTGAGAAAAATGAACTAAAGAATGAATGCTTTCTCAGTAGGAGAGAAAAAAGTCAAGAATCCTATTTTTTCTATATCATAACTTAACTGAAGTTTCTTCAGAACGCTCATTCGAGCCAAAGCAGACGTATACGGAACACCCATAAAACGAAACTCTTTTTGCGGTCTTTTATGCGTATGGAAATCCATTCAATTCAGTAACAAATAGAAATAATAGATTCATCCCATATATTAAAACATTTCGAAATAAATAAATAAATTTAGCTTTTTTATTTTAAACCCAATATTTGTTGGAATTGGTACTTTAGATCCAGATAGATCATATCTTGTAAATTTTTTATTTTTTGTCAATCGACCTTTCTTTTTATCCTTTTCTTTTGTGTTCCTTAATGACCAAACAATTGGATCTCTTATAACAATAACTATCCAATTTCTGTTTTCTGTATTGTTTTGCCACTCCTTTTTGATCATCACAATAGTCTTCAGAAAATTCCCTCAATTATTCTATTCCTGACTTATGGACAGTCAGTGAAATTTTTTCGAAATATTGGATATTTTGATAGAATGATAGAAAGGGGGATTTTTTCGTCTCAAAATATAAAGAATATTCATTACTTGAAGTGATTCTTTCGGGCATTCATCGAAAGGAGGTACTTGTTTCGAATTTGACCAATTGATATATCTGGAAATAATATTTTTTTTATTATTTCTTTTATTATTTCTTTATTCAAATTTATTATTTCTTTATTCAAAGTGGATTTTTATCCTATTTCTGTATTCTTTCTAGATTCAAGGACTAACCACGGAATCACAAATAAAAAACAGTGAATAGATTCATAGATTCGATACCTTGTATCAAAACTTATGCTTGATATAAATATTAAATTGCATAGAGTCGGCGAATGAGGTGGGTTCGTTAACAATTCACAAATAAAAAATGGTAAAAAAGAAAACATTTACTCCTCTTCTCTATCTTGCATCTATAGTATTTTTGCCCTGGTGGATTTCTCTCTCATTTAATAAAAGTCTGGAATCTTTGGTTATTAATTGGTGGAATACTGGGCAATCCGAAACTTTTTTGCATGATATTCAAGAAAAGAATATTCTAGAAAAATTCATAGAATTAGAGGAACTCCTCCTCTTGGAGGAAATGATCAAGGAATACTCGGAGACACATCTACAAAAGCTTTGTATAGGAATCCACAAAGAAACGATCCAATTAATCAAGATATACAATGAGGATCGTATCTATACGATTTTGCACTTCTCAACAAATATAATCTGTTTCATTATTCTAAGTGGTTATTCTATTTTGGGTCATGAAGAACTTGTTATTCTTAACTCTTGGGCTCAAAAATTCCTATATAACTTAAGCGATACAATAAAAGCTTTTTCTATTCTTTTATTAACTGATTTATGTATCGGATTCCATTCGCCCCATGGGTGGGAACTAATGATTGCCTCTGTCTACAAAGATTTTGGATTTGTTCATAACGATCAAATTATATCTGGTCTTGTTTCCACCTTTCCAGTCATTCTAGATACAATTTTTAAATATTGGATTTTCCGTTATTTAAATCGCGTATCTCCGTCACTTGTAGTGATTTATCATTCAATGAATGATTAACAAATGATCCACTGATATTAATTCAATTATAATCTTTGTTACTTTGTAGTTGTACATAAGCAAAGCATTAAAAATCGTACTTACTCTTTCTATTTCTACCCATCCCGGGGATTCATCCTATATTATTCCAGTTAGTAAATAGCAGAATCGTGGATAGGGAACTATACTAGTGACCTACCCAATTTATTGTAGAAATTTTCGGGATCAATGATTGGACCATGCAAACTAGAAATACTTTTTTTTGGATAAAGGAACAGATTACTCGATCCATTTCCGTATCGCTGATGATATATATCATAACTCGTACATCCATTTCAAGTGCATATCCCATTTTTGCACAGCAAGGTTATGAAAATCCACGAGAAGCGACTGGGCGTATTGTATGTGCCAATTGCCATTTAGCTAATAAGCCCGTGGATATTGAGGTTCCACAAGCGGTACTTCCTGATACTGTATTTGAAGCAGTTGTTCGAATTCCTTATGATATGCAATTGAAACAAGTTCTTGCTAATGGTAAAAAGGGGGCTTTGAATGTGGGGGCTGTTCTTATTTTACCTGAGGGTTTTGAATTAGCCCCTCCTGATCGTATTTCTCCCGAGATGAAAGAAAAGATAGGCAATCTGTCTTTTCAGAGCTATCGCCCTAATAAAAAAAATATTCTTGTGATAGGCCCTGTTCCTGGTCAGAAATATAGTGAAATCACCTTTCCTATTCTTTCCCCGGACCCTGCTACTAAGAAAGATGTTCACTTCTTAAAATATCCTATATACGTAGGCGGAAATAGGGGAAGGGGTCAGATTTATCCCGACGGGAGCAAGAGTAACAATACAGTTTATAATGCTACAGCAGCGGGTATAGTAAGCAAAATCATACGAAAAGAAAAGGGGGGATACGAAATATCCATAGCGGATGCATCGGATGGACGTCAAGTGATTGATATTATCCCTCCAGGACCAGAACTTCTTGTTTCAGAGGGCGAATCTATCAAATTTGATCAACCATTGACGAGTAATCCTAATGTAGGCGGATTTGGTCAGGGAGATGCAGAAATAGTACTTCAGGATCCATTACGTATTCAAGGCCTTTTATTCTTCTTAGCATCTGTTGTTTTGGCACAAATCTTTTTGGTTCTTAAAAAGAAACAGTTCGAGAAGGTTCAATTGTCCGAAATGAATTTCTAGACTCGCGGATTTATCAACATCAAGTTTGTAAAAAGAACCCAATTCTTGTTAGTGATTATGTATAATAAAAAAAATGAAATTATGAAAAACCCCTTGTTTTTTTATATTCTTTTTCGACGAGATGCCGGGAATTCCTTGTACCGCATTCCTAGTCATAGTATATAGATTGTGAAGAAGACTATTTGACTTTACCCCTTC-TTTTTTTTTTTCTCCAAATTGGGAGGTGTGACTATGTTACTCTTGCCAGATTTGGATAAAAAAATTTGG----AAAAAAAAAAAATACATCAATAGTTTTTGATTCTAATAGAATCAAATTCGACTAGATACTAGATACTAGATATAAATAAGCGAGAAATAGAACGGATAAATGTGGGGAACAAATAATTCTAGGAGGGATTATTCGTCTTCCTAGTCTTCGACACAAGAAAAGGAATTTTCCACACCCCTTTCTTGTGTCGAAATAATAATGATTCTTGACCCCCTTCGTCAAAGATTCCTATTCTTAGTTTCTATTTTTTCCAGACGTATTAGAAC------------TTTTTTTTATTTATTTTAATTATTACATATAATATACCTATTCTAAATAATAATAATATATACTATAAAAATACTATAACTATAAAAAGTAGTGGACAAACAAAAAAAGATAGGAAATTTTTTGAGTAAATAGAACTTTTTCAATGAACTTATAA---AAAAAATTCAAATTGGATGAGACACTAATAAATAGAGTAAAGTTCTATTACTATAGAAAGATTTAATCTACAGAAATAGATTATTTTATCCAAGAAATCGAGTAATTCCTTCTTTTTTCTAACTTTGAAAGTATCGATAAATACTACAAGGAACAGACGTTCTGAATCAATTAATGAAGTTCATTTTTCAAAAATATCATCAGAAAAAAAAAACTCTATTCCA-TTTTTTTTTTTGAAACATCAGAAAAAGAAATCCCCTTTGTCATTTATACGAAAAAAGATTCTGATTATTTTTAAGAACTCAACGGGATTCCCTTCTTTGTCTGATTCGAGGGGTAAGGCCCCGTTGAGTTCTTACGCTTTCATGTCTACAACTCAATTCATCCGATTACTACAGGGATGAACCCAATCCGGAATATGAACCATAAAAGAAAATACCTATTAAACCGATCACAAGAATACCAGTTACAGTACCTATTAGCCAAAGAGGAATCCTTCCAGTAGTATCGGCCATTTAACCCACTTCCCTCCACATTTCATCAAATGGTCATGCTAGAGACAAAAACAGTCATGGATAATTATGGATGAGATCCTTCCGAATGGGCTAAGAGAATTCCTATAGTTATTATTCTATTATTCTCTTTTGTTTTCTTAATTGAAGAAATAATTGGAAAATAAAACAGCAAGTACAAAAATGAGTAATAACCCCCAGTAGAGACTGGTACGATTCAATTCAACATTTTGTTCGTTCGGGTTTGATTGTGTCATAGCTCTATAATTCGGGTTAGGTTTATCGTTGGATGAACTGCATTGCTGATATTGACCCCAAAAAAGAAACGGTAGGTACAGCTAGTCCGTGAACAGCCAACCATCGCACTGTAAAAATGGGATAGGTTCGATCTATGGTCATTGGGGCCTCCTAAAAGGATCTACTAAATTCATCGAGTTGTTCCAAAGGATCAAAACGGCCAGTTATTAATGGAATTCCTTGTCGGCTCTCTGTGAAATATTCGTTTGGCCGAGGGCTTCCAAACACATCGTAAGCTAAACCCGTGCTGACGAATAACCAACCCGCAATGAATAGGGAAGGTATAGTAATGCTATGAATGACCCAGTATCGAATACTGGTAATAATATCAGCAAAAGAACGTTCTCCTGTGCTTCCAGACATGCTGAGCTCCACATATTCTTGTACAGTCAAAAAGGGATCGATTCCGTAAAAGATGAGATCAGTAAATTTTCATTTACTGAAATTGGATCTTTGTGAGATCGTCAATATTGTACCGAGGGCGTCTTTAGAGTATACCGAATCAGTATAGCTATCCTTCTTCTGACACAGCAACGAACGCAATTTCAATCAATAGTGAAAGAAAGTGCTAAATAATTTCTTTCTTCCTTTCCTTGTTGCTTGTCGATATAAAACGATGTCCCACTCAATAGAAAATTCTTCAAAATAGTATATTTTTCTCCATTATTAGCTTCGGGCTAGAAACTGAAGATCCGGTAAAATGTGAATCTGACAAGTCGGTTTTTAATAATTCCTGAAAGGGATTATTATATTTCTACAATTAAGTAGATGCGACTTCTTTTCGTAGTAGAAGCACTTTTTGTTGGAATCCTTTTTTCATTTTAAGGAATTGGTTAGTCGTCCAGTAACAAGTAAGATCAGTAACAAGTAACAATAGTAGATAGTATTCGATGAAAGAAAGAGAACAAAGAATAAAAGAATTGTAATCAATATTCGTGATGTATGCATTGTTGTATTAGATCGAGATTCAAAGGTTCTTTCTTGACCTAACTACAAGGATGAGGCTTTATAATATGGAAAGATAAAATGTAGAACCTATAATATAAATAATATAAAAGAAAAGATAATAGGAATTACTAGTCTTGGAATCTAGTTTTGGACAAAAATAAAGATTTCGAATGATCGTGTAATAACTTTTTTCTTCTCATTCATTCAAGATATTATGTGAATGAACCCGCTATTGAATCTAATGAGTTAAAATTAACGTAAAGTAAAAAGTAACTGTTCATTTTAAAATAGAAAATAGATTCGATACAATTAAATAAAAAAT-AAAAAAAAAAATGATCAAACAAAATAGAAAGAATTTTCCAATTTTATAGTGATTCAAAAAGAGTTTCATTTTTGAATAAAGTTACACGACATAGTTCTTATTATTACTTTATAGTTTACTCAAGAGTTGCTCAATGAATCTGTTGATTGGAATTACGGTATAGGTAGATGTCACAAATGATGAATCAATTTATTTTTATACGCCTGTCACTTTATCTTTGCTTTTTTAATGTTGTCTATAATGATTGAAGAATCAAAAACTTTCAATTGAACTTATTCTTTCAATTGATATTTTGCTTATCCTCCTATCTTGGAAACTAACTTAGGTAAGTGCTTTATAAACATATGTATAAAAAGAATATATTTCATTTAGTTCCTTCATGCCTACTATAACTAGTTATTTCGGTTTTTTACTAGCGGCTTTAACTATAACCTCAGCTCTATTTATTGGTCTGAGCAAGATACGACTTATATGAAATTCATATTTGAAATGAATGAAATAAACAAATCATAAAAAGAAATCTTTATGTGGGATTCCATGTATTCTATAGTTACTTACTGTGTCAATTGCAAATTCTCGGTCATTGAGATTTATGGCAATTCGGATTAATATTTAGGTATAGATATTACCTCTTTTTTTTTTTCCTTTCAAACAAATTGAAATGATTGAAGTTTTTCTATTTGGAATCGTGTTAGGTCTAATTCCTATTACTTTGGCTGGATTATTCGTAACTGCATATTTACAATACAGACGTGGCGATCAGTTGGACCTTTGATTAATTAATATCTTTTTTTTTTATTGACCTCCTCCTTTCTTTAATCTACAGGAGGTCAAATTAAAATTGCTGTTCAAGTTAATGAAGCTTTTTCAGTCTAATTCGATCTAGATCTACGAAGAGCAGAATCACGCTCTGTAGGATTTGAACCTACGACATCGGGTTTTGGAGACCCACGTTCTACCGAACTGAACTAAGAGCGCTTTCAGATAAGACTGTAAAGAAAAAGATGATTTTTGTAACCCCAATACATCTTGTATGCATATACTATATAGTAGTATCCTAAAAATGAAATATTATGTATGTCAAAAATTAATTCATCTCAATTGATCCCTCGTTACTGCTCAACAGAGAAGTAATAGGTAGGGATGACAGGATTTGAACCCGTGACATTTTGTACCCAAAACAAACGCGCTACCAAGCTGCGCTACATCCCTTTAATTGTCTACAGTGTCATTGTAGAAAATTCCTGTCTTGTTTTCCACATCCTTATTTCTTCCATTGATATACACAGTTTATCTTGCTAGTTCTTCTTTTTGGTCTCATATAACATATAATAATAGTAAAAGCCTTATATATATATGAAATACGGAACCTACCATGAGTAATGAGTAAAAAGAAATGAATATTTTT-GGGAATGCTTGGGAAGAAAGGGACGTA-TTTTTTTTTTTCTGTTTTAATTAAGCAAAAGAAAATCCTATCTATCGGATTGTTGTACATTTCAATTTGAATTAGGGATTCCGTGTATAACTACAAGTGCCCGTTAACTACATATGCATCGGATCATATATGTATTACCATTAATTATGTATTAGAATAAAATAAAGAAGGAGGTTTTTTAATGCGAGATTTTAAAACATATCTCTCTGCGGCACCGGTACTAAGTACTCTATGGTTCGGGTCTTTAGCAGGCCTATTGATAGAGATTAATCGTTTTTTTCCGGATGCGTTGACATTCCCCTTTTTTTCATTCTAGTTATTGACACGGGAAGGAATGAAGAAGATTAAAGATACAATCAAATCTCTGTGTGACTAATCCCTCTCCCCCTCGTTTCTCTTTTTTCCCTTTTTTAGAATAAGAATAAGGGAGGAAAGAGAAAGAAT-AAAGTGGATTCGACATTTTCGAAATTCGAGTTCAAGTTCGAATGAAATTTAAATTAATAATAGAGGTAGAACGTAAAATTTTGATCCAGGGCAAGAGTATTATACAAGATACTTAAATGAAATACTGTACTATGATTAGAAATATAGTTTCGAAATCATTGTATTACTTATTATTTACTATTACTTTATTGATTACTTTATTGATTGCAATGAAATCTTTCATAATTGGATTTCGAATTAGTAACTTCTATTTTTTTTTCTTCCTTTCTTCTTCTTCGTTTCGGATCAAAAATAGAAGAGTTGAGTAAATAAAAAAAATCCAAAGGAGGTTCATGGCCAAGGGTAAAGATGTTCGGGTAACAGTTGTTTTGGAATGTACTAGTTGTGTCCGAAACGGTGTTAATGTTAATAAGACATCAACGGGCATTTCCAGATATATTACTCAAAAGAATCGACACACTACGCCTAATCGGTTGGAATTGAGAAAATTCTGTCCCTATTGTTCTAAACATACAATTCATGGGGAGATAAAGAAATAGATCGAACCCGAGCACCTGTGTGTCACCCTTCCAAGGGAGGGGAAAAAACAACATTATATATAATAACATATTTAATAAATAACCAAAGCAAATCCTATTTATTAATTTATTTTAATTGATTTTCGATCTTACCGAAATCGAAATAGGATTTTCGCAATAAGGAATAAATTAAACAAACTATGGATAAATCCAAGCGACTTTTTCTTAAATCCAAGCGATCTTTTCGTAGGCGTTTACCCCCGATCCAATCGGGGGATCGAATTGATTATAGAAACATGAGTTTAATTAGTCGATTTATTAGTGAACAAGGAAAAATATTATCTAGACGAGTGAATAGATTGACCTTGAAACAACAACGATCAATTACTATTGCTATAAAACAAGCTCGTATTTTATCTTTGTTACCTTTTCTTAATAATGAGAAACAATTTGAAAGAACCGAGTCGACTTCTAGAACTACTGGTCTTAGAACCAGAAATAAATAGGTTTACTCTTTCTTCAATTGAATCAAAATTCCAGTCTGAACTCAAACGCATTTTGTTCGAAAAATACGAGAATCCAGATTTGATTATCGTGTCATAAGAATAAAAAAATCGGGGAAAACCAAGAAATCTTTTTTTATTGAGCGTGTTCATTTATTTTGACTACTTTATCATATTTTATCATATTAATTTCTACTCTCCCTTCCCGGAGTTCATTCTCCGGGGAACTCTGTTTAAATTATTCCGGCGGATTTCTTACAATCTAATTATTTTATGATCTCGTTGGAAATCGTATAAAGACAATTCTTATTTAATATAGCTATTTGCGCAAGTATTTTACGATTAAGAAGCACCCGTCTTTTGTGCAGATCGTGTATTAATCTACTATAACTATAGGATACCCCTCTTTCGCGAATTACTGCATTTATACGAGTGATCCACAAACGACGAAAATTTCTCTTTTGCCTATCTCTATCCCGATGAGCCGAAACCAAAGCTCTTATTTTCTGTTGAATAATAGTTCGAGTAAGTCTTGAATGAGCCCCTCGAAAGGTTGATGCAAATAAACGAATTTTTGTTCTACGTCTTCGAGCTATATATCCCCGTCTAATTCTGGTCATTGAATAAATGAAATGAAACTTTGATGAATAACTAATTGATTTCCTTTCTTTCAGTTATTCTTTTCCCCCTTCTTAGTCTATTAATAACAAAACGGATTTTTCCAATGTATAAAATAAAAATTCCAATGGCTTTGGCTACTATAACCTTCCCGACCACAATTTTTTTTCTTTTTCGAAAATACCGAGAAAAAGAAATTGTATTCTACTAGGTATCAAAAAATAGTAAATAAAAAAGTAGTAAATGGATAAAGAAATAGTGGGTTCCATCGTTTCTATGGTTACTTCTTAAACGGTGAGGTCTTCTCTATACACCGGAGCCTCTTACAGAATTGAATCAACCTTATTGGTAACTTGTACAGTTCACATTCTTTGGCTCTACCCATGAATTATACAGTAATAGGTCTTTCACAACGAGATCTACCTATACAGTAACGGTATTTAATTATGAAGGTTAGCTGGTTAGCTGACCCTGTGAGTCCGTTCTTTCAAGAGCGGTAGTTTAATCTTTCTATTTTTTTTTTTTTTTTATTTTTAATTAGGATTTTCCCCGCTTAATGGATAACCATTTGATACCAATGGGGAATTGTTTTTCATCTTAAATTGAGTTGATTGGATTTGCACCAATGGAAACCATAAATTGCATACACAATAGAGGGATATGATCAATTTTATTATTTTTATTAGATAGTGGATGGAGTTCTTCCATTTTATCCTATTCATCGGTACTGATCATTGATACTGGAAATTTTTTTTCTTTCTTTTTTCCCAGCCCATGATCTGAACGAGTCGCACATACACCCTAGTACAAGTTCCTCGACGTTGAGGGCATCCCCCAAGAGCGGGGGATTTCGTGACATTTTTGATTGGCTGTCTTGTATTTCTAATAAGTTGTTTAATAGTTGGCATGTTGAATCGTATACATAATGGGCTGGTTTAGATCGATCCTAACCGGATGATTATGAATTACTTCTATTTAATAGAATATTAAACTCGGTAAGAAGATAAAATCTCCAATCGCAGATTTCGTGAAAATCCATTCTATTTTCATTCAGCTGCTACAAGATCAACAATTCCATAAACTTGGGCTTCTGTTGCTGACATAAAAACATCTCTTTCCATGTCTTCGGATACAACCCATAAGGGCTTGCCCGTTCTTTGTACATAAACCCTTGTGATGGTTTCACGCAGTTTTAGCAATTCTTCCGCTTCCAGGATAACTTCCCCCGTTTGTGCTTCATAAAAAGAACTAGCAGGTTGATGAATCATTACCCTGATGATATAACATAAGAAAAGGTTCCTCTATCTCGCACAATGAAGTGAAGAGAAAAGAAAAATAAAGAATAACAAGAAAAAAAATAGGATTGAACAACCGTACGGGCATCTTTTGTGCATTGCATACGGCTCTACAATAAGATTGACCTTTACCCTCCATCGAAGAAAGAGAAAAATAGGATCTATCAGACTCATATTGGTAAATGATCAAATTACCACCCTTCTTTTCTTTTTGGAGGAGTTAAAAAATACTATGATGGTTCCGTTGCTTTATATATTTATTATTTATTTTTTGTATTTATTTGTCTGTGATTCAGCAATCCCAAAGTTTCTTTTTGATCCGATCAAATAAAAAGTAAAGAAAAAAGATTC-TTTTTTTTTTTTTTTCGCACTCTTTCATACCATAAATATTGTTAAGAGCTCTATGGTATGAAAACAAAAAAGTTTGTGACGCTGAACTGGACTCCCGATAGATAAAATAAAATCGGAAATACCTTTATAATCTCATACTACTCTCTCGATATATAATCTAATGTTTTGAAAAAACAATAAAAAATTTTCTCATATCGAATTCGAAGTGCCATGCTATTTTTACTTAATATTCATATTTCATATTTCATATGGCGAAGGCATAGTCTTTTTTTTTTTTTTTTTTCTCTCAAAAAACCCCATTGGCGCCAAGCGTGAGGGAATGCTAGACGTTTGGTAATTTTTCCTCCAACCAGGATAAAAGATCCCATTGAAGCAGCTAATCCCATGCATATTGTCTGTACATCGGGTTGCACAAATTGCATAGTATCATAAAGAGCTACTCCAGGTACTACCCATCCGCCAGGAGAGTTTATAAACAAATACAAATCTTTGGTATCATCCTCCATACTGAGATATACCATAATACCAATAAGTTGATTCGAGATTTCGCTATCAACCCCTTGGCCTAAAAAAAGTAATCTTTCGTGATAAAGTCGGTTGATTAGGGTCAAATTGTATCCCTTAGGAACCGTACATGCGCCTTTTGACGCATACGGTTCAAAAAAAAATTGCGAAAAAGAATCAATGTGTAGATTCCAACTCTCTTTCTTTTTTCATAGTGGGCTCTTTATAACTTTTAATGAAAGGACTTTTTCTTCGATTTTTCGATAAAGATGCTTTTTGGCCCCTTTCCTTATAAGAAAACCCTTATAATAATATAACAAAAAAAAGAATTAAAAACTTATCGAATTAACTTTTCATTGATGTATTATTTCATCGAGATCCAATCCAAATCACGATGTCATTTTCTTGTTTCTGAATGGGCCTCTTCAATCTTTTTAGGTTTATGCTCTACTCCGGGTAAAGATCTTCCCGATTTTGATTTGCACATATAGGACAAATGCTCCCCTTACCACTGCTTTTTGCTATGACTTCCTTTTTTTTTTAATTCATTTCATGCTTTCTGCCAAATATTTGATGCATTCATCCATATTACTCGATTGATTAACGGTTTGAGATCACTTTTCTTTATAAATAGGAATCGAATCGTTTATGATAAAAGTATTAATCATATAGATTCCCAATTGGATTTTTTTTTTAAACGGAGTCTGGATACTTCATTTTTTTAGTCCAACCAAGCCAACCATAAATTATTCTAATTGATAATAATAATATGAATTCCTCCAAAAAAGGGATCTAATTGAACTTCACGCTCCAAATTTTTGACGATTCAATTAATCTTTCTTGTGGGCGAAACAGAGGATATCTCGATCGGGAGAGAAAATGGGGAAATCCCATATGACCCAATATATCTGACAAGTCGCACTATACGTCAATCCAAGAAAAATTTTCATCTCCAGGAATCCGAAAAGGAACTTTTGGAACACCAATAGGCATTAAATGAAAGAAAAAAGAACTAAGTACTATATTTCACTTTGATATGGAAACGTAACAATGGATTTATTGTCTTTATATTAAAATATGGGCCCTTATTTTATACATAGATTATAAAAATTCATACATAATAATATAAAGGAAGACAGAATGAATAAAGGAAAATTATTACGAATAGGTCCTTCTAATGATGAAGGAGTATAGGCGCATTCCTTCATAGAAAATAGTATCAACCCCCCATTGCGTATTGGTACTTATCGAGTATAGAATAAATCTGCTTCTCTTTGTTCCTACGAACAGAATTGTTCCATTATTATCAACAAAATAAAACAAATATTAACCCTTGCTCCAAGATAATCCACTGAACAAGGGAAATCCATAGCATAGTCGTAGTAGAGTGATTTTCAATGCAATAAAGTTACGTAGTGTCTATTATTCTTCGATAAAGGGGTATTTCCATGGGTTTGCCTTGGTATCGTGTTCATACTGTTGTGTTGAATGATCCCGGTCGGTTGCTTTCTGTCCATATAATGCATACAGCTTTGGTTGCTGGTTGGGCTGGTTCAATGGCTCTGTATGAATTAGCAGTTTTTGATCCCTCTGACCCTGTTCTTGATCCAATGTGGAGACAGGGTATGTTCGTTATACCTTTCATGACTCGTTTAGGAATAACCAATTCATGGGGCGGTTGGAGTATTACAGGAGGGACTGTAACGAATCCGGGTATTTGGAGTTACGAAGGTGTGGCCGGGGCGCATATTGTCTTTTCTGGCTTGTGCTTCTTGGCAGCTATCTGGCATTGGGTATATTGGGATCTAGAAATATTTTGTGATGAACGTACAGGAAAACCTTCTTTGGATTTGCCCAAGATCTTTGGAATTCATTTATTTCTCTCAGGGGTGGCTTGTTTCGGTTTTGGTGCATTTCATGTAACAGGCTTATATGGTCCTGGAATATGGGTGTCCGATCCTTATGGACTAACAGGAAAAGTACAACCTGTAAATCCAGCGTGGGGCGTGGAAGGTTTTGATCCCTTTGTTCCGGGAGGAATAGCCTCTCATCATATTGCAGCAGGGACATTGGGCATATTAGCGGGTCTATTTCATCTTAGCGTCCGCCCGCCCCAACGTCTATATAAAGGATTGCGTATGGGCAATATTGAAACCGTTCTTTCTAGTAGTATCGCGGCTGTCTTTTTTGCAGCTTTTGTTGTTGCTGGAACTATGTGGTATGGTTCAGCAACTACCCCCATCGAATTATTCGGGCCCACTCGTTATCAATGGGATCAGGGATACTTCCAGCAAGAGATATATCGAAGAGTTGGTGCTGGGCTATCCGAAAATCAAAGTTTATCAGAAGCTTGGTCTAAAATTCCTGAAAAATTAGCTTTTTATGATTACATTGGTAATAATCCGGCAAAAGGGGGATTATTCAGGGCGGGTTCAATGGATAACGGGGATGGAATAGCGGTTGGATGGTTAGGACACCCTATTTTTAGAGATAAAGAAGGGCGTGAACTTTTTGTACGTCGTATGCCTACTTTTTTTGAAACATTTCCAGTTGTTTTGGTAGACGGCGACGGAATTGTTAGAGCTGACGTTCCTTTTAGAAGAGCAGAATCGAAGTATAGTGTCGAACAAGTGGGTGTAACTGTTGAGTTCTACGGTGGCGAACTCAATGGAGTCAGTTATAGTGACCCTGTTACTGTGAAAAAATATGCTAGACGTGCTCAATTGGGTGAAATTTTTGAATTAGATCGTGCTACTTTGAAATCCGATGGTGTTTTTCGTAGTAGTCCAAGGGGTTGGTTTACTTTTGGGCATGCTTCATTTGCTTTGCTCTTTTTCTTCGGGCACATTTGGCATGGTGCTAGAACCCTGTTCAGAGATGTTTTTGCAGGTATTGACCCAGATTTGGATGCCCAAGTGGAATTTGGAGCATTCCAAAAAATTGGGGATCCAACTACAAGAAGACAAGTAGTCTGATACAACATTGCTTTGGTATCTTTCGCTTCTA----TTTTTTTTTTTTTTGTGATTTTACATAGAATACCAGAGAAATCTTGATTTGAATCACTGCTTTTCTTTGACTCCTATTCTTTCTTTATCCGAGAGATGATCCCCCCCCAAAAAAATAGGTATGGAAGCTATAATTGTAAACCACGATCGAATCTATGGAAGCTTTGGTTTATACATTCCTCTTAGTCTCGACTTTAGGAATAATTTTTTTCGCTATCTTTTTTCGAGAACCGCCTAAAGTTCCAACTAGAAAGATGAAATGATTTGATTTTTCATTATTTCAATTGAAGTGACGAGCCTCCCAATATTGGGAGGCTCGTCACTTCAATTAGTCCCCATGTTCCTCGAATGGATCTCTTAGTTGTTGAGAAGGTTGCCCAAAAGCGGTATATAAGGCATACCCGGTAAAACTTACAAGTAAACCAGATATAAAGATGGCGACTAGGGTTGCTGTTTCCATTATTATATAATTTCAAGACCACAATGGATCTATGATAAGATCGTTTATTTACAACGGAATAGTATACAAAGTCAACAGATCTCAATGAATACAATAGGATTTATGGCTACACAAACTGTTGAGAACAGTTCTAGATCTGGTCCAAGACGAACTATTGTAGGGAGTTTTTTGAAACCATTGAATTCGGAATATGGTAAAGTAGCTCCTGGATGGGGAACGACTCCTTTGATGGGTGTCGCAATGGCTTTATTTGCGATATTTCTATCTATTATTTTGGAGATTTATAATTCTTCTGTTTTATTGGATGGAATTTCAATGAATTAGATCTATAAGAACCACAACGTCCTAGCTTTTAATACAAAATGAATCATTTAGAGTTCGGATTTCTATTCCATTCTATTTCGGTAGTTCGACCGCGGAATTTCTTTGTTTCTGTATTTCCGGAATATGAGTGTGTGACTTGTTATAATTGATCTTATTTATAGTACATAGAATGGGCCTGTCATCTTGATAGAGATGGTTCTACTTCGTCGGATATTTATTCTAATATCTGGAACACGGAATATATGAAATAGATTAAGAAATATTTGAACTATGATTCATACTTAATATTCAGACCTTGCGGCCGGATTC--AAAAAAAAAATTTCAAAGAGTTCGAATTTAGAAATCGAAAGATTTTTCTTCTTTCAAACCCCTATTTATGCTTATTTTGACCAAAAAAAAGACAAAGGTTTCTTTGGATTTTTAGTCATTCTATCTATTCATGGAATAAGCGTGATGATCAAAAGGTTCTTACTCATGGAATTCTTGGGCTTAGTTTAGGGTTTTTATTGAATCATCGTGGTTCTAGTATGAATCTGAGGTTTGAATCGATTCATAGGGTCTTAACAAGAAAATTCCTATCAATAATAATAAAGAAAAAAATCGTAAAGCCATATTATATTAAAATACCAATCAAAGAAAAAGAAATAGGAAAAAGAGGATTCAAGAGGCCTGTAAGGATCAAGATAAAGACAATTGAGCCAACTTGATATTTTGGCATTATCGCCGCAAAGAAGAACTTTCGGATTTTTCTTACTTCATATCTTCAGAGAAGATTGAATCAGAGATTAAGAAGTTTCAAACTTTCTATTACATATCCGTTGCAACTAGTAGTTGGGTGTTTTCTGCTTGAGCTGTACGAGATGAAATTCTCATATACAGTTCTCAGGGGGGGAGTCTTACCTATCTCAATAAAGTTTATGATTGGTTCGAAGAACGTCTAGAAATTCAGGCGATTGCAGATGATATAACTAGTAAATACGTTCCTCCTCATGTCAACATATTTTATTGTCTAGGAGGAATTACGCTTACTTGTTTTTTAGTACAAGTAGCTACAGGGTTTGCTATGACGTTTTACTATCGTCCGACCGTTACTGATGCTTTTGCTTCTGTTCAATACATAATGACCGAAGTTAACTTTGGTTGGTTAATCCGCTCAGTTCATCGATGGTCGGCAAGTATGATGGTTCTAATGATGATCCTGCACGTATTTCGTGTGTATCTCACCGGTGGATTTAAAAAACCTCGCGAATTGACTTGGGTTACAGGCGTGGTTCTGGCTGTATTGACCGCATCTTTTGGCGTAACTGGTTATTCCTTACCTTGGGACCAAATTGGTTATTGGGCAGTAAAAATTGTAACAGGTGTACCTGAAGCTATTCCTGTAATAGGATCGCCTTTGGTAGAATTATTGCGTGGAAGTGCTAGTGTGGGACAATCCACTTTGACTCGTTTTTATAGTTTACACACTTTTGTATTGCCTCTTCTTACTGCCGTATTTATGTTAATGCACTTCCTAATGATACGTAAACAAGGCATTTCTGGTCCTTTATAGAGAAGATATATCATTGATATTTGTAATCAATCATTTATCACTTAGGGGAGTAACAAGACTATTTCATTGCTACAAATATGGATTATTGAAAAGAATAAGACATGTATTTGGATATTTCCCTTCAACCCCGCAATATTATATTACTTTGAATAGTTGAAAGGAATTCTCCGAAGAGAAAATGGATTATGGGAGTGTGTGACTTGAACTATTGATTGGTCTGTGCAGAGATATGCCTTTATCTATCTGCCACATTGGAATTAACAACCAAATGTGTCTTTGTTCCAACCACCGTGTAAGCCCCATACAGAGGATAGGCTGGTTCGCTTGAAGAGAATCTTTTCTATGATCAGATCCGAATCATGTCCTACATGAGCAGGCTCCGTAAAATCCAGTAGAATAAGTGAAAAAGATAAACCATAATCATGATTATGGTTATTTCATTTATTTAAGATTGAATAGTATGGAAATGTATTCATTTCCTATGCATTGATACAATCTATGATACTATCGGAGTGAAACACGAGATCTAAAGAAGAACAGAGGTTAGACTATATTAGTAACAAGTAAACCCTTTATGTGTGTATGTAAAAAGTCTCCAAATATTTTGGGGATACGCATCAATTGCAAGGTCTGAGACGACCCAGAAAACACTTGATTATATCATGATCAACTTTGTAAGCCTACTTGGGTATTGAGTATTTACTTGTAAGAACTAAATTCTTTGCAATAGATAGTTGCAACTCTGGAAAAGGAAATCTGGTAAAATGTTTCTTACAAAGAACCAACCATTCATATTTCATATATATATATATGCATATATGCGTAGATATAGATATCATATAGATTTTAATCGATTTTATAACATATCGATTTTATATGGATCCATTTGGTTCTTTTGATTCTTGCTCGAGCCGGATGATGAAAAATTATCATGTCCGGTTCCTTCGGGGGATGGATCTATAAGAATTCACCTATCCCAATAACAAAAAAACCTGACTTGAATGATCCTGTATTAAGAGCTAAATTGGCTAAAGGGATGGGTCATAATTATTACGGAGAGCCCGCATGGCCCAACGATCTTTTATATATTTTTCCAGTAGTAATTCTAGGTACTATTGCATGTAACGTAGGTTTAGCGGTTCTAGAACCATCAATGATTGGTGAACCAGCAGATCCATTTGCAACCCCTTTGGAAATATTACCTGAATGGTATTTCTTTCCCGTATTTCAAATACTTCGAACAGTACCCAATAAATTATTGGGTGTTCTTTTAATGGTTTCAGTACCTGCGGGATTATTAACAGTACCTTTTTTAGAGAATGTTAATAAATTCCAAAATCCGTTTCGTCGCCCAGTAGCAACAACCGTCTTTTTGATTGGTACGGCAGTGGCCCTTTGGTTGGGTATTGGCGCAACATTACCTATTGATAAATCCCTAACTTTAGGTCTTTTTTAATTTTTATTTTAAATTTATTCATCAACTGTGAAATAAAATAAAAAATTATGACGTGTGTATCTAGGGAATAATCGCTTCAAAGTGAATTCTCCCTAGATACATCTATCTATTCAATAAAATTCGGGCTCTAGCCTGAATATATGGATTGTGCTAAAGATCTAAAAACCCCATTTTTTTTTTAGAAAAAAAAAAAA-AAAAAAGATGAAATAAAAAAATCCAATGGATTTAAAATTGATTTTTCAGTAAATAAATTTCAAAAATGCTTTTCTAGAATGCCCAATATCTGTTTTACATCTTCGGTACGAAAATGTTCAATTTTCATAAGATCTTCTTGAGTGTTATTCAAAAGATCCAATAATGTATATATATTGGATCTTTTGAGGCAATTATAGATTCTGGGAGGTAATTCTAATTGGTCAATAAAAATATATTTCAATGCTATTTTTTTTTTTTTTCTTAGTTTAGACAATTTATCATGAAAGGTAAAAAGAGGTAAAGTAACCTTGTGTTGATTGTCATCTAAATGTAAGTTTTCTTCTTCTCTATGGAAAAAGGGAATAAATAAATCAATCAAATTCCGGGAAGCTTCATGAAGTGCTTCTTTAGGAGTTAAACTTCCATTTGTCCATATTTCGAGAAAAAGTATCTCTTGTTTTTCATTCCCATTCCCATAAGAATGAATACTATGATTTGCATTTCGAACGGGCATGAATACAGCATCTATAGGATAACTTCCGTCTTGAAAGTTATTTGGACTTTTTATACGATATCCGCGATTCCTCTCAATTTGTAAGCCAATACACAAATCAATGGGTTCCGTCAAGCTAGCTATATGTTGTGTATTATCAACGATTTCCACAGAAGGTGGTGAGATGATATCTTGAGCAGTTACATATCCAGGACCCTTGACATAAATAGACGCGTTACAAGTTCCATATAGATTACTTCTCAATACTATTTCTTTCAAGTTCATTAAAATTTCATGTACGGATTCTTGAATACCTAGTATGGTAGAATATTCGTGTGGTATTTTCTCAAATTTTGCGCGTGTGATACATGTTCCTTCTATTTCTCCAAGCAAAGCCCTTCGCATCGCAATGCCTATAGTGTCAGCTTGACCTTTCATAAGTGGAGACAAAATAAAGCGTCCATAATAAAGGCGTTTACTGTCTGTCCTTAATTCAACACACTTCCACTGTAGTGTCCGAGTAGATACTGTTAATTTCTCTCGAACCATAGTAATATTTTTTGATCAGATCATTGAATCGTTTATTTCTCTTGAAATTTCTTCAATGTTTATTTTTACACACGTCTTTTTTTAGGAGGTCTACAGCCATTATGTGGCATAGGAGTTACATCCCGTACGAAAGTTAATAGTATACCACTTCTACGAATAGCTCGTAATGCTGCGTCTCTTCCGAGACCGGGACCTTTTATCATGACTTCTGCTCGTTGCATACCTTGATCCACTACTGTACGAATAGCATTTCCCGCTGCGGTTTGAGCAGCAAAAGGTGTCCCTCTTCTTGTACCCCTGAATCCACAAGTACCGGCAGAGGACCAAGAAACCACCTGACCTCTTACATCTGTAACAGTCACAATGGTATTATTGAAACTTGCTTGAACATGAATAACTCCCTTTGGTATTCTACGTGTATTCTTACGTGAACCAATACGTCCATTCTTACGTGAACTAATTCTCGGTATAGTTTTTGCCATATTTTATCATCTCATCTCATAAGTATGAGTCAAAGATATATGGATATATCCATTTCCTGTCAAAGCAGATCCTTTTTTTATTTGTACATCAGGTCTTTTAGAGAGTCTCTTTTAGATTATCCTTGTCTTTGTTTATGTCTCGGGTTGGAACAAATTACTATAATTCGTCCCCGCCTACGAATTAGTCGACATTTTTCACAAATTTTACGAACAGAAGCTCTTATTTTCATATTTGACATTCCTTACCTTAGTTTTGAATCTACTTCTTGGAAGAAAATAAGTTTCTTGAAATTTTGAATCTCGAATCGTATTCCCATGGAAAGGAATGTTAAAGTTGAAAACCGCCTAATCCTTCGAATCCTTGTTGCGTAGTCGATAAATTATACGCCCTCTGGTTGAATCATAACGACTTACTTCAATTTTGACTCTATCTCCTGGCAGTATCCGTATAAAACTGCGTCGGATCTTTCCTGAAACATAACCTAGAATAAGATCCTCATTATCTAAACGAACCCGGAACATACCATTGGGAAGCGATTCAGTAATTAAACCTTCATGAATCCATTTTTGCTCTTTCATTCCAGGTAAAACCCCCTTGAAGTATTAACTAATGGAGGAGGAACGAGATTAGACAATCTGCCCTTTTTTTTTTTCCACGAATAGGAAGTTTCGGATCCAATTCGAATATGAGAAGTATTACCATATATAACACAAAATTTCTCCGCCGATTCCTTCTAGTCTAGCCTCTCGGTCTGTCATTATACCTCGAGAAGTAGAAAGAATTACAACCCCCATTCCGCCTAAAATTCTAGGAATTCGTTGATAGTTAGAATAGATTCGTAGACCAGGTCGACTGATCCGTTTTAAATTAAAAATATTTGTATATGGCTTTTTCCTATTCCTTCTATGTCGCAGGGTTGAAACCAAAAAATATTTGTTGCTTTCTCGATGTTTCCTCACGTTTTCGATAAAACCTTCTCGTAAAAGGATTTTAACAATGTTTTCGGTGATATTAGTAGATGCTATTCGAACTACTCTTTTTCTATCCATGTCAGCATTTCGTATAGAGGTTATTATATCAGCAATAGTGTCCCTACCCATGATGGACTAAAATAATCGGTACCTCCAAATTTTGATATAATCAACATGTTTTTCTTTTTTTTTACTTATTTTATTTGTTTTTGTTTATGAATATAAATTTTTAAAGGTATATGCGTGAGACACAATCTACTAATAAATTTTAGTCTATTTCTTTCCAATACCCTACTAGAACCATATCATGGTCTCATCTTATATTATAATACTTTTATAACACCTCGGGAGCCAATGAAACTATTTTAGTAAACTTTAGTTGTCTCAATTCCCGGGCGATTGCCCCAAAAACTCGAGTTCCTTTTGGATTTCCTTCTTGATCAATGACAACTGCAGCATTGTCATCATATCGTATTATCATACCGTTGTCACGTTTGAGTTCTTTACAAGTACGTACAATTACAGCTCTGACCACTTCTGATCTTTCCAGGGGCATATTTGGTACTGCTTCTTTAATCACAGCAACAATAACGTCACCAATATGAGCATATCGGCGATTGCTAGCTCCTATGATTCGAATACACATCAATACTCGAGCCCCACTGTTATCCGCTACATTCAAATGGGTCTGGGGTTGAATCATTTTTTTTTATCTGTTCTTTCAATGCAAAGGGCGAAG-AAAAAAAAAAAAAAAAGAAATATTCTTTGTCCAAAAAAAGAAGCTGCGATTTTTTCATTCCCAAGATCTATTTCCTTTGGTTCTACATACTTATCCCGAAATAATAAATTGAGTTCGTATAGGCATTTTGGACGCCGCTATTGAAATAGCTTTTCTGGCTATATTTTCTGCTACTCCGCCCATTTCATAAAGTATTCGACCTGGTTTAACAACAGCTACCCAATATTCAGGAGATCCTTTCCCCGAACCCATACGTGTTTCTGTAGGTCTTACTGTAACTGGTTTGTCTGGAAATATACGTACCCATATTTTTCCACCACGACGCGCATTTCGTGTCATTGCTCGCCGCCCGGCTTCTATTTGTCTAGATGTGATCCAAGCGGGTTCAAGTGCTTGAAGAGCATATTTACCGAAACAAATATGATTACCTCGATAAGATATTCCCTTCATTCTTCCTCTATGTTGTTTACGGAATCTGGTTCTTTTGGGGTTATAGTTGATGGTTGTTTCTTATTTCCATCTCTACTACAGAACCGGACATGAGAGTTTCTTCTCATCCAGCTCCTCGCGAATAAAAGGATTAAAAATGCTTAATTTTCATTTAGATATAATTTAAAATTTGAATTAAGATATACATCTTTTTTATTTAATGAATAATAGATTCAATCGCGGGATTCTTTGAGATTTGTTCTAATCAATTAGTAATTTGTATACCTTGTTTGGATATTTTGGATATATATAACTAAACATATTAAACATATATTTCTATTCATAGTATTTATATTTATAAATAATATTGTTTTTTATAACGTTATAACATAACAATTTTATTTTTAGTTTGCCTTTTATCATATTGGATTGTTCAAAATTTAGCAATTCAAGAAAATAAAGTTTTCGCGGGCGAATATTTACTCTATATTATATTGATTTCAGTTATAGGGTTATCTCATGACTTCTCAGAATAGATGAATTGATTCCCGGTTACTTTCGCCATCCCGACCAATGAATCATTAGGATTCGTTTTCAATAGAATTTTCTGCATTCACGGGTTCCATCGTTCCCATCACTTCTTGTTTAATGGTTAGGTCTGAATTCTACAATGGAGCTCTTAATGAAATTTGTTCTTGAGTCAATCTTCTCAATCTTTATTGGCTCGAGGCTCTTGATTTTTTTTTTGTTCTATTCTATGAATAGATTCATTTAATTATGGATGAACATTGAATTATGGATAAATCCGTATTGATGCTTTATTACATTGTTTTTTATAAGATGACTCATAGACCTTCCATATTTGAATTCTATATCATTGATATTCTTTTTCTCTCTTTCTCTCATCCTTCTATCCACATCTTTTTCTCTATTTCGCTTCACAACTTAGAATCAGATTTATTTTTCTTTTGTTTATTTTATGCAAAACAAATTTCAGTTGCTACAATGATATGACCAATATATCATATCTTGACTGTTTTTTGGATTCAGATAATGCGAAGTGATGGGTTGGTTATTAGTTCTATAGTTATTAGTTCATACTATAGGGGCTGGGGGCTGGTTTTTTTTAATCCTAACCCTAAAAAAAAACCAACGAGTCACACACTAAGCATAGCAATTATATCAAATGGTCAATCGAATTTTTATTCAATCCTATAAAATTAAGAACTCGTTTTTGCTTTGATTGAAGATAAAAAAATTAACGAGTTTATTATTTTTTTGTTCCATTACTGGAGTAGAAAGAAAAGACAAGGAAAGGTTTCTTATTCCTCGTCTAGAAATATACAAATTTTGATACCTAATACCCCATAGATAGTCCGAACTGTGTAGGAACAATAATCAATTTTAGCTCGAATGGTTTGTAGGGGAACCCTACCTTCTCTGATCCATTCGACACGTGCAATTTCTTTTCCATCGATACGCCCTGCAATTTGTACTTGAATTCCTTTCGTATCTGCTTGTTCAGTTAATTCAATAGCCTTTTTCATTGCTTTGCGAAATGAAACTCTATTTTTTAATTGTCCGGCTATAAATTCTGCAAGAATATTAGGGTTTCCATAAGGTTTTGCAATTCTTGTGATAACAATGTTGAGTTTTCGGTTTACATAATGAAATTCTCTTTGTAGATTTATCTGTAATTCTTCGATTCCTCGTGGTTGACTTTCTATTAATAACTTTGGAAACCCCATATAGATTATGACCTGGATCAGATCGATTTTTTTTTGGATCTCTATACGTGCAATTCCCTCGATGCCAGAGGATATTCTCATATTCTTTTGTACATAATTTTTGATACAATCTCGTATTTTTTGATCTTCTTCTAGACCTTCGGAATAGTTTTTTGGTTGTGCAAACCAAAGGGAATGATGACCTTGGGTTGTACCAAGTCTGAAACCAAGTGGATTTATTTTTTGTCCCATACTCCCCCGATACTATACATATTATGATTTATCATATTTGTATACTTTATTTATTTTTTTTTTTTTTTTTTTTTTTTTCATCTAGGTTTTTTAACCATGTGAGATAGTCTATATCTATCTATTTATCTAAGGATATATCTTTCACTACAATATTTATATGACAAATAGGTCTTTTTATCGGATAACTACGTCCTCGAGCTCGAGGTTTTAATTTCTTCACGGTAGTACCCTCGTTGACTTCAGCTTTACTAATTATTAAATTTGTTTTGTTGGAATCCATATTGTAACTAGCATTTGCTGCTGCGGAATAAACCAATTTAAAAATGGGATAACATGCTCTATAAGGCATGAGTTCTAGTATCATAAGTGTTTCTTCATAGGAACGTCCACGAATTTGATCAATTACTCTTCGCACTTTGTGTGCAGACATAGATATATATTGACCTAAAGCGTATATTTCTTTTTTTTTATTCTTTTTTTTCTTCTTTAGCATAAGATGAGCCTCCTACTAATGAATGATAAGTATCTATATTTTTTATTAACGACGAGATCTATTATCGCCTTTCGCATGTCCTCGGAAATTTAAAGTAGGTGCAAATTCTCCCAATTTGTGACCTACCATACGATCTGTTATATAAATAGGTAAATGTTCTTTTCCATTATGGATAGCAATAGTATGGCCGATCATTGTGGGTATAATGGTAGATGCCCGGGACCAAGTTACTATTATTTCTTTTTCCGCTTTTGTGTTAAGCTTATCAATTTTTCTTAATAAATGATTCGCTACAAAAGGATTTTTTTTTAGTGAACGTGTCACAGCTTACTCCTTTTTTTTTTTTCTTTTGTTTTGTAAAGACGAAGAAAGAAATTCTATTTTCTCTCCTATTTACTACGGCGACGAAGAATCAAATTATCACTATATTTATTCCTTTTTCTACTTCTTCTTCCAAGTGCAGGATAACCCCAAGGGGTTGTGGGTTTTTTTCTACCAATCGGGGCCCTCCCTTCACCACCCCCATGGGGATGGTCTACAGGGTTCATAACTACTCCTCTTACTACAGGACGCTTACCTAGCCAACGCTTAGATCCGGCTCTACCCAAACTTTTCTGGTTCACCCCAACATTCCCCACTTGTCCGACTGTTGCTGAGCAGTTTTTGGATATCAAACGGACCTCTCCAGAAGGTAATTTTAATGTGGCCGATTTCCCCTCTTTTGCAATCAGTTTCGCTACAGTACCCGCTGCTCTAACTAATTGTCCACCCTTTCCAAGTGTGATTTCTATGTTATGTATGGCCGTGCCTAAGGGCATATCGGTTGAAGTAGATTCTTCTTTTTGATCAATCAAAACCCCTTCCCAAACTGTACAAGCTTCTTCCAAAGCATACGGCTTTCTGGATGTAGATGATGATATCTATACAGATGGATTTTATATATATCATATAATGAAGTACCACATGAGTGGATATATAGGAATCCAAATCTGCCGAATCACTCATGTTATGATCTTCTACATCCTAGGTTTTCCCGTTCCGTCATCTGGCTTATGTTCTTCATGTAGCATTCAGACCGAATGACTCTATGAAATTACGTCGATACTTCCACATATTATTGGTAACGTAGGAGACATCTCTATTTTTTCCCGGGGGAATCTTTAGAATTACCACTGCTTAGCTTTCAATTCGCCTCTGACCATCAAATGAAATGTGAATAACCTGTCCTCCTCTCTTTGAAACAAGGGGCGCTTCCGGTTCTGTCGGTGCTTGAAACAATTTTGTCTTCTCCATATTACTATATCTCTAGAGTCAATAATTTTATATGAGGAACTACTGAACTCAATCACTTGCTGCCGTTACTCTTCAGTTTTCTGTTGAGGTCTATCCCGTAGAGGTACTCAAATTGGATCAGTGATCGATTTCTAGGTTTCGTCGTAAACCTAATTGGTTACTTCCAATTACGTAAATCAATAGTTCAAACCGCACTCAAAGGTAGGGCATTTCCCATTTTTATAGGAACTTCTGTACCAGAAACAATGGTATCTCCAATTATAGCCCCTCTGGGATGTAAAATATATCTCTTCTCACCATCCCCATAGTGTATGAGACAAATGTATGCATTTCGATTAGGGTCGTATTCTATGGTTACGATTCTACCATATATGTTTTTTTCATTCCGTCGAAAATCGATTTTACGGTATAGACGCTTATGACCTCCCCCTCTATGCCCTGCGGTAATGATTCCTCTGGCATTACGACCTTTACCACAACGATGCTGTCCATAGATCAAATTATTTCGTGGATTGGATTTCACTTGACTGTCTACGGTTCCATTGCGTGTGCTCGGGTTAGAAGTTTTGTATAAATGTATCGCCATGCTATTAAGTATTTTGATTTAAGTTCTTTTCTTTCTAAGAGGTGGAATAGAATAACCCGGTTGAAGCGTAATGATCATACGTCTGTAATGCATTGTATGCCCCATAATAGGTCCCATTCTTCTACCCTTTCCCGGAAGTCGATGACTATTCATAGCTATTACCTTGACACCAAAGAAGAGTTCGACCCAATGCTTTATTTCTGTCCTCGTTGATCCTGATTCGACATTAGAAGTATATTGATTTTTCTCCAATAACCGAATACTTTTGTCTGTAAATACTGCATATTTGATTCCATCCATAAATCTATTTTCTTCCCTATGCCTATGAGTTCTAGTCTCAATAAGAATGCTAGTTCTTACTGTTCATATGTTATGATATGAATATACCACACCAATTCGTTATGTATGGATGATGAGATTCCATTGATACAGAGCCAATTCCAATAGACTTATCGGAGGGTCCCATTGGCGTGCATCCAGTAGGAATTGAACCTACGAATTCGCCAATTATGAGTTGGGCGCTTTAACCATTCAGCCATGGATGCTTAGCGGGGATCCTCGTACATGGTGAATAACCAAATTCCAATTGAAATGAAATCTTTAGGATAAATCAATGCAATTTAGGAGGAATCAATGAAAGGACATCAATTCAAATCCTGGATTTTCGAGTTGAGAGAGATATTGAGAGAGATCAAGAATTCTCACTATTTCTTAGATTCATGGACCCAATTCAATTTAGTGGGATCTTTCATTCACGTTTTTTTCCACCAAGAACGTTTTATAAAACTCTTTGACCCCCGAATTGGGGGTATCCTACTTTCACGCAATTCACAGGGTTCAACAAGCAATCGATATTTCACGATCAAGGGTGTAATACTCTTTGTAGTAGCGGTCCTTATATATCGTATTAACAATCGAAATATGGTCGAAAGAAAAAATCTCTATTTGATAGGGCTTCTTCCTATACCTATGAATTCCATTGGACCCAGAAATGATACATTGGAAGACTCCTTTGGGTCTTCCAATATCAATAGGTTGATTGTTTCGCTCCTGTATCTTCCAAAAGGAAAAAAGATCTCTGAGAGTTGTTTCCTGAATCCGAAAGAGAGTACTTGGGTTCTCCCAATAACTAAAAAGTGTAGCATGCCTGAATCTAACTGGGGTTCGCGGTGGTGGAGGAACTGGATCGGAAAAAAGAGGGATTCTAGTTGTAAGATATCTAATGAAACCGTCGCTGGAATTGAGATCTTATTCAAAGAGAAAGATATCAAATATCTGGAGTTTCTTTTTGTATATTATATGGATGATCCGATTCGAAAGGACCATGATTGGGAATTGTTTGATCGTCTTTCTCTGAGGAAGAGGCGAAATATAATCAACTTGAATTCGGGACCGCTATTCGAAATCTTAGTGAAACACTGGATTTGTTATCTCATGTCTGCTTTTCGTGAAAAAATACCAATTGAAGTGGAGGGTTTCTTCAAACAACAAGGGGCTGGGTCAACTATTCAATCAAATGATATTGAGCATGTTTCCCATCTCTTCTCGAGAAACAAGTGGGCTATTTCTTTACAAAATTGTGCTCAATTTTATATGTGGCAATTCCGCCAAGATCTCTTCGTTAGTTGGGGGAAGAATCCGCACGAATCGGATTTTTTGAGGAACGTATCGAGAGAGAATTGGATTTGGTTAGACAATGTGTGGTTGGTAAACAAGGATCGGTTTTTTAGCAAGGTACGGAATGTATCGTCAAATATTCAATATGATTCCACAAAATCTAGTTTCGTTCAAGTAACGGATTCTAACCAATTGAAAGGATCTTCTGATCAATCCAGAGATCATTTGGATTCCATTAGTAAGGAGGATTCGGAATATCACACATTGATCAATCAAAGAGAGATTCAACAACTAAAAGAAAGATCGATTCTTTGGGATCCTTCCTTTCTTCAAACGGAACGAACAGAGATAGAATCAGACCGATTCCCGAAATGCCTTTCTGGATATTCCTCAATGTCCCGGCTATTCACGGAACGTGAGAAGCAGATGATTAATCATCTGCTTCCGGAAGAAATCGAAGAATTTCTTGGGAATCCTACAAGATCCATTCGTTCTTTTTTCTCTGACAGATGGTCAGAACTTCATCTGGGTTCGAATCCTACCGAAAGGTCCACTAGAGATCAGAAATTGTTGAAGAAACAACAAGGTCTTTCTTTTGTCCCTTCCAGGCGATCGGAAAATAAAGAAATGGTTAATATATTCAAGATAATTACGTATTTACAAAATACCGTCTCAATTCATCCTATTTCATCAGATCCGGGATGTGATATGGTTCCGAAGGATGAACCGGATATGGACAGTTCCAATAAGATTTCATTCTTGAACAAAAATCCATTTTTTGATTTATTTCATCTATTCCATGACCGGAACAGGGGAGGATACACGTTACACCACGATTTTGAATCAGAAGAGAGATTTCAAGAAATGGCAGATCTATTCACTCTATCAATAACCGAGCCGGATCTGGTGTATCATAAGGGATTTGCCTTTTCTATCGATTCCTACGGATTGGATCAAAAACAATTCTTGAATGAGGTATTCAACTCCAGGGATGAATCGAAAAAGAAATCTTTATTGGCTCTACCTCCTATTTTTTATGAAGAGAATGAATCTTTTTATCGAAGGATCAAAAAAAAATGGGTCCGGATCTCCTGCGGGAATGATTTGGAAGATCCAAAACCAAAGATAGTGGTATTTGCTAGCAACAACATAATGGAGGCAGTCAATCAATATAGATTGATCCGAAATCTGATTCAAATCCAATATAGCACCTATGGGTACATAAGAAATGTATTGAATCGATTCTTTTTAATGAATAGATCCGATCGCAACTTCGAATATGGAATTCAAAGGGATCAAATAGGAAAGGATACTCTGAATCATAGAACTATAATGAAATATACGATCAACCAACATTTATCGAATTTGAAAAAGAGTCAGAAGAAATGGTTTGATCCTCTTATTTTTATTTCTCGAACCGAGAGATCCATGAATCGGGATCCTGATGCATATAGATACAAATGGTCCAATGGGAGCAAGAATTTCCAGGAACATTTGGAACATTTCGTTTCTGAGCAGAAGAGCCGTTTTCAAGTAGTGTTCGATCGATTAGGTATTAATCAATATTCGATTGATTGGTCTGAGGTTATCGACAAAAAAGATTTGTCTAAGCCACTTCGTTTCTTTTTGTCCAAGTCACTTCTTTTTTTGTCCAAGTTGCTTTTCTTTTTGTCTAACTCACTTCCTTTTTTCTTTGTGAGTTTCGGGAATATCCCCATTCATAGGTCCGAGATCTACATCTATGAATTGAAAGGTCCGAACGATCAACTCTGCAATCAGTTGTTAGAATCAATAGGTCTTCAAATCGTTCATTTGAAAAAATTGAAAGCCTTCTTATTGGATGATCATGATACTTCCCAAAAATCGAAATTCTTGATCAACGGAGGAACAATATCACCATTTTTGTTCAATAAGATACCAAAGTGGATGATTGACTCATTCCATACTAGAAACAATCGCAGGAAATCCTTTGATAACACGGATTCCTATTTCTCAATGATATTCCACGATCAAGACAATTGGCTGAATCCCGTGAAACCGTTTCATAGAAGTTCATTGATATCTTCTTTTTATAAAGCAAATCGACTTCGATTCTTGAATAATCCACATCACTTCTCCTTCTATTGTAACAAAAGATTCCCTTTTTATGTGGAAAAGGCCCGTATCAATAATTATGATTTTACGTATGGACAATTCCTCAATATCTTGTTCATTCGCAACAAAATATTTTCTTTGTGCGTCGGTAAAAAAAAACATGCTTTTTGGGGGAGAGATACTATTTCACCAATCGAGTCACAGGTATCTAACATATTCATACCTAACGATTTTCCACAAAGTGGTGACGAAACGTATAACTTGTACAAATCTTTCCATTTTCCAAGTCGATCCGATCCATTCGTTCGTAGAGCTATTTACTCGATCGCAGACATTTCTGGAACACCTCTAACAGAGGGACAAATAATCAATTTTGAAAGAACTTATTGTCAACCTCTTTCAGATATGAATCTATCTGATTCAGAAGGGAAGAACTTGCATCAGTATCTCAATTTCAATTCAAACATGGATTTGATTCACACTCCATGTTCTGAGAAATATTTACCATCCGAAAAGAGGAAAAAACGGAGTCTTTGTCTAAAGAAATGCGTTGAGAAAGGGCAGATGTATAGAACCTTTCAACGAGATAGTGCCTTTTCAACTCTCTCAAAATGGAATCTATTCCAAACATATATGCCATGGTTCCTTACTTCGACAGGGTACAAATATCTAAATTTGATATTTTTAGATACTTTTTCAGACCTATTGCCGATACTAAGTAGCAGTAAAAAATTTGTATCCATTTTTCATGATATTATGCATGGATCAGATATATCATGGCGAATTCTTCAGAAAAAATTGTGTCTTCCACAATGGAATCTGATAAGTGAGATTTCGAGTAAGTGTTTACATAATCTTCTTCTGTCCGAAGAAATGATTCATCGAAAAAATGAGTCACCATCGACACATCTGAGATCGCCAAATGTTCGGGAGTTCCTCTATTCAATCCTTTTCCTTCTTCTTGTTGCTGGATATCTCGTTCGTACACATCTTCTCTTTGTTTCCCGGGCCTCTAGTGAGTTACAGACAGAGTTCGAAAAGGTCAAATCTTTGATGATTCCATCATCTATGATTGAGTTGCGAAAACTTCTGGATAGGTATCCTACATCTGAACCGAATTCTTTCTGGTTAAAGAATCTCTTTCTAGTTGCTCTGGAACAATTAGGAAATTCTCTAGAAGAAATATGGGGTTCTGCTTCTGGCGGCAACATGCTATTGGGTGGTGGTCCCGCTTATGGGGTCAAATCAATACGTTCTAAGAAGAAATATTTGAATATCAATCTCATCGATATAATCGATCTCATAAGTATCATACCAAATCCCATCAATCGAATCACTTTTTCGAGAAATACGAGACATCTAAGTCATACAAGTAAAGAGATCTATTCATTGATAAGAAAAAGAAAAAACGTGAACGGGGATTGGATTGATGATAAAATAGAATCCTGGGTCGCGAACAGTGATTCGATTGATGATGAAGAAAGAGAATTCTTGGTTCAGTTCTCCACTTTAACGACAGAAAAAAGGATTGATCAAATTCTATTGAGTCTGACTCATAGTGATCATTTATCAAAGAATGACTCTGGTTTTCAAATGATTGAACAACCGGGAGCAATTTACTTACGATACTTAGTTGACATTCATAAAAAGTATCTAATGAATTATGAGTTCAATACATCCTGTTTAGCAGAAAGACGGATATCCCTTGCTCATTATCAGACAATTACTTATTCACAAACCTCGTGTGGGGCTAATAGTTTTCATTTCCCATCTCATGAAAAACCCTTTTCGCTCCGCTTAGCCCTATCCCCCTCTAGGGGTATTTTAGTGATAGGTTCTATAGGAACTGGACGATCCTATTTGGTCAAATACCTAGCGACAAACTCCTATGTTCCTTTCATTACGGTATTTCTGAACAAGTTCCTGGATAACAAGCCTAAAGGTTTTCTTATTGATGATATCGACATTGATGCTAGTGACGATATTGATGCTAGTGACGATATTGATGATAGTGACGATATCGATCGTGACCTTGATACGGAGCTGGAGCTGCTAACTATGATGAATGCGCTAACTATGGATATGATGTCGGAAATAGACCGATTTTATATCACCCTTCAATTCGAATTAGCAAAAGCAATGTCTCCTTGCATAATATGGATTCCAAACATTCATGATCTGGATGTGAATAAGTCGAATTACTTATCCCTCGGTCTATTAGTGAACCATCTCTCCAGGGATTGTGAAAGATGTTCCACTAGAAATATTCTTGTTATTGCTTCGACTCATATTCCCCAAAAAGTGGATCCCGCTCTAATAGCTCCGAATAAATTAAATACGTGCATTAAGATACGAAGGCTTCTTATTCCACAACAACGAAAGCACTTTTTCACTCTTTCATATACTAGGGGATTTCACTTGGAAAAGAAAATGTTCCATACTAATGGATTCGGGTCCATAACCATGGGTTCCAATGCACGAGATCTTGTAGCACTTACCAATGAGGCCCTATCAATTAGTATTACACAGAAGAAATCAATTATAGACACTAATACAATTAGATCCGCTCTTCATAGACAAACTTGGGATTTGCGATCCCAGGTAAGATCGGTTCAGGATCATGGGATCCTTTTCTATCAGATAGGAAGGGCTGTTGCACAAAATGTACTTCTAAGTAATTGCCCCATAGATCCTATATCTATCTATATGAAGAAGAAATCATGTAACGAAGGGGATTCTTATTTGTACAAATGGTACTTCGAACTTGGAACGAGCATGAAGAAATTAACGATACTTCTTTATCTTTTGAGTTGTTCTGCCGGATCGGTCGCTCAAGATCTTTGGTCTCTACCCGGACCCGATGAAAAAAATGGGATCACTTCTTATGGACTCGTTAAGAATGATTCTGATCTAGTTCATGGCCTATTAGAAGTAGAAAGCGCTCTGGTGGGATCCTCACGGACAGAAAAAGATTGCAGTCAGTTTGATAATGATCGAGTGATATTGCTTCGTCGGCCCGAACCAAGGAATCCCTTAGATATGATGCAAAACGGATCTTGTTCTATCCTTGATCAGAGATTTCTCTATGAAAAATACGAATCGGAGTTTGAAGAAGGGGAAGGAGAAGGAGCCCTTGACCCGCAACAGGTAGAGGAGGATTTATTCAATCACATAGTTTGGGCTCCTAGAATATGGCGCCCTTGGGGCTTTCTATTTGATTGGATCGAAAGGCCCAATGAATTGGGATTTCCCTATTGGTCCAGGTCATTTCGGGGCAAGCGGATCATTTATGATGAAGAGGATGAGCTTCAAGAGAATGATTCGGAGTTCTTGCAGAGTGGAACCATGCAGTACCAGACACGAGATAGATCTTCCAAAGAACAAGGCCTTTTTCCAATAAGCCAATTCATTTGGGACCCTGCAGATCCACTCTTTTTCCTATTCAAAGATCAGCCCTTTGTCTCTGTGTTTTCACATCGAGAATTATTTGCAGATGAAGAGATGTCAAAGGGGCTTCTTACTTCCCAAACAGATCCTCCTACATCTATATATAAAGGCTGGTTTATCAAGAATACGCAAGAAAAGCACTTCGAATTGTTGATTAATCGCCAGAGATGGCTTAGAACCAATAGTTCATTATCTAATGGATCTTTCCGTTCTAATACTCTATCCGAGAGTTATCAGTATTTATCAAATCTCTTCCTATCTAACGGAGGGCTATTGGATCAAATGACAAAGACATTGTTGAGAAAAAGATGGCTTTTCCCGGATGAAATGAAAATTGGATTCATGTAACAGGAGAAAGATTTCCCATTCCTTAGCCGGAAAGATATGTAGCCATGAAAGAGGGATTAAGTGGAACAGAATTGACTGGGTGGTAGAGTCATGGAAACACTTCTTTCTTCCATATTTTGGACCTTAGCTCCATGGAACAATATGCTACTGCTGAAACATGGAAGAATTGAAATCTTAGATCAAAACACTATGTATGGATGGTATGAACTGCCTAAACAAGAATTCTTGAATAGCGAACAACCAGTTCAGATATTCACGACCAAGAAGTATTGGATTTTCTTTCGGATAGGCCCTGAAAGGAGAAGGAAGGCTGGAATGCCAACAGGCGTCTATTATTGAATTCACCCCACCCGATAGTACCCATTTGGGGAACGTCCAGTGCCAAAGTCACTGAATGGGTAAGTCGCCAATCCCTAAAACGGACTATGTAATGTACTTTATCTGCTGGGTTACGAGCAGGCATTTTACCAGAGGTTTCTAATCTACCTTTGTGTGATTCCTGTTGAAGCATATACTCGGGGGGTGGGTGCAGGGCGGACGGTTTTAAAGCAGACTCCCCATTCATTAGATAGAGAAGATCACCAAGATTTCGTGATCCGCTGCCGAACTTATTCCAATTCCAAGAGCTCGGATCGAATCGGTATATCAATACCGATTCGATCCGAGCTCTCTTATTGAATTGCTCATTCAATGAGCATTCTCAATATTATGCCTTGAAGAGGACTCGAACCTCCACGCTCTTTAGCACGAGATTTTGAGTCTCGCGTGTCTACCATTTCACCACCAAGGCATCTTGAAAGTGAATCGTATTCCATGAATATAATATCTATCTAGTGTGATGTATGGAATATATGGCAAAGGTGGGGTGTTGGAGTATTGCTATTGATCGGTCATGTCATATAGGCCCGAGTCGGACATCCAATTGCTTCGATTTGAATTATCCGGAGGATGCCTTATATATCAAAAAGATGGACAATCAAACCTATTTCTCGATTCAATAGAAGCCAAAAGAGGTGAATAGGGTCCAAAATAAGGAGAGATATGTAAAAAGCAAGTCCGATTACGTCTATTCCTAATCCTAAATGGAATGTAGGGATCCATATGGAAACATAGTATCTATTTAGATACGCTCGAATAACCCCTTCTCATAATGAGAATGTATATCCCTATTCCGGTCTGGTCCGGTATGGAATGAACTTATAATCATGGAATCGACTCGATCATCAGATTATAGATTATAAGTTCATAACCCTAGCCCATTCCCATTTTGGACGGAACAGATCTACTAATTCTTTGATTCCAGTTAGTAAGAGGGATCTTGAACTAAGAAATAGACCCTAGAAGCTAAAAAAGGGTATCCTGAGCAATTGCAATAATTGGGTTCATTGATATTCCTGGTATAGTAGATGCTATCACACATACAATCATACTCAATTCGATGGAATTGTTTGATCTTAAAGGAGATCTTCTATAATTTCGCACGTAAGGGGTTATTTCTTGGTTTCGTCCAGTCATTAATAACTTGATTATTTTTAGATAATAGTAGATAGAAACAACGCTTGTAAGGAGTCCTATTAAAACCAAGAAATATAGGCCTGCCTGCCATCCACACCAGAATAAATAGAGTTTTCCGAAAAAACCTGCTAGTGGAGGAAGACCTCCTAGGGATAAGAGACATAGGGCTAAAGAGAGAGCCAAAAAAGGATCTTTCGTGTATAATCCTGCATAATCTCGAATGTTATCAGTTCCGGTACGTAGACCAAATAATACAATGCAAGCAAAAGTTCCTAGATTCATGGAGATATAGAACAGCATATAAGTTATCATGCTTGCATATCCATCATTTGAGTCTCCAACAATTATTCCAATAATTACATATCCGATTTGACCTATGGACGAATATGCAAGCATACGTTTCATGCTTGTTTGAGTAATAGCAATGAGATTTCCCAATATCATGCTAAGAATAGCTAGGATTTCCAGAAGAAGATGCCATTCGTTTGATGAGAAATAAAAAGGAATATCGAAAATTCGAGTGGCTAAAGCTGAAGCAGCTACTTTCGAAGTAACAGAAAGAAAAGCAACGACTGGAGTGGGAGAGTCAGAGTCGAAAAGAGGATTCCTCACTTCTTTCTCTCATTCAAAACCGTGCATGAGACTTTCATCTCACACGGCTCCTAAGTGATAAAAGAAAGAAGATGAGTTCTTCTTTCTTTTTTGATTACCTTCCTCGCGTATGTATAAGACCGAATCCATTCGATTTCTAAAAAGGATTACTAATCCTTAACTTTTCGAGGAATCCTTCATCAGTGGTTGTGAATGACTGATTTTTTCAATCTTTTCGACCTTGGTTCCGTAGGAGCAAGTCAGAAAGATTGAGAAATAGAACCATCTGATTTGATTCGTTCTCAATAGCCATGAGATGATCATATTAGGGTGATCCTTTTGTCGACGGATGCTCCTATTATACTCGTAGTCTCTGAAGGATGAGAACCAACTATGTAGCATCTACATCGAGAATTCAAGTATTGTATACGTCATTAGTCCGATCCTTTGTAGGAACTACCCGTAATAACGAACTTGCAAAATGGATCTGTTTATCATAAAGAGATTCGTCGTTCCTGACCCTGCTTCACCTTAATTGTTATTTGAACAAGTAAAAGTTCTGTCTTGGTCCGAGTGGGGATAGCATTTCTCTTCTGCATGTCCATGGAGTTTTGAAAAATCCAAACATCTCAGAGATAGATAGAGAGGTAGGAATTTATCGAACGAACCGCACTCCTTCGTATACGTCAGGAGTCCATTGATGAGAAGGGGCTGGGGAAAGCTTGAACCCAATTCCTACAGTGATGAATATGAGCGCAATTGAAATTCCTGGGGAGTTATACATTTGTGTATTGATAAGACCATTCACTATTTCTTGAAGCTCGATCTCTCCCCCGGATGAACCATATAGCCAAGAGAAACCATGAACCAGAATAGAAGAGCTTGCCCCACCCATGAGTAAATATTTCATAGTAGCCTCATTAGACCGTACATCTTTCTTGGTATATCCAGATAATAGGTAGGAGCATAAACTGAAACATTCTGGAGCTACAAAGATAGTTATTAAATCGTTAGCACCGCATAAAAACATTCCTCCTAGAGTAGCTGTTAATACGAATAAGAGAAACTCTGTTATAGCCATTTCTGTACATTCAACGTACTCTACGGATAGAGGAATACATAGAGTTGAACATAGTAAAATAAGAAATTGAAAGATTTCGTTGAAATTGTTCGTTTGGAAATTTCCCGAAAAGCTAATCATAGGTTCTTCTCTCCATCGGAACAATAGGGCCGTTATGCTCATTACTAAACTTGTTGAAGAGATGAAATATAACCAAGGTATATCTTTTTGATCAGAGGTTGAATCGATCATCAGAAGAAGAATTAGGCCAAAAATTAGGATACACTCTGGGAAAATAAAACTTCCATCGAAGAGAAGCAAATGAAAGGCTTTCATAAAAATTCTCGTAGAATCGAGAATGAAGTTTTCATTCTGTACATGCCAGATCATGAATTAGTAACTGCATCCATTTCCAAAAAAATCCCAATTGTTTCGAACTTTCTATTTTTGGAATGGAATATTTACGGAATCCCCATGAATAGGATCAAACCTTATTCCATGGTATTTACATGAGGTTCCTCTTTCTTATTCTTAAGCAAGTCCCCGAGAGGGCTTAGTTGATCCATGATTTATCTTTCATCTTTCGTTTCCTTTTCGTTTGTTTCGAGAAATATATCGATCAATTCCGATTCTTTCTTTTTCTCTTGATTCTTTTCCGATCGAGATGTATGGATCCATGGATCTATGTGTCTATTCCATGGATCTATCTGTCTATATATAGATCCTCTTTATGGATTAACGAAAATGTGCAAAAGCTCTATTTGCCTCTGCCATTCTATGAGTCTCTTCCTTTTTGCGTATGGCCTCGCCACTCCCTTTGGCAGCATCCACTAATTCGGAACTTAATTTGAAAGCCATATTTCGACCCGGACGTTTTCGGGATGCCGCTAATAACCAACGAATGGCAAGTGCTTTTCCTTGTGTGGATCCTATTTCAATGGGAACTTGATGAGTCGATCCACCTACACGTCTTGCTTTTACTGCTATATCGGGAGTTACTCCACGTATTGCTTGACGTAAAACAGATAGTGGATTTGTTTCTGTCTTTTGTTGAATCTTTTTCATGGCTCGATAGATAATTTGATAAGCCAATGATTTTTTTCCGTGTTTCAGAATACGGTTAACCAACATATTAACTAATCGATTACGATAAATTGGATCAGATTTTGCAGTTTTTTCTTTTGCAGTACCTCGACGTGACATGAGCGTGAAAGAGGTTCAAGAATCAGTTTTCTTTTTATAAGGGCTAAAATCACTTATTTTGGCTTTTTTACCCCATATTGTAGGGTGGATCTCGAAAGATATGAAAGATCTCCCTCCAAGCCGTACATACGACTCTCATCGAATACGGCTTTCCACAGAATTCTATATGTCTCTATGAGATCGAGTATGGAATTCTGTTTACTCACTTTAAATTGAGTATCCGTTTCCCTCCTTTTCCTGCTAGGATTGGAAATCCTGTATTTTACATATCCATACGATTGAGTCCTTGGGTTTCCGAAATAGTGTAAAAATAAAAAGAAGTGCTTCGAATCATTGCTATTTGACTCGGACCTGTTCTAAAAAAGTCGAGGTATTTCGAATTCTTTGTTGACACGGACAAAGTCAGGGAAAACCTCTGAAATTATTTCAATATTGAACCTTGGACATATAATAGTTCCGAATCGAATCTCTTTAGAAAGAAGATCTTTTGTCTCATGGTAGCCTGCTCCAGTCCCCTTACGAAACTTTCGTTATTGGGTTAGCCATACACTTCACATGTTTCTAGCGATTCACATGGCATCATCAAATGATACAAGTCTTGGATAAGAATCTACAACGCACTAGAACGCCCTTGTTGACGATCCTTTACTCCGACAGCATCTAGGGTTCCTCGAACAATGTGATATCTCACACCGGGTAAATCCTTAACCCTTCCCCCTCTTACTAAGACTACAGAATGTTCTTGTGAATTATGGCCAATACCAGGTATATAAGCAGTGATTTCAAATCCAGAGGTTAATCGTACTCTGGCAACTTTACGTAAGGCAGAGTTTGGTTTTTTGGGGGTGATCGTGGAAAAGTTGACAGATAAGTCACCCTTACTGCCACTCTACAGAACCGTACATGAGATTTTCACCTCATACGGCTCCTCGTTCAATTCTTTCGAAGTCATTGGATCCTTTTCCTCGTTCGATAATCTCCTCCTTTCTTCCACTCCGTCCCGAAGAGTAACTAGGACCAATTTAGTCACGTTTTCATGTTCCAATTGAACACTTTCCATTTTTCTTTTTGATTATTCTCAAAGGAGAAGATTATTCTCTTTACCAAACATATGCGGATCCAATCACGATCTTATAATAAGAACAAGAGATCTTTCTCGATCAATCCCTTTGCCCCTCATTCTTCGAGAATCAGAAAGATCCTTTTCAAGTTTGAATTTGTTCATTTGGAATCTGGGCTCTTCTACTTCATTTTTATTTACTTATTTTTTTTTTATTTAATATTGAATATTTTTTAATATTTTCCCTCTCTTTTTTATATCATTCCTTAAGTCCCATAGGTTTGATCCTGTAGATTTTGACTAATTTTCTCATTGAGCGAGGGGTACGAAATAAATCAGATTTATTTTTCGATCAAAAGTATTATGTGAAATCTTCGATTTTTCTTCTTCCTCTATCCCTATCCCATAGGTACAGTGTTTGAATCAATAGAGAACCTTTTCTTCTGTATGAATCGATATTATTACATTCCAATTCCTTCCCGATACCTCCCAAGGAAAATCTCGAATTGGATCCCAAATTGACGGGTTAGTGTGAGCTTATCCATGGGGTTATGCACTCTTCGAATAGGAATCCATTTTCTGAAAGATTCTGGCTTTCGTGCTTTGGTGGGTCTCCGAGATCCTTTCGATGACCTATGTTTGTTGAAGGGATATCTATATAATCTGATCGATTGCGTAAAGCCCGCGGTAGCAACGGAACCGGGGAAAGTATACAGAAAAGACAGTTCTTTTCTATTCTATTAGTATTTTCTATTAGATTAGTATTAGTTAGTGATCCCGGCTTAGTGAGTCCTTTCTTCCGTGATGAACTGTTGGCATCAGTCCTACATTTTGTCTCTGTGGACCGAGGAGAAAGGGGGCTCGGCGGGAAGAGGATTGTACCATGAGAGAAGCAAGGAGGTCAACCTCTTTCAAATATACAACATGGATTCTGGCAATGCAATGTAGTTGGACTCTCATGTCGATCTGAATGAATCATCCTTTCCACGGAGGTAAATCTTTGCCTGTTAGGCAAGAGGATAGCAAGTTACAAATTCTGTCTCGGTAGGACATGTATTTCTATTACTATGAAATTCATAAATGAAGTAGTTAATGGTGGGGTTACCATTATCCTTTTTGTAGTGACGCATCTTGTATGTGTTCCTAAGAAAAGGAATTTGTCCATTTTTCGGGGTCTCAAAGGGGCATGAAAACACATAAGAACTCTTGAATGGAAATGGAAAAGAGATGTAACTCCAGTTCCTTCGGAAATGGTAAGATATTTGGCGCAAGAAGAGGGGGTTGATCCGTATCATCTTGACTTGGTTTTGCTTCCTCTATTTTTTTAAGAATACCGAGTCGGGTTCTTCTCCTACCTGTATCGAATAGAACATGCTGAGCCAAATCTTCTTCATGTAAAACCTGCTTGATTTAGATCGGGAAAATCGTGCGGTTTTATGAAACCATGTGCTATGGCTCGAATCCGTAGTCAATCCTATTTCCGATAGGGGCAGTTGACAATTGAATCCGATTTTTCCCATTATTTTCATATCCGTAATAGTGCGAAAAGAAGGCCCGGCTCCAAGTTGTTCAAGAATAGTGGCGTTGAGTTTCTCGACCCTTTGCCTTAGGATTAGTCAGTTCTATTTCTCGATGGAAGCAGAGAAGGGATATAACTCAGCGGTAGAGTGTCACCTTGACGTGGTGGAAGTCATCAGTTCGAGCCTGATTATCCCTAAACCCAATGTGAGTTTTTCTATTTTGACTTGCTCCCCCGCCGTGATTGAATGAGAATGGATAAGAGGCTCGTGGGATTGACGTGAGGGGGCAGGGATGGCTATATTTCTGGGAGCGAACTCCGGGCGAATATGAAGCGCATGGATACAGGTTATGCCTTGGAATGAAAGACAATTCCGAATCCGCTTTGTCTACGAACAAGGAAGCTATAAGTAATGCAACTATGAATCTCATGGAGAGTTCGATCCTGGCTCAGGATGAACGCTGGCGGCATGCTTAACACATGCAAGTCGGACGGGAAGTGGTGTTTCCAGTGGCGGACGGGTGAGTAACGCGTAAGAACCTGCCCTTGGGAGGGGAACAACAGCTGGAAACGGCTGCTAATACCCCGTAGGCTGAGGAGCAAAAGGAGGAATCCGCCCGAGGAGGGGCTCGCGTCTGATTAGCTAGTTGGTGAGGCAATAGCTTACCAAGGCGATGATCAGTAGCTGGTCCGAGAGGATGATCAGCCACACTGGGACTGAGACACGGCCCAGACTCCTACGGGAGGCAGCAGTGGGGAATTTTCCGCAATGGGCGAAAGCCTGACGGAGCAATGCCGCGTGGAGGTAGAAGGCCCACGGGTCGTGAACTTCTTTTCCCGGAGAAGAAGCAATGACGGTATCTGGGGAATAAGCATCGGCTAACTCTGTGCCAGCAGCCGCGGTAATACAGAGGATGCAAGCGTTATCCGGAATGATTGGGCGTAAAGCGTCTGTAGGTGGCTTTTTAAGTCCGCCGTCAAATCCCAGGGCTCAACCCTGGACAGGCGGTGGAAACTACCAAGCTGGAGTACGGTAGGGGCAGAGGGAATTTCCGGTGGAGCGGTGAAATGCGTAGAGATCGGAAAGAACACCAACGGCGAAAGCACTCTGCTGGGCCGACACTGACACTGAGAGACGAAAGCTAGGGGAGCGAATGGGATTAGATACCCCAGTAGTCCTAGCCGTAAACGATGGATACTAGGCGCTGTGCGTATCGACCCGTGCAGTGCTGTAGCTAACGCGTTAAGTATCCCGCCTGGGGAGTACGTTCGCAAGAATGAAACTCAAAGGAATTGACGGGGGCCCGCACAAGCGGTGGAGCATGTGGTTTAATTCGATGCAAAGCGAAGAACCTTACCAGGGCTTGACATGCCGCGAATCCTCTTGAAAGAGAGGGGTGCCTTCGGGAACGCGGACACAGGTGGTGCATGGCTGTCGTCAGCTCGTGCCGTAAGGTGTTGGGTTAAGTCCCGCAACGAGCGCAACCCTCGTGTTTAGTTGCCATCGTTGAGTTTGGAACCCTGAACAGACTGCCGGTGATAAGCCGGAGGAAGGTGAGGATGACGTCAAGTCATCATGCCCCTTATGCCCTGGGCGACACACGTGCTACAATGGCCGGGACAAAGGGTCGCGATCCCGCGAGGGTGAGCTAACTCCAAAAACCCGTCCTCAGTTCGGATTGCAGGCTGCAACTCGCCTGCATGAAGCCGGAATCGCTAGTAATCGCCGGTCAGCCATACGGCGGTGAATTCGTTCCCGGGCCTTGTACACACCGCCCGTCACACTATGGGAGCTGGCCATGCCCGAAGTCGTTACCTTAACCGCAAGGAGGGGGATGCCGAAGGCAGGGCTAGTGACTGGAGTGAAGTCGTAACAAGGTAGCCGTACTGGAAGGTGCGGCTGGATCACCTCCTTTTCAGGGAGAGCTAATGCTTGTTGGTATTTTGGTTTGACACTGCTTCACACCCAAAAAGAAGGGAGCTACGTCTGAGTGAAACTTGGAGATGGAAGTCTTCTTTCGTTTCTCGACGGTGAAGTAAGACCAAGCTCATGAGCTTATTATCCTAGGTCGGAACAAGTTGATAGGATCCCCCTTTTTACGTCCCCATGCCCCCCCGTGTGGCGACATGGGGGCGAAAAAAGGAAAGAGGGGGATGGGGTTTCTCTCGCTTTTGGCATAGCGGGCCCCCAGTGGGAGGCTCGCACGACGGGCTATTAGCTCAGTGGTAGAGCGCGCCCCTGATAATTGCGTCGTTGTGCCTGGGCTGTGAGGGCTCTCAGCCACATGGATAGTTCAATGTGCTCATCAGCGCCTGACCCTGAGATGTGGATCATCCAAGGCACATTAGCATGGCGTATTCCTCCTGTTCGAACCGGGGTTTGAAACCAAACTCCTCCTCAGGAGGATAGATGGGGCGATTCAGGTGAGATCCAATGTAGATCCAACTTTCGATTCACTCGTGGGATCCGGGCGGTCCGGGGGGGACCACCGCGGCTCCTCTCTTCTCGAGAATCCATACATCCCTTATCAGTGTATGGACAGCTATCTCTCGAGCACAGGTTTAGGTTCGACCTCAATGGGAAAAAAATGGAGCACCTAACAACGCATCTTCACAGACCAAGAACTACGGGATCACCCTTTCATTCTGGGGTGACGGAGGGATCGTACCATTCGAGCCG-TTTTTTTTTTCATGCTTTTCCCGGAGGTCTGGAGAAAGCTGCAATCAATAGGATTTCGCTAATCCTACCTTCCCGAAAGGAAGAGCGTGAAATTCTTTTTCCTTTCCGCAGGGACCAGGAGATTGGATCTAGCCGTAAGAAGAATGCTTGGTATAAATAACTCACTTCTTGGTCTTCGACCCCCTCAGTCACTACGAACGCCCCCGATTAGTGCAATGGGATGTGTCTATTTATCTATCTCTTGACTCGAAATGGGAGCAGGTTTGAAAAAGGATCTTAGAGTGTCTAGGGTTGGGCCAGGAGGGTCTCTTAACGCCTTCTTTTTTCTTCTCATCGGAGTTATTTCACAAAGACTTGCCATGGTAAGGAAGAAGGGGGGAACAAGCACACTTGGAGAGCGCAGTACAACGGAGAGTTGTATGCTGCGTTCGGGAAGGATGAATCGCTCCCGAAAAGGAATCTATTGATTCTCTTCCAATTGGTTAGACCGTAGGTGCGATGATTTACTTCACGGGCGAGGTCTCTGGTTCAAGTCCAGGATGGCCCAGCTGCGCCAGGGAAAAGAATAGAAGAAGCATCTGACTCCTTCATGCATGCTCCACTTGGCTCGGGGGGATATAGCTCAGTTGGTAGAGCTCCGCTCTTGCAATTGGGTCGTTGCGATTACGGGTTGGATGTCTAATTGTCCAGGCGGTAATGATAGTATCTTGTACCTGAACCGGTGGCTCACTTTTTCTAAGTAATGGGGAAGAGGACCGAAACATGCCACTGAAAGACTCTACTGAGACAAAGATGGGCTGTCAAGAACGTAGAGGAGGTAGGATGGGCAGTTGGTCAGATCTAGTATGGATCGTACATGGACGGTAGTTGGAGTCGGCGGCTCTCCTAGGGTTCCCTCATCTGGGATCCCTGGGGAAGAGAATCAAGTTGGCCCTTGCGAACAGCTTGATGCACTATCTCCCTTCAACCCTTTGAGCGAAATGCGGCAAAAGGAAGGAAAATCCATGGACCAACCCCATCATCTCCACCCCGTAGGAACTACGAGATCACCCCAAGGACGCCTTCGGCATCCAGGGGTCACGGACCGACCATAGAACCCTGCTCAATAAGTGGAACGCATTAGCTGTCCGCTCTCAGGTTGGGCAGTAAGGGTCGGAGAAGGGCAATCACTCATTCTTAAAACCAGCGTTCTTAAGACCAAAGAGTCGGGCGGAAAAGGGGGGAAAGCTCTCCGTTCCTGGTTCTCCTGTAGCTGGATCCTCCGGAACCATAAGAATCCTTAGTTAGAATGGGATTCCAACTCAGCACCCCTTGAGTGAGATTTTGAGAAGAGTTGCTCTTTGGAGAGCACAGTACGATGAAAGTTGTAAGCTGTGTTCGGGGGGGAGTTATTGTCTATCGTTGGCCTCTATGGTAGAATCAGTCGGGGGACCTGAGAGGCGGTGGTTTACCCTGCGGCGGATGTCAGCGGTTCGAGTCCGCTTATCTCCAACTCGTGAACTTAGCCGATACAAAGCTATATGATAGCACCCAATTTTTCAGATTCGGCGGTTCGATCTATGATTTATCATTCATGGACGTTGATAAGATCCTTCCATTTAGCAGCACCTTAGGATGGCATAGCCTTAAAGTGAAGGGCGAGGTTTAAACGAGGAAAGGCTTACGGTGGATACCTAGGCACCCAGAGACGAGGAAGGGCGTAGTAAGCGACGAAATGCTTCGGGGAGTTGAAAATAAGCATAGATCCGGAGATTCCCGAATAGGTCAACCTTTCGAACTGCTGCTGAATCCATGGGCAGACAAGAGACAACCTGGCGAACTGAAACATCTTAGTAGCCAGAGGAAAAGAAAGCAAAAGCGATTCCCGTAGTAGCGGCGAGCGAAATGGGAGCAGCCTAAACCGTGAAAACGGGGTTGTGGGAGAGCAATACAAGCGTTGTGCTGCTAGGCGAAGCGGCGTAGTGAGTGCTGCACCCTAGATGGCGAAAGTCCAGTAGCCGAAAGCATCACTAGCTTACGCTCTGACCCGAGTAGCATGGGACACGTGGAATCCCGTGTGAATCAGCAAGGACCACCTTGCAAGGCTAAATACTCCTGGGTGACCGATAGCGAAGTAGTACCGTGAGGGAAGGGTGAAAAGAACCCCCATCGGGGAGTGAAATAGAATATGAAACCGTAAGCTCCCAAGCAGTGGGAGGAGCCCGGGGCTCTGACCGCGTGCCTGTTGAAGAATGAGCCGGCGACTCATAGGCAGTGGCTTGGTTAAGGGAACCCACCGGAGCCGTAGCGAAAGCGAGTCTTCATAGGGCAATTGTCACTGCTTATGGACCCGAACCTGGGTGATCTATCCATGACCAGGATGAAGCTTGGGTGAAACTAAGTGGAGGTCCGAACCGACTGATGTTGAAGAATCAGCGGATGAGTTGTGGTTAGGGGTGAAATGCCACTCGAACCCAGAGCTAGCTGGTTCTCCCCGAAATGCGTTGAGGCGCAGCAGTTGACTGGACATCTAGGGGTAAAGCACTGTTTCGGTGCGGGCCGCGAGAGCGGTACCAAATCGAGGCAAACTCTGAATACTAGATATGATCTCAAACAGGGGTCAAGGTCGGCCAGTGAGACGATGGGGGATAAGCTTCATCGTCGAGAGGGAAACAGCCCGGATCACCAGCTAAGGCCCCTAAATGACCGCTCAGTGATAAAGGAGGTAGGGGTGCAGAGACAGCCAGGAGGTTTGCCTAGAAGCAGCCACCCTTGAAAGAGTGCGTAATAGCTCACTGATCGAGCGCTCTTGCGCCGAAGATGAACGGGGCTAAGCGATCTGCCGAAGCTGTGGGATGTAAAAATACATCGGTAGGGGAGCGTTCCGCCTTATAGGAACCACTCGCGCGAGCAGTGGTAGACGAAGCGGAAGCGAGAATGTCGGCTTGAGTAACGCAAACATTGGTGAGAATCCAATGCCCCGAAAACCTAAGGGTTCCTCCGCAAGGTTCGTCCACGGAGGGTGAGTCAGGGCCTAAGATCAGGCCGAAAGGCGTAGTCGATGGACAACAGGTGAATATTCCTGTACTACCCCTTGTTGGTCCGAGGGACGGAGGAGGCTAGGTTAGCCGAAAGAGATGGTTATCGGTTCAAGGACGTAAGGTGACCCTGCTTTTTCAGGGTAAGAAGGGGTAGAGAAAATGCCTCGAGCCAATGTTCGAGTACCAGGCGCTACGGCGCTGAAGTAACCCATGCCATACTCCCAGGAAAAGCTCGAACGACCTTCAACAAAAGGGTACCTGTACCCGAAACCGACACAGGTGGGTAGGTAGAGAATACCTAGGGGCGCGAGACAACTCTCTCTAAGGAACTCGGCAAAATAGCCCCGTAACTTCGGGAGAAGGGGTGCCTCCTCACAAAGGGGGTCGCAGTGACCAGGCCCGGGCGACTGTTTACCAAAAACACAGGTCTCCGCAAAGTCGTAAGACCATGTATGGGGGCTGACGCCTGCCCAGTGCCGGAAGGTCAAGGAAGTTGGTGACCTGATGACAGGGGAGCCGGCGACCGAAGCCCCGGTGAACGGCGGCCGTAACTATAACGGTCCTAAGGTAGCGAAATTCCTTGTCGGGTAAGTTCCGACCCGCACGAAAGGCGTAACGATCTGGGCACTGTCTCGGAGAGAGGCTCGGTGAAATAGACATGTCTGTGAAGATGCGGACTACCTGCACCTGGACAGAAAGACCCTATGAAGCTTTACTGTTCCCTGGGATTGGCTTTGGGCCTTTCCTGCGCAGCTTAGGTGGAGGGCGAAGAAGGCCCCCTTCCGGGGGGGCCCGAGCCATCAGTGAGATACCACTCTGGAAGAGCTAGAATTCTAACCTTGTGTCAGGACCTACGGGCCAAGGGACAGTCTCAGGTAGACAGTTTCTATGGGGCGTAGGCCTCCCAAAAGGTAACGGAGGCGTGCAAAGGTTTCCTCGGGCCGGACGGAGATTGGCCCTCGAGTGCAAAGGCAGAAGGGAGCTTGACTGCAAGACCCACCCGTCGAGCAGGGACGAAAGTCGGCCTTAGTGATCCGACGGTGCCGAGTGGAAGGGCCGTCGCTCAACGGATAAAAGTTACTCTAGGGATAACAGGCTGATCTTCCCCAAGAGCTCACATCGACGGGAAGGTTTGGCACCTCGATGTCGGCTCTTCGCCACCTGGGGCTGTAGTATGTTCCAAGGGTTGGGCTGTTCGCCCATTAAAGCGGTACGTGAGCTGGGTTCAGAACGTCGTGAGACAGTTCGGTCCATATCCGGTGTGGGCGTTAGAGCATTGAGAGGACCTTTCCCTAGTACGAGAGGACCGGGAAGGACGCACCTCTGGTGTACCAGTTATCGTGCCCACGGTAAACGCTGGGTAGCCAAGTGCGGAGCGGATAACTGCTGAAAGCATCTAAGTAGTAAGCCCACCCCAAGATGAGTGCTCTCCTATTCCGACTTCCCCAGAGCCTCCGGTAGCACAGCCGAGACAGCGACGGGTTCTCTGCCCCTGCGGGGATGGAGCGACAGAAGTTTTGAGAATTCAAGAGAAGGTCACGGCGAGACGAGCCGTTTATCATTACGATAGGTGTCAAGTGGAAGTGCAGTGATGTATGCAGCTGAGGCATCCTAACAGACCGGTAGACTTGAACCTTGTTCCTACATGACCCGATCAATTCGATCAGGCACTCGCCATCTATTTTCATTGTTCAACTCTTTGACAACACGAAAAAACCATTGTTCAACTCTTTGACAACATGAAAAAACCAAAAGCTCTGCCCTCCCTCTCTATCTATCCAAGGGATGGAAGGGCAGAGGCCTTTGGTGTCCCCTCCAGTCAAGAATTGGGGCCTCACAATCACTAGCCAATATGCTTTTCTCTCATGCCTTTCTTCGTTCATGGTTCGATATTCTGGTGTCCTAGGCGTAGAGGAACCACACCAATCCATCCCGAACTTGGTGGTTAAACTCTACTGCGGTGACGATACTGTAGGGGAGGTCCTGCGGAAAAATAGCTCGACGCCAGGATGATAAAAAGCTTAACACCCCTCATTCTTATTACTTTTTCATATTGAAAAAGAAATAAAAAAATGAAAAAATGAAAAGGTCGTCTTATTCAAAACCCCAATCATGACATCCCTTCTCTCCCACTTCACACCTCGGAACGCACCGTTCTTATAGAGATAAACGCGCTTTCACATCTTCTTAACCCGAAATGGCTGGGGAGAGGAAAGGTTCCTTTTTTTGAGGGTACTCCCGGGAACAGATCCAGTGGAGACGGGGTGGGGCCTGTAGCTCAGAGGATTAGAGCACGTGGCTACGAACCACGGTGTCGGGGGTTCGAATCCCTCCTCGCCCACAACCGGCCCAAAAGGGAAGGACCTTTCCCTCTGGGGGTAGGAAAATCATGATTGGGATAGCGGACCAAAAGCTATGGAACTTGGGTGTGGGTCTTTTGTCGAAATGGAATGGCCTTACTTTTTCTTTTTATTTATTATTTATCGTTAATGGTAGAATCATTACACATAGTATGCCCGGCCCATTAGCGTATTTTTTTGTTTTACGCCCCGTAACTCTTCCTCAGCCAGGCTTGGGCAGAATAGCAGAGCAAGTACAAGTATTAGTAGCATAACAAAAAAGCCTTCCTCGTCATTAATATGTTTGCTCGCGTGGCCTCTCGGGAGAATCGATGACTGCATCTTTGATGCACTGCTAGTACTAGTACATCTGAGAATTCTTAATTGGCTAGTTGTAAATAGCCCCAGGGTTATGGAACAAAGGATTATCCCGGACCTACACCGAGGTATTGATGGTGATTCTCAAATATCGCAGAACAGAATGTGATACGATGAGATAGAATGCAATAGAAACAAAGACAGGGAAGGGGTTACCTACTTTTAACGGTCAAAGCGAGCTCTTTCATTATGAATTAAAGAATTCAGAATGAATCAAATCTCCCCAAGTAGGATTCGAACCTACGACCAATCAGTTAACAGCCGACCGCTCTACCACTGAGCTACTGAGGAACAACGGGAGATTAGATCTCATAGAGTTCAATTCCCGTTCTCAACCCATGACCAATATGAGCTCGAAGCTTCCTTCGTAACTCCCGGAACTTCTTCGTAGTGGCTCCCTTCCATGCCTCATTTCATAGGGAACCTCAAAGTGGCTTTATTTCATTATATTCCATCCATATCCCAATTCCATTCATTTAATATCCCTTTGGTGTCATTGACATAACAGATGTCGTTTCTAGTCTATCTCTTTATATGGAAAGTTAAACAATCATCATATAATAATCCAGAAATTGCAATAGAAAAGAAAAAGGAGGTTTGTGATGATTTTTAAATCTTTTCTACTAGGTAATCTAGTATCCTTATGCATGAAGATAATCAATTCGGTCGTTGTGGTCGGACTCTATTATGGATTTCTGACCACATTCTCCATAGGGCCCTCTTATCTCTTCCTTCTCCGAGCTCAGGTTATGGAAGAAGGAACCGAGAAGAAGGTATCAGCAACAACTGGTTTTATTACGGGACAGCTCATGATGTTCATATCGATCTATTATGCGCCTCTGCATCTAGCATTGGGTAGACCTCATACAATAACTGTCCTAGCTCTACCCTATCTTTTGTTTCATTTCTTCTGGAACAATCACAAACACTTTTTTGATTATGGATCTACTACCAGAAATTCAATGCGTAATCTCAGCATTCAATGTGTATTCCTGAATAATTTCATTTTTCAATTATTCAACCATTTCATTTTACCAAGTTCAATGTTAGCCAGATTAGTCAACATTTATATGTTTCGATGCAACAACAAGATGTTATTTGTAACAAGTAGTTTTGTTGGTTGGTTAATTGGTCACATTTTATTCATGAAATGGCTTGGATTGGTATTAGTCTGGATACGGCAAAATCATTCTATTAGATCAAATGTACTTATTCGATCTAATAAGTACCTTGTGTCAGAATTGAGAAATTCTATGGCTCGGATCTTTAGTATTCTCTTATTTATTACCTGTGTCTACTATTTAGGCAGAATACCGTCACCCATTCTTACTAAGAAACTGAAAGAAACCTCAAAAACGGAAGAAAGAGATGTAGAAATAGAAACAACTTACGAAACGAAGGGGACTAAACAGGAACAAGAGGGATTCACCGAAGAAGATCCTTCTTCTTCCCTTTTTTCGGAAGAAAAGGAGGATCCGGACAAAATCGATGAAACCGAAGAGATCCGAGTGAATGGAAAGGAAAAAACAAAGGATGAATTCCACTTTCACTTTAAAGAGACATGCTATAAAAATAGCCCAATTTATGAAGCTTCTTATCTGGATGGGAATCAAGAAAATTCGAAGTTCAAAATACTTGAAGATAAAAATAAAGAAAAAAATAAAGTCAAAAAGGAATATAAAAAATATAAAATAAGTAGTAAATTAATAAAAAGATTGATACATAAGATAAATACACAAAAAGGTAGGAAGAGATGCGCCCACCCCCTACATATTTGATACCTTCTCCTACAAAGAAACTCATGACACCAACTCCATTCGTAATTCCATCAATAACTCGTCTATCAAAAAAATGAGTTAATTCAGCCAATCCTCTTATCCCCCCAGTTAAGGATGTTGCATAAAAAGAATCTATGTAACCACGATTATATGACCAATCATATATGACATTTCTTATTTTGTCCCAAAAAATTTTCTTAGATCCTATTTTAATTTTAACAAAAAAATTAATTAAATCAAAATTTTGCAAAGACGAATAAACGGGTTTATACAAAAAGAGCGCTATAAATATTCCAAAATAGGCTATACTAACTGAAAAAATTGCATCTTTTACAAATTCATACCAATTCAGAAAATCTTTCGAATTTTGATGTAAAAGATTTACAGACGGAGTTAGCCATTTTGATAATATATCCAAATCCATTCCTTTTTGATTGAAAGGAATTCCTATGAATCCAACAAACAAAGTAAATAGGACCAATACAAGTATAGGAAATAACATAGTATTATCTGATTCATAAGGATACGAATAAGTGTTCTTATTACCAAAATAGGTAATAGTCATAAAAGGTCGTGTCATTTTTCTTACATTGTCATCAATTCGATATGTCTTCTTCAAAAAAAAAGAAAGACTTTCATTATTATTCATTCTTAATAAGGTTAATAAACGAACACTTTTGTTAATTGTTTTCGAACCTACTTTACCCCATAGAGGGATTGAACAAAGTGAAGTACTTTTTTTTCCATTGTAATTTTGAAAATGAACATTTAAATGTCCCTCAAAAGTAAGTAAATAGATCCGAAACATATAAAATGCAGTTAATCCTGCTGTGGACCAAGCTATTATTGCGAAAATCGGTAAATACAACCAACTCTCATTAAGAATTTCATCTTTGGACCAAAAACAAGCAAGGGGTGGAATACCACAAAGAGAAAGTGTGCCTAATAAAAAAGCAGTTTTTGTAATTGGCACATGTTTTGTTAAACCCCCCATAAGAACCATATTCTGACTTTTATCTGGAGAATATCCAACAACAGTTTCCATTGAATGAATAACTGATCCAGATCCTAAAAACAATAATGCTTTTGAATAAGCATGAGTAATTAAATGAAATAAAGCAGTTCGATAAGACCCCATACCTAGAGCTAACATCATATACCCCAATTGAGACATTGTAGAATAAGCTAAACCTCTCTTAATGTCTTTTTGAGCAAGAGCTAAAGTAGCTCCTAAAAATACTGTTATTATACCTATCAAAGAGATTAAATTCATTATATAAGGTATGACTATGAAAAGAGGAAGAAGCCGAGCTACAAGAAAAATTCCCGCTGCTACCATAGTAGCAGCATGTATAAGAGCCGAAATAGGAGTGGGCCCCTCCATGGCATCGGGTAACCATACGTGAAGAGGGAATTGTGCAGATTTAGCAACTGCACCGGCAAATAATAGAACGGCACACAAAATAACAAATAAAATATTGACCTCATTATTATAAATCAAGTTATTAAATATTTCGAATAAATCCCGAAATTCGAAACTACCTGTTATCCAATAAAACCCTAAAATTCCTAATAATAACCCAAAATCTCCTACTCGATTAGTTACAAACGCTTTTTGAGAAGCATTTGCCGCAACAGGTCGTGTAAACCAAAATCCTATTAATAGATACGAACACATTCCGACTAATTCCCAAAAAATATAAATTTGTATCAAATTAGAACTAGTAACTAATCCCAACATGGAAGTACTGAAAAAACTCATATAAGAAAAAAATCTCAAATATCCTTGATCATGAAACATATAATTATCACTATAAATAAGAACCATAATTCCAACAGTAGTGATTAATATTAACATGATAGAAGTAAGTGGATCGATCAAATAGCCGAATTCTAAAGAAAAATCATTATTGATAATCCAAGACCATACATATTGATATATGGAACTCCCATTTATTTGCTGAATAGACAGATCAATCGACAAAATCATGGCTATACTTAACAATAAAACACTCTGAAAAGCCCACATACGACGAAGATTTTTTGTTGCCTTTGGAAAAAGAAGAAGCCCCACTCCTATTAACACAGGTACTGGAAGTGGAACAAACGGTATGATCCACGCATATTGATATGTATGTTCCATAAAAAAAAAGTTTTTTATTCTTAATTGTTTTCGATTCACCAAATCTTATCTCTTTCAAAGGGGTTAATAAAAAAAATCAAGATATCTACTAACTTAAACTAACTAAAATATAATTTTAGAATTTTCTATTTTTACTTATTCTGAGTATTTCCTAAAGACTTCAAATATTCAAATCAAGAAGTCATAATTGGTCAAATAAAATGACTAAGTTACTAGTAAAAAGTGAATACTTAGTTATTAAGTAAGATATTGATGAAGATGCCG-AAAAAAAAAAATTCAATTATTATTACTATTACAACAATTTATATCTATAGAGCAAGGATAAATAAAACCCTAAAACAGAGTACTTGATTCTGATATGAATCATAGGATCAACTAAAGTTAATAACTTGGCCCAATGAAACAAGAACTTCCCCTTTTTTTAGTTAGTTTATTCAAAATAATTAACTAATTTATTATGGAATTGATTAATTGATTTCCATTTCAATAAAAGACATTTATAGGATATAGGAAAGGCTATAATATCCGTCACTTTAATAGAAAATTAACTTTATTTTCTATCTATTTAATTTATTTGAAAATAGAAAATAAATAAATGAAAATAGAAAATAAATAAAAAATTACTAAAATTTCGTTTTAGCAAACTATGTATACCTTAATTAATTATTTATTATAGTTAGTAATTAATTACTATATTAGTTTCATTCGAATTTGAAAATTTCAATTAGATTCGGCGTATTCTTTCCTCAATCTTGACCAACTAATAATAATAAT--AAAAAAAAAAAATCACATGATCACATATCT--------------------TATTCCTTTTTCTTTATTCCTATTCCTTTTTCTTTATATATATATTTCTAGTAATGTTTTATTCTATTTCGAATAATATTTATTTCGATTTTCACATATCTATATTTATTATTTATTTTTATTTTTTTTTATTTATTTTTTATGAAGAAAATGCTATCTAAAAAACAAATAGATAATGAATAGTAAAGAACGATTCCTTTTATTTTGAACAATAGATGTCTTTCACATCCAACTAGAATAATGAGTAACCTCTTAATTTTAAAATGGCAGTCCCAAAAAAACGTACTTCTATATCAAAAAAGCGTATTCGTAAAAATATTTGGAAAAGAAAAGGATATAGGGCAGCCTTAAAAGCTTTTTCATTAGGGAAATCTCTTTTGACCGGAAATTCAAAAAGTTTTTTTGTGCAACAAAAAAATAAGTAATCAAAGGTTGTAATAATCTGAATCGACTTGACTCAAAAAGTTGGTGGTTAATTTCATTCAGAATATCAAATTAATGATTTCCATTACCTACTGTTTTGGACTAATCAATATGAAATGGGATTCTTTTCATTCTTATGATTTGTAGAATAAAAATTTTTTTGTTTACTTAATTCTAAAATTCTAAAAAAAAAAAAAAGACTTTTCTTTAAAAAAAGAATAAACACAAGATACAAGGGTTTACCTTTCTTTTTAGTATACTTTATTATTTCTTTTTCTGGGGTGGAAATTCGGATTTTCCCCATCGACCTACTTACAATAATAAAAGTTTTTTATTTTTTCTATATTTCGATATCTATAAAGAGTAGATATAAGAGCTTTCTTCAAAATTAATGAATCGTTGAAACTAATTGATTAAGATTAAGTTTAAAACTTTTTTTTTT-A-----TGAATTATTATTTCTCTGAATTACTATATATACCTCTATATATTTCCTGCTTTCAACCCAATCTATAAAAGTTTTTAGTTGGTATACTAACTATGAAAAATGTGTCAAATTTAAGTGATTCAAAATAGATCCTATTTTGTGTTCATTGAAAAAATGAATTTTTTCAGATTTATGAAATCAGATAAATGAGAAATGAATCATTAAAAAATGAAAATGAGAAAAGATTTTTTTTAGTTCTATCCCTAGATAGGGGTAGAACTATCTAGTTACAATAGTTCAATTCCAGAGGAGCATAAACTACAGGAAAGATCTAAGTTAAATAAAACAACTGATATCCTAAAGAACCTTCAAATCCCTATGAATTTTATTCATCAATTTTAATGTTTCCTAAAAAATACTACATTGAATTGACTCCTTCAATCTCGACGATTGCATATGAATAGGCTATTATAAGTTTGAGCAAGCCGCCATGGTGAAATTGGTAGACACGCTGCTCTTAGGAAGCAGTGCTAGAGCATCTCGGTTCGAGTCCGAGTGGCGGCATGCCATCTTCTAAAAAAGATAGAATAGATCCTATAATAAAATCAATTCCCGATTTCCCTTCCGTAATTAAGGGATTCCTTTTTTTAATATTTTATATGATATTTTTAACTATAGAACATATATTAACTCATATTTCCTTTTCGATTGTTTCAATTGTAATTACAATTCATTTAATAACTTTATTAGTCGATGAAATCGTAAAACTCTATGATTCGTCAGAAAAGGGCATGATAGCTACTTTTTCCTGTATAACAGGATTATTAGTCACTCGTTGGATTTATTCAGGGCATCTCCCATTAAGTAATTTATATGAATCATTAATCTTCCTTTCATGGAGTTTCTCCATTATTCATATCATTCCATATTTCAAAAAAAATAAAAATTATTTAAGTGCAATAACCGCGCCAAGTGCTATTTTTACACAAGGCTTTACTACTTCAGGTCTTTTAACTGAAATAAATCAATCCGCAATATTAGTACCTGCTCTCCAATCCGAGTGGTTAATAATGCACGTAAGTATGATGGTATTGGGTTATGCAGCTCTTTTATGCGGATCATTATTATCAATAGCACTTCTAGTCATTACATTTCGAAAAAACATAAAGATTTTTTTTAAAAGCAATCATTTATTAAATGAGTCTTTTTACTTTAACGAAATCCAACACATGAATGAAAGCAGCAATGTTTTTGGAAATACTTCTTTTTTTTCTGCGAAGAATTATTACAAATCCCAATTCATTCAACAATTGGATCATTGGAGTTATCGTGTTATTAGTATAGGGTTTATCTTTTTAACCATAGGTATTCTTTCGGGAGCAGTATGGGCTAATGAAGCATGGGGGTCATATTGGAATTGGGACCCAAAGGAAATTTGGGCATTTATTACTTGGACCGTATTCGCGATTTATTTACATACTCGAACAAATACAAAAATTCCCCCTGCAAATTCTTCAATTGTAGCTTCTATAGGCTTTCTTATAATTTGGATATGTTACTTTGGGGTCAATCTTTTAGGAATAGGGTTACATAGTTATGGTTCATTTATATTAGCGTCTAATTGAATTCAAGAAAATCTCTGACGAATATAAACAAAATAGAGCGTATATATATATATATAAACTTCGTGTAAGCCAGCGAGAACCATGTGAATCACTACACTACTTGATTCAAATGGTTCTCACAAAGACCAAACATATCTAGTTAAAATTTAATTTTTTTTACTTAACTTAAGAGAAATACTTA---TTTTTTTTTTTTATTCATGAAAACGATCTATAAAAAAAATTAGATAAAATAAATTCGATCTTGTCAACTGATAATGAAAGAACGAAATCGGGGTAAATACCAATACCTACTACGGGTAAAAAAATAGAAATCAAAACAAATAACTCTCGCGGTCCAGAATCAAAAAAATAAGAGTTTGGAACATTAAATAACTTGTATCCATAGAACATCTGGCGTGACATAGATAATAAATAAATAGGAGTTAATATCATTCCAATTGCCATTACAAAAGTAATTAATATTTTTGGCATTAAAAGATATTTTTGACTGGTAATTATTCCAAAAAATATCATCAATTCTGCAACAAAACCACTCATACCTGGTAATGCAAGAGAAGCCATTGAAAAGCTACTGAACATCGTGAATATTTTTGGCATTGGGATAGCTATTCCGCCCATTTCGTCGAGATAAGCAAGACGTATTCTATCATAACTCGTTCCTGCCAAGAAAAAAAGTGCAGCACCAATAAGTCCATGAGAGATTATTTGTAAAAAGGCTCCATTGAGTCCCGTCTCAGTTATAGAACCAATTCCTATAATTATAAAACCCATATGAGATACAGAGGAATATGCTATTCTTTTTTTTAAATTACGTTGAGCAGAAGATGTTAAAGCTGCATAGATTATTTGCATTGTGCCTACTATCATTAACCAAGGAGAAAATATAGAATGAGCGTGAGGTAATAATTCCATATTGATCCGAACCAACCCATACGCTCCCATTTTTAATAAGATTCCAGCTAGAAGCATACAAGTACTGTAATGCGCTTCTCCATGGGTATCCGGTAACCATGTATGTAGGGGTATAATTGGCGATTTGACAGCAAAAGCAATAAAAAATCCAATATATAATATTATTTCCAATGCCACAGGGTACGATTGATTAACTAATGTTTCAAAATTTAATGTTGGTTCATTAGAATTATATAAACCAACACCCAAAACTCCCATTAAGAGAAAAACGGAACCTCCCGCAGTGTACAAAATAAATTTTGTAGCCGAATACAGACGTTTCTTTCCCCCCCACATAGATAGAAGTAAATAAACGGGAATTAATTCTAACTCCCACATGAGAAAAAACAGTAAAAGGTCTCGAGAAGAAAATAATCCTATTTGACCGCTGTACATTGCTAACATCAGGAAATGAAATAATCGAGAATCTCGAGTAACCGGAAAAGCCGCTAAAGTAGCTAAAGTAGTGATAAATCCCGTCAGTAAAATGGGTCCTATAGAAAGTCCATCTATGCCTAATCTCCAGTGGAAATCAAAAAAATTAATCCATTTATAATCTTCGACTAGTTGGATTAATGGATCGTCTGATTGAAAATGATAACAGAATGCATAGGTCGTTAGAAGGAGTTCTAATATAGATATACATACAGTATACCAACGAATTGTCCTATTTCCTCTATGGGGAAGAAAGAAAATTAAAGAACCCGCAAATATTGGCAAAACTACAATTATTGTTAACCAAGGAAAAAAATTCGTGGTAAAGACAAGATACACTTAGACCGGAAAAACCCGTACTCGAAAAAAAAAAAAAATGTTATTCTCGAGCACGGGTTTTGTCGATAAAAAAATCAAATGAATTCAAGTGGAGTTTTCTGGAACGTATCCGTATCAATAAGCTAGACCCATGCTGCGAGTTGTTTCATGCCATAAATAAACTCGAACACTCAAGAAATCCGTTGGACAGGCGGATTCGCATCTCTTACAACCGACACAATCCTCTGTTCTTGGAGCAGAAGCAATTTGCTTAGCTTTACACCCGTCCCAAGGTATCATTTCTAATACATCTGTGGGGCAGGCTCGGACACATTGAGTACACCCTATACATGTATCATAAATTTTTACTGAATGTGACATTGAATCTATACATTTTTGAATGTCATAAATTTTCGATCTAGTAAACTTAATAAACGAATCTTATTTAGTTCCCAGACGAATCAATGAGTTACCAGAATTTTTTCTAATCAATCTATTTCTGGATTGACTTATGAGGGAGGGCCAAGATACTTTGATTTCTTATATTCTTGTAAACATGATCATATCTTACGCGGGAAATATATTAATTCGAATTAATTGATGAATATTAGAATTTATATAATTAATATTATTTATTCAACAAATTCGATTGGTTAATACGAGTTGATTTTCTGTTCCGATAAATTGACGAAACAATAGCCAGTCCAATAGCTGCTTCAGCGGCTGCAATAGCTATAACAAAAATTGAGAAAATAGATCCTTTTAATTGACGATTATCAAAAAAATCAGAAAATGTTACAAAATTTATATTAACTGCATTCAATATAAGTTCAAGACACATAAGGGCTCTAACCATGTTTCGACTCGTAATCAATCCATAAATACCCATAGAAAATAAATAGGCACTCAAAACAAGTACATGTTCGAGCATCATTAACCAACTCCTTATCAATATCAATTCATTTCAATATGAACAACAATTCAACCGATTCTATTGACTAAAATCTAACAAGTACGGAACAAAACAAAAGAGTATATTGGTAATAGATTGAACTAAAAATATTTCTATTTTAGACATGAATTGAATTCAAATAGAATGGAAGAAAAATGAATGTGATAATCTAGAACAAAGTTTAATTTAGATTCCTAGTTATAAAGATTTATTATTGACGAGCTACAGCGATTGCACCTATTAAAGCAACTAAAAGAATTATTGAAATGAGTTCAAATGGAAGAAAAAAATCTGTTGATAAATGAATACCAATTTGTTGACTATTACTTATCAAATCTTGCTCTAGAATCTGGTTTGGTCTTGTAGACCAAAGAATCCCGTACCATGACGTATCTAGAATAGTAGTAATTAGTAAAACAAAAATACTTGTACAAACCATTGAAGTAATTCCATCTCCAACGGTCCAAAGATGAAAATCTTTGTAATATTCTGAATCATTCATGAACATCACAGCAAATATTATTAAAACATTTATAGCTCCTACATAAATAAGGAGCTGCGCAGCAGCTACAAAATGAGAGTTCGATAGAATATAAAATAAGGATATAAAAACAAAAACCAATCCCAATGAAAAGGCAGAATAAATTGGATTGGGAAGTAATATCACTCCTAGACTTCCTAATATAAGACCCAATCCCAGGAAGACTAAAAGAAAATCATGTATTGGTCCAGGTAAATCCATTCTATGTAAAATAATAAAAAAATCTAAATATCATGACTTTGTTGACCTGACCAGGAAAAGGGAAGTTACTTTATTCTATTTTTTAGAATCTATTAATTGAATTAAATCCTAATAAATATAGATTGATGTAGATACAATTATTGGACCAATCTCATTCTTTATCCGAAAGAATAATTTGAAACTATATATTTTAAAACCATTACTATAATATAGAAAATATAGAAATTTTTAATATAAAAATGGATTTTGAATTATAATTCAATCCCGATTCTCACCAACCAATCATTGGATTTGTAGTTATTGACCAAGAAAAAAAACCTCATCTCATTTCTGTAGATCAAAGCTGAACCTTAGTAATTGAAAATTGTTCTTGAATCTAAAGATTTATCCATTTTTTATTTGAGTCGAATTCAAAATTGTTCGAATTGTGTAATCGTCAATTACTGACATTGGTAAACGACCCAAAGCAATTTGATTATAATTCAATTCGTGACGATCATAAGTAGAAAGTTCATATTCTTCAGTCATTGATAAACAATTTGTTGGACAATACTCAACGCAATTGCCACAAAATATACATATTCCGAAATCAATACTGTAATTAAGCAACTGTTTCTTTCGAATATTAGTTTCCAATTTCCAATCAACAACAGGTAGATCTATAGGACATACACGAACACATACTTCACAAGCAATGCATTTATCAAATTCAAAGTGAATTCGGCCCCGGAATCGTTCCGATGTGATCAATTTTTCATAAGGGTATTGAATAGTTACAGGTAAACGATTCGCATGAGATAAGGTAATCATGAAACTTTGACCAATGTACCTTGCAGCTCGTATTGTTTGTTGACCATAAGTCATGAACCCAGTTACCATAGGGAACATATCTTAAATATCTATAAAAATTTTTCTATTTATTTCTTTCTCTTGTTTGATGTGATGTTTGAGACAAGTCGTGAATATAAAATATCATAGTCATTTACAGTGAAAAAAGTTGGGAAGAAGTTGTTAATAATAGATTACCTAGAGAAATAGGTAAAAGAAATTTCCATCCAAGATTTAACAGTTGGTCCATTCTCAGCCTTGGTAAAGTCCATCTTGTTGCGATAGAAATGAACAAAAACAAATAAGTTTTAGCTAATGTAATAAAGATACCAATTATTGTTTCAAAGACTCTTCCTGATTTATTTATTTCAAAAAGCTCAGGAATGAATATGTACGGAATAGAAAGATTCCAACCCCCCAAGTAAAGAACTGTTACAAATAATGAAGAAACTAGTAGATTTAAATATGAAGCAACGTAAAATAAACCAAATTTGATACCTGAATATTCAGTTTGATAACCTGCTACTAATTCTTCTTCTGCTTCTGGTAAATCAAAAGGTAATCTCTCACATTCTGCTAGGGAAGAAATTAGAAAAATGATAAACCCTATAGGTTGACGCCACAAATTCCATCCCCAAAAACCATATTTTGATTGCGCTTCAACTATATCAACTGTACTTGAACTGTTAGATAATCATAGTCGGTGATAACATCACTGGTATCATCTCTATTACAGAACCGTACATGAGATTTTCACCTCATACGGCTCCTCGAGGGTCACAACTAAATCTAAGGACCAGTTCGGTATTTTTTATCTTGATCTATTTGTAGGATAGATAAAGTAAAAATCTATCGTAAGGTTCTGAATTAGACCAATGGAATTCTGTCTGCTATATTTATAATAAATAAAAAGTGCTTCTGAATAGATCTCATCCTTTTTTTTTTAACAATTTTATTTTTATTTTTTTTGTTGAGTAATAACTTAATCCTTGAATAAAATGTTTTTTGTAGCAGTATTAATTAATAGATATTTCAACCTATCATTTTTGATTACAAATTACAAAAATTAGACATTATATTAGTTTATGAATCATGACAAAAATTCTATTTCTCTAAAGTTGTATATAGGAAAGAAATAATAAAAAGCTTTCT-----TTTTTTTTTTCTATTCCATTCTTTCTATTTTATCTTTCTATTCCATTCTTTCTATTTTATCTTTTCGTTCCTATTCTCCTTTCTCATAAAGGGGGAGACTTAAAAAAGGTAAAGGATTACTTCGTTCCTGATAGTTATTTACTTAATCAGTGGATAGGAGCATACTCTGGATCGAAATCGTGGGGAGTACTGCTTGATTATTTCTACTAACTTAAAGCCCCAATTAGAATTG-TTTTTTTTTTAGAAATATCCAGTTGGATAACTTTCATAATTTCCATTACTAATCCTTTTTGTATCTTGGTGTTCCTAACTATCCACTCTTTTTTGTTCAACTCTCTGTTATGTTAATACATATATGGTAATAGATAGTAAAAACTACATAGAGTTTATTTTTTAAACCCGCTTCAAGCCATGATGACTAATCGATCAACCTTGGGGTAAACAATCTATACTGTTTACTTTTCACTTAACTCTTGTACATAAGAAATGAGACTCAATCTTTTTACTGCGAATTTATAAGCTGTTTTCTTTCACTCATATAACTATTTGGTTTAGTTCATCAACTCGAATGATGAATAAAAAAATTAAAATATATTCAATTCATTTAACTTCTTTTCCTAGAAAAAGGGAAAAAAGAGAAAGTTTATGTTTCAACGAATCACACGTAGAGAAATTGATAACACACATAGAGTTAATGGTATTTCATAACTAATTGATTGAGCAGCAGCCCGTAGACCACCTAAAAAGGAATATTTATTATTTGATCCATATCCTGACATAAGAAGTCCAACGGGAGCAATGCTTGAAATGGCAATCCATAAAAAAACACCGATACTGAGATCGGCTAGAACAAGACGATAGCCAAAGGGAATTACTGAATAACTTAATAAAATTGATATGATTGCTATGGATGGTCCAATACTGAATAAACGAGTATCTCCTCTAGACGGAAAAAGATTCTCTTTGAAAAGCAATTTTGTCCCATCTGCTAGGGCTTGAAGAATTCCCAAAGGTCCAGCGTATTCGGGGCCAATACGTTGTTGTATCCCTGCAGATATTTCTCTTTCTAACCAAACAATTACTAGTACACCTATTGTGATTCCTAATACAAGAGTCAAAATAGGAACAAACATCCATATGATCCCATAGACTTCTTTTAAGGATTCCAATCTAGAAAAAGAATTAATAGCTTGTACTTCTGTTGTATTAATTATCATTTCAACGATCAACTTCTCCCATAATGATATCTATGCTACCTAGTACCGTCATAATATCAGCCAATTTCAGTCTTTTAACTAATTGAGGAAGAATTTGCAAATTGACAAAACCCGGCGGTCGAATTTTCCATCTCCAAGGAAAAACATTCTGATCTCCTATCAGAAAAATTCCCAATTCTCCTTTTGGAGCTTCGACTCTTACATAAAGTTCTTGCTTCGACAATTCAAAAGTTGGAGAAGGTTTTTTACTAATGAATCGGTATTCAAAATCATTCCATTCGGGATTCCTTACTCTATCAAAGCGCCGAATTTCTAAATTCTCATAGGGCCCCCCCGGAATTCCTTCCAGAGCCTGTTGAATAATTTTTATAGATTCTGTCATTTCACTGATTCGTACTAAATAACGAGCTAATGAATCCCCTTCTTTTTGCCATTGGACTTCCCAGTCAAATTCGTCATAACATTCGTAATGATCAACTTTACGAAGATCCCATTGTATTCCGGAAGCTCGTAGCATTGGTCCTGATAAACCCCAATTTATTGCTTCCTCTCCGCCAATAATGCCTACTCTCTCAACCCGTTCTAAAAAAATAGGATTCCGTGTAATAAGCTTTTGATATTCAGCAACTCCTCTTAAAAAATAATCGCAAAAATCCAAACATTTATCTATCCATCCATGAGGTAGATCAGCAGCTATTCCTCCAATACGAAAATAATTATGCATCATTCGCATACCGGTGGCAGCTTCGAATAGGTCATATATCAATTCTCTTTCTCGAAAAATATAGAAGAAGGGAGTCTGTGCACCAATATCTGCCATAAAAGGTCCAAGCCATAACAAATGAGAAGCTATACGACTCAACTCCAACATAATTACTCTGATATAGCTGGCCCTTTTAGGTACTTGAATATTTCCCAACTGTTCTGGTGCATTTACGGTTATTGCTTCTGTAAACATAGTAGCTAAATAATCCCAACGTGTTACATAAGGCAAATATTGTATAATTGTTCGGTTTTCTGCAATTTTTTCCATTCCTCTGTGTAAATAACCCAATATTGGTTCACAGTCAATAACATTTTCACCATCTAGAGTAACGATGAGTCGAAGAACACCATGCATTGATGGGTGGTGAGGACCCATATTGACTATCATGAGGTCTTTTCTTGTAGCTGGTGCAGTCATAGGTTTTTCCCGATTCATTCTTCCATGAATTGCTGAAAGCGAAAAGAGGTTCATCCAAATTTAAGTGAATAATTCAAAATGACTTTTAAAATTAACGAGTTTTTGTTTCTCGAATATTCAACTGACCAATTAATTCTTTATAACGTACTCTATTTTTTTTTGACAAATAAGCTAGCATGCGTTGACGTTTTCCCAGAATTTTTCGCAGACCTCTCTGAGATAAATAGTCTTTTTTGTGCAATTCCAAATGTGAAGTAAGTCTTCGTATCTTATTGGTAAAACTTAACACTTGAAATTCAACAGACCCTCGGTTTTCTTCTTTTTCTTTTTGTGAAATAACTGAAATGAATGAATTTTTTACCATAAAAATAAAATAATTTTTCTCCCACCCCTTTTTTTTTT-AATATGAATTTTACCGATCAGTAATAATAATGTCAGTTATTTTAATCTGGTATACACAATAATTTGAATTTTTTATGAGATTCTAATTTTATCACATAAAATTAATCAATCCAATTGAAAATTGGATTGGGATACAAAAGAATAGTACATTTTTACATTTTCAAAAGAAAATCCTTTAAATTTAAAATTAAGAAGATTTTGTTAATTCGTTTCTAGATATAATTGATACGTCATTGAATTAGTATCATATATTAGAATAGGATGTAAGACAAGTCAGGTATGCATCTGTTTGCTTTCATATATCAGATATGGTCTAGGATATATAGGAAAAATGTATCATCAATGATTTTTCAATCGTGATATATATGTATCCTTAACATACTGAAACGACTGCCATTATTGGTATCAAACCAATAGCGATTCATACAAGCTAAATCTTCTAATCGATAATTGGGCCAAAGAAAGAATTTTAATTTAATTAATTTATCTCTATCAAGATCTTTATTTTCATACAAAAATTGACCCCAATTTTTTACCTTGTTCCTATTACAAAATATTGGATTTCTATCCACACCATACTTAGTCTTTGAATTGAAACAAATTAGAATTCTCAATTCTCTACGACGTCTAGATGATAAAATATTTTCAGGAACAAGCAAATCATAATGATTTTTGTCTCTATTTTTAGTTATCCTTTGATGATTTCTTGGAATGAATTCATTAAAATCCTTCTTATCAATATATCTTTGCTCTTGGTATCTTTGATTAGTTTTATGCCTACTCTTATGAACTAAAGAAATACCTATGGTTTGATACATAATAAACTGTCCATTATTTTTTACAGACAGACGAAGGGGTTCTATAATCAATATCCCCCTTTTCATCAATTCTGTAAGAGGTAAATTATTCTGAATCAGCATTATATCCAGATTAATTTCTCTCCTTTGAATAGAGGATATAGTAATGTTTCTTGGCTTTCTCAGTCTAAGCAGGAGACAATATACTTGGATATTATTGATCATTCTTTGATTCAAACCATCATCCCATCTCAATTGAAAAAGTAAATACCTTTTCAGGAAGAAATCGAGTTCTGCTTCCGTATTGCTCTTGTATTGTTTTTTCTGTTTACGTTTTTTTATGTCTGATTCCGAATAATCCTCTTCAATATTTTTTTGTTGGTTTGAAAGAACAGATACAAGATTTCCTTGGTTTTGTGCATTTGATCTAAGATCTCTTTGGCCTGCGGATTCCTTTTCTTCTTGATTTTGATTCTTTAATTCAAAAGATTTTTTTTCATTCGATGGTAGAATCCCTTGTTGCTTTCTATTGATGTTTTTATTTTTACTAACATTTTCATTTATATTCAAATTTAAAAAAAGTAATTTACTTGGTATAAACCACGGTTTTTTTTTATATGCATTATAAAGTAGTACAAATTCTGGGAAGAACCAAAGTTCTAGATTCGATATGGGACGACTTAGTATTTCTTCATTCATTCCCATCCAATCCAATTTTTTTTTTTTTTGATTGGGTAAATTCATTTCTTGATTTTGATGAATCGTAAGATAAAAAAGATCTTTTTTATCAATTTTATTAATTATTTGATAATTAGTAAGCCCGGTCTTAGTATTTTTATTACTGTTGATATCGATCTTAATCCAAGCCTCAATATCGAATTTCTTTCTAAGACAAAAATTGATAATTTTCCAATCAAAATATTTTCTATCCGGACTTTTTTCCATTTCCATATATATAATATCGCTTTTTCCTAGATAATTATGGATAGGGATATCCTTTAGTATATCAAACAATTTGCCTTTATGTGTGTTGGAATTAGAATAACTTTCTTGATTCTTATTTATTTGAAATGGTAATCCATAAATATATGGGTCTCTCTTATTTTCATAATTAATAGATCTATAAGATAAAAGATTATATCTATAGTATTTTTGAAAATTTTCCTTTTGATTTGGTAATGAATATACTTTGTAATCATTTTGTTTTTTGTAATGAATTAATTGGTCTTTTTCATATGAATTTTCTTTGTTTAAATCTTGATTTTGAATTGTATGTGTACGACATTGATTGATTCTATTTCGCCATTTTTGTGCTATTAATCTAGACCATCTAATCTGAGATAAATTGTATTGATAATGACCTCTTAACCAGGTTTTCCATTGATTTATTCCAGAATTCCAAAGTTTCTTATGTTTTAATTCAGAATGAATTATTCCTTGTGTTCCAAAATAATCTTTTATTGAAGTCTTAAGAAAAAAAGATGTTCCGTGATATTGAAGAATAGATCTTAACTTATACAAGTTAAGAACTTGGGTTTGTGATAATTTGAAAAATACATATGCTTGTGATAAGGAGGATAAGTCACAAAAATTCTGTGAATTCTTATTACTAATATTATAAAGTGAATTTTTTATGGTCGAAATAAAGTAAATTGTATTTTGATTTTTTTTTGTTTTATTAATTATTTCTTGATTTGTTTTATTATTGTAAATGGAATTATCAATAATTTTTTTTGTTGATTCAAGAAAAAGTTGTATATTAATTCTGGAAATATTAATGATAGATAGAAGGATATCTCTGTATATCCTTTCAATGAAAATTTTTATAAAATAATGTAATTTACGGATTAATCGAGCGTTTCTTCTTTTTAATATTTGCCAAATATTTTTTGGTGATTCGAATCTTTTAGCATTATAACTTGGTTTATTAGGACTAATGTTTATTCCTGGAGTCACTTTGTTTTTCTCTTTTGTAATTCTTTCTATTTGATTTCTGATTGTGCTTGTTCTATCAGTCAGATCCTTCATTTTTTTTTCTGTCAGTAAATAATTTGTCCAATTTGTAGATCTAATTTGACTAAAGGATTCATGAATTATCTGATTGGGGATTATGGAATCTTTTTCTTTTTTAGTTTCGCTTGATTTATATACTTCTCTCAATCTAAAAAATAGAATTAGATTTATTTTTGAGAGTTCTTTTATTATTCTTTTTAAAAATAGAATTCCTTTGATAATCCATTTTTCTTTTAAGATATTTAGAAATAATTTTGTTCTTTCTTTTAAAACTTTTAGAACTAGAAAATACTTCTTTTTCAATTTTCCAATTTTTTTTTCGAGTTTCTTAAAAATGGGTTCAAAAAAGGAAGACTGTTTTTGGGGAGAACCAAAAGGAAGTTCAGCTTCCATTCCCAAAACTGTTAAAAAACTAAAATCATCTTTTGGCACTTTCTTTTTCATTCGATCCATCTGAGAAGACCGTGGCTTAGATCTGTGCCAAGGTTTCAGACGGAAAGGAAATAGGATCTTTATCTGAATGCCCTCGATTAACCAATTTTTCGGAAATTCTGTTTCTGATAATAGAACACCATCATAGGTACATTTTATATGTATTTCTCTATTCCATTCCCTAAAATCTTCAGACCACTCGGGAATTTGCAATAATAGCATACGGCAAATATTTTTAGCTATTATCAATGAAGGTAATAGAATATATTTTCTAAGAGTCGCTTGAATTATTAACATGAAACCTCTTGTTACTTGAGCAAGCGGAATGGTATCCCAGGCTTCTGCTATTTCTATTCGTGCCTTCTCCTTTCTTTTGTTCTCTTCTTTTTTATCCTTCTCCCTTTTTTTCTCCCCTTCTTTTCTCTCTTCTTCTGGATAATCTGAAATTTTTAATTCTGTTTCCTTTTCTATCCATTTTCGAAAAATGAATTTCATCAGTCCGGAGATATCAAAATAAAAAAAGTGTGATTTGTTTATTCTGTCCAAAAAAAGTGAGGAATGCGCATTTGCTTGAAAGAGTTCACAAATAACTGTTTTACGTCTTTGGGCTCGCATAGAACCTTTGATTATATTTCGACGAAAATCCGATTGTTGCGAATAACGTATCAAAGCCGCTTCGTCTATTTGATTAGGATTATAAATATCCTTATTATTATCAATATCCTTATTATTAGTATCGGGATTTCCATGGTTATTAGAAAAAATCACTATACGTCTGGCTTTTCTTGAACGAATCTGATGATCTAATGGTATTTTTTCTTCACTTTCTATTTCATATTGTTCTAATTGATTGATTAATTTGTACGACCATCGAGGAACTTTTTTACTGATTTCTTTTATTCCAATAGATTTTTTTTTTTTTTGATCATTAGGTTCAGTTATAATTGCGTTGAAATAAAATTTCAAAAATTTTGTTTCATTTTCTGAATCCATTCGTCCTTGTTCTGAAAAGAAATAGAGTATTTTAAAATGAAAATTCGATTTTGAATCTCTAGCAAGTTCATTGATTAAAGTAAAGAAATAACTCATTTTTATAGATGATGGTTTTTTATCAAATATATCTATTTTCTGTTCAAATTCTCGGTAATCAGTATCAGTAAGAAAAATAGCATGGATCTTATTTGGTTCTATTAAAGTTGCTGTCGAAGTTTTTTTTAGGATTAAAGGTGAAAACAATTTATTGATTTTTCCACGTTGTGGCCCATTCACTAAAGGATCATATATTTTTTGAAAGTATTCTTTTTTAGTTCCCTTATTACACAATCTAATCCTTTTTTCGAGTATATCTAGAAAAAGAGACCCTTTGTCTAGAGCTTCAATTCTATTTATCAACTCGTTGTTTAGATTGTTACTTTTTTGTTTGTTGATAGAAACCCAGTGATTATACAGTTCATCAGAGGAGAGTTTTTCTATTATGGATAAGGGTTTCTTTCTTTGTATCATTTCTAAAAAAGTGTATAAACCGGGCGGAAACATAAAAGATATTTTTTTCTTTCCGTAACTTTGGCATGTATAAAAAAAATATTGTGACATTTCTTTTCTTACAGCATTTTCAAATCTATTATTTTTTATGTATCGCAACGGTCGATTCCATCTATTATAATTGAAAAGAAGAGTTACAAGAGGTTTTTCAAACCAGAACAAGTCTTTATTTTTTTCTTTATTTTTATCTTCAAGTATTTTGAACTTCGAATTTTCTTGATTCCCATCCAGATAAGAAGCTTCATAAATTGGGCTATTTTTATAGCATGTCTCTTTAAAGTGAAAGTGGAATTCATCCTTTGTTTTTTCCTTTCCATTCACTCGGATCTCTTCGGTTTCATCGATTTTGTCCGGATCCTCCTTTTCTTCCGAAAAAAGGGAAGAAGAAGGATCTTCTTCGGTGAATCCCTCTTGTTCCTGTTTAGTCCCCTTCGTTTCGTAAGTTGTTTCTATTTCTACATCTCTTTCTTCCGTTTTTGAGGTTTCTTTCAGTTTCTTAGTAAGAATGGGTGACGGTATTCTGCCTAAATAGTAGACACAGGTAATAAATAAGAGAATACTAAAGATCCGAGCCATAGAATTTCTCAATTCTGACACAAGGTACTTATTAGATCGAATAAGTACATTTGATCTAATAGAATGATTTTGCCGTATCCAGACTAATACCAATCCAAGCCATTTCATGAATAAAATGTGACCAATTAACCAACCAACAAAACTACTTGTTACAAATAACATCTTGTTGTTGCATCGAAACATATAAATGTTGACTAATCTGGCTAACATTGAACTTGGTAAAATGAAATGGTTGAATAATTGAAAAATGAAATTATTCAGGAATACACATTGAATGCTGAGATTACGCATTGAATTTCTGGTAGTAGATCCATAATCAAAAAAGTGTTTGTGATTGTTCCAGAAGAAATGAAACAAAAGATAGGGTAGAGCTAGGACAGTTATTGTATGAGGTCTACCCAATGCTAGATGCAGAGGCGCATAATAGATCGATATGAACATCATGAGCTGTCCCGTAATAAAACCAGTTGTTGCTGATACCTTCTTCTCGGTTCCTTCTTCCATAACCTGAGCTCGGAGAAGGAAGAGATAAGAGGGCCCTATGGAGAATGTGGTCAGAAATCCATAATAGAGTCCGACCACAACGACCGAATTGATTATCTTCATGCATAAGGATACTAGATTACCTAGTAGAAAAGATTTAAAAATCATCACAAACCTCCTTTTTCTTTTCTATTGCAATTTCTGGATTATTATATGATGATTGTTTAACTTTCCATATAAAGAGATAGACTAGAAACGACATCTGTTATGTCAATGACACCAAAGGGATATTAAATGAATGGAATTGGGATATGGATGGAATATAATGAAATAAAGCCACTTTGAGGTTCCCTATGAAATGAGGCATGGAAGGGAGCCACTACGAAGAAGTTCCGGGAGTTACGAAGGAAGCTTCGAGCTCATATTGGTCATGGGTTGAGAACGGGAATTGAACTCTATGAGATCTAATCTCCCGTTGTTCCTCAGTAGCTCAGTGGTAGAGCGGTCGGCTGTTAACTGATTGGTCGTAGGTTCGAATCCTACTTGGGGAGATTTGATTCATTCTGAATTCTTTAATTCATAATGAAAGAGCTCGCTTTGACCGTTAAAAGTAGGTAACCCCTTCCCTGTCTTTGTTTCTATTGCATTCTATCTCATCGTATCACATTCTGTTCTGCGATATTTGAGAATCACCATCAATACCTCGGTGTAGGTCCGGGATAATCCTTTGTTCCATAACCCTGGGGCTATTTACAACTAGCCAATTAAGAATTCTCAGATGTACTAGTACTAGCAGTGCATCAAAGATGCAGTCATCGATTCTCCCGAGAGGCCACGCGAGCAAACATATTAATGACGAGGAAGGCTTTTTTGTTATGCTACTAATACTTGTACTTGCTCTGCTATTCTGCCCAAGCCTGGCTGAGGAAGAGTTACGGGGCGTAAAACAAAAAAATACGCTAATGGGCCGGGCATACTATGTGTAATGATTCTACCATTAACGATAAATAATAAATAAAAAGAAAAAGTAAGGCCATTCCATTTCGACAAAAGACCCACACCCAAGTTCCATAGCTTTTGGTCCGCTATCCCAATCATGATTTTCCTACCCCCAGAGGGAAAGGTCCTTCCCTTTTGGGCCGGTTGTGGGCGAGGAGGGATTCGAACCCCCGACACCGTGGTTCGTAGCCACGTGCTCTAATCCTCTGAGCTACAGGCCCCACCCCGTCTCCACTGGATCTGTTCCCGGGAGTACCCTCAAAAAAAGGAACCTTTCCTCTCCCCAGCCATTTCGGGTTAAGAAGATGTGAAAGCGCGTTTATCTCTATAAGAACGGTGCGTTCCGAGGTGTGAAGTGGGAGAGAAGGGATGTCATGATTGGGGTTTTGAATAAGACGACCTTTTCATTTTTTCATTTTTTTATTTCTTTTTCAATATGAAAAAGTAATAAGAATGAGGGGTGTTAAGCTTTTTATCATCCTGGCGTCGAGCTATTTTTCCGCAGGACCTCCCCTACAGTATCGTCACCGCAGTAGAGTTTAACCACCAAGTTCGGGATGGATTGGTGTGGTTCCTCTACGCCTAGGACACCAGAATATCGAACCATGAACGAAGAAAGGCATGAGAGAAAAGCATATTGGCTAGTGATTGTGAGGCCCCAATTCTTGACTGGAGGGGACACCAAAGGCCTCTGCCCTTCCATCCCTTGGATAGATAGAGAGGGAGGGCAGAGCTTTTGGTTTTTTCATGTTGTCAAAGAGTTGAACAATGGTTTTTTCGTGTTGTCAAAGAGTTGAACAATGAAAATAGATGGCGAGTGCCTGATCGAATTGATCGGGTCATGTAGGAACAAGGTTCAAGTCTACCGGTCTGTTAGGATGCCTCAGCTGCATACATCACTGCACTTCCACTTGACACCTATCGTAATGATAAACGGCTCGTCTCGCCGTGACCTTCTCTTGAATTCTCAAAACTTCTGTCGCTCCATCCCCGCAGGGGCAGAGAACCCGTCGCTGTCTCGGCTGTGCTACCGGAGGCTCTGGGGAAGTCGGAATAGGAGAGCACTCATCTTGGGGTGGGCTTACTACTTAGATGCTTTCAGCAGTTATCCGCTCCGCACTTGGCTACCCAGCGTTTACCGTGGGCACGATAACTGGTACACCAGAGGTGCGTCCTTCCCGGTCCTCTCGTACTAGGGAAAGGTCCTCTCAATGCTCTAACGCCCACACCGGATATGGACCGAACTGTCTCACGACGTTCTGAACCCAGCTCACGTACCGCTTTAATGGGCGAACAGCCCAACCCTTGGAACATACTACAGCCCCAGGTGGCGAAGAGCCGACATCGAGGTGCCAAACCTTCCCGTCGATGTGAGCTCTTGGGGAAGATCAGCCTGTTATCCCTAGAGTAACTTTTATCCGTTGAGCGACGGCCCTTCCACTCGGCACCGTCGGATCACTAAGGCCGACTTTCGTCCCTGCTCGACGGGTGGGTCTTGCAGTCAAGCTCCCTTCTGCCTTTGCACTCGAGGGCCAATCTCCGTCCGGCCCGAGGAAACCTTTGCACGCCTCCGTTACCTTTTGGGAGGCCTACGCCCCATAGAAACTGTCTACCTGAGACTGTCCCTTGGCCCGTAGGTCCTGACACAAGGTTAGAATTCTAGCTCTTCCAGAGTGGTATCTCACTGATGGCTCGGGCCCCCCCGGAAGGGGGCCTTCTTCGCCCTCCACCTAAGCTGCGCAGGAAAGGCCCAAAGCCAATCCCAGGGAACAGTAAAGCTTCATAGGGTCTTTCTGTCCAGGTGCAGGTAGTCCGCATCTTCACAGACATGTCTATTTCACCGAGCCTCTCTCCGAGACAGTGCCCAGATCGTTACGCCTTTCGTGCGGGTCGGAACTTACCCGACAAGGAATTTCGCTACCTTAGGACCGTTATAGTTACGGCCGCCGTTCACCGGGGCTTCGGTCGCCGGCTCCCCTGTCATCAGGTCACCAACTTCCTTGACCTTCCGGCACTGGGCAGGCGTCAGCCCCCATACATGGTCTTACGACTTTGCGGAGACCTGTGTTTTTGGTAAACAGTCGCCCGGGCCTGGTCACTGCGACCCCCTTTGTGAGGAGGCACCCCTTCTCCCGAAGTTACGGGGCTATTTTGCCGAGTTCCTTAGAGAGAGTTGTCTCGCGCCCCTAGGTATTCTCTACCTACCCACCTGTGTCGGTTTCGGGTACAGGTACCCTTTTGTTGAAGGTCGTTCGAGCTTTTCCTGGGAGTATGGCATGGGTTACTTCAGCGCCGTAGCGCCTGGTACTCGAACATTGGCTCGAGGCATTTTCTCTACCCCTTCTTACCCTGAAAAAGCAGGGTCACCTTACGTCCTTGAACCGATAACCATCTCTTTCGGCTAACCTAGCCTCCTCCGTCCCTCGGACCAACAAGGGGTAGTACAGGAATATTCACCTGTTGTCCATCGACTACGCCTTTCGGCCTGATCTTAGGCCCTGACTCACCCTCCGTGGACGAACCTTGCGGAGGAACCCTTAGGTTTTCGGGGCATTGGATTCTCACCAATGTTTGCGTTACTCAAGCCGACATTCTCGCTTCCGCTTCGTCTACCACTGCTCGCGCGAGTGGTTCCTATAAGGCGGAACGCTCCCCTACCGATGTATTTTTACATCCCACAGCTTCGGCAGATCGCTTAGCCCCGTTCATCTTCGGCGCAAGAGCGCTCGATCAGTGAGCTATTACGCACTCTTTCAAGGGTGGCTGCTTCTAGGCAAACCTCCTGGCTGTCTCTGCACCCCTACCTCCTTTATCACTGAGCGGTCATTTAGGGGCCTTAGCTGGTGATCCGGGCTGTTTCCCTCTCGACGATGAAGCTTATCCCCCATCGTCTCACTGGCCGACCTTGACCCCTGTTTGAGATCATATCTAGTATTCAGAGTTTGCCTCGATTTGGTACCGCTCTCGCGGCCCGCACCGAAACAGTGCTTTACCCCTAGATGTCCAGTCAACTGCTGCGCCTCAACGCATTTCGGGGAGAACCAGCTAGCTCTGGGTTCGAGTGGCATTTCACCCCTAACCACAACTCATCCGCTGATTCTTCAACATCAGTCGGTTCGGACCTCCACTTAGTTTCACCCAAGCTTCATCCTGGTCATGGATAGATCACCCAGGTTCGGGTCCATAAGCAGTGACAATTGCCCTATGAAGACTCGCTTTCGCTACGGCTCCGGTGGGTTCCCTTAACCAAGCCACTGCCTATGAGTCGCCGGCTCATTCTTCAACAGGCACGCGGTCAGAGCCCCGGGCTCCTCCCACTGCTTGGGAGCTTACGGTTTCATATTCTATTTCACTCCCCGATGGGGGTTCTTTTCACCCTTCCCTCACGGTACTACTTCGCTATCGGTCACCCAGGAGTATTTAGCCTTGCAAGGTGGTCCTTGCTGATTCACACGGGATTCCACGTGTCCCATGCTACTCGGGTCAGAGCGTAAGCTAGTGATGCTTTCGGCTACTGGACTTTCGCCATCTAGGGTGCAGCACTCACTACGCCGCTTCGCCTAGCAGCACAACGCTTGTATTGCTCTCCCACAACCCCGTTTTCACGGTTTAGGCTGCTCCCATTTCGCTCGCCGCTACTACGGGAATCGCTTTTGCTTTCTTTTCCTCTGGCTACTAAGATGTTTCAGTTCGCCAGGTTGTCTCTTGTCTGCCCATGGATTCAGCAGCAGTTCGAAAGGTTGACCTATTCGGGAATCTCCGGATCTATGCTTATTTTCAACTCCCCGAAGCATTTCGTCGCTTACTACGCCCTTCCTCGTCTCTGGGTGCCTAGGTATCCACCGTAAGCCTTTCCTCGTTTAAACCTCGCCCTTCACTTTAAGGCTATGCCATCCTAAGGTGCTGCTAAATGGAAGGATCTTATCAACGTCCATGAATGATAAATCATAGATCGAACCGCCGAATCTGAAAAATTGGGTGCTATCATATAGCTTTGTATCGGCTAAGTTCACGAGTTGGAGATAAGCGGACTCGAACCGCTGACATCCGCCGCAGGGTAAACCACCGCCTCTCAGGTCCCCCGACTGATTCTACCATAGAGGCCAACGATAGACAATAACTCCCCCCCGAACACAGCTTACAACTTTCATCGTACTGTGCTCTCCAAAGAGCAACTCTTCTCAAAATCTCACTCAAGGGGTGCTGAGTTGGAATCCCATTCTAACTAAGGATTCTTATGGTTCCGGAGGATCCAGCTACAGGAGAACCAGGAACGGAGAGCTTTCCCCCCTTTTCCGCCCGACTCTTTGGTCTTAAGAACGCTGGTTTTAAGAATGAGTGATTGCCCTTCTCCGACCCTTACTGCCCAACCTGAGAGCGGACAGCTAATGCGTTCCACTTATTGAGCAGGGTTCTATGGTCGGTCCGTGACCCCTGGATGCCGAAGGCGTCCTTGGGGTGATCTCGTAGTTCCTACGGGGTGGAGATGATGGGGTTGGTCCATGGATTTTCCTTCCTTTTGCCGCATTTCGCTCAAAGGGTTGAAGGGAGATAGTGCATCAAGCTGTTCGCAAGGGCCAACTTGATTCTCTTCCCCAGGGATCCCAGATGAGGGAACCCTAGGAGAGCCGCCGACTCCAACTACCGTCCATGTACGATCCATACTAGATCTGACCAACTGCCCATCCTACCTCCTCTACGTTCTTGACAGCCCATCTTTGTCTCAGTAGAGTCTTTCAGTGGCATGTTTCGGTCCTCTTCCCCATTACTTAGAAAAAGTGAGCCACCGGTTCAGGTACAAGATACTATCATTACCGCCTGGACAATTAGACATCCAACCCGTAATCGCAACGACCCAATTGCAAGAGCGGAGCTCTACCAACTGAGCTATATCCCCCCGAGCCAAGTGGAGCATGCATGAAGGAGTCAGATGCTTCTTCTATTCTTTTCCCTGGCGCAGCTGGGCCATCCTGGACTTGAACCAGAGACCTCGCCCGTGAAGTAAATCATCGCACCTACGGTCTAACCAATTGGAAGAGAATCAATAGATTCCTTTTCGGGAGCGATTCATCCTTCCCGAACGCAGCATACAACTCTCCGTTGTACTGCGCTCTCCAAGTGTGCTTGTTCCCCCCTTCTTCCTTACCATGGCAAGTCTTTGTGAAATAACTCCGATGAGAAGAAAAAAGAAGGCGTTAAGAGACCCTCCTGGCCCAACCCTAGACACTCTAAGATCCTTTTTCAAACCTGCTCCCATTTCGAGTCAAGAGATAGATAAATAGACACATCCCATTGCACTAATCGGGGGCGTTCGTAGTGACTGAGGGGGTCGAAGACCAAGAAGTGAGTTATTTATACCAAGCATTCTTCTTACGGCTAGATCCAATCTCCTGGTCCCTGCGGAAAGGAAAAAGAATTTCACGCTCTTCCTTTCGGGAAGGTAGGATTAGCGAAATCCTATTGATTGCAGCTTTCTCCAGACCTCCGGGAAAAGCATG-AAAAAAAAAACGGCTCGAATGGTACGATCCCTCCGTCACCCCAGAATGAAAGGGTGATCCCGTAGTTCTTGGTCTGTGAAGATGCGTTGTTAGGTGCTCCATTTTTTTCCCATTGAGGTCGAACCTAAACCTGTGCTCGAGAGATAGCTGTCCATACACTGATAAGGGATGTATGGATTCTCGAGAAGAGAGGAGCCGCGGTGGTCCCCCCCGGACCGCCCGGATCCCACGAGTGAATCGAAAGTTGGATCTACATTGGATCTCACCTGAATCGCCCCATCTATCCTCCTGAGGAGGAGTTTGGTTTCAAACCCCGGTTCGAACAGGAGGAATACGCCATGCTAATGTGCCTTGGATGATCCACATCTCAGGGTCAGGCGCTGATGAGCACATTGAACTATCCATGTGGCTGAGAGCCCTCACAGCCCAGGCACAACGACGCAATTATCAGGGGCGCGCTCTACCACTGAGCTAATAGCCCGTCGTGCGAGCCTCCCACTGGGGGCCCGCTATGCCAAAAGCGAGAGAAACCCCATCCCCCTCTTTCCTTTTTTCGCCCCCATGTCGCCACACGGGGGGGCATGGGGACGTAAAAAGGGGGATCCTATCAACTTGTTCCGACCTAGGATAATAAGCTCATGAGCTTGGTCTTACTTCACCGTCGAGAAACGAAAGAAGACTTCCATCTCCAAGTTTCACTCAGACGTAGCTCCCTTCTTTTTGGGTGTGAAGCAGTGTCAAACCAAAATACCAACAAGCATTAGCTCTCCCTGAAAAGGAGGTGATCCAGCCGCACCTTCCAGTACGGCTACCTTGTTACGACTTCACTCCAGTCACTAGCCCTGCCTTCGGCATCCCCCTCCTTGCGGTTAAGGTAACGACTTCGGGCATGGCCAGCTCCCATAGTGTGACGGGCGGTGTGTACAAGGCCCGGGAACGAATTCACCGCCGTATGGCTGACCGGCGATTACTAGCGATTCCGGCTTCATGCAGGCGAGTTGCAGCCTGCAATCCGAACTGAGGACGGGTTTTTGGAGTTAGCTCACCCTCGCGGGATCGCGACCCTTTGTCCCGGCCATTGTAGCACGTGTGTCGCCCAGGGCATAAGGGGCATGATGACTTGACGTCATCCTCACCTTCCTCCGGCTTATCACCGGCAGTCTGTTCAGGGTTCCAAACTCAACGATGGCAACTAAACACGAGGGTTGCGCTCGTTGCGGGACTTAACCCAACACCTTACGGCACGAGCTGACGACAGCCATGCACCACCTGTGTCCGCGTTCCCGAAGGCACCCCTCTCTTTCAAGAGGATTCGCGGCATGTCAAGCCCTGGTAAGGTTCTTCGCTTTGCATCGAATTAAACCACATGCTCCACCGCTTGTGCGGGCCCCCGTCAATTCCTTTGAGTTTCATTCTTGCGAACGTACTCCCCAGGCGGGATACTTAACGCGTTAGCTACAGCACTGCACGGGTCGATACGCACAGCGCCTAGTATCCATCGTTTACGGCTAGGACTACTGGGGTATCTAATCCCATTCGCTCCCCTAGCTTTCGTCTCTCAGTGTCAGTGTCGGCCCAGCAGAGTGCTTTCGCCGTTGGTGTTCTTTCCGATCTCTACGCATTTCACCGCTCCACCGGAAATTCCCTCTGCCCCTACCGTACTCCAGCTTGGTAGTTTCCACCGCCTGTCCAGGGTTGAGCCCTGGGATTTGACGGCGGACTTAAAAAGCCACCTACAGACGCTTTACGCCCAATCATTCCGGATAACGCTTGCATCCTCTGTATTACCGCGGCTGCTGGCACAGAGTTAGCCGATGCTTATTCCCCAGATACCGTCATTGCTTCTTCTCCGGGAAAAGAAGTTCACGACCCGTGGGCCTTCTACCTCCACGCGGCATTGCTCCGTCAGGCTTTCGCCCATTGCGGAAAATTCCCCACTGCTGCCTCCCGTAGGAGTCTGGGCCGTGTCTCAGTCCCAGTGTGGCTGATCATCCTCTCGGACCAGCTACTGATCATCGCCTTGGTAAGCTATTGCCTCACCAACTAGCTAATCAGACGCGAGCCCCTCCTCGGGCGGATTCCTCCTTTTGCTCCTCAGCCTACGGGGTATTAGCAGCCGTTTCCAGCTGTTGTTCCCCTCCCAAGGGCAGGTTCTTACGCGTTACTCACCCGTCCGCCACTGGAAACACCACTTCCCGTCCGACTTGCATGTGTTAAGCATGCCGCCAGCGTTCATCCTGAGCCAGGATCGAACTCTCCATGAGATTCATAGTTGCATTACTTATAGCTTCCTTGTTCGTAGACAAAGCGGATTCGGAATTGTCTTTCATTCCAAGGCATAACCTGTATCCATGCGCTTCATATTCGCCCGGAGTTCGCTCCCAGAAATATAGCCATCCCTGCCCCCTCACGTCAATCCCACGAGCCTCTTATCCATTCTCATTCAATCACGGCGGGGGAGCAAGTCAAAATAGAAAAACTCACATTGGGTTTAGGGATAATCAGGCTCGAACTGATGACTTCCACCACGTCAAGGTGACACTCTACCGCTGAGTTATATCCCTTCTCTGCTTCCATCGAGAAATAGAACTGACTAATCCTAAGGCAAAGGGTCGAGAAACTCAACGCCACTATTCTTGAACAACTTGGAGCCGGGCCTTCTTTTCGCACTATTACGGATATGAAAATAATGGGAAAAATCGGATTCAATTGTCAACTGCCCCTATCGGAAATAGGATTGACTACGGATTCGAGCCATAGCACATGGTTTCATAAAACCGCACGATTTTCCCGATCTAAATCAAGCAGGTTTTACATGAAGAAGATTTGGCTCAGCATGTTCTATTCGATACAGGTAGGAGAAGAACCCGACTCGGTATTCTTAAAAAAATAGAGGAAGCAAAACCAAGTCAAGATGATACGGATCAACCCCCTCTTCTTGCGCCAAATATCTTACCATTTCCGAAGGAACTGGAGTTACATCTCTTTTCCATTTCCATTCAAGAGTTCTTATGTGTTTTCATGCCCCTTTGAGACCCCGAAAAATGGACAAATTCCTTTTCTTAGGAACACATACAAGATGCGTCACTACAAAAAGGATAATGGTAACCCCACCATTAACTACTTCATTTATGAATTTCATAGTAATAGAAATACATGTCCTACCGAGACAGAATTTGTAACTTGCTATCCTCTTGCCTAACAGGCAAAGATTTACCTCCGTGGAAAGGATGATTCATTCAGATCGACATGAGAGTCCAACTACATTGCATTGCCAGAATCCATGTTGTATATTTGAAAGAGGTTGACCTCCTTGCTTCTCTCATGGTACAATCCTCTTCCCGCCGAGCCCCCTTTCTCCTCGGTCCACAGAGACAAAATGTAGGACTGATGCCAACAGTTCATCACGGAAGAAAGGACTCACTAAGCCGGGATCACTAACTAATACTAATCTAATAGAAAATACTAATAGAATAGAAAAGAACTGTCTTTTCTGTATACTTTCCCCGGTTCCGTTGCTACCGCGGGCTTTACGCAATCGATCAGATTATATAGATATCCCTTCAACAAACATAGGTCATCGAAAGGATCTCGGAGACCCACCAAAGCACGAAAGCCAGAATCTTTCAGAAAATGGATTCCTATTCGAAGAGTGCATAACCCCATGGATAAGCTCACACTAACCCGTCAATTTGGGATCCAATTCGAGATTTTCCTTGGGAGGTATCGGGAAGGAATTGGAATGTAATAATATCGATTCATACAGAAGAAAAGGTTCTCTATTGATTCAAACACTGTACCTATGGGATAGGGATAGAGGAAGAAGAAAAATCGAAGATTTCACATAATACTTTTGATCGAAAAATAAATCTGATTTATTTCGTACCCCTCGCTCAATGAGAAAATTAGTCAAAATCTACAGGATCAAACCTATGGGACTTAAGGAATGATATAAAAAAGAGAGGGAAAATATTAAAAAATATTCAATATTAAATAAAAAAAAAATAAGTAAATAAAAATGAAGTAGAAGAGCCCAGATTCCAAATGAACAAATTCAAACTTGAAAAGGATCTTTCTGATTCTCGAAGAATGAGGGGCAAAGGGATTGATCGAGAAAGATCTCTTGTTCTTATTATAAGATCGTGATTGGATCCGCATATGTTTGGTAAAGAGAATAATCTTCTCCTTTGAGAATAATCAAAAAGAAAAATGGAAAGTGTTCAATTGGAACATGAAAACGTGACTAAATTGGTCCTAGTTACTCTTCGGGACGGAGTGGAAGAAAGGAGGAGATTATCGAACGAGGAAAAGGATCCAATGACTTCGAAAGAATTGAACGAGGAGCCGTATGAGGTGAAAATCTCATGTACGGTTCTGTAGAGTGGCAGTAAGGGTGACTTATCTGTCAACTTTTCCACGATCACCCCCAAAAAACCAAACTCTGCCTTACGTAAAGTTGCCAGAGTACGATTAACCTCTGGATTTGAAATCACTGCTTATATACCTGGTATTGGCCATAATTCACAAGAACATTCTGTAGTCTTAGTAAGAGGGGGAAGGGTTAAGGATTTACCCGGTGTGAGATATCACATTGTTCGAGGAACCCTAGATGCTGTCGGAGTAAAGGATCGTCAACAAGGGCGTTCTAGTGCGTTGTAGATTCTTATCCAAGACTTGTATCATTTGATGATGCCATGTGAATCGCTAGAAACATGTGAAGTGTATGGCTAACCCAATAACGAAAGTTTCGTAAGGGGACTGGAGCAGGCTACCATGAGACAAAAGATCTTCTTTCTAAAGAGATTCGATTCGGAACTATTATATGTCCAAGGTTCAATATTGAAATAATTTCAGAGGTTTTCCCTGACTTTGTCCGTGTCAACAAAGAATTCGAAATACCTCGACTTTTTTAGAACAGGTCCGAGTCAAATAGCAATGATTCGAAGCACTTCTTTTTATTTTTACACTATTTCGGAAACCCAAGGACTCAATCGTATGGATATGTAAAATACAGGATTTCCAATCCTAGCAGGAAAAGGAGGGAAACGGATACTCAATTTAAAGTGAGTAAACAGAATTCCATACTCGATCTCATAGAGACATATAGAATTCTGTGGAAAGCCGTATTCGATGAGAGTCGTATGTACGGCTTGGAGGGAGATCTTTCATATCTTTCGAGATCCACCCTACAATATGGGGTAAAAAAGCCAAAATAAGTGATTTTAGCCCTTATAAAAAGAAAACTGATTCTTGAACCTCTTTCACGCTCATGTCACGTCGAGGTACTGCAAAAGAAAAAACTGCAAAATCTGATCCAATTTATCGTAATCGATTAGTTAATATGTTGGTTAACCGTATTCTGAAACACGGAAAAAAATCATTGGCTTATCAAATTATCTATCGAGCCATGAAAAAGATTCAACAAAAGACAGAAACAAATCCACTATCTGTTTTACGTCAAGCAATACGTGGAGTAACTCCCGATATAGCAGTAAAAGCAAGACGTGTAGGTGGATCGACTCATCAAGTTCCCATTGAAATAGGATCCACACAAGGAAAAGCACTTGCCATTCGTTGGTTATTAGCGGCATCCCGAAAACGTCCGGGTCGAAATATGGCTTTCAAATTAAGTTCCGAATTAGTGGATGCTGCCAAAGGGAGTGGCGAGGCCATACGCAAAAAGGAAGAGACTCATAGAATGGCAGAGGCAAATAGAGCTTTTGCACATTTTCGTTAATCCATAAAGAGGATCTATATATAGACAGATAGATCCATGGAATAGACACATAGATCCATGGATCCATACATCTCGATCGGAAAAGAATCAAGAGAAAAAGAAAGAATCGGAATTGATCGATATATTTCTCGAAACAAACGAAAAGGAAACGAAAGATGAAAGATAAATCATGGATCAACTAAGCCCTCTCGGGGACTTGCTTAAGAATAAGAAAGAGGAACCTCATGTAAATACCATGGAATAAGGTTTGATCCTATTCATGGGGATTCCGTAAATATTCCATTCCAAAAATAGAAAGTTCGAAACAATTGGGATTTTTTTGGAAATGGATGCAGTTACTAATTCATGATCTGGCATGTACAGAATGAAAACTTCATTCTCGATTCTACGAGAATTTTTATGAAAGCCTTTCATTTGCTTCTCTTCGATGGAAGTTTTATTTTCCCAGAGTGTATCCTAATTTTTGGCCTAATTCTTCTTCTGATGATCGATTCAACCTCTGATCAAAAAGATATACCTTGGTTATATTTCATCTCTTCAACAAGTTTAGTAATGAGCATAACGGCCCTATTGTTCCGATGGAGAGAAGAACCTATGATTAGCTTTTCGGGAAATTTCCAAACGAACAATTTCAACGAAATCTTTCAATTTCTTATTTTACTATGTTCAACTCTATGTATTCCTCTATCCGTAGAGTACGTTGAATGTACAGAAATGGCTATAACAGAGTTTCTCTTATTCGTATTAACAGCTACTCTAGGAGGAATGTTTTTATGCGGTGCTAACGATTTAATAACTATCTTTGTAGCTCCAGAATGTTTCAGTTTATGCTCCTACCTATTATCTGGATATACCAAGAAAGATGTACGGTCTAATGAGGCTACTATGAAATATTTACTCATGGGTGGGGCAAGCTCTTCTATTCTGGTTCATGGTTTCTCTTGGCTATATGGTTCATCCGGGGGAGAGATCGAGCTTCAAGAAATAGTGAATGGTCTTATCAATACACAAATGTATAACTCCCCAGGAATTTCAATTGCGCTCATATTCATCACTGTAGGAATTGGGTTCAAGCTTTCCCCAGCCCCTTCTCATCAATGGACTCCTGACGTATACGAAGGAGTGCGGTTCGTTCGATAAATTCCTACCTCTCTATCTATCTCTGAGATGTTTGGATTTTTCAAAACTCCATGGACATGCAGAAGAGAAATGCTATCCCCACTCGGACCAAGACAGAACTTTTACTTGTTCAAATAACAATTAAGGTGAAGCAGGGTCAGGAACGACGAATCTCTTTATGATAAACAGATCCATTTTGCAAGTTCGTTATTACGGGTAGTTCCTACAAAGGATCGGACTAATGACGTATACAATACTTGAATTCTCGATGTAGATGCTACATAGTTGGTTCTCATCCTTCAGAGACTACGAGTATAATAGGAGCATCCGTCGACAAAAGGATCACCCTAATATGATCATCTCATGGCTATTGAGAACGAATCAAATCAGATGGTTCTATTTCTCAATCTTTCTGACTTGCTCCTACGGAACCAAGGTCGAAAAGATTGAAAAAATCAGTCATTCACAACCACTGATGAAGGATTCCTCGAAAAGTTAAGGATTAGTAATCCTTTTTAGAAATCGAATGGATTCGGTCTTATACATACGCGAGGAAGGTAATCAAAAAAGAAAGAAGAACTCATCTTCTTTCTTTTATCACTTAGGAGCCGTGTGAGATGAAAGTCTCATGCACGGTTTTGAATGAGAGAAAGAAGTGAGGAATCCTCTTTTCGACTCTGACTCTCCCACTCCAGTCGTTGCTTTTCTTTCTGTTACTTCGAAAGTAGCTGCTTCAGCTTTAGCCACTCGAATTTTCGATATTCCTTTTTATTTCTCATCAAACGAATGGCATCTTCTTCTGGAAATCCTAGCTATTCTTAGCATGATATTGGGAAATCTCATTGCTATTACTCAAACAAGCATGAAACGTATGCTTGCATATTCGTCCATAGGTCAAATCGGATATGTAATTATTGGAATAATTGTTGGAGACTCAAATGATGGATATGCAAGCATGATAACTTATATGCTGTTCTATATCTCCATGAATCTAGGAACTTTTGCTTGCATTGTATTATTTGGTCTACGTACCGGAACTGATAACATTCGAGATTATGCAGGATTATACACGAAAGATCCTTTTTTGGCTCTCTCTTTAGCCCTATGTCTCTTATCCCTAGGAGGTCTTCCTCCACTAGCAGGTTTTTTCGGAAAACTCTATTTATTCTGGTGTGGATGGCAGGCAGGCCTATATTTCTTGGTTTTAATAGGACTCCTTACAAGCGTTGTTTCTATCTACTATTATCTAAAAATAATCAAGTTATTAATGACTGGACGAAACCAAGAAATAACCCCTTACGTGCGAAATTATAGAAGATCTCCTTTAAGATCAAACAATTCCATCGAATTGAGTATGATTGTATGTGTGATAGCATCTACTATACCAGGAATATCAATGAACCCAATTATTGCAATTGCTCAGGATACCCTTTTTTAGCTTCTAGGGTCTATTTCTTAGTTCAAGATCCCTCTTACTAACTGGAATCAAAGAATTAGTAGATCTGTTCCGTCCAAAATGGGAATGGGCTAGGGTTATGAACTTATAATCTATAATCTGATGATCGAGTCGATTCCATGATTATAAGTTCATTCCATACCGGACCAGACCGGAATAGGGATATACATTCTCATTATGAGAAGGGGTTATTCGAGCGTATCTAAATAGATACTATGTTTCCATATGGATCCCTACATTCCATTTAGGATTAGGAATAGACGTAATCGGACTTGCTTTTTACATATCTCTCCTTATTTTGGACCCTATTCACCTCTTTTGGCTTCTATTGAATCGAGAAATAGGTTTGATTGTCCATCTTTTTGATATATAAGGCATCCTCCGGATAATTCAAATCGAAGCAATTGGATGTCCGACTCGGGCCTATATGACATGACCGATCAATAGCAATACTCCAACACCCCACCTTTGCCATATATTCCATACATCACACTAGATAGATATTATATTCATGGAATACGATTCACTTTCAAGATGCCTTGGTGGTGAAATGGTAGACACGCGAGACTCAAAATCTCGTGCTAAAGAGCGTGGAGGTTCGAGTCCTCTTCAAGGCATAATATTGAGAATGCTCATTGAATGAGCAATTCAATAAGAGAGCTCGGATCGAATCGGTATTGATATACCGATTCGATCCGAGCTCTTGGAATTGGAATAAGTTCGGCAGCGGATCACGAAATCTTGGTGATCTTCTCTATCTAATGAATGGGGAGTCTGCTTTAAAACCGTCCGCCCTGCACCCACCCCCCGAGTATATGCTTCAACAGGAATCACACAAAGGTAGATTAGAAACCTCTGGTAAAATGCCTGCTCGTAACCCAGCAGATAAAGTACATTACATAGTCCGTTTTAGGGATTGGCGACTTACCCATTCAGTGACTTTGGCACTGGACGTTCCCCAAATGGGTACTATCGGGTGGGGTGAATTCAATAATAGACGCCTGTTGGCATTCCAGCCTTCCTTCTCCTTTCAGGGCCTATCCGAAAGAAAATCCAATACTTCTTGGTCGTGAATATCTGAACTGGTTGTTCGCTATTCAAGAATTCTTGTTTAGGCAGTTCATACCATCCATACATAGTGTTTTGATCTAAGATTTCAATTCTTCCATGTTTCAGCAGTAGCATATTGTTCCATGGAGCTAAGGTCCAAAATATGGAAGAAAGAAGTGTTTCCATGACTCTACCACCCAGTCAATTCTGTTCCACTTAATCCCTCTTTCATGGCTACATATCTTTCCGGCTAAGGAATGGGAAATCTTTCTCCTGTTACATGAATCCAATTTTCATTTCATCCGGGAAAAGCCATCTTTTTCTCAACAATGTCTTTGTCATTTGATCCAATAGCCCTCCGTTAGATAGGAAGAGATTTGATAAATACTGATAACTCTCGGATAGAGTATTAGAACGGAAAGATCCATTAGATAATGAACTATTGGTTCTAAGCCATCTCTGGCGATTAATCAACAATTCGAAGTGCTTTTCTTGCGTATTCTTGATAAACCAGCCTTTATATATAGATGTAGGAGGATCTGTTTGGGAAGTAAGAAGCCCCTTTGACATCTCTTCATCTGCAAATAATTCTCGATGTGAAAACACAGAGACAAAGGGCTGATCTTTGAATAGGAAAAAGAGTGGATCTGCAGGGTCCCAAATGAATTGGCTTATTGGAAAAAGGCCTTGTTCTTTGGAAGATCTATCTCGTGTCTGGTACTGCATGGTTCCACTCTGCAAGAACTCCGAATCATTCTCTTGAAGCTCATCCTCTTCATCATAAATGATCCGCTTGCCCCGAAATGACCTGGACCAATAGGGAAATCCCAATTCATTGGGCCTTTCGATCCAATCAAATAGAAAGCCCCAAGGGCGCCATATTCTAGGAGCCCAAACTATGTGATTGAATAAATCCTCCTCTACCTGTTGCGGGTCAAGGGCTCCTTCTCCTTCCCCTTCTTCAAACTCCGATTCGTATTTTTCATAGAGAAATCTCTGATCAAGGATAGAACAAGATCCGTTTTGCATCATATCTAAGGGATTCCTTGGTTCGGGCCGACGAAGCAATATCACTCGATCATTATCAAACTGACTGCAATCTTTTTCTGTCCGTGAGGATCCCACCAGAGCGCTTTCTACTTCTAATAGGCCATGAACTAGATCAGAATCATTCTTAACGAGTCCATAAGAAGTGATCCCATTTTTTTCATCGGGTCCGGGTAGAGACCAAAGATCTTGAGCGACCGATCCGGCAGAACAACTCAAAAGATAAAGAAGTATCGTTAATTTCTTCATGCTCGTTCCAAGTTCGAAGTACCATTTGTACAAATAAGAATCCCCTTCGTTACATGATTTCTTCTTCATATAGATAGATATAGGATCTATGGGGCAATTACTTAGAAGTACATTTTGTGCAACAGCCCTTCCTATCTGATAGAAAAGGATCCCATGATCCTGAACCGATCTTACCTGGGATCGCAAATCCCAAGTTTGTCTATGAAGAGCGGATCTAATTGTATTAGTGTCTATAATTGATTTCTTCTGTGTAATACTAATTGATAGGGCCTCATTGGTAAGTGCTACAAGATCTCGTGCATTGGAACCCATGGTTATGGACCCGAATCCATTAGTATGGAACATTTTCTTTTCCAAGTGAAATCCCCTAGTATATGAAAGAGTGAAAAAGTGCTTTCGTTGTTGTGGAATAAGAAGCCTTCGTATCTTAATGCACGTATTTAATTTATTCGGAGCTATTAGAGCGGGATCCACTTTTTGGGGAATATGAGTCGAAGCAATAACAAGAATATTTCTAGTGGAACATCTTTCACAATCCCTGGAGAGATGGTTCACTAATAGACCGAGGGATAAGTAATTCGACTTATTCACATCCAGATCATGAATGTTTGGAATCCATATTATGCAAGGAGACATTGCTTTTGCTAATTCGAATTGAAGGGTGATATAAAATCGGTCTATTTCCGACATCATATCCATAGTTAGCGCATTCATCATAGTTAGCAGCTCCAGCTCCGTATCAAGGTCACGATCGATATCGTCACTATCATCAATATCGTCACTAGCATCAATATCGTCACTAGCATCAATGTCGATATCATCAATAAGAAAACCTTTAGGCTTGTTATCCAGGAACTTGTTCAGAAATACCGTAATGAAAGGAACATAGGAGTTTGTCGCTAGGTATTTGACCAAATAGGATCGTCCAGTTCCTATAGAACCTATCACTAAAATACCCCTAGAGGGGGATAGGGCTAAGCGGAGCGAAAAGGGTTTTTCATGAGATGGGAAATGAAAACTATTAGCCCCACACGAGGTTTGTGAATAAGTAATTGTCTGATAATGAGCAAGGGATATCCGTCTTTCTGCTAAACAGGATGTATTGAACTCATAATTCATTAGATACTTTTTATGAATGTCAACTAAGTATCGTAAGTAAATTGCTCCCGGTTGTTCAATCATTTGAAAACCAGAGTCATTCTTTGATAAATGATCACTATGAGTCAGACTCAATAGAATTTGATCAATCCTTTTTTCTGTCGTTAAAGTGGAGAACTGAACCAAGAATTCTCTTTCTTCATCATCAATCGAATCACTGTTCGCGACCCAGGATTCTATTTTATCATCAATCCAATCCCCGTTCACGTTTTTTCTTTTTCTTATCAATGAATAGATCTCTTTACTTGTATGACTTAGATGTCTCGTATTTCTCGAAAAAGTGATTCGATTGATGGGATTTGGTATGATACTTATGAGATCGATTATATCGATGAGATTGATATTCAAATATTTCTTCTTAGAACGTATTGATTTGACCCCATAAGCGGGACCACCACCCAATAGCATGTTGCCGCCAGAAGCAGAACCCCATATTTCTTCTAGAGAATTTCCTAATTGTTCCAGAGCAACTAGAAAGAGATTCTTTAACCAGAAAGAATTCGGTTCAGATGTAGGATACCTATCCAGAAGTTTTCGCAACTCAATCATAGATGATGGAATCATCAAAGATTTGACCTTTTCGAACTCTGTCTGTAACTCACTAGAGGCCCGGGAAACAAAGAGAAGATGTGTACGAACGAGATATCCAGCAACAAGAAGAAGGAAAAGGATTGAATAGAGGAACTCCCGAACATTTGGCGATCTCAGATGTGTCGATGGTGACTCATTTTTTCGATGAATCATTTCTTCGGACAGAAGAAGATTATGTAAACACTTACTCGAAATCTCACTTATCAGATTCCATTGTGGAAGACACAATTTTTTCTGAAGAATTCGCCATGATATATCTGATCCATGCATAATATCATGAAAAATGGATACAAATTTTTTACTGCTACTTAGTATCGGCAATAGGTCTGAAAAAGTATCTAAAAATATCAAATTTAGATATTTGTACCCTGTCGAAGTAAGGAACCATGGCATATATGTTTGGAATAGATTCCATTTTGAGAGAGTTGAAAAGGCACTATCTCGTTGAAAGGTTCTATACATCTGCCCTTTCTCAACGCATTTCTTTAGACAAAGACTCCGTTTTTTCCTCTTTTCGGATGGTAAATATTTCTCAGAACATGGAGTGTGAATCAAATCCATGTTTGAATTGAAATTGAGATACTGATGCAAGTTCTTCCCTTCTGAATCAGATAGATTCATATCTGAAAGAGGTTGACAATAAGTTCTTTCAAAATTGATTATTTGTCCCTCTGTTAGAGGTGTTCCAGAAATGTCTGCGATCGAGTAAATAGCTCTACGAACGAATGGATCGGATCGACTTGGAAAATGGAAAGATTTGTACAAGTTATACGTTTCGTCACCACTTTGTGGAAAATCGTTAGGTATGAATATGTTAGATACCTGTGACTCGATTGGTGAAATAGTATCTCTCCCCCAAAAAGCATGTTTTTTTTTACCGACGCACAAAGAAAATATTTTGTTGCGAATGAACAAGATATTGAGGAATTGTCCATACGTAAAATCATAATTATTGATACGGGCCTTTTCCACATAAAAAGGGAATCTTTTGTTACAATAGAAGGAGAAGTGATGTGGATTATTCAAGAATCGAAGTCGATTTGCTTTATAAAAAGAAGATATCAATGAACTTCTATGAAACGGTTTCACGGGATTCAGCCAATTGTCTTGATCGTGGAATATCATTGAGAAATAGGAATCCGTGTTATCAAAGGATTTCCTGCGATTGTTTCTAGTATGGAATGAGTCAATCATCCACTTTGGTATCTTATTGAACAAAAATGGTGATATTGTTCCTCCGTTGATCAAGAATTTCGATTTTTGGGAAGTATCATGATCATCCAATAAGAAGGCTTTCAATTTTTTCAAATGAACGATTTGAAGACCTATTGATTCTAACAACTGATTGCAGAGTTGATCGTTCGGACCTTTCAATTCATAGATGTAGATCTCGGACCTATGAATGGGGATATTCCCGAAACTCACAAAGAAAAAAGGAAGTGAGTTAGACAAAAAGAAAAGCAACTTGGACAAAAAAAGAAGTGACTTGGACAAAAAGAAACGAAGTGGCTTAGACAAATCTTTTTTGTCGATAACCTCAGACCAATCAATCGAATATTGATTAATACCTAATCGATCGAACACTACTTGAAAACGGCTCTTCTGCTCAGAAACGAAATGTTCCAAATGTTCCTGGAAATTCTTGCTCCCATTGGACCATTTGTATCTATATGCATCAGGATCCCGATTCATGGATCTCTCGGTTCGAGAAATAAAAATAAGAGGATCAAACCATTTCTTCTGACTCTTTTTCAAATTCGATAAATGTTGGTTGATCGTATATTTCATTATAGTTCTATGATTCAGAGTATCCTTTCCTATTTGATCCCTTTGAATTCCATATTCGAAGTTGCGATCGGATCTATTCATTAAAAAGAATCGATTCAATACATTTCTTATGTACCCATAGGTGCTATATTGGATTTGAATCAGATTTCGGATCAATCTATATTGATTGACTGCCTCCATTATGTTGTTGCTAGCAAATACCACTATCTTTGGTTTTGGATCTTCCAAATCATTCCCGCAGGAGATCCGGACCCATTTTTTTTTGATCCTTCGATAAAAAGATTCATTCTCTTCATAAAAAATAGGAGGTAGAGCCAATAAAGATTTCTTTTTCGATTCATCCCTGGAGTTGAATACCTCATTCAAGAATTGTTTTTGATCCAATCCGTAGGAATCGATAGAAAAGGCAAATCCCTTATGATACACCAGATCCGGCTCGGTTATTGATAGAGTGAATAGATCTGCCATTTCTTGAAATCTCTCTTCTGATTCAAAATCGTGGTGTAACGTGTATCCTCCCCTGTTCCGGTCATGGAATAGATGAAATAAATCAAAAAATGGATTTTTGTTCAAGAATGAAATCTTATTGGAACTGTCCATATCCGGTTCATCCTTCGGAACCATATCACATCCCGGATCTGATGAAATAGGATGAATTGAGACGGTATTTTGTAAATACGTAATTATCTTGAATATATTAACCATTTCTTTATTTTCCGATCGCCTGGAAGGGACAAAAGAAAGACCTTGTTGTTTCTTCAACAATTTCTGATCTCTAGTGGACCTTTCGGTAGGATTCGAACCCAGATGAAGTTCTGACCATCTGTCAGAGAAAAAAGAACGAATGGATCTTGTAGGATTCCCAAGAAATTCTTCGATTTCTTCCGGAAGCAGATGATTAATCATCTGCTTCTCACGTTCCGTGAATAGCCGGGACATTGAGGAATATCCAGAAAGGCATTTCGGGAATCGGTCTGATTCTATCTCTGTTCGTTCCGTTTGAAGAAAGGAAGGATCCCAAAGAATCGATCTTTCTTTTAGTTGTTGAATCTCTCTTTGATTGATCAATGTGTGATATTCCGAATCCTCCTTACTAATGGAATCCAAATGATCTCTGGATTGATCAGAAGATCCTTTCAATTGGTTAGAATCCGTTACTTGAACGAAACTAGATTTTGTGGAATCATATTGAATATTTGACGATACATTCCGTACCTTGCTAAAAAACCGATCCTTGTTTACCAACCACACATTGTCTAACCAAATCCAATTCTCTCTCGATACGTTCCTCAAAAAATCCGATTCGTGCGGATTCTTCCCCCAACTAACGAAGAGATCTTGGCGGAATTGCCACATATAAAATTGAGCACAATTTTGTAAAGAAATAGCCCACTTGTTTCTCGAGAAGAGATGGGAAACATGCTCAATATCATTTGATTGAATAGTTGACCCAGCCCCTTGTTGTTTGAAGAAACCCTCCACTTCAATTGGTATTTTTTCACGAAAAGCAGACATGAGATAACAAATCCAGTGTTTCACTAAGATTTCGAATAGCGGTCCCGAATTCAAGTTGATTATATTTCGCCTCTTCCTCAGAGAAAGACGATCAAACAATTCCCAATCATGGTCCTTTCGAATCGGATCATCCATATAATATACAAAAAGAAACTCCAGATATTTGATATCTTTCTCTTTGAATAAGATCTCAATTCCAGCGACGGTTTCATTAGATATCTTACAACTAGAATCCCTCTTTTTTCCGATCCAGTTCCTCCACCACCGCGAACCCCAGTTAGATTCAGGCATGCTACACTTTTTAGTTATTGGGAGAACCCAAGTACTCTCTTTCGGATTCAGGAAACAACTCTCAGAGATCTTTTTTCCTTTTGGAAGATACAGGAGCGAAACAATCAACCTATTGATATTGGAAGACCCAAAGGAGTCTTCCAATGTATCATTTCTGGGTCCAATGGAATTCATAGGTATAGGAAGAAGCCCTATCAAATAGAGATTTTTTCTTTCGACCATATTTCGATTGTTAATACGATATATAAGGACCGCTACTACAAAGAGTATTACACCCTTGATCGTGAAATATCGATTGCTTGTTGAACCCTGTGAATTGCGTGAAAGTAGGATACCCCCAATTCGGGGGTCAAAGAGTTTTATAAAACGTTCTTGGTGGAAAAAAACGTGAATGAAAGATCCCACTAAATTGAATTGGGTCCATGAATCTAAGAAATAGTGAGAATTCTTGATCTCTCTCAATATCTCTCTCAACTCGAAAATCCAGGATTTGAATTGATGTCCTTTCATTGATTCCTCCTAAATTGCATTGATTTATCCTAAAGATTTCATTTCAATTGGAATTTGGTTATTCACCATGTACGAGGATCCCCGCTAAGCATCCATGGCTGAATGGTTAAAGCGCCCAACTCATAATTGGCGAATTCGTAGGTTCAATTCCTACTGGATGCACGCCAATGGGACCCTCCGATAAGTCTATTGGAATTGGCTCTGTATCAATGGAATCTCATCATCCATACATAACGAATTGGTGTGGTATATTCATATCATAACATATGAACAGTAAGAACTAGCATTCTTATTGAGACTAGAACTCATAGGCATAGGGAAGAAAATAGATTTATGGATGGAATCAAATATGCAGTATTTACAGACAAAAGTATTCGGTTATTGGAGAAAAATCAATATACTTCTAATGTCGAATCAGGATCAACGAGGACAGAAATAAAGCATTGGGTCGAACTCTTCTTTGGTGTCAAGGTAATAGCTATGAATAGTCATCGACTTCCGGGAAAGGGTAGAAGAATGGGACCTATTATGGGGCATACAATGCATTACAGACGTATGATCATTACGCTTCAACCGGGTTATTCTATTCCACCTCTTAGAAAGAAAAGAACTTAAATCAAAATACTTAATAGCATGGCGATACATTTATACAAAACTTCTAACCCGAGCACACGCAATGGAACCGTAGACAGTCAAGTGAAATCCAATCCACGAAATAATTTGATCTATGGACAGCATCGTTGTGGTAAAGGTCGTAATGCCAGAGGAATCATTACCGCAGGGCATAGAGGGGGAGGTCATAAGCGTCTATACCGTAAAATCGATTTTCGACGGAATGAAAAAAACATATATGGTAGAATCGTAACCATAGAATACGACCCTAATCGAAATGCATACATTTGTCTCATACACTATGGGGATGGTGAGAAGAGATATATTTTACATCCCAGAGGGGCTATAATTGGAGATACCATTGTTTCTGGTACAGAAGTTCCTATAAAAATGGGAAATGCCCTACCTTTGAGTGCGGTTTGAACTATTGATTTACGTAATTGGAAGTAACCAATTAGGTTTACGACGAAACCTAGAAATCGATCACTGATCCAATTTGAGTACCTCTACGGGATAGACCTCAACAGAAAACTGAAGAGTAACGGCAGCAAGTGATTGAGTTCAGTAGTTCCTCATATAAAATTATTGACTCTAGAGATATAGTAATATGGAGAAGACAAAATTGTTTCAAGCACCGACAGAACCGGAAGCGCCCCTTGTTTCAAAGAGAGGAGGACAGGTTATTCACATTTCATTTGATGGTCAGAGGCGAATTGAAAGCTAAGCAGTGGTAATTCTAAAGATTCCCCCGGGAAAAAATAGAGATGTCTCCTACGTTACCAATAATATGTGGAAGTATCGACGTAATTTCATAGAGTCATTCGGTCTGAATGCTACATGAAGAACATAAGCCAGATGACGGAACGGGAAAACCTAGGATGTAGAAGATCATAACATGAGTGATTCGGCAGATTTGGATTCCTATATATCCACTCATGTGGTACTTCATTATATGATATATATAAAATCCATCTGTATAGATATCATCATCTACATCCAGAAAGCCGTATGCTTTGGAAGAAGCTTGTACAGTTTGGGAAGGGGTTTTGATTGATCAAAAAGAAGAATCTACTTCAACCGATATGCCCTTAGGCACGGCCATACATAACATAGAAATCACACTTGGAAAGGGTGGACAATTAGTTAGAGCAGCGGGTACTGTAGCGAAACTGATTGCAAAAGAGGGGAAATCGGCCACATTAAAATTACCTTCTGGAGAGGTCCGTTTGATATCCAAAAACTGCTCAGCAACAGTCGGACAAGTGGGGAATGTTGGGGTGAACCAGAAAAGTTTGGGTAGAGCCGGATCTAAGCGTTGGCTAGGTAAGCGTCCTGTAGTAAGAGGAGTAGTTATGAACCCTGTAGACCATCCCCATGGGGGTGGTGAAGGGAGGGCCCCGATTGGTAGAAAAAAACCCACAACCCCTTGGGGTTATCCTGCACTTGGAAGAAGAAGTAGAAAAAGGAATAAATATAGTGATAATTTGATTCTTCGTCGCCGTAGTAAATAGGAGAGAAAATAGAATTTCTTTCTTCGTCTTTACAAAACAAAAGAAAAAAAAAAAAGGAGTAAGCTGTGACA
>Gambeya lacourtiana voucher Wieringa 1674 chloroplast, complete genome
[truncated: 159,055 more chars]
