# Supplementary material for: Genome skimming reveals novel plastid markers for the molecular identification of illegally logged African timber species
Source: PLoS One. 2021 Jun 11;16(6):e0251655. doi: 10.1371/journal.pone.0251655 (PMC8195358; doi:10.1371/journal.pone.0251655)
Supplement: S11 File — (FASTA) [file pone.0251655.s018.fasta]

>Pouteria_adolfi_friedericii_15747857378941 Arabidopsis thaliana chloroplast, complete genome
TTAGTTTTAATTTAGTTATGGGCGAACGACGGGAATTGAACCCGCGCATAGTGGATTCACAATCCACTGCCTTAATCCACTTGGCTACATCCGCCCCTTTCCCTTTACTCCACTATTTCATTATAAAGGATTCAATTTTATTCTCA----TTTTTTTTTTTCTAAGATAAAAATATTAAGATTAAGAAAAAATTCCAA---TTTTTTTTTTAATGGAAAATAACAACTTCACAAAAATTTCACAAACAAAGGTATATAAATTTGAAAAGGTATAGGTACATAAATTCTATATTAATAGAGAACGAAAAGACGATACTCAATCATGAACTAACCCACAACCATAAAAATCCTTTTATTTTTATCCATAAGATTCTGTTTCTTGTGACGAAAAAAAGTATAAAGTATATGTAAATAAAATATTACTAATAAGAATAATCTAATAATAAATAATAATAAGAATAATATAATAAAATAATAATATTAATATATTAAATATTAATAA-AAAAAAAAAAAAAAAAAAAATAAAAAGTAATAAAGGAGCAATAACGCCCTCTTGATAGAACAAGAAATTGGTTATTGCTCCCTTACTTT---------------------CAAAAACTCGTATACACTAAGACAAAAGTCTTATCCATTTGTAGCTGGAGCTTCAATAGCAGCTAGGTCTAGAGGGAAGTTATGAGCATTACGTTCATGCATAACTTCCATACCAAGGTTAGCACGGTTAATGATATCAGCCCAAGTATTAATTACACGGCCTTGACTATCAACTACAGATTGGTTGAAATTGAAACCATTTAGGTTGAAAGCCATAGTGCTGATACCTAAAGCAGTAAACCAAATACCTACTACAGGCCAAGCAGCTAGAAAGAAATGTAAAGAACGAGAGTTGTTGAAACTAGCATATTGGAAGATTAATCGGCCAAAATAACCATGAGCAGCTACGATATTATAAGTTTCTTCCTCTTGACCGAATCTGTAACCCGCATTAGCAGATTCATTTTCTGTGGTTTCCCTGATCAAACTAGAAGTTACCAAGGAACCATGCATAGCACTGAATAGGGAGCCGCCGAATACACCAGCTACACCTAACATGTGAAATGGGTGCATAAGGATGTTGTGCTCAGCCTGAAATACGATCATGAAGTTGAAAGTACCAGAGATTCCTAGGGGCATACCATCAGAAAAACTTCCTTGACCTATTGGGTAGATCAAGAAAACAGCAGCAGCGGCTGCAACAGGAGCTGAATATGCAACAGCAATCCAAGGTCGCATACCTAAACGGAAACTAAGTTCCCACTCACGACCCATGTAACAAGCTACACCAAGTAAGAAGTGTAGAACAATTAGCTCATAAGGACCGCCATTGTATAACCATTCATCAACGGATGCCGCTTCCCATATCGGGTAAAAGTGCAAACCTATAGCTGCGGAAGTAGGAATAATGGCACCTGAGATAATATTGTTTCCATAAAGTAGAGATCCAGAAACAGGTTCACGAATACCATCAATATCTACTGGAGGAGCAGCAATGAAGGCGATAATAAATACAGAAGTTGCGGTTAATAAGGTAGGGATCATCAAAACACCAAACCATCCAATGTAAAGACGGTTTTCAGTGCTAGTTATCCAATTACAGAAGCGACCCCATAGGCTTTCGCTTTCGCGTCTCTCTAAAATTGCAGTCATGGTAAAATCTTGGTTTATTTAATCATCAGGGACTCCCAAGCGCACGAATTTTCATAAATCGAAATAGAAAATTGAAGGCTTGTTATTCAACAGTATAACATGACTTATATGCCCGTGTCAACCAATATCTATCTAGATCTATCAGAATTTTTGTAAATGAATCCAGTGGGTTGCAAAAATAGAATACAAATTTCTATACATATGATTTCGAGATGACAATGGGTTGCCCGGGATTCGAACCCGGAACTAGTCGGATGGAGTAGATA---ATTTCCTTGTTAAACAAGCAAAAACCCTTCCCCAAGCCGTGCTTGCATTTTTCATTGCACACGGCTTTCCCTATGTATACATATAAAACTCGGTTCTTTCCCTAGACAAGACTTTCAAAAGGTTAAATACTCAGTTGATTTAAGCCTTACTACATGCTGCTATATGAACATTTCAGATAAATGCATTTTTTTGTTATTTCTTTATCATTCAGATTATTTTAATTTAAGCATAATTTACATTTCCATGGTCTCATAACAAATCATTTATGATTGACCAGATCATTGATACAAATAATATCCAAATACCAAATCCGCCTTCTATATAACCCCCGTGAAGTAGAAGAAGCTTTTTTGAAGGTCAAAGAAAAAACTCGTTCTTCCTCTGTAAAGAATTCTTCCAATAATCCCGAACCTAATCTTTTCAAAAAAGCACGTACCGTACTTTTGTGTTTACGAGCCAAAGTCCTAGCACAAGAAAGTCGAAGTATATACTTTATTCGGTACAAACTCATTTTTTTTGAGGACCCGCTATAATAATGAGAAAGATTTCTATATATACGCCCGAATCGGTCAATAATATCAGAATCTGATAAATCAGCCCAGACTGGCTTACTAATGGGATGCCCTAATACGTTACAAAATTTCGCTTTAGACAATGATCCAATCAGAGGAATAATTGGAACTAGGGTATCGAACTTCTTAATAGCATTACCTATTAGAAATGAATTTTCTAGCATTTGACTCCGTACCATTGAAGGGTTTAGTCGCACACTTGAAAGATAGCCCAGAAAGTCGAAGGAATGATTGGATAATTGGTTTATATGGATTCTTCCTGGTTGAGACCACATGTAAAAATAACATTGCCAGAAATTGACAAAGTAATATTTCCATTTATTCATCAAAAGGGACTTCCCTTTTGAAGCCAAAAGGGATTTTCCTTGATACCTAACATAATGCATGAAAGGATCCTTGCACAACCATAGAATGGCCTGAAAATCCTTAGTAAAGACTTCTACAAAATGTTCTATTTTTTCATAGAAATCTATTCGTTCAAAAAAGGTTCCAGAAGATATTGATCGTAAATGAGAAGATTGGTTTCGGAGAAAAATGAAGATAGATTCGTATTCACATACATGATAATTATATAAGAACAAGAATAATCTTTGATTTCTTTTTGAGAAAGAAAAACTAGATTTCTTTGGAGTAATAAGACTATTCCAATTACGATACTCGTACAGAAAGAATCGTAATAAATGCAAAGAAGAGGCATCTTTTACCCAGTAGCGAAGAGTTTGAACCAAGATTTCCAGATGAATGGAGTGGAGTATTAGTATATCTAATACATAATTTAAATGTGTAAATTTGTCCTCTAAAAAAGGAAATATTGAATGAATTGATCTTAAATTTTGAGATTTTACTATTTCTTTCCCTTCTAAGAAAGATATTAATCTTGAAGAAAATGGAATTTCCACAACAACTGCAAATCCTTCTAATATCATCTGAGAATACAAATTCGCGTTGTGCCCAAAAATTTTATTTTGGTTAGAATCATTAGCAGAAAAAATAAAATGATTCTGTTGATACATTTGAGTAATTAAATGGGTAATTAAACGTTTCACAATGAGTAAGCTGGATTTATTGTCATAACCTGCATTTTCCAACAAAATCGATTTATTTAAACCATGATCATGAGCAAGTGCATAAATATACTCCTGAAAGATAAGTGAATATACGAAGTCGTGTTGCTGAGATTTATCTAGTTCTAATTTGAACTCCTCCATTTGAAATTAAAATTGAACCAAAGATAGAGGATTTTGGGGGTTATCAAATGATACATAGTGCGATTCAGTCAAAACAAGGTATTGATAATAAGAAAAAAATAGACACCTCGGTAAACTTATCAATAGATTCTCTATCCTCTCTTTTTCCATTTAATTTAATTAATTGGTTTATATTCGTTGTTATAGGATAAGAAAACGGTTAGAAATCCTTTATTTA-TTTTTTTTTTTTTTTTTTTTTCAATCTAATCGCTCTTTTGATTTTGGAAAAAAATTTCTTTATCAATATGCTGCTTCTTCTACACATCCACCTTCATCCCATAATGGAGAGTCACAATAGTTAGGATTCATTAAAAAATCGATAATCCACACACGGGAAAAGCTCTTCCCGCAACAGGCACTAATATATTTTTAACCTATAATTAGATCGGGTAATCATTCAAATTAAGAACAGAAGCTCATTGCTTTTTCTTTCCTAGAATTAATTGAAGCTATAGGGCCCTATCCATTTATTCATTCGACCCAACTTAAAATTGAATTAATTTTGTTCCGTTTCCAAAATTCAAACAAGATTTTCTACGGATACGGTAAGAATGAAATATTCTCAGAATTCTCCATTAATACGACATGCTGTTTTTTCCATTCATTCCCCTTCAGGATCAGTCGTGGTCTTCCAAACTTTACCGATGGTATAGACGAATACCTTGCTCCATCCAAATGTGTAAAAGATCCTAGCCGCACTTAAAAGCCGAGTACTCTACCGTTGAGTTAGCAACCCGAATAGAATAAAAAGATGTGTAGATACAATTAAAATAAGAAAGGTGTGTAGATACAATCAGAATCAAAATAAATAAAGAAATTATACGAGGCAATCAAAACATTGAACTAGCAAAACATAGAAATACATTGAACTAGCAAAACATAGAAATCTAAAAAAAGAATTAGAATGGATTATGAACAAAAAAATGAACAGATCAGATGGAAATACAAGAAATTCTCAAAAAAAAAAAAAGATATATATAAATAAATATCCAAATTGATAGACCACACCAAAAAAGACTTCTTGTATAAAAATGAATCCAGCGAACCCATCATTTACCTGAAGTAAAAAACCAAACCTATGAGACGGAGATAAATAGATATGCTTAATTACGATGAATTATATTTGTTCGATACACTGTTGTCAATAGAATATAAATTTTTGAAAAGAATACAATGAAAAAATAAAAGAAATTCAATTGAAATAATATTCAATTTAAAAATAATATTAAAAAAATAAAAACTTGTGTTGGATTGGCACTACATAGATAC-AAAAAATGTAAATTAGAGGAATAAATAAAGAAGAAGTAGAAAAAAATCCCGGGTTTATTCAATCAATATAAGTGGAATAAGAAAACTTGATTTCTTATTTATTATTTTTTTATTATTTTTTAATAAAGTTCCAACGAAAAACACCTGATTAAAGAGACTGCTAGAATTTTATTTTTCTAGGATTAATAAATTAAGGTTTTGTTGTTATAGAACATGGGATTCTATGGGAGCAATGAATAGGTATGAATAGAACAAAAGAGG------AAAAAAAATAGTAGAGAAAGCTTATATAAAACTATATACCAGTCATCACTCCCCCACTTTTGTATTTCCTTAAATTAAATAAATTTAGTTTGATTTTGATTAGGGTAAAATTCCTTAAAAACCTCCGCCTTCTTTAAAATATCTTGAACAGTTTCTGTAGGTTGAGCACCCTTTTCAAGGAAATATAGAATAGCAGGAACATTTAAATAAGTTTGATTCCTTATCGGATCATAAAAACCCACTTTCCGAAGATCTCTTCCTTCTCTTCGGGATCGAACATCAATTGCAACGATTCGATAGACGGCTCATTGGGATAGATGTAATGAATAATATCCCCCCTAGAAACGTATAGGAAGTTTTCTCCTCGTACGGCTCGATAAAAAATGATTCGAAGTTCTATTTATGTTATGTATAGAATTATAACGTCAAAGGGGTCTAAAAAATGATCAAATCAATTAAATTATGATTTAAGTTCTTTTTTCTTCTTCCTTCCTGAAAAAG--AAAAGAAATCATTGGTACTCATAACTCAAGTTGGATAACTCTTAAATAGCTCAAAGCAAAATATTTAGGCATTTCATTTTTTGAGTGGTCTTTAAACCCCTTTCCTTTTTGTTTGTCTCGTTTAAAATCTATTTGGATTTTTTATTAGGGTCCAGTTATCCAGTTATTGAGACAATTGAAAAGGTCTTTGCTTGTTCTGGGATCCTTTATCTTTTCTTTGTTTTAAATCATTGGGTTTAGACATAACTTCGGTGATTCTTAATCCTTTCAAAATGGCAGCAACATACCCTTTTT-GCGATTTGTTTCTATCAAAGAATCATACAAACGATTGATTCCCACGTGATACACTTTGTATCGAAAGAGTTTTATCAATTCCAAGAAATTTTCTTTCCTTTTGTATTGGAAACTTGAAACCCTTTCAATTTCGATATCGAAGATATACTTACGAAGTTGTCCCAATTTATTTTCATTAACCCTAGATCCTTGCCCCTG----------------------------AGAAATGAATCAATACTTTCTACTCGAGCTCCATCATGGACTATTTACATTACAACCCGACAAAAAAAGAGGGGTTATAGTGGAACAGAACAAACGATGTCGAGCCAAGAGCATCTTCATTCCTATACTATATAAAATGGTGGATGTAAGAATCCACAACGGATCCTGTCTTTCAAGTCGCACGTTGCTTTCTACCACATCGTTTCAAACGAAGTTTTACCATAACATTTCTCTAATTTGGAGCCAGTATTGAATTGATTCAATTATGGAATCATGAATAATCATTGGTTCAGTCGGTACATGGTAATCCATACTTTTTTTCTTCTGTATAGATTGATAGATATTTTTCTGAAAAAGTTTTAGCAAGAATTCAACTTAACCCCATAATATTTTATTGTATAAAATTTTTATTATATAAATGCAATATTTTATTTTCTATTTATATTTTATATTATTATATATTTATATTTTATATTATTATATATAAATAGAAAATTTTTAAAAATAATAATAGAAATATTAATAAAAATAAAATATAAAATAAATTTGAAATAAAAAAAA----AAAAATAAAATTAAAATAAATATAAATTTAATAAATATTAAAAATATATATATATAAATATCATAAAAAAAAAAAAAGATATATATAAATAAGATGAATAAATGAGTTCTTTTTAAATATTTGCATTTTCAAGTAACTCAATAGGATAGATTCACCAATCTTACACTTCTTTAAGTACCAAAGATTCAACTAATCTAATAAGGAATCATCATATTTAATTTATAATATAAATTAAAAAT-AAAAAATATGGAATTGATAATTAAGATTAAGTTTCCTACTTTGACATCATTAATTGAATAAAGTTTTACAGTAAGAACTGTCATAAAATAGAGAAATTTTTATTTCTCTTGGAATTGAATCATCAATGATTTTAAGCAGATAGATAGATCAAAGAATAAATAAAATTTATTTTTTATTTATTTA-TTTTTTTTTTCATCTCATGA-------AAAAAAAAAAAAAAAGATATGATTCCGGGAAGAATCATTAAAAAGCAGAAAAAAGAATAACATTCTATTCAATATTCGACCTTTAAACAGAAAGTTGTTCAAAAAACAATATTTTTTCTAATAGAATTAAATATGCTCTGGGACGGAAGGATTCGAACCTCCGAATAACGGGACCAAAACCCATTGCCTTACCACTTGGCCACGCCCCATTTAAATTTAAATTTATATTCGACACTAATAAAGAATAATGTTGGTATTGGTTGGTCGTCAATTCCCGTCCAAATATCTAATTTATAGAATAGATTAGATTGTTACTAGGATTTTGACACGTATAGATATAAAATGAAATTGAATTTATTGATCATTACATATAATTCAATTAAGATATTGTATGAAAGTATAGTTTCTTCTATTTTCCTTTGAGAATGGGAGGATTTTTGATTGGGTGAATTCAAAGAAAAAGAAGGATTTTTTGTCTACCTTACTTTCTTCGTTTTTACTTATATCAATAACTCAATCAAAATACAATTATCTCCAAGAACAAAAAAAATGTCTGTTATGCTTAATATCTTTAGTATGATCTGTATCTGTATGAATTCTGCCCTTTATTCGAGTAGTTTTTTCTTCGCCAAATTGCCCGAGGCCTATGCTTTTTTGAATCCAATTGTAGATGTTATGCCAGTCATACCTGTGCTTTTTTTTCTCTTAGCCTTTGTTTGGCAAGCTGCCGTAAGTTTTCGATGAGATCTTTAATACTATCCTAGAACCTAGAAAATTCATGATTTATTCCAAAAATTCTAACAATTGATAAGATCAGATAAGTCTTACAACATGAACCCTTAATTCAAACATTGAAACTCTTGGATAGACGTGATAAATCTGAATCACCTCATTTCCCCAC-TTTTTTCTTTTCCAATGAAAGACACTAACCCTATTAGGGTCTTCCAGAATATCTAATTCTGGATATGAAAGAAAATTTTAGTAATGAAAGACTCTTATGACAAATGAATTTGAATTTCTGAAAATTTTTTATTTCTGAAAATTTTTTTTCTAGTTCTAGAAAGCACTTCATTTCTTGGTGTCAAAATAGGATATGTGGTATAAAAATAGACGATCTATTCTCTTTTTTTTTTTCCAAAAAATGATCTTGGAGATTGTGTAATGCTTACTCTTAAACTTTTCGTTTACACAGTAGTGATATTCTTTGTTTCTCTCTTCATCTTCGGATTCCTATCTAATGATCCAGGACGTAATCCTGGACGTGAAGAATAAAAAAAGGTTTTTGTTTTCTTTGCTTGATTTTTATTAAAGTTTCTTAGGTTTTTTTATCTATTTCGCGCGTTTAACTACGAAAAAGAAAGGGGATTTTCAAAATTTTAAAGATAAATCAAATATCAAGTCATCAAGGGAAATGGAAAGAGAGGGATTCGAACCCTCGGTACAAATAAATCGTACAACGGATTAGCAATCCGCCGCTTTAGTCCACTCAGCCATCTCTCCCAATTGAAAAAAAAAAAAAAAAAAAATTACTATGTTACATTACATGTAAAGTAAGGATTAAAAAGTCTTTCCTTCTCTCTTTATCTTTATTATATAGATTATAGATATGTACTTTATATTATATAGATATATACAACTTTTATCAGCAATTCTATTTAGATAAAGTAAGGGCTGGAAAGATCCAATATAATATAAAGAAAAATAAAGAAGACTTTTTTGATTTTGTTCAAAAGGGCCTTTTTATTCCCATGGCCAGGCTAGGTCAGTACCTAGTCGGCCC-TTTTTTTTTTTTGTTCCAACGAATCATAGATAAAACAATTTATCTGATTTGAAAAGAAAAATACTTGTTATTAACGCAAAAAGAAAGTGTCATTTCTTATTATTCTTTCTTCCTTTTTATTTACTTTATTTAATTTAACTACTTTTACTGGAAAACTGGAATAAAAACCGGAATAAAAAAAAGAAACTATGGATTCTTACACAATGCATTTTTATGTTATGATTTCGGTGTTTTTATCAAGCCATATTTATAAAATTCCTCCAGTAAAAGAAAAGATAGAACTTCTTATTTAATTATTTAAATGAATCCTCTTTTTCTAATCTTATTAAACCCCACGAAAAAAGTTAACACTCTAAATTTCATGATTCTTTTATGATCCTATCTTGATTACGCCTAATTCCTCCGTTCGACAAAAGATCCATTTGTATACAATAATCACATTGTAGCGGGTATAGTTTAGTGGTAAAAGTGTGATTCGTTCTATTAACCCCCTTAATAGTTAAGGGTTCTTTCGGTTTAATTCCTATTCCGATCAAAACAAAAACTTTATTTCTTAAAAGGATTTAATCCTTTACCTCTCAATGACAGATTCGAGGAAAAATATGCATTCTCGTGATTTGTATCCAAAAGTAAATTGGAAACTGAAAAATTGGATTATGAAATTGCGAAACATAATTTTTGAATTGGATTAGGATTAATACTTCCAATTAAATAAATATGGATAAAGGATCCATGGATGAAGATATAAAAGTAGATTTCTAATCGTAACTAAATCTTCAATTTTTGAATTTGTAGAAAAGAAATTGAAGCAAAATAGCTATTAAACGATGACTTTGGTTTACTAGGGACATCGACATTTTGTTTTAGCTCGGTGGGAACAAAGTTCTTTTCCTTAGGATTCTTTCAAATAGAAATATAGAACGAAGGAACTAGAAAGATTGTTAGAATCACCTTCTTCTAGAGGGATCATCTAGAAAGCGAGTCGTTTTGAATGTATTCAGACAAAAAGCTAACATAGATGTTATGGATAGAATTTTTT-----TTTTTTTTTTTCGTTCACATCTTAGATCTAGGAATTTATCCATCTTCCATAAAGGAGCCGAATGAAACCAAAGTTTCATGTTCGGTTTTGAATTAGAGACGTTAAAAATAAAATGCTGAATCGACGTCGACTATAACCCCTAGCCTTCCAAGCTAACGATGCGGGTTCGATTCCCGCTACCCGCTCTAGATCCTCTCTTATATATTCTATACATTTATTCATATATTCATTCTTTCTATTTCTTTCTATTAATTAATAGAAAGAAATAGAAAGAATGAATTAATATATTAATTCTTATATATTCTCTATATTAATTCTCTCTATATTAATTAAGAATTAATGCATCATTGAATTAAATATACAATTCGTGAAAATCTCTCACATACAAT----TTTTTTTTTTTTTTTTCCAAAGAAGAGGTGGGAAGGTAAAAATGCGAAAAATCGGAATGAATGAAAAGCGTCCATTGTCTAATGGATAGGACAGAGGTCTTCTAAACCTTTGGTATAGGTTCAAATCCTATTGGACGCAATTTAGTTCCATATCTTTTTTTAGATTTCTATGTCAAAAAAGACATGTTGAATGATTTGAATCAGAGGGGCTTGATTACTCCTTTTTTTTT--ACC-TTTTTTTTTAAGATAAAAGTTATCAATTTCTTTATGCTTGTTCCTGAAGTATAAAACGTTCCATCTGTTCCTGAATAGCTTCTTTCAAAAGGGCTTCTGCTTCCTCGGTGAATGTTTTGGTAGAAGATATGATTTCTTGGAACTGAGGTTTATTACTTTTTAAGTAAGTACGTAACTCAACAAGAAATTTCCTTACCTGTCCAATTTCTAATGAATCAAGATAACCATTTGTTCCGGTATAAATAGTCATTATCTGTTCTTCCACCGAAAGAGGAGCTGATTGGGATTGTTTGAGCAATTCACGTAATCGTTGACCTCTTGCCAATTGATTCTGAGTAGCTTTATCGAGATCAGAAGCAAATTGTGCAAAGGCTTCTAATTCTGCGAATTGTGCCAGTTCCAATTTTAATTTGCCGGCTACTTGTTTCATAGCTTTAATTTGAGCAGCAGATCCTACTCTGGAAACGGAAATACCCACATTAATAGCAGGTCTGATTCCAGCATTGAATAGATCAGCGGATAAGAATATTTGTCCATCAGTAATGGAAATTACATTAGTAGGAATATAAGCCGAAACATCTCCCGATTGAGTTTCAACTATTGGTAAAGCGGTCATACTTCCTTCACCTAAACGAGAACTTGATTTAGCGGCTCTTTCCAAAAGTCGTGAATGCAAATAAAAAACATCCCCTGGATAAGCTTCGCGACCAGGCGGTCTTCGTAATAGAAGAGACATTTGGCGATAAGCTTGTGCTTGTTTGGAGGGATCATCATAAATGATTAAAGTATGTTTTCCACCGTACATAAAATATTCAGCTAAAGCTGCTCCTGTATAAGGAGCAAGGTATTGTAATGTAGCAGGGGAATCCGCCGTTTCGGCTACTACAATAGTGTATTCCATCGCTCCCCTTTCCTGGAAAGTAGTCACTACCTGAGCCACAGAAGATGCTTTTTGACCAATAGCTACATAAACACATATTACATTTTGTTCTTGTTGATTGAGAATAGTATCTGTGGCTACTGCTGTTTTACCGGTCTGTCTGTCCCCAATAATTAATTCTCGTTGACCACGTCCTATAGGGATCATCGAATCAATAGCAATAAGTCCCGTTTGAAGAGGCTCATATACGGAACGTCGAGAAATAATACCCGGAGCGGGAGATTCAATTAACCGAGATTCAGAAGCTGAAATTTCACCTCTACCATCAATAGGTTTAGCCAGGGCATTTATAACACGACCCAAATAGGCCTCACTCACTGGTATCTGAGCAATTTTTCCTGTTGCCTTTACAGAACTTCCTTCTTGTATCATCAAACCATCACCCATTAATACAACACCAACATTATTTGATTCCAAATTCAGAGCAATGCCTATTGTACCCTCTTCAAATTCTACTAATTCACCTGCCATTACTTCATCAAGACCATGAATACGAGCAATACTGTCGCCTACTTGAAGTACGGTACCGGTATTTACAATCTTTACTTCTCTATTATATTGCTCAATACGTTCACGGATAATATTACTAATTTCGTCGGCTCGAATGGTTACCATGAGTATTTCTTAATTCTTTTTTG-------AAAAAAAAAAAAAAAAATAATGCCTACAGTAGAAGGACTAATCAGTTATTTCTTTCATCGCACCAAACATACCAATATTGGCACTGATGGTACGTAAATGTAATTCGTTGTTCAAACAACTATTCAGAGTTCCTAGAGCTCCTTGTAAGGCTTGTTGGAAAACCCGTTGTCGGACTTGATTAATCGTCCTTTGTTGTTCAAAATGAATGGTTTCATTTTTGTAATTTTCTAATTGTTCCAAAGTCTTATAAGTTGAATTAATAAAATTAAATTTTTCTCGCTCTATCTCAGAGTACCCATTCACTCGAAACCGATCTGCTTCCATTTCCACTTTCCGTAAGCGAGCCCGGGCCTTTTCTAGCTGTTCAACGGCCCCCCCACATAGTTCTTCTGAATTTCGAATAGTATTCAAGATCCTCTGTTTTCGATTATCTAATAAATCGCTTAATGAAAGTAGATTATCTTTCCATTCATTTCAAAACTTCCATGATCCCTTCCCGAACCAAACATGAATCTTTCGATTCATTTGGCTCTCACGCTCAATTACTTTAATTACTTATGGTAAATTCCCATATCTTTTTTTTATGGAATGAGCCTATCC-----TCTCTGGTCATATTCAAAAATAAAAATATCGAAACTTATTACTAATCCAAGACCAAAATATTCAGAGGACTCTTCTGACCAAACAAAAAATATGTAATCGTCAGCAAAGTTGTTTCTTTTTTTTCGTCAAATCCAAAAAATTCTTCTTACTTTATACATAACCTAATACATAGGTTGTCGATTCAGCATTGGATGAAAAAAGGATGAAATACCCATTTTTCCAATAAACGGTTCAAATCATTTTTTCAATATGAGTGTTCTATATCG--AAAAAAAAAATACATTTATTTGGAAACCATCTCTGTATTAACATAGTGGTAGAAAGAGTACCCTGCTGCGTCTGGACTTCAAACGATTTAGCTTTAACCATATTAACAGTGCCACATTACTGGTTCAAAGAGAATCAAAGTAGATTTACCAATAAATCACGAAATGCTATGGTTCTTGCATATAATTTCTTAATTTATTCAGAAGTAATTCGCGAAATCATGCACCCTTTCTTTTTTAGTTATAAGGAAAAAAGTACAGCTGGTTGGATCCAGCCTATTCTTGAAAGAAACAACTCGCACACACCCCCTTTCCAAAAAAGATCAATACACCAAAGACCACACTTAGATTTATTGGATTTGTTGCTAAAATATCGGTATTAAACCCGAAACTCCCGGCGGATGGCCAGTAGCCCAAAGAAAGGAAAGAATCGGTTACATTTTTCATATGATCTCCTCTTATAGATAGACTACAAAATCGAACAGAGTTCTTTTTTTATCACTTCACCCCTTTTTCTTTTTTATATATATTTCTATTTCTAAAAAAAATTCTAAATAAAATAGAGTCAAA-----ATTTTGATTTAGAAATTGTGAATTACCTTTTTCAACACTTCGCCTTTCCCTTGGACGAATAACGGGAAGGACAAAAGCGAATCGGTATGCTAATTCCTCATACTCAAATCAGTCCTTCCCATGGATTATTTTCTCAACGAAAACGAATAAATAAGTAATTATAGGAGTGAAATTTTTATATAATTTGAAAAAACAAACGACAAGTCCAAGGCAACAAAATAAGAAAAATACTTTTCATATTTATAGGATTAAACAAAAGGATTCGCAAATAGAAGTGCTAATGCTACAACCAGTCCATAAATTGTTAAAGCTTCCATAAAGGCCAAACTAAGCAATAAAGTACCTCGTATTTTTCCTTCCGCCTCGGGCTGTCTCGCGATACCTTCTACAGCTTGGCCCGCAGCAGTACCTTGACCAACTCCAGGTCCAATAGAAGCAAGCCCTACGGCCAATCCAGCAGCAATAACGGAAGCGGCAGAAATCAGTGGATTCATGATAAGTTCCTCGCACACA--AAAAAAAAAAAAAAGAAATGGTTAATGATACATACAACCAATGAATTATAACATAATTATTCCATCACTAAAATTCATCCAGTAGAAGTAACCGAAGTAACTAAGAACTTCGAATTGGAGGCAAAATATTATATTATTGAATCATCAGAACTACTTCGATATCTTCTATCCACAGAATCTTTGTGAATTCATACGACTTTCGTTCTTCCATTTCTTTGTTCCGAACCGTTCTTTGAATTCTTCGATCTTTTTCTTAATTTCATCTGTTTATTCATTCAACTCACAGTCACAAACGAGACAGAAGGATTTCTATTGGAATCCTCATCTAAATTCACAGTAGTAGGGCAAATTAGATATAACTTTAGTTCATATATATAACTAGTCAATATCTAATATCACATATACATGTCTTTCTTCCATAACGTAAACCAACCATTCCTATCTTAGATTCAATCGGATTCTAGAATCATTCATCAAAACATCCACAACAGTTGACTTATAGCCATTAAATTACATAGACCTAGTTCGACTCTTCTTCTCCTAACCAACTCATCTTCCCA--TTTTTTTTTGTAAATTCTTATCCCCCTTTTCTTTATCATTATCCCACATGGATAGAATCGAAATGGACAAATTGATTAGGCCGAATCATTGCATAGAAATATCATTATTAGATTGATCTAAGTTCATGCAATTTATTATTTATTAAAATTTTCTTTTGGTCAATTGTTAAATTGAATAAAATAAACTGAAGGAATAATCGTTCTATAGAACATACT--TTTTTTTTTATTTAATCACACGCCATAAACATACACCACAAGAATTCTTATTCAAATTAGTACTCCTAATATTTAAGGATTGCTTGAACAATATAAATAGAATCTTCATTGAGGAGAGGTATGATATAAGTAGACCAAACGGGAATTTTAGGAAAAATATCTTTTAGATCTCTTTCCTTTTTTTTATTTTACAATTCTCTAATCTCATAATCTTTTTTGTTATTACTCTCGATCGTATATAACGCATTTGTATATTCCCTATATTTATATTCTCTAAGTAGAATATATTAAGCTACGCATACATTGCTTTGAACTAGGTTAAAAAAAGACTATTTATTTCGAAAACTAGTCAATGATGGCCCTCCATAGATTCACCTATATAAGCCGCGGCTAAAGTTGCAAAAATAAGAGCTTGAATACCACTTGTAAATAATCCAAGGAACATGACAGGTATAGGAACCACTAAAGGTACTAAAGAAACAAGAACAACAACTACTAATTCATCGGCTAATATATTCCCGAAAAGTCGAAAACTAAGTGATAAAGGTTTTGTGAAATCTTCTAATATGTTAATGGGTAAAAGTATTGGAGTTGGTTGAATGTATTTCCCAAAATAAGCCAATCCTTTTTTGCTAAGACCCGCATAGAAATATGCCACTGACGTGAGTAAAGCCAAAGCAACAGTAGTATTTATATCATTCGTGGGTGCGGCTAACTCCCCATGAGGTAATTGTATTATTTTCCAAGGTAAAAGAGCTCCTGACCAATTCGAAACAAAAATAAATAGAAACATAGTTCCAATAAAGGGAACCCAAGGACCATATTCTTCCCCAATTTGGGTTTTACTCACATCTCGAATGAATTCAAGGACATATTCGAAGAAATTCTGACCGCCAGTTGGAATGGTTTGTGGGTTCCGAACAGCTATAGTGGCTGAAACTAATAAGATAGCAATTACAACCCAAGAAGTAATAAGTACTTGGCCATGGACTTGGAAACTTCCTATTTTCCAATAGAAATGTTGGCCTACTTCCACACCGGATATATCGTAGAAACCTTTTAGTGCGTTGATGGAACATGATAGAACATTCATATTGCCCTCTGACAAAAATAGAACTTTAAATGAAATTATTTTGATTCAACCATCTCTTTCTCGACTTGCCTACTTGAATCGTATATTTTGAATACCAACTAATTACATAATATCCCCAGTTTTTATCTCTTTTTTGAGGTTCACAAATAGTAACCAATTCCATAAATCTATGTAATGTAGTTTCCTAAGTAATTTATTTATCTTATTATTAATCAAGGATTTATTATATAGCTAGAACGACCCTCACAAATTGCGAATACTAATTTGTTAAGAATTAATCGGATTGAAGCTATAGCGTCATCGTTCGCTGGAATCGAAATATCTCCAAGATCGGGGTCACAATTTGTATCGATTAAACAAATCGTAGGAATTCCCAAAGTAATACATTCTCGAAGAGCCGTATATTCTTCGTGCTGATCAACAATGATTACAATATCGGGTAACCCTGTCATATATTTAATCCCGCCCAGATATGTTTGCAAGTGAGATAATTGTCTTTTCAACATAGCTGCATCTCTTTTTGGAAGACGATTGAGTCTGCCCATTTTTTGTTCCATTCTCAAGTCTCTAAACTTATGAAGTCTCGTTTCTGTAGTGGACCAATTCGTTAACATACCACCGAGCCATTTTTTATTAACATAATGACATCGAGCCCTTATTGCAGCCCGTGCTACTGAATCAGCTGCTTTATTTTTGGTACCAACAATTAAGAATTGTTTTCCCCTACTTGCTGCATCAAAAACCAAATCACAAGCTTCTGATAAAAAACGAGCAGTTCTAGTAAGATTTGTAATATGAATACCTTTACGCTTTGCAGAGATATAAGGTGCCATTCTAGGGTTCCATTTCCTAGTACCATGGCCAAAATGAACTCCTGCCTCCATCATCTCTTCCAAATTGATGTTCCAATATCTTCTTGTCATTTTCCTCCACACTTACCCTCCCTTTTTC------AAAAAAAAAAAAAGAGACGAGGTACCCTGAAAAAGAAATAAATGTTCCGACGGAACCTTCTCTTCTACCGTGGATTGGCCATAGATGCACGATCCAAGCCCTTATTCTTTTCTATTCGTTATTTTCTTTACTTTATTACTATTACCAAATCAAATGACCGGGCCAAATACAGCCAAATACAGATAGTTAAAGTTAAAAGTATGAATCTGCTCTTAGGAATCATTTAATCCTATAAATGATTGTTCTGATGTATCATGGAAATTCTTTGAAAGACAAGAATCAAATAATTTTCTGTGGTGGAGCAAAATATCTCTCATTTCTCCCTCGAATAGATTCTTCTTTTTGGTTTCCAAAGGAATGTTGTTATGTTGTCTTGAAGTAGGCATTAATCCTTTGAATCCGGTACCAACGGGTATCATTTCCCCCAGAACAACATTCTCTTTCAAGCCTTTCAACCAATCGATACGACCCCGGAGAGCAGCTTTTGCTAAAACCCGAGCAGTTTCTTGAAAACTCGCCTCAGATATGAAACTTTGAGTATTCAGAGATGATCTTGTTATTCCCAATAAGATGGCTCGGTAACAGATCCCTTCTTCCAAAGCACGCCCCATTCGTTCCGCTCGCAACAATCCAATTAGTTCTCCGGGTGAAAAAACATTAGACATTCCATCTTCTGAAACCAACACTTTTGATGTTATTTGACGTACAATAATTTCTATATGCCTATTATGGATCTGCACCCCCTGGGATCGATAAACCTTTTGGATCTTATTAACCAAAGAGATACGACTTTGCACTATAGTTAGCTCCGCACCAATCAAGAATCCCCAAGGAATTCCAAGAATTCTTGTTATACGTTCGTTCCAACCCTCAACCCTCTTTTCTAGATTCATCGATATTGAATCAATCGAACGCACTTCTAATACCTGTTCCACTTTTGGAAGACCCTGCGTTATATCACCAGATCTCGATTTTTCATATATAAATGTAACTAATGTATCTCCTTCGTAAAGGATTTCCCCATAATGGCCATGAACAGTTGCTCCTGGAGTGGCAAAATAGGGCTTAGCCCATCGTATTACTACAGAGTCAACTTGAACAATTAGAATTTGACCCGATTTTATATGTGGCCCCCTTTTAGCTATACATATATTTTCACAAAGAAACTGCCCAAGACTCATTTTTGTAGATGTCTTTTCACAATAATTGTGATGGAGAAAATACCAATCCAAATTGAATGGATTCAAAATGATCTTACTGCATGGATCGGGATTATAAAATTTCCCATTTTCATCCATTAAATAATATTTAATTACTTGAAAAGTCTGTTTTAAATTGTCAAATTGTAAATAGTTAGTTTTAGTTACCGGGATCTGATTATAAGTTATCAAATAGTAAAATGAATAAAAATTCGCAATTTTAAAAGCTGTTCCTAAAGGGCCCAACGAATTCCTAATTTGCATTAGGGGATTTTTTTTAATTGATTCTTTTATCACATTGGACAATTTTACATCATTGAATGGACCCATTCGAGAACAATTGGATGATGACAAAATTATCAAAGATTGGCATTCCTTATTTCTATTCAATAACGTATGAATAGTTCCTTGATTCTGGTTAAGGAATTGTTGAATCTTTGCCTTGGAATAGAAAAAAGTAGAAGAAAACGGATTGATATTGATGCGATCTGATCCATTATGAGAGATCAATCCTGAACACGATGGATCATTTCTTTTTCCAGTATACGGAATAGAGGATTTCACTAATCTTAGGAAATCTCGAATCAAACCATTTGTCCTTATTTCAACAAAGGAAGCACGGACCTCTTCGATAGAAGAACTTTTTTTGTCTTTGTCCCAATTCAATACTAAACAAGTTCGAACTAATTGAATACTTGTGTCAGAAATTCCCCGAATTGGTTTGCCGTTTCCATAAAGGATATAATTGACAACTTGAAGTTTCACATTATCCCTTTCCTGCAGCAGATCCGGGGGGAAAAGTGTTGCTAAATTTATACCGTCCGTTAGTTCATATGTAACTACAGGTCGAACCAAAACAAAATACTTTTTCTTGATGGGTGTGATCCATTGGACATAGATCCAATTTTTCAATTTTTTGAATGCTTTGGAATCTGTTTTTCCTATTCTTGGTGGTATCAAGATACCACTGTGTTGAGATATCTTATCTGTCTCTCCAGGAAAATGAATATCTCCAGAAAAGATTTTAAGCTCAATTCTTTTTTTTTTTCTTTCCACTCGTACTAACCCGCCTACTCGGCTCCTTGTATTTAAAGTGATTTGTGTATCTACCCCAATGATACTATTGTTCCGTACCATTATGGAAGAAGATCCAGGTAAGAGATGTACTTCCTCGGGAATGAAAAAAAATCGATCTACTTTCATTTGGTATTTTGGCCTAAATTCCTTGATTCCTCGATACTCAATCAAATCCTCTTTTTTGACGATTGAATGCACTTCAATAGTCCCATATTTAGAAATTCCCGAACTCTTTCTTCTGTATCGAGGATCATCGAAATAAGCAAGAATACTATTTCTACGGAAAATACCATTTATGGGTATTTTAATCGAAATACCTGAAGGGGACATTAGTTCTTTCTCTCGTTCTTGAATCGATTGGAGTGGAATGGTGAATCTATTTCTTCGCCTCTTTGCCAATAAATCCGAATTATCGTGGAGAATGGCAGGATATATAAGATTATAATGACCAGTGCATACGATTCGATTAAGTTCTGAATAATCAGGAATCCTATCTTCTTTTTTACCATAAAAATCCGAACTAAATAATTTGTGTCTCACTTGATCATTATTCAATGAGGGATTAGAAATATATCTTCGCTTGACAGAAAGAGAATGCACGTTCGTTTGATCTTGGTCCTTGTGGAGCGAAAGAGAGGCTATACTGGATCTGCACGGCTTTCCTGATAATATCCATAAATGACTTGTTTTTGGTAAGAGATGAACATTACCATATGTAAATTCAGGTGCATGATACACATCGGTACTCCAGTGCATTTCTCCTTCTGAGTCAGAATAAATATGTTTTCTGACTCTCTCTTTAAAATTAAAAGTGGATGTTCCCTCGCGAATCTCAGCAATCACTTGTTCTGATTCTACATATTGATCATTTTGAACTAAAAGAAAACTTGTAGATGGAATATTCACATTATGTAGAATATCTTCACTCTCAATAGTTACATACAAATCTATAGAACATAGAAAAGCAGGATGTCCATGACGTGTACGTGTCGGATGAACCAAATTTTCATTGAATTTTATTTTTCCATTAGAAGGGGCTCGTACATGTTCTGCAGTACCCCCTGTGAATACTCCGCCGGTATGAAAAGTTCTTAATGTTAATTGAGTACCGGGTTCTCCAATAGATTGACCTGCAATAATACCCACAGCTTCTCCCAATTCGACCAGGTCGCCATGAGTAGGACTCCGGCCATAACATAATCGACAGATCCAAGATGGACTCCTACAAGTAAAGGGAGTTCGAATAGATATTGGTTGTGCTCGAAAGGTTATGAATCTATTGATAAGTCCAACCCCAATATCTTGATTTTGAGTGGCAATGCATCGTCGACCCATATATATATCATCCGCTAATACACGACCAATTAATGTTTGGATAAAAATTCTTTCCGGCATCATCCCATTTCGAGGACTCACAGAAATACCTCGGACAGTGCCACAATCTGTTCGACGTACAACAATGTGTTGAACTACTTCAACAAGTCTGCGCGTGAGATATCCAGCATCTGATGTTCGTACAGCAGTATCCACAACCCCTTTTCGGGCTCCGTAGCAAGAAATGATATATTCTGTTAAAGAGAGTCCTTCGCGTAAATTGCTTTGAATGGGTAAATCAATCATTTGTCCTTGGGGATCCGACATTAATCCTCTCATACCTACTAATTGATGTACCTGAGATGCATTTCCTCTAGCTCCCGAAAAAGACATTATATGGACTGGATTAAAAGGGTCAGTCATCCTAAAATTAGGATTCATTTCTTGTCGCAAATATTCACTTGTAGCATACCATATCTCAATGGATTGACGTAATTTTTCTACCGCGTGTACATTCCCATAATGGTGGTGTTTTTCCAAAATAAAACTTTGTTGTTCAGCATCTTGAACTAGCCATCCCTTCGAAGGTATTGTTAAAAGATCATCAATTCCTAATGAAATAGATGTAACGGTGGCTTGCTGGAAACCCAGAGTCTTTACTTGATCCAGGATGTGTGATGTATATGCCATTCCGAAGTGATCTATTAATCGACTAATAAGTCGTTTCATGGCAGTTCCGTCTATCGCCTTATTGTGAAAGACCAGATTGGCCCGTTCTGCCATAAGTACCTCCATATTCCGCTGAGTAGGATTCGACAATGGGTTTGAGTCAGTGATTGAAAAACTTCCTTTTCTCGATCTTGATTCGCATAGAAATTCCGGACCTATGATCCTAGTTGAACCGAAGAGACCCGAATTTTCACAGGTCTCATAGAATTTTACTTATATATGATTAGGTACTATATGAACAGGCTCGATAAAACCCTTGTATGGCTTCTTCGATTTCTCGATAAAGAGAAATATGACCAACAGTGGTTCGAATATATATATAAAGAATTTCTTTTTTTATACTTCTTACTATTAGATAGTGCCCATAAATCTCATAATAAGTACCCAAAGATTCATAGTGAACCTCGATGGGAGCTTCTCTTGAAGAAATAACGCGTTGATCTAGTCGCCACCGGAGCCACAGAGGGCTATCTAAATTGATCCGTTTCTGTCGATAAGCTCCAATTGCATCATAGGAATTACAAAAAAGGGGTTCTTTTTTTTTTGTATACTTATAGTTATAATCGTCAATTCTTTCATTTTGATAGTTTCTTCGATTATATGGATTATACCTATTTACACAAATACCCCGACGATTCCCGCTCGTTAATATATAGAGTCCCATAAGCATATCTTGAGTTGGTACGGAAATGGGATCTCCAATAGCTGGAGACAAAAGATTCATATGAGAAAACATAAGTAAACGAGCCTCTGCTTGAGCCTCCAAAGATAAAGGTACATGAACAGCCATTTGATCCCCATCAAAGTCTGCATTGAATCCCTTACAAACTAATGGATGTAAACAAATAGCACGCCCTTCCACTAAAATGGGCTGGAATGCCTGTATGCCCAATCTATGCAGAGTAGGTGCTCTATTCAACAAAACAGGATGCCCCTGCATAACTTCCTGAAGTATTTCCCATACAATCGGTTCCTTTTCCCGAATTTTACTCTTCGCAACTCCTATATTCGAAGCAAGATGTTCTCTAATTAGACCACGAATTACAAATGTCTGGAAAAGTTCTATTGCTATTTCGCGGGGCAATCCACACCGATGTAATGAAAGTGAAGGACCTACAACAATGACGGAACGCCCCGAATAATCGACCCGTTTGCCAAGCAGAGTCTCACGAAATCTTCCCTCTTTGCCTTCAATTACATCTGAAAACGACTTGTAAACTTTATTATGACCGTCCCTCATTGGTTGTCCGCGGATTCCATTATCAAGAAGTGTATCCACGGCTTCTTGTACCAATTTCTCCTGGCACATTACTAATTCTCCTGGCGTAGATCTACTTGTTGCTAATAGATCAGTAAGAGTGTTGTTACGATAGATAACTCTTCTATAGAGTTCATTAATATCCGAGCTCATTAGTTTACCCCCATCTATCTGAATGATCGGTCTCAACTCGGGAGGAAGAACTGGTAATAGATACAAAACCATCCATTCTGGTTCTATATTTGTTCGAATAAAATGCTTTGCTAATTCCATGCGTCTAACCAAAAAATCCTTTCTTCTTCCAATTTTTCGATCTTCCCATTCATTCCCTGTGTGCCCTTCTTCCCCTAATTCTTTCCATTCTACCAATGAATAATCTATAATAATTCGTAAATCTAGATCGGCTAATTGTTCTTGAATAGCACCTGCTCCAGTAGAGATCTCTCTATTTCGAAATGTATCGAAGCCCTGTGTAGTAAAAAAAAGCGGGATGCTGTATTTCCAGGATTGGATTTCATATTCGAATGAACCTCGTAATCGTAAGAAAGTAGGTTTTTTAACTATGGGCCTAGCAAAAGAAAAATTGGGATAGGATCTTATAGGATCTCCCCCCTTCAAAATCGGACATGAAAGTTTCCTTTCATCCGGCTCAAGTAGGTACACCAAATAAAGATAAAGAGGGGAGTTCTCGCTTTAAAATTCTATAACCCCCCCC-----AAAAAAAAAAAAGATCTACTCCTTACTCAAGTTCCCAGTGAAAACCAAGCAATATTTCATTTCCTTCTTCCTTTTATTTAGATTTTATAAATTCTTTATTCAATTACGACATAAATGAAATGTGAAATTCTTGAGTAGTCTACTTCCCTTCAAATGATGAATGCCCTTACTTAATTAAGATTAAGGGAATACCTTGACATTCATAAGGGATTTACTTGTCTATGTATCGTTCCATTCGATCTTTTAGGTCCCAACTTCACCTCGACGGTTATGTCACGATGCCCTTAAAGCCTATATGCGATGGCTAGACTCCTGTAACCATGACATATTTGTTGCTTACTTGAACATAATTCCTTTCTTTTAGAAAGAAGTCTTTTTACGAGGTACAACTATAAATTAAATTCTTATTTATTTGTTACGAAATCGACCATAGATCAATTCCCCTTTTTAGTTGGGAGTATTGAATACACCCATAATTCTGAGCTTCATGTTAATCCTCCCAAGAGACATGTCAGGTCCAGGGCATCCCGATTGGATTGAATGGGATGACAGTTTCTCATTCCGAATCTGTAAAATCAGAATTTCGATCAAATCACACATCGCAGTATACCAGGCCTTCTAATTCTTTAAGAGGTTTATCTAAAAGATTCGCAATATAACTAGGAAGACGTTTCAAATACCACACATGGGTTACTGGGCATGCCAGTTTGACGTAGCCCATTTGGTATCTTCGTATCCGAGAATCAACAAATTCAACTCCGCATTGTTCACAAAATTTCGGGTCTTCTTTTTCATCTCCGATTACTCGATAATTTCCACAAGCACAAATTCCACTTTTTATAGGCCCAAAAATTCTTTCACAAAATAATCCATCTTTTTCCGGTTTATTGGTTTTGTAATGAAAAGTATAAGGTTTTGTCACCTCTCCAACGATCTCTCCATTAGGTAGCATTTTATTGGCCCAAGCACTTATTTGTTGAGGAGAAACTGATCCAATTCGGAGTTGTTGATGTTTATACCGGTCGATCATAGAAGAAAAGTTCTGATTCATTCCGATTAAGCTTCCTTCCTATTAATCTGGAAGTTCTTCTCAGATACAAGGAAATGATTCAGTTCCAGAGCCAAAGATCGTAGTTCTCGAACGAGCAATCGAAAAGATTCTGGAGCATCCTCAGGATTAGGTATTGTTCCTCCAATGATCGTAGTACCAAGTACTTCCTGGCGAGCTCTAATATGATCAGATTTATAAGTAAGCATCTCTTGTAAAATATGAGCAACACCAAATCCCTCTAGAGCCCAAACCTCCATTTCTCCTACCCGTTGTCCCCCTTGCTTGGCCCTTCCTCTAAGGGGTTGTTGTGTAACAAGTGCATAATGTCCACTGGAACGTCCATGGATTTTATCATCAACTTGATGAATTAATTTCAAGATATAAGGCTTTCCTATTATAACAGGTTGTTCAAAAGGATCCCCCGTTCTTCCATCAAATATTCTACTTTTTCCTGGATACTCGAGTTCAAATACCCATGGATTCGCTGTTTGCTTACTGGCTTCATATAATTCAGAAAACACTAGTTTTCGCGAAGCTTCTTGTTCATATCTCTCATCAAAAGGCGTTATTCGATAATGTCTGTCTAACAGACTCCCCGCTAACCCGAGTGAACATTCAAACATCTGTCCTACATTCATTCGTGAAGGGACTCCTAATGGGTTGAAGACCATATCGACAGGTCTTCCATCTTGCAAATAGGGCATATCTTGTCTAGGCAAAATTTTGGAAATGATACCTTTATTTCCATGTCTTCCAGCTACTTTATCGCCTACTTTGATTTCACGTTTCTGTAAAATATATACACGAATCGTTTCTGGATTATAACTAGAACCCCCTTTTTTCTGGATCCATCTCACATCAATAACTCGACCCCTACCACCTGTAGGTAGTTTTAGACAAGTTTCCTTTGAAGTAGATACCTGAATACCAAGTATGGCTCGTAATAATCTATCTTCCGGAGCATACGACGATTCTTTCACCATCTGGGGCGTTAATTTACCTACTAAAATATCACCCGTCTCTACCCAAGATCCCAGCATCACAATTCCATTTTTGTCTAAATTGCGTAATAAATGGGCTTCTAAATGTGGTATTTCGTTAGTGACCCTTTCGGGGCCTTGGCTTGTCACATGAGTCTGAATTTCATATTTCCGTATGTGAAAAGAAGTATAAATATCTCCATATACCAAGCGCTCGCTAATGAGTACTGCATCTTCAAAATTGTAACCTTCCCATGGCATATAAGCCACTAATACATTTTTCCCCAAAGCGAGTTCGCCACCAACTGTAGCGGCACCGTCCGCTAAAATTTGTCCTTTTTTAATGCATCTACCCCGCTGAACCTGGGGGTTTTGATGCATAGAAGTATTTTTATTGGAACGTTGATACATAACTAATGGAATGCTTAGAGTATCTCCATTACCTGATAAAATGATCTTGTCAGTATCGGTATAAATGATCTTTCCCTCGTGTTCGGCTATAGCAAGAGCCCCTGAATCTAAAGCCGCTTGGCGTTCCAACCCAGTTCCAACAATGCACTTCTCGGACCTAGAAAGCGGAACTGCTTGACGTTGCATATTAGAACTCATTAAAGCCCGATTCGCATCATTATGCTCGATAAAAGGAATGAGGGAAGCTCCAATCGAAAAATATTGGAAGGGAAAAAAACTTCGAAGATGAACCTGTTCCCATGCAATAGTTAGGAATTCTTGGCGGTATCGAGCTGGAACAACCTGTTCCTCCTGAATACCCGGATTTAACGCCAAAGAATTTCCTGCCGCTACCATATAGTATTCATCTCTACCTGGGGATAAATAAAGCATCCGTACCTTTTTTGATTTCTCGGAAATTTCATAAAAGGGGCTTTCTAGAAAGCCCCAATGACCAATCCTCGCATGAATTGATAAGGATCCAATAAGTCCAACATTGATTCCTTCAGATGTGTCAATTGGGCAAATACGTCCATAATGACTAGGATGGATATCTCGTATACGAAAACTGGCAGTTCGCCCTGTCAATCCTCCAGGGCCCAAATAACTCAATTTTCTCCCATGAACTATTTGTGTCAATGGATTAGTTCGATCCAAAACTTGAGATAATGGGTGTAAGCCGAAAAAAGACTCATAAGTAGTTTTTAATGGAGTTGAAGTTACCAAATTCCGAGGAGTCGGTATCAATTTATGCCTAATTGCTCCACATATAGTTCCTCGAACCACATTTTCTAAACGAACTAAAGCCAATCCGAGTTGATCTTGTAAAAGATCCGCTACAGAACGAATACGTTTATTTTTCAAATGATTCATATCGTCAAGTGTACCCATTCCAAATTTCATTCCAATCAAATGATCCGTGGCTGCCAATATATCTCGCGGTAACAAAAATGTATTGTTCTGAGGTATATCAAGGTTCAGCCTTCGGTTCATATTTCGTCGACCAATCTTTCCTAATTCACATCTTTGTTGAAAGAATTTCTTTTGTAATTCCTTACATAAGGATTCAGAAAATACCGGATCCCCGCCTACACAAGCAAATTCTTGATAAAACTCCAAAATGGCATTTTCTTTTGACCTAATTTTTTTTTTCTCCTTATCATTCAGAAAAGACAAAAAAATTTCAGGATAACAAACATTCTCTAGAATTTCTCTTAGATTCGAACCCATAGCTGATGATAGAACTAGAATAGATATTTTTTGTTTCCTACTCACACGAGCCCATATCCTTGCTTTTCTATCAATCTCTAATTCTGATCTTCCTCCCCAATCTGATATTATGGTGCCGGTATAGACCGAAATTCCGTTATAGTCCAATTCTGACCGATAATAAATACCGGGGCTTTGCAATATTTGATTGATCACAATTCTGTATATTCCATTTACTATAGAAGTTCCCAGAGAATTCATTAGAGGAATGTTTCCAATAAAAATTGTTTGTTCTTGCATGTCCCTACTCGTTTTCCAAATTAATCCCGCGGATACATATAATTCAGAAGAATATGTGAGTGATTCATACACAGCATCTCTTTCTTTTATCAAGGGTTCTACTAATTGATATGTTTCCACAAATAATTGAAATTCAATTTTTTGATCTGTATCTTCAATTTTTGGAAACTTATAAAGTTCTTCCGTTAAGCCCTGATCAATGAACCTACAAAATCCTTCAAATTGTATCTGATTAAACCCAGGTATTGTAGACATTCCTTCATTTTCATTCCGGAGCATTTTAAATTTCCCATTTATCTAAAAATCCCATTATTGGTTCATTCTTCATTGAATCATATATCTTCATTGAATCATATAGATGATCTAGCAAAAATGGAATTTATATTCTGTTTACTGAATAACATGAAATTTTCCCCAACTCCCTATATGGAATGTATGAAATACGTATGAACGGAGGAATAAAGAGAATAATTTTCTACTCAAATTGGAATTTGCAACAGATACAAGTTGATAGAATATGCCTAGAAACAGAATTCTGCCACTTAGACTTATTATGTTATGGGATTTTGTATAGAATATCAAAACAAAAATGATTTCATTTCTACCATTATTATGATATTACATATTCTAATCTGGTTGAATACAAAAAAAATAAACAGATTCGGTATTTGATCTTTTCACTGAGATAAAGACATAAAAATTAGAACCAATATAGAGTCGA-TTTTTTTTTTCACTTAACCCTCTTTTTTTCATGTATTCCATTCTTCAAAAAATGATTCGCAGAGAAGAGAGATATTTTTACCTATTTTTTAATAGAATTTGTAGAATACGATTGTGAAGTGTATAAGAGGGGTTGTATTTATTAAACATGTGCAGATATAGCTATCTATATATATCTGTCTTCCCCCTTATTGCCGTTCTATTCGGGGCAGCGCGGGTCGTGTGCTCTATC-AAAAAAATTTTTATTTTTTATTCAATGTATTTGTATTTAATTTAATGAAAATTTGAAGCAGGATAATTTCCTGATAATTCTCTATAGGCAGCATATAGAAATAAAATACCCCATTAGATATCTGTGTAACAATTTCGATTCTGGGGTTTACATATACTCATAATTGTTGTTATAATTGAAATTGAGAAGGATTTTTTTTTGAAAAGAATCCATATTGATTAGTTATGTATCAATTTGTATTTTATTATGTCATTAGGAAAACACAAATTAAGATTCAAATCGAAGAATCGTTCATGAATTCAGAGTCAGCAGTCAATAGTTAATGGTTCAAATTTGTCATGAATTTTGGCTTTTGTGACTGAAAATCCACATTTTATTTATAGAAAAGGGAGGAGAAGTTTTTAGGTATTGTGTGTTTTGAGATACTATACAATCAATCAAAGGAGTGGATCAAATCCAATCA-AAAAAAAGGAAGGATTTTTTTAGGAAGGGGATTAAGAAAACAGGATTCAAAATGCAAATACAAAAAAGAAGTTCAGTAATCCAGGAAAATTTTCATCTATTTTGTATCCTTTTGGCGACATGGCCGAGTGGTAAGGCGGGGGACTGCAAATCCTTTTTCCCCAGTTCAAATCTGGGTGTCGCCTGATCAATAAAAGACTCGGAATCTCCCATTCTGTTCTGCTGATATAACTAGCCCGATTATTCCCCAGCAGAAGCAGAAGAAAAGGACCGTTGATACTTGTTTGATTCTAAGCATCAGGTCTGGGGGTTTTCTAAAAAATTTTAAATCCCTGAATCCTAGATACAAGGAAAGATTATAGTGATGGAAGGGGTCGGAATTTATATATGGACTCACGAGAGTCTCTGAGTGCTCGGGCATTGAATCAATATTAGATTGGATGGATAATTGGCTTTTTTTATAGAAAAAGTGCAAAAAGAAAGAATTTATTTTTGGTAAACCCCTAGTCAAGAAAAGAATATAATAGACTGCCTCCCGACTCTTTCACAGAGACAATTGGGAAACCGTATGAATTAAATCAAATGGGAAATAGAGGTATGGAATAGATAGTGATCTATCTTTTTATGCTTTTTACTTATGAAGATCAACAA---AAAAAAATAGGCCTTAATTATTCCTACATGTTTTAAATTATTCCTCCATGTTTTATCAGTAGTATTCCTTTGAAATGTCACTACCTATTTTCTATTTTGCTTGTTATGTTTAATCTTTCCCGATTCGAAATCATATAGGAATTTCTGATAAATGGATTTCTTGGAATAAATCCATTTATTGGATTGGTTCATCGATAGTGTTGGGTCAGAATCCCTTTTTGACTCTGCGTCATTGATTCCACTATTATTAGTGAGCAATAATGGAAAAATTCTTTCATATTCATAGAAATAGGGGACATAATTCACATGGATATAGTTAGTCTCGCTTGGGCTGCTTTAATGGTAGTCTTTACATTTTCTCTTTCACTCGTAGTATGGGGAAGAAGTGGACTCTAGAGGTACTACTAATTGAGTTGAGGAATCAAACTGTATCAATTGTTTTCTAGATCGTTCTGAAAAGCGCTTTTAACGATTTAAAATAAAAATATCTTCATTTCGAAATTCCATTGGATTCTAGTGGAGTTAACGTAGTATATGAATAATACTCTTTGAATGAAAGAGATATTTCAATGATTCCCATGTTTATATTTCGAAAGGAACGAGAATACAGATGATAGGAAATTTATTCCAACTAGATTCTTACTAAATTTTCTATTTCAACGAATAGGCTCTTACCAGAATTATAGATGAACAATGAGGAAGACCGGACTTCTTTTTTATTTGTTTTTTTATTTGTTTCCCTTCTTACTGTTCAAAGAAGAAGTCGTTCTGTTAAGTGTACACACCCTTT------CTATGAGAAACAATATAGAAATAGTGGTTGTCTAAGGAGATACTATGTATAATAAGATCTTGCCTTGGGAGAGTCACATATTATGTTATGCATTTACTAC--TTTTTTTTTTTATTTTAGAAATTTGATTTATGCTTTATCGATTCATTTCATATCATGGTTCAAGCGTTAAAAATCGGTAAGGTTTACTATTCTTTTTCGAAATTCGAAGAAGTTCCCATAGAACTCTTGTCGATGGTTCAATCAATTACTTCTTCGGAATGCTAAACTAAAAAACTACTTGATTTTATTAATAATTTTATTAATAAAAAAAAAATTATTAATAAACTTTCCTTCATTGATTTGATTATTTCGATAGATACGGGATTCATATTGGAAAGAATAAGAAATCTAAGAATTAGAACCATAAGAGTAAGAGTTCTCTTTCGATTATTTCAGATTGATCGGAACAAATAGATGTAGCAAAGGAATAGGGTGCTATGTACATTCCATATATGGAATTGATATCTACAGCATATATTATATGGAATTAATATCTACATATATGCAGATAATATTGTAATGAAGATAATATTGTAGATTAATCTATATTAATTAAGCTTTTCTTATTTTATTATAAAGTATAACTTTATATACTGTATTACTTTATACACTACAATAAGACTCATAGAGAGTATGGTAGAAAGAAATATATGAATTTTTCTTTCTACCATACTATCGGATCACATATAATACTGTCGATTCTAGTCCGCTCATTTCATTTAAGACGCGAAATTGGAATCCTTTTCATTTGATTTTTTCAATCATCGATAAGAACTCAGAAGTCAAGTTTCATTCAAATGAATTAATCATTTTGACTAACTGTTTTTACATAAATGATAAGTAGAAAAGCAGTAGGAACTAGAATGAACAGTGCAGTAGCAATAAATGCAAGAATATTCACTTCCATAATCTCATCGTTTTTTTAATTCACAATAACTCGGGATTTAATCCCATAGAGATGATAAATCTTTCGCCTGTAAATTCAATGGATGAATTACCTCTCGATGATATTGAATCGGATCAATATCATGAATAAGAATAACAATATCTGAGCTATCAAATCAATTCATCGTCGAGAATTGAATAGTATATCATAGGAAGATCATTTATCGATACCGAATCAAAAATGGGATTCCTGACCAATCAAGAATCCTTTTATTTATCATTCTGTTCTTTCTTTTCTATAACCTACCCTACGCCTTCCTTGTATCATCAGATGAAGTATCATCTGACCACCGTTCCACTTCCATTAGTCACAAACCAAAATAAACAATAGAAGTGAAATGGAAAAAGAAAGAAGTTCAGTTCTAAACTCTGTTTTTTAATGATCTAATTTTCTTAGAAGACAAATAAGTGTGATAAAGACGAATCCCGGTAGAAAAGATCTAATATTCCATCAATTTAGGGTTTTCGATGAGACTCCTAAAAAAAAAATAGGAAGGAAGATTGATTCATTCCATTCCCTCGCTAAATTCATTCTCTCGCTAAAAGGGGTGGGATCCTTGGTTGATCTTTATCTTTCTTTTATCTTCCTTCCTTAGATTATTAGGACTGGGACACATATATCAAAAGCTCAGTGTGAAATTTGAATGAAATAGATTTTTCAAATTCAAATTAGTAATTGAGGTTACACAAAATCAGAGCCAGAAAGGGAGATAGTTTAATCTGGAAAAATATTCCATGGGGGAATTAGATTCCATTTTTTT-GGGGGGGTTCGTACAAGAAACGAATTCCGTTTGTGTATATGCTCCGGGGAAACGTAGGGTACTCTATTCCATATTCCATTACATGGATCGGGAGCAATCAAAAATCCAGACCCAGTATAGTATCTTTTGGAATTCTGAACTGAATATAATGCTACAACAATTGTACTAATCCACATATGTCTTTCTTCCATCAATCAGTACTAGTTGAAGTAATGAAAAATTTTCATCTATTTGTTTGATGAGAAATGCGAAAGGAAAGAAAAAAAAAAAGGATCTCCCTTGGGAATGAAATCCTGCCCCCCCTGTCCCACCTTTCACAGAAAAGAGAGAGTTGAATTGATGTATTTATTGGATCCGTCGGGACTGACGGGGCTCGAACCCGCAGCTTCCGCCTTGACAGGGCGGTGCTCTGACCAATTGAACTACAATCCCAGGGAAATAAGGGATATAGCAGAAATTTTTATTCTTTTTTATTCCTCCGTATCGGGTATTTATGAAGGACAAGGAGTTATACCATCTCATGGTAGATTGGCGAATTATTGGGCCGAGCTGGATTTGAACCAGCGTAGACATATTGCCAACGAATTTACAGTCCGTCCCCATTAACCGCTCGGGCATCGACCCAGGAAGAATCAAATTTAGGCTTATTGGTAATCCATGATCAACTTCCTTTCGTAGTACCCTACCCCCAGGGGAAGTCGAATCCCCGCTGCCTCCTTGAAAGAGAGATGTCCTGAACCACTAGACGATGGGGGCATACTTGCCCGACCGCCATCATACTATGATCATAGTATCATCAGTTTTTTGAAATTGTCAATATAATGGCATGATTAGATCCAAGGTCTCTTTCCATTTTTCATGATTTCATAAAATTTTTGGATTCATGATTCATGAATTCTTCATTCTAATCGCCATTCATTCTATTTCTATTATATAGATATTTTATATCTATTATATAGATTATTTATTATATAGATATATTAAATATATAGAAATCTATTATTATTCTATTAAATTAGAATAATAAATAATAGAATAATAATAATAAAAAAAA-AAATAGAAAGAATATAGTACAAAAAATAGGATTCTTTCCGGGAGTGATCTGTCCGTCAGGGGGTTAAATTCCATTTCTTCCACTTTCATTGATTCATTCATTGTTAAGATCTGCTTATCTCTATCTCACACTAAACTAGTAGATTAACAAACGATAAATCCGGGAAGAGGGATCAAGAAGTTAGCGAAATTTTTTTTTATCTAAG-TTTTTTTTTCTAATAATAATTTCGTTCAGGGGACAAGTAGAGTCTATGATTTGATCAAATATCTTGAATCTATGTCGAATTGGTAGGTGTACATGTATCAATCAAGTGAATTTCGTTCTGATGGGAATAAAATCAAGTCAATAAAAGAAAAGCAATTAAGGTTGACCTTGAAACAATTCATTGTATTTTTCTAGACTTGCTAGGTGCTAGGTAAATAAAATTTCTTATTCAAGAATGAACCACTAACTAGCCACTATGAGTCTACTGGATGTACTTATGTATATAATATATGTACATAGATCTATTTTATCCACATAGTGACTCATTTAAGAATTGAATCAAATAGGCCCTTTTAACTCAGTGGTAGAGTAACGCCATGGTAAGGCGTAAGTCATCGGTTCAAATCCGATAAGGGGCTTTGTCCCCTTTTTCATAAAACTCCAGTCATAGTATTTATTTTTGAAGGGAGAATAGAGATATTGTTAATATTTGTAATAAAAAAAGTAATCAACTATATAAATAGAATAAGTTATCATTCTAATGAGTTAGAGTCTATTATAATGAATTATACTATAATTATAGTATAGTAGTTATAAAGTTGAACGTTTGCTCAATAAATTAGAATTATCATGAATAATGATAAGTCGCCTCTTGAATCGCCAAATACCCCTACTTTCCAGTATACCAATCAAATCCATTATAAAAATTATAAATCAACAAACAAAAGAAAAAGTAAATAAAAGTAAGTGGACCTGACCCTTTGAATCATGACTCTATCCGCTATTCTGATATAAAAATTCGATAGAGATAAAATTGGACCTGTTGACCCCC-TTTTTTTTTATTTCATTTCTTTGGATTTCTTTGGACTCCACAAGAATTTGTCGATATTTCCGATTAAATCTTCTTGTTCCTAGATGTTCCATAGGAAAAAATTGTTATTCCATTCTCCCACGGAAAAAGGTTTAGTTTATTCCAAGTCACAACATAAAAACCTTTTTTAATAGCTTTCTTTGATTCCAGACTAAGATTAATTTTAATCTATATAATTTTATATAATTTAATTAAATTAATAACTTAATTTTAAATTAAATTCATTTTAATTTCTATCTATATAATATTTATATTATATATTTATTTCTATTTATCATTTATCTATATCTATATAAATAATAGAAATGGAAGATTGATTTATCTATTTAGATGTATATCTATCATATTGTGGCTTCATGTACCAAACATTTTCCTATCAATCCATCCGATATTTTTGCTCCGACAATGTGATGGAGAATGGATGCGAGAAAAAGACTTTCATTTCCAGTCTCCTTTTTTTATTTAATATTGTATTGAATTCAAATTTCAATTTAATGAAAAAATAGAAAATTATCTCTTAACAGATAAAAATAAATAGAAAAATATTCGAAGTATCTTTCTTTCTTCGACCCCGGGAAAGATAGACTTTGGAGTTTTAGATTCATCTGAAGGAAAAGGAAACATAACAAAGAAGACACTAAAAGAAAATG-AAAAAAAAAAAGTAAAATAAAAAAAAAAAGTAAATTAATAAATAAAATTCTGATACTTTAGTAGTTTAGTATACATAGAAATTAGAAGAATCTATAAAAATTTTTATTTTCTTAATATCACGAACAAGATCCAAGAATAAGATTATGATTAGTTAATGGAACAAGGGGATAGGATAGGTCTGAGGATCAATTGGTAGCGGGAGAGGGAGTCGTGCGTTCCTTGAACAGTTCTTTCAAAAAATTCATCTATCTGGTTGATAGGTTATAAGAAGACAATTCATAGTTCCGATTCTTATTCTTAGTAAGAATAAGAAGGAATAATCAAATTGAGTTCATGATTTACCTAGGTCAGGTTATAGACCAATAAAGGATTTTTAGCTTCGAAACCCATTAGAAGGGGCAGTGCGCGAGAAATCATACATAAATGATCGAATCTTCAGACGCCCTGAAAATGCTATGAGGTGTTCGGAAATGGTCGAAGTAGTTTAATAGGAGGATTACTATGACTATAGCCCTTGGTAAATTTACCAAAGACGAAAATGATTTATTTGATATTATGGATGACTGGTTACGTAGGGACCGTTTCGTTTTTGTAGGCTGGTCCGGTTTATTGCTCTTTCCTTGTGCCTATTTCGCTTTAGGAGGTTGGTTCACAGGTACAACCTTTGTAACTTCATGGTATACTCATGGATTGGCCAGTTCCTATTTGGAAGGATGCAATTTCTTAACGGCCGCAGTTTCTACTCCTGCTAATAGTTTAGCCCATTCTTTGTTGCTACTATGGGGTCCTGAAGCACAAGGGGATTTTACTCGTTGGTGTCAATTAGGCGGTCTGTGGACTTTTGTTGCTCTTCATGGCGCTTTCGGACTAATAGGTTTCATGTTACGTCAATTCGAACTTGCTCGATCTGTTCAATTACGACCTTATAATGCAATTGCATTCTCTGGCCCAATTGCTGTTTTTGTTTCTGTATTCCTTATTTATCCACTAGGTCAGTCTGGTTGGTTCTTTGCGCCTAGCTTTGGTGTAGCAGCTATATTTCGATTCATCCTCTTTTTTCAAGGTTTTCATAATTGGACGTTGAACCCATTTCATATGATGGGAGTTGCCGGTGTATTGGGCGCGGCTTTGCTATGCGCTATTCATGGTGCTACCGTAGAAAATACTTTATTTGAAGATGGTGATGGTGCAAATACATTCCGTGCTTTTAACCCAACTCAAGCCGAAGAAACTTATTCAATGGTCACCGCTAACCGCTTTTGGTCCCAAATCTTTGGGGTTGCTTTTTCCAATAAACGTTGGTTACATTTCTTTATGTTATTTGTACCAGTAACCGGTTTATGGATGAGTGCTCTTGGAGTAGTGGGTCTAGCCCTAAACCTACGTGCCTATGACTTCGTTTCTCAGGAAATTCGCGCAGCGGAAGATCCAGAATTTGAGACTTTCTACACCAAAAATATTCTCTTAAACGAAGGTATTCGTGCTTGGATGGCGGCTCAAGATCAGCCTCATGAAAACCTTATATTCCCTGAGGAGGTTCTACCCCGTGGAAACGCTCTTTAATGGAACTTTAGCTTTAGCTGGTCGTGACCAAGAAACCACCGGTTTCGCTTGGTGGGCCGGAAATGCCCGACTTATCAATTTATCCGGTAAACTACTAGGGGCTCATGTAGCCCATGCCGGATTAATCGTATTCTGGGCCGGAGCAATGAACCTATTTGAAGTGGCTCATTTTGTACCAGAGAAGCCTATGTATGAACAAGGATTAATTTTACTTCCCCACCTAGCTACTCTAGGTTGGGGGGTAGGTCCTGGTGGGGAAGTTATAGACACCTTTCCATACTTTGTATCTGGAGTACTTCACTTAATTTCCTCTGCAGTATTAGGCTTTGGCGGTATTTATCATGCACTTCTGGGACCTGAAACTCTTGAAGAATCTTTTCCATTCTTCGGTTATGTATGGAAAGATAGAAATAAAATGACCACAATTTTAGGTATTCACTTAATCTTGTTAGGTATCGGTGCTTTTCTTCTAGTATTCAAGGCTCTTTATTTTGGGGGCGTATATGATACCTGGGCGCCCGGAGGAGGAGATGTAAGAAAAATTACCAACTTGACCCTTAGCCCAAGTATTATATTTGGTTATTTACTAAAATCGCCCTTTGGAGGGGAAGGATGGATTGTTAGTGTAGACGATTTGGAAGATATAATCGGAGGACATGTATGGTTAGGTTCCATTTGTATCCTTGGTGGAATCTGGCATATCTTAACCAAACCCTTCGCATGGGCTCGACGCGCGCTTGTATGGTCTGGAGAGGCTTACTTGTCTTATAGTTTAGGTGCTTTATCTGTTTGTGGTTTCATTGCTTGTTGTTTTGTATGGTTCAATAATACGGCTTATCCTAGTGAGTTTTACGGACCTACTGGACCAGAAGCTTCTCAAGCTCAAGCATTTACTTTTCTAGTTAGAGACCAACGTCTTGGGGCTAACGTGGGATCCGCTCAAGGACCTACCGGTTTAGGTAAATATCTAATGCGTTCCCCCACTGGAGAAGTCATTTTTGGAGGAGAAACTATGCGTTTTTGGGATTTGCGTGCTCCATGGTTAGAACCTCTAAGGGGTCCAAATGGGTTGGACTTAAGTAGGCTGAAAAAAGACATACAACCTTGGCAAGAACGGCGTTCCGCAGAATATATGACTCATGCTCCTTTAGGTTCTTTAAATTCCGTGGGTGGCGTAGCTACCGAGATCAATGCAGTCAATTATGTCTCTCCTAGAAGTTGGTTAGCTACCTCTCATTTTGTTCTAGCATTCTTCTTATTCGTAGGTCATTTGTGGCACGCGGGAAGAGCTCGTGCAGCTGCAGCAGGATTTGAAAAAGGAATTGATCGTGATTTTGAACCTGTTCTTTCCATGACACCTCTTAATTGAGACAGGAGATCCAATGTTTGAAGTCGGAATCAATTTGATTCCATCATACATATTGGAATCGAGTCATACTTAAAAAGTATTCTTTTTTCTTTTTTTTTTTTTTTTTTTTCAACTCATTTCTATCTAATTTCTTTTTTATAATCTATTTTTTTATGGCTTGGCTAGGTGGGATAGCCGAGCCATTCCCTTTTCTTTATGATACTGGTCCGGGAAAAACCAATAAAGAAACAGCTCTATCCAACGAGCAAAAGGAGAGAGAGGGATTCGAACCCTCGATAGTTCTTTGTTCAGAACTATACCGGTTTTCAAGACCGGGGCTATCAACCACTCAGCCATCTCTCCGAAAGGCAATTTTTTTTATTCCTCCGAATAGAACATAGCCATATGAGTGGATACCACCACTATCGGTAGAAAGATATCAGATGTGAATCTAGAGAATCTAGAGGCCGATCTATCTATCCATAGAAATAGATGCATGATCCAGCATGTCCATTTGTGAAATAAAAAAATTCCATTCCCCTCGACTACATACATGTACGAATAAAGTGGTATAAAAATTAGTATAATAATAAGTTATATAGAGTCAATCAATGTATTCATGGAAAAATCCCCCCATGATGGAGTTTATTATAATTTTTTGGCTGATAGAGGGATCAAATGGTATAGTTCATTTATTGGTAGCTTGGAGGATTAAAAGCATGACTATTGCTTTCCAATTGGCTGTTTTTGCATTAATTGCTACTTCATCAATCTTATTGATTAGCGTACCCGTTGTATTTGCTTCTCCTGATGGTTGGTCAAGTAACAAAAATGTTGTATTTTCCGGTACATCCTTATGGATTGGATTAGTTTTTCTGGTGGGTATCCTTAATTCTCTCATCTCTTGAACCTATTCATCCCAGCTCCAAAAATGAAATGACCCCCCTGAATTCTTTTTGGTTGTGAGACACATTAAAATTTAATATAAATCCCCAAAATGCAAATAAAGAAAACAAAAAAAAATTAGAGGGGGGTCAAACTTTTTAAATGAAAAAAAAAAAATGAATAAATAAAATAGTTGGAATCACCCTGAAGAGAGTCTCTGGCCCGGTACTACACAAATAGAATCCAGGCATATATATATCATATATGTGTGGACATATTGCGTATCAAGAACG-AAAAAAATGCGGATATAGTCGAATGGTAAAATTTCTCTTTGCCACGGAGAAGACGCGGGTTCGATTCCCGCTATCCGCCCCAATTTTATTTAATTATTTAATATGATAAAGGGTTCGGTATAGTTGGCCGTGATAGTGTAGTGGTTCTACCCCCCTCTTTTCCTCTCACCCCAAAATAAAAACTAGTAATTAATTAATTACTAGTTAACCGAGTCAAACCTCATTAA--AAAAAAAGATGTTGCGGAGACAGGATTTGAACCCGTGACCTCAAGGTTATGAGCCTTGCGAGCTACCAAGCTGCTCTACCCCGCGCTGAAGAGAAGAACTGAAAACTAATAAAAAAACAAGGATTGAATGCGCCCCTCTACCGTATCTGTACAAATAGAATAGCCCATTTATACAGAATGGTAAAGGGGCCTCTATGATCATCGATCATAGAAATGAAGGGATCTTTTAATCCTTACCAACTTGATCTTGTTGCCCCTGGCAACAAACATGCATGAACCATTTCGCGAAGTATGTGTCCGGATAGTCCAAAGTCTCGATAGTTAGCTCTCGGTCTTCCGGTCGAAAAACAACGTCGATGAAGGCGTGTAGGTGCACTATTCCGCGGTGGGGATTGTAACTTTCCATGAATTTCCCATTTGTCACTCAACGAATGAACTTTGCTTATTTCTTTTTTTGAGGATCGACGAATCAAATGATATTTCTGTTCCAATTTTTTCCTTTTCTTCTCCCTCTGAATCAAACTTTTCCTTGCCATAATGGTTCAGTTCCTATTAGTATCCATGATACAAGTCGAATCCTAGATGTAGAAATATAAGAAGGTGGACCTCCTCCCCATCAAAAGAAATGAGACTATCGCGGATATAACACACTAAAAAATTAACCAAATTTACCCGATGTAGAGGCAATCAAGAAAGCCGCATAAGTAAATATATAACCTACAGAAAAGTGGGCTAATCCAACCAATCTTGCTTGCACAATGGAAAGTGCCACTGGTTTATCTCTCCATCGAATCAAATTGGCCAAAGGTGTACGTTCGTGAGCCCATGCTAAAGTTTCAATCAATTCCTGCCAATATCCACGCCAGGAAATTAGGAACATAAATCCAGTAGCCCAAACAAGATGTCCAAATAAGAACATCCACGCCCAGACCGATAAACTATTCATACCAAAGGGGTTATATCCATTGATAAGTTGGGAAGAGTTTAACCATAAATAATCTCTTAACCATCCCATCAAATAAGTGGAAGATTCATTAAACTGCGAAACGTTACCCTGCCATAATGTGATGTGCTTCCAATGCCAATAAAAAGTAACCCATCCAATGGTATTTAACATCCAGAAAACCGCCAAATAAAATGCGTCCCAAGCCGAAATATCACAAGTACCGCCTCGTCCCGGGCCATCGCAAGGAAAACTATAACCGAAATCCTTTTTATCTGGCATTAACTTGGAACCGCGCGCATCTAAAGCACCTTTTACTAAGATCAATGTAGTTGTATGTAAACCTAGAGCAATAGCATGATGAACCAAAAAGTCTCCAGGACCTATTGTTAAGAATAGTGAATTACTATTCTCATTAACAGCATTTAACCAACCGGGCAACCATATACTTCGGCCCGCATTGAATGCCGGGCCGCTCGTTGAAGATAAAAGTACATCGAACCCATATGAAGTTTTACCATGAGCAGATTGGATCCATTGAGCAAATATGGGTTCGATCAAGATTTGTTTCTCCGGAGTACCAAAGGCAAGCATGACATCATTATGAACATAAAGTCCCAAGGTATGGAACCCCAGAAAGAGGCTGGCCCAACTTAAATGGGATATGATAGCTTCTTTATGGTCTAACATTCTTGCCAATACATTATCCTCATTCTGTTCCGGATTATAATCTCTAATGAAAAATATAGCTCCGTGAGCAAAAGCTCCTGTCATGATGAACCCTGCGATGTATTGGTGATGCGTATATAACGCAGCTTGAGTAGTAAAGTCCTGTGCTATGAATGCATAAGCAGGTAAAGAGTACATGTGTTGAGCTACCAAGGAAGTAATAACCCCTAAAGAAGCTAGAGCAAGACCTAATTGAAAATGAATTGAATTATTGATTGTGTCATAAAGACCCTTATGGCCACGCCCCAATCGTCCCCCCGGAGGAATGTGTGCATCTAAAAGATCTTTCATACTGTGCCCAATCCCGAAGTTAGTTCTATACATATGACCAGCAACGAGAAAAATAAATGCAATAGCTAAATGATGATGAGCAATATCAGTCAGCCATAAACTTTGCGTTTGTGGATGGAATCCCCCGAGAAGGGTTAGAATGGCGGTTCCTGCTCCTTGGGAGGTACTAAATAAATGACTACTTGAATCGGGGTTTTGAGCATAAAGATTCCACTGACCTGTAAAAAGTGGGCCTAACCCTTGGGGATGTGGTAATACATCTAAGAAATTATTCCATCGTACGTACTCGCCTCTGGATCCAGGAATAGCGACATGCACTAAATGTCCCGTCCAAGCTAAGGAACTTACTCCGAAAAGTCCTGACAAATGATGATTGAGACGAGATTCGGCATTTTTGAACCACGAAACACTCGGTTTCCATTTCGGTTGTAGGTGTAACCAACCTGCTATTAAAGATATGGCAGAAAGAAATAATAGAAAAAGAGCTCCAGTATAAAGATCTTCATTAGTGCGTAAACCGATTGTATACCACCACTGATAAACACCAGAATAAGCGATATTCACTGGGCCAAGAGCACCCCCTCGAGTAAAAGCTTCCACAGCCGGTTGACCAAAATGAGGATCCCAAATTGCATGAGCAATAGGCCTTACATGTAAAGGGTCCTGTACCCATGACTCAAAATTTCCTTGCCAAGCTACATGAAACAAATTTCCGGAAGTCCACAGAAAAATTATTGCTAATTGCCCAAAGTGAGAAGCAAAAATATTCTGATAAAGACGTTCTTCAGTAATATCATCATGACTCTCGAAGTCATGTGCGGTAGCAATACCAAACCAAATACGACGAGTAGTGGGGTCCTGAGCTAAGCCTTGGCTAAACCTTGGAAATCTTAATGCCATAATGCTTTTCAAATCCTCCTAGCCATTATCCTACTGCAATAATTCTTGCTAAGAAGAACGCCCATGTTGTGGCAATTCCACCCAGAAGGTAATGAGTTACTCCTACAGCACGTCCTTGTACAATGCTCAAGGCTCTAGGCTGAGTAGCAGGAGCAACTTTTAATTTATTATGAGCCCAAACGATGGATTCAATAAGTTCTTGCCAATAACCACGTCCGCTGAATAGAAACATTAAACTAAAAGCCCATACAAAATGAGCACCTAGGAAAAAAAGGCCATATGCAGATAATGAAGAACCATAAGACTGAATTACCTGGGATGCCTGTGCCCATAAGAAATCGCGGAGCCACCCATTAATAGTAATGGAACTCTGTGCAAAGTTTCCTCCTGTGATATGAGTTACTATTCCCTGATCACTTATACTGCCCCAAACATCTGACTGCATTTTCCAACTGAAATGGAATATTACTACCGAAATTGCATTGTACATCCAGAATAGTCCTAAAAAGACATGATCCCAAGCCGATACCTGACATGTCCCCCCTCTTCCCGGTCCATCACAAGGAAAACGAAAACCAAGATTTGCTTTATCCGGTATCAAACGGGAGCTACGAGCAAATAGAACACCTTTCAGGAGTATCAATACCGTCACATGAATCGTAAATGCATGAATGTGATGGACCAAAAAATCTGCGGTTCCTAATGGAATAGGTAACAAAGCCACTTTGCCGCCCACTGCTATTAAATCACTACCCCCCCAAGTTAAACTGGTGCTTGTTGTTGCACCAGGAGCTGTTGCACCAGGCGCCAAAGCATGGGTATTTTGTATCCATTGAGCAAAGACGGGTTGTAATTGTATAGCGGTATCTGAAAACATATCTTGGGGACGCCCTAAAGCGCTCATGGTATCATTATGAATATACAAACCAAAACTGTGAAAGCCTAGAAATATACATGCCCAGTTGAGATGTGATATGATTGCATCGCGATGTCTAAGGACACGATCTAATAGATCGTTGTATCGAGTAGTTGGATCATAGTCTCTTACCATAAAAATGGCTGCATGCGCAGCAGCACCAACTATGAGAAATCCACCAATCCACATGTGATGGGTGAACAATGACAGTTGTGTACCATAGTCAGTAGCTAGATATGGATAAGGGGGCATGGAATACATATGGTGAGCCACAACAATGGTTAAAGAGCCTAACATAGCCAGGTTAAGAGATAATTGAGCATGCCATGACGTTGTTAGGATCTCATATAGACCTTTATGGCCCTGGCCTGTAAATGGACCTTTATGAGCTTCTAAAATATCTTTTAGGCCATGACCAATGCCCCAGTTGGTCCTATACATGTGACCCGCTATCAGGAAAAGAATTGCAATAGCTAAATGATGGTGTGCAATATCGGTCAACCATAGACCCCCAGTTACCGGATCTAATCCTCCGCGAAAAGTAAGAAATTCCGCATATTTTGACCAATTCAAGGTGAAAAATGGGGTTGCTCCCTCGGCAAAACTGGGATAAAGTTGAGCCAAAAGATCCCGATTCAAGATAAATTCATGAGGAAGTGGTATCTCTTTAGGATCTACTCCAGCGTTTAGAAATTGGTTAATCGGTAAAGATACATGTACTTGATGTCCCGCCCAAGAAAGAGACCCAAGTCCTAGTAGACCCGCTAAATGGTGATTCAACATAGATTCTACATCTTGAAACCAAGCCAATTTTGGAGCAGCTTTATGATAATGGAACCAACCAGCAAAAAGCATTAACGCTGCAAAGATTAATGCACCAATTGCGGTACAATAGAGTTGTAATTCACTAGTTATTCCAGATGCTCGCCAAATCTGAAAAAAACCAGAGGTTATTTGTATTCCTCGGAAACCCCCGCCCACATCACCATTCAAGATTTCTTGGCCCACTATTGGCCAAACCACTTGGGCACTAGGCCTAATGTGAGTAGGATCGCTTAACCATGCTTCATAGTTGGAAAAACGAGCACCGTGGAAATACATGCCACTCAGCCAAAGAAAGATGATGGAGAGTTGACCAAAATGGGCACTAAATACTTTTCGAGAGATCTCCTCCAAATCACTGGTATGGCTATCGAAATCGTGAGCATCAGCATGTAGGTTCCAGATCCAAGTGGTAGTATCAGGGCCTTTAGCTATTGTTCTTGAGAAATGACCCGGTCTGGCCCATTCCTCGAAAGAAGTTTTTACGGGATCCCTATCTACCAAAATTTTTACTTCTGGTTCCGGCGAACGAATAATCATTGAGTCCTCCTCTTTCCGGACAACACATACAAAGAGACCTGCCAACTAAATAATTAGCGAACCTCTGAGAGATTTATATATATATAGAATTAGTTTTTTTTTTCTCTTCTATTCTATTTCTAT-----CTCCCATATATCTATTTTCTTTAGTTATTCACTAGAGCAATTATGATTTGGAAGTCGATCCGGGGCAAGTGTTCGAATCTATTATGACATAGCCATGAGGCGCTCAACGGACCTTTTAACTCTTTTAAAATCCCTTTTTGGGCTTTGGATTGATGCAAAACAACTTTTTTGTGCAACCTAGTGCATATTGTATTCGTATCTTAATTAGAAGTGCTTAGAAGTAGATGCTTCATGTTTTACATAGAACATATTACTATTACTCTATTCCAATCCAAATTTCAAATCATGATTCTAAATCATGCGAGCAGCCATTATCCATTACTAAGAGATATCCCAGTATCTTATCTATATTTAGTCATTTGAAGGTCTCTTTTATTAGTTTTAATAGTAATTCGTTTTATCACTAGAAAAAAAAAAAAAAAAAGAAAGATATTTTGTACTCTATCTTTCTATCTTTTATTCCTACGAAATACCAAACGAAATAGAACGATTTTAGAAAGGATATAATGAAATTCTTTGATTGGTTTTCCCAGAGGAATGATCATTTTATTTGACTGATGGGGTCAACAAACAATTAATTCTAACAAATATAAAAAATTCTAACTAAATAATAAATAAACAGAGTCTTCTTTTATTCGAAACGTCTAGTGATCTTCAACCAATTATGTGCTTCAATATAATTACCAGGAGTAAGCGCTATAGCCTGTTTCCAATACTCAGCGGCTTGATCGAACCAAGCCTCTGCAATTTCAGAATCTCCCTGTCGAATGGCTTGTTCTCCCCGGTCGGAATAGGCCGGTCAATTCCTTCCCTTAGAACCGTACTTGAGAGTTTCCTAACTCATACGGCTCCGCCGTCAATTCTTTTGGTATCCCATTTTAATCTACCATATCTAACTGAATGAGATTCCTCATAGATCTATCCCATTTTTCGGGCTAACCAAAAGAGGTTAATTACATGAGTTTCAAACTTTAATTTGGATTAATAATCGGTTTTAGTTTTATCTTTTCTCCTACCTTCAGAAGAATAAAGCATAGGCATTTCCCCTTATTGTTAGAATTTTCTGAAAGGTAACTATCTCGGTTTCATATAGAAATTTATATAGAATCTTTGAAAAAGACTTTCCTTCATAAGAAAAGACTTACTATCTTTGGGATCTGATCCTACACCGCTGCTCAATACTTTAGTGGATCGACTCTATTACATAAGTTGATTCCTAACTTTTATATCACATTATGATATGACCATAAGTAAGCAGTTCTTATTGTATCGGCCTAAAACCTCGCTAATTGATCTTTACGGTGCTTCCTCTATCAATTAGATCCTTTATCCATAGAATAAAGTAGCTAGGCATATCTATTTCTTCATATTTCGGCTTCTATGAAGTTTCTTTCTTTGCTACAGCTGATAAAAATCGTTGTTTTAGACGATGCATATGTAGAAAGCC--TTTTTTTTTTTCTAGTATTTACTATCTAGTATTTACTAGCAGATTTTATCTTTATTTTTTTCTTTCTATTTCTATAGTGGAGATAGTCGCACGTAATGACAGATCACGGCCATATTATTAAAAGCTTGTGGTAAGAATGGATTTCGTTCTAGTGCTCGAAAATAATATTCCAAAGCTTTCGTATGTTCTCCGTTACTTGTGTGGATAAGGCCTATGTTATAGAGTATATAACTTCGATCATAGGGATCAATTTCTAGTCGCATAGCTTCATAATAATTTTGTAAAGCTTCCGCATAATTTCCTTCGGATTGAGCTGACATCCGTTACGGTCGTCATTCGAGTCAAAGAATCTCCGTTCCAGAACCGTACGTGAGATTTTCATCTCATACGGCTCCTCCCTTATGTGCATAATGAGAATAATATATGGAATCAAAAAAGATTAAAACATTCTCATTATTAACTGAGCAGGGCTAGTGTTTTTACAAGAAATCTCTAGCCAACCTCCCTGCAAGAGATCTTTTCTTAACATCAAGTGTGTTAGTACTAGATAGAAATGATAACTCCAACAATTTCTTTGTTCTCAACGCCTCCTAATTTCTAGGAATTAGTCACTTCAACAGCCTTCGATGGTTATACGAGTATCCAAAATACGAACGAGATGGATGTTTGTTGTCCCAACCATTCTTTTTAGTCCCCAGCCCGATAAGAAAGGGGTAATTTATAACAAAGTTTTTTTGTTGTTGATTCCTAGGTGTAGTGCTTCTTCCTCTATGCCGCCTATTGGTACTTGTGGGGTAGGATTGACCTGTAATACAGAACCTCTAGGTGTAACCTTTCGCTTAATACTAGAATCGACAATTGAAGTAGAGCATCTGAGGCCGCATTAATCGAGGATACACGACAGAAGGAATTGTTTTATTTCCAAACTTCACCTTCAACAAGCGTAGATTTATTTCAAAAAATTTCTTTTTATCCCGAATCTTGTGTCTTTCTCGTAAGACTGAGAGCAGT---AAAAAAAAAAAAAATCAAATCACACCATCTCTGTAATAGGTAAATGCCTCCTTTTCTACTGAAGTTGTCGGAATTATTCGTAATAAAATATTGGCTACAATTGAAAAGGTCTTATCAATAAAATTTCCATTTATCCGCGATCTAGGCATAGGTAGCAGTCCATTCTATAATTCTTCTCATTACCTCTCGTGGGAAAACGATCCCACAAAGAAAAGAATTGTACAGTACGAAATAACATAAAAACAGATTCATTTC-AAAAAAAAAAAAAAGATATGGGCTTTCTACTCAAATTGTTCTTTTTTGACATTGACATGAATCGATAAGAAATAAGAAATATTGAAACCCCATTAGATTTCACCCAAATGTAGTAATATACCAATGAAGGAAACTAATTCGATTTCATTGAAGTTAGAGATTAGGATAACTCGAGAAGTTTTGATTGAATTATGATCCAAAGAAGAAAAAAGATCGAATAATCATTCTATGGTGAAAAAAGAATAACTGTCTATTTTGTGTTGTGTGCATAGCAAATATACACCATACAATCAAATATAAAAATCCTTGGAATGTTTTATAAATTTGTAATAGATCTATGGGGGAAGGGGTTTGTTGTTGAGAACTCTAAAACTGGAAAAGAATTTGAGAATTCTTATGGTACGATGGAATCATAGTCTAAATAAAATTATGATCTAAAGGTAGCCATTAACCATAGTCTAAAAAATCTAGACCCATCCATCAGTGGATTCGGTCTAATTCATTGATTTAATCTGGTATAAATATCAGAAAAAGAAGGGAACATCGTCTTCACAAATATGAATAGAC-TTTTTTTTTAACAGTTTTTCACAAGAAA-TTTTTTTTTTTCTTTATCCCCCAAGCCCCCAAGCCACGAAGGAAAGATCTTTCCTTGATGAAAATTTTCTTTATAGTTAGAATTGATTTGATTGATCGTGCCTATCCAATAATCTAATATGAATGACTCGCTATTCACTCGGTTTTTGGGTCATAATCATTATGTAGGAGAGATGGCCGAGTGGTTCAAGGCGTAGCATTGGAACTGCTATGTAAGCTTTTGTTTACCGAGGGTTCGAATCCCTCTCTTTCCGTACCTTCACCTAATATACCAATGTTACTGACCGTAATGTATCAAATAGCAATAGATACCATTATTCCAACAGTTAGCCCTTTCTTTGATATAGATTTTCTCTATTTCGAATTGCTGTGACACGGAAAATTAGAAAGAGTAGACAAGGAATGAAAATTTCCCTGCTGGTTTATGATACATAAATGGGAGAAAAATCCGAGTCAAAGCCTTATTTATCTTAACCTTAGGTCAATTTACTTCGCCGAAAGGTAGCAAAATTGTCCGAACCCTTGTTTTTTTTAGTTAGGTTTAAGTCTGACGAGAATAATATTCTACGACTAGCAATTCATTTATTTTCAAACCGACCCATTTACTATCTATTATTTGATTGACTAATCCTTTATATTGGAATGGGTAAAGAGTCAAATGGTTTGGCAATTCCTCATGAGGGGATGAATTGAGAGAATTCTGAATCATAGCTCTGGATTTTTGTTCATCCCTTGCCGTAAGAATATCTCGGGGTTTGCAACGATAACTTGGTATATCTACTATACGACCATTAACTAAAATATGTCTATGGTTAACTAATTGGCGGGCTCCGGGAATAGTCGAAGCCATACCCAATCGAAAAAGGATGTTATCCAAACGCATTTCAAGTAATTGTAATAAAACCTGACCTGTTGACCCTTTGGCTTTTCCGGCAATACGAACGTATTTAAGTAATTGTCGTTCTGTAAGACCATAATGAAAACGCAATTTTTGTTTTTCTTCTAGACGAATACGATATTGAGATTTTTTCCCGGAACGCGATTGGTTTCTAAGATCATTTCCGGCTATAGGCCTTTTATTAGTTAGTCCTGGTAAAGCCCCCAGACGGCGTATTTTTTTGAAACGAGGTCCTCGGTAACGCGACATAAAGACTCCTTAATTCTTAATTTATATTTAATTTATTTAAAATTTCATTTTACAGAAAAAACCTAAACTAAAACTGAACTAAATGATAAATGAAGCGAAATCTACGGAAGTATTGTACTAGAAAGAATAATGAGATGAATTATATAAATATTCAAACTCCCTTCTATTATATATAGAAAAAAAAATCCTTTTCTTGACATAGTTGGAAGTTCCTATAACATTATTAACATAATAAATCAGTAATCTTTGGAAAAATCGTTGGAAAAGGGGGAAACGCTTTTTCAATATTCTTTGATTTCAAAGGGACATTATCAATCATGTAAAAAATAGAATAAATAGAGAAAAGCCGGCTATCGGAATCGAACCGATGACCATCGCATTACAAATGCGATGCTCTAACCTCTGAGCTAAGCAGGCTCACATACACATAACATAAATTTTACATGCATAGGAATTTAATAAACTATTGGAATTTTAGTCTTAGCTATTAACTAACTATTCTATTATTTTCATTCTTAGCTATTCAATTCAGAATTTCTATGAATAGAGAAAAGAATAGAATTGAAAATAAATATTGAATATTATAGAACATAACAATTAATATAGCGATACGATATATTACGATATATAATTTTGATTTATTTATCACAATTCTATATTATTAATTAGATATATATTAGTAATTAGATATATATTATTAATTAGATATTAGATAGTAATAGTATTACTATATTATTAGATAGTTTTTATTTTTCGTTTTTAAATTCATTTGCAATTTCTTTTATTACATTTCGATATTTTATTCCATATCATATATTTCTAATTATTAAATTAGAATCTTATTAAAGATATAGAATTCTATATACATTGTAATTTTATATACAATATTATATATATTTATATATTCTATATATAATAGAAATATATACAAAATATACATTTACATATTGCTTTGTTTTCTATATTTATTTTCTATAGATTTCTATATTACATAATAAATTTAATCTAAGATAAGTTTAATCTATTTAATCTAATATTTAATCTAATTATTAATCTAATTAATTCATTCTAATTATTAATTAATTATAA-TTTTTTTTTTTCTAATCTAATTAATATTAAAATATTAATATATTAATGGACTAGTTAATTATTTAATTATAACTAATGAGCCATTCCTCCGCTTTCATTCGTAAAGGCGGAAGTTAAGACGAAAAAAAAAAA-AGAATCGATCGTTCAAGTATTCCAAATTACATGAGAAAAATGATAAAGGGAGAAAGATATATATGTGGTATATATCCATCTAATCTATATTGAATTGCGGATGCAAAAATGATAGAATCATTTTTGATTGAACCAAATAAAGGTCTCCTCAAATATGGACCTCCTATACCTATAGAAGATGAAAGAAGATAGGCAAGAAAAGAAGAGAAAACACTTTTCGAGATAGGAATCGGTATCTAATGAATTTAACGATTCCAGTATAAACGAAAGAAAAAGGAAACGACAATGAGATCTTAATCTCAAAACAAAGGGGGGATATGGCGAAATTGGTAGACGCTACGGACTTAATTGGATTGAGCCTTGGTATGGAAACCTACCAAGTGATAACTTTCAAATTCAGAGAAACCCTGGAATTAATAAAAATGGGCAATCCTGAGCCAAATCCTGTTTTCGAAAATAAACAAAGATTCAGAAAGCGAAAATAAAAAAAAAAAAAGGATAGGTGCAGAGACTCAATGGAAGCTGTTCTAACAAATGGAGTTGACTGCGTTGGTAAAAGAATCCTTCCATCAAAACTTCAGAAAGGATGAAAGATAAACCTATATACATACGCATACGTACTGAAATCCTATATCAAATAATTAATGACGACCCAAATCTGTATCCGTATTTTTTTATATGAAAATGGAAGAATTGTTGCGAATGGATTCCACATTGAATAAAGAATTGAATATTCATTGATCAAATCATTTACTCCATAGTTTAATAGATCTTTTGAAGAACTGATTAATCGGACGAGAATAAAGATAGAGTCCCATTCTACATGTCAATACCGACAACAATGAAATTTATAGTAAGAGGAAAATCCGTCGACTTTAGAAATCGTGAGGGTTCAAGTCCCTCTATCCCCAAAAGCCCATTCGCATTTGAGTCCTTAACTATTTATCCTATCCTTTTTTTTTTTTTTCGTTAGCAGTTCCAAATTCGTTATCTTTCTCATTCACTCTACTCTTTCACAAACAGATCTGAGCGGAAGTGCTTTTCTCTTATCACAAGTCTTGTGATATATGATACACGTACAAATGAACAGCTTTGAGCAAGGAATCTCCATTTGAATGATTCACGGTCCATATTATTATTCGTACTGAAACTTACAAAGTTTTCCTTTTGAAAATGAAAATCAAATAAATTACAGGGCCTGGATAAGACTTTGTAATACCCTTTCGTTTTTTAATTGACATAGACCCAAGTTATCTAGTAAAATGAGGATGATAAATCGGGAATGGTCGGGATAGCTCAGCTGGTAGAGCAGAGGACTGAAAATCCTCGTGTCACCAGTTCAAATCTGGTTCCTGACACAAGATTAATTTGTATGAGTATCTATTCGACAAATTAATTGATATGGATTTCGACAAATTAATTGATATGGATCGATATACATATTTATTAAAAATCTAGATTATAATCTAGATTTTTGTCCAGCTAGGTGTTTAGAGATAGAGATATACCCCATCTATAAAATAGATAAAATAGATGGGTAAAGAATATATTCTATAAAGGAAAAAAATTAGACGCTATTTCCTCTTCTTTTTTATTTCTACTCTTGTTCAAATAGAATGTTAATACTTCATACACATATACATATTCGAAAGGTTAAATTAGTCGGTTGAAAAAACCCAAAAGTTTAGTCTAGAGGAGTTAAAGGATGAGAATACATAAGATTCAGTTCAGATACAGTACAAATAAAAGAAATCCGATCCCCTTTCAGTTCTTTGCATTTTTGTTCATATTCTATTTCTTCATCCCTTACTACATGACTTTATAGAAACCGTATAAGTGATGTGCGCAGTACAAAGTTCATGATGCAGGATTCATTTTATTCATCCTATTAACTCGGTTCATCCGAAATAAGTATCTTCCAAATTTGAGAATCCCAACGATATTGTCTTTTCTTTTTTTTTTTTTTTTGTTGTTGTTAGCCCATCCATACCATAAGACAAATGAAACTTCAATTACTTTAGTTTAATCTAAAACAGAACGTACAATCCTTGAATATCTGGAATTCTGGAATTGTCGAAGTGAAGATTAGCTTCTTATCATTCAATGAGCATCTTGTATTTCATAAAAATTGGGGGCAATATAATCCTTACGTAAGGGCCATCCTATCCAACTTTCGGGCATTAAGATACGTTTTAAGCGCGGATGATTATCATAAAAGATTCCCAACATATCATAAGATTCCCGTTCTTGAAAATCTACACTTTTCCAAACCCAGAAAACAGACGGAATTCTAGGATTCCTCCTTGTAGCAAATACTTTTATGCACACCTCTTCTGGTTGATCTACACCATATTCTATTCTCGTAAGATGATACACACTAGCTAATAGGCCACCAGGTGCTACATCATAGGCACATTGGGAACGTAGATAATTGTAACCATATACATATAAAATGACAGCAATGGAATACCAATCTTCGGGCTTTATTTGTAAAGTCTCTATTCCTTGGTAATCAAAGCCCAAAGATCTATGAATTATCCCATGCTTGACTAGCCAAGCAGACAAACGACCCTGCATCTTTTTTATCTCTCCCGCATTTTATTTGTATAAGTATTTCACATTTACGATGAAATTTATGAGTATGAGGATTGACCTTCTACTTGTTATTCTGTACAAAAGAATTCTGTCTAATTTACTAATTCATGGGAGGATACTGAACTTTTGTATTTGAAAAATATTTCACGAGGGACCTCTGAGGTAGATGGCGGTTGATAAAGTAATCCTTGATTATAATTTCCAGTATTCATACTGCGTCCAACATGAAATTTATGATTGGTAGTAAAACACCGATTCTCCCATTGAGACCTAATTCTATCTTCATAGATTTCTCGAGATATTTTCTTACGAAGTTTTGTTATAGCATCTATAACTGCTTCCGGTTTAGGTGGACAGCCTGGCAAATAAACATCCACAGGAATTAGCTTATCGACTCCCCGAACAGTACTATAAGAATCGGTACTGAACATCCCTCCTGTAATTGTACATGCTCCCATAGCAATAACATATTTTGGTTCAGGCATTTGCTCATATAATCTCACTAAAGAAGGAGCCATTTTCATTGTTACTGTTCCTGCTGTTAAAATTAGGTCTGCTTGTCTAGGACTCGATCTTGGTACCAGTCCATAACGATCAAAGTCGAATCGTGAACCTATTAGTGAAGCAAATTCAATGAAACAACAACTAGTACCATAGAGAAGGGGCCATAAACTAGAGAGTCTTGACCAATTTGAAAGATCATTTAATGTAGTTGAAATAACTGAATTTTGGGTTGTTCGATCAAGTAAGGGAAACTTAATGGAATTCATAACTGTCTCAATC----TTTTTTTTTCTTTTTATTGTCTGAATATTCAGGAGCTAAGACCATTCCAATGCCCCCTTTCGCCATGCATAAACTGAACCAACAATTAAGATAAGCACGAAAATGAAAGCTTCTATAAATACGGATACACCCAATACATCGAAACTCATTGCCCATGGATAAAGAAAAACTGTTTCAACATCAAAAACAACAAAAACTAGAGCAAACATATAATAACGAATTCTAAATTGTAACCAAGCGTCGCCCATTGGTTCTATACCCGATTCATAACTAGAAAGTTTCTCTGGTCCTTTGCTAATAGGGGCTAAAACTCCGGAAATAAAAAATGCCAAAATAGGAATAAGACTTGATATTATTAAAAATGCCCAAAAAATATCATATTCGTAAAGCAGAAACATAGACGCACTCCTATGAATGTGGAAAATATAACGGATTAGTCGATTTGAATTAGAATTGTCAAGTCATCCATACCTTTTTAGTCAAAACAAACAAGAATTCATTTTGATCGAATCGGCTAGTTTTGTTTGTTTACTGTGAGGCATGTCTCGTTTCAAGATTCATCGACTGGAATCCTATTTCCATTAAACTTATTTCTTTCGATATAATTTTATTTCGATATAGTTAGTATAATATAAATAGATATTGCCTTTATACAAATAAAATTCTCTTATTATCTAGGATTCTCTCTAAAGAAAAGAAATTCTAAAATTCTAACTAAATATAAATAGAATTTTCATTTTTTGTTTAGAATTTTTAATTTAATATTTTTAATTCTATTTTTTTTT---TTTTTGAATTCAATTTTATTTATTTATAATTTATAGGGCTATACGGACTCGAACCGTAGACCTTCTCGGTAAAACAGATCAAACTCATTATTATCAAAATGATCCGAACTGTTTCAAAGACCCAACATGCATTTTTTTTGCATTGGGCTCTTTTATTAACTGATATAAATATCAGCCAATCCGCCATATTTTTTCTTGACAGAAAAATAAGGAGATGGCTCTCCGTGCTCTGATTCATTCTTTTGATTTTGATCCAGGAGCACTACCAAAGTGTTTCAAAAAAGGGTTATCTTGACGTAGGTCGGCCTTTGGCCTAGATCAACTTAAGTTAAATAAAGTCTCTATCGCTCTGCCTAAAAATCAAATATGAAACTTTATACACCTTAAAGTTCATAGGACGAAAAGATATTTTTTTGAGGTCCTTATACTCATTATGCCTAGCCTTGAATAGACTGGGTATTCACCTTATCAATATCTCAAATCAATGACGGGTTCTGTTTGGCACCTAAATTTAATGGGCACCTGAATCAGACTGGACCATTTGTCAGGCTATTGTTCCCTCAAAGTTATGGAGTAAGACATCTATTTTTCAAAAAGATCAATTCTTTTGATTGCATGATGGACTCCTCTGAAAAACATTGGCGCGCGTGTAAACGAGGTGCTCTACCTAACTGAGCTATAGCCCTTAGTGCTTGCGATACATATTTTATCATGTAGATAATTTCTTGTCAAGATGACTATTCTATGATCCAACATCATAGCTGTTTGATTGGTATTGCTTATTAAGTAATATGATATTTATAATCTATCGATGCGATAGGTCTCGTTTGGTTCTCTTTGGGATGATAAATGACCTACTTAACTCAGTGGTTAGAGTATTGCTTTCATACGGCGGGAGTCATTGGTTCAAATCCAATAGTAGGTAGAACTTATTGGATACCAGAGTCAATGGTATCTAATAAGTTTTTCTATCCACCTTCTTTTAGTTTATTGATTTTGTATTTTTCTATTTCATTTTTTTTTTTTTTCGTTGAATTATAATCTGATTCCGCTTGATTGTATTCAATCAAGCGGAATCAAATCAAAATAGGATGTATAAACAGAGCTTCTTTTGATTATTCGGACGAACCTAGTTACGAAATCACATTGATAGCTTCGACTCGTGTCCTAGCTCGTCTGAGAGCTAGATTTGCCTCAATTATTTGCCTCTTGCCTTCAGCTTTCTTCAAATTAGCTTCTGCTATTTCAAGAGTTTTCTGAGCTTCTTGTGGATCAATGTCACTACTCTTCTCCGCATCATTTACTAAAACAGTGATCTCATTATTGCCTATTCTAGCAAAACCACCCATCAGAGCCATCGTTAACCATTGATCGTTAAGGCGTATTCTCAAAATACCTATATCTATAGCTGTGGCAATAGGGGCGTGATTTGGTAATACGCCAATTTGGCCACTATTAGTAGATAAAATGATTTCTTTCACTTCGGAATCCCAAACAATTCGATTAGGGGTCAGTACACAAAGATTTAAGGTCATTTCTTCAAATTGCTCTCCATTTCTAAGTTCATAGCCTTTGCAGTAGCCTCATCGATGTTACCTACCAAATAAAAGGCCTGTTCAGGAAGACCATCTAATTCTCCGGAAAGGATCAATTGAAACCCTCTAATTGTTTCTGCTAGACCAACATATTTTCCCGGAGAACCGGTAAATACTTCTGCTACGAAAAACGGTTGTGATAAAAAACGCTCAATTTTTCGTGCTCTTGCTACGGTTAAACGATCCTCTTCAGATAATTCGTCCAACCCAAGGATAGCTATAATGTCCTGAAGTTCTTTGTAACGTTGTAAAGTTTGCTTAACTCTTTGCGCAGTTTCATAATGTTCCTCACCAACGATTCGAGGTTGAAGCATAGTTGACGTTGAATCTAAAGGATCTACTGCTGGATAGATACCTTTGGCAGCTAATCCTCTTGATAGTACGGTAGTAGCATCTAAATGTGCAAATGTCGTAGCAGGGGCAGGGTCGGTCAAATCGTCTGCAGGTACATAAACTGCTTGAATAGAAGTTATGGACCCTTCTTTAGTAGAAGTAATTCTTTCTTGTAAAGAACCCATTTCGGTACTAAGGGTGGGTTGATAACCCACAGCGGAAGGCATTCTACCCAATAAGGCAGATACTTCGGATCCTGCTTGGACAAAACGGAAGATATTGTCGATAAATAGAAGTACGTCTTGTTCATTAACATCGCGGAAATATTCCGCCATAGTTAGGGCAGTCAAACCAACTCTCATACGAGCTCCCGGCGGTTCATTCATCTGACCGTAAACTAGAGCTACTTTTGATTCTGCAATATTTTGTTCATTAATCACCCCAGATTCTTTCATTTCCATGTAAAGATCGTTTCCTTCACGAGTACGTTCACCTACTCCGCCAAATACAGATACACCCCCATGGGCTTTGGCAATATTGTTAATCAATTCCATAATGAGTACTGTTTTACCCACCCCAGCTCCCCCGAATAATCCGATTTTTCCTCCACGGCGATAAGGGGCTAAAAGATCTACTACTTTAATTCCTGTTTCAAAAATAGATAATTTTGTATCTAACTGTATAAAGGCGGGTGCAGATCTATGAATAGGAGATGTTGTGCGAGTATCTACAGGACCTAAATTATCAATAGGCTCTCCAAGCACATTGAAAATTCGTCCGAGAGTCGCTCCACCGACCGGAACACTTAGAGGAGCTCCTGTATCAATCACTTCCATTCCTCTCATTAGACCATCCGTAGCACTCATAGCTACAGCTCTAACTCGATTGTTTCCTAATAATTGCTGTACCTCACAAGTCACATTAATTGGTTTACCGACAGTATCTCGACCCTTAACTACCAGAGCGTTATAAATATTAGGCATCTTGCCCGGCGGAAAGGCTACATCTAGTACCGGACCAATGATTTGAATGATACGCCCCAGGTTTTTTTTTTCAAGCACAGAAGCCCCAGGACCAGAAGTTGTAGGATTGATTCTCATAATAATAAATAAAGTAAAATATGGCGAAATTTTTTGCGAAAATTATCGAATTCAAAAAAAAAAAAATAAAATAAAATAAATGTCCGATAGCAAGTTGATCGGTTAATTCAATAAGAAATGGGAGTTAGTACTCAATTTTGTCAGTACCAGCCAACCGAATTCAATTGTTTACTTATTCAATAAGATAAGTGAATTTTCAAATTCAACCAACCCATTTTCAAAATATCAAAATATGAAGTGAATGAATAAGAATCTTGAGAAAGTCTTTGATTTGTCTATCATTATAGACAATCCCATCCATATTAATTATCTACGGATTTCGAACTTGAACTCTATTTACGATTCATTATTTCTATACTCATTGGCCC-TTTTTTTTTTCAGTATATCCATTTACACCTAGCCTATTCTTTTCATT--TTTTTTTCTTTTTTATACCTTTTCATAGACGAATTCCGCAGATTTTCACATCTAGGATTTACATATACAACATATATCACTGTCAAGAGGGAATTTATTATTATTTAGGTTATTTAGGTATTTCGATTCA-AAAAGGGGGTAGGTAAAAAAAAAAAGAATTGGGTTGCGCCATATATATGAAAGAGTATACAATAATAATGTATTTGGTGAATCAAGTACCATGGTCTAATAATAAGCACTCTGATTAGTTGATAATATTAGTATTAGTTAAGAATTTTGTGAAAGATTCCTGTGAAAAGTTTCATTAACGCCTAATTCATGTCGAGTAGACCTTGTTGTTGTGAGAATTCTTAATTCATAAGTTGTAGGGAGGGATTTATGTCACCACAAACAGAGACTAAAGCAAGTGTTGGATTCAAAGCGGGTGTTAAAGATTACAAATTGACTTATTATACTCCTGACTATGAAACCAAAGATACTGATATCTTGGCAGCATTCCGAGTAACTCCTCAACCTGGAGTTCCACCTGAAGAAGCAGGGGCCGCGGTAGCTGCCGAATCTTCTACTGGTACATGGACAACTGTGTGGACCGATGGACTTACTAGCCTTGATCGTTACAAAGGGCGATGCTACCACATCGAGCCCGTTGCTGGAGAAGAAAATCAATATATTGCTTATGTAGCTTATCCTTTAGACCTTTTTGAAGAAGGTTCTGTTACTAATATGTTTACTTCCATTGTGGGGAATGTATTTGGGTTCAAAGCCCTGCGCGCTTTACGTCTGGAAGATCTGCGAATCCCTCCTGCGTATTCTAAAACTTTCCAAGGACCGCCTCATGGCATCCAAGTTGAAAGAGATAAATTGAACAAGTACGGTCGTCCCCTGTTGGGATGTACTATTAAACCTAAATTGGGGTTATCTGCTAAAAACTACGGTAGAGCGGTTTATGAATGTCTCCGCGGTGGACTTGATTTTACCAAAGATGATGAGAACGTGAACTCCCAACCATTTATGCGTTGGAGAGATCGTTTCGTATTTTGTGCCGAAGCAATTTATAAAGCACAGGCTGAAACAGGTGAAATCAAAGGGCATTACTTGAATGCTACTGCAGGTACATGTGAAGAAATGATAAAAAGGGCTGTATTTGCCAGAGAATTAGGAGTTCCTATCGTAATGCATGACTATTTAACAGGGGGATTCACTGCAAATACTAGCTTGGCTCATTATTGCCGGGATAATGGCCTACTTCTTCACATCCATCGTGCAATGCATGCAGTTATTGATCGACAGAAGAATCATGGTATGCACTTTCGTGTACTAGCTAAAGCGTTACGTTTGTCTGGTGGAGATCATATTCACGCTGGTACTGTAGTAGGTAAACTTGAAGGGGAAAGAGAGATCACTTTGGGCTTTGTTGATTTACTGCGCGATGATTATGTTGAAAAAGATCGAAGCCGCGGTATTTATTTCACTCAAGATTGGGTCTCTCTACCAGGTGTTTTGCCCGTGGCTTCAGGGGGTATTCACGTTTGGCATATGCCTGCTCTGACCGAGATCTTTGGGGATGATTCTGTACTACAGTTCGGTGGAGGAACTTTAGGACACCCTTGGGGAAATGCACCGGGTGCCGTAGCTAATCGAGTAGCTCTAGAAGCATGTGTACAAGCTCGTAATGAGGGACGTGATCTTGCTCGTGAGGGTAATGAAATTATCCGTGAGGCTAGTAAATGGAGTCCTGAACTAGCTGCTGCTTGTGAGGTATGGAAGGAGATCAAATTTGAATTCGAAGCAATGGATACTTTGTAATTCAGTAATTACCGTTCGTTCTCTTAATTGAATTGCAATTAAACTCGGCCCAATCTTTTACTAAAAGGATTGAGCCGAATACAAAAATTCTATTGCATCTATGTTAGATAGATACATACTTATATAGATATACAAGATTTTAAATTAAATAAAAAATCTAAGACTAAACAACTCAAATGTTTCTATTGTTGTGTTGGATCCACAATTAATCCTATGGATCCTTAGGATTGGTGTATTCTTTTATGTCCCGCAGTTTCCATGGATCGAGCTAAGTGTCACAACTTTTTCTACCCATCCTGTATATTGTCCCTTTTCGTTTTGTGTTAAAATAGAAACTGAACTTATTACTTATTATTAGTTAGTTATTAGACGAGATTTTACGAAAAAAATTAAATTATTTAATTTATATTTAATTTATTAGGGGAGAACAAAGATTTC--TTTTTTTTTTTTTTCAATACTCACACTCCTTATTAGTTAATAATCCTATTGATTCGATTTATATGTTTATTCTGATAGGAAATAGGATATTCAAATAAATGATTTTTCATTGAATGACTATTCATCTATTGTATTTTCATGCAAATAGGGGGCAAGAAAACTCTATGGAAAAATGGCAGTTCAATTCGATGTTGTCTAAGAAGGAGTTAGAACACAGGTGTGGGTTAAGTAAATCAATGGACAGTCTTGGTTCTATTGAAAATACCAGCGAAAGTGAAGATCCGAATCGAAATGATATGGATAAAAACATTCATAGTTGGAGTGATAGTGACAGTTCTAGTTGCAGTAATGTTGATCATTTATTTGGCGTCAAGGATGTTCGGAATTTCATCTCTGATGACACTTTTTTAGTTAGGGATAGTAATGGGGACTGTTATTCCATATATTTTGATATTGAAAATAATATGTTTGAGATTAACAATGATCATTCTTTTCTGAGTGAACTAGAAAATTCTTTTTATAATTCTCGGAATTCTGGTTATCTGAATAATGGATCTAAGAGTGACGATCCCTACTATGATCGTTACACGTATGATACTCAATATAGTTGGAATAATCACATTAATAGTTGCATTAACAGTTATCTTTATTCTCAAATCCGTATTGATACTTACATTGTAAGTGGTAGTGACGACAATTATAGTGACAGTTACATTTATAGTTCCATTTGTGGTGAAAGTAGAAATAATAGTGAAAGCGAGAGTTCCAGTATAAGAACCCGCACGAATGGGAGTGATGTAACTATAAGAGAAAATTCTAATGATCTCGATGTAACTCAAAAATACAGACATTTGTGGGTTCAATGCGAAAATTGTTATGGATTAAATTATAAGAAATTTTTTAAGTCAAAAATGAATATTTGCGAACAGTGTGGATATCATTTGAAAATGAGTAGTTCAGATAGAATCGAACTTTTGATTGATCTAGGCACTTGGGATCCTATGGATGAAGACATGGTCTCTCTGGATCCCATTGAATTTCATTCAGAAGAGGAGCCTTATAAAGATCGTATCGATTCTTATCAAAGAAAGACAGGATTAACTGAGGCTGTTCAAACAGGCATAGGCCAACTAAATGGTATTCCCGTAGCAATTGGGGTTATGGATTTTCAGTTTATGGGGGGTAGTATGGGATCCGTAGTCGGGGAGAAAATTACCCGTTTGATCGAGTATGCTACCAAAAAATTTCTACCTCTTATTATAGTGTGTGCTTCTGGGGGTGCGCGTATGCAAGAAGGAAGTTTGAGCTTGATGCAAATGGCTAAAATATCTTCTGCTTTATATGAGTATCAATCAAATAAAAAATTATTTTATGTATCAATCCTTACATCTCCTACTACTGGTGGGGTGACAGCTAGTTTTGGTATGTTGGGAGATATCATTATTGCCGAACCCAATGCTTACATTGCATTTGCGGGTAAAAGAGTAATTGAACAAACATTGAATAAAACAGTACCTGAAGGTTCCCAAGCGGCCGAATATTTATTCCAGAAGGGCTTATTTGATCTAATCGTACCACGTAATTTTTTAAAAAGCGTTCTGAGTGAGTTATTTCAGTTCCATGCTTTCTTTCCTTTGAATCAAAATTCAATCAAGTAAAGTATTAAGTTCAATTATTTTATTTGTCGTAAATAAGTAGTTAGTTTATCGGAATCAAAGTAAAAATCAGAATAATGGGGTTTTATTTGGTGACATAAAATCTAATTGTAGAAAGAATCAAAAGTTGCGGATAATTC----TTTTTTTTTTTACTAATATTTCTGATTACTAATCAGGAATATTAGTAATCAGGAAGCCTCTATAAAATAAATATAAACTCTATAAAAAGGGTGAATTCTTTCTTTTTTGAAATTAGGCAAATAAAACGAAGTTCATCTTCCCTTCTTACGTATGTATATATAATTAATTTATATATAGAAAATATAAAGTTTTGTATCTTTCTATATCTCCCGAGAATCTCGTTTTGACTGAGAATCCCTGTTGGATGAGATTCTAACAAATCTTTCGGTAATTTGTAAAAAACTTTTTCTTTATTTAATTAGAAGACAAGAACAAAAGAAGAAGAAAAAGGGAAGAATAATAAAATTCATTATCATATATCTTTCTTTCATATTGAAAGATGAATAAATCCATTATTTAGTTCTATATTCCTTGCATTTATTATAGATACTCACTTAGATATATACTTCGATCTATATTAATTATTAATTAGAATTACAATTAAATAATTTTACAATTTAATAATTAGAATATAATGATAAGAATCTAATTAAAATTAAATAATGATAAGAATCTAATTAATAATTAATTAAATTTTATTTTATATTATTATATATTATTAGATATTAATTATATACATATGATAGGAATTAATAAGAATTTAATTCTAATTCTATAATTTAATTCTATAATTCTGAATTTAGAATTCTTAATTATAATTATTA-----------------------------------------------------TAAGATATCTTTATAACAATATAATAACAGGTACAAATAGTAAATCGAGGTATTCATTCTATGACAACTTTCAACTTTCCCGCTATTTTTGTGCCTTTAATAGGCCTAGTATTTCCGGCAATTGCAATGGCTTCTTTATTTCTTCATGTTCAAAAAAACAAGATTGTTTAGATCCGATAGGATAGGACAAAATCTCATCTATTTTTTTTTTTTTTTTTTTTTTCAAAACTTAGACTTGTATCATAACCATAATACAAATATCTATTTACTGGAATATGGTATAACATGCGGCTTATGCCGAACATAAATGAAAGAGTTCTTATGCATACAGAAAATGATATATAGATAAAAGAATTCTAATTCTAGCTATTTTCAAATAGAATCAGGATTGGCGGATTCGGAAATGGAAAGTCTATGTGTATGTCGATATCTTTAGTAGGATCATGTGAAGGGGATGTTATTTTTTTAGATCTAACCAATTTGATGAATTACTCCTAAAGGTTCACATCAAAATAGTGCTAGTTGATGAGAGTTCTTTCTGAAACAAAAAGAGTAAAGTCAAATTAATTTATTTTGGCTATTCTCTCAATTCCAATAAAATGCAATCAAATCAAGTATGAGTTGGCGATCAGAACATATATGGGTAGAACTTATAAAGGGGTCTCGAAAAATCAGTAATTTTTGCTGGGCCTTTATCCTTTTTTTAGGTTCATTAGGATTCTTATTGGTTGGAACTTCCAGTTATCTTGGTAGAAATTTGATATCTTTATTTCCGTCTCAACAAATCATTTTTTTTCCACAAGGGCTCGTAATGTCTTTCTATGGGATCGCGGGTCTCTTTATTAGCGCCTATTTGTGGTGCACAATTTCGTGGAATGTAGGTAGTGGTTATGATCGATTCGATAGAAAAAAAGGAATAGTGTGTATTTTTCGTTGGGGATTTCCTGGAAAAAATCGTCGTGTCTTCCTCCGATTTCTTATAAAAGATATTCAGTCCGTCAGAATAGAAGTGAAAGAGGGTATTTATGCTCGTCGTGTTCTTTATCTGGAAATCCGAGGCCATGGGGCCATTCCCTTGACTCGTACTGATGAGAATTTTACTCCACGAGAAATTGAACAAAAAGCTGCTGAATTGGCCTATTTCTTGCGTGTACCAATTGAAGTTTTTTGAGAAAAATGAACTAAAGAATGAATGCTTTCTCAGTAGGAGAGAAAAAAGTCAAGAATCCTTTTTTTTCTATATCATAACTTAACTGAAGTTTCTTCAGAACGCTCATTCGAGCCAAAGCAGACGTATACGGAACACCCATAAAACGAAACTCTTTTTGCGGTCTTTTATGCGTATGGAAATCCACGCAATTCAATTCAGTAACAAATCGAAATAATAGATTCATCCCATATATTAAAACATTTCGAAATAAATATAAATAAATTTAGCTTTCTTATTTTAAACCCAATATTTGTTGGAATTGGTACTTTAGATCCAGATAGATCATATCTTGTAAATTTTTTATTTTTTGTCAATCGACCTTTCTTTTTATCCTTTTCTTTTGTGTTCCTTAATGACCAAACAATTGGATCTCTTATAACAATAACTATCCAATTTATGTTTTCTGTATTGTTTTGCCACTCCTTTTTGATCATCACAATAGTCTTCAGAAAATTCCCTCAATTATTCTATTCCTGACTTATGGACAGTCAGTGAAATTTTTTCGAAATATTGGATATTTTGATAGAATGATAGAAAGGGGGATTTTTTCGTCTCAAAATATAAAGAATATTCATTACTTGAAGTGATTCTTTCGGGCATTCATCGAAAGGAGGTACTTGTTTCGAATTTGACCAATTGATATATCTGGAAATAA-TTTTTTTTTTTTATTATTTCTTTTATTATTTCTTTATTCAAAGTGGATTTTTATCCTATTTCTGTATTCTTTCTAGATTCAAGGACTAACCACGGAATCACAAATAAAAAACAGTGAATAGATTCATAGATTCGATACCTTGTAATAAAACTTATGCTTGATAGAAATATTAAATTGCATAGAGTCGGCGAATGAGGTGGGTTCGTTAACAATTCACAAATAAAAAATGGTAAAAAAGAAAACATTTACTCCTCTTCTCTATCTTGCATCTATAGTATTTTTGCCCTGGTGGATTTCTCTCTCATTTAATAAAAGTCTGGAATCTTTGGTTATTAATTGGTGGAATACTAGGCAATCCGAAACTTTTTTGCATGATATTCAAGAAAAGAATATTATAGAAAAATTCATAGAATTAGAGGAACTCCTCCTCTTGGAGGAAATGATCAAGGAATACTCGGAGACACATCTACAAAAGCTTTGTATAGGAATCCACAAAGAAACGATCCAATTAATCAAGATATACAATGAGGATCGTATCTATACGATTTTGCACTTCTCAACAAATATAATCTGTTTCATTATTCTAAGTGGTTATTCTATTTTGGGTCATGAAGAACTTGTTATTCTTAACTCTTGGGCTCAAAAATTCCTATATAACTTAAGCGATACAATAAAAGCTTTTTCTATTCTTTTATTAACTGATTTATGTATCGGATTCCATTCGCCCCATGGGTGGGAACTAATGATTGCCTCTGTCTACAAAGATTTTGGATTTGTTCATAACGATCAAATTATATCTGGTCTTGTTTCCACCTTTCCAGTCATTCTAGATACAATTTTTAAATATTGGATTTTCCGTTATTTAAATCGCGTATCTCCGTCACTTGTAGTGATTTATCATTCAATGAATGATTAACAAATGATCCACTGATATTAATTCAATTATAATCTTTGTTACTTTGTAGTTGTACATAAGCAAAGCATTTAAAATCGTACTTACTCTTTTTATTTCTACCCATCCCGGGGATTCATCCTATATTATTCCAGTTAGTAAATAGCAGAATCGTGGATAGGGAACTATACTAGTGACCTACCCAATTTATTGTAGAAATTTTCGGGATCAATGATTGGACCATGCAAACTAGAAATACTTTTTTTTGGATAAAGGAACAGATTACTCGATCCATTTCCGTATCGCTGATGATATATATCATAACTCGTACATCCATTTCAAGTGCATATCCCATTTTTGCACAGCAAGGTTATGAAAATCCACGAGAAGCGACTGGGCGTATTGTATGTGCCAATTGCCATTTAGCTAATAAGCCCGTGGATATTGAGGTTCCACAAGCGGTACTTCCTGATACTGTATTTGAAGCAGTTGTTCGAATTCCTTATGATATGCAATTGAAACAAGTTCTTGCTAATGGTAAAAAGGGGGCTTTGAATGTGGGGGCTGTTCTTATTTTACCTGAGGGTTTTGAATTAGCCCCTCCTGATCGTATTTCTCCCGAGATGAAAGAAAAGATAGGCAATCTGTCTTTTCAGAGCTATCGCCCTAATAAAAAAAATATTGTTGTGATAGGCCCTGTTCCTGGTCAGAAATATAGTGAAATCACCTTTCCTATTCTTTCCCCGGACCCTGCTACTAAGAAAGATGTTCACTTCTTAAAATATCCTATATACGTAGGCGGAAATAGGGGAAGGGGTCAGATTTATCCCGACGGGAGCAAGAGTAACAATACAGTTTATAATGCTACAGCAGCGGGTATAGTAAGCAAAATCATACGAAAAGAAAAGGGGGGATACGAAATATCCATAGCGGATGTATCGGATGGACGTCAAGTGATTGATATTATCCCTCCAGGACCAGAACTTCTTGTTTCAGAGGGCGAATCTATCAAATTTGATCAACCATTGACGAGTAATCCTAATGTAGGCGGATTTGGTCAGGGAGATGCAGAAATAGTACTTCAGGATCCATTACGTATTCAAGGCCTTTTATTCTTCTTAGCATCTGTTGTTTTGGCACAAATCTTTTTGGTTCTTAAAAAGAAACAGTTCGAGAAGGTTCAATTGTCCGAAATGAATTTCTAGACTCGCGGGTTTATCAACATCAAGTTTGTAAAACGAACCCAATTCTTGTTTTGTTAGTGATTATGTATAATAAA-AAAAATGAAATTATGAAAAACCCCTTGTTTTTTTATATTCTTTTTCGACGAGATGCCGGGAATTCCTTGTACCGCATTCCTAGTCATAGTATATAGATTGTGAAGAAGACTATTTGACTTTACCCCTTCTTTTTTTTTTTTTTTTCTCCAAATTGGGAGGTGTGACGTGACTATGTTACTCTTGCCAGATTTGGATAAAAAAATTTGGAGAAAAAAAATACATCAATAGTTTTTGATTCTAATAGAATCAAATTCGACTAGATACTAGATATAAATAAGCGAGAAATAGAACGGATAAATGTGGGGAACAAATAATTCTAGGAGGGATTATTCGTCTTCCTAGTCTTCGACACAAGAAACGGAATTTTCCACACCCGTTTCTTGTGTCGAAATAATAATGATTCTTGATCCCCTTCGTCAAAGATTCCTATTCTTAGTTTCTATTTTTTCCAGACGTATTAGAACTTTTTTTTGATTTTTTTTTTTTTATTATTTACATATAATATACCTATTCTAAATAATAATAATATATACTATAAAAATACTATAACTATAAAAAGTAGTGGACAAACAAAAAAAGATAGGAAATTTTTTGAGTAAATAGAACTTTTTCAATGAACTTAT--AAAAAAAAATTCAAATTGGATGAGACACTAATAAATAGAGTAAAGTTCTATTACTATAGAAAGATTTAATCTACAGAAATAGATTATTTTATCCAATAAATCTAGTAATTCCTTCTTTTTTCTAACTTTGAAAGTATCGATAAATACTACAAGGAACAGACGTTCTGAATCAATTAATGAAGTTCATTTTTCAAAAATATCATCAGAAAAAAAAAAAAACTCTATTCCATTTTTTTTTTTGAAACATCAGAAAAAGAAATCCCCTTTGTCATTTATACGAAAAAAGATTCTGATTATTTTTAAGAACTCAACGGGATTCCCTTCTTTGTCTGATTCGAGGGGTAAAGCCCCGTTGAGTTCTTACGCTTTCATGTCTACAACTCAATTCATCCGATTACTACAGGGATGAACCCAATCCGGAATATGAACCATAAAAGAAAATACCTATTAAACCGATCACAAGAATACCAGTTACAGTACCTATTAGCCAAAGAGGAATCCTTCCAGTAGTATCGGCCATTTAACCCACTTCCCTCCACATTTCATCAAATGGTCATGCTAGAGACAAAAACAGTCATGGATAATTATGGATGAGATCCTTCCGAATGGGCTAAGAGAATTCCTATAGTTATTATTCTATTATTCTCTTTTGTTTTCTTAATTGAAGAAATAATTGGAAAATAAAACAGCAAGTACAAAAATGAGTAATAACCCCCAGTAGAGACTGGTACGATTCAATTCAACATTTTGTTCGTTCGGGTTTGATTGTGTCATAGCTCTATAATTCGGGTTAGGTTTATCGTTGGATGAACTGCATTGCTGATATTGACCCCAAAAAAGAAACGGTAGGTACAGCTAGTCCGTGAACGGCCAACCATCGCACTGTAAAAATGGGATAGGTTCGATCTATGGTCATTGGGGCCTCCTAAAAGGATCTACTAAATTCATCGAGTTGTTCCAAAGGATCAAAACGGCCAGTTATTAATGGAATTCCTTGTCGGCTCTCTGTGAAATATTCGTTTGGCCGAGGGCTTCCAAACACATCGTAAGCTAAACCCGTGCTGACGAATAACCAACCCGCAATGAATAGGGAAGGTATAGTAATGCTATGAATGACCCAGTATCGAATACTGGTAATAATATCAGCAAAAGAACGTTCTCCTGTGCTTCCAGACATGCTGAGCTCCACATATTCTTGTACAGTCAAAAAGGGATCGATTCCGTAAAAGATGAGATCAGTAAATTTTCATTTACTGAAATTGGATCTTTGTGAGATCGTCAATATTGTACCGAGGGCGTCTTTAGAGTATACCGAATCAGTATAGCTATCCTTCTTCTGACACAGCAACGAACGCAATTTCAATCAATAGTGAAAGAAAGTGCTAAATAATTTCTTTCTTCCTTTCCTTGTTGCTTGTCGATATAAAACGATGTCCCACTCAATAGAAAATTCTTCAAAATAGTATATTTTTCTCCATTATTAGCTTCGGGCTAGAAACTGAAGATCCGGTAAAATGTGAATCTGACAAGTCGGTTTTTAATAATTCCTGAAAGGGATTATTATATTTCTACAATTAAGTAGATGCTACTTCTTTTCGTAGTAGAAGCACTTTTTGTTGGAATCCTTTTTT--TTTTTTCATTTTAAGGAATTGGTTAGTCGTCCAGTAACAAGTAAGATCAGTAACAAGTAACAATAGTAGATAGTATTCGATGAAAGAAAGAGAACAAAGAATAAAAGAATTGTAATCAATATTCGTGATGTATGCATTGTTGTATTAGATCGAGATTCAAAGGTTCTTTCTTGACCTAACTACAAGGATAAGGCTTTATAATATCGAAAGATAAAATGTAGAACCTATAATATAAATAATATAAAAGAAAAGATACTAGGAATTACTAGTCTTGGAATCCAGTTTTGGACAAAAATAAAGATTTCGAATGATCGTGTAATAACTTTTTTCTTCTCATTCATTCAAGATATTATGTGAATGAACCCGCTATTGAATCTAATGAGTTAAAATTAACGTAAAGTAAAAAGTAACTGTTCATTTTAAAATAGAAAATGGATTCGATACAATTAAAT-AAAAAAAAAAAAAAAATGATCAAACAAAATAGAAAGAATTTTCCAATTTTATAGTGATTCAAAAAGAGTTTAATTTTTGAATAAAGTTACACGACATAGTTCTTATTATTACTTTATAGTTTACTCAAGAGTTGCTCAATGAATCTGTTGATTGGAATTACGGTATAGGTAGATGTCACAAATGATGAATCAATTTATTTTTATACGCCTGTCACTTTATCTTTGCTTTTTTAATGTTGTCTATAATGATTGAAGAATCAAAAACTTTCAATTGAACTTATTCTTTCAATTGGTATTTTGCTTATCCTCCTATCTTGGAAACTAACTTAGGTAAGTGCTTTATAAACATATGTATAAAAAGAATTCATTTAGCTCCTTCATGCCTACTATAACTAGTTATTTCGGTTTTTTACTAGCGGCTTTAACTATAACCTCAGCTCTATTTATTGGTCTGAGCAAGATACGACTTATATGAAATTCATATTTGAAATGAATGAAATAAACAAATCATAAAAAGAAATCTTTATGTGGGATTCCATGTATTCTATAGTTACTTACCGTGTCAATTGCCAATTCTCGGTCATTGAGCTTTATGGCAATTCGGATTAATATTTAGGTATAGATATTACCTCTTTTTTTTTCCTTTCAAACAAATTGAAATGATTGAAGTTTTTCTATTTGGAATCGTGTTAGGTCTAATTCCTATTACTTTGGCTGGATTATTCGTAACTGCATATTTACAATACAGACGTGGCGATCAGTTGGACCTTTGATTAATTAATATCT--TTTTTTTTTTATTGACCTCCTCCTTTCTTTAATCTACAGGAGGTCAAATTAAAATTGCTGTTCAAGTTAATGAAGCTTTTTCAGTCTAATTCGATCTAGATCTACGAAGAGCAGAATCACGCTCTGTAGGATTTGAACCTACGACATCGGGTTTTGGAGACCCACGTTCTACCGAACTGAACTAAGAGCGCTTTCAGATAAGACTGTAAAGAAAAAGATGATTTTTGTAACCCCAATACATCTTGTATGCATATACTATATAGTAGTATCCTAAAAATGAAATATTATGTATGTCAAAAATTAATTCATCTCAATTGATCCCTCGTTACTGCTCAACAGAGAAGTAATAGGTAGGGATGACAGGATTTGAACCCGTGACATTTTGTACCCAAAACAAACGCGCTACCAAGCTGCGCCACATCCCTTTAATTGTCTACAGTGTCATTGTAGAAAATTCCCGTCTTGTTTTCCACATCCTTATTTCTTCCATTGATATACACAGTTTATCTTGCTAGTTCTTCTTTTTGGTCTCATATAACATATAATAATAGTAAAAGCCTTATATATGAAATACGGAACCTACCATGAGTAATGAGTAAAAAGAAATGAATATTTTT-GGGAATGCTTGGGAAGAAAGGGACGTATTTTTTTTTTTTCTGTTTTAATTAAGCAAAAGAAAATCCTATCTATCGGATTGTTGTACATTTCAATTTGAATTAGGGATTCCGTGTATAACTACAAGTGCCCGTTAACTACATATGCATCGGATCATATATGTATTACCATTAATTATGTATTAGAATAAAATAAAGAAGGAGGTTTTTTAATGCGAGATTTTAAAACATATCTCTCTGTGGCACCGGTACTAAGTACTCTATGGTTCGGGTCTTTAGCAGGCCTATTGATAGAGATTAATCGTTTTTTTCCGGATGCGTTGACATTCCCCTTTTTTTCATTCTAGTTATTGACACGGGAAGGAATGAAGAAGATTAAAGATACAATCAAATCTCTGTGTGACTAATCCCTCTCCCCCTCGTTTCTCTTTTTTCCCTTTTTTAGAATAAGAATAAGGGAGGAAAGAGAAAGAATAAAAGTGGATTCGACATTTTCGAAATTCGAGTTCAAGTTCGAATGAAATTTAAATTAATAATATAGGTAGAACGTAAAATTTTGGTCCAGGGCAAGAGTATTATACAAGATACTTAAATGAAATACTGTACTATGATTAGAAATATAGTTTCGAAATCATTGTATTACTTATTATTTACTATTACTTTATTGATTACTTTATTGATTGCAATGAAATCTTTCATAATTGGATTTCGAATTAGTAACTTCTA----TTTTTTTTTTCTTCCTTTCTTCTTCTTCGTTTCGGATCAAAAATAGAAGAGTTGAGTAAATAAAAAAAATCCAAAGGAGGTTCATGGCCAAGGGTAAAGATGTTCGGGTAACAGTTGTTTTGGAATGTACTAGTTGTGTCCGAAACGGTGTTAATGTTAATAAGACATCAACGGGCATTTCCAGATATATTACTCAAAAGAATCGACACACTACGCCTAATCGGTTGGAATTGAGAAAATTCTGTCCCTATTGTTCTAAACATACAATTTATGGGGAGATAAAGAAATAGATCGAACCCGAGCACCTGTGTGTCACCCTTCCAAGGGAGGGGAAAAAACAACATTATATATAATAACATATTTAATAAATAACCAAAGCAAATCCTATTTATTAATTTATTTTAATTGATTTTCGATCTTACCGAAATCGAAATAGGATTTTCGCAATAAGGAATAAATTAAACAAACTATGGATAAATCCAAGCGACTTTTTCTTAAATCCAAGCGATCTTTTCGTAGGCGTTTACCCCCGATCCAATCGGGGGATCGAATTGATTATAGAAACATGAGTTTAATTAGTCGATTTATTAGTGAACAAGGAAAAATATTATCTAGACGAGTGAATAGATTGACTTTGAAACAACAACGATCAATTACTATTGCTATAAAACAAGCTCGTATTTTATCTTTGTTACCTTTTCTTAATAATGAGAAACAATTTGAAAGAACCGAGTCGACTTATAGAACTACTGGTCTTAGAACCAGAAATAAATAGGTTTACTCTTTCTTCAATTGAATCAAAATTCCAATCTGAACTCAAACGCATTTTGTTCGAAAAATACGAGAATCCAGATTTGATTATCGTGTCATAAGAATAAAAAAATCGGGGAAAACCAAGAAATATTTTTTTATTGAGCGTGTTCATTTATTTTGACTACTTTATCATATTTTATCATATTAATTTCTACTCTCCCTTCCCGGAGTTCATTCTCCGGGGAACTCTGTTTAAATTATTCCGGCGGATTTCTTACAATCTAATTATTTTATGATCTCGTTGGAAATCGTATAAAGACAATTCTTATTTAATATAGCTATTTGCGCAAGTATTTTACGATTAAGAAGCACCCGTCTTTTGTGCAGATCGTGTATTAATCTACTATAACTATAGGATACCCCTCTTTCGCGAATTACTGCATTTATACGAGTGATCCACAAACGACGAAAATTTCTCTTTTGCCTATCTCTATCCCGATGAGCCGAAACCAAAGCTCTTATTTTCTGTTGAATAATAGTTCGAGTAAGTCTTGAATGAGCCCCTCGAAAGGTTGATGCAAATAAACGAATTTTTGTTCTACGTCTTCGAGCTATATATCCCCGTCTAATTCTGGTCATTGAATAAATGAAATGAAACTTTGATGAATAACTAATTGATTTCCTTTCTTTCAGTTATTCTTTTCCCCCTTCTTAGTCTATTAATAACAAAACGGATTTTTCCAATGTATAAAATAAAAATTCCAATGGCTTTGGCTACTATAACCTTCCCGACCACAATTTTTTTCTTTTTCGAAAATACCGAGAAAAAGAAATTGTATTCTACTAGGTATCAAAAACATAGTAAATAAAAAAGTAGTAAATGGATAAAGAAATAGTGGGTTCCATCGTTTCTATGGTTACTTCTTAAACGGTGAGGTCTTCTCTATACACCGGAGCCTCTTACAGAATTGAATCAACCTTATTGGTAACTTGTACAGTTCACATTCTTTGGCTCTACCCATGAATTATACAGTAATAGGTCTTTCACAACGAGATCTACCTATACAGTAACGGTATTTAATTATGAAGGTTAGCTGGTTAGCTGACCCTGTGAGTCCGTTCTTTCAAGAGCGGTAGTTTAATCTTTCTATTTTTTTTTTTTTTTTTATTTTTAATTAGGATTTTCCCCGCTTAATGGATAACCATTCGATACCAATGGGGAATTGTTTTTCATCTTAAATTGAGTTGATTGGATTTGCACCAATGGAAACCATAAATTTCATACACAATAGAGGGATATGATCAATTTTATTATTTTTATTAGATAGTGGATGGAGTTCTTCCATTTTATCCTATTCATCGGTACTGATCATTGATACTGGAAATTTTTTTTTATTTTTTTTTTT---------CCAGCCCATGATCTGAACGAGTCGCACATACACCCTAGTACAAGTTCCTCGACGCTGAGGGCATCCCCGAAGAGCGGGGGATTTCGTGACATTTTTGATTGGCTGTCTTGTATTTCTAATAAGTTGTTTAATAGTTGGCATGTTGAATCGTATACATAATGGGCTGGTTTAGATCGATCCTAACCGGATGATTATGAATTACTTCTATTTAATAGAATATTAAACTCGGTAAGAAGATAAAATCTCCAATCGCAGATTTCGTGAAAATCCATTCTATTTTCATTCAGCTGCTACAAGATCAACAATTCCATAAACTTGGGCTTCTGTTGCTGACATAAAAACATCTCTTTCCATGTCTTCGGATACAACCCATAAGGGCTTGCCCGTTCTTTGTACATAAACCCTTGTGATGGTTTCACGCAGTTTTAGCAATTCTTCCGCTTCCAGGATAACTTCCCCCGTTTGTGCTTCATAAAAAGAACTAGCAGGTTGATGAATCATTACCCTGATGATATAACATAAGAAAAGGTTCCTCTATCTCGCACAATGAAGTGAAGAGAAAAGAAAAATAAAGAATAACAAG--AAAAAAAAATAGGAACCGTACGGGCATCTTTTGTGCATTGCATACGGCTCTACAATAAGATTGATCTTTACCCTCCATCGAAGAAAGAGAAAAATAGGATCTATCGGACTCATATTGTTAAATGATCAAATTACCACCCTTCTTTTCTTTTTGGAGGAGTTAAAAAATACTATGATGGTTCCGTTGCTTTATATATTTATTATTTATTTTTTGTATTTATTTGTCTGTGATTCAGCAATCCCAAAGTTTCTTTTTGATCCGATCAAATAAAAAGTAAAGAAAAAAGATTCTTTTTTTTTTTTTCGCACTCTTTCATACCATAAATATTGTTAAGAGCTCTATGGTATGAAAACAAAAAAGTTTGTGACGCTGAACTGGACTCCCGATAGATAAAATAAAATCGGAAATACCTTTATAATCTCATACTACTCTCTCGATATATAATCTAATGTTTTGAAAAAACAATAAAAAATTTTCTCATATCGAATTCGAAGTGCCATGCTATTTTTACTTAATATTATATTCATATTTCATATGGCGAAGGCATAGTCTTTTTTTTTTTTTTCTCTCAAAAAACCCCATTGGCGCCAAGCGTGAGGGAATGCTAGACGTTTGGTAATTTTTCCTCCAACCAGGATAAAAGATCCCATTGAAGCAGCTAATCCCATGCATATTGTCTGTACATCGGGTTGCACAAATTGCATAGTATCATAAAGAGCTACTCCAGGTACTACCCATCCGCCAGGAGAGTTTATAAACAAATACAAATCTTTGGTATCATCCTCCATACTGAGATATACCATAATACCAATAAGTTGATTCGAGATTTCGCTATCAACCCCTTGGCCTAAAAAAAGTAATCTTTCGTGATAAAGTCGGTTGATTAGGGTCAAATTGTATCCCTTAGGAACCGTACATGCGCCTTTTGACGCATACGGTTCAAAAAAAAATTGCGAAAAAGAATCAATGTGTAGATTCCAACTCTCTTTCTTTTTTCATAGTGGGCTCTTTATAACTTTTAATGAAAGGACTTTTTCTTCGATTTTTCGATAAAGATGCTTTTTGGCCCCTTTCCTTATAAGAAAACCCTTATAATAATATAACAAAAAAAAGAATTAAAAACTTATCGAATTAACTTTTCATTGATGTATTGTTTCATCGAGATCCAATCCAAATCACGATGTCATTTTCTTGTTTCTGAATGGGCCTCTTCAATCTTTTTAGGTTTATGCTCTACTCCGGGTAAAGATCTTCCCGATTTTGATTTGCACATATAGGACAAATGCTCCCCTTACCACTGCTTTTTGCTATGACTTCCTTTTTTTTAATTCATTTCATGCTTTCTGCCAAATATTTGATGCATTCATCCATATTACTCGATTGATTAACGGTTTGAGATCACTTTTCTTTATAAATAGGAATCGAGTCGTTTATGATAAAAGTATTAATCATATAGATTCCCAATTGGATTTTTTTTTTTAAACGGAGTCTGGATACTTCATTTTTTTAGTCCAACCAAGCCAACCATAAATTATTCTAATTGATAATAATAATAATATTAATTCCTCCCAAAAAGGGATCTAATTGAACTTCACGCTCCAAATTTTTGACGATTCAATTAATCTTTCTTGTGGGCGAAACAGAGGATATCTCGATCGGGAGAGAAAATGGGGAAATCCCATATGACCCAATATATCTGACAAGTCGCACTATACGTCAATCCAAGAAAAATTTTCATCTCCAGGAATCCGAAAAGGAACTTTTGGAACACCAATAGGCATTAAATGAAAGAAAAAAGAACTAAGTACTATATTTCACTTTGATATGGAAACGTAACAATGGATTTATTGTCTTTATATTAAAATATGGGCCCTTATTTTAAACATAGATTATAAAAATTCATACATAATAATATAAAGGAAGACAGAATGAATAAAGGAAAATTATTACGAATAGGTCCTTCTAATGATGAAGGAGTATAGGCGCATTCCTTCATAGAAAATAGTATCAACCCCCCATTGCGTATTGGTACTTATCGAGTATAGAATAAATCTGCTTCTCTTTGTTCCTACGAACAGAATTGTTCCATTATTATCAACAAAATAAAACAAATATTAACCCTTGCTCCAAGATGATCCACTGAACAAGGGAAATCCATAGTATAGTCGTAGTAGAGTGATTTTCAATGCAATAAAGTTACGTAGTGTCTATTATTCTTCGATAAAGGGGTATTTCCATGGGTTTGCCTTGGTATCGTGTTCATACTGTTGTGTTGAATGATCCCGGTCGGTTGCTTTCTGTCCATATAATGCATACAGCTTTGGTTGCTGGTTGGGCTGGTTCAATGGCTCTGTATGAATTAGCAGTTTTTGATCCCTCTGACCCTGTTCTTGATCCAATGTGGAGACAGGGTATGTTCGTTATACCTTTCATGACTCGTTTAGGAATAACCAATTCATGGGGCGGTTGGAGTATTACAGGAGGGACTGTAACGAATCCGGGTATTTGGAGTTACGAAGGTGTGGCCGGGGCGCATATTGTCTTTTCTGGCTTGTGCTTCTTGGCAGCTATCTGGCATTGGGTATATTGGGATCTAGAAATATTTTGTGATGAACGTACAGGAAAACCTTCTTTGGATTTGCCCAAGATCTTTGGAATTCATTTATTTCTCTCAGGGGTGGCTTGTTTCGGTTTTGGTGCATTTCATGTAACAGGCTTATATGGTCCTGGAATATGGGTGTCCGATCCTTATGGACTAACAGGAAAAGTACAACCTGTAAATCCGGCGTGGGGCGTGGAAGGTTTTGATCCCTTTGTTCCGGGAGGAATAGCCTCTCATCATATTGCAGCAGGGACATTGGGCATATTAGCGGGTCTATTTCATCTTAGCGTCCGCCCGCCCCAACGTCTATATAAAGGATTGCGTATGGGCAATATTGAAACCGTTCTTTCTAGTAGTATCGCGGCTGTCTTTTTTGCAGCTTTTGTTGTTGCTGGAACTATGTGGTATGGTTCAGCAACTACCCCCATCGAATTATTCGGGCCCACTCGTTATCAATGGGATCAGGGATACTTCCAGCAAGAGATATATCGAAGAGTTGGTGCTGGGCTATCCGAAAATCAAAGTTTATCAGAAGCTTGGTCTAAAATTCCTGAAAAATTAGCTTTTTATGATTACATTGGTAATAATCCGGCAAAAGGGGGATTATTCAGGGCGGGTTCAATGGATAACGGGGATGGAATAGCGGTTGGATGGTTAGGACACCCTATTTTTAGAGATAAAGAAGGGCGTGAACTTTTTGTACGTCGTATGCCTACTTTTTTTGAAACATTTCCAGTTGTTTTGGTAGACGGCGACGGAATTGTTAGAGCTGACGTTCCTTTTAGAAGAGCAGAATCGAAGTATAGTGTCGAACAAGTGGGTGTAACTGTTGAGTTCTACGGTGGCGAACTCAATGGAGTCAGTTATAGTGACCCTGCTACTGTGAAAAAATATGCTAGACGTGCTCAATTGGGTGAAATTTTTGAATTAGATCGTGCTACTTTGAAATCCGATGGTGTTTTTCGGAGTAGTCCAAGGGGTTGGTTTACTTTTGGGCATGCTTCATTTGCTTTGCTCTTTTTCTTCGGGCACATTTGGCATGGTGCTAGAACCCTGTTCAGAGATGTTTTTGCAGGTATTGACCCAGATTTGGATGCCCAAGTGGAATTTGGAGCATTCCAAAAAATTGGGGATCCAACTACAAGAAGACAAGTAGTCTGATACAACATTGCTTTGGTATCTTTCGCTTCTATTTTTTTTTTTTTTATTTTTGTGATTTGACATAGAATACCAGAGAAATCTTGATTTGAATCACTGCTTTTCTTTGACTCCTATTCTTTCTTTATCCGAAAGATGATCCCCCCCAAAAAAATAGGTATGGAAGCTATAATTGTAAACCACGATCGAATCTATGGAAGCTTTGGTTTATACATTCCTCTTAGTCTCGACTTTAGGAATAATTTTTTTCGCTATCTTTTTTCGAGAACCGCCTAAAGTTCCAACTAGAAAGATGAAATGATTTGATTTTTCATTATTTCAATTGAAGTGACGAGCCTCCCAATCCAATATTGGATTGGGAGGCTCGTCACTTCAATTAGTCCCCATGTTCCTCGAATGGATCTCTTAGTTGTTGAGAAGGTTGCCCAAAAGCGGTATATAAGGCATACCCGGTAAAACTTACAAGTAAACCAGATATAAAGATGGCGACTAGGGTTGCTGTTTCCATTATTATATAATTTCAAGACCACAATGGATCTATGATAAGATCGTTTATTTACAACGGAATAGTATACAAAGTCAACAGATCTCAATGAATACAATAGGATTTATGGCTACACAAACTGTTGAGAACAGTTCTAGATCTGGTCCAAGACGAACTATTGTAGGGAGTTTTTTGAAACCATTGAATTCGGAATATGGTAAAGTAGCTCCTGGATGGGGAACGACTCCTTTGATGGGTGTCGCAATGGCTTTATTTGCGATATTTCTATCTATTATTTTGGAGATTTATAATTCTTCTGTTTTATTGGATGGAATTTCAATGAATTAGATCTATAAGAACCACAACGTCCTAGCTTTTAATACAAAATGAATCATTTAGAGCTCGGATTTCTATTCCATTCTATTTCGGTAGTTCGACCGCGGAATTTCTTTGTTTCTGTATTTCCGGAATATGAGTGTGTGACTTGTTATAATTGATCTTATTTATAGTACATAGAATGGGCCTGTCATCTTGATAGAGATGGTTCTACTTCGTCGGATATTTATTCTAATATCTGGAACACGGAATATATGAAATAGATTAAGAAATATTTGAACTATGATTCATACTTAATATTCAGACCTTGCGGCCGGATTCAAAAAAAATTTTCAAAGAGTTCGAATTTAGAAATCGAAAGATTTTTATTCTTTCAAACCCCTATTTATGCTTATTTTTTTTGACCAAAAAAAAGACAAAGGTTTCTTTGGATTTTTAGTCATTCTATCTATTCATGGAATAAGCGTGATGATCCAAAGGTTCTTACTCATGGAATTCTTGGGCTTAGTTTAGGGTTTTTATTGAATCATCGTGGTTCTAGTATGAATCTGAGGTTTGAATCGATTCATAGGGTCTTAACAAGAAAATTCCTATCAATAATAATAAAGAAAAAAATCGTAAAGCCATATTATATTAAAATACCAATCAAAGAAAAAGAAATAGGAAAAAGAAGATTCAAGAGGCCTGTAAGGATCAAGATAAAGACAATTGAGCCAACTTGATATTTTGGCATTATCGCCGCAAAGAAGAACTTTCGGATTTTTCTTACTTCATATCTTCAGAGAAGATTGAATCAGAGATTAAGAAGTTTAAAACTTTCTATTACATATCCGTTTCAACTAGTAGTTGGGTGTTTTCTGCTTGAGCTGTACGAGATGAAATTCTCATATACGGTTCTCAGGGGGGGAGTCTTACCTATCTCAATAAAGTTTATGATTGGTTCGAAGAACGTCTAGAAATTCAGGCGATTGCAGATGATATAACTAGTAAATACGTTCCTCCTCATGTCAACATATTTTATTGTCTAGGAGGAATTACGCTTACTTGTTTTTTAGTACAAGTAGCTACAGGGTTTGCTATGACGTTTTACTATCGTCCGACCGTTACTGATGCTTTTGCTTCTGTTCAATACATAATGACCGAAGTTAACTTTGGTTGGTTAATCCGCTCAGTTCATCGATGGTCGGCAAGTATGATGGTTCTAATGATGATCCTGCACGTATTTCGTGTGTATCTAACCGGTGGATTTAAAAAACCTCGCGAGTTGACTTGGGTTACAGGCGTGGTTCTGGCTGTATTGACCGCATCTTTTGGCGTAACTGGTTATTCCTTACCTTGGGACCAAATTGGTTATTGGGCAGTAAAAATTGTAACAGGTGTACCTGAAGCTATTCCTGTAATAGGATCGCCTTTGGTAGAATTATTGCGCGGAAGCGCTAGTGTGGGACAATCCACTTTGACTCGTTTTTATAGTTTACACACTTTTGTATTGCCTCTTCTTACTGCCGTATTTATGTTAATGCACTTCCTAATGATACGTAAACAAGGCATTTCCGGTCCTTTATAGAGAAGATATATCATTGATATTTGTAATCAATCATTTATCACTTAGGGGAGTAACAAGACTATTTCATTGCTACAAATATGGATTATTGAAAAGAATAAGACATGTATTTGGATATTTCCCTTCAACCCCGCAATATTATATTACTTTGAATAGTTGAAGGGAATTCTCCGAAGAGAAAATGGATTATGGGAGTGTGTGACTTGAACTATTGATTGGTCTGTGCAGAGATATGCCTTTATCTATCTGCCACATTGGAATTAACAACCAAATGTGTCTTTGTTCCAACCACCGTGTAAGCCCCATACAGAGGATAGGCTGGTTCGCTTGAAGAGAATCTTTTCTATGATCAGATCCGAATCATGTCCTACATGAGCAGGCTCCGTAAAATCCAGTAGAATAAGTGAAAAAGATAAACTATAATCATGATTATGGTTATTTCATTTATTTAAGATTGAATAGTATGGAAATGTATTCATTTCCTATGCATTGATACAATCTATGATACTATCGGAGTGAAACACGAGATCTAAAGAAGAACAGAGGTTAGACTATATTAGTAACAAGTAAACCCTTTATGTGTGTATGTAAAAAGTATCCAAATATTTTGGGGATACGCATCAATTGCAAGGTCTGAGACGACCCAGAAAACACTTGATTATATCATGATCAACTTTGTAAGCCTACTTGGGTATTGAGTATTTACTTGTAAGAACTAAATTCTTTGCAATAGATAGTTGCAACTCTGGAAAAGGAAATCTGGTAAAATGTTTCTTACAAAGAACCAACCATTCATATTTCATATATATATATGCATATATGCGTAGATATAGATACCATATAGATTTTAATCGATTTTATAACATATCGATTTTATATGGATCCATTTGGTTCTTTTGATTCTTGCTCGAGCCGGATGATGAAAAATTATCATGTCCGGTTCCTTCGGGGGATGGATCTATAAGAATTCACCTATCCCAATAACAAAAAAACCTGATTTGAATGATCCTGTATTAAGAGCTAAATTGGCTAAAGGGATGGGTCATAATTATTACGGAGAGCCCGCATGGCCCAACGATCTTTTATATATTTTTCCAGTAGTAATTCTAGGTACTATTGCATGTAACGTAGGTTTAGCGGTTCTAGAACCATCAATGATTGGTGAACCAGCAGATCCATTTGCAACCCCTTTGGAAATATTACCTGAATGGTATTTCTTTCCCGTATTTCAAATCCTTCGAACAGTACCCAATAAATTATTGGGTGTTCTTTTAATGGTTTCAGTACCTGCGGGATTATTAACAGTACCTTTTTTAGAGAATGTTAATAAATTCCAAAATCCGTTTCGTCGCCCAGTAGCAACAACCGTCTTTTTGATTGGTACGGCAGTGGCCCTTTGGTTGGGTATTGGCGCAACATTACCTATTGATAAATCCCTAACTTTAGGTCTTTTTTAATTTTTATTTTAAATTGATTCATCAACTGTGAAATAAAATAAAAAATTATGACGTGTGTATCTAGGGAATAATCGCTTCAAACTTCAAAGTGAATTCTCCCTAGATACATCTATCTATTCAATAAAATTCGGGCTCTAGCCTGAATATATGGATTGTGCTAAAGATCTAAAAACCACATTTTTTTTTAGAAAAAAAAAAAAAAAAAGATGAAATAAAAAAATCCAATGGATTTAAAATTTATTTTTCAGTAAATAAATTTCAAAAATGCTTTTCTAGAATGCCCAATATCTGTTTTACATCTTCGGTACGAAAATGTTCAATTTTCATAAGATCTTCTTGAGTGTTATTCAAAAGATCCAATAATGTATATATATTGGATCTTTTGAGGCAATTATAAATTCTGGGAGGCAATTCTAATTGGTCAATAAAAATATATTTCAATGCTATTTTTTTTTTTTTTCTTAGTTTAGACAATTTATCATGAAAGGTAAAAAGAGGTAAAGTAACCTTGTGTTGATTGTCATCTAAATGTAAGTTTTCTTCTTCTCTATGGAAAAAGGGAATAAATAAATCAATCAAATTCCGGGAAGCTTCATGAAGTGCTTCTTTAGGAGTTAAACTTCCATTTGTCCATATTTCGAGAAAAAGTATCTCTTGTTTTTCATTCCCATTCCCATAAGAATGAATACTATGATTTGCATTTCGAACGGGCATGAATACAGCATCTATAGGATAACTTCCGTCTTGAAAGTTATTTGGACTTTTTATACGATATCCGCGATTCCTCTCAATTTGTAAGCCAATACACAAATCAATGGGTTCCGTCAAGCTAGCTATATGTTGTGTATTATCAACGATTTCCACAGAAGGTGGTGAGATGATATCTTGAGCAGTTACATATCCAGGACCCTTGACATAAATAGACGCGTTACAAGTTCCATATAAATTACTTTTCAATACTATTTCTTTCAAGTTCATTAAAATTTCATGTACGGATTCTTGAATACCCACTATGGTAGAATATTCGTGTGGTATTTTCTCAAATTTTGCGCGTGTGATACATGTTCCTTCTATTTCTCCAAGCAAAGCCCTTCGCATCGCAATGCCTATAGTGTCAGCTTGACCTTTCATAAGTGGAGACAAAATAAAGCGTCCATAATAAAGGCGTTTACTGTCTGTCCTTGATTCAACACACTTCCACTGTAGTGTCCGAGTAGATACTGTTACTTTCTCTCGAACCATAGTAATATTTTTTGATCAGATCATTGAATCGTTTATTTCTCTTGAAATTTCTTCAATGTTTATTTTTACACACGTCTTTTTTTAGGAGGTCTACAGCCATTATGTGGCATAGGAGTTACATCCCGTACGAAAGTTAATAGTATACCACTTCTACGAATAGCTCGTAATGCTGCGTCTCTTCCGAGACCGGGACCTTTTATCATGACTTCTGCTCGTTGCATACCTTGATCCACTACTGTACGAATAGCATTTCCCGCTGCGGTTTGAGCAGCAAAAGGTGTCCCTCTTCTTGTACCCCTGAATCCACAAGTACCGGCAGAGGACCAAGAAACCACCTGACCTCTTACATCTGTAACAGTCACAATGGTATTATTGAAACTTGCTTGAACATGAATAACTCCCTTTGGTATTCTACGTGTATTCTTACGTGAACCAATACGTCCATTCTTACGTGAATTAATTCTCGGTATAGTTTTTGCCATATTTTATCATCTCATAAGTATGAGTCAAAGATATATGGATATATCCATTTCCTGTCAAAACAGATCCTTTTTTTATTTGTACATCAGGTCTTTTAGAGAGTCTCTTTTAGATTATCCTTGTCTTTGTTTATGTCTCGGGTTGGAACAAATTACTATAATTCGTCCCCGCCTACGGATTAGTCGACATTTTTCACAAATTTTACGAACAGAAGCTCTTATTTTCATATTTGACATTCCTTACCTTAGTTTTGAATCTACTTCTTGGAAGAAAATAAGTTTCTTGAAATTTTGAATCTCGAATCGTATTCCCATGGAAAGGAATGTTAAAGTTGAAAACCGCCTAATCCTTCGAATCCTTGTTGCGTAGTCGATAAATTATACGCCCTCTGGTTGAATCATAACGACTTACTTCAATTTTGACTCTATCTCCTGGCAGTATCCGTATAAAACTGCGTCGGATCTTTCCTGAAACATAACCTAGAATAAGATCCTCATTATCTAAACGAACCCGGAACATACCATTGGGAAGCGATTCAGTAATTAAACCTTCATGAATCCATTTTTGCTCTTTCATTCCAGGTAAAACCTCCTTGAAGTATTAACTAATGGAGGAGGAACGAGATTAGACAATCTGCCCTTTTTTTTTTCCACGAATAGGAAGTTTCAGATCCAATTCGAATATGAGAAGTATTACCATATATAACACAAAATTTCTCCGCCGATTCCTTCTAGTCTAGCCTCTCGGTCTGTCATTATACCTCGAGAAGTAGAAAGAATTACAACCCCTATTCCGCCTAAAATTCTAGGAATTCGTTGATAGTTAGAATAGATTCGTAGACCAGGTCGACTGATCCGTTTTAAATTTAAAATATTTGTATATGGCCTTTTCCTATTCCTTCTATGTCGCAGGGTTGAAACCAAAAAATATTTGTTGCTTTCTCGATGTTTCCTCACGTTTTCGATAAAACCTTCTAGTAAAAGGATTTTAACAATGTTTTCGGTGATATTAGTAGATGCTATTCGAACTACTCTTTTTCTATCCATGTCAGCATTTCGTATAGAGGTTATTATATCAGCAATAGTGTCCCTACCCATGATGGACTAAAATAATTGGTACCTCCAAATTTTGATATAATCAACATGTTTTTCTTTTTTTTTTTTTACTTATTTTATTTGTTTTTGTTTATGAATATAAATTTGTAAAGGTATATGCGTGAGACACAATCTACTAATCAATTTTAGTCTATTTCTTTCCAATACCCTACTAGAACCATATCATGGTCTCATCTTATATTATAATACTTTTATAACACCTCGGGAGCCAATGAAACTATTTTAGTAAACTTTAGCTGTCTCAATTCCCGGGCGATTGCCCCAAAAACTCGAGTTCCTTTTGGATTTCCTTCTTGATCAATGACAACTGCAGCATTGTCATCATATCGTATTATCATACCGTTGTCACGTTTGAGTTCTTTACAAGTACGTACAATTACAGCTCTGACCACTTCTGATCTTTCTAGGGGCATATTTGGTACTGCTTCTTTAATCACAGCAACAATAACGTCACCAATATGAGCATATCGGCGATTGCTAGCTCCTATGATTCGAATACACATCAATACTCGAGCCCCACTGTTATCCGCTACATTCAAATGGGTCTGGGGTTGAATCA-TTTTTTTTTATCTGTTCTTTCAATGCAAAGCAAAGGGCGAAG-AAAAAAAAGAAATATTCTTTGTCCAAAAAAAGAAGCTGCGATTTTTTCATTCCCAAGATCTATTTCCTTTGGTTCTACATACTTATCCCGAAATAATAAATTGAGTTCGTATAGGCATTTTGGACGCCGCTATTGAAATAGCTTTTCTGGCTATATTTTCTGCTACTCCGCCCATTTCATAAAGTATTCGACCGGGTTTAACAACAGCTACCCAATATTCAGGAGATCCTTTCCCCGAACCCATACGTGTTTCTGTGGGTCTTACTGTAACTGGTTTGTCTGGAAATATACGTACCCATATTTTTCCACCACGACGCGCATTTCGTGTCATTGCTCGCCGCCCGGCTTCTATTTGTCTAGATGTGATCCAAGCGGGTTCAAGTGCTTGAAGAGCATATTTACCGAAACAAATATGATTACCTCGATAAGATATTCCCTTCATTCTTCCTCTATGTTGTTTACGGAATCTGGTTCTTTTGGGGTTATAGTTGATGGTTGTTTCTTATTTCCATCTCTACTACAGAACCGGACGTGAGAGTTTCTTCTCATCCAGCTCCTCGCGAATAAAAGGGTTAAAAATGCTTAATTTTCATTTAGATATAATTTAAAATTTGAATTAAGATATACATCTATTTTATTTAATGAATAATAGATTCAATCGCGGGATTCTTTGAGATTTTTTCTAATCGATTAGTAATTTGTATACCTTGTTTGGATATTTTGGATATATATAACTAAACATATTAAACATATGTTTCTATTCATAGTATTTATATTTATAAATAATATTTTTTTTTTTATAACGTTATAACATAACAATTTTATTTTTGGTTTGCCTTTTATCATATTGGATTGCTCAAAATTTAGCAATTCAAGAAAATAAAGTTTTCGCGGGCGAATATTTACTCTATATTATATTGATTTCAGTTATAGGGTTATCTCATGACTTCTCAGAATAGATGAATTGATTCCCGGTTACTTTCGCCATCCCGACCAATGAATCATTAGGATTCGTTTTCAATAGAATTTTCTGCATTCACGGGTTCCATCGTTCCCATCACTTCTTGTTTAATTTAATGGTTAGGTCTGAATTCTACAATGGAGCTCTTAATGAAATTTGTTCCTGAGTCAATCTTCTCAATCTTTATTGGCTCGAGGCTCTTGATTTTTTTTTTGTTCTATTCTATGAATAGATTCATTTAATTATGGATGAACATTGAATTAGGGATAAATCCGTATTGATGCTTTATTACATTGTTTTTTATGAGATGACTCATAGACCTTCCATATTTGAGTTCTATATCATTGATATTCTTTTTCTCTCTTTCTCTCATCCTTCTATCCACATCTTTTTCGCTATTTCGCTTCACAGCTTAGAATCAGATTTATTTTTCTTTTGTTTATTTTATGCAAAACAAATTTCAGTTGCTACAATGATATGACCAATATATCATATCTTGACTGTTTTTTGGATTCAGATAATGCGAAGTGATGGGTTGGTTATTAGTTCTATAGTTATTAGTTCATACTATAGGGGCTAGGGGCTGGTTTTTTTTAATCCTAACCCT-AAAAAAAAACCAACGAGTCACACACTAAGCATAGCAATTATATCAAATGGTCAATCGAATTTTTATTCAATCCTATAGAATTAAGAACTCGTTTTTGCTTTGATTGAAGATAAAAAAATTAACG-----AATTTATTATTTTTTTGTTCCATTACCGGAGTATAAGGAAAAGACAAGGAAAGGTTTCTTATTCCTCGTCTATAAATATACAAATTTTGATACCTAATACCCCATAGATAGTCCGAACTGTGTAGGAACAATAATCAATTTTAGCTCGAATGGTTTGTAGGGGAACCCTACCTTCTCTGATCCATTCGACACGTGCAATTTCTTTTCCATCGATACGCCCTGCAATTTGTACTTGAATTCCTTTCGTATCTGCTTGTTCAGTTAATTCAATAGCCTTTTTCATTGCTTTGCGAAATGAAACTCTATTTTTTAATTGTCCGGCTATAAATTCTGCAAGAATATTAGGGTTTCCATAAGGTTTTGCAATTCTTGTGATAACAATGTTGAGTTTTCGGTTTACATAATGAAATTCTCTTTGTAGATTTATCTGTAATTCTTCGATTCCTCGTGGTTGACTTTCTATTAATAACTTTGGAAACCCCATATAGATTATGACCTGTATCAGATCGATTCTTTTTTGGATCTCTATACGTGCAATTCCCTCGATGCCAGAGGATATTCTCATATTCTTTTGTACATAATTTTTGATACAATCTCGTATTTTTTGATCTTCTTCTAGACCTTCGGAATAGTTTTTTGGTTGTGCAAACCAAAGGGAATGATGACCTTGGGTTGTACCAAGTCTGAAACCAAGTGGATTTATTTTTTGTCCCATACTCCCCCGATACTATACATATTATGATTTATCATATTTGTATACTTTATTTATTTTTTTTTTTTTTTTTTTCATCTAGGTTTTTTAACCATGTGAGATAGTCTATATCTATCTATTTATCTAAGGATATATCTTTCACTACAATATTTATATGACAAGTAGGTCTTTTTATCGGATAACTACGTCCTCGAGCTCGAGGTTTTAATTTCTTCACGGTAGTACCCTCGTTGACTTCAGCTTTACTAATTATTAAATTTGTTTTGTTGGAATCCATATTGTAACTAGCATTTGCTGCTGCAGAATAAACCAATTTAAAAATGGGATAACATGCTCTATAAGGCATGAGTTCTAGTATCATAAGTGTTTCTTCATAGGAACGTCCACGAATTTGATCAACTACTCTTCGCACTTTGTGTGCAGACATAGATATATATTGACCTAAAGCGTATACTTCTTTTTTTTTATTCTTTTTTTTCTTCTTTAGCATAAGATTAGCCTCCTACTAATGAATGATAAGTATCTATATTTTTTATTAACGACGAGATCTATTATCGCCTTTCGCATGTCCTCGGAAATTTAAAGTAGGTGCAAATTCTCCCAATTTGTGACCTACCATACGATCTGTTATATAAATAGGTAAATGTTCTTTTCCATTATGGATAGCAATAGTATGGCCGATCATTGTGGGTATAATGGTAGATGCCCGGGACCAAGTTACTATTATTTCTTTTTCCGCTTTTGTGTTAAGCTTATCAATTTTTCTTAATAAATGATTCGCTACAAAAGGATTTTTTTTTAGTGAACGTGTCACAGCTTACTCCTTTTTTTTTCTTTTGTTTTGTAAAGACGAAGAAAGAAATTCTATTTTCTCTCCTATTTACTACGGCGACGAAGAATCAAATTATCACTATATTTATTCCTTTTTCTACTTCTTCTTCCAAGTGCAGGATAACCCCAAGGGGTTGTGGGTTTTTTTCTACCAATCGGGGCCCTCCCTTCACCACCCCCATGGGGATGGTCTACAGGGTTCATAACTACTCCTCTTACTACAGGACGCTTACCTAGCCAACGCTTAGATCCGGCTCTACCCAAACTTTTCTGGTTCGCCCCAACATTCCCCACTTGTCCGACTGTTGCTGAGCAGTTTTTGGATATCAAACGGACCTCTCCAGAAGGTAATTTTAATGTGGCCGATTTCCCCTCTTTTGCAATCAGTTTCGCTACAGTACCCGCTGCTCTAACTAATTGTCCACCCTTTCCAAGTGTGATTTCTATGTTATGTATGGCCGTGCCTAAGGGCATATCGGTTGAAGTAGATTCTTCTTTTTGATCAATCAAAACCCCTTCCCAAACTGTACAAGCTTCTTCCAAAGCATACGGCTTTCTGGATGTAGATGATGATATCTATACAGATGGATTTTATATATATCATATAATGAAGTACCACATGAGTGGATATATAGGAATCCAAATCTGCCGAATCACTCATGTTATGATCTTCTACATCCTAGGTTTTCCCGTTCCGTCATCTGGCTTATGTTCTTCATGTAGCATTCAGACCGAATGACTCTATGAAATTACGTCGATACTTCCACATATTATTGGTAACGTAGGAGACATCTCTATTTTTCCCCGGGGGAATCTTTAGAATTACCACTGCTTAGCTTTCAATTCGCCTATGACCATCAAATGAAATGTGAATAACCTGTCCTCCTCTCTTTGAAACAAGGGGCGCTTCCGGTTCTGTCGGTGCTTGAAACAATTTTGTCTTCTCCATATTACTATATCTCTAGAGTCAATAATTTTATATGAGGAACTACTGAACTCAATCACTTGCTGCCGTTACTCTTCAGTTTTCTGTTGAGGTCTATCCCGTAGAGGTACTCAAATTGGATCAGTGATCGATTTCTAGGTTTCGTCGTAAACCTAATTGGTTACTTCCAATTACGTAAATCAATAGTTCAAACCGCACTCAAAGGTAGGGCATTTCCCATTTTTATAGGAACTTCTGTACCAGAAACAATGGTATCTCCAATTATAGCCCCTCTGGGATGTAAAATATATCTCTTCTCACCATCCCCATAGTGTATGAGACAAATGTATGCATTTCGATTAGGGTCGTATTCTATGGTTACGATTCTACCATATATGTTTTTTTCATTCCGTCGAAAATCGATTTTACGGTATAGACGCTTATGACCTCCCCCTCTATGCCCTGCGGTAATGATTCCTCTGGCATTACGACCTTTACCACAACGATGCTGTCCATAGATCAAATTATTTCGTGGATTGGATTTCACTTGACTGTCTACGGTTCCATTGCGTGTGCTCGGGTTAGAAGTTTTGTATAAATGTATCGCCATGCTATTAAGTATTTTGATTTAAGTTCTTTTCTTTCTAAGAGGTGGAATAGAATAACCCGGTTGAAGCGTAATGATCATACGTCTGTAATGCATTGTATGCCCCATAATAGGTCCCATTCTTCTACCCTTTCCCGGAAGTCGATGACTATTCATAGCTATTACCTTGACACCAAAGAAGAGTTCGACCCAATGCTTTATTTCTGTCCTCGTTGATCCTGATTCGACATTAGAAGTATATTGATTTTTCTCCAATAACCGAATACTTTTGTCTGTAAATACTGCATATTTGATTCCATCCATAAATCTATTTTCTTCCCTATGCCTATGAGTTCTAGTCTCAATAAGAATGCTAGTTCTTACTGTTCATATGTTATGATATGAATATACCACACCAATTCGTTATGTATGGATGATGAGATTCCATTGATACAGAGCCAATTCCAATAGACTTATCGGAGGGTCCCATTGGCGTGCATCCAGTAGGAATTGAACCTACGAATTCGCCAATTATGAGTTGGGCGCTTTAACCATTCAGCCATGGATGCTTAGCGGGGATCCTCGTACATGGTGAATAACCAAATTCCAATTGAAATGAAATCTTTAGGATAAATCAATGCAATTTAGGAGGAATCAATGAAAGGACATCAATTCAAATCCTGGATTTTCGAGTTGAGAGAGATATTGAGAGAGATCAAGAATTCTCACTATTTCTTAGATTCATGGACCCAATTCAATTTAGTGGGATCTTTCATTCACGTTTTTTTCCACCAAGAACGTTTTATAAAACTCTTTGACCCCCGAATTGGGGGTATCCTACTTTCACGCAATTCACAGGGTTCAACAAGCAATCGATATTTCACGATCAAGGGTGTAATACTCTTTGTAGTAGCGGTCCTTATATATCGTATTAACAATCGAAATATGGTCGAAAGAAAAAATCTCTATTTGATAGGGCTTCTTCCTATACCTATGAATTCCATTGGACCCAGAAATGATACATTGGAAGACTCCTTTGGGTCTTCCAATATCAATAGGTTGATTGTTTCGCTCCTGTATCTTCCAAAAGGAAAAAAGATCTCTGAGAGTTGTTTCCTGAATCCGAAAGAGAGTACTTGGGTTCTCCCAATAACTAAAAAGTGTAGCATGCCTGAATCTAACTGGGGTTCGCGGTGGTGGAGGAACTGGATCGGAAAAAAGAGGGATTCTAGTTGTAAGATATCTAATGAAACCGTCGCTGGAATTGAGATCTTATTCAAAGAGAAAGATATCAAATATCTGGAGTTTCTTTTTGTATATTATATGGATGATCCGATTCGAAAGGACCATGATTGGGAATTGTTTGATCGTCTTTCTCTGAGGAAGAGGCGAAATATAATCAACTTGAATTCGGGACCGCTATTCGAAATCTTAGTGAAACACTGGATTTGTTATCTCATGTCTGCTTTTCGTGAAAAAATACCAATTGATGAAGTGGAGGGTTTCTTCAAACAACAAGGGGCTGGGTCAACTATTCAATCAAATGATATTGAGCATGTTTCCCATCTCTTCTCGAGAAACAAGTGGGCTATTTCTTTACAAAATTGTGCTCAATTTTATATGTGGCAATTCCGCCAAGATCTCTTCGTTAGTTGGGGGAAGAATCCGCACGAATCGGATTTTTTGAGGAACGTATCGAGAGAGAATTGGATTTGGTTAGACAATGTGTGGTTGGTAAACAAGGATCGGTTTTTTAGCAAGGTACGGAATGTATCGTCAAATATTCAATATGATTCCACAAAATCTAGTTTCGTTCAAGTAACGGATTCTAACCAATTGAAAGGATCTTCTGATCAATCCAGAGATCATTTGGATTCCATTAGTAAGGAGGATTCGGAATATCACACATTGATCAATCAAAGAGAGATTCAACAACTAAAAGAAAGATCGATTCTTTGGGATCCTTCCTTTCTTCAAACGGAACGAACAGAGATAGAATCAGACCGATTCCCGAAATGCCTTTCTGGATATTCCTCAATGTCCCGGCTATTCACGGAACGTGAGAAGCAGATGATTAATCATCTGCTTCCGGAAGAAATCGAAGAATTTCTTGGGAATCCTACAAGATCCATTCGTTCTTTTTTCTCTGACAGATGGTCAGAACTTCATCTGGGTTCGAATCCTACCGAAAGGTCCACTAGAGATCAGAAATTGTTGAAGAAACAACAAGATCTTTCTTTTGTCCCTTCCAGGCGATCGGAAAATAAAGAAATGGTTAATATATTCAAGATAATTACGTATTTACAAAATACCGTCTCAATTCATCCTATTTCATCAGATCCGGGATGTGATATGGTTCCGAAGGATGAACCGGATATGGACAGTTCCAATAAGATTTCATTCTTGAACAAAAATCCATTTTTTGATTTATTTCATCTATTCCATGACCGGAACAGGGGAGGATACACGTTACACCACGATTTTGAATCAGAAGAGAGATTTCAAGAAATGGCAGATCTATTCACTCTATCAATAACCGAGCCGGATCTGGTGTATCATAAGGGATTTGCCTTTTCTATCGATTCCTACGGATTGGATCAAAAACAATTCTTGAATGAGGTATTCAACTCCAGGGATGAATCGAAAAAGAAATCTTTATTGGCTCTACCTCCTATTTTTTATGAAGAGAATGAATCTTTTTATCGAAGGATCAAAAAAAAATGGGTCCGGATCTCCTGCGGGAATGATTTGGAAGATCCAAAACCAAAGATAGTGGTATTTGCTAGCAACAACATAATGGAGGCAGTCAATCAATATAGATTGATCCGAAATCTGATTCAAATCCAATATAGCACCTATGGGTACATAAGAAATGTATTGAATCGATTCTTTTTAATGAATAGATCCGATCGCAACTTCGAATATGGAATTCAAAGGGATCAAATAGGAAAGGATACTCTGAATCATAGAACTATAATGAAATATACGATCAACCAACATTTATCGAATTTGAAAAAGAGTCAGAAGAAATGGTTTGATCCTCTTATTTTTATTTCTCGAACCGAGAGATCCATGAATCGGGATCCTGATGCATATAGATACAAATGGTCCAATGGGAGCAAGAATTTCCAGGAACATTTGGAACATTTCGTTTCTGAGCAGAAGAGCCGTTTTCAAGTAGTGTTCGATCGATTAGGTATTAATCAATATTCGATTGATTGGTCTGAGGTTATCGACAAAAAAGATTTGTCTAAGCCACTTCGTTTCTTTTTGTCCAAGTCACTTCTTTTTTTGTCCAAGTTGCTTTTCTTTTTGTCTAACTCACTTCCTTTTTTCTTTGTGAGTTTCGGGAATATCCCCATTCATAGGTCCGAGATCTACATCTATGAATTGAAAGGTCCGAACGATCAACTCTGCAATCAGTTGTTAGAATCAATAGGTCTTCAAATCGTTCATTTGAAAAAATTGAAAGCCTTCTTATTGGATGATCATGATACTTCCCAAAAATCGAAATTCTTGATCAACGGAGGAACAATATCACCATTTTTGTTCAATAAGATACCAAAGTGGATGATTGACTCATTCCATACTAGAAACAATCGCAGGAAATCCTTTGATAACACGGATTCCTATTTCTCAATGATATTCCACGATCAAGACAATTGGCTGAATCCCGTGAAACCGTTTCATAGAAGTTCATTGATATCTTCTTTTTATAAAGCAAATCGACTTCGATTCTTGAATAATCCACATCACTTCTCCTTCTATTGTAACAAAAGATTCCCTTTTTATGTGGAAAAGGCCCGTATCAATAATTATGATTTTACGTATGGACAATTCCTCAATATCTTGTTCATTCGCAACAAAATATTTTCTTTGTGCGTCGGTAAAAAAAAACATGCTTTTTGGGGGAGAGATACTATTTCACCAATCGAGTCACAGGTATCTAACATATTCATACCTAACGATTTTCCACAAAGTGGTGACGAAACGTATAACTTGTACAAATCTTTCCATTTTCCAAGTCGATCCGATCCATTCGTTCGTAGAGCTATTTACTCGATCGCAGACATTTCTGGAACACCTCTAACAGAGGGACAAATAATCAATTTTGAAAGAACTTATTGTCAACCTCTTTCAGATATGAATCTATCTGATTCAGAAGGGAAGAACTTGCATCAGTATCTCAATTTCAATTCAAACATGGATTTGATTCACACTCCATGTTCTGAGAAATATTTACCATCCGAAAAGAGGAAAAAACGGAGTCTTTGTCTAAAGAAATGCGTTGAGAAAGGGCAGATGTATAGAACCTTTCAACGAGATAGTGCCTTTTCAACTCTCTCAAAATGGAATCTATTCCAAACATATATGCCATGGTTCCTTACTTCGACAGGGTACAAATATCTAAATTTGATATTTTTAGATACTTTTTCAGACCTATTGCCGATACTAAGTAGCAGTAAAAAATTTGTATCCATTTTTCATGATATTATGCATGGATCAGATATATCATGGCGAATTCTTCAGAAAAAATTGTGTCTTCCACAATGGAATCTGATAAGTGAGATTTCGAGTAAGTGTTTACATAATCTTCTTCTGTCCGAAGAAATGATTCATCGAAAAAATGAGTCACCATCGACACATCTGAGATCGCCAAATGTTCGGGAGTTCCTCTATTCAATCCTTTTCCTTCTTCTTGTTGCTGGATATCTCGTTCGTACACATCTTCTCTTTGTTTCCCGGGCCTCTAGTGAGTTACAGACAGAGTTCGAAAAGGTCAAATCTTTGATGATTCCATCATCTATGATTGAGTTGCGAAAACTTCTGGATAGGTATCCTACATCTGAACCGAATTCTTTCTGGTTAAAGAATCTCTTTCTAGTTGCTCTGGAACAATTAGGAAATTCTCTAGAAGAAATATGGGGTTCTGCTTCTGGCGGCAACATGCTATTGGGTGGTGGTCCCGCTTATGGGGTCAAATCAATACGTTCTAAGAAGAAATATTTGAATATCAATCTCATCGATATAATCGATCTCATAAGTATCATACCAAATCCCATCAATCGAATCACTTTTTCGAGAAATACGAGACATCTAAGTCATACAAGTAAAGAGATCTATTCATTGATAAGAAAAAGAAAAAACGTGAACGGGGATTGGATTGATGATAAAATAGAATCCTGGGTCGCGAACAGTGATTCGATTGATGATGAAGAAAGAGAATTCTTGGTTCAGTTCTCCACTTTAACGACAGAAAAAAGGATTGATCAAATTCTATTGAGTCTGACTCATAGTGATCATTTATCAAAGAATGACTCTGGTTTTCAAATGATTGAACAACCGGGAGCAATTTACTTACGATACTTAGTTGACATTCATAAAAAGTATCTAATGAATTATGAGTTCAATACATCCTGTTTAGCAGAAAGACGGATATCCCTTGCTCATTATCAGACAATTACTTATTCACAAACCTCGTGTGGGGCTAATAGTTTTCATTTCCCATCTCATGAAAAACCCTTTTCGCTCCGCTTAGCCTTATCCCCCTCTAGGGGTATTTTAGTGATAGGTTCTATAGGAACTGGACGATCCTATTTGGTCAAATACCTAGCGACAAACTCCTATGTTCCTTTCATTACGGTATTTCTGAACAAGTTCCTGGATAACAAGCCTAAAGGTTTTCTTATTGATGATATCGACATTGATGCTAGTGACGATATTGATGCTAGTGACGATATTGATGATAGTGACGATATCGATCGTGACCTTGATACGGAGCTGGAGCTGCTAACTATGATGAATGCGCTAACTATGGATATGATGTCGGAAATAGACCGATTTTATATCACCCTTCAATTCGAATTAGCAAAAGCAATGTCTCCTTGCATAATATGGATTCCAAACATTCATGATCTGGATGTGAATAAGTCGAATTACTTATCCCTCGGTCTATTAGTGAACCATCTCTCCAGGGATTGTGAAAGATGTTCCACTAGAAATATTCTTGTTATTGCTTCGACTCATATTCCCCAAAAAGTGGATCCCGCTCTAATAGCTCCGAATAAATTAAATACGTGCATTAAGATACGAAGGCTTCTTATTCCACAACAACGAAAGCACTTTTTCACTCTTTCATATACTAGGGGATTTCACTTGGAAAAGAAAATGTTCCATACTAATGGATTCGGGTCCATAACCATGGGTTCCAATGCACGAGATCTTGTAGCACTTACCAATGAGGCCCTATCAATTAGTATTACACAGAAGAAATCAATTATAGACACTAATACAATTAGATCCGCTCTTCATAGACAAACTTGGGATTTGCGATCCCAGGTAAGATCGGTTCAGGATCATGGGATCCTTTTCTATCAGATAGGAAGGGCTGTTGCACAAAATGTACTTCTAAGTAATTGCCCCATAGATCCTATATCTATCTATATGAAGAAGAAATCATGTAACGAAGGGGATTCTTATTTGTACAAATGGTACTTCGAACTTGGAACGAGCATGAAGAAATTAACGATACTTCTTTATCTTTTGAGTTGTTCTGCCGGATCGGTCGCTCAAGATCTTTGGTCTCTACCCGGACCCGATGAAAAAAATGGGATCACTTCTTATGGACTCGTTGAGAATGATTCTGATCTAGTTCATGGCCTATTAGAAGTAGAAAGCGCTCTGGTGGGATCCTCACGGACAGAAAAAGATTGCAGTCAGTTTGATAATGATCGAGTGATATTGCTTCGTCGGCCCGAACCAAGGAATCCCTTAGATATGATGCAAAACGGATCTTGTTCTATCCTTGATCAGAGATTTCTCTATGAAAAATACGAATCGGAGTTTGAAGAAGGGGAAGGAGAAGGAGCCCTTGACCCGCAACAGGTAGAGGAGGATTTATTCAATCACATAGTTTGGGCTCCTAGAATATGGCGCCCTTGGGGCTTTCTATTTGATTGGATCGAAAGGCCCAATGAATTGGGATTTCCCTATTGGTCCAGGTCATTTCGGGGCAAGCGGATCATTTATGATGAAGAGGATGAGCTTCAAGAGAATGATTCGGAGTTCTTGCAGAGTGGAACCATGCAGTACCAGACACGAGATAGATCTTCCAAAGAACAAGGCCTTTTTCGAATAAGCCAATTCATTTGGGACCCTGCAGATCCACTCTTTTTCCTATTCAAAGATCAGCCCTTTGTCTCTGTGTTTTCACATCGAGAATTATTTGCAGATGAAGAGATGTCAAAGGGGCTTCTTACTTCCCAAACAGATCCTCCTACATCTATATATAAAGGCTGGTTTATCAAGAATACGCAAGAAAAGCACTTCGAATTGTTGATTAATCGCCAGAGATGGCTTAGAACCAATAGTTCATTATCTAATGGATCTTTCCGTTCTAATACTCTATCCGAGAGTTATCAGTATTTATCAAATCTCTTCCTATCTAACGGAGGGCTATTGGATCAAATGACAAAGACATTGTTGAGAAAAAGATGGCTTTTCCCGGATGAAATGAAAATTGGATTCATGTAACAGGAGAAAGATTTCCCATTCCTTAGCCGGAAAGATATGTAGCCATGAAAGAGGGATTAAGTGGAACAGAATTGACTGGGTGGTAGAGTCATGGAAACACTTCTTTCTTCCATATTTTGGACCTTAGCTCCATGGAACAATATGCTACTGCTGAAACATGGAAGAATTGAAATCTTAGATCAAAACACTATGTATGGATGGTATGAACTGCCTAAACAAGAATTCTTGAATAGCGAACAACCAGTTCAGATATTCACGACCAAGAAGTATTGGATTTTCTTTCGGATAGGCCCTGAAAGGAGAAGGAAGGCTGGAATGCCAACAGGCGTCTATTATTGAATTCACCCCACCCGATAGTACCCATTTTGGGAACGTCCAGTGCCAAAGTCACTGAATGGGTAAGTCGCCAATCCCTAAAACGGACTATGTAATGTACTTTATCTGCTGGGTTACGAGCAGGCATTTTACCAGAGGTTTCTAATCTACCTTTGTGTGATTCCTGTTGAAGCATATACTCGGGGGGTGGGTGCAGGGCGGACGGTTTTAAAGCAGACTCCCCATTCATTAGATAGAGAAGATCACCAAGATTTCGTGATCCGCTGCCGAACTTATTCCAATTCCAAGAGCTCGGATCGAATCGGTATTGATATACCGATTCGATCCGAGCTCTCTTATTGAATTGCTCATTCAATGAGCATTCTCAATATTATGCCTTGAAGAGGACTCGAACCTCCACGCTCTTTAGCACGAGATTTTGAGTCTCGCGTGTCTACCATTTCACCACCAAGGCATCTTGAAAGTGAATCGTATTCCATGAATATAATATCTATCTAGTGTGATGTATGGAATATATGGCAAAGGTGGGGTGTTGGAGTATTGCTATTGATCGGTCATGTCATATAGGCCCGAGTCGGACATCCAATTGCTTCGATTTGAATTATCCGGAGGATGCCTTATATATCAAAAAGATGGACAATCAAACCTATTTCTCGATTCAATAGAAGCCAAAAGAGGTGAATAGGGTCCAAAATAAGGAGAGATATGTAAAAAGCAAGTCCGATTACGTCTATTCCTAATCCTAAATGGAATGTAGGGATCCATATGGAAACATAGTATCTATTTAGATACGCTCGAATAACCCCTTCTCATAATGAGAATGTATATCCCTATTCCGGTCTGGTCCGGTATGGAATGAACTTATAATCATGGAATCGACTCGATCATCAGATTATAGATTATAAGTTCATAACCCTAGCCCATTCCCATTTTGGACGGAACAGATCTACTAATTCTTTGATTCCAGTTAGTAAGAGGGATCTTGAACTAAGAAATAGACCCTAGAAGCTAAAAAAGGGTATCCTGAGCAATTGCAATAATTGGGTTCATTGATATTCCTGGTATAGTAGATGCTATCACACATACAATCATACTCAATTCGATGGAATTGTTTGATCTTAAAGGAGATCTTCTATAATTTCGCACGTAAGGGGTTATTTCTTGGTTTCGTCCAGTCATTAATAACTTGATTATTTTTAGATAATAGTAGATAGAAACAACGCTTGTAAGGAGTCCTATTAAAACCAAGAAATATAGGCCTGCCTGCCATCCACACCAGAATAAATAGAGTTTTCCGAAAAAACCTGCTAGTGGAGGAAGACCTCCTAGGGATAAGAGACATAGGGCTAAAGAGAGAGCCAAAAAAGGATCTTTCGTGTATAATCCTGCATAATCTCGAATGTTATCAGTTCCGGTACGTAGACCAAATAATACAATGCAAGCAAAAGTTCCTAGATTCATGGAGATATAGAACAGCATATAAGTTATCATGCTTGCATATCCATCATTTGAGTCTCCAACAATTATTCCAATAATTACATATCCGATTTGACCTATGGACGAATATGCAAGCATACGTTTCATGCTTGTTTGAGTAATAGCAATGAGATTTCCCAATATCATGCTAAGAATAGCTAGGATTTCCAGAAGAAGATGCCATTCGTTTGATGAGAAATAAAAAGGAATATCGAAAATTCGAGTGGCTAAAGCTGAAGCAGCTACTTTCGAAGTAACAGAAAGAAAAGCAACGACTGGAGTGGGAGAGTCAGAGTCGAAAAGAGGATTCCTCACTTCTTTCTCTCATTCAAAACCGTGCATGAGACTTTCATCTCACACGGCTCCTAAGTGATAAAAGAAAGAAGATGAGTTCTTCTTTCTTTTTTGATTACCTTCCTCGCGTATGTATAAGACCGAATCCATTCGATTTCTAAAAAGGATTACTAATCCTTAACTTTTCGAGGAATCCTTCATCAGTGGTTGTGAATGACTGATTTTTTCAATCTTTTCGACCTTGGTTCCGTAGGAGCAAGTCAGAAAGATTGAGAAATAGAACCATCTGATTTGATTCGTTCTCAATAGCCATGAGATGATCATATTAGGGTGATCCTTTTGTCGACGGATGCTCCTATTATACTCGTAGTCTCTGAAGGATGAGAACCAACTATGTAGCATCTACATCGAGAATTCAAGTATTGTATACGTCATTAGTCCGATCCTTTGTAGGAACTACCCGTAATAACGAACTTGCAAAATGGATCTGTTTATCATAAAGAGATTCGTCGTTCCTGACCCTGCTTCACCTTAATTGTTATTTGAACAAGTAAAAGTTCTGTCTTGGTCCGAGTGGGGATAGCATTTCTCTTCTGCATGTCCATGGAGTTTTGAAAAATCCAAACATCTCAGAGATAGATAGAGAGGTAGGAATTTATCGAACGAACCACACTCCTTCGTATACGTCAGGAGTCCATTGATGAGAAGGGGCTGGGGAAAGCTTGAACCCAATTCCTACAGTGATGAATATGAGCGCAATTGAAATTCCTGGGGAGTTATACATTTGTGTATTGATAAGACCATTCACTATTTCTTGAAGCTCGATCTCTCCCCCGGATGAACCATATAGCCAAGAGAAACCATGAACCAGAATAGAAGAGCTTGCCCCACCCATGAGTAAATATTTCATAGTAGCCTCATTAGACCGTACATCTTTCTTGGTATATCCAGATAATAGGTAGGAGCATAAACTGAAACATTCTGGAGCTACAAAGATAGTTATTAAATCGTTAGCACCGCATAAAAACATTCCTCCTAGAGTAGCTGTTAATACGAATAAGAGAAACTCTGTTATAGCCATTTCTGTACATTCAACGTACTCTACGGATAGAGGAATACATAGAGTTGAACATAGTAAAATAAGAAATTGAAAGATTTCGTTGAAATTGTTCGTTTGGAAATTTCCCGAAAAGCTAATCATAGGTTCTTCTCTCCATCGGAACAATAGGGCCGTTATGCTCATTACTAAACTTGTTGAAGAGATGAAATATAACCAAGGTATATCTTTTTGATCAGAGGTTGAATCGATCATCAGAAGAAGAATTAGGCCAAAAATTAGGATACACTCTGGGAAAATAAAACTTCCATCGAAGAGAAGCAAATGAAAGGCTTTCATAAAAATTCTCGTAGAATCGAGAATGAAGTTTTCATTCTGTACATGCCAGATCATGAATTAGTAACTGCATCCATTTCCAAAAAAATCCCAATTGTTTCGAACTTTCTATTTTTGGAATGGAATATTTACGGAATCCCCATGAATAGGATCAAACCTTATTCCATGGTATTTACATGAGGTTCCTCTTTCTTATTCTTAAGCAAGTCCCCGAGAGGGCTTAGTTGATCCATGATTTATCTTTCATCTTTCGTTTCCTTTTCGTTTGTTTCGAGAAATATATCGATCAATTCCGATTCTTTCTTTTTCTCTTGATTCTTTTCCGATCGAGATGTATGGATCCATGGATCTATGTGTCTATTCCATGGATCTATCTGTCTATATATAGATCCTCTTTATGGATTAACGAAAATGTGCAAAAGCTCTATTTGCCTCTGCCATTCTATGAGTCTCTTCCTTTTTGCGTATGGCCTCGCCACTCCCTTTGGCAGCATCCACTAATTCGGAACTTAATTTGAAAGCCATATTTCGACCCGGACGTTTTCGGGATGCCGCTAATAACCAACGAATGGCAAGTGCTTTTCCTTGTGTGGATCCTATTTCAATGGGAACTTGATGAGTCGATCCACCTACACGTCTTGCTTTTACTGCTATATCGGGAGTTACTCCACGTATTGCTTGACGTAAAACAGATAGTGGATTTGTTTCTGTCTTTTGTTGAATCTTTTTCATGGCTCGATAGATAATTTGATAAGCCAATGATTTTTTTCCGTGTTTCAGAATACGGTTAACCAACATATTAACTAATCGATTACGATAAATTGGATCAGATTTTGCAGTTTTTTCTTTTGCAGTACCTCGACGTGACATGAGCGTGAAAGAGGTTCAAGAATCAGTTTTCTTTTTATAAGGGCTAAAATCACTTATTTTGGCTTTTTTACCCCATATTGTAGGGTGGATCTCGAAAGATATGAAAGATCTCCCTCCAAGCCGTACATACGACTCTCATCGAATACGGCTTTCCACAGAATTCTATATGTCTCTATGAGATCGAGTATGGAATTCTGTTTACTCACTTTAAATTGAGTATCCGTTTCCCTCCTTTTCCTGCTAGGATTGGAAATCCTGTATTTTACATATCCATACGATTGAGTCCTTGGGTTTCCGAAATAGTGTAAAAATAAAAAGAAGTGCTTCGAATCATTGCTATTTGACTCGGACCTGTTCTAAAAAAGTCGAGGTATTTCGAATTCTTTGTTGACAAGGACAAAGTCAGGGAAAACCTCTGAAATTATTTCAATATTGGACCTTGGACATATAATAGTTCCGAATCGAATCTCTTTAGAAAGAAGATCTTTTGTCTCATGGTAGCCTGCTCCAGTCCCCTTACGAAACTTTCGTTATTGGGTTAGCCATACACTTCACATGTTTCTAGCGATTCACATGGCATCATCAAATGATACAAGTCTTGGATAAGAATCTACAACGCACTAGAACGCCCTTGTTGACGATCCTTTACTCCGACAGCATCTAGGGTTCCTCGAACAATGTGATATCTCACACCGGGTAAATCCTTAACCCTTCCCCCTCTTACTAAGACTACAGAATGTTCTTGTGAATTATGGCCAATACCAGGTATATAAGCAGTGATTTCAAATCCAGAGGTTAATCGTACTCTGGCAACTTTACGTAAGGCAGAGTTTGGTTTTTTGGGGGTGATCGTGGAAAAGTTGACAGATAAGTCACCCTTACTGCCACTCTACAGAACCGTACATGAGATTTTCACCTCATACGGCTCCTCGTTCAATTCTTTCGAAGTCATTGGATCCTTTTCCTCGTTCGATAATCTCCTCCTTTCTTCCACTCCGTCCCGAAGAGTAACTAGGACCAATTTAGTCACGTTTTCATGTTCCAATTGAACACTTTCCATTTTTCTTTTTGATTATTCTCAAAGGAGAAGATTATTCTCTTTACCAAACATATGCGGATCCAATCACGATCTTATAATAAGAACAAGAGATCTTTCTCGATCAATCCCTTTGCCCCTCATTCTTCGAGAATCAGAAAGATCCTTTTCAAGTTTGAATTTGTTCATTTGGAATCTGGGCTCTTCTACTTCATTTTTATTTACTTATTTTTTTTTTTATTTAATATTGAATATTTTTTAATATTTTCCCTCTCTTTTTTATATCATTCCTTAAGTCCCATAGGTTTGATCCTGTAGATTTTGACTAATTTTCTCATTGAGCGAGGGGTACGAAATAAATCAGATTGATTTTTCGATCAAAAGTATTATGTGAAATCTTCGATTTTTCTTCTTCCTCTATCCCTATCCCATAGGTACAGTGTTTGAATCAATAGAGAACCTTTTCTTCTGTATGAATCGATATTATTACATTCCAATTCCTTCCCGATACCTCCCAAGGAAAATCTCGAATTGGATCCCAAATTGACGGGTTAGTGTGAGCTTATCCATGGGGTTATGCACTCTTCGAATAGGAATCCATTTTCTGAAAGATTCTGGCTTTCGTGCTTTGGTGGGTCTCCGAGATCCTTTCGATGACCTATGTTTGTTGAAGGGATATCTATATAATCTGATCGATTGCGTAAAGCCCGCGGTAGCAACGGAACCGGGGAAAGTATACAGAAAAGACAGTTCTTTTCTATTCTATTAGTATTTTCTATTAGATTAGTATTAGTTAGTGATCCCGGCTTAGTGAGTCCTTTCTTCCGTGATGAACTGTTGGCATCAGTCCTACATTTTGTCTCTGTGGACCGAGGAGAAAGGGGGCTCGGCGGGAAGAGGATTGTACCATGAGAGAAGCAAGGAGGTCAACCTCTTTCAAATATACAACATGGATTCTGGCAATGCAATGTAGTTGGACTCTCATGTCGATCTGAATGAATCATCCTTTCCACGGAGGTAAATCTTTGCCTGTTAGGCAAGAGGATAGCAAGTTACAAATTCTGTCTCGGTAGGACATGTATTTCTATTACTATGAAAATCATAAATGAAGTAGTTAATGGTGGGGTTACCATTATCCTTTTTGTAGTGACGCATCTTGTATGTGTTCCTAAGAAAAGGAATTTGTCCATTTTTCGGGGTCTCAAAGGGGCATGAAAACACATAAGAACTCTTGAATGGAAATGGAAAAGAGATGTAACTCCAGTTCCTTCGGAAATGGTAAGATATTTGGCGCAAGAAGAGGGGGTTGATCCGTATCATCTTGACTTGGTTTTGCTTCCTCTATTTTTTTAAGAATACCGAGTCGGGTTCTTCTCCTACCTGTATCGAATAGAACATGCTGAGCCAAATCTTCTTCATGTAAAACCTGCTTGATTTAGATCGGGAAAATCGTGCGGTTTTATGAAACCATGTGCTATGGCTCGAATCCGTAGTCAATCCTATTTCCGATAGGGGCAGTTGACAATTGAATCCGATTTTTCCCATTATTTTCATATCCGTAATAGTGCGAAAAGAAGGCCCGGCTCCAAGTTGTTCAAGAATAGTGGCGTTGAGTTTCTCGACCCTTTGCCTTAGGATTAGTCAGTTCTATTTCTCGATGGAAGCAGAGAAGGGATATAACTCAGCGGTAGAGTGTCACCTTGACGTGGTGGAAGTCATCAGTTCGAGCCTGATTATCCCTAAACCCAATGTGAGTTTTTCTATTTTGACTTGCTCCCCCGCCGTGATTGAATGAGAATGGATAAGAGGCTCGTGGGATTGACGTGAGGGGGCAGGGATGGCTATATTTCTGGGAGCGAACTCCGGGCGAATATGAAGCGCATGGATACAGGTTATGCCTTGGAATGAAAGACAATTCCGAATCCGCTTTGTCTACGAACAAGGAAGCTATAAGTAATGCAACTATGAATCTCATGGAGAGTTCGATCCTGGCTCAGGATGAACGCTGGCGGCATGCTTAACACATGCAAGTCGGACGGGAAGTGGTGTTTCCAGTGGCGGACGGGTGAGTAACGCGTAAGAACCTGCCCTTGGGAGGGGAACAACAGCTGGAAACGGCTGCTAATACCCCGTAGGCTGAGGAGCAAAAGGAGGAATCCGCCCGAGGAGGGGCTCGCGTCTGATTAGCTAGTTGGTGAGGCAATAGCTTACCAAGGCGATGATCAGTAGCTGGTCCGAGAGGATGATCAGCCACACTGGGACTGAGACACGGCCCAGACTCCTACGGGAGGCAGCAGTGGGGAATTTTCCGCAATGGGCGAAAGCCTGACGGAGCAATGCCGCGTGGAGGTAGAAGGCCCACGGGTCGTGAACTTCTTTTCCCGGAGAAGAAGCAATGACGGTATCTGGGGAATAAGCATCGGCTAACTCTGTGCCAGCAGCCGCGGTAATACAGAGGATGCAAGCGTTATCCGGAATGATTGGGCGTAAAGCGTCTGTAGGTGGCTTTTTAAGTCCGCCGTCAAATCCCAGGGCTCAACCCTGGACAGGCGGTGGAAACTACCAAGCTGGAGTACGGTAGGGGCAGAGGGAATTTCCGGTGGAGCGGTGAAATGCGTAGAGATCGGAAAGAACACCAACGGCGAAAGCACTCTGCTGGGCCGACACTGACACTGAGAGACGAAAGCTAGGGGAGCGAATGGGATTAGATACCCCAGTAGTCCTAGCCGTAAACGATGGATACTAGGCGCTGTGCGTATCGACCCGTGCAGTGCTGTAGCTAACGCGTTAAGTATCCCGCCTGGGGAGTACGTTCGCAAGAATGAAACTCAAAGGAATTGACGGGGGCCCGCACAAGCGGTGGAGCATGTGGTTTAATTCGATGCAAAGCGAAGAACCTTACCAGGGCTTGACATGCCGCGAATCCTCTTGAAAGAGAGGGGTGCCTTCGGGAACGCGGACACAGGTGGTGCATGGCTGTCGTCAGCTCGTGCCGTAAGGTGTTGGGTTAAGTCCCGCAACGAGCGCAACCCTCGTGTTTAGTTGCCATCGTTGAGTTTGGAACCCTGAACAGACTGCCGGTGATAAGCCGGAGGAAGGTGAGGATGACGTCAAGTCATCATGCCCCTTATGCCCTGGGCGACACACGTGCTACAATGGCCGGGACAAAGGGTCGCGATCCCGCGAGGGTGAGCTAACTCCAAAAACCCGTCCTCAGTTCGGATTGCAGGCTGCAACTCGCCTGCATGAAGCCGGAATCGCTAGTAATCGCCGGTCAGCCATACGGCGGTGAATTCGTTCCCGGGCCTTGTACACACCGCCCGTCACACTATGGGAGCTGGCCATGCCCGAAGTCGTTACCTTAACCGCAAGGAGGGGGATGCCGAAGGCAGGGCTAGTGACTGGAGTGAAGTCGTAACAAGGTAGCCGTACTGGAAGGTGCGGCTGGATCACCTCCTTTTCAGGGAGAGCTAATGCTTGTTGGTATTTTGGTTTGACACTGCTTCACACCCAAAAAGAAGGGAGCTACGTCTGAGTGAAACTTGGAGATGGAAGTCTTCTTTCGTTTCTCGACGGTGAAGTAAGACCAAGCTCATGAGCTTATTATCCTAGGTCGGAACAAGTTGATAGGATCCCCCCTTTTACGTCCCCATGCCCCCCCGTGTGGCGACATGGGGGCGAAAAAAGGAAAGAGGGGGATGGGGTTTCTCTCGCTTTTGGCATAGCGGGCCCCCAGTGGGAGGCTCGCACGACGGGCTATTAGCTCAGTGGTAGAGCGCGCCCCTGATAATTGCGTCGTTGTGCCTGGGCTGTGAGGGCTCTCAGCCACATGGATAGTTCAATGTGCTCATCAGCGCCTGACCCTGAGATGTGGATCATCCAAGGCACATTAGCATGGCGTACTCCTCCTGTTCGAACCGGGGTTTGAAACCAAACTCCTCCTCAGGAGGATAGATGGGGCGATTCAGGTGAGATCCAATGTAGATCCAACTTTCGATTCACTCGTGGGATCCGGGCGGTCCGGGGGGGACCACCGCGGCTCCTCTCTTCTCGAGAATCCATACATCCCTTATCAGTGTATGGACAGCTATCTCTCGAGCACAGGTTTAGGTTCGACCTCAATGGGAAAAAAATGGAGCACCTAACAACGCATCTTCACAGACCAAGAACTACGGGATCACCCTTTCATTCTGGGGTGACGGAGGGATCGTACCATTCGAGCCGTTTTTTTTTCATGCTTTTCCCGGAGGTCTGGAGAAAGCTGCAATCAATAGGATTTCGCTAATCCTACCTTCCCGAAAGGAAGAGCGTGAAATTCTTTTTCCTTTCCGAAGGGACCAGGAGATTGGATCTAGCCGTAAGAAGAATGCTTGGTATAAATAACTCACTTCTTGGTCTTCGACCCCCTCAGTCACTACGAACGCCCCCGATTAGTGCAATGGGATGTGTCTATTTATCTATCTCTTGACTCGAAATGGGAGCAGGTTTGAAAAAGGATCTTAGAGTGTCTAGGGTTGGGCCAGGAGGGTCTCTTAACGCCTTCTTTTTTCTTCTCATCGGAGTTATTTCACAAAGACTTGCCATGGTAAGGAAGAAGGGGGGAACAAGCACACTTGGAGAGCGCAGTACAACGGAGAGTTGTATGCTGCGTTCGGGAAGGATGAATCGCTCCCGAAAAGGAATCTATTGATTCTCTTCCAATTGGTTAGACCGTAGGTGCGATGATTTACTTCACGGGCGAGGTCTCTGGTTCAAGTCCAGGATGGCCCAGCTGCGCCAGGGAAAAGAATAGAAGAAGCATCTGACTCCTTCATGCATGCTCCACTTGGCTCGGGGGGATATAGCTCAGTTGGTAGAGCTCCGCTCTTGCAATTGGGTCGTTGCGATTACGGGTTGGATGTCTAATTGTCCAGGCGGTAATGATAGTATCTTGTACCTGAACCGGTGGCTCACTTTTTCTAAGTAATGGGGAAGAGGACCGAAACATGCCACTGAAAGACTCTACTGAGACAAAGATGGGCTGTCAAGAACGTAGAGGAGGTAGGATGGGCAGTTGGTCAGATCTAGTATGGATCGTACATGGACGGTAGTTGGAGTCGGCGGCTCTCCTAGGGTTCCCTCATCTGGGATCCCTGGGGAAGAGAATCAAGTTGGCCCTTGCGAACAGCTTGATGCACTATCTCCCTTCAACCCTTTGAGCGAAATGCGGCAAAAGGAAGGAAAATCCATGGACCAACCCCATCATCTCCACCCCGTAGGAACTACGAGATCACCCCAAGGACGCCTTCGGCATCCAGGGGTCACGGACCGACCATAGAACCCTGCTCAATAAGTGGAACGCATTAGCTGTCCGCTCTCAGGTTGGGCAGTAAGGGTCGGAGAAGGGCAATCACTCATTCTTAAAACCAGCGTTCTTAAGACCAAAGAGTCGGGCGGAAAAGGGGGGAAAGCTCTCCGTTCCTGGTTCTCCTGTAGCTGGATCCTCCGGAACCATAAGAATCCTTAGTTAGAATGGGATTCCAACTCAGCACCCCTTGAGTGAGATTTTGAGAAGAGTTGCTCTTTGGAGAGCACAGTACGATGAAAGTTGTAAGCTGTGTTCGGGGGGGAGTTATTGTCTATCGTTGGCCTCTATGGTAGAATCAGTCGGGGGACCTGAGAGGCGGTGGTTTACCCTGCGGCGGATGTCAGCGGTTCGAGTCCGCTTATCTCCAACTCGTGAACTTAGCCGATACAAAGCTATATGATAGCACCCAATTTTTCAGATTCGGCGGTTCGATCTATGATTTATCATTCATGGACGTTGATAAGATCCTTCCATTTAGCAGCACCTTAGGATGGCATAGCCTTAAAGTGAAGGGCGAGGTTTAAACGAGGAAAGGCTTACGGTGGATACCTAGGCACCCAGAGACGAGGAAGGGCGTAGTAAGCGACGAAATGCTTCGGGGAGTTGAAAATAAGCATAGATCCGGAGATTCCCGAATAGGTCAACCTTTCGAACTGCTGCTGAATCCATGGGCAGACAAGAGACAACCTGGCGAACTGAAACATCTTAGTAGCCAGAGGAAAAGAAAGCAAAAGCGATTCCCGTAGTAGCGGCGAGCGAAATGGGAGCAGCCTAAACCGTGAAAACGGGGTTGTGGGAGAGCAATACAAGCGTTGTGCTGCTAGGCGAAGCGGCGTAGTGAGTGCTGCACCCTAGATGGCGAAAGTCCAGTAGCCGAAAGCATCACTAGCTTACGCTCTGACCCGAGTAGCATGGGACACGTGGAATCCCGTGTGAATCAGCAAGGACCACCTTGCAAGGCTAAATACTCCTGGGTGACCGATAGCGAAGTAGTACCGTGAGGGAAGGGTGAAAAGAACCCCCATCGGGGAGTGAAATAGAATATGAAACCGTAAGCTCCCAAGCAGTGGGAGGAGCCCGGGGCTCTGACCGCGTGCCTGTTGAAGAATGAGCCGGCGACTCATAGGCAGTGGCTTGGTTAAGGGAACCCACCGGAGCCGTAGCGAAAGCGAGTCTTCATAGGGCAATTGTCACTGCTTATGGACCCGAACCTGGGTGATCTATCCATGACCAGGATGAAGCTTGGGTGAAACTAAGTGGAGGTCCGAACCGACTGATGTTGAAGAATCAGCGGATGAGTTGTGGTTAGGGGTGAAATGCCACTCGAACCCAGAGCTAGCTGGTTCTCCCCGAAATGCGTTGAGGCGCAGCAGTTGACTGGACATCTAGGGGTAAAGCACTGTTTCGGTGCGGGCCGCGAGAGCGGTACCAAATCGAGGCAAACTCTGAATACTAGATATGATCTCAAACAGGGGTCAAGGTCGGCCAGTGAGACGATGGGGGATAAGCTTCATCGTCGAGAGGGAAACAGCCCGGATCACCAGCTAAGGCCCCTAAATGACCGCTCAGTGATAAAGGAGGTAGGGGTGCAGAGACAGCCAGGAGGTTTGCCTAGAAGCAGCCACCCTTGAAAGAGTGCGTAATAGCTCACTGATCGAGCGCTCTTGCGCCGAAGATGAACGGGGCTAAGCGATCTGCCGAAGCTGTGGGATGTAAAAATACATCGGTAGGGGAGCGTTCCGCCTTATAGGAACCACTCGCGCGAGCAGTGGTAGACGAAGCGGAAGCGAGAATGTCGGCTTGAGTAACGCAAACATTGGTGAGAATCCAATGCCCCGAAAACCTAAGGGTTCCTCCGCAAGGTTCGTCCACGGAGGGTGAGTCAGGGCCTAAGATCAGGCCGAAAGGCGTAGTCGATGGACAACAGGTGAATATTCCTGTACTACCCCTTGTTGGTCCGAGGGACGGAGGAGGCTAGGTTAGCCGAAAGAGATGGTTATCGGTTCAAGGACGTAAGGTGACCCTGCTTTTTCAGGGTAAGAAGGGGTAGAGAAAATGCCTCGAGCCAATGTTCGAGTACCAGGCGCTACGGCGCTGAAGTAACCCATGCCATACTCCCAGGAAAAGCTCGAACGACCTTCAACAAAAGGGTACCTGTACCCGAAACCGACACAGGTGGGTAGGTAGAGAATACCTAGGGGCGCGAGACAACTCTCTCTAAGGAACTCGGCAAAATAGCCCCGTAACTTCGGGAGAAGGGGTGCCTCCTCACAAAGGGGGTCGCAGTGACCAGGCCCGGGCGACTGTTTACCAAAAACACAGGTCTCCGCAAAGTCGTAAGACCATGTATGGGGGCTGACGCCTGCCCAGTGCCGGAAGGTCAAGGAAGTTGGTGACCTGATGACAGGGGAGCCGGCGACCGAAGCCCCGGTGAACGGCGGCCGTAACTATAACGGTCCTAAGGTAGCGAAATTCCTTGTCGGGTAAGTTCCGACCCGCACGAAAGGCGTAACGATCTGGGCACTGTCTCGGAGAGAGGCTCGGTGAAATAGACATGTCTGTGAAGATGCGGACTACCTGCACCTGGACAGAAAGACCCTATGAAGCTTTACTGTTCCCTGGGATTGGCTTTGGGCCTTTCCTGCGCAGCTTAGGTGGAGGGCGAAGAAGGCCCCCTTCCGGGGGGGCCCGAGCCATCAGTGAGATACCACTCTGGAAGAGCTAGAATTCTAACCTTGTGTCAGGACCTACGGGCCAAGGGACAGTCTCAGGTAGACAGTTTCTATGGGGCGTAGGCCTCCCAAAAGGTAACGGAGGCGTGCAAAGGTTTCCTCGGGCCGGACGGAGATTGGCCCTCGAGTGCAAAGGCAGAAGGGAGCTTGACTGCAAGACCCACCCGTCGAGCAGGGACGAAAGTCGGCCTTAGTGATCCGACGGTGCCGAGTGGAAGGGCCGTCGCTCAACGGATAAAAGTTACTCTAGGGATAACAGGCTGATCTTCCCCAAGAGCTCACATCGACGGGAAGGTTTGGCACCTCGATGTCGGCTCTTCGCCACCTGGGGCTGTAGTATGTTCCAAGGGTTGGGCTGTTCGCCCATTAAAGCGGTACGTGAGCTGGGTTCAGAACGTCGTGAGACAGTTCGGTCCATATCCGGTGTGGGCGTTAGAGCATTGAGAGGACCTTTCCCTAGTACGAGAGGACCGGGAAGGACGCACCTCTGGTGTACCAGTTATCGTGCCCACGGTAAACGCTGGGTAGCCAAGTGCGGAGCGGATAACTGCTGAAAGCATCTAAGTAGTAAGCCCACCCCAAGATGAGTGCTCTCCTATTCCGACTTCCCCAGAGCCTCCGGTAGCACAGCCGAGACAGCGACGGGTTCTCTGCCCCTGCGGGGATGGAGCGACAGAAGTTTTGAGAATTCAAGAGAAGGTCACGGCGAGACGAGCCGTTTATCATTACGATAGGTGTCAAGTGGAAGTGCAGTGATGTATGCAGCTGAGGCATCCTAACAGACCGGTAGACTTGAACCTTGTTCCTACATGACCCGATCAATTCGATCAGGCACTCGCCATCTATTTTCATTGTTCAACTCTTTGACAACATGAAAAAACCAAAAGCTCTGCCCTCCCTCTCTATCTATCCAAGGGATGGAAGGGCAGAGGCCTTTGGTGTCCCCTCCAGTCAAGAATTGGGGCCTCACAATCACTAGCCAATATGCTTTTCTCTCATGCCTTTCTTCGTTCATGGTTCGATATTCTGGTGTCCTAGGCGTAGAGGAACCACACCAATCCATCCCGAACTTGGTGGTTAAACTCTACTGCGGTGACGATACTGTAGGGGAGGTCCTGCGGAAAAATAGCTCGACGCCAGGATGATAAAAAGCTTAACACCCCTCATTCTTATTACTTTTTCATATTGAAAAAGAAATAAAAAAATGAAAAAATGAAAAGGTCGTCTTATTCAAAACCCCAATCATGACATCCCTTCTCTCCCACTTCACACCTCGGAACGCACCGTTCTTATAGAGATAAACGCGCTTTCACATCTTCTTAACCCGAAATGGCTGGGGAGAGGAAAGGTTCCTTTTTTTGAGGGTACTCCCGGGAACAGATCCAGTGGAGACGGGGTGGGGCCTGTAGCTCAGAGGATTAGAGCACGTGGCTACGAACCACGGTGTCGGGGGTTCGAATCCCTCCTCGCCCACAACCGGCCCAAAAGGGAAGGACCTTTCCCTCTGGGGGTAGGAAAATCATGATCGGGATAGCGGACCAAAAGCTATGGAACTTGGGTGTGGGTCTTTTGTCGAAATGGAATGGCCTTACTTTTTCTTTTTATTTATTATTTATCGTTAATGGTAGAATCATTACACATAGTATGCCCGGCCCATTAGCGTATTTTTTTGTTTTACGCCCCGTAACTCTTCCTCAGCCAGGCTTGGGCAGAATAGCAGAGCAAGTACAAGTATTAGTAGCATAACAAAAAAGCCTTCCTCGTCATTAATATGTTTGCTCGCGTGGCCTCTCGGGAGAATCGATGACTGCATCTTTGATGCACTGCTAGTACTAGTACATCTGAGAATTCTTAATTGGCTAGTTGTAAATAGCCCCAGGGTTATGGAACAAAGGATTATCCCGGACCTACACCGAGGTATTGATGGTGATTCTCAAATATCGCAGAACAGAATGTGATACGATGAGATAGAATGCAATAGAAACAAAGACAGGGAAGGGGTTACCTACTTTTAACGGTCAAAGCGAGCTCTTTCATTCTGAATTAAAGAATTCAGAATGAATCAAATCTCCCCAAGTAGGATTCGAACCTACGACCAATCAGTTAACAGCCGACCGCTCTACCACTGAGCTACTGAGGAACAACGGGAGATTAGATCTCATAGAGTTCAATTCCCGTTCTCAACCCATGACCAATATGAGCTCGAAGCTTCCTTCGTAACTCCCGGAACTTCTTCGTAGTGGCTCCCTTCCATGCCTCATTTCATAGGGAACCTCAAAGTGGCTCTATTTCATTATATTCCATCCATATCCCAATTCCATTCATTTAATATCCCTTTGGTGTCATTGACATAACAGATGTCGTTTCTAGTCTATCTCTTTATATGGAAAGTTAAACAATCATCATATAATAATCCAGAAATTGCAATAGAAAAGAAAAAGGAGGTTTGTGATGATTTTTAAATCTTTTCTACTAGGTAATCTAGTATCCTTATGCATGAAGATAATCAATTCGGTCGTTGTGGTCGGACTCTATTATGGATTTCTGACCACATTCTCCATAGGGCCCTCTTATCTCTTCCTTCTCCGAGCTCAGGTTATGGAAGAAGGAGAAGAAGGAACCGAGAAGAAGGTATCAGCAACAACTGGTTTTATTACGGGACAGCTCATGATGTTCATATCGATCTATTATGCGCCTCTGCATCTAGCATTGGGTAGACCTCATACAATAACTGTCCTAGCTCTACCCTATCTTTTGTTTCATTTCTTCTGGAACAATCACAAACACTTTTTTGATTATGGATCTACTACCAGAAATTCAATGCGTAATCTCAGCATTCAATGTGTATTCCTGAATAATTTCATTTTTCAATTATTCAACCATTTCATTTTACCAAGTTCAATGTTAGCCAGATTAGTCAACATTTATATGTTTCGATGCAACAACAAGATGTTATTTGTAACAAGTAGTTTTGTTGGTTGGTTAATTGGTCACATTTTATTCATGAAATGGCTTGGATTGGTATTAGTCTGGATACGGCAAAATCATTCTATTAGATCAAATGTACTTATTCGATCTAATAAGTACCTTGTGTCAGAATTGAGAAATTCTATGGCTCGGATCTTTAGTATTCTCTTATTTATTACCTGTGTCTACTATTTAGGCAGAATACCGTCACCCATTCTTACTAAGAAACTGAAAGAAACCTCAAAAACGGAAGAAATAGATGTAGAAATAGAAACAACT------------------------------------------------------TCTTCTTCCCTTTTTTCGGAAGATCCTTCTTCTTCCCTTTTTTCGGAAGAAAAGGAGGATCCGGACAAAATCGATGAAACCGAAGAGATCCGAGTGAATGGAAAGGAAAAAACAAAGGATGAATTCCACTTTCACTTTAAAGAGACATGCTATAAAAATAGCCCAATTTATGAAGCTTCTTATCTGGATGGGAATCAAGAAAATTCGAAGTTCAAAATACTTGAAGATAAAAATAAAGAAAAAAATAAAGTCAAAAAGGAATATAAAATAAGTAGTAAATTAATAAAAAGATTGATACATAAGATAAATACACAAAAAGGTAGGAAGAGATGCGCCCACCCCCTACATATTTGATACCTTCTCCTACAAAGAAACTCATGACACCAACTCCATTCGTAATTCCATCAATAACTCGTCTATCAAAAAAATGAGTTAATTCAGCCAATCCTCTTATACCCCCAATTAAGGATGTTGCATAAAAAGAATCTATGTAACCACGATTATATGACCAATCATATATGGCATTTCTTATTTTGTCCCAAAAAATTTTCTTAGATCCTATTTTAATTTTAACAAAAAAATTAATTAAATCAAAATTTTGCAAAGACGAATAAATGGGTTTATACAAAAAGAGCGCTATAAATATTCCAAAATAGGCTATACTAACTGAAAAAATTGCATCTTTTACAAATTCATACCAATCCAGAAAATCTTTCGAATTTTGATGTAAAAGATTTACAGACGGAGTTAGCCATTTTGATAATATATCCAAATCCATTCCTTTTTGATTGAAAGGAATTCCTATGAATCCAACAAACAAAGTAAATAGGACCAATACAAGTATAGGAAATAACATAGTATTATCTGATTCATAAGGATACGAATAAGTGTTCTTATTACCAAAATAGGTAATAGTCATAAAAGGTCGTGTCATTTTTCTTACATTGTCATCAATTCGATACGTCTGCTTCAAAAAAAAAGAAAGACTTTCATTATTATTCATTCTTAATAAGGTTAATAAACGAACACTTTTGTTAATTGTTTTCGAACCTACTTTACCCCATAGAGGGATTGAACAAAGTGAAGTACTTTTTTTTCCATTGTAATTTTGAAAATGAACATTTAAATGTCCCTCAAAAGTAAGTAAATAGATCCGAAACATATAAAATGCAGTTAATCCTGCTGTGGACCAAGCTATTATTGCGAAAATCGGTAAATACAACCAACTCTCATTAAGAATTTCATCTTTGGACCAAAAACAAGCAAGGGGTGGAATACCACAAAGAGAAAGTGTGCCTAATAAAAAAGCAGTTTTTGTAATTGGCACATGTTTTGTTAAACCCCCCATAAGAACCATATTCTGACTTTTATCTGGAGAATATCCAACAACAGTTTCCATTGAATGAATAACTGATCCAGATCCTAAAAACAATAATGCTTTTGAATAAGCATGAGTAATTAAATGAAATAAAGCAGTTCGATAAGACCCCATACCTAGAGCTAACATCATATACCCCAATTGAGACATTGTAGAATAAGCTAAACCTCTCTTAATGTCTTTTTGAGCAAGAGCTAAAGTAGCTCCTAAAAATACTGTTATTATACCTATCAAAGAGATTAAATTCATTATATAAGGTATGACTATGAAAAGAGGAAGAAGCCGAGCTACAAGAAAAATTCCCGCTGCTACCATAGTAGCAGCATGTATAAGAGCCGAAATAGGAGTGGGCCCCTCCATGGCATCGGGTAACCATACGTGAAGAGGGAATTGTGCAGATTTAGCAACTGCACCGGCAAATAATAGAACGGCACACAAAATAACAAATAAAATATTGACCTCATTATTATAAATCAAGTTATTAAATATTTCGAATAAATCCCAAAATTCGAAACTACCTGTTATCCAATAAAACCCTAAAATTCCTAATAATAACCCAAAATCTCCTACTCGATTAGTTACAAACGCTTTTTGAGAAGCATTTGCCGCAGCAGGTCGTGTAAACCAAAATCCTATTAATAGATACGAACACATTCCGACTAATTCCCAAAAAATATAAATTTGTATCAAATTAGAACTAGTAACTAATCCCAACATGGAAGTACTGAAAAAACTCATATAAGAAAAAAATCTCAAATATCCTTGATCATGAGACATATAATTATCACTATAAATAAGAACCATAATTCCAACAGTAGTGATTAATATTAACATGATAGAAGTAAGTGGATCGATCAAATAGCCGAATTCTAAAGAAAAATCATTATTGATAATCCAAGACCATACATATTGATATATGAAACTCCCATTTATTTGCTGAATAGACAGATCAATCGACAAAATCATGGATATACTTAACAATAAAACACTCTGAAAAGCCCACATACGACGAAGATTTTTTGTTGCCTTTGGAAAAAGAAGAAGCCCCACTCCTATTAACACAGGTACTGGAAGTGGAACAAACGGTATGATCCACGCATATTGATATGTATGTTCCAT--AAAAAAAGTTTTTTATTCTTAATTGTTTTCGATTCACCAAATCTTATCTCTTTCAAAAGGGTTAAT-AAAAAAAAAATCAAGATATCTACTAACTTAAACTAACTAAAATATAATTTTAGAATTTTCTATTTTTACTTATTCTGAGTATTTCCTAAAGACTTCAAATATTCAAATCAAGAAGTCATAATTGGTCAAATAAAATGACTAAGTTACTAGTAAAAAGTGAATACTTAGTTATTAAGTAAGATATTGATGAAGATGCC-AAAAAAAAAAATTCAATTATTATTACTATTACAACAATTTATATCTATAGAGCAAGGATAAATAAAACCCTAAAACAGAGTACTTGATTCTGATATGAATCATAGGATCAACTAAAATTAATAACTTGGCCCAATGAAACAAGAACTTCCCCCCCC-TTTTTTTTTATTTTAGTTAGTTTATTCAAAATAATTAACTAATTTATTATGGAATTGATTAATTGATTTCCATTTCAATAAAAGACGTTTATAGGATATAGGAAAGGCTACAATATCCGTCACTTT-AATAGAAAATTAACTTTATTTTCTATCTATTTAATTTATTTGAAAATAGAAAATAAATAAATGAAAATAGAAAATAAATAAAAAATTACTAAAATTTCGTTTTAGCAAACTATGTATACCTTAATTAATTATTTATTATAGTTAGTAATTAATTACTATATTAGTATTAGTTTCATTCGAATTTGAAAATTTCAATTATATTAGGCGTATTCTTTCCTCAATCTTGACCAACTAATAAT--AAAAAAAAAAAAATCACATGATTACATATCCTATTCCTTTTTCTTTATTCCTATTCCTTTTTCTTTATATATATATTTCTAGTAATGTTTTATTCTATTTCGAATAATATTTATTTCGATTTTCACATATCTGTATTTATTATTTATTTTT----------------ATTTATTTTTTATGAAGAAAATGCTATCTAAAAAACAAATAGATAATGAATAGTAAAGAACGATTCCTTTTATTTTGAACAATAGATGTCTTTCACATCCAACTAGAATAATGAGTAACCTCTTAATTTTTAAATGGCAGTCCCCAAAAAACGTACTTCTATATCAAAAAAGCGTATTCGTAAAAATATTTGGAAAAGAAAAGGATATAGGGCAGCCTTAAAAGCTTTTTCATTGGGTAAATCTCTTTTGACCGGAAATTCAAAAAGTTTTTTTGTGCAACAAAAAAATAAGTAATCGAAGGTTGTAATAATCTGAATCGACTTGACTCAAAAAGTTGGTGGTTAATTTCATTCAGAATATAAAATTAATGATTTCCATTACCTACTGTTTTGGACTAATCCATATGAAATGGGATTCTTTTCATTCTTATGATTTGTAGAATAAGAATTTTTTTGTTTACTTAATTCTAAA-----AAAAAAAAAAAAAATACTTTTCTTTAAAAAAAGAATAAACACAAGATACAAGGGTTTACCTTTCTTTTTAGTATACTTTATTATTTCTTTTTCTGGGGTGGAAATTCGGATTTTCCCTATCGACCTACTTACAATAATAAAAGTTTTTTA-TTTTTCTATATTTCGATATCTATAAAGAGCAGATATAAGAGCTTTCTTCAAAATTAATGAATCGTTGAAACTAATTGATTAAGATTAAGTTTAAAACTTTTTTTTTTT-ATTTTATGAATTATTATTTCTCTGAATTACTATATATACCTCTATATATTTCCTGCTTTCAACCCAATCTATAAAAGTTTTTAGTTGGTATACTAACTATG-AAAATGTGTCAAATTTAAGTGATTCAAAATAGATCCTATTTTGTGTTCATTGAAAAAATGCATTTTTTCAGATTTATGAAATCAGATAAATGAGAAATGAATCATTAAAAAATGAAAATGAGAAAAGATTTTTTTTTAGTTCTATCCCTAGATAGGGGTAGAACTATCTAGTTACAATAGTTCAATTCCAGAGGAGCATAAACTACAGGAAAGATCTAAGTTAAATAAAACAACTGATATCCTAAAATAATGAACCTTCAAATCCCTATGAATTTTATTCATCAATTTTAATGTTTCCTAAAAAATACTACATTGAATTGACTCCTTCAATCTCGACGATTGCATATGAATAGGCTATTATAAGTTTGAGCAAGCCGCCATGGTGAAATTGGTAGACACGCTGCTCTTAGGAAGCAGTGCTAGAGCATCTCGGTTCGAGTCCGAGTGGCGGCATGCCATCTTCTAAAAAAGATAGAATAGATCCTATAATAAAATCAATTCCCGATTTCCCTTCCGTAATTAAGGGATTCCT---TTTTTTTTTTTATTTTATATGATATTTCTAACTATAGAACATATATTAACTCATATTTCCTTTTCGATTGTTTCAATTGTAATTACAATTCATTTAATAACTTTATTAGTCGATGAAATCGTAAAACTCTATGATTCGTCAGAAAAGGGCATGATAGCTACTTTTTCCTGTATAACAGGATTATTAGTCACTCGTTGGATTTATTCAGGGCATCTCCCATTAAGTAATTTATATGAATCATTAATCTTCCTTTCATGGAGTTTCTCCATTATTCATATCATTCCATATTTCAAAAAAAATAAAAATTATTTAAGTGCAATAACCGCGCCAAGTGCTATTTTTACACAAGGCTTTACTACTTCAGGTCTTTTAACTGAAATAAATCAATCCGCAATATTAGTACCTGCTCTCCAATCCGAGTGGTTAATAATGCACGTAAGTATGATGGTATTGGGTTATGCAGCTCTTTTATGCGGATCATTATTATCAATAGCACTTCTAGTCATTACATTTCGAAAAGACATAAAGATTTTTTTTAAAAGCAATCATTTATTAAATGAGTCTTTTTACTTTAACGAAATCCAACACATGAATGAAAGCAGCAATGTTTTTGGAAATACTTATTTTTTTTCTGCGAAGAATTATTACAGATCCCAATTCATTCAACAATTGGATCATTGGAGTTATCGTGTTATTAGTATAGGGTTTATCTTTTTAACCATAGGTATTCTTTCGGGAGCAGTATGGGCTAATGAAGCATGGGGGTCATATTGGAATTGGGACCCAAAGGAAATTTGGGCATTTATTACTTGGACCGTATTCGCGATTTATTTACATACTCGAACAAATACAAAAATTCCCCCTGCAAATTCTTCAATTGTAGCTTCTATAGGCTTTCTTATAATTTGGATATGTTACTTTGGGGTCAATCTTTTAGGAATAGGGTTACATAGTTATGGTTCATTTATATTAGCGTCTAATTGAATTCAAGAAAATCTCTGACGAATATAAACAAAATAGAGCGTATATATATATAAACTTCGTGTAAGCCAGCGAGAACCATGTGAATCACTACACTACTTGATTCAAATGGTTCTCACAAAGACCAAACATATCTAGTTAAAATTTAATTTTTTTTACTTAACTTAAGAAAAGAAAAAAGACTTA-TTTTTTTTTTATTCATGAAAACGATCTATAAAAAAAATTAGATAAAATAAATTCGATCTTGTCAACTGATAATGAAAGAACGAAATCGGGGTAAATACCAATACCTACTACGGGTAAAAAAATAGAAATCAAAACAAATAACTCTCGCGGTCCAGAATCAAAAAAATAAGAGTTTGGAACATTAAATAACTTGTATCCATAGAACATCTGGCGTGACATAGATAATAAATAAATAGGAGTTAATATCATTCCAATTGCCATTACAAAAGTAATTAATATTTTTGGGATTAAAAGATATTTTTGGCTGGTAATTATTCCAAAAAATATCATCAATTCTGCAACAAAACCACTCATACCTGGTAATGCAAGAGAAGCCATTGAAAAGCTACTGAACATCGTGAATATTTTTGGCATTGGGATAGCTATTCCGCCCATTTCGTCGAGATAAGCAAGACGTATTCTATCATAACTCGTTCCTGCCAAGAAAAAAAGTGCAGCACCAATAAGTCCATGAGAGATTATTTGTAAAAAGGCTCCATTGAGTCCCGTCTCAGTTATAGAACCAATTCCTATAATTATAAAACCCATATGAGATACAGAGGAATATGCTATTCTTTTTTTTAAATTACGTTGAGCAGAAGATGTTAAAGCTGCATAGATTATTTGCATTGTGCCTACTATCATTAACCAAGGAGAAAATATAGAATGAGCGTGAGGTAATAATTCCATATTGATCCGAACCAACCCATACGCTCCCATTTTTAATAAGATTCCAGCTAGAAGCATACAAGTACTGTAATGCGCTTCTCCATGGGTATCCGGTAACCATGTATGTAGGGGTATAATTGGCGATTTGACAGCAAAAGCAATAAAAAATCCAATATATAATATTATTTCCAATGCCACAGGGTACGATTGATTAACTAATGTTTCAAAATTTAATGTTGGTTCATTAGAATTATATAAACCGACACCCAGAACTCCCATTAAGAGAAAAACGGAACCTCCCGCAGTGTACAAAATAAATTTTGTAGCCGAGTACAGACGTTTCTTTCCCCCCCACATAGATAGAAGTAAATAAACGGGAATTAATTCTAACTCCCACATGAGAAAAAACAGTAAAAGGTCTCGAGAAGAAAATAATCCTATTTGACCGCTGTACATTGCTAACATCAGGAAATGAAATAATCGAGAATCTCGAGTAACCGGAAAAGCCGCTAAAGTAGCTAAAGTAGTGATAAATCCCGTCAGTAAAATGGGTCCTATAGAAAGTCCATCTATGCCTAATCTCCAGTGGAAATCAAAAAAATTAATCCATTTATAATCTTCGACTAGTTGGATTAATGGATCGTCTGATTGAAAATGATAACAGAATGCATAGGTCGTTAGAAGGAGTTCTAATATAGATATACAAACAGTATACCAACGAATTGTCCTATTTCCTCTATGGGGAAGAAAGAAAATTAAAGAACCCGCAAATATTGGCAAAACTACAATTATTGTTAACCAAGGAAAAAAATTCGTGGTAAAGACAAGATACACTTAGACCGGAAAAACCCGTACTCG-AAAAAAAAAATGTTATTCTCGAGCACGGGTTTTGTCGATAAAAAAATCAAATGAATTCAAGTGGAGTTTTCTGGAACGTATCCGTATCAATAAGCTAGACCCATGCTGCGAGTTGTTTCATGCCATAAATAAACTCGAACACTCAAGAAATCCGTTGGACAGGCGGATTCGCATCTCTTACAACCGACACAATCCTCTGTTCTTGGAGCAGAAGCAATTTGCTTAGCTTTACACCCGTCCCAAGGTATCATTTCTAATACATCTGTGGGGCAGGCTCGGACACATTGAGTACACCCTATACATGTATCATAAATTTTTACTGAATGTGACATTGAATATATACATTTTTGAATGTCATAAATTTTCGATCTAGTAAACTTAATAAACGAATCTTATTTAGTTCCCAGACGAATCAATGAGTTACCAGAATTTTTTCTAATCAATCTATTTCTGGATTGACTTATGAGGGAGGGCCAAGATACTTTGATTTCTTATGTTCTTGTAAACATGATCATATCTTACACGGGAAATATATTAATTCGAATTAATTGATGAATATTAGAATTTATATAATTAATATTTATATAATTAATATTATTTATTCAACAAATTCGATTGGTTAATACGAGTTGATTTTCTGTTCCGATAAATTGACGAAACAATAGCCAGTCCAATAGCTGCTTCAGCGGCTGCAATAGCTATAACAAAAATTGAGAAAATGGATCCTTTTAATTGACGATTATCAAAAAAATCAGAAAATGTTACAAAATTTATATTAACTGCATTCAATATAAGTTCAAGACACATAAGGGCTCTAACCATGTTTCGACTCGTAATCAATCCATAAATACCCATAGAAAATAAATAGGCACTCAAAACAAGTACATGTTCGAGCATCATTAACCAACTCCTTATCAATATCAATTCATTTCAATATGAACAACAATTCAACCGATTCTATTGACTAAAATCTAAGAAGTACGGAACAAAACAAAAGAGTATATTGGTAATAGATTGAACTAAAAACATTTCTATTTTAGACATGAATTGAATTCAAATAGAATGGAAGAAAAATGAATGTGATAATCTAGAACAAAGTTTAATTTAGATTCCTAGTTATAAAGATTTATTATTGACGAGCTACAGCGATTGCACCTATTAAAGCAACTAAAAGAATTATTGAAATGAGTTCAAATGGAAGAAAAAAATCTGTTGATAAATGAATACCAATTTGTTGACTATTACTTATCAAATCTTGCTCTAGAATCTGGTTTGGTCTTGTAGACCAAAGAATCCCGTACCATGACGTATCTAGAATAGTAGTAATTAGTAAAACAAAAATACTTGTACAAACCATTGAAGTAATTCCATCTCCAACGGTCCAAAGATGAAAATCTTTGTAATATTCTGAATCATTCATGAACATCACAGCAAATATTATTAAAACATTTATAGCTCCTACATAAATAAGGAGCTGCGCAGCAGCTACAAAATGAGAGTTCGATAGAATATAAAATAAGGATATAAAAACAAAAACCAATCCCAATGAAAAGGCAGAATAAATTGGATTGGGAAGTAATATCACTCCTAGACTTCCTAATATAAGACCCAATCCCAGGAAGACTAAAAGAAAATCATGTATTGGTCCAGGTAAATCCATTCTATGTAAAATAATAAAAAAATCGAAATATCATGACTTTGTTGACCTGACCAGGAAAAGGGAAGTTACTTTATTCTATTTTTTAGAATCTATTAATTGAATTAAATCCTAATAAATATAGATTGATGTAGATACAATTATTGGACCAATCTCATTCTTTATCCGAAAGAATAATTTGAAACTATATATTTTAAAACCATTACTATAATATAAAAAATATAGAAATTTTTAATATAAAAATGGATTTTGAATTATAATTCAATCCCGATTCTCACCAACCAATCATTGGATTTGTAGTTATTGACCAAGAAAAAAAACCTCATTTCTGTAGATCAAAGCTGAACCTTAGTAATTGAAAATTGTTCTTGAATCTAAAGATTTATCCATTTTTTATTTGAGTCGAATTCAAAATTGTTCGAATTGTGTAATCGTCAATTACTGACATTGGTAAACGACCCAAAGCAATTTGATTATAATTCAATTCGTGACGATCATAAGTAGAAAGTTCATATTCTTCAGTCATTGATAAACAATTTGTTGGACAATATTCAACGCAATTGCCACAAAATATACATATTCCGAAATCAATACTGTAATTAAGCAACTGTTTCTTTCGAATATTAGTTTCCAATTTCCAATCAACAACAGGTAGATCTATAGGACATACACGAACACATACTTCACAAGCAATGCATTTATCAAATTCAAAGTGAATTCGGCCCCGGAATCGCTCCGATGTGATCAATTTTTCATAAGGGTAGTGAATAGTTACAGGTAAACGATTCGCATGAGATAAGGTAATCATGAAACTTTGACCAATGTACCTTGCAGCTCGTATTGTTTGTTGACCATAAGTCATGAACCCAGTTACCATAGGGAACATATCTTAAATATCTATAAAAATTTTTCTATTTATTTCTTTCTCTTGTTTGATGTGATGTTTGAGACAAGTCGTGAATATAAAATATCATAGTCATTTACAGTGAAAAAAGTTGGGAAGAAGTTGTTAATAATAGATTACCTAGAGAAATAGGTAAAAGAAATTTCCATCCAAGATTTAACAGTTGGTCCATTCTCAGCCTTGGTAAAGTCCATCTTGTTGCGATAGAAATGAACAAAAACAAATAAGTTTTAGCTAATGTAATAAAGATACCAATTATTGTTTCAAAGACTCTTCCTGATTTATTTATTTCAAAAAGCTCAGGAATGAATATGTACGGAATAGAAAGATTCCAACCCCCCAAGTAAAGAACTGTTACAAATAATGAAGAAACTAGTAGATTTAAATATGAAGCAACGTAAAATAAACCAAATTTGATACCTGAATATTCAGTTTGATAACCTGCTACTAATTCTTCTTCTGCTTCTGGTAAATCAAAAGGTAATCTCTCACATTCTGCTAGGGAAGAAATTAGAAAAATGATAAACCCTATAGGTTGACGCCACAAATTCCATCCCCAAAAACCATATTTTGATTGTGCTTCAACTATATCAACTGTACTTGAACTGTTAGATAATCATAGTCGGTGATAACATCACTGGTATCATCTCTATTACAGAACCGTACATGAGATTTTCACCTCATACGGCTCCTCGAGGGTCACAACTAAATCTAAGGACCGGTTCGGTATTTTTTTTTATCTTGATCTATTTGTAGGATAGATAAAGTAAAAATCTATCGTAAGGTTCTGAATTAGACCAATGGAATTCTGTCTGCTATATTTATAATAAATAAAAAGTGCTTCTGAATGGATCTCATC--TTTTTTTTTTAACAATTTTATTTTTATTTTTTTTTTGTTGAGTAATAACTTAATCCTTGAATAAAATGTTTTTTGTAGCAGTATTAATTAATAGATATTTCAACCTATCATTTTTGATTACAAATTACAAAAATTAGACATTATATTAGTTTATGAATCATGACAAAAATTCTATTTCTCTAAAGTTGTATATAGGAAAGAAATAATAAAAAGCTTTC-TTTTTTTTTTTTTTTTCTATTCCATTCTTTCTATTTTATCTTTTCGTTCCTATTCTCCTTTCTCAGAAAGGGGGAGACTTAAAAAAGGTAAAGGATTACTTCGTTCCTGATAGTTATTTACTTAATCAGTGGATAGGAGCATACTCTGGATCGAAATCGTGGGGAGTACTGCTTGATTATTTCTACTAACTTAAAGCCCCAATTAGAATTG----TTTTTTTTTTTAGAAATATCCAGTTGGATAACTTTCATAATTTCCATTACTAATCCTTTTTGTATCTTGGTGTTCCTAACTATCCACTCTTTTTTGTTCAATTCTCTGTTATGTTAATACATATATGGTAATAGATAGTAAAAACTCCATAGAGTTCATTTTTTAAACCCGCTTCAAGCCATGATGACTAATCGATCAACCTTGGGGTAAACAATCTATACAGTTTACTTTTCACTTAACTCTTGTACATAAGAAATGAGACTCAATCTTTTTACTGCGAATTTATAAGCTGTTTTCTTTCACTCATATAACTATTTGGTTTAGTTCATCAACTCGAATGATGAATAAAAAAATGAAAATATATTCAATTCATTTAACTTCTTTTCCTAGAAAAAGGG-AAAAAAGAGAAAGTTTATGTTTCAACGAATCACACGTAGAGAAATTGATAACACACATAGAGTTAATGGTATTTCATAACTAATTGATTGAGCAGCAGCCCGTAGACCACCTAAAAAGGAATATTTATTATTTGATCCATATCCTGACATAAGAAGTCCAACGGGAGCAATGCTTGAAATGGCAATCCATAAAAAAACACCGATACTGAGATCGGCTAGAACAAGACGATAGCCAAAGGGAATTACTGAATAACTTAATAAAATTGATATGACTGCTATGGATGGTCCAATACTGAATAAACAAGTATCTCCTCTAGACGGAAAAAGATTCTCTTTGAAAAGCAATTTTGTCCCATCTGCTAGGGCTTGAAGAATTCCCAAAGGTCCAGCGTATTCGGGGCCAATACGTTGTTGTATCCCTGCAGATATTTCTCTTTCTAACCAAACAATTACTAGTACACCTATTGTGATTCCTAATACAAGAGTAAAAATAGGAACAAACATCCATATGATCCCATAGACTTCTTTTAAGGATTCCAATCTAGAAAAAGAATTAATAGCTTGTACTTCTGTTGTATTAATTATCATTTCAACGATCAACTTCTCCCATAATGATATCTATGCTACCTAGTACCGTCATAATATCAGCCAATTTCAGTCTTTTAACTAATTGAGGAAGAATTTGCAAATTGACAAAACCCGGCGGTCGAATTTTCCATCTCCAAGGAAAAACATTCTGATCTCCTATCAGAAAAATTCCCAATTCTCCTTTTGGAGCTTCGACTCTTACATAAAGTTCTTGCTTCGACAATTCAAAAGTTGGAGAAGGTTTTTTACTAATGAATCGGTATTCAAAATCATTCCATTCGGGATTCCTTACTCTATCAAAGCGCCGAATTTCTAAATTCTCATAGGGCCCCCCCGGAATTCCTTCCAGAGCCTGTTGAATAATTTTTATAGATTCTGTCATTTCACTGATTCGTACTAAATAACGAGCTAATGAATCCCCTTCTTTTTGCCATTGGACTTCCCAGTCAAATTCGTCATAACATTCGTAATGATCAACTTTACGAAGATCCCATTGTATTCCGGAAGCTCGTAGCATTGGTCCTGATAAACCCCAATTTATTGCTTCCTCTCCGCCAATAATGCCTACTCTCTCAACCCGTTCTAAAAAAATAGGATTCCGTGTAATAAGCTTTTGATATTCAGCAACTCCTCTTAAAAAATAATCGCAAAAATCCAAACATTTATCTATCCAGCCATGAGGTAGATCAGCAGCTATTCCTCCAATACGAAAATAATTATGCATCATTCGCATACCGGTGGCAGCTTCGAATAGGTCATATATCAATTCTCTTTCTCGAAAAATATAGAAGAAGGGAGTCTGTGCACCAATATCTGCCATAAAAGGTCCAAGCCATAACAAATGCGAAGCTATACGACTCAACTCCAACATAATTACTCTGATATAGCTGGCCCTTTTAGGTACTTGAATATTTCCCAACTGTTCTGGTGCATTTACGGTTATTGCTTCTGTAAACATAGTAGCTAAGTAATCCCAACGTGTTACATAAGGCAAATATTGTATAATTGTTCGGTTTTCTGCAATTTTTTCCATTCCTCTGTGTAAATAACCCAATATTGGTTCACAGTCAATAACATTTTCACCATCTAGAGTAACGATGAGTCGAAGAACACCATGCATTGATGGGTGGTGAGGACCCATATTGACTATCATGAGGTCTTTTCTTGTAGCTGGCGCAGTCATAGGTTTTTCCCGATTCATTCTTCCATGAATTGCTGAAAGCGAAAAGAGGTTTATCAAAATTTAAGTGAATAATTCA-----ACTTTTAAAATTAACGAGTTTTTGTTTCTCGAATATTCAACTGACCAATTAATTCTTTATAACGTACTCTATTTTTTTTTGACAAATAAGCTAGCATGCGTTGACGTTTTCCCAGAATTTTCCGCAGACCTCTCTGAGATAAATAGTCTTTTTTGTGCAATTCCAAATGTGAAGTAAGTCTTCGTATCTTATTGGTAAAACTTAACACTTGAAATTCAACAGACCCTCGGTTTTCTTCTTTTTCTTTTTGTGAAATAACTGAAATGAATGAATTTTTTACCATAAAAATAAAAGAATTTTTCT----CCCCCCCCTTTTTTTTAATATGAATTTTACCGATCAGTAATAATAATGTCAGTTATTTTAATCTGGTATACACAATAATTTGAATTTTTTATGGGATTCTAATTTTATCACATAAAATTAATCAATCCAATTGAAAATTGGATTGGGATAGTACATTTTTACATTTTCAAAACAAAATCTTTTAAATTTAAAATTAAGAAGATTTTGTTAATTCATTTCTAGATATAATTGATACGTCATTGAATTAGTATCATATATTAGAATAGGATGTAAGACAAGTCAGGTATGCATCTGTTTGCTTTCATATATCAGATATGGTCTAGTATATATAGGAAAAATGTATCATCAACGATTTTTCAATCGTGATATATATGTATCCTTAACATACTGAAACGACTGCCATTATTGGTATCAAACCAATAGCGATTCATACAAGCTAAATCTTCTAATCGATAATTGGGCCAAAGAAAGAATTTTAATTTAATTAATTTATCTCTATCAAGATCTTTATTTTCATCCAAAAATTGACCCCAATTTTTTACCTTGTTCCTATTACAAAATATTGGATTTCTATCCACACCATACTTAGTCTTTGAATTGAAACAAATTAGAATTCTCAATTCTCTACGACGTCTAGATGATAAAATATTTTCAGGAACAAGCAAATCATAATGATTTTTGTCTCTATTTTTAGTTATCCTTTGATAATTTCTTGGAATGAATTCATTAAAATCCTTCTCATCAATATATCTTTGCTCTTGGTATCTTTGATTAGTTTTATGCCTACTCTTATGAACTAAAGAAATACCTATGGTTTGATACATAATAAACTGTCCATTATTTTTTACAGACAGACGAAGGGGTTCTATAATCAATATCCCCCTTTTCATCAATTCTGTAAGAGGTAAATTCTTCTGAATCAGCATTATATCCAGATTAATTTCTCTCCTTTGAATAGAGGATATAGTAATGTTTCTTGGCTTTCTCAGTCTAAGCAGGAGACAATATACTTGGATATTATTGATCATTCTTTGATTCAAACTATCATCCCATCTCAATTGAAAAAGTAAATACCTTTTCAGGAAGAAATCGAGTTCTGCTTCCGTATTGCTCTTGTATTGTTTTTTCTTTTTACGTTTTTTTATGTCTGATTCCGAATAATCCTCTTCAATATTTTTTTGTTGGTTTGAAAGAACAGATACAAGATTTCCTTGGTTTTGTGCATTTGATCTAAGATCTCTTTGGCCTGCGGATTCCTTTTCTTCTTGATTTTGATTCTTTAATTCAAAAGATTTTTTTTCATTCGATGGTAGAATCCCTTGTTGCTTTCTATTGATGTTTTTATTTTTACTAACGTTTTCATTTATATTCAAATTTAAAAAAAGTAATTTACTTGGTATAAACCACGGTTTTTTTTTATATGCATTATAAAGTAGTAAAAATTCTGGGAAGAACCAAAGTTCTAGATTCGATATGGGACGACTTAGTATTTCTTCATTCATTCCCATCCAATCCAATTTTTTTTTTTTTT------GATTGGGTAAATTCATTTCTTCATTTTGATGAATCGTAAGATAAAAAAGATCTTTTTTATCAATTTTATTAATTATTTGATAATTAGTAAGCCCGGTTTTAGTATTTTTATTACTGTTGATATCGATCTTAATCCAAGCCTCAATATCGAATTTCTTTCTAAGACAAAAGTTGATAATTTTCCAATCAAAATATTTTCTATCCGGACTTTTTTCCATTTCCATATATATAATATCGCTTTTTCCTAGATAATTATGGATAGGGATATCCTTTAGTATATCAAACAATTTGCCTTTATGTGTGTTGGAATTAGAATAACTTTCTTGATTATTATTTATTTGAAATGGTAATCCATAAATATATGGGTCTCTCTTATTTTCATAATTAATAGATCTATAAGATAAAAGATTATATCTATAGTATTTTTGAAAATTATCCTTTTGATTTGGTAATGAATATACTTTGTAATCATTTTGTTTTTTGTAATGAATTAATTGGTCTTTTTCATATGAATTTTCTTTGTTTAAATCTTGATTTTGAATTGTATGTGTACGACATTGATTGATTCTATTTCGCCATTTTTGTGCTATTAATCTAGACCATCTAATCTGAGATAAATTGTATTGATAATGACCTCTTAACCAGGTTTTCCATTGATTTATTCCAGAATTCCAAAGTTTCTTATGTTTTAATTCAGAATGAATTATTCCTTGTGTTCCAAAATAATCTTTTATTGAAGTCTTAAGAAAAAAAGATGTTCCGTGATATTGAAGAATAGATCTTAACTTATACAAGTTAAGAACTTGGGTTTGTGATAATTTGAAAAATACATATGCTTGTGATAAGGAGGATAAGTCACAAAAATTCTGTGAATTCTTATTACTAATATTATAAAGTGACTTTTTTATGGTCGAAATAAAGTAAATTGTATTTTGATTTTTTTTTGTTTTATTAATTATTTCTTGATTTGTTTTATTATTGTAAATGGAATTATCAATAATTTTTTTTGTTGATTCAAGAAAAAGTTGGATATTAATTCTGGAAATATTAATGATAGATAGAAGGATATCTCTGTATATCCTTTCAATGAAAATTTTTATAAAATAATGTAATTTACGGATTAATCGAGCGTTTCTTCTTTTTAATATTTGCCAAATATTTTTTGCTGATTCGAATCTTTTAGCATTATAACTTGGTTTATTAGGACTAATGTTTATTCCTGGAGTCACTTTGTTTTTCTCTTTTGTAATTCTTTCTATTTGATTTCTGATTGTGCTTGTTCTATCAGTCAGATCCTTCATTTTTTTTTCTGTCAGTAAATAATTTGTCCAATTTGTAGATCTAATTTGACTAAAGGATTCATGAATTATCTGATTGGAGATTATAGAATCTTTTTCTTTTTTAGTTTCGCTTGATTTATATACTTCTCTCAATCTAAAAAATAGAATTAGATTTATTTTTGAGAGTTCTTTTATTATTCTTTTTAAAAATAGAATTCCTTTGATAATCCATTTTTCTTTTGAGATATTTAGAAATAATTTTGTTCTTTCTTTTAAAACTTTTAGAACTAGAAAATACTTCTTTTTCAATTTTCCAATTTTTTTTTCGAGTTTCTTAAAAATGGATTCAAAAAAAGAAGACTGTTTTTGGGGAGAACCAAAAGGAAGTTCAGCTTCCATTCCCAAAACTGTTAAAAAACTAAAATCATCTTTTGGCACTTTCTTTTTCATTCGATACATCTGAGAAGACCGTGGCTTAGATCTGTGCCAAGGTTTCAGACGGAAAGGAAATAGGATCTTTATCTGAATGCCCTCGATTAACCAATTTTTCGGAAATTCTGTTTCTGATAATAGAACACCATCATAGGTACATTTTATATGCATTTCTCTATTCCATTCCCTAAAATCTTCAGACCACTCGGGAATTTGCAATAATAGCATACGGCAAATATTTTTAGCTATTATCAATGAAGGTAATAGAATATATTTTCTAAGAGTCGCTTGAATTATTAACATGGAACCTCTTATTACTTGAGCAAACGGAATGGTATCCCAGGCTTCTGCTATTTCTATTCGTGCCTTCTCCTTTCTTTTGTTCTCTTCTTTTCTGTCCTTCTCCTTTTTTTTCTCCCCTTCTTTTCTCTCTTCTTCTGGATAATCTGAAATTTTTAATTCTGTTTCCTTTCCTATCCAGTTTCGAAAAATGAATTTCATCAGTCCGGAGATATCAAAATAAAAAAAGTGTGATTTGTCTATTCTGTCCAAAAAAAGTGAGGAATGCGCATTTGCTTGAAAGAGTTCACAAATAACTGTTTTACGTCTTTGGGCTCGCATAGAACCTTTGATTATATTTCGACGAAAATCCGATTGTTGCGAATAACGTATCAAAGCCGCTTCGTCTATTTTATTAGGATTATAAATATCCTTATTATTATCAATATCCTTATTATTAGTATCGAGATTTTGACGTTTATTAGAAAAAATCACTATACGTCTGGCTTTTCTTGAACGAATCTGATGATCTAATGGTATTTTTTCTTCACTTTCTATTTCATGTTGTTCTAATTGATTGATTAATTTGTACGACCATCGAGGAACTTTTTTACTGATTTCTTTTATTCCAATAGATTTTTTTTTTTTTTGATCATTAGGCTCAGTTATAATTGCGTTGAAATAAAATTTAAAAATTTTTGTTTCATTTTCTGAATCCATTCGTCCTTGTTCTGAAAAGAAATAGAGTATTTTAAAATGAAAATTCGATTTTGAATCTCTAGCAAGTTCATTGATTAAAGTAAAGAAATAACTCATTTTTATAGATGATGGTTTTTTATCAAATATATCTATTTTCTGTTCAAATTCTCGGTAATCAGTATCAGTAAGAAAGATAGTATGGATCTTATTTGGTTCTATTAAAGTTGCTGTCGAAGTTTTTCTTAGGATTAAAGGTGAAAACAATTTATTGATTTTTCCACGTTGTGGCCCATTCACTAAAGGATCATATATTTTTTGAAAGTATTCTTTTTTAGTTCCGTTATTACACAATCTAATCCTTTTTTCGAGTATATCTAGAGAAAGGGACCCCTTGTCTAGAGCTTCAATTCTATTTATCAACTCGTTGTTTAGATTGTTACTTTTTTGTTTGTTGATAGAAACCCAGTGATTATACAGTTCATCAGAGGAGAGTTTTTCTATTATGGATAAGGGTCTCCTTCTTTGTATCATTTCTAAAAAAGTGTATAAACCGGGCGAAAACATAAAAGATATTTTTTTCTTTCCGTAACTTTGGCATGTATAAAAAAAATATTGTGACATTTCTTTTCTTACAGCATTTTCAAATCTATTATTTTTTATGTATCGCAACGGTCGATTCCATCTATTATAATTGAAAAGAAGAGTTACAAGAGGTTTTTCAAACCAAAACAAGTCTTTATTTTTTTCTTTATTTTTATCTTCAAGTATTTTGAACTTCGAATTTTCTTGATTCCCATCCAGATAAGAAGCTTCATAAATTGGGCTATTTTTATAGCATGTCTCTTTAAAGTGAAAGTGGAATTCATCCTTTGTTTTTTCCTTTCCATTCACTCGGATCTCTTCGGTTTCATCGATTTTGTCCGGATCCTCCTTTTCTTCCGAAAAAAGGGAAGAAGAAGGATCTTCCGAAAAAAGGGAAGAAGAAG------------------------------------------------------TTGTTTCTATTTCTACATCTATTTCTTCCGTTTTTGAGGTTTCTTTCAGTTTCTTAGTAAGAATGGGTGACGGTATTCTGCCTAAATAGTAGACACAGGTAATAAATAAGAGAATACTAAAGATCCGAGCCATAGAATTTCTCAATTCTGACACAAGGTACTTATTAGATCGAATAAGTACATTTGATCTAATAGAATGATTTTGCCGTATCCAGACTAATACCAATCCAAGCCATTTCATGAATAAAATGTGACCAATTAACCAACCAACAAAACTACTTGTTACAAATAACATCTTGTTGTTGCATCGAAACATATAAATGTTGACTAATCTGGCTAACATTGAACTTGGTAAAATGAAATGGTTGAATAATTGAAAAATGAAATTATTCAGGAATACACATTGAATGCTGAGATTACGCATTGAATTTCTGGTAGTAGATCCATAATCAAAAAAGTGTTTGTGATTGTTCCAGAAGAAATGAAACAAAAGATAGGGTAGAGCTAGGACAGTTATTGTATGAGGTCTACCCAATGCTAGATGCAGAGGCGCATAATAGATCGATATGAACATCATGAGCTGTCCCGTAATAAAACCAGTTGTTGCTGATACCTTCTTCTCGGTTCCTTCTTCTCCTTCTTCCATAACCTGAGCTCGGAGAAGGAAGAGATAAGAGGGCCCTATGGAGAATGTGGTCAGAAATCCATAATAGAGTCCGACCACAACGACCGAATTGATTATCTTCATGCATAAGGATACTAGATTACCTAGTAGAAAAGATTTAAAAATCATCACAAACCTCCTTTTTCTTTTCTATTGCAATTTCTGGATTATTATATGATGATTGTTTAACTTTCCATATAAAGAGATAGACTAGAAACGACATCTGTTATGTCAATGACACCAAAGGGATATTAAATGAATGGAATTGGGATATGGATGGAATATAATGAAATAGAGCCACTTTGAGGTTCCCTATGAAATGAGGCATGGAAGGGAGCCACTACGAAGAAGTTCCGGGAGTTACGAAGGAAGCTTCGAGCTCATATTGGTCATGGGTTGAGAACGGGAATTGAACTCTATGAGATCTAATCTCCCGTTGTTCCTCAGTAGCTCAGTGGTAGAGCGGTCGGCTGTTAACTGATTGGTCGTAGGTTCGAATCCTACTTGGGGAGATTTGATTCATTCTGAATTCTTTAATTCAGAATGAAAGAGCTCGCTTTGACCGTTAAAAGTAGGTAACCCCTTCCCTGTCTTTGTTTCTATTGCATTCTATCTCATCGTATCACATTCTGTTCTGCGATATTTGAGAATCACCATCAATACCTCGGTGTAGGTCCGGGATAATCCTTTGTTCCATAACCCTGGGGCTATTTACAACTAGCCAATTAAGAATTCTCAGATGTACTAGTACTAGCAGTGCATCAAAGATGCAGTCATCGATTCTCCCGAGAGGCCACGCGAGCAAACATATTAATGACGAGGAAGGCTTTTTTGTTATGCTACTAATACTTGTACTTGCTCTGCTATTCTGCCCAAGCCTGGCTGAGGAAGAGTTACGGGGCGTAAAACAAAAAAATACGCTAATGGGCCGGGCATACTATGTGTAATGATTCTACCATTAACGATAAATAATAAATAAAAAGAAAAAGTAAGGCCATTCCATTTCGACAAAAGACCCACACCCAAGTTCCATAGCTTTTGGTCCGCTATCCCGATCATGATTTTCCTACCCCCAGAGGGAAAGGTCCTTCCCTTTTGGGCCGGTTGTGGGCGAGGAGGGATTCGAACCCCCGACACCGTGGTTCGTAGCCACGTGCTCTAATCCTCTGAGCTACAGGCCCCACCCCGTCTCCACTGGATCTGTTCCCGGGAGTACCCTCAAAAAAAGGAACCTTTCCTCTCCCCAGCCATTTCGGGTTAAGAAGATGTGAAAGCGCGTTTATCTCTATAAGAACGGTGCGTTCCGAGGTGTGAAGTGGGAGAGAAGGGATGTCATGATTGGGGTTTTGAATAAGACGACCTTTTCATTTTTTCATTTTTTTATTTCTTTTTCAATATGAAAAAGTAATAAGAATGAGGGGTGTTAAGCTTTTTATCATCCTGGCGTCGAGCTATTTTTCCGCAGGACCTCCCCTACAGTATCGTCACCGCAGTAGAGTTTAACCACCAAGTTCGGGATGGATTGGTGTGGTTCCTCTACGCCTAGGACACCAGAATATCGAACCATGAACGAAGAAAGGCATGAGAGAAAAGCATATTGGCTAGTGATTGTGAGGCCCCAATTCTTGACTGGAGGGGACACCAAAGGCCTCTGCCCTTCCATCCCTTGGATAGATAGAGAGGGAGGGCAGAGCTTTTGGTTTTTTCATGTTGTCAAAGAGTTGAACAATGAAAATAGATGGCGAGTGCCTGATCGAATTGATCGGGTCATGTAGGAACAAGGTTCAAGTCTACCGGTCTGTTAGGATGCCTCAGCTGCATACATCACTGCACTTCCACTTGACACCTATCGTAATGATAAACGGCTCGTCTCGCCGTGACCTTCTCTTGAATTCTCAAAACTTCTGTCGCTCCATCCCCGCAGGGGCAGAGAACCCGTCGCTGTCTCGGCTGTGCTACCGGAGGCTCTGGGGAAGTCGGAATAGGAGAGCACTCATCTTGGGGTGGGCTTACTACTTAGATGCTTTCAGCAGTTATCCGCTCCGCACTTGGCTACCCAGCGTTTACCGTGGGCACGATAACTGGTACACCAGAGGTGCGTCCTTCCCGGTCCTCTCGTACTAGGGAAAGGTCCTCTCAATGCTCTAACGCCCACACCGGATATGGACCGAACTGTCTCACGACGTTCTGAACCCAGCTCACGTACCGCTTTAATGGGCGAACAGCCCAACCCTTGGAACATACTACAGCCCCAGGTGGCGAAGAGCCGACATCGAGGTGCCAAACCTTCCCGTCGATGTGAGCTCTTGGGGAAGATCAGCCTGTTATCCCTAGAGTAACTTTTATCCGTTGAGCGACGGCCCTTCCACTCGGCACCGTCGGATCACTAAGGCCGACTTTCGTCCCTGCTCGACGGGTGGGTCTTGCAGTCAAGCTCCCTTCTGCCTTTGCACTCGAGGGCCAATCTCCGTCCGGCCCGAGGAAACCTTTGCACGCCTCCGTTACCTTTTGGGAGGCCTACGCCCCATAGAAACTGTCTACCTGAGACTGTCCCTTGGCCCGTAGGTCCTGACACAAGGTTAGAATTCTAGCTCTTCCAGAGTGGTATCTCACTGATGGCTCGGGCCCCCCCGGAAGGGGGCCTTCTTCGCCCTCCACCTAAGCTGCGCAGGAAAGGCCCAAAGCCAATCCCAGGGAACAGTAAAGCTTCATAGGGTCTTTCTGTCCAGGTGCAGGTAGTCCGCATCTTCACAGACATGTCTATTTCACCGAGCCTCTCTCCGAGACAGTGCCCAGATCGTTACGCCTTTCGTGCGGGTCGGAACTTACCCGACAAGGAATTTCGCTACCTTAGGACCGTTATAGTTACGGCCGCCGTTCACCGGGGCTTCGGTCGCCGGCTCCCCTGTCATCAGGTCACCAACTTCCTTGACCTTCCGGCACTGGGCAGGCGTCAGCCCCCATACATGGTCTTACGACTTTGCGGAGACCTGTGTTTTTGGTAAACAGTCGCCCGGGCCTGGTCACTGCGACCCCCTTTGTGAGGAGGCACCCCTTCTCCCGAAGTTACGGGGCTATTTTGCCGAGTTCCTTAGAGAGAGTTGTCTCGCGCCCCTAGGTATTCTCTACCTACCCACCTGTGTCGGTTTCGGGTACAGGTACCCTTTTGTTGAAGGTCGTTCGAGCTTTTCCTGGGAGTATGGCATGGGTTACTTCAGCGCCGTAGCGCCTGGTACTCGAACATTGGCTCGAGGCATTTTCTCTACCCCTTCTTACCCTGAAAAAGCAGGGTCACCTTACGTCCTTGAACCGATAACCATCTCTTTCGGCTAACCTAGCCTCCTCCGTCCCTCGGACCAACAAGGGGTAGTACAGGAATATTCACCTGTTGTCCATCGACTACGCCTTTCGGCCTGATCTTAGGCCCTGACTCACCCTCCGTGGACGAACCTTGCGGAGGAACCCTTAGGTTTTCGGGGCATTGGATTCTCACCAATGTTTGCGTTACTCAAGCCGACATTCTCGCTTCCGCTTCGTCTACCACTGCTCGCGCGAGTGGTTCCTATAAGGCGGAACGCTCCCCTACCGATGTATTTTTACATCCCACAGCTTCGGCAGATCGCTTAGCCCCGTTCATCTTCGGCGCAAGAGCGCTCGATCAGTGAGCTATTACGCACTCTTTCAAGGGTGGCTGCTTCTAGGCAAACCTCCTGGCTGTCTCTGCACCCCTACCTCCTTTATCACTGAGCGGTCATTTAGGGGCCTTAGCTGGTGATCCGGGCTGTTTCCCTCTCGACGATGAAGCTTATCCCCCATCGTCTCACTGGCCGACCTTGACCCCTGTTTGAGATCATATCTAGTATTCAGAGTTTGCCTCGATTTGGTACCGCTCTCGCGGCCCGCACCGAAACAGTGCTTTACCCCTAGATGTCCAGTCAACTGCTGCGCCTCAACGCATTTCGGGGAGAACCAGCTAGCTCTGGGTTCGAGTGGCATTTCACCCCTAACCACAACTCATCCGCTGATTCTTCAACATCAGTCGGTTCGGACCTCCACTTAGTTTCACCCAAGCTTCATCCTGGTCATGGATAGATCACCCAGGTTCGGGTCCATAAGCAGTGACAATTGCCCTATGAAGACTCGCTTTCGCTACGGCTCCGGTGGGTTCCCTTAACCAAGCCACTGCCTATGAGTCGCCGGCTCATTCTTCAACAGGCACGCGGTCAGAGCCCCGGGCTCCTCCCACTGCTTGGGAGCTTACGGTTTCATATTCTATTTCACTCCCCGATGGGGGTTCTTTTCACCCTTCCCTCACGGTACTACTTCGCTATCGGTCACCCAGGAGTATTTAGCCTTGCAAGGTGGTCCTTGCTGATTCACACGGGATTCCACGTGTCCCATGCTACTCGGGTCAGAGCGTAAGCTAGTGATGCTTTCGGCTACTGGACTTTCGCCATCTAGGGTGCAGCACTCACTACGCCGCTTCGCCTAGCAGCACAACGCTTGTATTGCTCTCCCACAACCCCGTTTTCACGGTTTAGGCTGCTCCCATTTCGCTCGCCGCTACTACGGGAATCGCTTTTGCTTTCTTTTCCTCTGGCTACTAAGATGTTTCAGTTCGCCAGGTTGTCTCTTGTCTGCCCATGGATTCAGCAGCAGTTCGAAAGGTTGACCTATTCGGGAATCTCCGGATCTATGCTTATTTTCAACTCCCCGAAGCATTTCGTCGCTTACTACGCCCTTCCTCGTCTCTGGGTGCCTAGGTATCCACCGTAAGCCTTTCCTCGTTTAAACCTCGCCCTTCACTTTAAGGCTATGCCATCCTAAGGTGCTGCTAAATGGAAGGATCTTATCAACGTCCATGAATGATAAATCATAGATCGAACCGCCGAATCTGAAAAATTGGGTGCTATCATATAGCTTTGTATCGGCTAAGTTCACGAGTTGGAGATAAGCGGACTCGAACCGCTGACATCCGCCGCAGGGTAAACCACCGCCTCTCAGGTCCCCCGACTGATTCTACCATAGAGGCCAACGATAGACAATAACTCCCCCCCGAACACAGCTTACAACTTTCATCGTACTGTGCTCTCCAAAGAGCAACTCTTCTCAAAATCTCACTCAAGGGGTGCTGAGTTGGAATCCCATTCTAACTAAGGATTCTTATGGTTCCGGAGGATCCAGCTACAGGAGAACCAGGAACGGAGAGCTTTCCCCCCTTTTCCGCCCGACTCTTTGGTCTTAAGAACGCTGGTTTTAAGAATGAGTGATTGCCCTTCTCCGACCCTTACTGCCCAACCTGAGAGCGGACAGCTAATGCGTTCCACTTATTGAGCAGGGTTCTATGGTCGGTCCGTGACCCCTGGATGCCGAAGGCGTCCTTGGGGTGATCTCGTAGTTCCTACGGGGTGGAGATGATGGGGTTGGTCCATGGATTTTCCTTCCTTTTGCCGCATTTCGCTCAAAGGGTTGAAGGGAGATAGTGCATCAAGCTGTTCGCAAGGGCCAACTTGATTCTCTTCCCCAGGGATCCCAGATGAGGGAACCCTAGGAGAGCCGCCGACTCCAACTACCGTCCATGTACGATCCATACTAGATCTGACCAACTGCCCATCCTACCTCCTCTACGTTCTTGACAGCCCATCTTTGTCTCAGTAGAGTCTTTCAGTGGCATGTTTCGGTCCTCTTCCCCATTACTTAGAAAAAGTGAGCCACCGGTTCAGGTACAAGATACTATCATTACCGCCTGGACAATTAGACATCCAACCCGTAATCGCAACGACCCAATTGCAAGAGCGGAGCTCTACCAACTGAGCTATATCCCCCCGAGCCAAGTGGAGCATGCATGAAGGAGTCAGATGCTTCTTCTATTCTTTTCCCTGGCGCAGCTGGGCCATCCTGGACTTGAACCAGAGACCTCGCCCGTGAAGTAAATCATCGCACCTACGGTCTAACCAATTGGAAGAGAATCAATAGATTCCTTTTCGGGAGCGATTCATCCTTCCCGAACGCAGCATACAACTCTCCGTTGTACTGCGCTCTCCAAGTGTGCTTGTTCCCCCCTTCTTCCTTACCATGGCAAGTCTTTGTGAAATAACTCCGATGAGAAGAAAAAAGAAGGCGTTAAGAGACCCTCCTGGCCCAACCCTAGACACTCTAAGATCCTTTTTCAAACCTGCTCCCATTTCGAGTCAAGAGATAGATAAATAGACACATCCCATTGCACTAATCGGGGGCGTTCGTAGTGACTGAGGGGGTCGAAGACCAAGAAGTGAGTTATTTATACCAAGCATTCTTCTTACGGCTAGATCCAATCTCCTGGTCCCTTCGGAAAGGAAAAAGAATTTCACGCTCTTCCTTTCGGGAAGGTAGGATTAGCGAAATCCTATTGATTGCAGCTTTCTCCAGACCTCCGGGAAAAGCATGAAAAAAAAACGGCTCGAATGGTACGATCCCTCCGTCACCCCAGAATGAAAGGGTGATCCCGTAGTTCTTGGTCTGTGAAGATGCGTTGTTAGGTGCTCCATTTTTTTCCCATTGAGGTCGAACCTAAACCTGTGCTCGAGAGATAGCTGTCCATACACTGATAAGGGATGTATGGATTCTCGAGAAGAGAGGAGCCGCGGTGGTCCCCCCCGGACCGCCCGGATCCCACGAGTGAATCGAAAGTTGGATCTACATTGGATCTCACCTGAATCGCCCCATCTATCCTCCTGAGGAGGAGTTTGGTTTCAAACCCCGGTTCGAACAGGAGGAGTACGCCATGCTAATGTGCCTTGGATGATCCACATCTCAGGGTCAGGCGCTGATGAGCACATTGAACTATCCATGTGGCTGAGAGCCCTCACAGCCCAGGCACAACGACGCAATTATCAGGGGCGCGCTCTACCACTGAGCTAATAGCCCGTCGTGCGAGCCTCCCACTGGGGGCCCGCTATGCCAAAAGCGAGAGAAACCCCATCCCCCTCTTTCCTTTTTTCGCCCCCATGTCGCCACACGGGGGGGCATGGGGACGTAAAAGGGGGGATCCTATCAACTTGTTCCGACCTAGGATAATAAGCTCATGAGCTTGGTCTTACTTCACCGTCGAGAAACGAAAGAAGACTTCCATCTCCAAGTTTCACTCAGACGTAGCTCCCTTCTTTTTGGGTGTGAAGCAGTGTCAAACCAAAATACCAACAAGCATTAGCTCTCCCTGAAAAGGAGGTGATCCAGCCGCACCTTCCAGTACGGCTACCTTGTTACGACTTCACTCCAGTCACTAGCCCTGCCTTCGGCATCCCCCTCCTTGCGGTTAAGGTAACGACTTCGGGCATGGCCAGCTCCCATAGTGTGACGGGCGGTGTGTACAAGGCCCGGGAACGAATTCACCGCCGTATGGCTGACCGGCGATTACTAGCGATTCCGGCTTCATGCAGGCGAGTTGCAGCCTGCAATCCGAACTGAGGACGGGTTTTTGGAGTTAGCTCACCCTCGCGGGATCGCGACCCTTTGTCCCGGCCATTGTAGCACGTGTGTCGCCCAGGGCATAAGGGGCATGATGACTTGACGTCATCCTCACCTTCCTCCGGCTTATCACCGGCAGTCTGTTCAGGGTTCCAAACTCAACGATGGCAACTAAACACGAGGGTTGCGCTCGTTGCGGGACTTAACCCAACACCTTACGGCACGAGCTGACGACAGCCATGCACCACCTGTGTCCGCGTTCCCGAAGGCACCCCTCTCTTTCAAGAGGATTCGCGGCATGTCAAGCCCTGGTAAGGTTCTTCGCTTTGCATCGAATTAAACCACATGCTCCACCGCTTGTGCGGGCCCCCGTCAATTCCTTTGAGTTTCATTCTTGCGAACGTACTCCCCAGGCGGGATACTTAACGCGTTAGCTACAGCACTGCACGGGTCGATACGCACAGCGCCTAGTATCCATCGTTTACGGCTAGGACTACTGGGGTATCTAATCCCATTCGCTCCCCTAGCTTTCGTCTCTCAGTGTCAGTGTCGGCCCAGCAGAGTGCTTTCGCCGTTGGTGTTCTTTCCGATCTCTACGCATTTCACCGCTCCACCGGAAATTCCCTCTGCCCCTACCGTACTCCAGCTTGGTAGTTTCCACCGCCTGTCCAGGGTTGAGCCCTGGGATTTGACGGCGGACTTAAAAAGCCACCTACAGACGCTTTACGCCCAATCATTCCGGATAACGCTTGCATCCTCTGTATTACCGCGGCTGCTGGCACAGAGTTAGCCGATGCTTATTCCCCAGATACCGTCATTGCTTCTTCTCCGGGAAAAGAAGTTCACGACCCGTGGGCCTTCTACCTCCACGCGGCATTGCTCCGTCAGGCTTTCGCCCATTGCGGAAAATTCCCCACTGCTGCCTCCCGTAGGAGTCTGGGCCGTGTCTCAGTCCCAGTGTGGCTGATCATCCTCTCGGACCAGCTACTGATCATCGCCTTGGTAAGCTATTGCCTCACCAACTAGCTAATCAGACGCGAGCCCCTCCTCGGGCGGATTCCTCCTTTTGCTCCTCAGCCTACGGGGTATTAGCAGCCGTTTCCAGCTGTTGTTCCCCTCCCAAGGGCAGGTTCTTACGCGTTACTCACCCGTCCGCCACTGGAAACACCACTTCCCGTCCGACTTGCATGTGTTAAGCATGCCGCCAGCGTTCATCCTGAGCCAGGATCGAACTCTCCATGAGATTCATAGTTGCATTACTTATAGCTTCCTTGTTCGTAGACAAAGCGGATTCGGAATTGTCTTTCATTCCAAGGCATAACCTGTATCCATGCGCTTCATATTCGCCCGGAGTTCGCTCCCAGAAATATAGCCATCCCTGCCCCCTCACGTCAATCCCACGAGCCTCTTATCCATTCTCATTCAATCACGGCGGGGGAGCAAGTCAAAATAGAAAAACTCACATTGGGTTTAGGGATAATCAGGCTCGAACTGATGACTTCCACCACGTCAAGGTGACACTCTACCGCTGAGTTATATCCCTTCTCTGCTTCCATCGAGAAATAGAACTGACTAATCCTAAGGCAAAGGGTCGAGAAACTCAACGCCACTATTCTTGAACAACTTGGAGCCGGGCCTTCTTTTCGCACTATTACGGATATGAAAATAATGGGAAAAATCGGATTCAATTGTCAACTGCCCCTATCGGAAATAGGATTGACTACGGATTCGAGCCATAGCACATGGTTTCATAAAACCGCACGATTTTCCCGATCTAAATCAAGCAGGTTTTACATGAAGAAGATTTGGCTCAGCATGTTCTATTCGATACAGGTAGGAGAAGAACCCGACTCGGTATTCTTAAAAAAATAGAGGAAGCAAAACCAAGTCAAGATGATACGGATCAACCCCCTCTTCTTGCGCCAAATATCTTACCATTTCCGAAGGAACTGGAGTTACATCTCTTTTCCATTTCCATTCAAGAGTTCTTATGTGTTTTCATGCCCCTTTGAGACCCCGAAAAATGGACAAATTCCTTTTCTTAGGAACACATACAAGATGCGTCACTACAAAAAGGATAATGGTAACCCCACCATTAACTACTTCATTTATGATTTTCATAGTAATAGAAATACATGTCCTACCGAGACAGAATTTGTAACTTGCTATCCTCTTGCCTAACAGGCAAAGATTTACCTCCGTGGAAAGGATGATTCATTCAGATCGACATGAGAGTCCAACTACATTGCATTGCCAGAATCCATGTTGTATATTTGAAAGAGGTTGACCTCCTTGCTTCTCTCATGGTACAATCCTCTTCCCGCCGAGCCCCCTTTCTCCTCGGTCCACAGAGACAAAATGTAGGACTGATGCCAACAGTTCATCACGGAAGAAAGGACTCACTAAGCCGGGATCACTAACTAATACTAATCTAATAGAAAATACTAATAGAATAGAAAAGAACTGTCTTTTCTGTATACTTTCCCCGGTTCCGTTGCTACCGCGGGCTTTACGCAATCGATCAGATTATATAGATATCCCTTCAACAAACATAGGTCATCGAAAGGATCTCGGAGACCCACCAAAGCACGAAAGCCAGAATCTTTCAGAAAATGGATTCCTATTCGAAGAGTGCATAACCCCATGGATAAGCTCACACTAACCCGTCAATTTGGGATCCAATTCGAGATTTTCCTTGGGAGGTATCGGGAAGGAATTGGAATGTAATAATATCGATTCATACAGAAGAAAAGGTTCTCTATTGATTCAAACACTGTACCTATGGGATAGGGATAGAGGAAGAAGAAAAATCGAAGATTTCACATAATACTTTTGATCGAAAAATCAATCTGATTTATTTCGTACCCCTCGCTCAATGAGAAAATTAGTCAAAATCTACAGGATCAAACCTATGGGACTTAAGGAATGATATAAAAAAGAGAGGGAAAATATTAAAAAATATTCAATATTAAATAAAAAAAAAAATAAGTAAATAAAAATGAAGTAGAAGAGCCCAGATTCCAAATGAACAAATTCAAACTTGAAAAGGATCTTTCTGATTCTCGAAGAATGAGGGGCAAAGGGATTGATCGAGAAAGATCTCTTGTTCTTATTATAAGATCGTGATTGGATCCGCATATGTTTGGTAAAGAGAATAATCTTCTCCTTTGAGAATAATCAAAAAGAAAAATGGAAAGTGTTCAATTGGAACATGAAAACGTGACTAAATTGGTCCTAGTTACTCTTCGGGACGGAGTGGAAGAAAGGAGGAGATTATCGAACGAGGAAAAGGATCCAATGACTTCGAAAGAATTGAACGAGGAGCCGTATGAGGTGAAAATCTCATGTACGGTTCTGTAGAGTGGCAGTAAGGGTGACTTATCTGTCAACTTTTCCACGATCACCCCCAAAAAACCAAACTCTGCCTTACGTAAAGTTGCCAGAGTACGATTAACCTCTGGATTTGAAATCACTGCTTATATACCTGGTATTGGCCATAATTCACAAGAACATTCTGTAGTCTTAGTAAGAGGGGGAAGGGTTAAGGATTTACCCGGTGTGAGATATCACATTGTTCGAGGAACCCTAGATGCTGTCGGAGTAAAGGATCGTCAACAAGGGCGTTCTAGTGCGTTGTAGATTCTTATCCAAGACTTGTATCATTTGATGATGCCATGTGAATCGCTAGAAACATGTGAAGTGTATGGCTAACCCAATAACGAAAGTTTCGTAAGGGGACTGGAGCAGGCTACCATGAGACAAAAGATCTTCTTTCTAAAGAGATTCGATTCGGAACTATTATATGTCCAAGGTCCAATATTGAAATAATTTCAGAGGTTTTCCCTGACTTTGTCCTTGTCAACAAAGAATTCGAAATACCTCGACTTTTTTAGAACAGGTCCGAGTCAAATAGCAATGATTCGAAGCACTTCTTTTTATTTTTACACTATTTCGGAAACCCAAGGACTCAATCGTATGGATATGTAAAATACAGGATTTCCAATCCTAGCAGGAAAAGGAGGGAAACGGATACTCAATTTAAAGTGAGTAAACAGAATTCCATACTCGATCTCATAGAGACATATAGAATTCTGTGGAAAGCCGTATTCGATGAGAGTCGTATGTACGGCTTGGAGGGAGATCTTTCATATCTTTCGAGATCCACCCTACAATATGGGGTAAAAAAGCCAAAATAAGTGATTTTAGCCCTTATAAAAAGAAAACTGATTCTTGAACCTCTTTCACGCTCATGTCACGTCGAGGTACTGCAAAAGAAAAAACTGCAAAATCTGATCCAATTTATCGTAATCGATTAGTTAATATGTTGGTTAACCGTATTCTGAAACACGGAAAAAAATCATTGGCTTATCAAATTATCTATCGAGCCATGAAAAAGATTCAACAAAAGACAGAAACAAATCCACTATCTGTTTTACGTCAAGCAATACGTGGAGTAACTCCCGATATAGCAGTAAAAGCAAGACGTGTAGGTGGATCGACTCATCAAGTTCCCATTGAAATAGGATCCACACAAGGAAAAGCACTTGCCATTCGTTGGTTATTAGCGGCATCCCGAAAACGTCCGGGTCGAAATATGGCTTTCAAATTAAGTTCCGAATTAGTGGATGCTGCCAAAGGGAGTGGCGAGGCCATACGCAAAAAGGAAGAGACTCATAGAATGGCAGAGGCAAATAGAGCTTTTGCACATTTTCGTTAATCCATAAAGAGGATCTATATATAGACAGATAGATCCATGGAATAGACACATAGATCCATGGATCCATACATCTCGATCGGAAAAGAATCAAGAGAAAAAGAAAGAATCGGAATTGATCGATATATTTCTCGAAACAAACGAAAAGGAAACGAAAGATGAAAGATAAATCATGGATCAACTAAGCCCTCTCGGGGACTTGCTTAAGAATAAGAAAGAGGAACCTCATGTAAATACCATGGAATAAGGTTTGATCCTATTCATGGGGATTCCGTAAATATTCCATTCCAAAAATAGAAAGTTCGAAACAATTGGGATTTTTTTGGAAATGGATGCAGTTACTAATTCATGATCTGGCATGTACAGAATGAAAACTTCATTCTCGATTCTACGAGAATTTTTATGAAAGCCTTTCATTTGCTTCTCTTCGATGGAAGTTTTATTTTCCCAGAGTGTATCCTAATTTTTGGCCTAATTCTTCTTCTGATGATCGATTCAACCTCTGATCAAAAAGATATACCTTGGTTATATTTCATCTCTTCAACAAGTTTAGTAATGAGCATAACGGCCCTATTGTTCCGATGGAGAGAAGAACCTATGATTAGCTTTTCGGGAAATTTCCAAACGAACAATTTCAACGAAATCTTTCAATTTCTTATTTTACTATGTTCAACTCTATGTATTCCTCTATCCGTAGAGTACGTTGAATGTACAGAAATGGCTATAACAGAGTTTCTCTTATTCGTATTAACAGCTACTCTAGGAGGAATGTTTTTATGCGGTGCTAACGATTTAATAACTATCTTTGTAGCTCCAGAATGTTTCAGTTTATGCTCCTACCTATTATCTGGATATACCAAGAAAGATGTACGGTCTAATGAGGCTACTATGAAATATTTACTCATGGGTGGGGCAAGCTCTTCTATTCTGGTTCATGGTTTCTCTTGGCTATATGGTTCATCCGGGGGAGAGATCGAGCTTCAAGAAATAGTGAATGGTCTTATCAATACACAAATGTATAACTCCCCAGGAATTTCAATTGCGCTCATATTCATCACTGTAGGAATTGGGTTCAAGCTTTCCCCAGCCCCTTCTCATCAATGGACTCCTGACGTATACGAAGGAGTGTGGTTCGTTCGATAAATTCCTACCTCTCTATCTATCTCTGAGATGTTTGGATTTTTCAAAACTCCATGGACATGCAGAAGAGAAATGCTATCCCCACTCGGACCAAGACAGAACTTTTACTTGTTCAAATAACAATTAAGGTGAAGCAGGGTCAGGAACGACGAATCTCTTTATGATAAACAGATCCATTTTGCAAGTTCGTTATTACGGGTAGTTCCTACAAAGGATCGGACTAATGACGTATACAATACTTGAATTCTCGATGTAGATGCTACATAGTTGGTTCTCATCCTTCAGAGACTACGAGTATAATAGGAGCATCCGTCGACAAAAGGATCACCCTAATATGATCATCTCATGGCTATTGAGAACGAATCAAATCAGATGGTTCTATTTCTCAATCTTTCTGACTTGCTCCTACGGAACCAAGGTCGAAAAGATTGAAAAAATCAGTCATTCACAACCACTGATGAAGGATTCCTCGAAAAGTTAAGGATTAGTAATCCTTTTTAGAAATCGAATGGATTCGGTCTTATACATACGCGAGGAAGGTAATCAAAAAAGAAAGAAGAACTCATCTTCTTTCTTTTATCACTTAGGAGCCGTGTGAGATGAAAGTCTCATGCACGGTTTTGAATGAGAGAAAGAAGTGAGGAATCCTCTTTTCGACTCTGACTCTCCCACTCCAGTCGTTGCTTTTCTTTCTGTTACTTCGAAAGTAGCTGCTTCAGCTTTAGCCACTCGAATTTTCGATATTCCTTTTTATTTCTCATCAAACGAATGGCATCTTCTTCTGGAAATCCTAGCTATTCTTAGCATGATATTGGGAAATCTCATTGCTATTACTCAAACAAGCATGAAACGTATGCTTGCATATTCGTCCATAGGTCAAATCGGATATGTAATTATTGGAATAATTGTTGGAGACTCAAATGATGGATATGCAAGCATGATAACTTATATGCTGTTCTATATCTCCATGAATCTAGGAACTTTTGCTTGCATTGTATTATTTGGTCTACGTACCGGAACTGATAACATTCGAGATTATGCAGGATTATACACGAAAGATCCTTTTTTGGCTCTCTCTTTAGCCCTATGTCTCTTATCCCTAGGAGGTCTTCCTCCACTAGCAGGTTTTTTCGGAAAACTCTATTTATTCTGGTGTGGATGGCAGGCAGGCCTATATTTCTTGGTTTTAATAGGACTCCTTACAAGCGTTGTTTCTATCTACTATTATCTAAAAATAATCAAGTTATTAATGACTGGACGAAACCAAGAAATAACCCCTTACGTGCGAAATTATAGAAGATCTCCTTTAAGATCAAACAATTCCATCGAATTGAGTATGATTGTATGTGTGATAGCATCTACTATACCAGGAATATCAATGAACCCAATTATTGCAATTGCTCAGGATACCCTTTTTTAGCTTCTAGGGTCTATTTCTTAGTTCAAGATCCCTCTTACTAACTGGAATCAAAGAATTAGTAGATCTGTTCCGTCCAAAATGGGAATGGGCTAGGGTTATGAACTTATAATCTATAATCTGATGATCGAGTCGATTCCATGATTATAAGTTCATTCCATACCGGACCAGACCGGAATAGGGATATACATTCTCATTATGAGAAGGGGTTATTCGAGCGTATCTAAATAGATACTATGTTTCCATATGGATCCCTACATTCCATTTAGGATTAGGAATAGACGTAATCGGACTTGCTTTTTACATATCTCTCCTTATTTTGGACCCTATTCACCTCTTTTGGCTTCTATTGAATCGAGAAATAGGTTTGATTGTCCATCTTTTTGATATATAAGGCATCCTCCGGATAATTCAAATCGAAGCAATTGGATGTCCGACTCGGGCCTATATGACATGACCGATCAATAGCAATACTCCAACACCCCACCTTTGCCATATATTCCATACATCACACTAGATAGATATTATATTCATGGAATACGATTCACTTTCAAGATGCCTTGGTGGTGAAATGGTAGACACGCGAGACTCAAAATCTCGTGCTAAAGAGCGTGGAGGTTCGAGTCCTCTTCAAGGCATAATATTGAGAATGCTCATTGAATGAGCAATTCAATAAGAGAGCTCGGATCGAATCGGTATATCAATACCGATTCGATCCGAGCTCTTGGAATTGGAATAAGTTCGGCAGCGGATCACGAAATCTTGGTGATCTTCTCTATCTAATGAATGGGGAGTCTGCTTTAAAACCGTCCGCCCTGCACCCACCCCCCGAGTATATGCTTCAACAGGAATCACACAAAGGTAGATTAGAAACCTCTGGTAAAATGCCTGCTCGTAACCCAGCAGATAAAGTACATTACATAGTCCGTTTTAGGGATTGGCGACTTACCCATTCAGTGACTTTGGCACTGGACGTTCCCAAAATGGGTACTATCGGGTGGGGTGAATTCAATAATAGACGCCTGTTGGCATTCCAGCCTTCCTTCTCCTTTCAGGGCCTATCCGAAAGAAAATCCAATACTTCTTGGTCGTGAATATCTGAACTGGTTGTTCGCTATTCAAGAATTCTTGTTTAGGCAGTTCATACCATCCATACATAGTGTTTTGATCTAAGATTTCAATTCTTCCATGTTTCAGCAGTAGCATATTGTTCCATGGAGCTAAGGTCCAAAATATGGAAGAAAGAAGTGTTTCCATGACTCTACCACCCAGTCAATTCTGTTCCACTTAATCCCTCTTTCATGGCTACATATCTTTCCGGCTAAGGAATGGGAAATCTTTCTCCTGTTACATGAATCCAATTTTCATTTCATCCGGGAAAAGCCATCTTTTTCTCAACAATGTCTTTGTCATTTGATCCAATAGCCCTCCGTTAGATAGGAAGAGATTTGATAAATACTGATAACTCTCGGATAGAGTATTAGAACGGAAAGATCCATTAGATAATGAACTATTGGTTCTAAGCCATCTCTGGCGATTAATCAACAATTCGAAGTGCTTTTCTTGCGTATTCTTGATAAACCAGCCTTTATATATAGATGTAGGAGGATCTGTTTGGGAAGTAAGAAGCCCCTTTGACATCTCTTCATCTGCAAATAATTCTCGATGTGAAAACACAGAGACAAAGGGCTGATCTTTGAATAGGAAAAAGAGTGGATCTGCAGGGTCCCAAATGAATTGGCTTATTCGAAAAAGGCCTTGTTCTTTGGAAGATCTATCTCGTGTCTGGTACTGCATGGTTCCACTCTGCAAGAACTCCGAATCATTCTCTTGAAGCTCATCCTCTTCATCATAAATGATCCGCTTGCCCCGAAATGACCTGGACCAATAGGGAAATCCCAATTCATTGGGCCTTTCGATCCAATCAAATAGAAAGCCCCAAGGGCGCCATATTCTAGGAGCCCAAACTATGTGATTGAATAAATCCTCCTCTACCTGTTGCGGGTCAAGGGCTCCTTCTCCTTCCCCTTCTTCAAACTCCGATTCGTATTTTTCATAGAGAAATCTCTGATCAAGGATAGAACAAGATCCGTTTTGCATCATATCTAAGGGATTCCTTGGTTCGGGCCGACGAAGCAATATCACTCGATCATTATCAAACTGACTGCAATCTTTTTCTGTCCGTGAGGATCCCACCAGAGCGCTTTCTACTTCTAATAGGCCATGAACTAGATCAGAATCATTCTCAACGAGTCCATAAGAAGTGATCCCATTTTTTTCATCGGGTCCGGGTAGAGACCAAAGATCTTGAGCGACCGATCCGGCAGAACAACTCAAAAGATAAAGAAGTATCGTTAATTTCTTCATGCTCGTTCCAAGTTCGAAGTACCATTTGTACAAATAAGAATCCCCTTCGTTACATGATTTCTTCTTCATATAGATAGATATAGGATCTATGGGGCAATTACTTAGAAGTACATTTTGTGCAACAGCCCTTCCTATCTGATAGAAAAGGATCCCATGATCCTGAACCGATCTTACCTGGGATCGCAAATCCCAAGTTTGTCTATGAAGAGCGGATCTAATTGTATTAGTGTCTATAATTGATTTCTTCTGTGTAATACTAATTGATAGGGCCTCATTGGTAAGTGCTACAAGATCTCGTGCATTGGAACCCATGGTTATGGACCCGAATCCATTAGTATGGAACATTTTCTTTTCCAAGTGAAATCCCCTAGTATATGAAAGAGTGAAAAAGTGCTTTCGTTGTTGTGGAATAAGAAGCCTTCGTATCTTAATGCACGTATTTAATTTATTCGGAGCTATTAGAGCGGGATCCACTTTTTGGGGAATATGAGTCGAAGCAATAACAAGAATATTTCTAGTGGAACATCTTTCACAATCCCTGGAGAGATGGTTCACTAATAGACCGAGGGATAAGTAATTCGACTTATTCACATCCAGATCATGAATGTTTGGAATCCATATTATGCAAGGAGACATTGCTTTTGCTAATTCGAATTGAAGGGTGATATAAAATCGGTCTATTTCCGACATCATATCCATAGTTAGCGCATTCATCATAGTTAGCAGCTCCAGCTCCGTATCAAGGTCACGATCGATATCGTCACTATCATCAATATCGTCACTAGCATCAATATCGTCACTAGCATCAATGTCGATATCATCAATAAGAAAACCTTTAGGCTTGTTATCCAGGAACTTGTTCAGAAATACCGTAATGAAAGGAACATAGGAGTTTGTCGCTAGGTATTTGACCAAATAGGATCGTCCAGTTCCTATAGAACCTATCACTAAAATACCCCTAGAGGGGGATAAGGCTAAGCGGAGCGAAAAGGGTTTTTCATGAGATGGGAAATGAAAACTATTAGCCCCACACGAGGTTTGTGAATAAGTAATTGTCTGATAATGAGCAAGGGATATCCGTCTTTCTGCTAAACAGGATGTATTGAACTCATAATTCATTAGATACTTTTTATGAATGTCAACTAAGTATCGTAAGTAAATTGCTCCCGGTTGTTCAATCATTTGAAAACCAGAGTCATTCTTTGATAAATGATCACTATGAGTCAGACTCAATAGAATTTGATCAATCCTTTTTTCTGTCGTTAAAGTGGAGAACTGAACCAAGAATTCTCTTTCTTCATCATCAATCGAATCACTGTTCGCGACCCAGGATTCTATTTTATCATCAATCCAATCCCCGTTCACGTTTTTTCTTTTTCTTATCAATGAATAGATCTCTTTACTTGTATGACTTAGATGTCTCGTATTTCTCGAAAAAGTGATTCGATTGATGGGATTTGGTATGATACTTATGAGATCGATTATATCGATGAGATTGATATTCAAATATTTCTTCTTAGAACGTATTGATTTGACCCCATAAGCGGGACCACCACCCAATAGCATGTTGCCGCCAGAAGCAGAACCCCATATTTCTTCTAGAGAATTTCCTAATTGTTCCAGAGCAACTAGAAAGAGATTCTTTAACCAGAAAGAATTCGGTTCAGATGTAGGATACCTATCCAGAAGTTTTCGCAACTCAATCATAGATGATGGAATCATCAAAGATTTGACCTTTTCGAACTCTGTCTGTAACTCACTAGAGGCCCGGGAAACAAAGAGAAGATGTGTACGAACGAGATATCCAGCAACAAGAAGAAGGAAAAGGATTGAATAGAGGAACTCCCGAACATTTGGCGATCTCAGATGTGTCGATGGTGACTCATTTTTTCGATGAATCATTTCTTCGGACAGAAGAAGATTATGTAAACACTTACTCGAAATCTCACTTATCAGATTCCATTGTGGAAGACACAATTTTTTCTGAAGAATTCGCCATGATATATCTGATCCATGCATAATATCATGAAAAATGGATACAAATTTTTTACTGCTACTTAGTATCGGCAATAGGTCTGAAAAAGTATCTAAAAATATCAAATTTAGATATTTGTACCCTGTCGAAGTAAGGAACCATGGCATATATGTTTGGAATAGATTCCATTTTGAGAGAGTTGAAAAGGCACTATCTCGTTGAAAGGTTCTATACATCTGCCCTTTCTCAACGCATTTCTTTAGACAAAGACTCCGTTTTTTCCTCTTTTCGGATGGTAAATATTTCTCAGAACATGGAGTGTGAATCAAATCCATGTTTGAATTGAAATTGAGATACTGATGCAAGTTCTTCCCTTCTGAATCAGATAGATTCATATCTGAAAGAGGTTGACAATAAGTTCTTTCAAAATTGATTATTTGTCCCTCTGTTAGAGGTGTTCCAGAAATGTCTGCGATCGAGTAAATAGCTCTACGAACGAATGGATCGGATCGACTTGGAAAATGGAAAGATTTGTACAAGTTATACGTTTCGTCACCACTTTGTGGAAAATCGTTAGGTATGAATATGTTAGATACCTGTGACTCGATTGGTGAAATAGTATCTCTCCCCCAAAAAGCATGTTTTTTTTTACCGACGCACAAAGAAAATATTTTGTTGCGAATGAACAAGATATTGAGGAATTGTCCATACGTAAAATCATAATTATTGATACGGGCCTTTTCCACATAAAAAGGGAATCTTTTGTTACAATAGAAGGAGAAGTGATGTGGATTATTCAAGAATCGAAGTCGATTTGCTTTATAAAAAGAAGATATCAATGAACTTCTATGAAACGGTTTCACGGGATTCAGCCAATTGTCTTGATCGTGGAATATCATTGAGAAATAGGAATCCGTGTTATCAAAGGATTTCCTGCGATTGTTTCTAGTATGGAATGAGTCAATCATCCACTTTGGTATCTTATTGAACAAAAATGGTGATATTGTTCCTCCGTTGATCAAGAATTTCGATTTTTGGGAAGTATCATGATCATCCAATAAGAAGGCTTTCAATTTTTTCAAATGAACGATTTGAAGACCTATTGATTCTAACAACTGATTGCAGAGTTGATCGTTCGGACCTTTCAATTCATAGATGTAGATCTCGGACCTATGAATGGGGATATTCCCGAAACTCACAAAGAAAAAAGGAAGTGAGTTAGACAAAAAGAAAAGCAACTTGGACAAAAAAAGAAGTGACTTGGACAAAAAGAAACGAAGTGGCTTAGACAAATCTTTTTTGTCGATAACCTCAGACCAATCAATCGAATATTGATTAATACCTAATCGATCGAACACTACTTGAAAACGGCTCTTCTGCTCAGAAACGAAATGTTCCAAATGTTCCTGGAAATTCTTGCTCCCATTGGACCATTTGTATCTATATGCATCAGGATCCCGATTCATGGATCTCTCGGTTCGAGAAATAAAAATAAGAGGATCAAACCATTTCTTCTGACTCTTTTTCAAATTCGATAAATGTTGGTTGATCGTATATTTCATTATAGTTCTATGATTCAGAGTATCCTTTCCTATTTGATCCCTTTGAATTCCATATTCGAAGTTGCGATCGGATCTATTCATTAAAAAGAATCGATTCAATACATTTCTTATGTACCCATAGGTGCTATATTGGATTTGAATCAGATTTCGGATCAATCTATATTGATTGACTGCCTCCATTATGTTGTTGCTAGCAAATACCACTATCTTTGGTTTTGGATCTTCCAAATCATTCCCGCAGGAGATCCGGACCCATTTTTTTTTGATCCTTCGATAAAAAGATTCATTCTCTTCATAAAAAATAGGAGGTAGAGCCAATAAAGATTTCTTTTTCGATTCATCCCTGGAGTTGAATACCTCATTCAAGAATTGTTTTTGATCCAATCCGTAGGAATCGATAGAAAAGGCAAATCCCTTATGATACACCAGATCCGGCTCGGTTATTGATAGAGTGAATAGATCTGCCATTTCTTGAAATCTCTCTTCTGATTCAAAATCGTGGTGTAACGTGTATCCTCCCCTGTTCCGGTCATGGAATAGATGAAATAAATCAAAAAATGGATTTTTGTTCAAGAATGAAATCTTATTGGAACTGTCCATATCCGGTTCATCCTTCGGAACCATATCACATCCCGGATCTGATGAAATAGGATGAATTGAGACGGTATTTTGTAAATACGTAATTATCTTGAATATATTAACCATTTCTTTATTTTCCGATCGCCTGGAAGGGACAAAAGAAAGATCTTGTTGTTTCTTCAACAATTTCTGATCTCTAGTGGACCTTTCGGTAGGATTCGAACCCAGATGAAGTTCTGACCATCTGTCAGAGAAAAAAGAACGAATGGATCTTGTAGGATTCCCAAGAAATTCTTCGATTTCTTCCGGAAGCAGATGATTAATCATCTGCTTCTCACGTTCCGTGAATAGCCGGGACATTGAGGAATATCCAGAAAGGCATTTCGGGAATCGGTCTGATTCTATCTCTGTTCGTTCCGTTTGAAGAAAGGAAGGATCCCAAAGAATCGATCTTTCTTTTAGTTGTTGAATCTCTCTTTGATTGATCAATGTGTGATATTCCGAATCCTCCTTACTAATGGAATCCAAATGATCTCTGGATTGATCAGAAGATCCTTTCAATTGGTTAGAATCCGTTACTTGAACGAAACTAGATTTTGTGGAATCATATTGAATATTTGACGATACATTCCGTACCTTGCTAAAAAACCGATCCTTGTTTACCAACCACACATTGTCTAACCAAATCCAATTCTCTCTCGATACGTTCCTCAAAAAATCCGATTCGTGCGGATTCTTCCCCCAACTAACGAAGAGATCTTGGCGGAATTGCCACATATAAAATTGAGCACAATTTTGTAAAGAAATAGCCCACTTGTTTCTCGAGAAGAGATGGGAAACATGCTCAATATCATTTGATTGAATAGTTGACCCAGCCCCTTGTTGTTTGAAGAAACCCTCCACTTCATCAATTGGTATTTTTTCACGAAAAGCAGACATGAGATAACAAATCCAGTGTTTCACTAAGATTTCGAATAGCGGTCCCGAATTCAAGTTGATTATATTTCGCCTCTTCCTCAGAGAAAGACGATCAAACAATTCCCAATCATGGTCCTTTCGAATCGGATCATCCATATAATATACAAAAAGAAACTCCAGATATTTGATATCTTTCTCTTTGAATAAGATCTCAATTCCAGCGACGGTTTCATTAGATATCTTACAACTAGAATCCCTCTTTTTTCCGATCCAGTTCCTCCACCACCGCGAACCCCAGTTAGATTCAGGCATGCTACACTTTTTAGTTATTGGGAGAACCCAAGTACTCTCTTTCGGATTCAGGAAACAACTCTCAGAGATCTTTTTTCCTTTTGGAAGATACAGGAGCGAAACAATCAACCTATTGATATTGGAAGACCCAAAGGAGTCTTCCAATGTATCATTTCTGGGTCCAATGGAATTCATAGGTATAGGAAGAAGCCCTATCAAATAGAGATTTTTTCTTTCGACCATATTTCGATTGTTAATACGATATATAAGGACCGCTACTACAAAGAGTATTACACCCTTGATCGTGAAATATCGATTGCTTGTTGAACCCTGTGAATTGCGTGAAAGTAGGATACCCCCAATTCGGGGGTCAAAGAGTTTTATAAAACGTTCTTGGTGGAAAAAAACGTGAATGAAAGATCCCACTAAATTGAATTGGGTCCATGAATCTAAGAAATAGTGAGAATTCTTGATCTCTCTCAATATCTCTCTCAACTCGAAAATCCAGGATTTGAATTGATGTCCTTTCATTGATTCCTCCTAAATTGCATTGATTTATCCTAAAGATTTCATTTCAATTGGAATTTGGTTATTCACCATGTACGAGGATCCCCGCTAAGCATCCATGGCTGAATGGTTAAAGCGCCCAACTCATAATTGGCGAATTCGTAGGTTCAATTCCTACTGGATGCACGCCAATGGGACCCTCCGATAAGTCTATTGGAATTGGCTCTGTATCAATGGAATCTCATCATCCATACATAACGAATTGGTGTGGTATATTCATATCATAACATATGAACAGTAAGAACTAGCATTCTTATTGAGACTAGAACTCATAGGCATAGGGAAGAAAATAGATTTATGGATGGAATCAAATATGCAGTATTTACAGACAAAAGTATTCGGTTATTGGAGAAAAATCAATATACTTCTAATGTCGAATCAGGATCAACGAGGACAGAAATAAAGCATTGGGTCGAACTCTTCTTTGGTGTCAAGGTAATAGCTATGAATAGTCATCGACTTCCGGGAAAGGGTAGAAGAATGGGACCTATTATGGGGCATACAATGCATTACAGACGTATGATCATTACGCTTCAACCGGGTTATTCTATTCCACCTCTTAGAAAGAAAAGAACTTAAATCAAAATACTTAATAGCATGGCGATACATTTATACAAAACTTCTAACCCGAGCACACGCAATGGAACCGTAGACAGTCAAGTGAAATCCAATCCACGAAATAATTTGATCTATGGACAGCATCGTTGTGGTAAAGGTCGTAATGCCAGAGGAATCATTACCGCAGGGCATAGAGGGGGAGGTCATAAGCGTCTATACCGTAAAATCGATTTTCGACGGAATGAAAAAAACATATATGGTAGAATCGTAACCATAGAATACGACCCTAATCGAAATGCATACATTTGTCTCATACACTATGGGGATGGTGAGAAGAGATATATTTTACATCCCAGAGGGGCTATAATTGGAGATACCATTGTTTCTGGTACAGAAGTTCCTATAAAAATGGGAAATGCCCTACCTTTGAGTGCGGTTTGAACTATTGATTTACGTAATTGGAAGTAACCAATTAGGTTTACGACGAAACCTAGAAATCGATCACTGATCCAATTTGAGTACCTCTACGGGATAGACCTCAACAGAAAACTGAAGAGTAACGGCAGCAAGTGATTGAGTTCAGTAGTTCCTCATATAAAATTATTGACTCTAGAGATATAGTAATATGGAGAAGACAAAATTGTTTCAAGCACCGACAGAACCGGAAGCGCCCCTTGTTTCAAAGAGAGGAGGACAGGTTATTCACATTTCATTTGATGGTCATAGGCGAATTGAAAGCTAAGCAGTGGTAATTCTAAAGATTCCCCCGGGGAAAAATAGAGATGTCTCCTACGTTACCAATAATATGTGGAAGTATCGACGTAATTTCATAGAGTCATTCGGTCTGAATGCTACATGAAGAACATAAGCCAGATGACGGAACGGGAAAACCTAGGATGTAGAAGATCATAACATGAGTGATTCGGCAGATTTGGATTCCTATATATCCACTCATGTGGTACTTCATTATATGATATATATAAAATCCATCTGTATAGATATCATCATCTACATCCAGAAAGCCGTATGCTTTGGAAGAAGCTTGTACAGTTTGGGAAGGGGTTTTGATTGATCAAAAAGAAGAATCTACTTCAACCGATATGCCCTTAGGCACGGCCATACATAACATAGAAATCACACTTGGAAAGGGTGGACAATTAGTTAGAGCAGCGGGTACTGTAGCGAAACTGATTGCAAAAGAGGGGAAATCGGCCACATTAAAATTACCTTCTGGAGAGGTCCGTTTGATATCCAAAAACTGCTCAGCAACAGTCGGACAAGTGGGGAATGTTGGGGCGAACCAGAAAAGTTTGGGTAGAGCCGGATCTAAGCGTTGGCTAGGTAAGCGTCCTGTAGTAAGAGGAGTAGTTATGAACCCTGTAGACCATCCCCATGGGGGTGGTGAAGGGAGGGCCCCGATTGGTAGAAAAAAACCCACAACCCCTTGGGGTTATCCTGCACTTGGAAGAAGAAGTAGAAAAAGGAATAAATATAGTGATAATTTGATTCTTCGTCGCCGTAGTAAATAGGAGAGAAAATAGAATTTCTTTCTTCGTCTTTACAAAACAAAAGAAAAAAAAAGGAGTAAGCTGTGACA
>Pouteria_altissima_157078830115696 Arabidopsis thaliana chloroplast, complete genome
TTAGTTTTAATTTAGTTATGGGCGAACGACGGGAATTGAACCCGCGCATAGTGGATTCACAATCCACTGCCTTAATCCACTTGGCTACATCCGCCCCTTTCCCTTTATTCCACTATTTCATTATAAAGGATTCAATTTTATTCTCA-----TTTTTTTTTTCTAAGATAAAAATATTAAGATTAAGAAAAAATTCCAATTTTTTTTTTTTTAATGGAAAATAACAACTTCACAAAAATTTCACAAACAAAGGTATATAAATTTGAAAAGGTATAGGTACATAAATTCTATATTAATAGAGAACGAAAAGACGATACTCAATCATGAACTAACCCACAACCATAAAAATCCTTTTATTTTTATCCATAAGATTCTGTTTCTTGTGACGAAAAAAAGTATAAAGTATATGTAAATAAAATATTACTAATAAGAATAATCTAATAATAAATAATAATAAGAATAATATAATAAAATAATAATATTAATATATTAAATATTAATAATAAAAAAAAAAAAAA------TAAAAAGTAATAAAGGAGCAATAACGCCCTCTTGATAGAACAAGAAATTGGTTATTGCTCCCTTACTTT---------------------CAAAAACTCGTATACACTAAGACAAAAGTCTTATCCATTTGTAGCTGGAGCTTCAATAGCAGCTAGGTCTAGAGGGAAGTTATGAGCATTACGTTCATGCATAACTTCCATACCAAGGTTAGCACGGTTAATGATATCAGCCCAAGTATTAATTACACGGCCTTGACTATCAACTACAGATTGGTTGAAATTGAAACCATTTAGGTTGAAAGCCATAGTGCTGATACCTAAAGCAGTAAACCAAATACCTACTACAGGCCAAGCAGCTAGAAAGAAATGTAAAGAACGAGAGTTGTTGAAACTAGCATATTGGAAGATTAATCGGCCAAAATAACCATGAGCAGCTACGATATTATAAGTTTCTTCCTCTTGACCGAATCTGTAACCCGCATTAGCAGATTCATTTTCTGTGGTTTCCCTGATCAAACTAGAAGTTACCAAGGAACCATGCATAGCACTGAATAGGGAGCCGCCGAATACACCAGCTACACCTAACATGTGAAATGGGTGCATAAGGATGTTGTGCTCAGCCTGAAATACGATCATGAAGTTGAAAGTACCAGAGATTCCTAGGGGCATACCATCAGAAAAACTTCCTTGACCTATTGGGTAGATCAAGAAAACAGCAGCAGCGGCTGCAACAGGAGCTGAATATGCAACAGCAATCCAAGGTCGCATACCTAAACGGAAACTAAGTTCCCACTCACGACCCATGTAACAAGCTACACCAAGTAAGAAGTGTAGAACAATTAGCTCATAAGGACCGCCATTGTATAACCATTCATCAACGGATGCCGCTTCCCATATCGGGTAAAAGTGCAAACCTATAGCTGCGGAAGTAGGAATAATGGCACCTGAGATAATATTGTTTCCATAAAGTAGAGATCCAGAAACAGGTTCACGAATACCATCAATATCTACTGGAGGAGCAGCAATGAAGGCGATAATAAATACAGAAGTTGCGGTTAATAAGGTAGGGATCATCAAAACACCAAACCATCCAATGTAAAGACGGTTTTCAGTGCTAGTTATCCAATTACAGAAGCGACCCCATAGGCTTTCGCTTTCGCGTCTCTCTAAAATTGCAGTCATGGTAAAATCTTGGTTTATTTAATCATCAGGGACTCCCAAGCGCACGAATTTTCATAAATCGAAATAGAAAATTGAAGGCTTGTTATTCAACAGTATAACATGACTTATATGCCCGTGTCAACCAATATCTATCTAGATCTATCAGAATTTTTGTAAATGAATCCAGTGGGTTGCAAAAATAGAATACAAATTTCTATACATATGATTTCGAGATGACAATGGGTTGCCCGGGATTCGAACCCGGAACTAGTCGGATGGAGTAGATA---ATTTCCTTGTTAAACAAGCAAAAACCCTTCCCCAAGCCGTGCTTGCATTTTTCATTGCACACGGCTTTCCCTATGTATACATATAAAACTCGGTTCTTTCCCTAGACAAGACTTTCAAAAGGTTAAATACTCAGTTGATTTAAGCCTTACTACATGCTGCTATATGAACATTTCAGATAAATGCATTTTTTTGTTATTTCTTTATCATTCAGATTATTTTAATTTAAGCATAATTTACATTTCCACGGTCTCATAACAAATCATTTATGATTGACCAGATCATTGATACAAATAATATCCAAATACCAAATCCGCCTTCTATATAACCCCCGTGAAGTAGAAGAAGCTTTTTTGAAGGTCAAAGAAAAAACTCGTTCTTCCTCTGTAAAGAATTCTTCCAATAATCCCGAACCTAATCTTTTCAAAAAAGCACGTACCGTACTTTTGTGTTTACGAGCCAAAGTCCTAGCACAAGAAAGTCGAAGTATATACTTTATTCGGTACAAACTCATTTTTTTTGAGGACCCGCTATAATAATGAGAAAGATTTCTATATATACGCCCGAATCGGTCAATAATATCAGAATCTGATAAATCAGCCCAGACTGGCTTACTAATGGGATGCCCTAATACGTTACAAAATTTCGCTTTAGACAATGATCCAATCAGAGGAATAATTGGAACTAGGGTATCGAACTTCTTAATAGCATTACCTATTAGAAATGAATTTTCTAGCATTTGACTCCGTACCATTGAAGGGTTTAGTCGCACACTTGAAAGATAGCCCAGAAAGTCGAAGGAATGATTGGATAATTGGTTTATATGGATTCTTCCTGGTTGAGACCACATGTAAAAATAACATTGCCAGAAATTGACAAAGTAATATTTCCATTTATTCATCAAAAGGGACTTCCCTTTTGATGCCAAAAGGGATTTTCCTTGATACCTAACATAATGCATGAAAGGATCCTTGCACAACCATAGAATGGCCTGAAAATCCTTAGTAAAGACTTCTACAAAATGTTCTATTTTTTCATAGAAATCTATTCGTTCAAAAAAGGTTCCAGAAGATATTGATCGTAAATGAGAAGATTGGTTTCGGAGAAAAATGAAGATAGATTCGTATTCACATACATGATAATTATATAAGAACAAGAATAATCTTTGATTTCTTTTTGAGAAAGAAAAACTAGATTTCTTTGGAGTAATAAGACTATTCCAATTACGATACTCGTACAGAAAGAATCGTAATAAATGCAAAGAAGAGGCATCTTTTACCCAGTAGCGAAGAGTTTGAACCAAGATTTCCAGATGAATGGAGTGGAGTATTAGTATATCTAATACATAATTTAAATGTGTAAATTTGTCCTCTAAAAAAGGAAATATTGAATGAATTGATCTTAAATTTTGAGATTTTACTATTTCTTTCCCTTCTAAGAAAGATATTAATCTTGAAGAAAATGGAATTTCCACAACAACTGCAAATCCTTCTAATATCATCTGAGAATACAAATTCGCGTTGTGCCCAAAAATTTTATTTTGGTTAGAATCATTAGCAGAAAAAATAAAATGATTCTGTTGATACATTTGAGTAATTAAATGGGTAATTAAACGTTTCACAATGAGTAAGCTGGATTTATTGTCATAACCTGCATTTTCCAACAAAATCGATTTATTTAAACCATGATCATGAGCAAGTGCATAAATATACTCCTGAAAGATAAGTGGATATACGAAGTCGTGTTGCTGAGATTTATCTAGTTCTAATTTGAACTCCTCCATTTGAAATTAAAATTGAACCAAAGATAGAGGATTTTGGGGGTTATCAAATGATACATAGTGCGATTCAGTCAAAACAAGGTATTGATAATAAGAAAAAAATATACACCTCGGTAAACTTATCAATAGATTCTCTATCCTCTCTTTTTCCATTTAATTTAATTAATTGGTTTATATTCGTTGTTATAGGATAAGAAAACGGTTAGAAATCCTTTATTTATTTTTTTTTTT------TTTTTCAATCTAATCGCTCTTTTGATTTTGGAAAAAAATTTCTTTATCAATATGCTGCTTCTTCTACACATCCACCTTCATCCCATAATGGAGAGTCACAATAGTTAGGATTCATTAAAAAATCGATAATCCACACACGGGAAAAGCTCTTCCCGCAACAGGCACTAATATATTTTTAACCTATAATTAGATCGGGTAATCATTCAAATTAAGAACAGAAGCTCATTGCTTTTTCTTTCCTAGAATTAATTGAAGCTATAGGGCCCTATCCATTTATTCATTCGACCCAACTTAAAATTGAATTCATTTTGTTCCGTTTCCAAAATTCAAACAAGATTTTCTACGGATACGGTAAGAATGAAATATTCTCAGAATTCTCCATTAATACGACATGCTGTTTTTTCCATTCATTCCCCTTCAGGATCAGTCGTGGTCTTCCAAACTTTACCGATGGTATAGACGAATACCTTGCTCCATCCAAATGTGTAAAAGATCCTAGCCGCACTTAAAAGCCGAGTACTCTACCGTTGAGTTAGCAACCCGAATAGAATAAAAAGATGTGTAGATACAATTAAAATAAGAAAGGTGTGTAGATACAATCAGAATCAAAATAAATAAAGAAATTATACGAGGCAATCAAAACATTGAACTAGCAAAACATAGAAATACATTGAACTAGCAAAACATAGAAATCTAAAAAAAGAATTAGAATGGATTATGAACAAAAAAATGAACAGATCAGATGGAAATACAAGAAATTCTC-AAAAAAAAAAAAGATATATATAAATAAATATCCAAATTGATAGACCACACCAAAAAAGACTTCTTGTATAAAAATGAATCCAGCGAACCCATCATTTACCTGAAGTAAAAAACCAAACCTATGAGACGGAGATAAATAGATATGCTTAATTACGATGAATTATATTTGTTCGATACACTGTTGTCAATAGAATATAAATTTTTGAAAAGAATACAATGAAAAAATAAAAGAAATTCAATTGAAATAATATTCAATTTAAAAATAATATTAAAAAAATAAAAACTTGTGTTGGATTGGCACTACATAGATAC-AAAAAATGTAAATTAGAGGAATAAATAAAGAAGAAGTAGAAAAAAATCCCGGGTTTATTCAATCAATATAAGTGGAATAAGAAAACTTGATTTCTTATTTATTATTTTTTTATTATTTTTTAATAAAGTTCCAACGAAAAACACCTGATTAAAGAGACTGCTAGAATTTTATTTTTCTAGGATTAATAAATTAAGGTTTTGTTGTTATAGAACATGGGATTCTATGGGAGCAATGAATAGGTATGAATAGAACAAAAGAGG------AAAAAAAATAGTAGAGAAAGCTTATATAAAACTATATACCAGTCATCACTCCCCCACTTTTGTATTTCCTTAAATTAAATAAATTTAGTTTGATTTTGATTAGGGTAAAATTCCTTAAAAACCTCCGCCTTCTTTAAAATATCTTGAACAGTTTCTGTAGGTTGAGCACCCTTTTCAAGGAAATATAGAATAGCAGGAACATTTAAATAAGTTTGATTCCTTATCGGATCATAAAAACCCACTTTCCGAAGATCTCTTCCTTCTCTTCGGGATCGAACATCAATTGCAACGATTCGATAGACGGCTCATTGGGATAGATGTAATGAATAATATCCCCCCTAGAAACGTATAGGAAGTTTTCTCCTCGTACGGCTCGATAAAAAATGATTCGAAGTTCTATTTATGTTATGTATAGAATTATAACGTCAAAGGGGTCTAAAAAATGATCAAATCAATTAAATTATGATTTAAGTTCTTTTTTCTTCTTCCTTCCTGAAAAAGAAAAAAAAAATCATTGGTACTCATAACTCAAGTTGGATAACTCTTAAATAGCTCAAAGCAAAATATTTAGGCATTTCATTTTTTGAGTGGTCTTTAAACCCCTTTCCTTTTTGTTTGTCTCGTTTAAAATCTATTTGGATTTTTTATTAGGGTCCAGTTATCCAGTTATTGAGACAATTGAAAAGGTCTTTGCTTGTTCTGGGATCCTTTATCTTTTCTTTGTTTTAAATCATTGGGTTTAGACATAACTTCGGTGATTCTTAATCCTTTCAAAATGGCAGCAACATACC-TTTTTTGCGATTTGTTTCTATCAAAGAATCATACAAACGATTGATTCCCACGTGATACACTTTGTATCGAAAGAGTTTTATCAATTCCAAGAAATTTTCTTTCCTTTTGTATTGGAAACTTGAAACCCTTTCAATTTCGATATCGAAGATATACTTACGAAGTTGTCCCAATTTATTTTCATTAACCCTAGATCCTTGCCCCTG----------------------------AGAAATGAATCAATACTTTCTACTCGAGCTCCATCATGGACTATTTACATTACAACCCGACAAAAAAAGAGGGGTTATAGTGGAACAGAACAAACGATGTCGAGCCAAGAGCATCTTCATTCCTATACTATATAAAAAGGTGGATGTAAGAATCCACAACGGATCCTGTCTTTCAAGTCGCACGTTGCTTTCTACCACATCGTTTCAAACGAAGTTTTACCATAACATTTCTCTAATTTGGAGCCAGTATTGAATTGATTCAATTATGGAATCATGAATAATCATTGGTTCAGTCGGTACATGGTAATCCATACTTTTTTTCTTCTGTATAGATTGATAGATATTTTTCTGAAAAAGTTTTAGCAAGAATTCAACTTAACCCCATAATATTTTATTGTATAAAATTTTTATTATATAAATGCAATATTTTATTTTCTATTTATATTTTATATTATTATATATTTATATTTTATATTATTATATATAAATAGAAAATTTTAAAAAATAATAATAGAAATATTAATAAAAATAAAATATAAAATAAATTTGAAATAAAAAAAATATTCAAAATAAAATTAAAATAAATATAAATTTAATAAATATTAAAAAAATATATATATAAATATCAT-AAAAAAAAAAAAGATATATATAAATAAGATGAATAAATGAGTTCTTTTTAAATATTTGCATTTTCAAGTAACTCAATAGGATAGATTCACCAATCTTACACTTCTTTAAGTACCAAAGATTCAACTAATCTAATAAGGAATCATCATATTTAATTTATAATATAAATTAAAAAT-AAAAAATATGGAATTGATAATTAAGATTAAGTTTCCTACTTTGACATCATTAATTGAATAAAGTTTTACAGTAAGAACTGTCATAAAATAGAGAAATTTTTATTTCTCTTGGAATTGAATCATCAATGATTTTAAGCAGATAGATAGATCAAAGAATAAATAAAATTTATTTTTTATTTAT----TTTTTTTTTTCATCTCATG--------AAAAAAAAAAAAAAAGATATGATTCCGAGAAGAATCATTAAAAAGCAGAAAAAAGAATAACATTCTATTCAATATTCGACCTTTAAACAGAAAGTTGTTCAAAAAACAATATTTTTTCTAATAGAATTAAATATGCTCTGGGACGGAAGGATTCGAACCTCCGAATAACGGGACCAAAACCCATTGCCTTACCACTTGGCCACGCCCCATTTAAATTTAAATTTATATTCGACACTAATAAAGAATAATGTTGGTATTGGTTGGTCGTCAATTCCCGTCCAAATATCTAATTTATAGAATAGATTAGATTGTTACTAGGATTTTGACACGTATAGATATAAAATGAAATTGAATTTATTGATCATTACATATAATTCAATTAAGATATTGTATGAAAGTATAGTTTCTTCTATTTTCCTTTGAGAATGGGAGGATTTTTGATTGGGTGAATTCAAAGAAAAAGAAGGATTTTTTGTCTACCTTACTTTCTTCGTTTTTACTTATATCAATAACTCAATCAAAATACAATTATCTCCAAGAACAAAAAAAATGTCTGTTATGCTTAATATCTTTAGTATGATCTGTATCTGTATGAATTCTGCCCTTTATTCGAGTAGTTTTTTCTTCGCCAAATTGCCCGAGGCCTATGCTTTTTTGAATCCAATTGTAGATGTTATGCCAGTCATACCTGTGCTTTTTTTTCTCTTAGCCTTTGTTTGGCAAGCTGCCGTAAGTTTTCGATGAGATCTTTAATACTATCCTAGAACCTAGAAAATTCATGATTTATTCCAAAAATTCTAACAATTGATAAGATCAGATAAGTCTTACAACATGAACCCTTAATTCAAACATTGAAACTCTTGGATAGACGTGATAAATCTGAATCACCTCATTTCCCCAC-TTTTTTCTTTTCCAATGAAAGACACTAACCCTATTAGGGTCTTCCAGAATATCTAATTCTGGATATGAAAGAAAATTTTAGTAATGAAAGACTCTTATGACAAATGAATTTGAATTTCTGAAAATTTTTTATTTCTGAAAAATTTTTTTCTAGTTCTAGAAAGCACTTCATTTCTTGGTGTCAAAATAGGATATGTGGTATAAAAATAGACGATCTATTCTC--TTTTTTTTTCCAAAAAATGATCTTGGAGATTGTGTAATGCTTACTCTTAAACTTTTCGTTTACACAGTAGTGATATTCTTTGTTTCTCTCTTCATCTTCGGATTCCTATCTAATGATCCAGGACGTAATCCTGGACGTGAAGAATAAAAAAAGGTTTTTGTTTTCTTTGCTTGATTTTTATTAAAGTTTCTTAGGTTTTTTTATCTATTTCGCGCGTTTAACTACGAAAAAGAAAGGGGATTTTCAAAATTTTAAAGATAAATCAAATATCAAGTCATCAAGGGAAATGGAAAGAGAGGGATTCGAACCCTCGGTACAAATAAATCGTACAACGGATTAGCAATCCGCCGCTTTAGTCCACTCAGCCATCTCTCCCAATTG----AAAAAAAAAAAAAAAATTACTATGTTACATTACATGTAAAGTAAGGATTAAAAAGTCTTTCCTTCTCTCTTTATCTTTATTATATAGATTATAGATATGTACTTTATATTATATAGATATATACAACTTTTATCAGCAATTCTATTTAGATAAAGTAAGGGCTGGAAAGATCCAATATAATATAAAGAAAAATAAAGAAGACTTTTTTGATTTTGTTCAAAAGGGCCTTTTTATTCCCATGGCCAGGCTAGGTCAGTACCTAGTCGGCCCTTTTTTTTTTTTTGTTCCAACGAATCATAGATAAAACAATTTATCTGATTTGAAAAGAAAAATACTTGTTATTAACGCAAAAAGAAAGTGTCATTTCTTATTATTCTTTCTTCCTTTTTATTTACTTTATTTAATTTAACTACTTTTACTGGAAAACTGGAATAAAAACCGGAATAAAAAAAAGAAACTATGGATTCTTACACAATGCATTTTTATGTTATGATTTCGGTGTTTTTATCAAGCCATATTTATAAAATTCCTCCAGTAAAAGAAAAGATAGAACTTCTTATTTAATTATTTAAATGAATCCTCTTTTTCTAATCTTATTAAACCCCACGAAAAAAGTTAACACTCTAAATTTCATGATTCTTTTATGATCCTATCTTGATTACGCCTAATTCCTCCGTTCGACAAAAGATCCATTTGTATACAATAATCACATTGTAGCGGGTATAGTTTAGTGGTAAAAGTGTGATTCGTTCTATTAACCCCCTTAATAGTTAAGGGTTCTTTCGGTTTAATTCCTATTCCGATCAAAACAAAAACTTTATTTCTTAAAAGGATTTAATCCTTTACCTCTCAATGACAGATTCGAGGAAAAATATGCATTCTCGTGATTTGTATCCAAAAGTAAATTGGAAACTGAAAAATTGGATTATGAAATTGCGAAACATAATTTTTGAATTGGATTAGGATTAATACTTCCAATTAAATAAATATGGATAAAGGATCCATGGATGAAGATATAAAAGTAGATTTCTAATCGTAACTAAATCTTCAATTTTTGAATTTGTAGAAAAGAAATTGAAGCAAAATAGCTATTAAACGATGACTTTGGTTTACTAGGGACATCGACATTTTGTTTTAGCTCGGTGGGAACAAAGTTCTTTTCCTTAGGATTCTTTCAAATAGAAATATAGAACGAAGGAACTAGAAAGATTGTTAGAATCACCTTCTTCTAGAGGGATCATCTAGAAAGCGAGTCGTTTTGAATGTATTCAGACAAAAAGCTAACATAGATGTTATGGATAGAATTTTTTTTTTTTTTTTTTTTTTCGTTCACATCTTAGATCTAGGAATTTATCCATCTTCCATAAAGGAGCCGAATGAAACCAAAGTTTCATGTTCGGTTTTGAATTAGAGACGTTAAAAATAAAATGCTGAATCGACGTCGACTATAACCCCTAGCCTTCCAAGCTAACGATGCGGGTTCGATTCCCGCTACCCGCTCTAGATCTTCTCTTATATATTCTATACATTTATTCATATATTCATTCTTTCTATTTCTTTCTATTAATTAATAGAAAGAAATAGAAAGAATGAATTAATATATTAATTCTTATATATTCTCTATATTAATTCTCTCTATATTAATTAAGAATTAATGCATCATTGAATTAAATATACAATTCGTGAAAATCTCTCACATACAATCTGATTTTTTTTTTT-----CCAAAGAAGAGGTGGGAAGGTAAAAATGCGAAAAATCGGAATGAATGAAAAGCGTCCATTGTCTAATGGATAGGACAGAGGTCTTCTAAACCTTTGGTATAGGTTCAAATCCTATTGGACGCAATTTAGTTCCATATCTTTTTTTAGATTTCTATGTCAAAAAAGACATGTTGAATGATTTGAATCAGAGGGGCTTGATTACTCCTTTTTTTTTTTACCTTTTTTTTTTAAGATAAAAGTTATCAATTTCTTTATGCTTGTTCCTGAAGTATAAAACGTTCCATCTGTTCCTGAATAGCTTCTTTCAAAAGGGCTTCTGCTTCCTCGGTGAATGTTTTGGTAGAAGATATGATTTCTTGGAACTGAGGTTTATTACTTTTTAAGTAAGTACGTAACTCAACAAGAAATTTCCTTACCTGTCCAATTTCTAATGAATCAAGATAACCATTTGTTCCGGTATAAATAGTCATTATCTGTTCTTCCACCGAAAGAGGAGCTGATTGGGATTGTTTGAGCAATTCACGTAATCGTTGACCTCTTGCCAATTGATTCTGAGTAGCTTTATCGAGATCAGAAGCAAATTGTGCAAAGGCTTCTAATTCTGCGAATTGTGCCAGTTCCAATTTTAATTTGCCGGCTACTTGTTTCATAGCTTTAATTTGAGCAGCAGATCCTACTCTGGAAACGGAAATACCCACATTAATAGCAGGTCTGATTCCAGCATTGAATAGATCAGCGGATAAGAATATTTGTCCATCAGTAATGGAAATTACATTAGTAGGAATATAAGCCGAAACATCTCCCGATTGAGTTTCAACTATTGGTAAAGCGGTCATACTTCCTTCACCTAAACGAGAACTTGATTTAGCGGCTCTTTCCAAAAGTCGTGAATGCAAATAAAAAACATCCCCTGGATAAGCTTCGCGACCAGGCGGTCTTCGTAATAGAAGAGACATTTGGCGATAAGCTTGTGCTTGTTTGGAGGGATCATCATAAATGATTAAAGTATGTTTTCCACCGTACATAAAATATTCAGCTAAAGCTGCTCCTGTATAAGGAGCAAGGTATTGTAATGTAGCAGGGGAATCCGCCGTTTCGGCTACTACAATAGTGTATTCCATCGCTCCCCTTTCCTGGAAAGTAGTCACTACCTGAGCCACAGAAGATGCTTTTTGACCAATAGCTACATAAACACATATTACATTTTGTTCTTGTTGATTGAGAATCGTATCTGTGGCTACTGCTGTTTTACCGGTCTGTCTGTCCCCAATAATTAATTCTCGTTGACCACGTCCTATAGGGATCATCGAATCAATAGCAATAAGTCCCGTTTGAAGAGGCTCATATACGGAACGTCGAGAAATAATACCCGGAGCGGGAGATTCAATTAACCGAGATTCAGAAGCTGAAATTTCACCTCTACCATCAATAGGTTTAGCCAGGGCATTTATAACACGACCCAAATAGGCCTCACTCACTGGTATCTGAGCAATTTTTCCTGTTGCCTTTACAGAACTTCCTTCTTGTATCATCAAACCATCACCCATTAATACAACACCAACATTATTTGATTCCAAATTCAGAGCAATGCCTATTGTACCCTCTTCAAATTCTACTAATTCACCTGCCATTACTTCATCAAGACCATGAATACGAGCAATACTGTCGCCTACTTGAAGTACGGTACCGGTATTTACAATCTTTACTTCTCTATTATATTGCTCAATACGTTCACGGATAATATTACTAATTTCGTCGGCTCGAATGGTTACCATGAGTATTTCTTAATTCTTTTTTGAAAAAAAAAAAAAAAAAAAAAAAATAATGCCTACAGTAGAAGGACTAATCAGTTATTTCTTTCATCGCACCAAACATACCAATATTGGCACTGATGGTACGTAAATGTAATTCGTTGTTCAAACAACTATTCAGAGTTCCTAGAGCTCCTTGTAAGGCTTGTTGGAAAACCCGTTGTCGGACTTGATTAATCGTCCTTTGTTGTTCAAAATGAATGGTTTCATTTTTGTAATTTTCTAATTGTTCCAAAGTCTTATAAGTTGAATTAATAAAATTAAATTTTTCTCGCTCTATCTCAGAGTACCCATTCACTCGAAACTGATCTGCTTCCATTTCCACTTTCCGTAAGCGAGCCCGGGCCTTTTCTAGCTGTTCAATGGCCCCCCCACATAGTTCTTCTGAATTTCGAATAGTATTCAAGATCCTCTGTTTTCGATTATCTAATAAATCGCTTAATGAAAGTAGATTATCTTTCCATTCATTTCAAAACTTCCATGATCCCTTCCCGAACCAAACATGAATCTTTCGATTCATTTGGCTCTCACGCTCAATTACTTTAATTACTTATGGTAAATTCCCATATCTTTTTTTTATGGAATGAGCCTATCC-----TCTCTGGTCATATTCAAAAATAAAAATATCGAAACTTATTACTAATCCAAGACCAAAATATTCAGAGGACTCTTCTGACCAAACAAAAAATATGTAATCGTCAGCAAAGTTGTTTCTTTTTTTTCGTCAAATCCAAAAAATTCTTCTTACTTTATACATAACCTAATACATAGGTTGTCGATTCAGCATTGGATGAAAAAAGGATGAAATACCCATTTTTCCAATAAACGGTTCAAATCATTTTTTCAATATGAGTGTTCTATATCGAAAAAAAAAAAATACATTTATTTGGAAACCATCTCTGTATTAACATAGTGGTAGAAAGAGTACCCTGCTGCGTCTGGACTTCAAACGATTTAGCTTTAACCATATTAACAGTGCCACATTACTGGTTCAAAGAGAATCAAAGTAGATTTACCAATAAATCACGAAATGCTATGGTTCTTGCATATAATTTCTTAATTTATTCAGAAGTAATTCGCGAAATCATGCACCCTTTCTTTTTTAGTTATAAGGAAAAAAGTACAGCTGGTTGGATCCAGCCTATTCTTGAAAGAAACAACTCGCACACACCCCCTTTCCAAAAAAGATCAATACACCAAAGACCACACTTAGATTTATTGGATTTGTTGCTAAAATATCGGTATTAAACCCGAAACTCCCGGCGGATGGCCAGTAGCCCAAAGAAAGGAAAGAATCGGTTACACTTTTCATATGATCTCCTCTTATAGATAGACTACAAAATCGAACAGAGTTCTTTTTTTATCACTTCACCCCTTTTTCTTTTTTATATATATTTCTATTTCTAAAAAAAATTCTAAATAAAATAGAGTCAAA-----ATTTTGATTTAGAAATTGTGAATTACCTTTTTCAACACTTCCCCTTTCCCTTGGACGAATAACGGGAAGGACAAAAGCGAATCGGTATGCTAATTCCTCATACTCAAATCAGTCCTTCCGATGGATTATTTTCTCAACGAAAACGAATAAATAAGTAATTATAGGAGTGAAATTTTTATATAATTTGAAAAAACAAACGACAAGTCCAAGGCAACAAAATAAGAAAAATACTTTTCATATTTATAGGATTAAACAAAAGGATTCGCAAATAGAAGTGCTAATGCTACAACCAGTCCATAAATTGTTAAAGCTTCCATAAAGGCCAAACTAAGCAATAAAGTACCTCGTATTTTTCCTTCCGCCTCGGGCTGTCTCGCGATACCTTCTACAGCTTGGCCCGCAGCAGTACCTTGACCAACTCCAGGTCCAATAGAAGCAAGCCCTACGGCCAATCCAGCAGCAATAACGGAAGCGGCAGAAATCAGTGGATTCATGATAAGTTCCTCGTACAC----AAAAAAAAAAAAAGAAATGGTTAATGATACATACAACCAATGAATTATAACATAATTATTCCATCACTAAAATTCATCCAGTAGAAGTAACCGAAGTAACTAAGAACTTCGAATTGGAGGCAAAATATTATATTATTGAATCATCAGAACTACTTCGATATCTTCTATCCACAGAATCTTTGTGAATTCATACGACTTTCGTTCTTCCATTTCTTTGTTCCGAACCGTTCTTTGAATTCTTCGATCTTTTTCTTAATTTCATCTGTTTATTCATTCAACTCACAGTCACAAACGAGACAGAAGGATTTCTATTGGAATCCTCATCTAAATTCACAGTAGTAGGGCAAATTAGATATAACTTTAGTTCATATATATAACTAGTCAATATCTAATATCACATATACATGTCTTTCTTCCATAACGTAAACCAACTATTCCTATCTTAGATTCAATCGGATTCTAAAATCATTCATCAAAACATCCACAACAGTTGACTTATAGCCATTAAATTACATAGACCTAGTTCGACTCTTCTTCTCCTAACCAACTCATCTTCCCATTTTTTTTTTTGTAAATTCTTATCCCCCTTTTCTTTATCATTATCCCACATGGATAGAATCGAAATGGACAAATTGATTAGGCCGAATCATTGCATAGAAATATCATTATTAGATTGATCTAAGTTCATGCAATTTATTATTTATTAAAATTTTCTTTTGGTCAATTGTTAAATTGAATAAAATAAACTGAAGGAATAATCGTTCTATAGAACATACT-TTTTTTTTTTATTTAATCACACGCCATAAACATACACCACAAGAATTCTTATTCAAATTAGTACTCCTAATATTTAAGGATTGCTTGAACAATATAAATAGAATCTTCATTGAGGAGAGGTATGATATAAGTAGACCAAACGGGAATTTTAGGAAAAAGATCTTTTAGATCTCTTTCCTTTTTTTTATTTTACAATTCTCTAATCTCATAATCTTTTTTGTTATTATTCTCGATCGTATATAACGCATTTGTATATTCCCTATATTTATATTCTCTAAGTAGAATATATTAAGCTACGCATACATTGCTTTGAACTAGGTTAAAAAAAGACTATTTATTTCGAAAACTAGTCAATGATGGCCCTCCATAGATTCACCTATATAAGCCGCGGCTAAAGTTGCAAAAATAAGAGCTTGAATACCACTTGTAAATAATCCAAGGAACATGACAGGTATAGGAACCACTAAAGGTACTAAAGAAACAAGAACAACAACTACTAATTCATCGGCTAATATATTCCCGAAAAGTCGAAAACTAAGTGATAAAGGTTTTGTGAAATCTTCTAATATGTTAATGGGTAAAAGTATTGGAGTTGGTTGAATGTATTTCCCAAAATAAGCCAATCCTTTTTTGCTAAGACCCGCATAGAAATATGCCACTGACGTGAGTAAAGCCAAAGCAACAGTAGTATTTATATCATTCGTGGGTGCGGCTAACTCCCCATGAGGTAATTGTATGATTTTCCAAGGTAAAAGAGCTCCTGACCAATTCGAAACAAAAATAAATAGAAACATAGTTCCAATAAAGGGAACCCAAGGACCATATTCTTCCCCAATTTGGGTTTTACTCACATCTCGAATGAATTCAAGGACATATTCGAAGAAATTCTGACCGCCAGTTGGAATGGTTTGTGGGTTCCGAACAGCTATAGTGGCTGAAACTAATAAGATAGCAATTACAACCCAAGAAGTAATAAGTACTTGGCCATGGACTTGGAAACTTCCTATTTTCCAATAGAAATGTTGGCCTACTTCCACACCGGATATATCGTAGAAACCTTTTAGTGCGTTGATGGAACATGATAGAACATTCATATTGCCCTCTGACAAAAATAGAACTTTAAATGAAATTATTTTGATTCAACCATCTCTTTCTCGACTTGCCTACTTGAATCGTATATTTTGAATACCAACTAATTACATAATATCCCCAGTTTTTATCTCTTTTTTGAGGTTCACAAATAGTAACCAATTCCATAAATCTATGTAATGTAGTTTCCTAAGTAATTTATTTATCTTATTATTAATCAAGGATTTATTATATAGCTAGAACGACCCTCACAAATTGCGAATACTAATTTGTTAAGAATTAATCGGATTGAAGCTATAGCGTCATCGTTCGCTGGAATCGAAATATCTCCAAGATCGGGGTCACAATTTGTATCGATTAAACAAATCGTAGGAATTCCCAAAGTAATACATTCTCGAAGAGCCGTATATTCTTCGTGCTGATCAACAATGATTACAATATCGGGTAACCCTGTCATATATTTAATCCCGCCCAGATATGTTTGCAAGTGAGATAATTGTCTTTTCAACATAGCTGCATCTCTTTTTGGAAGACGATTGAGTCTGCCCATTTTTTGTTCCATTCTCAAGTCTCTAAACTTATGAAGTCTCGTTTCTGTAGTGGACCAATTCGTTAACATACCACCGAGCCATTTTTTATTAACATAATGACATCGAGCCCTTATTGCAGCCCGTGCTACTGAATCAGCTGCTTTATTTTTGGTACCAACAATTAAGAATTGTTTTCCCCTACTTGCTGCATCAAAAACCAAATCACAAGCTTCTGATAAAAAACGAGCAGTTCTAGTAAGATTTGTAATATGAATACCTTTACGCTTTGCAGAGATATAAGGTGCCATTCTAGGGTTCCATTTCCTAGTACCATGGCCAAAATGAACTCCTGCCTCCATCATCTCTTCCAAATTGATGTTCCAATATCTTCTTGTCATTTTCCTCCACACTTACCCTCCCCTTTTCAAAAAAAAAAAAAAAAAAAGAGACGAGGTACCCTGAAAAAGAAATAAATGTTCCGACGGAACCTTCTCTTCTACCGTGGATTGGCCATAGATGCACGATCCAAGCCCTTATTCTTTTCTATTCGTTATTTTCTTTACTTTATTACTATTACCAAATCAAATGACCGGGCCAAATACAGCCAAATACAGATAGTTAAAGTTAAAAGTATGAATCTGCTCTTAGGAATCATTTAATCCTATAAATGATTGTTCTGATGTATCATGGAAATTCTTTGAAAGACAAGAATCAAATAATTTTCTGTGGTGGAGCAAAATATCTCTCATTTCTCCCTCGAATAGATTCTTCTTTTTGGTTTCCAAAGGAATGTTGTTATGTTGTCTTGAAGTAGGCATTAATCCTTTGAATCCGGTACCAACGGGTATCATTTCCCCCAGAACAACATTCTCTTTCAAGCCTTTCAACCAATCGATACGACCCCGGAGAGCAGCTTTTGCTAAAACCCGAGCAGTTTCTTGAAAACTCGCCTCAGATATGAAACTTTGAGTATTCAGAGATGATCTTGTTATTCCCAATAAGATGGCTCGGTAACAGATCCCTTCTTCCAAAGCACGCCCCATTCGTTCCGCTCGCAACAATCCAATTAGTTCTCCGGGTGAAAAAACATTAGACATTCCATCTTCTGAAACCAACACTTTTGATGTTATTTGACGTACAATAATTTCTATATGCCTATTATGGATCTGCACCCCCTGGGATCGATAAACCTTTTGGATCTTATTAACCAAAGAGATACGACTTTGCACTATAGTTAGCTCCGCACCAATCAAGAATCCCCAAGGAATTCCAAGAATTCTTGTTATACGTTCGTTCCAACCCTCAACCCTCTTTTCTAGATTCATCGATATTGAATCAATCGAACGCACTTCTAATACTTGTTCCACTTTTGGAAGACCCTGCGTTATATCACCAGATCTCGATTTTTCATATATAAATGTAACTAATGTATCTCCTTCGTAAAGGATTTCCCCATAATGGCCATGAACAGTTGCTCCTGGAGTGGCAAAATAGGGCTTAGCCCATCGTATTACTACAGAGTCAACTTGAACAATTAGAATTTGACCCGATTTTATATGTGGCCCCTTTTTAGCTATACATATATTTTCACAAAGAAACTGCCCAAGACTCATTTTTGTAGATGTCTTTTCACAATAATTGTGATGGAGAAAATACCAATCCAAATTGAATGGATTCAAAATGATCTTACTGCATGGATCGGGATTATAAAATTTCCCATTTTCATCCATTAAATAATATTTAATTACTTGAAAAGTCTGTTTTAAATTGTCAAATTGTAAATAGTTAGTTTTAGTTACCGGGATCTGATTATAAGTTATCAAATAGTAAAATGAATAAAAATTCGCAATTTTAAAAGCTGTTCCTAAAGGGCCCAACGAATTCCTAATTTGCATTAGGGGATTTTTTTTAATTGATTCTTTTATCACATTGGACAATTTTACATCATTGAATGGACCCATTCGAGAACAATTGGATGATGACAAAATTATCAAAGATTGGCATTCCTTATTTCTATTCAATAACGTATGAATAGTTCCTTGATTCTGGTTAAGGAATTGTTGAATCTTTGCCTTGGAATAGAAAAAAGTAGAAGAAAACGGATTGATATTGATGCGATCTGATCCATTATGAGAGATCAATCCTGAACACGATGGATCATTTCTTTTTCCAGTATACGGAATAGAGGATTTCACTAATCTTAGGAAATATCGAATCAAACCATTTGTCCTTATTTCAACAAAGGAAGCACGGACCTCTTCGATAGAAGAACTTTTTTTGTCTTTGTCCCAATTCAATACTAAACAAGTTCGAACTAATTGAATACTTGTGTCAGAAATTCCCCGAATTGGTTTGCCGTTTCCATAAAGGATATAATTGACAACTTGAAGTTGCACATTATCCCTTTCCTGCAGCAGATCCGGGGGGAAAAGTGTTGCTAAATTTATACCGTCCGTTAGTTCATATGTAACTACAGGTCGAACCAAAACAAAATACTTTTTCTTGATGGGTGTGATCCATTGGACATAGATCCAATTTTTCAATTTTTTGAATGCTTTGGAATCTGTTTTTCCTATTCTTGGTGGTATCAAGATACCACTGTGTTGAGATATCTTATCTGTCTCTCCAGGAAAATGAATATCTCCAGAAAAGATTTTAAGCTCAATTCTTTTTTTTTTTCTTTCCACTCGTACTAACCCGCCTACTCGGCTCCTTGTATTTAAAGTGATTTGTGTATCTACCCCAATGATACTATTGTTCCGTACCATTATGGAAGAAGATCCAGGTAAGAGATGTACTTCCTCGGGAATGAAAAAAAATCGATCTACTTTCATTTGGTATTTTGGCCTAAATTCCTTGATTCCTCGATACTCAATCAAATCCTCTTTTTTGACGATTGAATGCACTTCAATAGTCCCATATTTAGAAATTCCCGAACTCTTTCTTCTGTATCGAGGATCATCGAAATAAGCAAGAATACTATTTCTACGGAAAATACCATTTATGGGTATTTTAATCGAAATACCTGAAGGGGACATTAGTTCTTTCTCTCGTTCTTGAATCGATTGGAGTGGAATGGTGAATCTATTTCTTCGCCTCTTTGCCAATAAATCCGAATTATCGTGGAGAATGGCAGGATATATAAGATTATAATGACCAGTGCATACGATTCGATTAAGTTCTGAATAATCAGGAATCCTATCTTCTTTTTTACCATAAAAATCCGAACTAAATAATTTGTGTCTCACTTGATCATTATTCAATGAGGGATTAGAAATATATCTTCGCTTGACAGAAAGAGAATGCACGTTCGTTTGATCTTGGTCCTTGTGGAGCGAAAGAGAGGCTATACTGGATCTGCACGGCTTTCCTGATAATATCCATAAATGACTTGTTTTTGGTAAGAGATGAACATTACCATATGTAAATTCAGGTGCATGATACACATCGGTACTCCAGTGCATTTCTCCTTCTGAGTCAGAATAAATATGTTTTCTGACTCTCTCTTTAAAATTAAAAGTGGATGTTCCCTCGCGAATCTCAGCAATCACTTGTTCTGATTCTACATATTGATCATTTTGAACTAAAAGAAAACTTGTAGATGGAATATTCACATTATGTAGAATATCTTCACTCTCAATAGTTACATACAAATCTATAGAACATAGAAAAGCAGGATGTCCATGACGTGTACGTGTCGGATGAACCAAATTTTCATTGAATTTTATTTTTCCATTAGAAGGGGCTCGTACATGTTCTGCAGTACCCCCTGTGAATACTCCGCCGGTATGAAAAGTTCTTAATGTTAATTGAGTACCGGGTTCTCCAATAGATTGACCTGCAATAATACCCACAGCTTCTCCCAATTCGACCAGGTCGCCATGAGTAGGACTCCGGCCATAACATAATCGACAGATCCAAGATGGACTCCTACAAGTAAAGGGAGTTCGAATAGATATTGGTTGTGCTCGAAAGGTTATGAATCTATTGATAAGTCCAACCCCAATATCTTGATTTTGAGTGGCAATGCATCGTCGACCCATATATATATCATCCGCTAATACACGACCAATTAATGTTTGGATAAAAATTCTTTCCGGCATCATCCCATTTCGAGGACTCACAGAAATACCTCGGACAGTGCCACAATCTGTTCGACGTACAACAATGTGTTGAACTACTTCAACAAGTCTGCGCGTGAGATATCCAGCATCTGATGTTCGTACAGCAGTATCCACAACCCCTTTTCGGGCTCCGTAGCAAGAAATGATATATTCTGTTAAAGAGAGTCCTTCGCGTAAATTGCTTTGAATGGGTAAATCAATCATTTGTCCTTGGGGATCCGACATTAATCCTCTCATACCTACTAATTGATGTACCTGAGATGCATTTCCTCTAGCTCCCGAAAAAGACATTATATGGACTGGATTAAAAGGGTCAGTCATCCTAAAATTAGGATTCATTTCTTGTCGCAAATATTCACTTGTAGCATACCATATCTCAATGGATTGACGTAATTTTTCTACCGCGTGTACATTCCCATAATGGTGGTGTTTTTCCAAAATAAAACTTTGTTGTTCAGCATCTTGAACTAGCCATCCCTTCGAAGGTATTGTTAAAAGATCATCAATTCCTAATGAAATAGATGTAACGGTGGCTTGCTGGAAACCCAGAGTCTTTACTTGATCCAGGATGTGTGATGTATATGCCATTCCGAAGTGATCTATTAATCGACTAATAAGTCGTTTCATGGCAGTTCCGTCTATCGCCTTATTGTGAAAGACCAGATTGGCCCGTTCTGCCATAAGTACCTCCATATTCCGCTGAGTAGGATTCGACAATGGGTTTGAGTCAGTGATTGAAAAACTTCCTTTTCTCGATCTTGATTCGCATAGAAATTCCGGACCTATGATCCTAGTTGAACCGAAGAGACCCGAATTTTCACAGGTCTCATAGAATTTTACTTATATATGATTAGGTACTATATGAACAGGCTCGATAAAACCCTTGTATGGCTTCTTCGATTTCTCGATAAAGAGAAATATGACCAACAGTGGTTCGAATATATATATAAAGAATTTCTTTTTTTATACTTCTTACTATTAGATAGTGCCCATAAATCTCATAATAAGTACCCAAAGATTCATAGTGAACCTCGATGGGAGCTTCTCTTGAAGAAATAACGCGTTGATCTAGTCGCCACCGGAGCCACAGAGGGCTATCTAAATTGATCCGTTTCTGTCGATAAGCTCCAATTGCATCATAGGAATTACAAAAAAGGGGTTCTTTTTTTTTTGTATACTTATAGTTATAATCGTCAATTCTTTCATTTTGATAGTTTCTTCGATTATATGGATTATACCTATTTACACAAATACCCCGACGATTCCCGCTCGTTAATATATAGAGTCCCATAAGCATATCTTGAGTTGGTACGGAAATGGGATCTCCAATAGCTGGAGACAAAAGATTCATATGAGAAAACATAAGTAAACGAGCCTCTGCTTGAGCCTCCAAAGATAAAGGTACATGAACAGCCATTTGATCCCCATCAAAGTCTGCATTGAATCCCTTACAAACTAATGGATGTAAACAAATAGCACGCCCTTCCACTAAAATGGGCTGGAATGCCTGTATGCCCAATCTATGCAGAGTAGGTGCTCTATTCAACAAAACAGGATGCCCCTGCATAACTTCCTGAAGTATTTCCCATACAATCGGTTCCTTTTCCCGAATTTTACTCTTCGCAACTCCTATATTCGAAGCAAGATGTTCTCTAATTAGACCACGAATTACAAATGTCTGGAAAAGTTCTATTGCTATTTCGCGGGGCAATCCACACCGATGTAATGAAAGTGAAGGACCTACAACAATGACGGAACGCCCCGAATAATCGACCCGTTTGCCAAGCAGAGTCTCACGAAATCTTCCCTCTTTGCCTTCAATTACATCTGAAAACGACTTGTAAACTTTATTATGACCGTCCCTCATTGGTTGTCCGCGGATTCCATTATCAAGAAGTGTATCCACGGCTTCTTGTACCAATTTCTCCTGGCACATTACTAATTCTCCTGGCGTAGATCTACTTGTTGCTAATAGATCAGTAAGAGTGTTGTTACGATAGATAACTCTTCTATAGAGTTCATTAATATCCGAGCTCATTAGTTTACCCCCATCTATCTGAATGATCGGTCTCAACTCGGGAGGAAGAACTGGTAATAGATACAAAACCATCCATTCTGGTTCTATATTTGTTCGAATAAAATGCTTTGCTAATTCCATGCGTCTAACCAAAAAATCCTTTCTTCTTCCAATTTTTCGATCTTCCCATTCATTCCCTGTGTGCCCTTCTTCCCCTAATTCTTTCCATTCTACCAATGAATAATCTATAATAATTCGTAAATCTAGATCGGCTAATTGTTCTTGAATAGCACCTGCTCCAGTAGAGATCTCTCTATTTCGAAATGTATCGAAGCCCTGTGTAGTAAAAAAAAGCGGGATGCTGTATTTCCAGGATTGGATTTCATATTCGAATGAACCTCGTAATCGTAAGAAAGTAGGTTTTTTAACTATGGGCCTAGCAAAAGAAAAATTGGGATAGGATCTTATAGGATCTCCCCCCTTCAAAATCGGACATGAAAGTTTCCTTTCATCCGGCTCAAGTAGGTACACCAAATAAAGATAAAGAGGGGAGTTCTCGCTTTAAAATTCTATAACCCCCCCC------AAAAAAAAAAAGATCTACTCCTTACTCAAGTTCCCAGTGAAAACCAAGCAATATTTCATTTCCTTCTTCCTTTTATTTAGATTTTATAAATTCTTTATTCAATTACGACATAAATGAAATGTGAAATTCTTGAGTAGTCTACTTCCCTTCAAATGATGAATGCCCTTACTTAATTAAGATTAAGGGAATACCTTGACATTCATAAGGGATTTACTTGTCTATGTATCGTTCCATTCGATCTTTTAGGTCCCAACTTCACCTCGACGGTTATGTCACGATGCCCTTAAAGCCTATATGCGATGGCTAGACTCCTGTAACCATGACATATTTGTTGCTTACTTGAACATAATTCCTTTCTTTTAGAAAGAAGTCTTTTTACGAGGTACAACTATAAATTAAATTCTTATTTATTTGTTACGAAATCGACCATAGATCAATTCCCCTTTTTAGTTGGGAGTATTGAATACACCCATAATTCTGAGCTTCATGTTAATCCTCCCAAGAGACATGTCAGGTCCAGGGCATCCCGATTGGATTGAATGGGATGACAGTTTCTCATTCCGAATCTGTAAAATCAGAATTTCGATCAAATCACACATCGCAGTATACCAGGCCTTCTAATTCTTTAAGAGGTTTGTCTAAAAGATTCGCAATATAACTAGGAAGACGTTTCAAATACCACACATGGGTTACTGGGCATGCCAGTTTGATGTAGCCCATTTGGTATCTTCGTATCCGAGAATCAACAAATTCAACTCCGCATTGTTCACAAAATTTCGGGTCTTCTTTTTCATCTCCGATTACTCGATAATTTCCACAAGCACAAATTCCACTTTTTATAGGCCCAAAAATTCTTTCACAAAATAATCCATCTTTTTCCGGTTTATTGGTTTTGTAATGAAAAGTATAAGGTTTTGTCACCTCTCCAACGATCTCTCCATTAGGTAGCATTTTATTGGCCCAAGCACTTATTTGTTGAGGAGAAACTGATCCAATTCGGAGTTGTTGATGTTTATACCGGTCGATCATAGAAGAAAAGTTCTGATTCATTCCGATTAAGCTTCCTTCCTATTAATCTGGAAGTTCTTCTCAGATACAAGGAAATGATTCAGTTCCAGAGCCAAAGATCGTAGTTCTCGAACGAGCAATCGAAAAGATTCTGGAGCATCCTCAGGATTAGGTATTGTTCCTCCAATGATCGTAGTACCAAGTACTTCCTGGCGAGCTCTAATATGATCAGATTTATAAGTAAGCATCTCTTGTAAAATATGAGCAACACCAAATCCCTCTAGAGCCCAAACCTCCATTTCTCCTACCCGTTGTCCCCCTTGCTTGGCCCTTCCTCTAAGGGGTTGTTGTGTAACAAGTGCATAATGTCCACTGGAACGTCCATGGATTTTATCATCAACTTGATGAATTAATTTCAAGATATAAGGCTTTCCTATTATAACAGGTTGTTCAAAAGGATCCCCCGTTCTTCCATCAAATATTCTACTTTTTCCTGGATACTCGAGTTCAAATACCCATGGATTCGCTGTTTGCTTACTGGCTTCATATAATTCAGAAAACACTAGTTTTCGCGAAGCTTCTTGTTCATATCTCTCATCAAAAGGCGTTATTCGATAATGTCTGTCTAACAGACTCCCCGCTAACCCGAGTGAACATTCAAACATCTGTCCTACATTCATTCGTGAAGGGACTCCTAATGGGTTGAAGACCATATCGACAGGTCTTCCATCTTGCAAATAGGGCATATCTTGTCTAGGCAAAATTTTGGAAATGATACCTTTATTTCCATGTCTTCCAGCTACTTTATCGCCTACTTTGATTTCACGTTTCTGTAAAATATATACACGAATCGTTTCTGGATTATAACTAGAACCCCCTTTTTTCTGGATCCATCTCACATCAATAACTCGACCCCTACCACCTGTAGGTAGTTTTAGACAAGTTTCCTTTGAAGTAGATACCTGAATACCAAGTATGGCTCGTAATAATCTATCTTCCGGAGCATACGACGATTCTTTCACCATCTGGGGCGTTAATTTACCTACTAAAATATCACCCGTCTCTACCCAAGATCCCAGCATCACAATTCCATTTTTGTCTAAATTGCGTAATAAATGGGCTTCTAAATGTGGTATTTCGTTAGTGACCCTTTCGGGGCCTTGGCTTGTCACATGAGTCTGAATTTCATATTTCCGTATGTGAAAAGAAGTATAAATATCTCCATATACCAAGCGCTCGCTAATGAGTACTGCATCTTCAAAATTGTAACCTTCCCATGGCATATAAGCCACTAATACATTTTTCCCCAAAGCGAGTTCGCCACCAACTGTAGCGGCACCGTCCGCTAAAATTTGTCCTTTTTTAATGCATCTACCCCGCTGAACCTGGGGGTTTTGATGCATAGAAGTATTTTTATTGGAACGTTGATACATAACTAATGGAATGCTTAGAGTATCTCCATTACCTGATAAAATGATCTTGTCAGTATCGGTATAAATGATCTTTCCCTCGTGTTCGGCTATAGCAAGAGCCCCTGAATCTAAAGCCGCTTGGCGTTCCAACCCAGTTCCAACAATGCACTTCTCGGACCTAGAAAGCGGAACTGCTTGACGTTGCATATTAGAACTCATTAAAGCCCGATTCGCATCATTATGCTCGATAAAAGGAATGAGGGAAGCTCCAATCGAAAAATATTGGAAGGGAAAAAAACTTCGAAGATGAACCTGTTCCCATGCAATAGTTAGGAATTCTTGGCGGTATCGAGCTGGAACAACCTGTTCCTCCTGAATACCCGGATTTAACGCCAAAGAATTTCCTGCCGCTACCATATAGTATTCATCTCTACCTGGGGATAAATAAAGCATCCGTACCTTTTTTGATTTCTCGGAAATTTCATAAAAGGGGCTTTCTAGAAAGCCCCAATGACCAATCCTCGCATGAATTGATAAGGATCCAATAAGTCCAACATTGATTCCTTCAGATGTGTCAATTGGGCAAATACGTCCATAATGACTAGGATGGATATCTCGTATACGAAAACTGGCAGTTCGCCCTGTCAATCCTCCAGGGCCCAAATAACTCAATTTTCTCCCATGAACTATTTGTGTCAATGGATTAGTTCGATCCAAAACTTGAGATAATGGGTGTAAGCCGAAAAAAGACTCATAAGTAGTTTTTAATGGAGTTGAAGTTACCAAATTCCGAGGAGTCGGTATCAATTTATGCCTAATTGCTCCACATATAGTTCCTCGAACCACATTTTCTAAACGAACTAAAGCCAATCCGAGTTGATCTTGTAAAAGATCCGCTACAGAACGAATACGTTTATTTTTCAAATGATTCATATCGTCAAGTGTACCCATTCCAAATTTCATTCCAATCAAATGATCCGTGGCTGCCAATATATCTCGCGGTAACAAAAATGTATTGTTCTGAGGTATATCAAGGTTCAGCCTTCGGTTCATATTTCGTCGACCAATCTTTCCTAATTCACATCTTTGTTGAAAGAATTTCTTTTGTAATTCCTTACATAAGGATTCAGAAAATACCGGATCCCCGCCTACACAAGCAAATTCTTGATAAAACTCCAAAATGGCATTTTCTTTTGACCTAATTTTTTTTTTCTCCTTATCATTCAGAAAAGACAAAAAAATTTCAGGATAACAAACATTCTCTAGAATTTCTCTTAGATTCGAACCCATAGCTGATGATAGAACTAGAATAGATATTTTTTGTTTCCTACTCACACGAGCCCATATCCTTGCTTTTCTATCAATCTCTAATTCTGATCTTCCTCCCCAATCTGATATTATGGTGCCGGTATAGACCGAAATTCCGTTATAGTCCAATTCTGACCGATAATAAATACCGGGGCTTTGCAATATTTGATTGATCACAATTCTGTATATTCCATTTACTATAGAAGTTCCCAGAGAATTCATTAGAGGAATGTTTCCAATAAAAATTGTTTGTTCTTGCATGTCCCTACTCGTTTTCCAAATTAATCCCGCGGATACATATAATTCAGAAGAATATGTGAGTGATTCATACACAGCATCTCTTTCTTTTATCAAGGGTTCTACTAATTGATATGTTTCCACAAATAATTGAAATTCAATTTTTTGATCTGTATCTTCAATTTTTGGAAACTTATAAAGTTCTTCCGTTAAGCCCTGATCAATGAACCTACAAAATCCTTCAAATTGTATCTGATTAAACCCAGGTATTGTAGACATTCCTTCATTTTCATTCCGGAGCATTTTAAATTTCCCATTTATCTAAAAATCCCATTATTGGTTCATTCTTCATTGAATCATATATCTTCATTGAATCATATAGATGATCTAGCAAAAATGGAATTTATATTCTGTTTACTGAATAACATGAAATTTTCCCCAACTCCCTATATGGAATGTATGAAATACGTATGAACGGAGGAATAAAGAGAATAATTTTCTACTCAAATTGGAATTTGCAACAGATACAAGTTGATAGAATATGCCTAGAAACAGAATTCTGCCACTTAGACTTATTATGTTATGGGATTTTGTATAGAATATCAAAACAAAAATGATTTCATTTCTACCATTATTATGATATTACATATTCTAATCTGGTTGAATACAAAAAAAATAAACAGATTCGGTATTTGATCTTTTCACTGAGATAAAGACATAAAAATTAGAACCAATATAGAGTCGA-TTTTTTTTTTCACTTAACCCTCTTTTTTTCATGTATTCCATTCTTCAAAAAATGATTCGCAGAGAAGAGAGATATTTTTACCTATTTTTTAATAGAATTTGTAGAATACGATTGTGAAGTGTATAAGAGGGGTTGTATTTATTAAACATGTGCAGATATAGCTATCTATATATATCTGTCTTCCCCCTTATTGCCGTTCTATTCGGGGCAGCGCGGGTCGTGTGCTCTATCAAAAAAAATTTTTATTTTTTATTCAATGTATTTGTATTTAATTTAATGAAAATTTGAAGCAGGATAATTTCCTGATAATTCTCTATAGGCAGCATATAGAAATAAAATACCCCATTAGATATCTGTGTAACAATTTCGATTCTGGGGTTTACATATACTCATAATTGTTGTTATAATTGAAATTGAGAAGGATTTTTTTTTGAAAAGAATCCATATTGATTAGTTATATATCAATTTGTATTTTATTATGTCATTAGGAAAACACAAATTAAGATTCAAATCGAAGAATCGTTCATGAATTCAGAGTCAGCAGTCAATAGTTAATGGTTCAAATTTGTCATGAATTTTGGCTTTTGTGACTGAAAATCCACATTTTATTTATAGAAAAGGGAGGAGAAGTTTTTAGGTATTGTGTGTTTTGAGATACTATACAATCAATCAAAGGAGTGGATCAAATCCAATCA-AAAAAAAGGAAGGATTTTTTTAGGAAGGGGATTAAGAAAACAGGATTCAAAATGCAAATACAAAAAAGAAGTTCAGTAATCCAGGAAAATTTTCATCTATTTTGTATCCTTTTGGCGACATGGCCGAGTGGTAAGGCGGGGGACTGCAAATCCTTTTTCCCCAGTTCAAATCTGGGTGTCGCCTGATCAATAAAAGACTCGGAATCTCCCATTCTGTTCTGCTGATATAACTAGCCCGATTATTCCCCAGCAGAAGCAGAAGAAAAGGACCGTTGATACTTGTTTGATTCTAAGCATCAGGTCTGGGGGTTTTCTAAAAAATTTTAAATCCCTGAATCCTAGATACAAGGAAAGATTATAGTGATGGAAGGGGTCGGAATTTATATATGGACTCACGAGAGTCTCTGAGTGCTCGGGCATTGAATCAATATTAGATTGGATGGATAATTGGCTTTTTTTATAGAAAAAGTGCAAAAAGAAAGAATTTATTTTTGGTAAACCCCTAGTCAAGAAAAGAATATAATAGACTGCCTCCCGACTCTTTCACAGAGACAATTGGGAAACCGTATGAATTAAATCAAATGGGAAATAGAGGTATGGAATAGATAGTGATCTATCTTTTTATGCTTTTTACTTATGAAGATCAACAA---AAAAAAATAGGCCTTAATTATTCCTACATGTTTTAAATTATTCCTCCATGTTTTATCAGTAGTATTCCTTTGAAATGTCACTACCTATTTTCTATTTTGCTTGTTATGTTTAATCTTTCCCGATTCGAAATCATATAGGAATTTCTGATAAATGGATTTCTTGGAATAAATCCATTTATTGGATTGGTTCATCGATAGTGTTGGGTCAGAATCCCTTTTTGACTCTGCGTCATTGATTCCACTATTATTAGTGAGCAATAATGGAAAAATTCTTTCATATTCATAGAAATAGGGGACATAATTCACATGGATATAGTTAGTCTCGCTTGGGCTGCTTTAATGGTAGTCTTTACATTTTCTCTTTCACTCGTAGTATGGGGAAGAAGTGGACTCTAGAGGTACTACTAATTGAGTTGAGGAATCAAACTGTATCAATTGTTTTCTAGATCGTTCTGAAAAGCGCTTTTAACGATTTAAAATAAAAATATCTTCATTTCGAAATTCCATTGGATTCTAGTGGAGTTAACGTAGTATATGAATAATACTCTTTGAATGAAAGAGATATTTCAATGATTCCCATGTTTATATTTCGAAAGGAACGAGAATACAGATGATAGGAAATTTATTCCAACTAGATTCTTACTAAATTTTCTATTTCAACGAATAGGCTCTTACCAGAATTATAGATGAACAATGAGGAAGACCGGACTTCTTTTTTATTTGTTTTTTTATTTGTTTCCCTTCTTACTGTTCAAAGAAGAAGTCGTTCTGTTAAGTGTACACACCCTTTCTATGACTATGAGAAACAATATAGAAATAGTGGTTGTCTAAGGAGATACTATGTATAATAAGATCTTGCCTTGGGAGAGTCACATATTATGTTATGCATTTACTAC-TTTTTTTTTTTTATTTTAGAAATTTGATTTATGCTTTATCGATTCATTTCATATCATGGTTCAAGCGTTAAAAATCGGTAAGGTTTACTATTCTTTTTCGAAATTCGAAGAAGTTCCCATAGAACTCTTGTCGATGGTTCAATCAATTACTTCTTCGGAATGCTAAACTAAAAAACTACTTGATTTTATTAATAATTTTATTAATAAAAAAAAATTTATTAATAAACTTTCCTTCATTGATTTGATTATTTCGATAGATACGGGATTCATATTGGAAAGAATAAGAAATCTAAGAATTAGAACCATAAGAGTAAGAGTTCTCTTTCGATTATTTCAGATTGATCGGAACAAATAGATGTAGCAAAGGAATAGGGTGCTATGTACATTCCATATATGGAATTGATATCTACAGCATATATTATATGGAATTAATATCTACATATATGCAGATAATATTGTAATGAAGATAATATTGTAGATTAATCTATATTAATTAAGCTTTTCTTATTTTATTATAAAGTATAACTTTATATACTGTATTACTTTATACACTACAATAAGACTCATAGAGAGTATGGTAGAAAGAAATATATGAATTTTTCTTTCTACCATACTATCGGATCACATATAATACTGTCGATTCTAGTCCGCTCATTTCATTTAAGACGCGAAATTGGAATCCTTTTCATTTGATTTTTTCAATCATCGATAAGAACTCAGAAGTCAAGTTTCATTCAAATGAATTAATCATTTTGACTAACTGTTTTTACATAAATGATAAGTAGAAAAGCAGTAGGAACTAGAATGAACAGTGCAGTAGCAATAAATGCAAGAATATTCACTTCCATAATCTCATCGTTTTTTTAATTCACAATAACTCGGGATTTAATCCCATAGAGATGATAAATCTTTCGCCTGTAAATTCAATGGATGAATTACCTCTCGATGATATTGAATCGGATCAATATCATGAATAAGAATAACAATATCTGAGCTATCAAATCAATTCATCGTCGAGAATTGAATAGTATATCATAGGAAGATCATTTATCGATACCGAATCAAAAATGGGATTCCTGACCAATCAAGAATCCTTTTATTTATCATTCTGTTCTTTCTTTTCTATAACCTACCCTACGCCTTCCTTGTATCATCAGATGAAGTATCATCTGACCACCGTTCCACTTCCATTAGTCACAAACCAAAATAAACAATAGAAGTGAAATGGAAAAAGAAAGAAGTTAAGTTCTAAACTCTGTTTTTTAATGATCTAATTTTCTTAGAAGACAAATAAGTGTGATAAAGACGAATCCCGGTAGAAAAGATCTAATATTCCATCAATTTAGGGTTTTCGATGAGACTACTAAAAAAAAAATAGGAAGGAAGATTGATTCATTCCATTCCCTCGCTAAATTCATTCTCTCGCTAAAAGGGGTGGGATCCTTGGTTGATCTTTATCTTTCTTTTATCTTCCTTCCTTAGATTATTAGGACTGGGACACATATATCAAAAGCTCAGTGTGAAATTTGAATGAAATAGATTTTTCAAATTCAAATTAGTAATTGAGGTTACACAAAATCAGAGCCAGAAAGGGAGATAGTTTAATCTGGAAAAATATTCCATGGGGGAATTAGATTCCATTTTTTTT-GGGGGGTTCGTACAAGAAACGAATTCCGTTTGTGTATATGCTCCGGGGAAACGTAGGGTACTCTATTCCATATTCCATTACATGGATCGGGAGCAATCAAAAATCCAGACCCAGTATAGTATCTTTTGGAATTCTGAACTGAATATAATGCTACAACAATTGTACTAATCCACATATGTCTTTCTTCCATCAATCAGTACTAGTTGAAGTAATGAAAAATTTTCATCTATTTGTTTGATGAGAAATGCGAAAGGAAAG-AAAAAAAAAAGGATCTCCCTTGGGAATGAAATCCTGCCCCCCCTGCCCCACCTTTCACAGAAAAGAGAGAGTTGAATTGATGTATTTATTGGATCCGTCGGGACTGACGGGGCTCGAACCCGCAGCTTCCGCCTTGACAGGGCGGTGCTCTGACCAATTGAACTACAATCCCAGGGAAATAAGGGATATAGCAGAAATTTTTATTCTTTTTTATTCCTCCGTATCGGGTATTTATGAAGGACAAGGAGTTATACCATCTCATGGTAGATTGGCGAATTATTGGGCCGAGCTGGATTTGAACCAGCGTAGACATATTGCCAACGAATTTACAGTCCGTCCCCATTAACCGCTCGGGCATCGACCCAGGAAGAATAAAATTTAGGCTTATTGGTAATCCATGATCAACTTCCTTTCGTAGTACCCTACCCCCAGGGGAAGTCGAATCCCCGCTGCCTCCTTGAAAGAGAGATGTCCTGAACCACTAGACGATGGGGGCATACTTGCCCGACCGCCATCATACTATGATCATAGTATCATCAGTTTTTTGAAATTGTCAATATAATGGCATGATTAGATCCAAGGTCTCTTTCCATTTTTCATGATTTCATAAAATTTTTGGATTCATGATTCATGAATTCTTCATTCTAATCGCCATTCATTCTATTTCTATTATATAGATATTTTATATCTATTATATAGATTATTTATTATATAGATATATTAAATATATAGAAATCTATTATTATTCTATTAAATTAGAATAATAAATAATAGAATAATAATAATAAAAAAAAAAAATAGAAAGAATATAGTACAAAAAATAGGATTCTTTCCGGGAGTGATCTGTCCGTCAGGGGGTTAAATTCCATTTCTTCCACTTTCATTGATTCATTCATTGTTAAGATCTGCTTATCTCTATCTCACACTAAACTAGTAGATTAACAAACGATAAATCCGGGAAGAGGGATCAAGAAGTTAGCGAAATTTTTTTTTATCTAAG-TTTTTTTTTCTAATAATAATTTCGTTCAGGGGACAAGTAGAGTCTATGATTTGATCAAATATCTTGAATCTATGTCGAATTGGTAGGTGTACATGTATCAATCAAGTGAATTTCGTTCTGATGGGAATAAAATCAAGTCAATAAAAGAAAAGCAATTAAGGTTGACCTTGAAACAATTCATTGTATTTTTCTAGACTTGCTAGGTGCTAGGTAAATAAAATTTCTTATTCAAGAATGAACCACTAACTAGCCACTATGAGTCTACTGGATGTACTTATGTATATAATATATGTACATAGATCTATTTTATCCACATAGTGACTCATTTAAGAATTGAATCAAATAGGCCCTTTTAACTCAGTGGTAGAGTAACGCCATGGTAAGGCGTAAGTCATCGGTTCAAATCCGATAAGGGGCTTTGTCCCCTTTTTCATAAAACTCCAGTCATAGTATTTATTTTTGAAGGGAGAATAGAGATATTGTTAATATTTGTAATAAAAAAAGTAATCAACTATATAAATAGAATAAGTTATCATTCTAATGAGTTAGAGTCTATTATAATGAATTATACTATAATTATAGTATAGTAGTTATAAAGTTGAACGTTTGCTCAATAAATTAGAATTATCATGAATAATGATAAGTCGCCTCTTGAATCGCCAAATACCCCTACTTTCCAGTATACCAATCAAATCCATTATAAAAATTATAAATCAACAAACAAAAGAAAAAGTAAATAAAAGTAAGTGGACCTGACCCTTTGAATCATGACTCTATCCGCTATTCTGATATAAAAATTCGATAGAGATAAAATTGGACCTGTTGACCCCC-TTTTTTTTTATTTCATTTCTTTGGATTTCTTTGGACTCCACAAGAATTTGTCGATATTTCCGATTAAATCTTCTTGTTCCTAGATGTTCCATAGGAAAAAATTGTTATTCCATTCTCCCACGGAAAAAGGTTTAGTTTATTCCAAGTCACAACATAAAAACCTTTTTTAATAGCTTTCTTTGATTCCAGACTAAGATTAATTTTAATCTATATAATTTTATATAATTTAATTAAATTAATAACTTAATTTTAAATTAAATTCATTTTAATTTCTATCTATATAATATTTATATTATATATTTATTTCTATTTATCATTTATCTATATCTATATAAATAATAGAAATGGAAGATTGATTTATCTATTTAGATGTATATCTATCATATTGTGGCTTCATGTACCAAACATTTTCCTATCAATCCATCCGATATTTTTGCTCCGACAATGTGATGGAGAATGGATGCGAGAAAAAGACTTTCATTTCCAGTCTCCTTTTTTTATTTAATATTGTATTGAATTAAAATTTCAATTTAATGAAAAAATAGAAAATTATCTCTTAACAGATAAAAATAAATAGAAAAATATTCGAAGTATCTTTCTTTCTTCGACCCCGGGAAAGATAGACTTTGGAGTTTTAGATTCATCTGAAGGAAAAGGAAACATAACAAAGAAGACACTAAAAGAAAATG-AAAAAAAAAAAGTAAAAT--AAAAAAAAAGTAAATTAATAAATAAAATTCTGATACTTTAGTAGTTTAGTATACATAGAAATTAGAAGAATCTATAAAAATTTTTATTTTCTTAATATCACGAACAAGATCCAAGAATAAGATTATGATTAGTTAATGGAACAAGGGGATAGGATAGGTCTGAGGATCAATTGGTAGCGGGAGAGGGAGTCGTGCGTTCCTTGAACAGTTCTTTCAAAAAATTCATCTATCTGGTTGATAGGTTATAAGAAGACAATTCATAGTTCCGATTCTTATTCTTAGTAAGAATAAGAAGGAATAATCAAATTGAGTTCATGATTTACCTAGGTCAGGTTATAGACCAATAAAGGATTTTTAGCTTCGAAACCCATTAGAAGGGGCAGTGCGCGAGAAATCATACATAAATGATCGAATCTTCAGACGCCCTGAAAATGCTATGAGGTGTTCGGAAATGGTCGAAGTAGTTTAATAGGAGGATTACTATGACTATAGCCCTTGGTAAATTTACCAAAGACGAAAATGATTTATTTGATATTATGGATGACTGGTTACGTAGGGACCGTTTCGTTTTTGTAGGCTGGTCCGGTTTATTGCTCTTTCCTTGTGCCTATTTCGCTTTAGGGGGTTGGTTCACAGGTACAACCTTTGTAACTTCATGGTATACTCATGGATTGGCCAGTTCCTATTTGGAAGGATGCAATTTCTTAACGGCCGCAGTTTCTACTCCTGCTAATAGTTTAGCCCATTCTTTGTTGCTACTATGGGGTCCTGAAGCACAAGGGGATTTTACTCGTTGGTGTCAATTAGGCGGTCTGTGGACTTTTGTTGCTCTTCATGGCGCTTTCGGACTAATAGGTTTCATGTTACGTCAATTCGAACTTGCTCGATCTGTTCAATTACGACCTTATAATGCAATTGCATTCTCTGGCCCAATTGCTGTTTTTGTTTCTGTATTCCTTATTTATCCACTAGGTCAGTCTGGTTGGTTCTTTGCGCCTAGCTTTGGTGTAGCAGCTATATTTCGATTCATCCTCTTTTTTCAAGGTTTTCATAATTGGACGTTGAACCCATTTCATATGATGGGAGTTGCCGGTGTATTGGGCGCGGCTTTGCTATGCGCTATTCATGGTGCTACCGTAGAAAATACTTTATTTGAAGATGGTGATGGTGCAAATACATTCCGTGCTTTTAACCCAACTCAAGCCGAAGAAACTTATTCAATGGTCACCGCTAACCGCTTTTGGTCCCAAATCTTTGGGGTTGCTTTTTCCAATAAACGTTGGTTACATTTCTTTATGTTATTTGTACCAGTAACCGGTTTATGGATGAGTGCTCTTGGAGTAGTGGGTCTAGCCCTAAACCTACGTGCCTATGACTTCGTTTCTCAGGAAATTCGCGCAGCGGAAGATCCAGAATTTGAGACTTTCTACACCAAAAATATTCTCTTAAACGAAGGTATTCGTGCTTGGATGGCGGCTCAAGATCAGCCTCATGAAAACCTTATATTCCCTGAGGAGGTTCTACCCCGTGGAAACGCTCTTTAATGGAACTTTAGCTTTAGCTGGTCGTGACCAAGAAACCACCGGTTTCGCTTGGTGGGCCGGAAATGCCCGACTTATCAATTTATCCGGTAAACTACTAGGGGCTCATGTAGCCCATGCCGGATTAATCGTATTCTGGGCCGGAGCAATGAACCTATTTGAAGTGGCTCATTTTGTACCAGAGAAGCCTATGTATGAACAAGGATTAATTTTACTTCCCCACCTAGCTACTCTAGGTTGGGGGGTAGGTCCTGGTGGGGAAGTTATAGACACCTTTCCATACTTTGTATCTGGAGTACTTCACTTAATTTCCTCTGCAGTATTAGGCTTTGGCGGTATTTATCATGCACTTCTGGGACCTGAAACTCTTGAAGAATCTTTTCCATTCTTCGGTTATGTATGGAAAGATAGAAATAAAATGACCACAATTTTAGGTATTCACTTAATCTTGTTAGGTATCGGTGCTTTTCTTCTAGTATTCAAGGCTCTTTATTTTGGGGGCGTATATGATACCTGGGCGCCCGGAGGAGGAGATGTAAGAAAAATTACCAACTTGACCCTTAGCCCAAGTATTATATTTGGTTATTTACTAAAATCGCCCTTTGGAGGGGAAGGATGGATTGTTAGTGTAGACGATTTGGAAGATATAATCGGAGGACATGTATGGTTAGGTTCCATTTGTATCCTTGGTGGAATCTGGCATATCTTAACCAAACCCTTCGCATGGGCTCGACGCGCGCTTGTATGGTCTGGAGAGGCTTACTTGTCTTATAGTTTAGGTGCTTTATCTGTTTGTGGTTTCATTGCTTGTTGTTTTGTATGGTTCAATAATACGGCTTATCCTAGTGAGTTTTACGGACCTACTGGACCAGAAGCTTCTCAAGCTCAAGCATTTACTTTTCTAGTTAGAGACCAACGTCTTGGGGCTAACGTGGGATCCGCTCAAGGACCTACCGGTTTAGGTAAATATCTAATGCGTTCCCCCACTGGAGAAGTCATTTTTGGAGGAGAAACTATGCGTTTTTGGGATTTGCGTGCTCCATGGTTAGAACCTCTAAGGGGTCCAAATGGGTTGGACTTAAGTAGGCTGAAAAAAGACATACAACCTTGGCAAGAACGGCGTTCCGCAGAATATATGACTCATGCTCCTTTAGGTTCTTTAAATTCCGTGGGTGGCGTAGCTACCGAGATCAATGCAGTCAATTATGTCTCTCCTAGAAGTTGGTTAGCTACCTCTCATTTTGTTCTAGCATTCTTCTTATTCGTAGGTCATTTGTGGCACGCGGGAAGAGCTCGTGCAGCTGCAGCAGGATTTGAAAAAGGAATTGATCGTGATTTTGAACCTGTTCTTTCCATGACACCTCTTAATTGAGACAGGAGATCCAATGTTTGAAGTCGGAATCAATTTGATTCCATCATACATATTGGAATCGAGTCATACTTAAAAAGTATTCTTTTTTC------TTTTTTTTTTTTTTCAACTCATTTCTATCTAATTTCTTTTTTATAATCTATTTTTTTATGGCTTGGCTAGGTGGGATAGCCGAGCCATTCCCTTTTCTTTATGATACTGGTCCGGGAAAAACCAATAAAGAAACAGCTCTATCCAACGAGCAAAAGGAGAGAGAGGGATTCGAACCCTCGATAGTTCTTTGTTCAGAACTATACCGGTTTTCAAGACCGGGGCTATCAACCACTCAGCCATCTCTCCGAAAGGCAATTTTTTTTATTCCTCCGAATAGAACATAGCCATATGAGTGGATACCACCACTATCGGTAGAAAGATATCAGATGTGAATCTAGAGAATCTAGAGGCCGATCTATCTATCCATAGAAATAGATGCATGATCCAGCATGTCCATTTGTGAAATAAAAAAATTCCATTCCCCTCGACTACATACATGTACGAATAAAGTGGTATAAAAATTAGTATAATAATAAGTTATATAGAGTCAATCAATGTATTCATGGAAAAATCCCCCCATGATGGAGTTTATTATAATTTTTTGGCTGATAGAGGGATCAAATGGTATAGTTCATTTATTGGTAGCTTGGAGGATTAAAAGCATGACTATTGCTTTCCAATTGGCTGTTTTTGCATTAATTGCTACTTCATCAATCTTATTGATTAGCGTACCCGTTGTATTTGCTTCTCCTGATGGTTGGTCAAGTAACAAAAATGTTGTATTTTCCGGTACATCCTTATGGATTGGATTAGTTTTTCTGGTGGGTATCCTTAATTCTCTCATCTCTTGAACCTATTCATCCCAGCTCCAAAAATGAAATGACCCCCCTGAATTCTTTTTGGTTGTGAGACACATTAAAATTTAATATAAATCCCCAAAATGCAAATAAAGAAAACAAAAAAAAATTAGAGGGGGGTCAAACTTTTTAAATG--AAAAAAAAAATGAATAAATAAAATAGTTGGAATCACCCTGAAGAGAGTCTCTGGCCCGGTACTACACAAATAGAATCCAGGCATATATATATCATATATGTGTGGACATATTGCGTATCAAGAACG-AAAAAAATGCGGATATAGTCGAATGGTAAAATTTCTCTTTGCCACGGAGAAGACGCGGGTTCGATTCCCGCTATCCGCCCCAATTTTATTTAATTATTTAATATGATAAAGGGTTCGGTATAGTTGGCCGTGATAGGGTAGTGGTTCTACCCCCCTCTTTTCCTCTCACCCCAAAATAAAAACTAGTAATTAATTAATTACTAGTTAACCGAGTCAAACCTCATTAA-AAAAAAAAGATGTTGCGGAGACAGGATTTGAACCCGTGACCTCAAGGTTATGAGCCTTGCGAGCTACCAAGCTGCTCTACCCCGCGCTGAAGAGAAGAACTGAAAACTAATAAAAAAACAAGGATTGAATGCGCCCCTCTACCGTATCTGTACAAATAGAATAGCCCATTTATACAGAATGGTAAAGGGGCCTCTATGATCATCGATCATAGAAATGAAGGGATCTTTTAATCCTTACCAACTTGATCTTGTTGCCCCTGGCAACAAACATGCATGAACCATTTCGCGAAGTATGTGTCCGGATAGTCCAAAGTCTCGATAGTTAGCTCTCGGTCTTCCGGTCGAAAAACAACGTCGATGAAGGCGTGTAGGTGCACTATTCCGCGGTGGGGATTGTAACTTTCCATGAATTTCCCATTTGTCACTCAACGAATGAACTTTGCTTATTTCTTTTTTTGAGGATCGACGAATCAAATGATATTTCTGTTCCAATTTTTTCCTTTTCTTCTCCCTCTGAATCAAACTTTTCCTTGCCATAATGGTTCAGTTCCTATTAGTATCCATGATACAAGTCGAATCCTAGATGTAGAAATATAAGAAGGTGGACCTCCTCCCCATCAAAAGAAATGAGACTATCGCGGATATAACACACTAAAAAATTAACCAAATTTACCCGATGTAGAGGCAATCAAGAAAGCCGCATAAGTAAATATATAACCTACAGAAAAGTGGGCTAATCCAACCAATCTTGCTTGCACAATGGAAAGTGCCACTGGTTTATCTCTCCATCGAATCAAATTGGCCAAAGGTGTACGTTCGTGAGCCCATGCTAAAGTTTCAATCAATTCCTGCCAATATCCACGCCAGGAAATTAGGAACATAAATCCAGTAGCCCAAACAAGATGTCCAAATAAGAACATCCACGCCCAGACCGATAAACTATTCATACCAAAGGGGTTATATCCATTGATAAGTTGGGAAGAGTTTAACCATAAATAATCTCTTAACCATCCCATCAAATAAGTGGAAGATTCATTAAACTGCGAAACGTTACCCTGCCATAATGTGATGTGCTTCCAATGCCAATAAAAAGTAACCCATCCAATGGTATTTAACATCCAGAAAACCGCCAAATAAAATGCGTCCCAAGCCGAAATATCACAAGTACCGCCTCGTCCCGGGCCATCGCAAGGAAAACTATAACCGAAATCCTTTTTATCTGGCATTAACTTGGAACCGCGCGCATCTAAAGCACCTTTTACTAAGATCAATGTAGTTGTATGTAAACCTAGAGCAATAGCATGATGAACCAAAAAGTCTCCAGGACCTATTGTTAAGAATAGTGAATTACTATTCTCATTAACAGCATTTAACCAACCGGGCAACCATATACTTCGGCCCGCATTGAATGCCGGGCCGCTCGTTGAAGATAAAAGTACATCGAACCCATATGAAGTTTTACCATGAGCAGATTGGATCCATTGAGCAAATATGGGTTCGATCAAGATTTGTTTCTCCGGAGTACCAAAGGCAAGCATGACATCATTATGAACATAAAGTCCCAAGGTATGGAACCCCAGAAAGAGGCTGGCCCAACTTAAATGGGATATGATAGCTTCTTTATGGTCTAACATTCTTGCCAATACATTATCCTCATTCTGTTCCGGATTATAATCTCTAATGAAAAATATAGCTCCGTGAGCAAAAGCTCCTGTCATGATGAACCCTGCGATGTATTGGTGATGCGTATATAACGCAGCTTGAGTAGTAAAGTCCTGTGCTATGAATGCATAAGCAGGTAAAGAGTACATGTGTTGAGCTACCAAGGAAGTAATAACCCCTAAAGAAGCTAGAGCAAGACCTAATTGAAAATGAATTGAATTATTGATTGTGTCATAAAGACCCTTATGGCCACGCCCCAATCGTCCCCCCGGAGGAATGTGTGCATCTAAAAGATCTTTCATACTGTGCCCAATCCCGAAGTTAGTTCTATACATATGACCAGCAACGAGAAAAATAAATGCAATAGCTAAATGATGATGAGCAATATCAGTCAGCCATAAACTTTGCGTTTGTGGATGGAATCCCCCGAGAAGGGTTAGAATGGCGGTTCCTGCTCCTTGGGAGGTACTAAATAAATGACTACTTGAATCGGGGTTTTGAGCATAAAGATTCCACTGACCTGTAAAAAGTGGGCCTAACCCTTGGGGATGTGGTAATACATCTAAGAAATTATTCCATCGTACGTACTCGCCTCTGGATCCAGGAATAGCGACATGCACTAAATGTCCCGTCCAAGCTAAGGAACTTACTCCGAAAAGTCCTGACAAATGATGATTGAGACGAGATTCGGCATTTTTGAACCACGAAACACTCGGTTTCCATTTCGGTTGTAGGTGTAACCAACCTGCTATTAAAGATATGGCAGAAAGAAATAATAGAAAAAGAGCTCCAGTATAAAGATCTTCATTAGTGCGTAAACCGATTGTATACCACCACTGATAAACACCAGAATAAGCGATATTCACTGGGCCAAGAGCACCCCCTCGAGTAAAAGCTTCCACAGCCGGTTGACCAAAATGAGGATCCCAAATTGCATGAGCAATAGGCCTTACATGTAAAGGGTCCTGTACCCATGACTCAAAATTTCCTTGCCAAGCTACATGAAACAAATTTCCGGAAGTCCACAGAAAAATTATTGCTAATTGCCCAAAGTGAGAAGCAAAAATATTCTGATAAAGACGTTCTTCAGTAATATCATCATGACTCTCGAAGTCATGTGCGGTAGCAATACCAAACCAAATACGACGAGTAGTGGGGTCCTGAGCTAAGCCTTGGCTAAACCTTGGAAATCTTAATGCCATAATGCTTTTCAAATCCTCCTAGCCATTATCCTACTGCAATAATTCTTGCTAAGAAGAACGCCCATGTTGTGGCAATTCCACCCAGAAGGTAATGAGTTACTCCTACAGCACGTCCTTGTACAATGCTCAAGGCTCTAGGCTGAGTAGCAGGAGCAACTTTTAATTTATTATGAGCCCAAACGATGGATTCAATAAGTTCTTGCCAATAACCACGTCCGCTGAATAGAAACATTAAACTAAAAGCCCATACAAAATGAGCACCTAGGAAAAAAAGGCCATATGCAGATAATGAAGAACCATAAGACTGAATTACCTGGGATGCCTGTGCCCATAAGAAATCGCGGAGCCACCCATTAATAGTAATGGAACTCTGTGCAAAGTTTCCTCCTGTGATATGAGTTACTATTCCCTGATCACTTATACTGCCCCAAACATCTGACTGCATTTTCCAACTGAAATGGAATATTACTACCGAAATTGCATTGTACATCCAGAATAGTCCTAAAAAGACATGATCCCAAGCCGATACCTGACATGTCCCCCCTCTTCCCGGTCCATCACAAGGAAAACGAAAACCAAGATTTGCTTTATCCGGTATCAAACGGGAGCTACGAGCAAATAGAACACCTTTCAGGAGTATCAATACCGTCACATGAATCGTAAATGCATGAATGTGATGGACCAAAAAATCTGCGGTTCCTAATGGAATAGGTAACAAAGCCACTTTGCCGCCCACTGCTATTAAATCACTACCCCCCCAAGTTAAACTGGTGCTTGTTGTTGCACCAGGAGCTGTTGCACCAGGCGCCAAAGCATGGGTATTTTGTATCCATTGAGCAAAGACGGGTTGTAATTGTATAGCGGTATCTGAAAACATATCTTGGGGACGCCCTAAAGCGCTCATGGTATCATTATGAATATACAAACCAAAACTGTGAAAGCCTAGAAATATACATGCCCAGTTGAGATGTGATATGATTGCATCGCGATGTCTAAGGACACGATCTAATAGATCGTTGTATCGAGTAGTTGGATCATAGTCTCTTACCATAAAAATGGCTGCATGCGCAGCAGCACCAACTATGAGAAATCCACCAATCCACATGTGATGGGTGAACAATGACAGTTGTGTACCATAGTCAGTAGCTAGATATGGATAAGGGGGCATGGAATACATATGGTGAGCCACAACAATGGTTAAAGAGCCTAACATAGCCAGGTTAAGAGATAATTGAGCATGCCATGACGTTGTTAGGATCTCATATAGACCTTTATGGCCCTGGCCTGTAAATGGACCTTTATGAGCTTCTAAAATATCTTTTAGGCCATGACCAATGCCCCAGTTGGTCCTATACATGTGACCCGCTATCAGGAAAAGAATTGCAATAGCTAAATGATGGTGTGCAATATCGGTCAACCATAGACCCCCAGTTACCGGATCTAATCCTCCGCGAAAAGTAAGAAATTCCGCATATTTTGACCAATTCAAGGTGAAAAATGGGGTTGCTCCCTCGGCAAAACTGGGATAAAGTTGAGCCAAAAGATCCCGATTCAAGATAAATTCATGAGGAAGTGGTATCTCTTTAGGATCTACTCCAGCGTTTAGAAATTGGTTAATCGGTAAAGATACATGTACTTGATGTCCCGCCCAAGAAAGAGACCCAAGTCCTAGTAGACCCGCTAAATGGTGATTCAACATAGATTCTACATCTTGAAACCAAGCCAATTTTGGAGCAGCTTTATGATAATGGAACCAACCAGCAAAAAGCATTAACGCTGCAAAGATTAATGCACCAATTGCGGTACAATAGAGTTGTAATTCACTAGTTATTCCAGATGCTCGCCAAATCTGAAAAAAACCAGAGGTTATTTGTATTCCTCGGAAACCCCCGCCCACATCACCATTCAAGATTTCTTGGCCCACTATTGGCCAAACCACTTGGGCACTAGGCCTAATGTGAGTAGGATCGCTTAACCATGCTTCATAGTTGGAAAAACGAGCACCGTGGAAATACATGCCACTCAGCCAAAGAAAGATGATGGAGAGTTGACCAAAATGGGCACTAAATACTTTTCGAGAGATCTCCTCCAAATCACTGGTATGGCTATCGAAATCGTGAGCATCAGCATGTAGGTTCCAGATCCAAGTGGTAGTATCAGGGCCTTTAGCTATTGTTCTTGAGAAATGACCCGGTCTGGCCCATTCCTCGAAAGAAGTTTTTACGGGATCCCTATCTACCAAAATTTTTACTTCTGGTTCCGGCGAACGAATAATCATTGAGTCCTCCTCTTTCCGGACAACACATACAAAGAGACCTGCCAACTAAATAATTAGCGAACCTCTGAGAGATTTATATATATATAGAATTAGTTTTTTTTTTCTCTTCTATTATATTTCTAT-----CTCCCATATATCTATTTTCTTTAGTTATTCACTAGAGCAATTATGATTTGGAAGTCGATCCGGGGCAAGTGTTCGAATCTATTATGACATAGCCATGAGGCGCTCAACGGACCTTTTAACTCTTTTAAAATCCCTTTTTGGGCTTTGGATTGATGCAAAACAACTTTTTTGTGCAACCTAGTGCATATTGTATTCGTATCTTAATTAGAAGTGCTTAGAAGTAGATGCTTCATGTTTTACATAGAACATATTACTATTACTCTATTCCAATCCAAATTTCAAATCATGATTCTAAATCATGCGAGCAGCCATTATCCATTACTAAGAGATATCCCAGTATCTTATCTATATTTAGTCATTTGAAGGTCTCTTTTATTAGTTTTAATAGTAATTCGTTTTATCACTAG------AAAAAAAAAAAGAAAGATATTTTGTACTCTATCTTTCTATCTTTTATTCCTACGAAATACCAAACGAAATAGAACGATTTTAGAAAGGATATAATGAAATTCTTTGATTGGTTTTCCCAGAGGAATGATCATTTTATTTGACTGATGGGGTCAACAAACAATTAATTCTAACAAATATAAAAAATTCTAACTAAATAATAAATAAACAGAGTCTTCTTTTATTCGAAACGTCTAGTGATCTTCAACCAATTATGTGCTTCAATATAATTACCAGGAGTAAGCGCTATAGCCTGTTTCCAATACTCAGCGGCTTGATCGAACCAAGCCTCTGCAATTTCAGAATCTCCCTGTCGAATGGCTTGTTCTCCCCGGTCGGAATAGGCCGGTCAATTCCTTCCCTTAGAACCGTACTTGAGAGTTTCCTAACTCATACGGCTCCGCCGTCAATTCTTTTGGTATCCCATTTTAATGTACCATATCTAACTGAATGAGATTCCTCATAGATCTATCCCATTTTTCGGGCTAACCAAAAGAGGTTAATTACATGAGTTTCAAACTTTAATTTGGATTAATAATCGGTTTTAGTTTTATCTTTTCTCCTACCTTCAGAAGAATAAAGCATAGGCATTTCCCCTTATTGTTAGAATTTTCTGAAAGGTAACTATCTCGGTTTCATATAGAAATTTATATAGAATCTTTGAAAAAGACTTTCCTTCATAAGAAAAGACTTACTATCTTTGGGATCTGATCCTACACCGCTGCTCAATACTTTAGTGGATCGACTCTATTACATAAGTTGATTCCTAACTTTTATATCACATTATGATATGACCATAAGTAAGCAGTTCTTATTGTATCGGCCTAAAACCTCGCTAATTGATCTTTACGGTGCTTCCTCTATCAATTAGATCCTTTATCCATAGAATAAAGTAGCTAGGCATATCTATTTCTTCATATTTCGGCTTCTATGAAGTTTCTTTCTTTGCTACAGCTGATAAAAATCGTTGTTTTAGACGATGCATATGTAGAAAGCC---TTTTTTTTTTCTAGTATTTACTATCTAGTATTTACTAGCAGATTTTATCTTTCTTTTTTTCTTTCTATTTCTATAGTGGAGATAGTCGCACGTAATGACAGATCACGGCCATATTATTAAAAGCTTGTGGTAAGAATGGATTTCGTTCTAGTGCTCGAAAATAATATTCCAAAGCTTTCGTATGTTCTCCGTTACTTGTGTGGATAAGGCCTATGTTATAGAGTATATAACTTCGATCATAGGGATCAATTTCTAGTCGCATAGCTTCATAATAATTTTGTAAAGCTTCCGCATAATTTCCTTCGGATTGAGCTGACATCCGTTACGGTCGTCATTCGAGTCAAAGAATCTCCGTTCCAGAACCGTACGTGAGATTTTCATCTCATACGGCTCCTCCCTTATGTGCATAATGAGAATAATATATGGAATCAAAAAAGATTAAAACATTCTCATTATTAACTGAGCAGGGCTAGTGTTTTTACAAGAAATCTCTAGCCAACCTCCCTGCAAGAGATCTTTTCTTAACATCAAGTGTGTTAGTACTAGATAGAAATGATAACTCCAACAATTTCTTTGTTCTCAACGCCTCCTAATTTCTAGGAATTAGTCACTTCAACAGCCTTCGATGGTTATACGAGTATCCAAAATACGAACGAGATGGATGTTTGTTGTCCCAACCATTCTTTTTAGTCCCCAGCCCGATAAGAAAGGGGTAATTTATAACAAAGTTTTTTTGTTGTTGATTCCTAGGTGTAGTGCTTCTTCCTCTATGCCGCCTATTGGTACTTGTGGGGTAGGATTGACCTGTAATACAGAACCTCTAGGTGTAACCTTTCGCTTAATACTAGAATCGACAATTGAAGTAGAGCATCTGAGGCCGCATTAATCGAGGATACACGACAGAAGGAATTGTTTTATTTCCAAACTTCACCTTCAACAAGCGTAGATTTATTTCAAAAAATTTCTTTTTATCCCGAATCTTGTGTCTTTCTCGTAAGACTGAGAGCAGTAAAAAAAAAAAAAAAAATCAAATCACACCATCTCTGTAATAGGTAAATGCCTCCTTTTCTACTGAAGTTGTCGGAATTATTCGTAATAAAATATTGGCTACAATTGAAAAGGTCTTATCAATAAAATTTCCATTTATCCGCGATCTAGGCATAGGTAGCAGTCCATTCTATAATTCTTCTCATTACCTCTCGTGGGAAAACGATCCCACAAAGAAAAGAATTGTACAGTACGAAATAACATAAAAACAGATTCATTTC--AAAAAAAAAAAAAGATATGGGCTTTCTACTCAAATTGTTCTTTTTTGACATTGACATGAATCGATAAGAAATAAGAAATATTGAAACCCCATTAGATTTCACCCAAATGTAGTAATATACCAATGAAGGAAACTAATTCGATTTCATTGAAGTTAGAGATTAGGATAACTCGAGAAGTTTTGATTGAATTATGATCCAAAGAAGAAAAAAGATCGAATAATCATTCTATGGTGAAAAAAGAATAACTGTCTATTTTGTGTTGTGTGCATAGCAAATATACACCATACAATCAAATATAAAAATCCTTGGAATGTTTTATAAATTTGTAATAGATCTATGGGGGAAGGGGTTTGTTGTTGAGAACTCTAAAACTGGAAAAGAATTTGAGAATTCTTATGGTACGATGGAATCATAGTCTAAATAAAATTATGATCTAAAGGTAGCCATTAACCATAGTCTAAAAAATCTAGACCCATCCATCAGTGGATTCGGTCTAATTCATTGATTTAATCTGGTATAAATATCAGAAAAAGAAGGGAACATCGTCTTCACAAATATGAATAGACTTTTTTTTTTAACAGTTTTTCACAAGAAATTTTTTTTTTTTCTTTATCCCCCAAGCCCCCAAGCCACGAAGGAAAGATCTTTCCTTGATGAAAATTTTCTTTATAGTTAGAATTGATTTGATTGATCGTGCCTATCCAATAATCTAATATGAATGACTCGCTATTCACTCGGTTTTTGGGTCATAATCATTATGTAGGAGAGATGGCCGAGTGGTTCAAGGCGTAGCATTGGAACTGCTATGTAAGCTTTTGTTTACCGAGGGTTCGAATCCCTCTCTTTCCGTACCTTCACCTAATATACCAATGTTACTGACCGTAATGTATCAAATAGCAATAGATACCATTATTCCAACAGTTAGCCCTTTCTTTGATATAGATTTTCTCTATTTCGAATTGCTGTGACACGGAAAATTAGAAAGAGTAGACAAGGAATGAAAATTTCCCTGCTGGTTTATGATACATAAATGGGAGAAAAATCCGAGTCAAAGCCTTATTTATCTTAACCTTAGGTCAATTTACTTCGCCGAAAGGTAGCAAAATTGTCCGAACCCTTGTTTTTTTTAGTTAGGTTTAAGTCTGACGAGAATAATATTCTACGACTAGCAATTCATTTATTTTCAAACCGACCCATTTACTATCTATTATTTGATTGACTAATCCTTTATATTGGAATGGGTAAAGAGTCAAATGGTTTGGCAATTCCTCATGAGGGGATGAATTGAGAGAATTCTGAATCAGAGCTCTGGATTTTTGTTCATCCCTTGCCGTAAGAATATCTCGGGGTTTGCAACGATAACTTGGTATATCTACTATACGACCATTAACTAAAATATGTCTATGGTTAACTAATTGGCGGGCTCCGGGAATAGTCGAAGCCATACCCAATCGAAAAAGGATGTTATCCAAACGCATTTCAAGTAATTGTAATAAAACCTGACCTGTTGACCCTTTGGCTTTTCCGGCAATACGAACGTATTTAAGTAATTGTCGTTCTGTAAGACCATAATGAAAACGCAATTTTTGTTTTTCTTCTAGACGAATACGATATTGAGATTTTTTCCCGGAACGCGATTGGTTTCTAAGATCATTTCCGGCTATAGGCCTTTTATTAGTTAGTCCTGGTAAAGCCCCCAGACGGCGTATTTTTTTGAAACGAGGTCCTCGGTAACGCGACATAAAGACTCCTTAATTCTTAATTTATATTTAATTTATTTAAAATTTCATTTTACAGAAAAAACCTAAACTAAAACTGAACTAAATGATAAATGAAGCGAAATCTACGGAAGTATTGTACTAGAAAGAATAATGAGATGAATTATATAAATATTCAAACTCCCTTCTATTATATATAGAAAAAAAAATCCTTTTCTTGACATAGTTGGAAGTTCCTATAACATTATTAACATAATAAATCAGTAATCTTTGGAAAAATCGTTGGAAAAGGGGGAAACGCTTTTTCAATATTCTTTGATTTCAAAGGGACATTATCAATCATGTAAAAAATAGAATAAATAGAGAAAAGCCGGCTATCGGAATCGAACCGATGACCATCGCATTACAAATGCGATGCTCTAACCTCTGAGCTAAGCAGGCTCACATACACATAACATAAATTTTACATGCATAGGAATTTAATAAACTATTGGAATTTTAGTCTTAGCTATTAACTAACTATTCTATTATTTTCATTCTTAGCTATTCAATTCAGAATTTCTATGAATAGAGAAAAGAATAGAATTGAAAATAAATATTGAATATTATAGAACATAACAATTAATATAGCGATACGATATATTACGATATATAATTTTGATTTATTTATCACAATTCTATATTATTAATTAGATATATATTAGTAATTAGATATATATTATTAATTAGATATTAGATAGTAATAGTATTACTATATTATTAGATAGTTTTTATTTTTCGTTTTTAAATTCATTTGCAATTTCTTTTATTACATTTCGATATTTTATTCCATATCATATATTTCTAATTATTAAATTAGAATCTTATTAAAGATATAGAATTCTATATACATTGTAATTTTATATACAATATTATATATATTTATATATTCTATATATAATAGAAATATATACAAAATATACATTTACATATTGCTTTGTTTTCTATATTTATTTTCTATAGATTTCTATATTACATAATAAATTTAATCTAAGATAAGTTTAATC------------TATTTAATCTAATTATTAATCTAATTAATTCATTCTAATTATTAATTAATTATAA-TTTTTTTTTTTCTAATCTAATTAATATTAAAATATTAATATATTAATGGACTAGTTAATTATTTAATTATAACTAATGAGCCATTCCTCCGCTTTCATTCGTAAAGGCGGAAGTTAAGACGAAAAAAAAAAAAAGAATCGATCGTTCAAGTATTCCAAATTACATGAGAAAAATGATAAAGGGAGAAAGATATATATGTGGTATATATCCATCTAATCTATATTGAATTGCGGATGCAAAAATGATAGAATCATTTTTGATTGAACCAAATAAAGGTCTCCTCAAATATGGACCTCCTATACCTATAGAAGATGAAAGAAGATAGGCAAGAAAAGAAGAGAAAACACTTTTCGAGATAGGAATCGGTATCTAATGAATTTAACGATTCCAGTATAAACGAAAGAAAAAGGAAACGACAATGAGATCTTAATCTCAAAACAAAGGGGGGATATGGCGAAATTGGTAGACGCTACGGACTTAATTGGATTGAGCCTTGGTATGGAAACCTACCAAGTGATAACTTTCAAATTCAGAGAAACCCTGGAATTAATAAAAATGGGCAATCCTGAGCCAAATCCTGTTTTCGAAAATAAACAAAGATTCAGAAAGCGAAAAT----AAAAAAAAAGGATAGGTGCAGAGACTCAATGGAAGCTGTTCTAACAAATGGAGTTGACTGCGTTGGTAAAAGAATCCTTCCATCAAAACTTCAGAAAGGATGAAAGATAAACCTATATACATACGCATACGTACTGAAATCCTATATCAAATAATTAATGACGACCCAAATCTGTATCCGTATTTTTTTATATGAAAATGGAAGAATTGTTGCGAATGGATTCCACATTGAATAAAGAATTGAATATTCATTGATCAAATCATTTACTCCATAGTTTAATAGATCTTTTGAAGAACTGATTAATCGGACGAGAATAAAGATAGAGTCCCATTCTACATGTCAATACCGACAACAATGAAATTTATAGTAAGAGGAAAATCCGTCGACTTTAGAAATCGTGAGGGTTCAAGTCCCTCTATCCCCAAAAGCCCATTCGCATTTGAGTCCTTAACTATTTATCCTATCC-TTTTTTTTTTTTTCGTTAGCAGTTCCAAATTCGTTATCTTTCTCATTCACTCTACTCTTTCACAAACAGATCTGAGCGGAAGTGCTTTTCTCTTATCACAAGTCTTGTGATATATGATACACGTACAAATGAACAGCTTTGAGCAAGGAATCTCCATTTGAATGATTCACGGTCCATATTATTATTCGTACTGAAACTTACAAAGTTTTCCTTTTGAAAATGAAAATCAAATAAATTACAGGGCCTGGATAAGACTTTGTAATACCCTTTCGTTTTTTAATTGACATAGACCCAAGTTATCTAGTAAAATGAGGATGATAAATCGGGAATGGTCGGGATAGCTCAGCTGGTAGAGCAGAGGACTGAAAATCCTCGTGTCACCAGTTCAAATCTGGTTCCTGACACATGATTAATTTGTATGAGTATCTATTCGACAAATTAATTGATATGGATTTCGACAAATTAATTGATATGGATCGATATACATATTTATTAAAAATCTAGATTATAATCTAGATTTTTATCCAGCTAGGTGTTTAGAGATAGAGATATACCCCATCTATAAAATAGATAAAATAGATGGGTAAAGAATATATTCTATAAAGGAAAAAAATTAGACGCTATTTCCTCTTCTTTTTTATTTCTACTCTTGTTCAAATAGAATGTTAATACTTCATACACATATACATATTCGAAAGGTTAAATTAGTCGGTTGAAAAAACCCAAAAGTTTAGTCTAGAGGAGTTAAAGGATGAGAATACATAAGATTCAGTTCAGATACAGTACAAATAAAAGAAATCCGATCCCCTTTCAGTTCTTTGCATTTTTGTTCATATTCTATTTCTTCATCCCTTACTACATGACTTTATAGAAACCGTATAAGTGATGTGCGCAGTACAAAGTTCATGATGCAGGATTCATTTTGTTCATCCTATTAACTCGGTTCATCCGAAATAAGTATCTTCCAAATTTGAGAATCCCAACGATATTGTCTTTTCTTTTTTTTTTTTTTTTGTTGTTGTTAGCCCATCCATACCATAAGACAAATGAAACTTCAATTACTTTAGTTTAATCTAAAACAGAACGTACAATCCTTGAATATCTGGAATTCTGGAATTGTCGAAGTGAAGATTAGTTTCTTATCATTCAATGAGCATCTTGTATTTCATAAAAATTGGGGGCAATATAATCCTTACGTAAGGGCCATCCTATCCAACTTTCGGGCATTAAGATACGTTTTAAGCGCGGATGATTATCATAAGAGATTCCCAACATATCATAAGATTCCCGTTCTTGAAAATCTACACTTTTCCAAACCCAGAAAACAGACGGAATTCTAGGATTCCTCCTTGTAGCAAATACTTTTATGCACACCTCTTCTGGTTGATCTACACCATATTCTATTCTCGTAAGATGATACACACTAGCTAATAGGCCACCAGGTGCTACATCATAGGCACATTGGGAACGTAGATAATTGTAACCATATACATATAAAATGACAGCAATGGAATACCAATCTTCGGGCTTTATTTGTAAAGTCTCTATTCCTTGGTAATCAAAGCCCAAAGATCTATGAATTATCCCATGCTTGACTAGCCAAGCAGACAAACGACCCTGCATCTTTTTTATCTCTCCCGCATTTTATTTGTATAAGTATTTCACATTTACGATGAAATTTATGAGTATGAGGATTGACCTTCTACTTGTTATTCTGTACAAAAGAATTCTGTCTAATTTACTAATTCATGGGAGGATACTGAACTTTTGTATTTGAAAAATATTTCACGAGGGACCTCTGAGGTAGATGGCGGTTGATAAAGTAATCCTTGATTATAATTTCCAGTATTCATACTGCGTCCAACATGAAATTTATGATTGGTAGTAAAACACCGATTCTCCCATTGAGACCTAATTCTATCTTCATAGATTTCTCGAGATATTTTCTTACGAAGTTTTGTTATAGCATCTATAACTGCTTCCGGTTTAGGTGGACAGCCTGGCAAATAAACATCCACAGGAATTAGCTTATCGACTCCCCGAACAGTACTATAAGAATCGGTACTGAACATCCCTCCTGTAATTGTACATGCTCCCATAGCAATAACATATTTTGGTTCAGGCATTTGCTCATATAATCTCACTAAAGAAGGAGCCATTTTCATTGTTACTGTTCCTGCTGTTAAAATTAGGTCTGCTTGTCTAGGACTCGATCTTGGTACCAGTCCATAACGATCAAAGTCGAATCGTGAACCTATTAGTGAAGCAAATTCAATGAAACAACAACTAGTACCATAGAGAAGGGGCCATAAACTAGAGAGTCTTGACCAATTTGAAAGATCATTTAATGTAGTTGAAATAACTGAATTTTGGGTTGTTCGATCAAGTAAGGGAAACTTAATGGAATTCATAACTGTCTCAATC----TTTTTTTTTCTTTTTATTGTCTGAATATTCAGGAGCTAAGACCATTCCAATGCCCCCTTTCGCCATGCATAAACTGAACCAACAATTAAGATAAGCACGAAAATGAAAGCTTCTATAAATACGGATACACCCAATACATCGAAACTCATTGCCCATGGATAAAGAAAAACTGTTTCAACATCAAAAACAACAAAAACTAGAGCAAACATATAATAACGAATTCTAAATTGTAACCAAGCGTCGCCCATTGGTTCTATACCCGATTCATAACTAGAAAGTTTCTCTGGTCCTTTGCTAATAGGGGCTAAAACCCCGGAAATAAAAAATGCCAAAATAGGAATAAGACTTGATATTATTAAAAATGCCCAAAAAATATCATATTCGTAAAGCAGAAACATAGACGCACTCCTATGAATGTGGAAAATATAACGGATTAGTCGATTTGAATTAGAATTGTCAAGTCATCCATACCTTTTTAGTCAAAACAAACAAGAATTCATTTTGATCGAATCGGCTAGTTTTGTTTGTTTACTGTGAGGCATGTCTCGTTTCAAGATTCATCGACTGGAATCCTATTTCCATTAAACTTATTTCTTTCGATATAATTTTATTTCGATATAGTTAGTATAATATAAATAGATATTGCCTTTATACAAATAAAATTCTCTTATTATCTAGGATTCTCTCTAAAGAAAAGAAATTCTAAAATTCTAACTAAATATAAATAGAATTTTCATTTTTTGTTTAGAATTTTTAATTTAATATTTTTAATTCTATTTTTTTTTT-TTTTTTGAATTCAATTTTATTTATTTATAATTTATAGGGCTATACGGACTCGAACCGTAGACCTTCTCGGTAAAACAGATCAAACTCATTATTATCAAAATGATCCGAACTGTTTCAAAGACCCAACATGCATTTTTTTTGCATTGGGCTCTTTTATTAACTGATATAAATATCAGCCAATCCGCCATATTTTTTCTTGACAGAAAAATAAGGAGATGGCTCCCCGTGCTCTGATTCATTCTTTTGATTTTGATCCAGGAGCACTACCAAAGTGTTTCAAAAAAGGGTTATCTTGACGTAGGTCGGCCTTTGGCCTAGATCAACTTAAGTTAAATAAAGTCTCTATCGCTCTGCCTAAAAATCAAATATGAAACTTTATACACCTTAAAGTTCATAGGACGAAAAGATATTTTTTTGAGGTCCTTATACTCATTATGCCTAGCCTTGAATAGACTGGGTATTCACCTTATCAATATCTCAAATCAATGACGGGTTCTGTTTGGCACCTAAATTTAATGGGCACCTGAATCAGACTGGACCATTTGTCAGGCTATTGTTCCCTCAAAGTTATGGAGTAAGACATCTATTTTTCAAAAAGATCAATTCTTTTGATTGCATGATGGACTCCTCTGAAAAACATTGGCGCGCGTGTAAACGAGGTGCTCTACCTAACTGAGCTATAGCCCTTAGTGCTTGCGATACATATTTTATCATGTAGATAATTTCTTGTCAAGATGACTATTCTATGATCCAACATCATAGCTGTTTGATTGGTATTGCTTATTAAGTAATATGATATTTATAATCTATCGATGCGATAGGTCTCGTTTGGTTCTCTTTGGGATGATAAATGACCTACTTAACTCAGTGGTTAGAGTATTGCTTTCATACGGCGGGAGTCATTGGTTCAAATCCAATAGTAGGTAGAACTTATTGGATACCAGAGTCAATGGTATCTAATAAGTTTTTCTATCCACCTTCTTTTAGTTTATTGATTTTGTATTTTTCTATTTCATTTTTTTTTTTTTTCGTTGAATTATAATCTGATTCCGCTTGATTGTATTCAATCAAGCGGAATCAAATCAAAATAGGATGTATAAACAGAGCTTCTTTTGATTATTCGGACGAACCTAGTTACGAAATCACATTGATAGCTTCGACTCGTGTCCTAGCTCGTCTGAGAGCTAGATTTGCCTCAATTATTTGCCTCTTGCCTTCAGCTTTCTTCAAATTAGCTTCTGCTATTTCAAGAGTTTTCTGAGCTTCTTGTGGATCAATGTCACTACTCTTCTCCGCATCATTTACTAAAACAGTGATCTCATTATTGCCTATTCTAGCAAAACCACCCATCAGAGCCATCGTTAACCATTGATCGTTAAGGCGTATTCTCAAAATACCTATATCTATAGCTGTGGCAATAGGGGCGTGATTTGGTAATACGCCAATTTGGCCACTATTAGTAGATAAAATGATTTCTTTCACTTCGGAATCCCAAACAATTCGATTAGGGGTCAGTACACAAAGATTTAAGGTCATTTCTTCAAATTGCTCTCCATTTCTAAGTTCATAGCCTTTGCAGTAGCCTCATCGATGTTACCTACCAAATAAAAGGCCTGTTCAGGAAGACCGTCTAATTCTCCGGAAAGGATCAATTGAAACCCTCTAATTGTTTCTGCTAGACCAACATATTTTCCCGGAGAACCGGTAAATACTTCTGCTACGAAAAACGGTTGTGATAAAAAACGCTCAATTTTTCGTGCTCTTGCTACGGTTAAACGATCCTCTTCAGATAATTCGTCCAACCCAAGGATAGCTATAATGTCCTGAAGTTCTTTGTAACGTTGTAAAGTTTGCTTAACTCTTTGCGCAGTTTCATAATGTTCCTCACCAACGATTCGAGGTTGAAGCATAGTTGACGTTGAATCTAAAGGATCTACTGCTGGATAGATACCTTTGGCAGCTAATCCTCTTGATAGTACGGTAGTAGCATCTAAATGTGCAAATGTCGTAGCAGGAGCAGGGTCGGTCAAATCGTCTGCAGGTACATAAACTGCTTGAATAGAAGTTATGGACCCTTCTTTAGTAGAAGTAATTCTTTCTTGTAAAGAACCCATTTCGGTACTAAGGGTGGGTTGATAACCCACAGCGGAAGGCATTCTACCCAATAAGGCAGATACTTCGGATCCTGCTTGGACAAAACGGAAGATATTGTCGATAAATAGAAGTACGTCTTGTTCATTAACATCGCGGAAATATTCCGCCATAGTTAGGGCAGTCAAACCAACTCTCATACGAGCTCCCGGCGGTTCATTCATCTGACCGTAAACTAGAGCTACTTTTGATTCTGCAATATTTTGTTCATTAATCACCCCAGATTCTTTCATTTCCATGTAAAGATCGTTTCCTTCACGAGTACGTTCACCTACTCCGCCAAATACAGATACACCCCCATGGGCTTTGGCAATATTGTTAATCAATTCCATAATGAGTACTGTTTTACCCACCCCAGCTCCCCCGAATAATCCGATTTTTCCTCCACGGCGATAAGGGGCTAAAAGATCTACTACTTTAATTCCTGTTTCAAAAATAGATAATTTTGTATCTAACTGTATAAAGGCGGGTGCAGATCTATGAATAGGAGATGTTGTGCGAGTATCTACAGGACCTAAATTATCAATAGGCTCTCCAAGCACATTGAAAATTCGTCCGAGAGTCGCTCCACCGACCGGAACACTTAGAGGAGCTCTTGTATCAATCACTTCCATTCCTCTCATTAGACCATCTGTAGCACTCATAGCTACAGCTCTAACTCGATTGTTTCCTAATAATTGCTGTACCTCACAAGTCACATTAATTGGTTTACCGACAGTATCTCGACCCTTAACTACCAGAGCGTTATAAATATTAGGCATCTTGCCCGGCGGAAAGGCTACATCTAGTACCGGACCAATGATTTGAATGATACGCCCCAGGTTTTTTTTTTCAAGCACAGAAGCCCCAGGACCAGAAGTTGTAGGATTGATTCTCATAATAATAAATAAAGTAAAATATGGCGAAATTTTTTGCGAAAATTATCGAATTC--AAAAAAAAAAATAAAATAAAATAAATGTCCGATAGCAAGTTGATCGGTTAATTCAATAAGAAATGGGAGTTAGTACTCAATTTTGTCAGTACCAGCCAACCGAATTCAATTGTTTACTTATTCAATAAGATAAGTGAATTTTCAAATTCAACCAACCCATTTTCAAAATATCAAAATATGAAGTGAATGAATAAGAATCTTGAGAAAGTCTTTGATTTGTCTATCATTATAGACAATCCCATCCATATTAATTATCTACGGATTTCGAACTTGAACTCTATTTACGATTCATTATTTCTATACTCATTGGCCC-TTTTTTTTTTCAGTATATCCATTTACACCTAGCCTATTCTTTTCATTTTTTTTTTTCTTTTTTATACCTTTTCATAGACGAATTCCGCAGATTTTCACATCTAGGATTTACATATACAACATATATCACTGTCAAGAGGGAATTTATTATTATTTAGGTTATTTAGGTATTTCGATTCAAAAAAGGGGGTAGGT-AAAAAAAAAAGAATTGGGTTGCGCCATATATATGAAAGAGTATACAATAATAATGTATTTGGTGAATCAAGTACCATGGTCTAATAATAAGCACTCTGATTAGTTGATAATATTAGTATTAGTTAAGAATTTTGTGAAAGATTCCTGTGAAAAGTTTCATTAACGCCTAATTCATGTCGAGTAGACCTTGTTGTTGTGAGAATTCTTAATTCATAAGTTGTAGGGAGGGATTTATGTCACCACAAACAGAGACTAAAGCAAGTGTTGGATTCAAAGCGGGTGTTAAAGATTACAAATTGACTTATTATACTCCTGACTATGAAACCAAAGATACTGATATCTTGGCAGCATTCCGAGTAACTCCTCAACCTGGAGTTCCACCTGAAGAAGCAGGGGCCGCGGTAGCTGCCGAATCTTCTACTGGTACATGGACAACTGTGTGGACCGATGGACTTACTAGCCTTGATCGTTACAAAGGGCGATGCTACCACATCGAGCCCGTTGCTGGAGAAGAAAATCAATATATTGCTTATGTAGCTTATCCTTTAGACCTTTTTGAAGAAGGTTCTGTTACTAATATGTTTACTTCCATTGTGGGGAATGTATTTGGGTTCAAAGCCCTGCGCGCTTTACGTCTGGAAGATCTGCGAATCCCTCCTGCGTATTCTAAAACTTTCCAAGGACCGCCTCATGGCATCCAAGTTGAAAGAGATAAATTGAACAAGTACGGTCGTCCCCTGTTGGGATGTACTATTAAACCTAAATTGGGGTTATCTGCTAAAAACTACGGTAGAGCGGTTTATGAATGTCTCCGCGGTGGACTTGATTTTACCAAAGATGATGAGAACGTGAACTCCCAACCATTTATGCGTTGGAGAGATCGTTTCGTATTTTGTGCCGAAGCAATTTATAAAGCACAGGCTGAAACAGGTGAAATCAAAGGGCATTACTTGAATGCTACTGCAGGTACATGTGAAGAAATGATAAAAAGGGCTGTATTTGCCAGAGAATTAGGAGTTCCTATCGTAATGCATGACTATTTAACAGGGGGATTCACTGCAAATACTAGCTTGGCTCATTATTGCCGGGATAATGGCCTACTTCTTCACATCCATCGTGCAATGCATGCAGTTATTGATAGACAGAAGAATCATGGTATGCACTTTCGTGTACTAGCTAAAGCGTTACGTTTGTCTGGTGGAGATCATATTCACGCTGGTACTGTAGTAGGTAAACTTGAAGGGGAAAGAGAGATCACTTTGGGCTTTGTTGATTTACTGCGCGATGATTATGTTGAAAAAGATCGAAGCCGCGGTATTTATTTCACTCAAGATTGGGTCTCTCTACCAGGTGTTTTGCCCGTGGCTTCAGGGGGTATTCACGTTTGGCATATGCCTGCTCTGACCGAGATCTTTGGGGATGATTCTGTACTACAGTTCGGTGGAGGAACTTTAGGACACCCTTGGGGAAATGCACCGGGTGCCGTAGCTAATCGAGTAGCTCTAGAAGCATGTGTACAAGCTCGTAATGAGGGACGTGATCTTGCTCGTGAGGGTAATGAAATTATCCGTGAGGCTAGTAAATGGAGTCCTGAACTAGCTGCTGCTTGTGAGGTATGGAAGGAGATCAAATTTGAATTCGAAGCAATGGATACTTTGTAATTCAGTAATTACCGTTCGTTCTCTTAATTGAATTGCAATTAAACTCGGCCCAATCTTTTACTAAAAGGATTGAGCCGAATACAAAAATTCTATTGCATCTATGTTAGATAGATACATACTTATATAGATATACAAGATTTTAAATTAAATAAAAAATCTAAGACTAAACAACTCAAATGTTTCTATTGTTGTGTTGGATCCACAATTAATCCTATGGATCCTTAGGATTGGTGTATTCTTTTATGTCCCGCAGTTTCCATGGATCGAGCTAAGTATCACAACTTTTTCTACCCATCCTGTATATTGTCCCTTTTCGTTTTGTGTTAAAATAGAAACTGAACTTATTACTTATTATTAGTTAGTTATTAGACGAGATTTTACGAAAAAAATTAAATTATTTAATTTATATTTAATTTATTAGGGGAGAACAAAGATTTC-TTTTTTTTTTTTTTTCAATACTCACACTCCTTATTAGTTAATAATCCTATTGATTCGATTTATATGTTTATTCTGATAGGAAATAGGATATTCAAATAAATGATTTTTCATTGAATGACTATTCATCTATTGTATTTTCATGCAAATAGGGGGCAAGAAAACTCTATGGAAAAATGGCAGTTCAATTCGATGTTGTCTAAGAAGGAGTTAGAACACAGGTGTGGGTTAAGTAAATCAATGGATAGTCTTGGTTCTATTGAAAATACCAGCGAAAGTGAAGATCCGAATCGAAATGATATGGATAAAAACATTCATAGTTGGAGTGATAGTGACAGTTCTAGTTGCAGTAATGTTGATCATTTATTTGGCGTCAAGGATGTTCGGAATTTCATCTCTGATGACACTTTTTTAGTTAGGGATAGTAATGGGGACTGTTATTCCATATATTTTGATATTGAAAATAATATGTTTGAGATTAACAATGATCATTCTTTTCTGAGTGAACTAGAAAATTCTTTTTATAATTCTCGGAATTCTGGTTATCTGAATAATGGATCTAAGAGTGACGATCCCTACTATGATCGTTACACGTATGATACTCAATATAGTTGGAATAATCACATTAATAGTTGCATTAACAGTTATCTTTATTCTCAAATCCGTATTGATACTTACATTGTAAGTGGTAGTGACGACAATTATAGTGACAGTTACATTTATAGTTCCATTTGTGGTGAAAGTAGAAATAATAGTGAAAGCGAGAGTTCCAGTATAAGAACCCGCACGAATGGGAGTGATGTAACTATAAGAGAAAATTCTAATGATCTCGATGTAACTCAAAAATACAGACATTTGTGGGTTCAATGCGAAAATTGTTATGGATTAAATTATAAGAAATTTTTTAAGTCAAAAATGAATATTTGCGAACAGTGTGGATATCATTTGAAAATGAGTAGTTCAGATAGAATCGAACTTTTGATTGATCCAGGCACTTGGGATCCTATGGATGAAGACATGGTCTCTCTGGATCCCATTGAATTTCATTCAGAAGAGGAGCCTTATAAAGATCGTATCGATTCTTATCAAAGAAAGACAGGATTAACTGAGGCTGTTCAAACAGGCATAGGCCAACTAAATGGTATTCCCGTAGCAATTGGGGTTATGGATTTTCAGTTTATGGGGGGTAGTATGGGATCCGTAGTCGGGGAGAAAATTACCCGTTTGATCGAGTATGCTACCAAAAAATTTCTACCTCTTATTATAGTGTGTGCTTCTGGGGGTGCGCGTATGCAAGAAGGAAGTTTGAGCTTGATGCAAATGGCTAAAATATCTTCTGCTTTATATGAGTATCAATCAAATAAAAAATTATTTTATGTATCAATCCTTACATCTCCTACTACTGGTGGGGTGACAGCTAGTTTTGGTATGTTGGGAGATATCATTATTGCCGAACCCAATGCTTACATTGCATTTGCGGGTAAAAGAGTAATTGAACAAACATTGAATAAAACAGTACCTGAAGGTTCCCAAGCGGCCGAATATTTATTCCAGAAGGGCTTATTTGATCTAATCGTACCACGTAATTTTTTAAAAAGCGTTCTGAGTGAGTTATTTCAGTTCCATGCTTTCTTTCCTTTGAATCAAAATTCAATCAAGTAAAGTATTAAGTTCAATTATTTTATTTGTCGTAAATAAGTAGTTAGTTTATCGGAATCAAAGTAAAAATCAGAATAATGGGGTTTTATTTGGTGACATAAAATCTAATTGTAGAAAGAATCAAAAGTTGCGGATAATTCTTTTTTTTTTTTTTTACTAATATTTCTGATTACTAATCAGGAATATTAGTAATCAGGAAGCCTCTATAAAATAAATATAAACTCTATAAAAAGGGTGAATTCTTTCTTTTTTGAAATTAGGCAAATAAAACGAAGTTCATCTTCCCTTCTTACGTATGTATATATAATTAATTTATATATAGAAAATATAAAGTTTTGTATCTTTCTATATCTCCCGAGAATCTCGTTTTGACTGAGAATCCCTGTTGGATGAGATTCTAACAAATCTTTCGGTAATTTGTAAAAAACTTTTTCTTTATTTAATTAGAAGACAAGAACAAAAGAAGAAGAAAAAGGGAAGAATAATAAAATTCATTATCATATATCTTTCTTTCATATTGAAAGATGAATAAATACATTATTTAGTTCTATATTCCTTGCATTTATTATAGATACTCACTTAGATATATACTTCGATCTATATTAATTATTAATTAGAATTACAATTAAATAATTTTACAATTTAATAATTAGAATATAATGATAAGAATCTAATTAAAATTAAATAATGATAAGAATCTAATTAATAATTAATTAAATTTTATTTTATATTATTATATATTATTAGATATTAATTATATACATATGATAGGAATTAATAAGAATTTAATTCTAATTCTATAATTTAATTCTATAATTCTGAATTTAGAATTCTTAATTATAATTATTA-----------------------------------------------------TAAGATATCTTTATAACAATATAATAACAGGTACAAATAGTAAATCGAGGTATTCATTCTATGACAACTTTCAACTTTCCCGCTATTTTTGTGCCTTTAATAGGCCTAGTATTTCCGGCAATTGCAATGGCTTCTTTATTTCTTCATGTTCAAAAAAACAAGATTGTTTAGATCCGATAGGATAGGACAAAATCTCATCTA---TTTTTTTTTTTTTTTTTTTCAAAACTTAGACTTGTATCATAACCATAATACAAATATCTATTTACTGGAATATGGTATAACATGCGGCTTATGCCGAACATAAATGAAAGAGTTCTTATGCATACAGAAAATGATATATAGATAAAAGAATTCTAATTCTAGCTATTTTCAAATAGAATCAGGATTGGCGGATTCGGAAATGGAAAGTCTATGTGTATGTCGATATCTTTAGTAGGATCATGTGAAGGGGATGTTATTTTTTTAGATCTAACCAATTTGATGAATTACTCCTAAAGGTTCACATCAAAATAGTGCTAGTTGATGAGAGTTCTTTCTGAAACAAAAAGAGTAAAGTCAAATTAATTTATTTTGGCTATTCTCTCAATTCCAATAAAATGCAATCAAATCAAGTATGAGTTGGCGATCAGAACATATATGGGTAGAACTTATAAAGGGGTCTCGAAAAATCAGTAATTTTTGCTGGGCCTTTATCCTTTTTTTAGGTTCATTAGGATTCTTATTGGTTGGAACTTCCAGTTATCTTGGTAGAAATTTGATATCTTTATTTCCGTCTCAACAAATCATTTTTTTTCCACAAGGGCTCGTAATGTCTTTCTATGGGATCGCGGGTCTCTTTATTAGCGCCTATTTGTGGTGCACAATTTCGTGGAATGTAGGTAGTGGTTATGATCGATTCGATAGAAAAAAAGGAATAGTGTGTATTTTTCGTTGGGGATTTCCTGGAAAAAATCGTCGTGTCTTCCTCCGATTTCTTATAAAAGATATTCAGTCCGTCAGAATAGAAGTGAAAGAGGGTATTTATGCTCGTCGTGTTCTTTATCTGGAAATCCGAGGCCATGGGGCCATTCCCTTGACTCGTACTGATGAGAATTTTACTCCACGAGAAATTGAACAAAAAGCTGCTGAATTGGCCTATTTCTTGCGTGTACCAATTGAAGTTTTTTGAGAAAAATGAACTAAAGAATGAATGCTTTCTCAGTAGGAGAGAAAAAAGTCAAGAATCCTATTTTTTCTATATCATAACTTAACTGAAGTTTCTTCAGAACGCTCATTCGAGCCAAAGCAGACGTATACGGAACACCCATAAAACGAAACTCTTTTTGCGGTCTTTTATGCGTATGGAAATCCACGCAATTCAATTCAGTAACAAATCGAAATAATAGATTCATCCCATATATTAAAACATTTCGAAATAAATATAAATAAATTTAGCTTTCTTATTTTAAACCCAATATTTGTTGGAATTGGTACTTTAGATCCAGATAGATCATATCTTGTAAATTTTTTATTTTTTGTCAATCGACCTTTCTTTTTATCCTTTTCTTTTGTGTTCCTTAATGACCAAACAATTGGATCTCTTATAACAATAACTATCCAATTTATGTTTTCTGTATTGTTTTGCCACTCCTTTTTGATCATCACAATAGTCTTCAGAAAATTCCCTCAATTATTCTATTCCTGACTTATGGACAGTCAGTGAAATTTTTTCGAAATATTGGATATTTTGATAGAATGATAGAAAGGGGGATTTTTTCGTCTCAAAATATAAAGAATATTCATTACTTGAAGTGATTCTTTCGGGCATTCATCGAAAGGAGGTACTTGTTTCGAATTTGACCAATTGATATATCTGGAAATAA---TTTTTTTTTTATTATTTCTTTTATTATTTCTTTATTCAAAGTGGATTTTTATCCTATTTCTGTATTCTTTCTAGATTCAAGGACTAACCACGGAATCACAAATAAAAAACAGTGAATAGATTCATAGATTCGATACCTTGTAATAAAACTTATGCTTGATAGAAATATTAAATTGCATAGAGTCGGCGAATGAGGTGGGTTCGTTAACAATTGACAAATAAAAAATGGTAAAAAAGAAAACATTTACTCCTCTTCTCTATCTTGCATCTATAGTATTTTTGCCCTGGTGGATTTCTCTCTCATTTAATAAAAGTCTGGAATCTTTGGTTATTAATTGGTGGAATACTAGGCAATCCGAAACTTTTTTGCATGATATTCAAGAAAAGAATATTATAGAAAAATTCATAGAATTAGAGGAACTCCTCCTCTTGGAGGAAATGATCAAGGAATACTCGGAGACACATCTACAAAAGCTTTGTATAGGAATCCACAAAGAAACGATCCAATTAATCAAGATATACAATGAGGATCGTATCTATACGATTTTGCACTTCTCAACAAATATAATCTGTTTCATTATTCTAAGTGGTTATTCTATTTTGGGTCATGAAGAACTTGTTATTCTTAACTCTTGGGCTCAAAAATTCCTATATAACTTAAGCGATACAATAAAAGCTTTTTCTATTCTTTTATTAACTGATTTATGTATCGGATTCCATTCGCCCCATGGGTGGGAACTAATGATTGCCTCTGTCTACAAAGATTTTGGATTTGTTCATAACGATCAAATTATATCTGGTCTTGTTTCCACCTTTCCAGTCATTCTAGATACAATTTTTAAATATTGGATTTTCCGTTATTTAAATCGCGTATCTCCGTCACTTGTAGTGATTTATCATTCAATGAATGATTAACAAATGATCCACTGATATTAATTCAATTATAATCTTTGTTACTTTGTAGTTGTACATAAGCAAAGCATTTAAAATCGTACTTACTCTTTTTATTTCTACCCATCCCGGGGATTCATCCTATATTATTCCAGTTAGTAAATAGCAGAATCGTGGATAGGGAACTATACTAGTGACCTACCCAATTTATTGTAGAAATTTTCGGGATCAATGATTGGACCATGCAAACTAGAAATACTTTTTTTTGGATAAAGGAACAGATTACTCGATCCATTTCCGTATCGCTGATGATATATATCATAACTCGTACATCCATTTCAAGTGCATATCCCATTTTTGCACAGCAAGGTTATGAAAATCCACGAGAAGCGACTGGGCGTATTGTATGTGCCAATTGCCATTTAGCTAATAAGCCCGTGGATATTGAGGTTCCACAAGCGGTACTTCCTGATACTGTATTTGAAGCAGTTGTTCGAATTCCTTATGATATGCAATTGAAACAAGTTCTTGCTAATGGTAAAAAGGGGGCTTTGAATGTGGGGGCTGTTCTTATTTTACCTGAGGGTTTTGAATTAGCCCCTCCTGATCGTATTTCTCCCGAGATGAAAGAAAAGATAGGCAATCTGTCTTTTCAGAGCTATCGCCCTAATAAAAAAAATATTGTTGTGATAGGCCCTGTTCCTGGTCAGAAATATAGTGAAATCACCTTTCCTATTCTTTCCCCGGACCCTGCTACTAAGAAAGATGTTCACTTCTTAAAATATCCTATATACGTAGGCGGAAATAGGGGAAGGGGTCAGATTTATCCCGACGGGAGCAAGAGTAACAATACAGTTTATAATGCTACAGCAGCGGGTATAGTAAGCAAAATCATACGAAAAGAAAAGGGGGGATACGAAATATCCATAGCGGATGTATCGGATGGACGTCAAGTGATTGATATTATCCCTCCAGGACCAGAACTTCTTGTTTCAGAGGGCGAATCTATCAAATTTGATCAACCATTGACGAGTAATCCTAATGTAGGCGGATTTGGTCAGGGAGATGCAGAAATAGTACTTCAGGATCCATTACGTATTCAAGGCCTTTTATTCTTCTTAGCATCTGTTGTTTTGGCACAAATCTTTTTGGTTCTTAAAAAGAAACAGTTCGAGAAGGTTCAATTGTCCGAAATGAATTTCTAGACTCGCGGGTTTATCAACATCAAGTTTGTAAAACGAACCCAATTCTTGTTTTGTTAGTGATTATGTATAATAAA-AAAAATGAAATTATGAAAAACCCCTTGTTTTTTTATATTCTTTTTCGACGAGATGCCGGGAATTCCTTGTACCGCATTCCTAGTCATAGTATATAGATTGTGAAGAAGACTATTTGACTTTACCCCTTCTTTTTTTTTTTTTTTTCTCCAAATTGGGAGGTGTGACGTGACTATGTTACTCTTGCCAGATTTGGATAAAAAAATTTGGAG-AAAAAAATACATCAATAGTTTTTGATTCTAATAGAATCAAATTCGACTAGATACTAGATATAAATAAGCGAGAAATAGAACGGATAAATGTGGGGAACAAATAATTCTAGGAGGGATTATTCGTCTTCCTAGTCTTCGACACAAGAAACGGAATTTTCCACACCCCTTTCTTGTGTCGAAATAATAATGATTCTTGATCCCCTTCGTCAAAGATTCCTATTCTTAGTTTCTATTTTTTCCAGACGTATTAGAACTTTTTTTTGATTTTT---------TTATTTACATATAATATACCTATTATAAATAATAATAATATATACTATAAAAATACTATAACTATAAAAAGTAGTGGACAAACAAAAAAAGATAGGAAATTTTTTGAGTAAATAGAACTTTTTCAATTAACTTATAAAAAAAAAAATTCAAATTGGATGAGACACTAATAAATAGAGTAAAGTTCTATTACTATAGAAAGATTTAATCTACAGAAATAGATTATTTTATCCAATAAATCTAGTAATTCCTTCTTTTTTCTAACTTTGAAAGTATCGATAAATACTACAAGGAACAGACGTTCTGAATCAATTAATGAAGTTCATTTTTCAAAAATATCATCAG---AAAAAAAAAACTCTATTCCA-TTTTTTTTTTGAAACATCAGAAAAAGAAATCCCCTTTGTCATTTATACGAAAAAAGATTCTGATTATTTTTAAGAACTCAACGGGATTCCCTTCTTTGTCTGATTCGAGGGGTAAAGCCCCGTTGAGTTCTTACGCTTTCATGTCTACAACTCAATTCATCCGATTACTACAGGGATGAACCCAATCCGGAATATGAACCATAAAAGAAAATACCTATTAAACCGATCACAAGAATACCAGTTACAGTACCTATTAGCCAAAGAGGAATCCTTCCAGTAGTATCGGCCATTTAACCCACTTCCCTCCACATTTCATCAAATGGTCATGCTAGAGACAAAAACAGTCATGGATAATTATGGATGAGATCCTTCCGAATGGGCTAAGAGAATTCCTATAGTTATTATTCTATTATTCTCTTTTGTTTTCTTAATTGAAGAAATAATTGGAAAATAAAACAGCAAGTACAAAAATGAGTAATAACCCCCAGTAGAGACTGGTACGATTCAATTCAACATTTTGTTCGTTCGGGTTTGATTGTGTCATAGCTCTATAATTCGGGTTAGGTTTATCGTTGGATGAACTGCATTGCTGATATTGACCCCAAAAAAGAAACGGTAGGTACAGCTAGTCCGTGAACGGCCAACCATCGCACTGTAAAAATGGGATAGGTTCGATCTATGGTCATTGGGGCCTCCTAAAAGGATCTACTAAATTCATCGAGTTGTTCCAAAGGATCAAAACGGCCAGTTATTAATGGAATTCCTTGTCGGCTCTCTGTGAAATATTCGTTTGGCCGAGGGCTTCCAAACACATCGTAAGCTAAACCCGTGCTGACGAATAACCAACCCGCAATGAATAGGGAAGGTATAGTAATGCTATGAATGACCCAGTATCGAATACTGGTAATAATATCAGCAAAAGAACGTTCTCCTGTGCTTCCAGACATGCTGAGCTCCACATATTCTTGTACAGTCAAAAAGGGATCGATTCCGTAAAAGATGAGATCAGTAAATTTTCATTTACTGAAATTGGATCTTTGTGAGATCGTCAATATTGTACCGAGGGCGTCTTTAGAGTATACCGAATCAGTATAGCTATCCTTCTTCTGACACAGCAACGAACGCAATTTCAATCAATAGTGAAAGAAAGTGCTAAATAATTTCTTTCTTCCTTTCCTTGTTGCTTGTCGATATAAAACGATGTCCCACTCAATAGAAAATTCTTCAAAATAGTATATTTTTCTCCATTATTAGCTTCGGGCTAGAAACTGAAGATCCGGTAAAATGTGAATCTGACAAGTCGGTTTTTAATAATTCCTGAAAGGGATTATTATATTTCTACAATTAAGTAGATGCGACTTCTTTTCGTAGTAGAAGCACTTTTTGTTGGAATCCTTTTTTTTTTTTTTCATTTTAAGGAATTGGTTAGTCGTCCAGTAACAAGTAAGATCAGTAACAAGTAACAATAGTAGATAGTATTCGATGAAAGAAAGAGAACAAAGAATAAAAGAATTGTAATCAATATTCGTGATGTATGCATTGTTGTATTAGATCGAGATTCAAAGGTTCTTTCTTGACCTAACTACAAGGATAAGGCTTTATAATATCGAAAGATAAAATGTAGAACCTATAATATAAATAATATAAAAGAAAAGATACTAGGAATTACTAGTCTTGGAATCCAGTTTTGGACAAAAATAAAGATTTCGAATGATCGTGTAATAACTTTTTTCTTCTCATTCATTCAAGATATTATGTGAATGAACCCGCTATTTAATCTAATGAGTTAAAATTAACGTAAAGTAAAAAGTAACTGTTCATTTTAAAATAGAAAATGGATTCGATACAATTAAAT-AAAAAAAAAAAAAAAATGATCAAACAAAATAGAAAGAATTTTCCAATTTTATAGTGATTCAAAAAGAGTTTAATTTTTGAATAAAGTTACACGACATAGTTCTTATTATTACTTTATAGTTTACTCAAGAGTTGCTCAATGAATCTGTTGATTGGAATTACGGTATAGGTAGATGTCACAAATGATGAATCAATTTATTTTTATACGCCTGTCACTTTATCTTTGCTTTTTTAATGTTGTCTATAATGATTGAAGAATCAAAAACTTTCAATTGAACTTATTCTTTCAATTGGTATTTTGCTTATCCTCCTATCTTGGAAACTAACTTAGGTAAGTGCTTTATAAACATATGTATAAAAAGAATTCATTTAGCTCCTTCATGCCTACTATAACTAGTTATTTCGGTTTTTTACTAGCGGCTTTAACTATAACCTCAGCTCTATTTATTGGTCTGAGCAAGATACGACTTATATGAAATTCATATTTGAAATGAATGAAATAAACAAATCATAAAAAGAAATCTTTATGTGGGATTCCATGTATTCTATAGTTACTTACCGTGTCAATTGCCAATTCTCGGTCATTGAGCTTTATGGCAATTCGGATTAATATTTAGGTATAGATATTACCTC-TTTTTTTTCCTTTCAAACAAATTGAAATGATTGAAGTTTTTCTATTTGGAATCGTGTTAGGTCTAATTCCTATTACTTTGGCTGGATTATTCGTAACTGCATATTTACAATACAGACGTGGCGATCAGTTGGACCTTTGATTAATTAATATC----TTTTTTTTTATTGACCTCCTCCTTTCTTTAATCTACAGGAGGTCAAATTAAAATTGCTGTTCAAGTTAATGAAGCTTTTTCAGTCTAATTCGATCTAGATCTACGAAGAGCAGAATCACGCTCTGTAGGATTTGAACCTACGACATCGGGTTTTGGAGACCCACGTTCTACCGAACTGAACTAAGAGCGCTTTCAGATAAGACTGTAAAGAAAAAGATGATTTTTGTAACCCCAATACATCTTGTATGCATATACTATATAGTAGTATCCTAAAAATGAAATATTATGTATGTCAAAAATTAATTCATCTCAATTGATCCCTCGTTACTGCTCAACAGAGAAGTAATAGGTAGGGATGACAGGATTTGAACCCGTGACATTTTGTACCCAAAACAAACGCGCTACCAAGCTGCGCCACATCCCTTTAATTGTATACAGTGTCATTGTAGAAAATTCCCGTCTTGTTTTCCACATCCTTATTTCTTCCATTGATATACACAGTTTATCTTGCTAGTTCTTCTTTTTGGTCTCATATAACATATAATAATAGTAAAAGCCTTATATATGAAATACGGAACCTACCATGAGTAATGAGTAAAAAGAAATGAATATTTTT-GGGAATGCTTGGGAAGAAAGGGACGTA-TTTTTTTTTTTCTGTTTTAATTAAGCAAAAGAAAATCCTATCTATCGGATTGTTGTACATTTCAATTTGAATTAGGGATTCCGTGTATAACTACAAGTGCCCGTTAACTACATATGCATCGGATCATATATGTATTACCATTAATTATGTATTAGAATAAAATAAAGAAGGAGGTTTTTTAATGCGAGATTTTAAAACATATCTCTCTGTGGCACCGGTACTAAGTACTCTATGGTTCGGGTCTTTAGCAGGCCTATTGATAGAGATTAATCGTTTTTTTCCGGATGCGTTGACATTCCCCTTTTTTTCATTCTAGTTATTGACACGGGAAGGAATGAAGAAGATTAAAGATACAATCAAATCTCTGTGTGACTAATCCCTCTCCCCCTCGTTTCTCTTTTTTCCCTTTTTTAGAATAAGAATAAGGGAGGAAAGAGAAAGAATAAAAGTGGATTCGACATTTTCGAAATTCGAGTTCAAGTTCGAATGAAATTTAAATTAATAATATAGGTAGAACGTAAAATTTTGGTCCAGGGCAAGAGTATTATACAAGATACTTAAATGAAATACTGTACTATGATTAGAAATATAGTTTCGAAATCATTGTATTACTTATTATTTACTATTACTTTATTGATTACTTTATTGATTGCAATGAAATCTTTCATAATTGGATTTCGAATTAGTAACTTCTATTTTTTTTTTTTTTCTTCCTTTCTTCTTCTTCGTTTCGGATCAAAAATAGAAGAGTTGAGTAAATAAAAAAAATCCAAAGGAGGTTCATGGCCAAGGGTAAAGATGTTCGGGTAACAGTTGTTTTGGAATGTACTAGTTGTGTCCGAAACGGTGTTAATGTTAATAAGACATCAACGGGCATTTCCAGATATATTACTCAAAAGAATCGACACACTACGCCTAATCGGTTGGAATTGAGAAAATTCTGTCCCTATTGTTCTAAACATACAATTTATGGGGAGATAAAGAAATAGATCGAACCCGAGCACCTGTGTGTCACCCTTCCAAGGGAGGGGAAAAAACAACATTATATATAATAACATATTTAATAAATAACCAAAGCAAATCCTATTTATTAATTTATTTTAATTGATTTTCGATCTTACCGAAATCGAAATAGGATTTTCGCAATAAGGAATAAATTAAACAAACTATGGATAAATCCAAGCGACTTTTTCTTAAATCCAAGCGATCTTTTCGTAGGCGTTTACCCCCGATCCAATCGGGGGATCGAATTGATTATAGAAACATGAGTTTAATTAGTCGATTTATTAGTGAACAAGGAAAAATATTATCTAGACGAGTGAATAGATTGACTTTGAAACAACAACGATCAATTACTATTGCTATAAAACAAGCTCGTATTTTATCTTTGTTACCTTTTCTTAATAATGAGAAACAATTTGAAAGAACCGAGTCGACTTATAGAACTACTGGTCTTAGAACCAGAAATAAATAGGTTTACTCTTTCTTCAATTGAATCAAAATTCCAATCTGAACTCAAACGCATTTTGTTCGAAAAATACGAGAATCCAGATTTGATTATCGTGTCATAAGAATAAAAAAATCGGGGAAAACCAGGAAATATTTTTTTATTGAGCGTGTTCATTTATTTTGACTACTTTATCATATTTTATCATATTAATTTCTACTCTCCCTTCCCGGAGTTCATTCTCCGGGGAACTCTGTTTAAATTATTCCGGCGGATTTCTTACAATCTAATTATTTTATGATCTCGTTGGAAATCGTATAAAGACAATTCTTATTTAATATAGCTATTTGCGCAAGTATTTTACGATTAAGAAGCACCCGTCTTTTGTGCAGATCGTGTATTAATCTACTATAACTATAGGATACCCCTCTTTCGCGAATTACTGCATTTATACGAGTGATCCACAAACGACGAAAATTTCTCTTTTGCCTATCTCTATCCCGATGAGCCGAAACCAAAGCTCTTATTTTCTGTTGAATAATAGTTCGAGTAAGTCTTGAATGAGCCCCTCGAAAGGTTGATGCAAATAAACGAATTTTTGTTCTACGTCTTCGAGCTATATATCCCCGTCTAATTCTGGTCATTGAATAAATGAAATGAAACTTTGATGAATAACTAATTGATTTCCTTTCTTTCAGTTATTCTTTTCCCCCTTCTTAGTCTATTAATAACAAAACGGATTTTTCCAATGTATAAAATAAAAATTCCAATGGCTTTGGCTACTATAACCTTCCCGACCACAATTTTTTTCTTTTTCGAAAATACCGAGAAAAAGAAATTGTATTCTACTAGGTATCAAAAACATAGTAAATAAAAAAGTAGTAAATGGATAAAGAAATAGTGGGTTCCATCGTTTCTATGGTTACTTCTTAAACGGTGAGGTCTTCTCTATACACCGGAGCCTCTTACAGAATTGAATCAACCTTATTGGTAACTTGTACAGTTCACATTCTTTGGCTCTACCCATGAATTATACAGTAATAGGTCTTTCACAACGAGATCCACCTATACAGTAACGGTATTTAATTATGAAGGTTAGCTGGTTAGCTGACCCTGTGAGTCCGTTCTTTCAAGAGCGGTAGTTTAATCTTTCTATTTTTTTTTTTTTTTT--TTTTTAATTAGGATTTTCCCCGCTTAATGGATAACCATTCGATACCAATGGGGAATTGTTTTTCATCTTAAATTGAGTTGATTGGATTTGCACCAATGGAAACCATAAATTTCATACACAATAGAGGGATATGATCAATTTTATTATTTTTATTAGATAGTGGATGGAGTTCTTCTATTTTATCCTATTTATCGGTACTGATCATTGATACTGGAAATT-TTTTTTATTTTTTTTTTTTT-------CCAGCCCATGATCTGAACGAGTCGCACATACACCCTAGTACAAGTTCCTCGACGCTGAGGGCATCCCCGAAGAGCGGGGGATTTCGTGACATTTTTGATTGGCTGTCTTGTATTTCTAATAAGTTGTTTAATAGTTGGCATGTTGAATCGTATACATAATGGGCTGGTTTAGATCGATCCTAACCGGATGATTATGAATTACTTCTATTTAATAGAATATTAAACTCGGTAAGAAGATAAAATCTCCAATCGCAGATTTCGTGAAAATCCATTCTATTTTCATTCAGCTGCTACAAGATCAACAATTCCATAAACTTGGGCTTCTGTTGCTGACATAAAAACATCTCTTTCCATGTCTTCGGATACAACCCATAAGGGCTTGCCCGTTCTTTGTACATAAACCCTTGTGATGGTTTCACGCAGTTTTAGCAATTCTTCCGCTTCCAGGATAACTTCCCCCGTTTGTGCTTCATAAAAAGAACTAGCAGGTTGATGAATCATTACCCTGATGATATAACATAAGAAAAGGTTCCTCTATCTCGCACAATGAAGTGAAGAGAAAAGAAAAATAAAGAATAACAAGAAAAAAAAAAATAGGAACCGTACGGGCATCTTTTGTGCATTGCATACGGCTCTACAATAAGATTGATCTTTACCCTCCATCGAAGAAAGAGAAAAATAGGATCTATCGGACTCATATTGTTAAATGATCAAATTACCACCCTTCTTTTCTTTTTGGAGGAGTTAAAAAATACTATGATGGTTCCGTTGCTTTATATATTTATTATTTATTTTTTATATTTATTTGTCTGTGATTCAGCAATCCCAAAGTTTCTTTTTGATCCGATCAAATAAAAAGTAAAGAAAAAAGATTCTTTTTTTTTTTTTCGCACTCTTTCATACCATAAATATTGTTAAGAGCTCTATGGTATGAAAACAAAAAAGTTTGTGACGCTGAACTGGACTCCCGATAGATAAAATAAAATCGGAAATACCTTTATAATCTCATACTACTCTCTCGATATATAATCTAATGTTTTGAAAAAACAATAAAAAATTTTCTCATATCGAATTCGAAGTGCCATGCTATTTTTACTTAATATTATATTCATATTTCATATGGCGAAGGCATAGTCTTTTTTTTTTTTTTCTCTCAAAAAACCCCATTGGCGCCAAGCGTGAGGGAATGCTAGACGTTTGGTAATTTTTCCCCCAACCAGGATAAAAGATCCCATTGAAGCAGCTAATCCCATGCATATTGTCTGTACATCGGGTTGCACAAATTGCATAGTATCATAAAGAGCTACTCCAGGTACTACCCATCCGCCAGGAGAGTTTATAAACAAATACAAATCTTTGGTATCATCCTCCATACTGAGATATACCATAATACCAATAAGTTGATTCGAGATTTCGCTATCAACCCCTTGGCCTAAAAAAAGTAATCTTTCGTGATAAAGTCGGTTGATTAGGGTCAAATTGTATCCCTTAGGAACCGTACATGCGCCTTTTGACGCATACGGTTCAAAAAAAAATTGCGAAAAAGAATCAATGTGTAGATTCCAACTCTCTTTCTTTTTTCATAGTGGGCTCTTTATAACTTTTAATGAAAGGACTTTTTCTTCGATTTTTCGATAAAGATGCTTTTTGGCCCCTTTCCTTATAAGAAAACCCTTATAATAATATAACAAAAAAAAGAATTAAAAACTTATCGAATTAACTTTTCATTGATGTATTGTTTCATCGAGATCCAATCCAAATCACGATGTCATTTTCTTGTTTCTGAATGGGCCTCTTCAATCTTTTTAGGTTTATGCTCTACTCCGGGTAAAGATCTTCCCGATTTTGATTTGCACATATAGGACAAATGCTCCCCTTACCACTGCTTTTTGCTATGACTTCCTTTTTTTTAATTCATTTCATGCTTTCTGCCAAATATTTGATGCATTCATCCATATTACTCGATTGATTAACGGTTTGAGATCACTTTTCTTTATAAATAGGAATCGAGTCGTTTATGATAAAAGTATTAATCATATAGATTCCCAATTGGATTTTTTTTTTTAAACGGAGTCTGGATACTTCATTTTTTTAGTCCAACCAAGCCAACCATAAATTATTCTAATTGATAATAATAATAATATTAATTCCTCCCAAAAAGGGATCTAATTGAACTTCACGCTTCAAATTTTTGACGATTCAATTAATCTTTCTTGTGGGCGAAACAGAGGATATCTCGATCGGGAGAGAAAATGGGGAAATCCCATATGACCCAATATATCTGACAAGTCGCACTATACGTCAATCCAAGAAAAATTTTCATCTCCAGGAATCCGAAAAGGAACTTTTGGAACACCAATAGGCATTAAATGAAAGAAAAAAGAACTAAGTACTATATTTCACTTTGATATGGAAACGTAACAATGGATTTATTGTCTTTATATTAAAATATGGGCCCTTATTTTAAACATAGATTATAAAAATTCATACATAATAATATAAAGGAAGACAGAATGAATAAAGGAAAATTATTACGAATAGGTCCTTCTAATGATGAAGGAGTATAGGCGCATTCCTTCATAGAAAATAGTATCAACCCCCCATTGCGTATTGGTACTTATCGAGTATAGAATAAATCTGCTTCTCTTTGTTCCTACGAACAGAATTGTTCCATTATTATCAACAAAATAAAACAAATATTAACCCTTGCTCCAAGATGATCCACTGAACAAGGGAAATCCATAGTATAGTCGTAGTAGAGTGATTTTCAATGCAATAAAGTTACGTAGTGTCTATTATTCTTCGATAAAGGGGTATTTCCATGGGTTTGCCTTGGTATCGTGTTCATACTGTTGTGTTGAATGATCCCGGTCGGTTGCTTTCTGTCCATATAATGCATACAGCTTTGGTTGCTGGTTGGGCTGGTTCAATGGCTCTGTATGAATTAGCAGTTTTTGATCCCTCTGACCCTGTTCTTGATCCAATGTGGAGACAGGGTATGTTCGTTATACCTTTCATGACTCGTTTAGGAATAACCAATTCATGGGGCGGTTGGAGTATTACAGGAGGGACTGTAACGAATCCGGGTATTTGGAGTTACGAAGGTGTGGCCGGGGCGCATATTGTCTTTTCTGGCTTGTGCTTCTTGGCAGCTATCTGGCATTGGGTATATTGGGATCTAGAAATATTTTGTGATGAACGTACAGGAAAACCTTCTTTGGATTTGCCCAAGATCTTTGGAATTCATTTATTTCTCTCAGGGGTGGCTTGTTTCGGTTTTGGTGCATTTCATGTAACAGGCTTATATGGTCCTGGAATATGGGTGTCCGATCCTTATGGACTAACAGGAAAAGTACAACCTGTAAATCCGGCGTGGGGCGTGGAAGGTTTTGATCCCTTTGTTCCGGGAGGAATAGCCTCTCATCATATTGCAGCAGGGACATTGGGCATATTAGCGGGTCTATTTCATCTTAGCGTCCGCCCGCCCCAACGTCTATATAAAGGATTGCGTATGGGCAATATTGAAACCGTTCTTTCTAGTAGTATCGCGGCTGTCTTTTTTGCAGCTTTTGTTGTTGCTGGAACTATGTGGTATGGTTCAGCAACTACCCCCATCGAATTATTCGGGCCCACTCGTTATCAATGGGATCAGGGATACTTCCAGCAAGAGATATATCGAAGAGTTGGTGCTGGTCTATCCGAAAATCAAAGTTTATCAGAAGCTTGGTCTAAAATTCCTGAAAAATTAGCTTTTTATGATTACATTGGTAATAATCCGGCAAAAGGGGGATTATTCAGGGCGGGTTCAATGGATAACGGGGATGGAATAGCGGTTGGATGGTTAGGACACCCTATTTTTAGAGATAAAGAAGGGCGTGAACTTTTTGTACGTCGTATGCCTACTTTTTTTGAAACATTTCCAGTTGTTTTGGTAGACGGCGACGGAATTGTTAGAGCTGACGTTCCTTTTAGAAGAGCAGAATCGAAGTATAGTGTCGAACAAGTGGGTGTAACTGTTGAGTTCTACGGTGGCGAACTCAATGGAGTCAGTTATAGTGACCCTGCTACTGTGAAAAAATATGCTAGACGTGCTCAATTGGGTGAAATTTTTGAATTAGATCGTGCTACTTTGAAATCCGATGGTGTTTTTCGGAGTAGTCCAAGGGGTTGGTTTACTTTTGGGCATGCTTCATTTGCTTTGCTCTTTTTCTTCGGGCACATTTGGCATGGTGCTAGAACCCTGTTCAGAGATGTTTTTGCAGGTATTGACCCAGATTTGGATGCCCAAGTGGAATTTGGAGCATTCCAAAAAATTGGGGATCCAACTACAAGAAGACAAGTAGTCTGATACAACATTGCTTTGGTATCTTTCGCTTCTA----TTTTTTTTTTATTTTTGTGATTTGACATAGAATACCAGAGAAATCTTGATTTGAATCACTGCTTTTCTTTGACTCCTATTCTTTCTTTATCCGAAAGATGATCCCCCCCCAAAAAATAGGTATGGAAGCTATAATTGTAAACCACGATCGAATCTATGGAAGCTTTGGTTTATACATTCCTCTTAGTCTCGACTTTAGGAATAATTTTTTTCGCTATCTTTTTTCGAGAACCTCCTAAAGTTCCAACTAGAAAGATGAAATGATTTGATTTTTCATTATTTCAATTGAAGTGACGAGCCTCCCAATCCAATATTGGATTGGGAGGCTCGTCACTTCAATTAGTCCCCATGTTCCTCGAATGGATCTCTTAGTTGTTGAGAAGGTTGCCCAAAAGCGGTATATAAGGCATACCCGGTAAAACTTACAAGTAAACCAGATATAAAGATGGCGACTAGGGTTGCTGTTTCCATTATTATATAATTTCAAGACCACAATGGATCTATGATAAGATCGTTTATTTACAACGGAATAGTATACAAAGTCAACAGATCTCAATGAATACAATAGGATTTATGGCTACACAAACTGTTGAGAACAGTTCTAGATCTGGTCCAAGACGAACTATTGTAGGGAGTTTTTTGAAACCATTGAATTCGGAATATGGTAAAGTAGCTCCTGGATGGGGAACGACTCCTTTGATGGGTGTCGCAATGGCTTTATTTGCGATATTTCTATCTATTATTTTGGAGATTTATAATTCTTCTGTTTTATTGGATGGAATTTCAATGAATTAGATCTATAAGAACCACAACGTCCTAGCTTTTAATACAAAATGAATCATTTAGAGCTCGGATTTCTATTCCATTCTATTTCGGTAGTTCGACCGCGGAATTTCTTTGTTTCTGTATTTCCGGAATATGAGTGTGTGACTTGTTATAATTGATCTTATTTATAGTACATAGAATGGGCCTGTCATCTTGATAGAGATGGTTCTACTTCGTCGGATATTTATTCTAATATCTGGAACACGGAATATATGAAATAGATTAAGAAATATTTGAACTATGATTCATACTTAATATTCAGACCTTGCGGCCGGATTCAAAAAAAATTTTCAAAGAGTTCGAATTTAGAAATCGAAAGATTTTTATTCTTTCAAACCCCTATTTATGCTTATTTTTTTTGACCAAAAAAAAGACAAAGGTTTCTTTGGATTTTTAGTCATTCTATCTATTCATGGAATAAGCGTGATGATCCAAAGGTTCTTACTCATGGAATTCTTGGGCTTAGTTTAGGGTTTTTATTGAATCATCGTGGTTCTAGTATGAATCTGAGGTTTGAATCTATTCATAGGGTCTTAACAAGAAAATTCCTATCAATAATAATAAAGAAAAAAATCGTAAAGCCATATTATATTAAAATACCAATCAAAGAAAAAGAAATAGGAAAAAGAAGATTCAAGAGGCCTGTAAGGATCAAGATAAAGACAATTGAGCCAACTTGATATTTTGGCATTATCGCCGCAAAGAAGAACTTTCGGATTTTTCTTACTTCATATCTTCAGAGAAGATTGAATCAGAGATTAAGAAGTTTAAAACTTTCTATTACATATCCGTTTCAACTAGTAGTTGGGTGTTTTCTGCTTGAGCTGTACGAGATGAAATTCTCATATACGGTTCTCAGGGGGGGAGTCTTACCTATCTCAATAAAGTTTATGATTGGTTCGAAGAACGTCTAGAAATTCAGGCGATTGCAGATGATATAACTAGTAAATACGTTCCTCCTCATGTCAACATATTTTATTGTCTAGGAGGAATTACGCTTACTTGTTTTTTAGTACAAGTAGCTACAGGGTTTGCTATGACGTTTTACTATCGTCCGACCGTTACTGATGCTTTTGCTTCTGTTCAATACATAATGACCGAAGTTAACTTTGGTTGGTTAATCCGCTCAGTTCATCGATGGTCGGCAAGTATGATGGTTCTAATGATGATCCTGCACGTATTTCGTGTGTATCTAACCGGTGGATTTAAAAAACCTCGCGAGTTGACTTGGGTTACAGGCGTGGTTCTGGCTGTATTGACCGCATCTTTTGGCGTAACTGGTTATTCCTTACCTTGGGACCAAATTGGTTATTGGGCAGTAAAAATTGTAACAGGTGTACCTGAAGCTATTCCTGTAATAGGATCGCCTTTGGTAGAATTATTGCGCGGAAGCGCTAGTGTGGGACAATCCACTTTGACTCGTTTTTATAGTTTACACACTTTTGTATTGCCTCTTCTTACTGCCGTATTTATGTTAATGCACTTCCTAATGATACGTAAACAAGGCATTTCCGGTCCTTTATAGAGAAGATATATCATTGATATTTGTAATCAATCATTTATCACTTAGGGGAGTAACAAGACTATTTCATTGCTACAAATATGGATTATTGAAAAGAATAAGACATGTATTTGGATATTTCCCTTCAACCCCGCAATATTATATTACTTTGAATAGTTGAAGGGAATTCTCCGAAGAGAAAATGGATTATGGGAGTGTGTGACTTGAACTATTGATTGGTCTGTGCAGAGATATGCCTTTATCTATCTGCCACATTGGAATTAACAACCAAATGTGTCTTTGTTCCAACCACCGTGTAAGCCCCATACAGAGGATAGGCTGGTTCGCTTGAAGAGAATCTTTTCTATGATCAGATCCGAATCATGTCCTACATGAGCAGGCTCCGTAAAATCCAGTAGAATAAGTGAAAAAGATAAACTATAATCATGATTATGGTTATTTCATTTATTTAAGATTGAATAGTATGGAAATGTATTCATTTCCTATGCATTGATACAATCTATGATACTATCGGAGTGAAACACGAGATCTAAAGAAGAACAGAGGTTAGACTATATTAGTAACAAGTAAACCCTTTATGTGTGTATGTAAAAAGTATCCAAATATTTTGGGGATACGCATCAATTGCAAGGTCTGAGACGACCCAGAAAACACTTGATTATATCATGATCAACTTTGTAAGCCTACTTGGGTATTGAGTATTTACTTGTAAGAACTAAATTCTTTGCAATAGATAGTTGCAACTCTGGAAAAGGAAATCTGGTAAAATGTTTCTTACAAAGAACCAACCATTCATATTTCATATATATATATGCATATATGCGTAGATATAGATACCATATAGATTTTAATCGATTTTATAACATATCGATTTTATATGGATCCATTTGGTTCTTTTGATTCTTGCTCGAGCCGGATGATGAAAAATTATCATGTCCGGTTCCTTTGGGGGATGGATCTATAAGAATTCACCTATCCCAATAACAAAAAAACCTGATTTGAATGATCCTGTATTAAGAGCTAAATTGGCTAAAGGGATGGGTCATAATTATTACGGAGAGCCCGCATGGCCCAACGATCTTTTATATATTTTTCCAGTAGTAATTCTAGGTACTATTGCATGTAACGTAGGTTTAGCGGTTCTAGAACCATCAATGATTGGTGAACCAGCAGATCCATTTGCAACCCCTTTGGAAATATTACCTGAATGGTATTTCTTTCCCGTATTTCAAATCCTTCGAACAGTACCCAATAAATTATTGGGTGTTCTTTTAATGGTTTCAGTACCTGCGGGATTATTAACAGTACCTTTTTTAGAGAATGTTAATAAATTCCAAAATCCGTTTCGTCGCCCAGTAGCAACAACCGTCTTTTTGATTGGTACGGCAGTGGCCCTTTGGTTGGGTATTGGCGCAACATTACCTATTGATAAATCCCTAACTTTAGGTCTTTTTTAATTTTTATTTTAAATTGATTCATCAACTGTGAAATAAAATAAAAAATTATGACGTGTGTATCTAGGGAATAATCGCTTCAAACTTCAAAGTGAATTCTCCCTAGATACATCTATCTATTCAATAAAATTCGGGCTCTAGCCTGAATATATGGATTGTGCTAAAGATCTAAAAACCACATTTTTTTTTAG-AAAAAAAAAAAAAAAAGATGAAATAAAAAAATCCAATGGATTTAAAATTTATTTTTCAGTAAATAAATTTCAAAAATGCTTTTCTAGAATGCCCAATATCTGTTTTACATCTTCGGTACGAAAATGTTCAATTTTCATAAGATCTTCTTGAGTGTTATTCAAAAGATCCAATAATGTATATATATTGGATCTTTTGAGGAAATTATAAATTCTGGGAGGCAATTCTAATTGGTCAATAAAAATATATTTCAATGCTATTTTTTTTTTTTTTCTTAGTTTAGACAATTTATCATGAAAGGTAAAAAGAGGTAAAGTAACCTTGTGTTGATTGTCATCTAAATGTAAGTTTTCTTCTTCTCTATGGAAAAAGGGAATAAATAAATCAATCAAATTCCGGGAAGCTTCATGAAGTGCTTCTTTAGGAGTTAAACTTCCATTTGTCCATATTTCGAGAAAAAGTATCTCTTGTTTTTCATTCCCATTCCCATAAGAATGAATACTATGATTTGCATTTCGAACGGGCATGAATACAGCATCTATAGGATAACTTCCGTCTTGAAAGTTATTTGGACTTTTTATACGATATCCGCGATTCCTCTCAATTTGTAAGCCAATACACAAATCAATGGGTTCCGTCAAGCTAGCTATATGTTGTGTATTATCAACGATTTCCACAGAAGGTGGTGAGATGATATCTTGAGCAGTTACATATCCAGGACCCTTGACATAAATAGACGCGTTACAAGTTCCATATAAATTACTTCTCAATACTATTTCTTTCAAGTTCATTAAAATTTCATGTACGGATTCTTGAATACCCACTATGGTAGAATATTCGTGTGGTATTTTCTCAAATTTTGCGCGTGTGATACATGTTCCTTCTATTTCTCCAAGCAAAGCCCTTCGCATCGCAATGCCTATAGTGTCAGCTTGACCTTTCATAAGTGGAGACAAAATAAAGCGTCCATAATAAAGGCGTTTACTGTCTGTCCTTGATTCAACACACTTCCACTGTAGTGTCCGAGTAGATACTGTTACTTTCTCTCGAACCATAGTAATATTTTTTGATCAGATCATTGAATCGTTTATTTCTCTTGAAATTTCTTCAATGTTTATTTTTACACACGTCTTTTTTTAGGAGGTCTACAGCCATTATGTGGCATAGGAGTTACATCCCGTACGAAAGTTAATAGTATACCACTTCTACGAATAGCTCGTAATGCTGCGTCTCTTCCGAGACCGGGACCTTTTATCATGACTTCTGCTCGTTGCATACCTTGATCCACTACTGTACGAATAGCATTTCCCGCTGCGGTTTGAGCAGCAAAAGGTGTCCCTCTTCTTGTACCCCTGAATCCACAAGTACCGGCAGAGGACCAAGAAACCACCTGACCTCTTACATCTGTAACAGTCACAATGGTATTATTGAAACTTGCTTGAACATGAATAACTCCCTTTGGTATTCTACGTGTATTCTTACGTGAACCAATACGTCCATTCTTACGTGAATTAATTCTCGGTATAGTTTTTGCCATATTTTATCATCTCATAAGTATGAGTCAAAGATATATGGATATATCCATTTCCTGTCAAAACAGATCCTTTTTTTATTTGTACATCAGGTCTTTTAGAGAGTCTCTTTTAGATTATCCTTGTCTTTGTTTATGTCTCGGGTTGGAACAAATTACTATAATTCGTCCCCGCCTACGGATTAGTCGACATTTTTCACAAATTTTACGAACAGAAGCTCTTATTTTCATATTTGACATTCCTTACCTTAGTTTTGAATCTACTTCTTGGAAGAAAATAAGTTTCTTGAAATTTTTAATCTCGAATCGTATTCCCATGGAAAGGAATGTTAAAGTTGAAAACCGCCTAATCCTTCGAATCCTTGTTGCGTAGTCGATAAATTATACGCCCTCTGGTTGAATCATAACGACTTACTTCAATTTTGACTCTATCTCCTGGCAGTATCCGTATAAAACTGCGTCGGATCTTTCCTGAAACATAACCTAGAATAAGATCCTCATTATCTAAACGAACCCGGAACATACCATTGGGAAGCGATTCAGTAATTAAACCTTCATGAATCCATTTTTGCTCTTTCATTCCAGGTAAAACCTCCTTGAAGTATTAACTAATGGAGGAGGAACGAGATTAGACAATCTGCCCTTTTTTTTTTCCACGAATAGGAAGTTTCAGATCCAATTCGAATATGAGAAGTATTACCATATATAACACAAAATTTCTCCGCCGATTCCTTCTAGTCTAGCCTCTCGGTCTGTCATTATACCTCGAGAAGTAGAAAGAATTACAACCCCTATTCCGCCTAAAATTCTAGGAATTCGTTGATAGTTAGAATAGATTCGTAGACCAGGTCGACTGATCCGTTTTAAATTTAAAATATTTGTATATGGCCTTTTCCTATTCCTTCTATGTCGCAGGGTTGAAACCAAAAAATATTTGTTGCTTTCTCGATGTTTCCTCACGTTTTCGATAAAACCTTCTAGTAAAAGGATTTTAACAATGTTTTCGGTGATATTAGTAGATGCTATTCGAACTACTCTTTTTCTATCCATGTCAGCATTTCGTATAGAGGTTATTATATCAGCAATAGTGTCCCTACCCATGATGGACTAAAATAATTGGTACCTCCAAATTTTGATATAATCAACATGTTTTTC-TTTTTTTTTTTTACTTATTTTATTTGTTTTTGTTTATGAATATAAATTTGTAAAGGTATATGCGTGAGACACAATCTACTAATCAATTTTAGTCTATTTCTTTCCAATACCCTACTAGAACCATATCATGGTCTCATCTTATATTATAATACTTTTATAACACCTCGGGAGCCAATGAAACTATTTTAGTAAACTTTAGCTGTCTCAATTCCCGGGCGATTGCCCCAAAAACTCGAGTTCCTTTTGGATTTCCTTCTTGATCAATGACAACTGCAGCATTGTCATCATATCGTATTATCATACCGTTGTCACGTTTGAGTTCTTTACAAGTACGTACAATTACAGCTCTGACCACTTCTGATCTTTCTAGGGGCATATTTGGTACTGCTTCTTTAATCACAGCAACAATAACGTCACCAATATGAGCATATCGGCGATTGCTAGCTCCTATGATTCGAATACACATCAATACTCGAGCCCCACTGTTATCCGCTACATTCAAATGGGTCTGGGGTTGAATCATTTTTTTTTTATCTGTTCTTTCAATGCAAAGCAAAGGGCGAAGAAAAAAAAAGAAATATTCTTTGTCCAAAAAAAGAAGCTGCGATTTTTTCATTCCCAAGATCTATTTCCTTTGGTTCTACATACTTATCCCGAAATAATAAATTGAGTTCGTATAGGCATTTTGGACGCCGCTATTGAAATAGCTTTTCTGGCTATATTTTCTGCTACTCCGCCCATTTCATAAAGTATTCGACCGGGTTTAACAACAGCTACCCAATATTCAGGAGATCCTTTCCCCGAACCCATACGTGTTTCTGTGGGTCTTACTGTAACTGGTTTGTCTGGAAATATACGTACCCATATTTTTCCACCACGACGCGCATTTCGTGTCATTGCTCGCCGCCCGGCTTCTATTTGTCTAGATGTGATCCAAGCGGGTTCAAGTGCTTGAAGAGCATATTTACCGAAACAAATATGATTACCTCGATAAGATATTCCCTTCATTCTTCCTCTATGTTGTTTACGGAATCTGGTTCTTTTGGGGTTATAGTTGATGGTTGTTTCTTATTTCCATCTCTACTACAGAACCGGACGTGAGAGTTTCTTCTCATCCAGCTCCTCGCGAATAAAAGGATTAAAAATGCTTAATTTTCATTTAGATATAATTTAAAATTTGAATTAAGATATACATCTATTTTATTTAATGAATAATAGATTCAATCGCGGGATTCTTTGAGATTTTTTCTAATCGATTAGTAATTTGTATACCTTGTTTGGATATTTTGGATATATATAACTAAACATATTAAACATATATTTCTATTCATAGTATTTATATTTATAAATAATATTTTTTTTTTTATAACGTTATAACATAACAATTTTATTTTTGGTTTGCCTTTTATCATATTGGATTGCTCAAAATTTAGCAATTCAAGAAAATAAAGTTTTCGCGGGCGAATATTTACTCTATATTATATTGATTTCAGTTATAGGGTTATCTCATGACTTCTCAGAATAGATGAATTGATTCCCGGTTACTTTCGCCATCCCGACCAATGAATCATTAGGATTCGTTTTCAATAGAATTTTCTGCATTCACGGGTTCCATCGTTCCCATCACTTCTTGTTTAATTTAATGGTTAGGTCTGAATTCTACAATGGAGCTCTTAATGAAATTTGTTCCTGAGTCAATCTTCTCAATCTTTATTGGCTCGAGGCTCTTGATTTTTTTTTTGTTCTATTCTATGAATAGATTCATTTAATTATGGATGAACATTGAATTAGGGATAAATCCGTATTGATGCTTTATTACATTGTTTTTTATGAGATGACTCATAGACCTTCCATATTTGAGTTCTATATCATTGATATTCTTTTTCTCTCTTTCTCTCATCCTTCTATCCACATCTTTTTCGCTATTTCGCTTCACAGCTTAGAATCAGATTTATTTTTCTTTTGTTTATTTTATGCAAAACAAATTTCAGTTGCTACAATGATATGACCAATATATCATATCTTGACTGTTTTTTGGATTCAGATAATACGAAGTGATGGGTTGGTTATTAGTTCTATAGTTATTAGTTCATACTATAGGGGCTAGGGGCTGGTTTTTTTTAATCCTAACCCTAAAAAAAAAACCAACGAGTCACACACTAAGCATAGCAATTATATCAAATGGTCAATCGAATTTTTATTCAATCCTATAGAATTAAGAACTCGTTTTTGCTTTGATTGAAGATAAAAAAATTAACG-----AATTTATTATTTTTTTGTTCCATTACTGGAGTATAAAGAAAAGACAAGGAAAGGTTTCTTATTCCTCGTCTATAAATATACAAATTTTGATACCTAATACCCCATAGATAGTCCGAACTGTGTAGGAACAATAATCAATTTTAGCTCGAATGGTTTGTAGGGGAACCCTACCTTCTCTGATCCATTCGACACGTGCAATTTCTTTTCCATCGATACGCCCTGCAATTTGTACTTGAATTCCTTTCGTATCTGCTTGTTCAGTTAATTCAATAGCCTTTTTCATTGCTTTGCGAAATGAAACTCTATTTTTTAATTGTCCGGCTATAAATTCTGCAAGAATATTAGGGTTTCCATAAGGTTTTGCAATTCTTGTGATAACAATGTTGAGTTTTCGGTTTACATAATGAAATTCTCTTTGTAGATTTATCTGTAATTCTTCGATTCCTCGTGGTTGACTTTCTATTAATAACTTTGGAAACCCCATATAGATTATGACCTGTATCAGATCGATTCTTTTTTGGATCTCTATACGTGCAATTCCCTCGATGCCAGAGGATATTCTCATATTCTTTTGTACATAATTTTTGATACAATCTCGTATTTTTTGATCTTCTTCTAGACCTTCGGAATAGTTTTTTGGTTGTGCAAACCAAAGGGAATGATGACCTTGGGTTGTACCAAGTCTGAAACCAAGTGGATTTATTTTTTGTCCCATACTCCCCCGATACTATACATATTATGATTTATCATATTTGTATACTTTATTTA---TTTTTTTTTTTTTTTTCATCTAGGTTTTTTAACCATGTGAGATAGTCTATATCTATCTATTTATCTAAGGATATATCTTTCACTACAATATTTATATGACAAGTAGGTCTTTTTATCGGATAACTACGTCCTCTAGCTCGAGGTTTTAATTTCTTCACGGTAGTACCCTCGTTGACTTCAGCTTTACTAATTATTAAATTTGTTTTGTTGGAATCCATATTGTAACTAGCATTTGCTGCTGCAGAATAAACCAATTTAAAAATGGGATAACATGCTCTATAAGGCATGAGTTCTAGTATCATAAGTGTTTCTTCATAGGAACGTCCACGAATTTGATCAACTACTCTTCGCACTTTGTGTGCAGACATAGATATATATTGACCTAAAGCGTATACTTCTTTTTTTTTATTCTTTTTTTTCTTCTTTAGCATAAGATTAGCCTCCTACTAATGAATGATAAGTATCTATATTTTTTATTAACGACGAGATCTATTATCGCCTTTCGCATGTCCTCGGAAATTTAAAGTAGGTGCAAATTCTCCCAATTTGTGACCTACCATACGATCTGTTATATAAATAGGTAAATGTTCTTTTCCATTATGGATAGCAATAGTATGGCCGATCATTGTGGGTATAATGGTAGATGCCCGGGACCAAGTTACTATTATTTCTTTTTCCGCTTTTGTGTTAAGCTTATCAATTTTTCTTAATAAATGATTCGCTACAAAAGGATTTTTTTTTAGTGAACGTGTCACAGCTTACTCCTTTTTTTTTCTTTTGTTTTGTAAAGACGAAGAAAGAAATTCTATTTTCTCTCCTATTTACTACGGCGACGAAGAATCAAATTATCACTATATTTATTCCTTTTTCTACTTCTTCTTCCAAGTGCAGGATAACCCCAAGGGGTTGTGGGTTTTTTTCTACCAATCGGGGCCCTCCCTTCACCACCCCCATGGGGATGGTCTACAGGGTTCATAACTACTCCTCTTACTACAGGACGCTTACCTAGCCAACGCTTAGATCCGGCTCTACCCAAACTTTTCTGGTTCGCCCCAACATTCCCCACTTGTCCGACTGTTGCTGAGCAGTTTTTGGATATCAAACGGACCTCTCCAGAAGGTAATTTTAATGTGGCCGATTTCCCCTCTTTTGCAATCAGTTTCGCTACAGTACCCGCTGCTCTAACTAATTGTCCACCCTTTCCAAGTGTGATTTCTATGTTATGTATGGCCGTGCCTAAGGGCATATCGGTTGAAGTAGATTCTTCTTTTTGATCAATCAAAACCCCTTCCCAAACTGTACAAGCTTCTTCCAAAGCATACGGCTTTCTGGATGTAGATGATGATATCTATACAGATGGATTTTATATATATCATATAATGAAGTACCACATGAGTGGATATATAGGAATCCAAATCTGCCGAATCACTCATGTTATGATCTTCTACATCCTAGGTTTTCCCGTTCCGTCATCTGGCTTATGTTCTTCATGTAGCATTCAGACCGAATGACTCTATGAAATTACGTCGATACTTCCACATATTATTGGTAACGTAGGAGACATCTCTATTTTTCCCCGGGGGAATCTTTAGAATTACCACTGCTTAGCTTTCAATTCGCCTCTGACCATCAAATGAAATGTGAATAACCTGTCCTCCTCTCTTTGAAACAAGGGGCGCTTCCGGTTCTGTCGGTGCTTGAAACAATTTTGTCTTCTCCATATTACTATATCTCTAGAGTCAATAATTTTATATGAGGAACTACTGAACTCAATCACTTGCTGCCGTTACTCTTCAGTTTTCTGTTGAGGTCTATCCCGTAGAGGTACTCAAATTGGATCAGTGATCGATTTCTAGGTTTCGTCGTAAACCTAATTGGTTACTTCCAATTACGTAAATCAATAGTTCAAACCGCACTCAAAGGTAGGGCATTTCCCATTTTTATAGGAACTTCTGTACCAGAAACAATGGTATCTCCAATTATAGCCCCTCTGGGATGTAAAATATATCTCTTCTCACCATCCCCATAGTGTATGAGACAAATGTATGCATTTCGATTAGGGTCGTATTCTATGGTTACGATTCTACCATATATGTTTTTTTCATTCCGTCGAAAATCGATTTTACGGTATAGACGCTTATGACCTCCCCCTCTATGCCCTGCGGTAATGATTCCTCTGGCATTACGACCTTTACCACAACGATGCTGTCCATAGATCAAATTATTTCGTGGATTGGATTTCACTTGACTGTCTACGGTTCCATTGCGTGTGCTCGGGTTAGAAGTTTTGTATAAATGTATCGCCATGCTATTAAGTATTTTGATTTAAGTTCTTTTCTTTCTAAGAGGTGGAATAGAATAACCCGGTTGAAGCGTAATGATCATACGTCTGTAATGCATTGTATGCCCCATAATAGGTCCCATTCTTCTACCCTTTCCCGGAAGTCGATGACTATTCATAGCTATTACCTTGACACCAAAGAAGAGTTCGACCCAATGCTTTATTTCTGTCCTCGTTGATCCTGATTCGACATTAGAAGTATATTGATTTTTCTCCAATAACCGAATACTTTTGTCTGTAAATACTGCATATTTGATTCCATCCATAAATCTATTTTCTTCCCTATGCCTATGAGTTCTAGTCTCAATAAGAATGCTAGTTCTTACTGTTCATATGTTATGATATGAATATACCACACCAATTCGTTATGTATGGATGATGAGATTCCATTGATACAGAGCCAATTCCAATAGACTTATCGGAGGGTCCCATTGGCGTGCATCCAGTAGGAATTGAACCTACGAATTCGCCAATTATGAGTTGGGCGCTTTAACCATTCAGCCATGGATGCTTAGCGGGGATCCTCGTACATGGTGAATAACCAAATTCCAATTGAAATGAAATCTTTAGGATAAATCAATGCAATTTAGGAGGAATCAATGAAAGGACATCAATTCAAATCCTGGATTTTCGAGTTGAGAGAGATATTGAGAGAGATCAAGAATTCTCACTATTTCTTAGATTCATGGACCCAATTCAATTTAGTGGGATCTTTCATTCACGTTTTTTTCCACCAAGAACGTTTTATAAAACTCTTTGACCCCCGAATTGGGGGTATCCTACTTTCACGCAATTCACAGGGTTCAACAAGCAATCGATATTTCACGATCAAGGGTGTAATACTCTTTGTAGTAGCGGTCCTTATATATCGTATTAACAATCGAAATATGGTCGAAAGAAAAAATCTCTATTTGATAGGGCTTCTTCCTATACCTATGAATTCCATTGGACCCAGAAATGATACATTGGAAGACTCCTTTGGGTCTTCCAATATCAATAGGTTGATTGTTTCGCTCCTGTATCTTCCAAAAGGAAAAAAGATCTCTGAGAGTTGTTTCCTGAATCCGAAAGAGAGTACTTGGGTTCTCCCAATAACTAAAAAGTGTAGCATGCCTGAATCTAACTGGGGTTCGCGGTGGTGGAGGAACTGGATCGGAAAAAAGAGGGATTCTAGTTGTAAGATATCTAATGAAACCGTCGCTGGAATTGAGATCTTATTCAAAGAGAAAGATATCAAATATCTGGAGTTTCTTTTTGTATATTATATGGATGATCCGATTCGAAAGGACCATGATTGGGAATTGTTTGATCGTCTTTCTCTGAGGAAGAGGCGAAATATAATCAACTTGAATTCGGGACCGCTATTCGAAATCTTAGTGAAACACTGGATTTGTTATCTCATGTCTGCTTTTCGTGAAAAAATACCAATTGATGAAGTGGAGGGTTTCTTCAAACAACAAGGGGCTGGGTCAACTATTCAATCAAATGATATTGAGCATGTTTCCCATCTCTTCTCGAGAAACAAGTGGGCTATTTCTTTACAAAATTGTGCTCAATTTTATATGTGGCAATTCCGCCAAGATCTCTTCGTTAGTTGGGGGAAGAATCCGCACGAATCGGATTTTTTGAGGAACGTATCGAGAGAGAATTGGATTTGGTTAGACAATGTGTGGTTGGTAAACAAGGATCGGTTTTTTAGCAAGGTACGGAATGTATCGTCAAATATTCAATATGATTCCACAAAATCTAGTTTCGTTCAAGTAACGGATTCTAACCAATTGAAAGGATCTTCTGATCAATCCAGAGATCATTTGGATTCCATTAGTAAGGAGGATTCGGAATATCACACATTGATCAATCAAAGAGAGATTCAACAACTAAAAGAAAGATCGATTCTTTGGGATCCTTCCTTTCTTCAAACGGAACGAACAGAGATAGAATCAGACCGATTCCCGAAATGCCTTTCTGGATATTCCTCAATGTCCCGGCTATTCACGGAACGTGAGAAGCAGATGATTAATCATCTGCTTCCGGAAGAAATCGAAGAATTTCTTGGGAATCCTACAAGATCCATTCGTTCTTTTTTCTCTGACAGATGGTCAGAACTTCATCTGGGTTCGAATCCTACCGAAAGGTCCACTAGAGATCAGAAATTGTTGAAGAAACAACAAGATCTTTCTTTTGTCCCTTCCAGGCGATCGGAAAATAAAGAAATGGTTAATATATTCAAGATAATTACGTATTTACAAAATACCGTCTCAATTCATCCTATTTCATCAGATCCGGGATGTGATATGGTTCCGAAGGATGAACCGGATATGGACAGTTCCAATAAGATTTCATTCTTGAACAAAAATCCATTTTTTGATTTATTTCATCTATTCCATGACCGGAACAGGGGAGGATACACGTTACACCACGATTTTGAATCAGAAGAGAGATTTCAAGAAATGGCAGATCTATTCACTCTATCAATAACCGAGCCGGATCTGGTGTATCATAAGGGATTTGCCTTTTCTATCGATTCCTACGGATTGGATCAAAAACAATTCTTGAATGAGGTATTCAACTCCAGGGATGAATCGAAAAAGAAATCTTTATTGGCTCTACCTCCTATTTTTTATGAAGAGAATGAATCTTTTTATCGAAGGATCAAAAAAAAATGGGTCCGGATCTCCTGCGGGAATGATTTGGAAGATCCAAAACCAAAGATAGTGGTATTTGCTAGCAACAACATAATGGAGGCAGTCAATCAATATAGATTGATCCGAAATCTGATTCAAATCCAATATAGCACCTATGGGTACATAAGAAATGTATTGAATCGATTCTTTTTAATGAATAGATCCGATCGCAACTTCGAATATGGAATTCAAAGGGATCAAATAGGAAAGGATACTCTGAATCATAGAACTATAATGAAATATACGATCAACCAACATTTATCGAATTTGAAAAAGAGTCAGAAGAAATGGTTTGATCCTCTTATTTTTATTTCTCGAACCGAGAGATCCATGAATCGGGATCCTGATGCATATAGATACAAATGGTCCAATGGGAGCAAGAATTTCCAGGAACATTTGGAACATTTCGTTTCTGAGCAGAAGAGCCGTTTTCAAGTAGTGTTCGATCGATTAGGTATTAATCAATATTCGATTGATTGGTCTGAGGTTATCGACAAAAAAGATTTGTCTAAGCCACTTCGTTTCTTTTTGTCCAAGTCACTTCTTTTTTTGTCCAAGTTGCTTTTCTTTTTGTCTAACTCACTTCCTTTTTTCTTTGTGAGTTTCGGGAATATCCCCATTCATAGGTCCGAGATCTACATCTATGAATTGAAAGGTCCGAACGATCAACTCTGCAATCAGTTGTTAGAATCAATAGGTCTTCAAATCGTTCATTTGAAAAAATTGAAAGCCTTCTTATTGGATGATCATGATACTTCCCAAAAATCGAAATTCTTGATCAACGGAGGAACAATATCACCATTTTTGTTCAATAAGATACCAAAGTGGATGATTGACTCATTCCATACTAGAAACAATCGCAGGAAATCCTTTGATAACACGGATTCCTATTTCTCAATGATATTCCACGATCAAGACAATTGGCTGAATCCCGTGAAACCGTTTCATAGAAGTTCATTGATATCTTCTTTTTATAAAGCAAATCGACTTCGATTCTTGAATAATCCACATCACTTCTCCTTCTATTGTAACAAAAGATTCCCTTTTTATGTGGAAAAGGCCCGTATCAATAATTATGATTTTACGTATGGACAATTCCTCAATATCTTGTTCATTCGCAACAAAATATTTTCTTTGTGCGTCGGTAAAAAAAAACATGCTTTTTGGGGGAGAGATACTATTTCACCAATCGAGTCACAGGTATCTAACATATTCATACCTAACGATTTTCCACAAAGTGGTGACGAAACGTATAACTTGTACAAATCTTTCCATTTTCCAAGTCGATCCGATCCATTCGTTCGTAGAGCTATTTACTCGATCGCAGACATTTCTGGAACACCTCTAACAGAGGGACAAATAATCAATTTTGAAAGAACTTATTGTCAACCTCTTTCAGATATGAATCTATCTGATTCAGAAGGGAAGAACTTGCATCAGTATCTCAATTTCAATTCAAACATGGATTTGATTCACACTCCATGTTCTGAGAAATATTTACCATCCGAAAAGAGGAAAAAACGGAGTCTTTGTCTAAAGAAATGCGTTGAGAAAGGGCAGATGTATAGAACCTTTCAACGAGATAGTGCCTTTTCAACTCTCTCAAAATGGAATCTATTCCAAACATATATGCCATGGTTCCTTACTTCGACAGGGTACAAATATCTAAATTTGATATTTTTAGATACTTTTTCAGACCTATTGCCGATACTAAGTAGCAGTAAAAAATTTGTATCCATTTTTCATGATATTATGCATGGATCAGATATATCATGGCGAATTCTTCAGAAAAAATTGTGTCTTCCACAATGGAATCTGATAAGTGAGATTTCGAGTAAGTGTTTACATAATCTTCTTCTGTCCGAAGAAATGATTCATCGAAAAAATGAGTCACCATCGACACATCTGAGATCGCCAAATGTTCGGGAGTTCCTCTATTCAATCCTTTTCCTTCTTCTTGTTGCTGGATATCTCGTTCGTACACATCTTCTCTTTGTTTCCCGGGCCTCTAGTGAGTTACAGACAGAGTTCGAAAAGGTCAAATCTTTGATGATTCCATCATCTATGATTGAGTTGCGAAAACTTCTGGATAGGTATCCTACATCTGAACCGAATTCTTTCTGGTTAAAGAATCTCTTTCTAGTTGCTCTGGAACAATTAGGAAATTCTCTAGAAGAAATATGGGGTTCTGCTTCTGGCGGCAACATGCTATTGGGTGGTGGTCCCGCTTATGGGGTCAAATCAATACGTTCTAAGAAGAAATATTTGAATATCAATCTCATCGATATAATCGATCTCATAAGTATCATACCAAATCCCATCAATCGAATCACTTTTTCGAGAAATACGAGACATCTAAGTCATACAAGTAAAGAGATCTATTCATTGATAAGAAAAAGAAAAAACGTGAACGGGGATTGGATTGATGATAAAATAGAATCCTGGGTCGCGAACAGTGATTCGATTGATGATGAAGAAAGAGAATTCTTGGTTCAGTTCTCCACTTTAACGACAGAAAAAAGGATTGATCAAATTCTATTGAGTCTGACTCATAGTGATCATTTATCAAAGAATGACTCTGGTTTTCAAATGATTGAACAACCGGGAGCAATTTACTTACGATACTTAGTTGACATTCATAAAAAGTATCTAATGAATTATGAGTTCAATACATCCTGTTTAGCAGAAAGACGGATATCCCTTGCTCATTATCAGACAATTACTTATTCACAAACCTCGTGTGGGGCTAATAGTTTTCATTTCCCATCTCATGAAAAACCCTTTTCGCTCCGCTTAGCCTTATCCCCCTCTAGGGGTATTTTAGTGATAGGTTCTATAGGAACTGGACGATCCTATTTGGTCAAATACCTAGCGACAAACTCCTATGTTCCTTTCATTACGGTATTTCTGAACAAGTTCCTGGATAACAAGCCTAAAGGTTTTCTTATTGATGATATCGACATTGATGCTAGTGACGATATTGATGCTAGTGACGATATTGATGATAGTGACGATATCGATCGTGACCTTGATACGGAGCTGGAGCTGCTAACTATGATGAATGCGCTAACTATGGATATGATGTCGGAAATAGACCGATTTTATATCACCCTTCAATTCGAATTAGCAAAAGCAATGTCTCCTTGCATAATATGGATTCCAAACATTCATGATCTGGATGTGAATAAGTCGAATTACTTATCCCTCGGTCTATTAGTGAACCATCTCTCCAGGGATTGTGAAAGATGTTCCACTAGAAATATTCTTGTTATTGCTTCGACTCATATTCCCCAAAAAGTGGATCCCGCTCTAATAGCTCCGAATAAATTAAATACGTGCATTAAGATACGAAGGCTTCTTATTCCACAACAACGAAAGCACTTTTTCACTCTTTCATATACTAGGGGATTTCACTTGGAAAAGAAAATGTTCCATACTAATGGATTCGGGTCCATAACCATGGGTTCCAATGCACGAGATCTTGTAGCACTTACCAATGAGGCCCTATCAATTAGTATTACACAGAAGAAATCAATTATAGACACTAATACAATTAGATCCGCTCTTCATAGACAAACTTGGGATTTGCGATCCCAGGTAAGATCGGTTCAGGATCATGGGATCCTTTTCTATCAGATAGGAAGGGCTGTTGCACAAAATGTACTTCTAAGTAATTGCCCCATAGATCCTATATCTATCTATATGAAGAAGAAATCATGTAACGAAGGGGATTCTTATTTGTACAAATGGTACTTCGAACTTGGAACGAGCATGAAGAAATTAACGATACTTCTTTATCTTTTGAGTTGTTCTGCCGGATCGGTCGCTCAAGATCTTTGGTCTCTACCCGGACCCGATGAAAAAAATGGGATCACTTCTTATGGACTCGTTGAGAATGATTCTGATCTAGTTCATGGCCTATTAGAAGTAGAAAGCGCTCTGGTGGGATCCTCACGGACAGAAAAAGATTGCAGTCAGTTTGATAATGATCGAGTGATATTGCTTCGTCGGCCCGAACCAAGGAATCCCTTAGATATGATGCAAAACGGATCTTGTTCTATCCTTGATCAGAGATTTCTCTATGAAAAATACGAATCGGAGTTTGAAGAAGGGGAAGGAGAAGGAGCCCTTGACCCGCAACAGGTAGAGGAGGATTTATTCAATCACATAGTTTGGGCTCCTAGAATATGGCGCCCTTGGGGCTTTCTATTTGATTGGATCGAAAGGCCCAATGAATTGGGATTTCCCTATTGGTCCAGGTCATTTCGGGGCAAGCGGATCATTTATGATGAAGAGGATGAGCTTCAAGAGAATGATTCGGAGTTCTTGCAGAGTGGAACCATGCAGTACCAGACACGAGATAGATCTTCCAAAGAACAAGGCCTTTTTCGAATAAGCCAATTCATTTGGGACCCTGCAGATCCACTCTTTTTCCTATTCAAAGATCAGCCCTTTGTCTCTGTGTTTTCACATCGAGAATTATTTGCAGATGAAGAGATGTCAAAGGGGCTTCTTACTTCCCAAACAGATCCTCCTACATCTATATATAAAGGCTGGTTTATCAAGAATACGCAAGAAAAGCACTTCGAATTGTTGATTAATCGCCAGAGATGGCTTAGAACCAATAGTTCATTATCTAATGGATCTTTCCGTTCTAATACTCTATCCGAGAGTTATCAGTATTTATCAAATCTCTTCCTATCTAACGGAGGGCTATTGGATCAAATGACAAAGACATTGTTGAGAAAAAGATGGCTTTTCCCGGATGAAATGAAAATTGGATTCATGTAACAGGAGAAAGATTTCCCATTCCTTAGCCGGAAAGATATGTAGCCATGAAAGAGGGATTAAGTGGAACAGAATTGACTGGGTGGTAGAGTCATGGAAACACTTCTTTCTTCCATATTTTGGACCTTAGCTCCATGGAACAATATGCTACTGCTGAAACATGGAAGAATTGAAATCTTAGATCAAAACACTATGTATGGATGGTATGAACTGCCTAAACAAGAATTCTTGAATAGCGAACAACCAGTTCAGATATTCACGACCAAGAAGTATTGGATTTTCTTTCGGATAGGCCCTGAAAGGAGAAGGAAGGCTGGAATGCCAACAGGCGTCTATTATTGAATTCACCCCACCCGATAGTACCCATTTTGGGAACGTCCAGTGCCAAAGTCACTGAATGGGTAAGTCGCCAATCCCTAAAACGGACTATGTAATGTACTTTATCTGCTGGGTTACGAGCAGGCATTTTACCAGAGGTTTCTAATCTACCTTTGTGTGATTCCTGTTGAAGCATATACTCGGGGGGTGGGTGCAGGGCGGACGGTTTTAAAGCAGACTCCCCATTCATTAGATAGAGAAGATCACCAAGATTTCGTGATCCGCTGCCGAACTTATTCCAATTCCAAGAGCTCGGATCGAATCGGTATTGATATACCGATTCGATCCGAGCTCTCTTATTGAATTGCTCATTCAATGAGCATTCTCAATATTATGCCTTGAAGAGGACTCGAACCTCCACGCTCTTTAGCACGAGATTTTGAGTCTCGCGTGTCTACCATTTCACCACCAAGGCATCTTGAAAGTGAATCGTATTCCATGAATATAATATCTATCTAGTGTGATGTATGGAATATATGGCAAAGGTGGGGTGTTGGAGTATTGCTATTGATCGGTCATGTCATATAGGCCCGAGTCGGACATCCAATTGCTTCGATTTGAATTATCCGGAGGATGCCTTATATATCAAAAAGATGGACAATCAAACCTATTTCTCGATTCAATAGAAGCCAAAAGAGGTGAATAGGGTCCAAAATAAGGAGAGATATGTAAAAAGCAAGTCCGATTACGTCTATTCCTAATCCTAAATGGAATGTAGGGATCCATATGGAAACATAGTATCTATTTAGATACGCTCGAATAACCCCTTCTCATAATGAGAATGTATATCCCTATTCCGGTCTGGTCCGGTATGGAATGAACTTATAATCATGGAATCGACTCGATCATCAGATTATAGATTATAAGTTCATAACCCTAGCCCATTCCCATTTTGGACGGAACAGATCTACTAATTCTTTGATTCCAGTTAGTAAGAGGGATCTTGAACTAAGAAATAGACCCTAGAAGCTAAAAAAGGGTATCCTGAGCAATTGCAATAATTGGGTTCATTGATATTCCTGGTATAGTAGATGCTATCACACATACAATCATACTCAATTCGATGGAATTGTTTGATCTTAAAGGAGATCTTCTATAATTTCGCACGTAAGGGGTTATTTCTTGGTTTCGTCCAGTCATTAATAACTTGATTATTTTTAGATAATAGTAGATAGAAACAACGCTTGTAAGGAGTCCTATTAAAACCAAGAAATATAGGCCTGCCTGCCATCCACACCAGAATAAATAGAGTTTTCCGAAAAAACCTGCTAGTGGAGGAAGACCTCCTAGGGATAAGAGACATAGGGCTAAAGAGAGAGCCAAAAAAGGATCTTTCGTGTATAATCCTGCATAATCTCGAATGTTATCAGTTCCGGTACGTAGACCAAATAATACAATGCAAGCAAAAGTTCCTAGATTCATGGAGATATAGAACAGCATATAAGTTATCATGCTTGCATATCCATCATTTGAGTCTCCAACAATTATTCCAATAATTACATATCCGATTTGACCTATGGACGAATATGCAAGCATACGTTTCATGCTTGTTTGAGTAATAGCAATGAGATTTCCCAATATCATGCTAAGAATAGCTAGGATTTCCAGAAGAAGATGCCATTCGTTTGATGAGAAATAAAAAGGAATATCGAAAATTCGAGTGGCTAAAGCTGAAGCAGCTACTTTCGAAGTAACAGAAAGAAAAGCAACGACTGGAGTGGGAGAGTCAGAGTCGAAAAGAGGATTCCTCACTTCTTTCTCTCATTCAAAACCGTGCATGAGACTTTCATCTCACACGGCTCCTAAGTGATAAAAGAAAGAAGATGAGTTCTTCTTTCTTTTTTGATTACCTTCCTCGCGTATGTATAAGACCGAATCCATTCGATTTCTAAAAAGGATTACTAATCCTTAACTTTTCGAGGAATCCTTCATCAGTGGTTGTGAATGACTGATTTTTTCAATCTTTTCGACCTTGGTTCCGTAGGAGCAAGTCAGAAAGATTGAGAAATAGAACCATCTGATTTGATTCGTTCTCAATAGCCATGAGATGATCATATTAGGGTGATCCTTTTGTCGACGGATGCTCCTATTATACTCGTAGTCTCTGAAGGATGAGAACCAACTATGTAGCATCTACATCGAGAATTCAAGTATTGTATACGTCATTAGTCCGATCCTTTGTAGGAACTACCCGTAATAACGAACTTGCAAAATGGATCTGTTTATCATAAAGAGATTCGTCGTTCCTGACCCTGCTTCACCTTAATTGTTATTTGAACAAGTAAAAGTTCTGTCTTGGTCCGAGTGGGGATAGCATTTCTCTTCTGCATGTCCATGGAGTTTTGAAAAATCCAAACATCTCAGAGATAGATAGAGAGGTAGGAATTTATCGAACGAACCACACTCCTTCGTATACGTCAGGAGTCCATTGATGAGAAGGGGCTGGGGAAAGCTTGAACCCAATTCCTACAGTGATGAATATGAGCGCAATTGAAATTCCTGGGGAGTTATACATTTGTGTATTGATAAGACCATTCACTATTTCTTGAAGCTCGATCTCTCCCCCGGATGAACCATATAGCCAAGAGAAACCATGAACCAGAATAGAAGAGCTTGCCCCACCCATGAGTAAATATTTCATAGTAGCCTCATTAGACCGTACATCTTTCTTGGTATATCCAGATAATAGGTAGGAGCATAAACTGAAACATTCTGGAGCTACAAAGATAGTTATTAAATCGTTAGCACCGCATAAAAACATTCCTCCTAGAGTAGCTGTTAATACGAATAAGAGAAACTCTGTTATAGCCATTTCTGTACATTCAACGTACTCTACGGATAGAGGAATACATAGAGTTGAACATAGTAAAATAAGAAATTGAAAGATTTCGTTGAAATTGTTCGTTTGGAAATTTCCCGAAAAGCTAATCATAGGTTCTTCTCTCCATCGGAACAATAGGGCCGTTATGCTCATTACTAAACTTGTTGAAGAGATGAAATATAACCAAGGTATATCTTTTTGATCAGAGGTTGAATCGATCATCAGAAGAAGAATTAGGCCAAAAATTAGGATACACTCTGGGAAAATAAAACTTCCATCGAAGAGAAGCAAATGAAAGGCTTTCATAAAAATTCTCGTAGAATCGAGAATGAAGTTTTCATTCTGTACATGCCAGATCATGAATTAGTAACTGCATCCATTTCCAAAAAAATCCCAATTGTTTCGAACTTTCTATTTTTGGAATGGAATATTTACGGAATCCCCATGAATAGGATCAAACCTTATTCCATGGTATTTACATGAGGTTCCTCTTTCTTATTCTTAAGCAAGTCCCCGAGAGGGCTTAGTTGATCCATGATTTATCTTTCATCTTTCGTTTCCTTTTCGTTTGTTTCGAGAAATATATCGATCAATTCCGATTCTTTCTTTTTCTCTTGATTCTTTTCCGATCGAGATGTATGGATCCATGGATCTATGTGTCTATTCCATGGATCTATCTGTCTATATATAGATCCTCTTTATGGATTAACGAAAATGTGCAAAAGCTCTATTTGCCTCTGCCATTCTATGAGTCTCTTCCTTTTTGCGTATGGCCTCGCCACTCCCTTTGGCAGCATCCACTAATTCGGAACTTAATTTGAAAGCCATATTTCGACCCGGACGTTTTCGGGATGCCGCTAATAACCAACGAATGGCAAGTGCTTTTCCTTGTGTGGATCCTATTTCAATGGGAACTTGATGAGTCGATCCACCTACACGTCTTGCTTTTACTGCTATATCGGGAGTTACTCCACGTATTGCTTGACGTAAAACAGATAGTGGATTTGTTTCTGTCTTTTGTTGAATCTTTTTCATGGCTCGATAGATAATTTGATAAGCCAATGATTTTTTTCCGTGTTTCAGAATACGGTTAACCAACATATTAACTAATCGATTACGATAAATTGGATCAGATTTTGCAGTTTTTTCTTTTGCAGTACCTCGACGTGACATGAGCGTGAAAGAGGTTCAAGAATCAGTTTTCTTTTTATAAGGGCTAAAATCACTTATTTTGGCTTTTTTACCCCATATTGTAGGGTGGATCTCGAAAGATATGAAAGATCTCCCTCCAAGCCGTACATACGACTCTCATCGAATACGGCTTTCCACAGAATTCTATATGTCTCTATGAGATCGAGTATGGAATTCTGTTTACTCACTTTAAATTGAGTATCCGTTTCCCTCCTTTTCCTGCTAGGATTGGAAATCCTGTATTTTACATATCCATACGATTGAGTCCTTGGGTTTCCGAAATAGTGTAAAAATAAAAAGAAGTGCTTCGAATCATTGCTATTTGACTCGGACCTGTTCTAAAAAAGTCGAGGTATTTCGAATTCTTTGTTGACAAGGACAAAGTCAGGGAAAACCTCTGAAATTATTTCAATATTGGACCTTGGACATATAATAGTTCCGAATCGAATCTCTTTAGAAAGAAGATCTTTTGTCTCATGGTAGCCTGCTCCAGTCCCCTTACGAAACTTTCGTTATTGGGTTAGCCATACACTTCACATGTTTCTAGCGATTCACATGGCATCATCAAATGATACAAGTCTTGGATAAGAATCTACAACGCACTAGAACGCCCTTGTTGACGATCCTTTACTCCGACAGCATCTAGGGTTCCTCGAACAATGTGATATCTCACACCGGGTAAATCCTTAACCCTTCCCCCTCTTACTAAGACTACAGAATGTTCTTGTGAATTATGGCCAATACCAGGTATATAAGCAGTGATTTCAAATCCAGAGGTTAATCGTACTCTGGCAACTTTACGTAAGGCAGAGTTTGGTTTTTTGGGGGTGATCGTGGAAAAGTTGACAGATAAGTCACCCTTACTGCCACTCTACAGAACCGTACATGAGATTTTCACCTCATACGGCTCCTCGTTCAATTCTTTCGAAGTCATTGGATCCTTTTCCTCGTTCGATAATCTCCTCCTTTCTTCCACTCCGTCCCGAAGAGTAACTAGGACCAATTTAGTCACGTTTTCATGTTCCAATTGAACACTTTCCATTTTTCTTTTTGATTATTCTCAAAGGAGAAGATTATTCTCTTTACCAAACATATGCGGATCCAATCACGATCTTATAATAAGAACAAGAGATCTTTCTCGATCAATCCCTTTGCCCCTCATTCTTCGAGAATCAGAAAGATCCTTTTCAAGTTTGAATTTGTTCATTTGGAATCTGGGCTCTTCTACTTCATTTTTATTTACTTA-TTTTTTTTTTATTTAATATTGAATATTTTTTAATATTTTCCCTCTCTTTTTTATATCATTCCTTAAGTCCCATAGGTTTGATCCTGTAGATTTTGACTAATTTTCTCATTGAGCGAGGGGTACGAAATAAATCAGATTGATTTTTCGATCAAAAGTATTATGTGAAATCTTCGATTTTTCTTCTTCCTCTATCCCTATCCCATAGGTACAGTGTTTGAATCAATAGAGAACCTTTTCTTCTGTATGAATCGATATTATTACATTCCAATTCCTTCCCGATACCTCCCAAGGAAAATCTCGAATTGGATCCCAAATTGACGGGTTAGTGTGAGCTTATCCATGGGGTTATGCACTCTTCTAATAGGAATCCATTTTCTGAAAGATTCTGGCTTTCGTGCTTTGGTGGGTCTCCGAGATCCTTTCGATGACCTATGTTTGTTGAAGGGATATCTATATAATCTGATCGATTGCGTAAAGCCCGCGGTAGCAACGGAACCGGGGAAAGTATACAGAAAAGACAGTTCTTTTCTATTCTATTAGTATTTTCTATTAGATTAGTATTAGTTAGTGATCCCGGCTTAGTGAGTCCTTTCTTCCGTGATGAACTGTTGGCATCAGTCCTACATTTTGTCTCTGTGGACCGAGGAGAAAGGGGGCTCGGCGGGAAGAGGATTGTACCATGAGAGAAGCAAGGAGGTCAACCTCTTTCAAATATACAACATGGATTCTGGCAATGCAATGTAGTTGGACTCTCATGTCGATCTGAATGAATCATCCTTTCCACGGAGGTAAATCTTTGCCTGTTAGGCAAGAGGATAGCAAGTTACAAATTCTGTCTCGGTAGGACATGTATTTCTATTACTATGAAAATCATAAATGAAGTAGTTAATGGTGGGGTTACCATTATCCTTTTTGTAGTGACGCATCTTGTATGTGTTCCTAAGAAAAGGAATTTGTCCATTTTTCGGGGTCTCAAAGGGGCATGAAAACACATAAGAACTCTTGAATGGAAATGGAAAAGAGATGTAACTCCAGTTCCTTCGGAAATGGTAAGATATTTGGCGCAAGAAGAGGGGGTTGATCCGTATCATCTTGACTTGGTTTTGCTTCCTCTATTTTTTTAAGAATACCGAGTCGGGTTCTTCTCCTACCTGTATCGAATAGAACATGCTGAGCCAAATCTTCTTCATGTAAAACCTGCTTGATTTAGATCGGGAAAATCGTGCGGTTTTATGAAACCATGTGCTATGGCTCGAATCCGTAGTCAATCCTATTTCCGATAGGGGCAGTTGACAATTGAATCCGATTTTTCCCATTATTTTCATATCCGTAATAGTGCGAAAAGAAGGCCCGGCTCCAAGTTGTTCAAGAATAGTGGCGTTGAGTTTCTCGACCCTTTGCCTTAGGATTAGTCAGTTCTATTTCTCGATGGAAGCAGAGAAGGGATATAACTCAGCGGTAGAGTGTCACCTTGACGTGGTGGAAGTCATCAGTTCGAGCCTGATTATCCCTAAACCCAATGTGAGTTTTTCTATTTTGACTTGCTCCCCCGCCGTGATTGAATGAGAATGGATAAGAGGCTCGTGGGATTGACGTGAGGGGGCAGGGATGGCTATATTTCTGGGAGCGAACTCCGGGCGAATATGAAGCGCATGGATACAGGTTATGCCTTGGAATGAAAGACAATTCCGAATCCGCTTTGTCTACGAACAAGGAAGCTATAAGTAATGCAACTATGAATCTCATGGAGAGTTCGATCCTGGCTCAGGATGAACGCTGGCGGCATGCTTAACACATGCAAGTCGGACGGGAAGTGGTGTTTCCAGTGGCGGACGGGTGAGTAACGCGTAAGAACCTGCCCTTGGGAGGGGAACAACAGCTGGAAACGGCTGCTAATACCCCGTAGGCTGAGGAGCAAAAGGAGGAATCCGCCCGAGGAGGGGCTCGCGTCTGATTAGCTAGTTGGTGAGGCAATAGCTTACCAAGGCGATGATCAGTAGCTGGTCCGAGAGGATGATCAGCCACACTGGGACTGAGACACGGCCCAGACTCCTACGGGAGGCAGCAGTGGGGAATTTTCCGCAATGGGCGAAAGCCTGACGGAGCAATGCCGCGTGGAGGTAGAAGGCCCACGGGTCGTGAACTTCTTTTCCCGGAGAAGAAGCAATGACGGTATCTGGGGAATAAGCATCGGCTAACTCTGTGCCAGCAGCCGCGGTAATACAGAGGATGCAAGCGTTATCCGGAATGATTGGGCGTAAAGCGTCTGTAGGTGGCTTTTTAAGTCCGCCGTCAAATCCCAGGGCTCAACCCTGGACAGGCGGTGGAAACTACCAAGCTGGAGTACGGTAGGGGCAGAGGGAATTTCCGGTGGAGCGGTGAAATGCGTAGAGATCGGAAAGAACACCAACGGCGAAAGCACTCTGCTGGGCCGACACTGACACTGAGAGACGAAAGCTAGGGGAGCGAATGGGATTAGATACCCCAGTAGTCCTAGCCGTAAACGATGGATACTAGGCGCTGTGCGTATCGACCCGTGCAGTGCTGTAGCTAACGCGTTAAGTATCCCGCCTGGGGAGTACGTTCGCAAGAATGAAACTCAAAGGAATTGACGGGGGCCCGCACAAGCGGTGGAGCATGTGGTTTAATTCGATGCAAAGCGAAGAACCTTACCAGGGCTTGACATGCCGCGAATCCTCTTGAAAGAGAGGGGTGCCTTCGGGAACGCGGACACAGGTGGTGCATGGCTGTCGTCAGCTCGTGCCGTAAGGTGTTGGGTTAAGTCCCGCAACGAGCGCAACCCTCGTGTTTAGTTGCCATCGTTGAGTTTGGAACCCTGAACAGACTGCCGGTGATAAGCCGGAGGAAGGTGAGGATGACGTCAAGTCATCATGCCCCTTATGCCCTGGGCGACACACGTGCTACAATGGCCGGGACAAAGGGTCGCGATCCCGCGAGGGTGAGCTAACTCCAAAAACCCGTCCTCAGTTCGGATTGCAGGCTGCAACTCGCCTGCATGAAGCCGGAATCGCTAGTAATCGCCGGTCAGCCATACGGCGGTGAATTCGTTCCCGGGCCTTGTACACACCGCCCGTCACACTATGGGAGCTGGCCATGCCCGAAGTCGTTACCTTAACCGCAAGGAGGGGGATGCCGAAGGCAGGGCTAGTGACTGGAGTGAAGTCGTAACAAGGTAGCCGTACTGGAAGGTGCGGCTGGATCACCTCCTTTTCAGGGAGAGCTAATGCTTGTTGGTATTTTGGTTTGACACTGCTTCACACCCAAAAAGAAGGGAGCTACGTCTGAGTGAAACTTGGAGATGGAAGTCTTCTTTCGTTTCTCGACGGTGAAGTAAGACCAAGCTCATGAGCTTATTATCCTAGGTCGGAACAAGTTGATAGGATCCCCCTTTTTACGTCCCCATGCCCCCCCGTGTGGCGACATGGGGGCGAAAAAAGGAAAGAGGGGGATGGGGTTTCTCTCGCTTTTGGCATAGCGGGCCCCCAGTGGGAGGCTCGCACGACGGGCTATTAGCTCAGTGGTAGAGCGCGCCCCTGATAATTGCGTCGTTGTGCCTGGGCTGTGAGGGCTCTCAGCCACATGGATAGTTCAATGTGCTCATCAGCGCCTGACCCTGAGATGTGGATCATCCAAGGCACATTAGCATGGCGTACTCCTCCTGTTCGAACCGGGGTTTGAAACCAAACTCCTCCTCAGGAGGATAGATGGGGCGATTCAGGTGAGATCCAATGTAGATCCAACTTTCGATTCACTCGTGGGATCCGGGCGGTCCGGGGGGGACCACCGCGGCTCCTCTCTTCTCGAGAATCCATACATCCCTTATCAGTGTATGGACAGCTATCTCTCGAGCACAGGTTTAGGTTCGACCTCAATGGGAAAAAAATGGAGCACCTAACAACGCATCTTCACAGACCAAGAACTACGGGATCACCCTTTCATTCTGGGGTGACGGAGGGATCGTACCATTCGAGCCGTTTTTTTTTCATGCTTTTCCCGGAGGTCTGGAGAAAGCTGCAATCAATAGGATTTCGCTAATCCTACCTTCCCGAAAGGAAGAGCGTGAAATTCTTTTTCCTTTCCGAAGGGACCAGGAGATTGGATCTAGCCGTAAGAAGAATGCTTGGTATAAATAACTCACTTCTTGGTCTTCGACCCCCTCAGTCACTACGAACGCCCCCGATTAGTGCAATGGGATGTGTCTATTTATCTATCTCTTGACTCGAAATGGGAGCAGGTTTGAAAAAGGATCTTAGAGTGTCTAGGGTTGGGCCAGGAGGGTCTCTTAACGCCTTCTTTTTTCTTCTCATCGGAGTTATTTCACAAAGACTTGCCATGGTAAGGAAGAAGGGGGAAACAAGCACACTTGGAGAGCGCAGTACAACGGAGAGTTGTATGCTGCGTTCGGGAAGGATGAATCGCTCCCGAAAAGGAATCTATTGATTCTCTTCCAATTGGTTAGACCGTAGGTGCGATGATTTACTTCACGGGCGAGGTCTCTGGTTCAAGTCCAGGATGGCCCAGCTGCGCCAGGGAAAAGAATAGAAGAAGCATCTGACTCCTTCATGCATGCTCCACTTGGCTCGGGGGGATATAGCTCAGTTGGTAGAGCTCCGCTCTTGCAATTGGGTCGTTGCGATTACGGGTTGGATGTCTAATTGTCCAGGCGGTAATGATAGTATCTTGTACCTGAACCGGTGGCTCACTTTTTCTAAGTAATGGGGAAGAGGACCGAAACATGCCACTGAAAGACTCTACTGAGACAAAGATGGGCTGTCAAGAACGTAGAGGAGGTAGGATGGGCAGTTGGTCAGATCTAGTATGGATCGTACATGGACGGTAGTTGGAGTCGGCGGCTCTCCTAGGGTTCCCTCATCTGGGATCCCTGGGGAAGAGAATCAAGTTGGCCCTTGCGAACAGCTTGATGCACTATCTCCCTTCAACCCTTTGAGCGAAATGCGGCAAAAGGAAGGAAAATCCATGGACCAACCCCATCATCTCCACCCCGTAGGAACTACGAGATCACCCCAAGGACGCCTTCGGCATCCAGGGGTCACGGACCGACCATAGAACCCTGCTCAATAAGTGGAACGCATTAGCTGTCCGCTCTCAGGTTGGGCAGTAAGGGTCGGAGAAGGGCAATCACTCATTCTTAAAACCAGCGTTCTTAAGACCAAAGAGTCGGGCGGAAAAGGGGGGAAAGCTCTCCGTTCCTGGTTCTCCTGTAGCTGGATCCTCCGGAACCATAAGAATCCTTAGTTAGAATGGGATTCCAACTCAGCACCCCTTGAGTGAGATTTTGAGAAGAGTTGCTCTTTGGAGAGCACAGTACGATGAAAGTTGTAAGCTGTGTTCGGGGGGGAGTTATTGTCTATCGTTGGCCTCTATGGTAGAATCAGTCGGGGGACCTGAGAGGCGGTGGTTTACCCTGCGGCGGATGTCAGCGGTTCGAGTCCGCTTATCTCCAACTCGTGAACTTAGCCGATACAAAGCTATATGATAGCACCCAATTTTTCAGATTCGGCGGTTCGATCTATGATTTATCATTCATGGACGTTGATAAGATCCTTCCATTTAGCAGCACCTTAGGATGGCATAGCCTTAAAGTGAAGGGCGAGGTTTAAACGAGGAAAGGCTTACGGTGGATACCTAGGCACCCAGAGACGAGGAAGGGCGTAGTAAGCGACGAAATGCTTCGGGGAGTTGAAAATAAGCATAGATCCGGAGATTCCCGAATAGGTCAACCTTTCGAACTGCTGCTGAATCCATGGGCAGACAAGAGACAACCTGGCGAACTGAAACATCTTAGTAGCCAGAGGAAAAGAAAGCAAAAGCGATTCCCGTAGTAGCGGCGAGCGAAATGGGAGCAGCCTAAACCGTGAAAACGGGGTTGTGGGAGAGCAATACAAGCGTTGTGCTGCTAGGCGAAGCGGCGTAGTGAGTGCTGCACCCTAGATGGCGAAAGTCCAGTAGCCGAAAGCATCACTAGCTTACGCTCTGACCCGAGTAGCATGGGACACGTGGAATCCCGTGTGAATCAGCAAGGACCACCTTGCAAGGCTAAATACTCCTGGGTGACCGATAGCGAAGTAGTACCGTGAGGGAAGGGTGAAAAGAACCCCCATCGGGGAGTGAAATAGAATATGAAACCGTAAGCTCCCAAGCAGTGGGAGGAGCCCGGGGCTCTGACCGCGTGCCTGTTGAAGAATGAGCCGGCGACTCATAGGCAGTGGCTTGGTTAAGGGAACCCACCGGAGCCGTAGCGAAAGCGAGTCTTCATAGGGCAATTGTCACTGCTTATGGACCCGAACCTGGGTGATCTATCCATGACCAGGATGAAGCTTGGGTGAAACTAAGTGGAGGTCCGAACCGACTGATGTTGAAGAATCAGCGGATGAGTTGTGGTTAGGGGTGAAATGCCACTCGAACCCAGAGCTAGCTGGTTCTCCCCGAAATGCGTTGAGGCGCAGCAGTTGACTGGACATCTAGGGGTAAAGCACTGTTTCGGTGCGGGCCGCGAGAGCGGTACCAAATCGAGGCAAACTCTGAATACTAGATATGATCTCAAACAGGGGTCAAGGTCGGCCAGTGAGACGATGGGGGATAAGCTTCATCGTCGAGAGGGAAACAGCCCGGATCACCAGCTAAGGCCCCTAAATGACCGCTCAGTGATAAAGGAGGTAGGGGTGCAGAGACAGCCAGGAGGTTTGCCTAGAAGCAGCCACCCTTGAAAGAGTGCGTAATAGCTCACTGATCGAGCGCTCTTGCGCCGAAGATGAACGGGGCTAAGCGATCTGCCGAAGCTGTGGGATGTAAAAATACATCGGTAGGGGAGCGTTCCGCCTTATAGGAACCACTCGCGCGAGCAGTGGTAGACGAAGCGGAAGCGAGAATGTCGGCTTGAGTAACGCAAACATTGGTGAGAATCCAATGCCCCGAAAACCTAAGGGTTCCTCCGCAAGGTTCGTCCACGGAGGGTGAGTCAGGGCCTAAGATCAGGCCGAAAGGCGTAGTCGATGGACAACAGGTGAATATTCCTGTACTACCCCTTGTTGGTCCGAGGGACGGAGGAGGCTAGGTTAGCCGAAAGAGATGGTTATCGGTTCAAGGACGTAAGGTGACCCTGCTTTTTCAGGGTAAGAAGGGGTAGAGAAAATGCCTCGAGCCAATGTTCGAGTACCAGGCGCTACGGCGCTGAAGTAACCCATGCCATACTCCCAGGAAAAGCTCGAACGACCTTCAACAAAAGGGTACCTGTACCCGAAACCGACACAGGTGGGTAGGTAGAGAATACCTAGGGGCGCGAGACAACTCTCTCTAAGGAACTCGGCAAAATAGCCCCGTAACTTCGGGAGAAGGGGTGCCTCCTCACAAAGGGGGTCGCAGTGACCAGGCCCGGGCGACTGTTTACCAAAAACACAGGTCTCCGCAAAGTCGTAAGACCATGTATGGGGGCTGACGCCTGCCCAGTGCCGGAAGGTCAAGGAAGTTGGTGACCTGATGACAGGGGAGCCGGCGACCGAAGCCCCGGTGAACGGCGGCCGTAACTATAACGGTCCTAAGGTAGCGAAATTCCTTGTCGGGTAAGTTCCGACCCGCACGAAAGGCGTAACGATCTGGGCACTGTCTCGGAGAGAGGCTCGGTGAAATAGACATGTCTGTGAAGATGCGGACTACCTGCACCTGGACAGAAAGACCCTATGAAGCTTTACTGTTCCCTGGGATTGGCTTTGGGCCTTTCCTGCGCAGCTTAGGTGGAGGGCGAAGAAGGCCCCCTTCCGGGGGGGCCCGAGCCATCAGTGAGATACCACTCTGGAAGAGCTAGAATTCTAACCTTGTGTCAGGACCTACGGGCCAAGGGACAGTCTCAGGTAGACAGTTTCTATGGGGCGTAGGCCTCCCAAAAGGTAACGGAGGCGTGCAAAGGTTTCCTCGGGCCGGACGGAGATTGGCCCTCGAGTGCAAAGGCAGAAGGGAGCTTGACTGCAAGACCCACCCGTCGAGCAGGGACGAAAGTCGGCCTTAGTGATCCGACGGTGCCGAGTGGAAGGGCCGTCGCTCAACGGATAAAAGTTACTCTAGGGATAACAGGCTGATCTTCCCCAAGAGCTCACATCGACGGGAAGGTTTGGCACCTCGATGTCGGCTCTTCGCCACCTGGGGCTGTAGTATGTTCCAAGGGTTGGGCTGTTCGCCCATTAAAGCGGTACGTGAGCTGGGTTCAGAACGTCGTGAGACAGTTCGGTCCATATCCGGTGTGGGCGTTAGAGCATTGAGAGGACCTTTCCCTAGTACGAGAGGACCGGGAAGGACGCACCTCTGGTGTACCAGTTATCGTGCCCACGGTAAACGCTGGGTAGCCAAGTGCGGAGCGGATAACTGCTGAAAGCATCTAAGTAGTAAGCCCACCCCAAGATGAGTGCTCTCCTATTCCGACTTCCCCAGAGCCTCCGGTAGCACAGCCGAGACAGCGACGGGTTCTCTGCCCCTGCGGGGATGGAGCGACAGAAGTTTTGAGAATTCAAGAGAAGGTCACGGCGAGACGAGCCGTTTATCATTACGATAGGTGTCAAGTGGAAGTGCAGTGATGTATGCAGCTGAGGCATCCTAACAGACCGGTAGACTTGAACCTTGTTCCTACATGACCCGATCAATTCGATCAGGCACTCGCCATCTATTTTCATTGTTCAACTCTTTGACAACATGAAAAAACCAAAAGCTCTGCCCTCCCTCTCTATCTATCCAAGGGATGGAAGGGCAGAGGCCTTTGGTGTCCCCTCCAGTCAAGAATTGGGGCCTCACAATCACTAGCCAATATGCTTTTCTCTCATGCCTTTCTTCGTTCATGGTTCGATATTCTGGTGTCCTAGGCGTAGAGGAACCACACCAATCCATCCCGAACTTGGTGGTTAAACTCTACTGCGGTGACGATACTGTAGGGGAGGTCCTGCGGAAAAATAGCTCGACGCCAGGATGATAAAAAGCTTAACACCCCTCATTCTTATTACTTTTTCATATTGAAAAAGAAATAAAAAAATGAAAAAATGAAAAGGTCGTCTTATTCAAAACCCCAATCATGACATCCCTTCTCTCCCACTTCACACCTCGGAACGCACCGTTCTTATAGAGATAAACGCGCTTTCACATCTTCTTAACCCGAAATGGCTGGGGAGAGGAAAGGTTCCTTTTTTTGAGGGTACTCCCGGGAACAGATCCAGTGGAGACGGGGTGGGGCCTGTAGCTCAGAGGATTAGAGCACGTGGCTACGAACCACGGTGTCGGGGGTTCGAATCCCTCCTCGCCCACAACCGGCCCAAAAGGGAAGGACCTTTCCCTCTGGGGGTAGGAAAATCATGATCGGGATAGCGGACCAAAAGCTATGGAACTTGGGTGTGGGTCTTTTGTCGAAATGGAATGGCCTTACTTTTTCTTTTTATTTATTATTTATCGTTAATGGTAGAATCATTACACATAGTATGCCCGGCCCATTAGCGTATTTTTTTGTTTTACGCCCCGTAACTCTTCCTCAGCCAGGCTTGGGCAGAATAGCAGAGCAAGTACAAGTATTAGTAGCATAACAAAAAAGCCTTCCTCGTCATTAATATGTTTGCTCGCGTGGCCTCTCGGGAGAATCGATGACTGCATCTTTGATGCACTGCTAGTACTAGTACATCTGAGAATTCTTAATTGGCTAGTTGTAAATAGCCCCAGGGTTATGGAACAAAGGATTATCCCGGACCTACACCGAGGTATTGATGGTGATTCTCAAATATCGCAGAACAGAATGTGATACGATGAGATAGAATGCAATAGAAACAAAGACAGGGAAGGGGTTACCTACTTTTAACGGTCAAAGCGAGCTCTTTCATTCTGAATTAAAGAATTCAGAATGAATCAAATCTCCCCAAGTAGGATTCGAACCTACGACCAATCAGTTAACAGCCGACCGCTCTACCACTGAGCTACTGAGGAACAACGGGAGATTAGATCTCATAGAGTTCAATTCCCGTTCTCAACCCATGACCAATATGAGCTCGAAGCTTCCTTCGTAACTCCCGGAACTTCTTCGTAGTGGCTCCCTTCCATGCCTCATTTCATAGGGAACCTCAAAGTGGCTCTATTTCATTATATTCCATCCATATCCCAATTCCATTCATTTAATATCCCTTTGGTGTCATTGACATAACAGATGTCGTTTCTAGTCTATCTCTTTATATGGAAAGTTAAACAATCATCATATAATAATCCAGAAATTGCAATAGAAAAGAAAAAGGAGGTTTGTGATGATTTTTAAATCTTTTCTACTAGGTAATCTAGTATCCTTATGCATGAAGATAATCAATTCGGTCGTTGTGGTCGGACTCTATTATGGATTTCTGACCACATTCTCCATAGGGCCCTCTTATCTCTTCCTTCTCCGAGCTCAGGTTATGGAAGAAGGAGAAGAAGGAACCGAGAAGAAGGTATCAGCAACAACTGGTTTTATTACGGGACAGCTCATGATGTTCATATCGATCTATTATGCGCCTCTGCATCTAGCATTGGGTAGACCTCATACAATAACTGTCCTAGCTCTACCCTATCTTTTGTTTCATTTCTTCTGGAACAATCACAAACACTTTTTTGATTATGGATCTACTACCAGAAATTCAATGCGTAATCTCAGCATTCAATGTGTATTCCTGAATAATTTCATTTTTCAATTATTCAACCATTTCATTTTACCAAGTTCAATGTTAGCCAGATTAGTCAACATTTATATGTTTCGATGCAACAACAAGATGTTATTTGTAACAAGTAGTTTTGTTGGTTGGTTAATTGGTCACATTTTATTCATGAAATGGCTTGGATTGGTATTAGTCTGGATACGGCAAAATCATTCTATTAGATCAAATGTACTTATTCGATCTAATAAGTACCTTGTGTCAGAATTGAGAAATTCTATGGCTCGGATCTTTAGTATTCTCTTATTTATTACCTGTGTCTACTATTTAGGCAGAATACCGTCACCCATTCTTACTAAGAAACTGAAAGAAACCTCAAAAACGGAAGAAATAGATGTAGAAATAGAAACAACTTACGAAACGAAGGGGACTAAACAGGAACAAGAGGGATTCACCGAAGAAGATCCTTCTTCTTCCCTTTTTTCGGAAGA---------------------------AAAGGAGGATCCGGACAAAATCGATGAAACCGAAGAGATCCGAGTGAATGGAAAGGAAAAAACAAAGGATGAATTCCACTTTCACTTTAAAGAGACATGCTATAAAAATAGCCCAATTTATGAAGCTTCTTATCTGGATGGGAATCAAGAAAATTCGAAGTTCAAAATACTTGAAGATAAAAATAAAGAAAAAAATAAAGTCAAAAAGGAATATAAAATAAGTAGTAAATTAATAAAAAGATTGATACATAAGATAAATACACAAAAAGGTAGGAAGAGATGCGCCCACCCCCTACATATTTGATACCTTCTCCTACAAAGAAACTCATGACACCAACTCCATTCGTAATTCCATCAATAACTCGTCTATCAAAAAAATGAGTTAATTCAGCCAATCCTCTTATACCCCCAGTTAAGGATGTTGCATAAAAAGAATCTATGTAACCACGATTATATGACCAATCATATATGGCATTTCTTATTTTGTCCCAAAAAATTTTCTTAGATCCTATTTTAATTTTAACAAAAAAATTAATTAAATAAAAATTTTGCAAAGACGAATAAATGGGTTTATACAAAAAGAGCGCTATAAATATTCCAAAATAGGCTATACTAACTGAAAAAATTGCATCTTTTACAAATTCATACCAATCCAGAAAATCTTTCGAATTTTGATGTAAAAGATTTACAGACGGAGTTAGCCATTTTGATAATATATCCAAATCCATTCCTTTTTGATTGAAAGGAATTCCTATGAATCCAACAAACAAAGTAAATAGGACCAATACAAGTATAGGAAATAACATAGTATTATCTGATTCATAAGGATACGAATAAGTGTTCTTATTACCAAAATAGGTAATAGTCATAAAAGGTCGTGTCATTTTTCTTACATTGTCATCAATTCGATATGTCTGCTTCAAAAAAAAAGAAAGACTTTCATTATTATTCATTCTTAATAAGGTTAATAAACGAACACTTTTGTTAATTGTTTTCGAACCTACTTTACCCCATAGAGGGATTGAACAAAGTGAAGTACTTTTTTTTCCATTGTAATTTTGAAAATGAACATTTAAATGTCCCTCAAAAGTAAGTAAATAGATCCGAAACATATAAAATGCAGTTAATCCTGCTGTGGACCAAGCTATTATTGCGAAAATCGGTAAATACAACCAACTCTCATTAAGAATTTCATCTTTGGACCAAAAACAAGCAAGGGGTGGAATACCACAAAGAGAAAGTGTGCCTAATAAAAAAGCAGTTTTTGTAATTGGCACATGTTTTGTTAAACCCCCCATAAGAACCATATTCTGACTTTTATCTGGAGAATATCCAACAACAGTTTCCATTGAATGAATAACTGATCCAGATCCTAAAAACAATAATGCTTTTGAATAAGCATGAGTAATTAAATGAAATAAAGCAGTTCGATAAGACCCCATACCTAGAGCTAACATCATATACCCCAATTGAGACATTGTAGAATAAGCTAAACCTCTCTTAATGTCTTTTTGAGCAAGAGCTAAAGTAGCTCCTAAAAATACTGTTATTATACCTATCAAAGAGATTAAATTCATTATATAAGGTATGACTATGAAAAGAGGAAGAAGCCGAGCTACAAGAAAAATTCCCGCTGCTACCATAGTAGCAGCATGTATAAGAGCCGAAATAGGAGTGGGCCCCTCCATGGCATCGGGTAACCATACGTGAAGAGGGAATTGTGCAGATTTAGCAACTGCACCGGCAAATAATAGAACGGCACACAAAATAACAAATAAAATATTGACCTCATTATTATAAATCAAGTTATTAAATATTTCGAATAAATCCCAAAATTCGAAACTACCTGTTATCCAATAAAACCCTAAAATTCCTAATAATAACCCAAAATCTCCTACTCGATTAGTTACAAACGCTTTTTGAGAAGCATTTGCCGCAGCAGGTCGTGTAAACCAAAATCCTATTAATAGATACGAACACATTCCGACTAATTCCCAAAAAATATAAATTTGTATCAAATTAGAACTAGTAACTAATCCCAACATGGAAGTACTGAAAAAACTCATATAAGAAAAAAATCTCAAATATCCTTGATCATGAGACATATAATTATCACTATAAATAAGAACCATAATTCCAACAGTAGTGATTAATATTAACATGATAGAAGTAAGTGGATCGATCAAATAGCCGAATTCTAAAGAAAAATCATTATTGATAATCCAAGACCATACATATTGATATATGGAACTCCCATTTATTTGCTGAATAGACAGATCAATCGACAAAATCATGGCTATACTTAACAATAAAACACTCTGAAAAGCCCACATACGACGAAGATTTTTTGTTGCCTTTGGAAAAAGAAGAAGCCCCACTCCTATTAACACAGGTACTGGAAGTGGAACAAACGGTATGATCCACGCATATTGATATGTATGTTCCAT-AAAAAAAAGTTTTTTATTCTTAATTGTTTTCGATTCACCAAATCTTATCTCTTTCAAAAGGGTTAATAAAAAAAAAAATCAAGATATCTACTAACTTAAACTAACTAAAATATAATTTTAGAATTTTCTATTTTTACTTATTCTGAGTATTTCCTAAAGACTTCAAATATTCAAATCAAGAAGTCATAATTGGTCAAATAAAATGACTAAGTTACTAGTAAAAAGTGAATACTTAGTTATTAAGTAAGATATTGATGAAGATGCC-AAAAAAAAAAATTCAATTATTATTACTATTACAACAATTTATATCTATAGAGCAAGGATAAATAAAACCCTAAAACAGAGTACTTGATTCTGATATGAATCATAGGATCAACTAAAATTAATAACTTGGCCCAATGAAACAAGAACTTCCCCCCCCTTTTTTTTTTATTTTAGTTAGTTTATTCAAAATAATTAACTAATTTATTATGGAATTGATTAATTGATTTCCATTTCAATAAAAGACATTTATAGGATATAGGAAAGGCTACAATATCCGTCACTTTAAATAGAAAATTAACTTTATTTTCTATCTATTTAATTTATTTGAAAATAGAAAATAAATAAATGAAAATAGAAAATAAATAAAAAATTACTAAAATTTCGTTTTAGCAAACTATGTATACCTTAATTAATTATTTATTATAGTTAGTAATTAATTACTATATTAGTATTAGTTTCATTCGAATTTGAAAATTTCAATTATATTAGGCGTATTCTTTCCTCAATCTTGACCAACTAATAATAAAAAAAAAAAAAAATCACATGATCACATATCCTATTCCTTTTTCTTTATTCCTATTCCTTTTTCTTTATATATATATTTCTAGTAATGTTTTATTCTATTTCGAATAATATTTATTTCGATTTTCACATATCTGTATTTATTATTTATTTTTAT----TTTTATTATTATTTATTTTTTATGAAGAAAATGCTATCTAAAAAACAAATAGATAATGAATAGTAAAGAACGATTCCTTTTATTTTGAACAATAGATGTCTTTCACATCCAACTAGAATAATGAGTAACCTCTTAATTTTTAAATGGCAGTCCCCAAAAAACGTACTTCTATATCAAAAAAGCGTATTCGTAAAAATATTTGGAAAAGAAAAGGATATAGGGCAGCCTTAAAAGCTTTTTCATTAGGTAAATCTCTTTTGACCGGAAATTCAAAAAGTTTTTTTGTGCAACAAAAAAATAAGTAATCGAAGGTTGTAATAATCTGAATCGACTTGACTCAAAAAGTTGGTGGTTAATTTCATTCAGAATATAAAATTAATGATTTCCATTACCTACTGTTTTGGACTAATCCATATGAAATGGGATTCTTTTCATTCTTATGATTTGTAGAATAAGAATTTTTTTGTTTACTTAATTCTAAAATTCTAAAAAAAAAAAAAATACTTTTCTTTAAAAAAAGAATAAACACAAGATACAAGGGTTTACCTTTCTTTTTAGTATACTTTATTATTTCTTTTTCTGGGGTGGAAATTCGGATTTTCCCTATCGACCTACTTACAATAATAAAAGTTTTTTA-TTTTTCTATATTTCGATATCTATAAAGAGCAGATATAAGAGCTTTCTTCAAAATTAATGAATCGTTGAAACTAATTGATTAAGATTAAGTTTAAAACTTTTTTTTTTTAATTTTATGAATTATTATTTCTCTGAATTACTATATATACCTCTATATATTTCCTGCTTTCAACCCAATCTATAAAAGTTTTTAGTTGGTATACTAACTATG-AAAATGTGTCAAATTTAAGTGATTCAAAATAGATCCTATTTTGTGTTCATTGAAAAAATGCATTTTTTCAGATTTATGAAATCAGATAAATGAGAAATGAATCATTAAAAAATGAAAATGAGAAAAGATTTTTTTTTAGTTCTATCCCTAGATAGGGGTAGAACTATCTAGTTACAATAGTTCAATTCCAGAGGAGCATAAACTACAGGAAAGATCTAAGTTAAATAAAACAACTGATATCCTAAAATAATGAACCTTCAAATCCCTATGAATTTTATTCATCAATTTTAATGTTTCCTAAAAAATACTACATTGAATTGACTCCTTCAATCTCGACGATTGCATATGAATAGGCTATTATAAGTTTGAGCAAGCCGCCATGGTGAAATTGGTAGACACGCTGCTCTTAGGAAGCAGTGCTAGAGCATCTCGGTTCGAGTCCGAGTGGCGGCATGCCATCTTCTAAAAAAGATAGAATAGATCCTATAATAAAATCAATTCCCGATTTCCCTTCCGTAATTAAGGGATTCC-----TTTTTTTTTTATTTTATATGATATTTCTAACTATAGAACATATATTAACTCATATTTCCTTTTCGATTGTTTCAATTGTAATTACAATTCATTTAATAACTTTATTAGTCGATGAAATCGTAAAACTCTATGATTCGTCAGAAAAGGGCATGATAGCTACTTTTTCCTGTATAACAGGATTATTAGTCACTCGTTGGATTTATTCAGGGCATCTCCCATTAAGTAATTTATATGAATCATTAATCTTCCTTTCATGGAGTTTCTCCATTATTCATATCATTCCATATTTCAAAAAAAATAAAAATTATTTAAGTGCAATAACCGCGCCAAGTGCTATTTTTACACAAGGCTTTACTACTTCAGGTCTTTTAACTGAAATAAATCAATCCGCAATATTAGTACCTGCTCTCCAATCCGAGTGGTTAATAATGCACGTAAGTATGATGGTATTGGGTTATGCAGCTCTTTTATGCGGATCATTATTATCAATAGCACTTCTAGTCATTACATTTCGAAAAGACATAAAGATTTTTTTTAAAAGCAATCATTTATTAAATGAGTCTTTTTACTTTAACGAAATACAACACATGAATGAAAGCAGCAATGTTTTTGGAAATACTTCTTTTTTTTCTGCGAAGAATTATTACAGATCCCAATTCATTCAACAATTGGATCATTGGAGTTATCGTGTTATTAGTATAGGGTTTATCTTTTTAACCATAGGTATTCTTTCGGGAGCAGTATGGGCTAATGAAGCATGGGGGTCATATTGGAATTGGGACCCAAAGGAAATTTGGGCATTTATTACTTGGACCGTATTCGCGATTTATTTACATACTCGAACAAATACAAAAATTCCCCCTGCAAATTCTTCAATTGTAGCTTCTATAGGCTTTCTTATAATTTGGATATGTTACTTTGGGGTCAATCTTTTAGGAATAGGGTTACATAGTTATGGTTCATTTATATTAGCGTCTAATTGAATTCAAGAAAATCTCTGACGAATATAAACAAAATAGAGCGTATATATATATAAACTTCGTGTAAGCCAGCGAGAACCATGTGAATCACTACACTACTTGATTCAAATGGTTCTCACAAAGACCAAACATATCTAGTTAAAATTTAATTTTTTTTACTTAACTTAAGAAAAGAAAAAAGACTTATTTTTTTTTTTATTCATGAAAACGATCTATAAAAAAAATTAGATAAAATAAATTCGATCTTGTCAACTGATAATGAAAGAACGAAATCGGGGTAAATACCAATACCTACTACGGGTAAAAAAATAGAAATCAAAACAAATAACTCTCGCGGTCCAGAATCAAAAAAATAAGAGTTTGGAACATTAAATAACTTGTATCCATAGAACATCTGGCGTGACATAGATAATAAATAAATAGGAGTTAATATCATTCCAATTGCCATTACAAAAGTAATTAATATTTTTGGGATTAAAAGATATTTTTGGCTGGTAATTATTCCAAAAAATATCATCAATTCTGCAACAAAACCACTCATACCTGGTAATGCAAGAGAAGCCATTGAAAAGCTACTGAACATCGTGAATATTTTTGGCATTGGGATAGCTATTCCGCCCATTTCGTCGAGATAAGCAAGACGTATTCTATCATAACTCGTTCCTGCCAAGAAAAAAAGTGCAGCACCAATAAGTCCATGAGAGATTATTTGTAAAAAGGCTCCATTGAGTCCCGTCTCAGTTATAGAACCAATTCCTATAATTATAAAACCCATATGAGATACAGAGGAATATGCTATTCTTTTTTTTAAATTACGTTGAGCAGAAGATGTTAAAGCTGCATAGATTATTTGCATTGTGCCTACTATCATTAACCAAGGAGAAAATATAGAATGAGCGTGAGGTAATAATTCCATATTGATCCGAACCAACCCATACGCTCCCATTTTTAATAAGATTCCAGCTAGAAGCATACAAGTACTGTAATGCGCTTCTCCATGGGTATCCGGTAACCATGTATGTAGGGGTATAATTGGCGATTTGACAGCAAAAGCAATAAAAAATCCAATATATAATATTATTTCCAATGCCACAGGGTACGATTGATTAACTAATGTTTCAAAATTTAATGTTGGTTCATTAGAATTATATAAACCGACACCCAGAACTCCCATTAAGAGAAAAACGGAACCTCCCGCAGTGTACAAAATAAATTTTGTAGCCGAGTACAGACGTTTCTTTCCCCCCCACATAGATAGAAGTAAATAAACGGGAATTAATTCTAACTCCCACATGAGAAAAAACAGTAAAAGGTCTCGAGAAGAAAATAATCCTATTTGACCGCTGTACATTGCTAACATCAGGAAATGAAATAATCGAGAATCTCGAGTAACCGGAAAAGCCGCTAAAGTAGCTAAAGTAGTGATAAATCCCGTCAGTAAAATGGGTCCTATAGAAAGTCCATCTATGCCTAATCTCCAGTGGAAATCAAAAAAATTAATCCATTTATAATCTTCGACTAGTTGGATTAATGGATCGTCTGATTGAAAATGATAACAGAATGCATAGGTCGTTAGAAGGAGTTCTAATATAGATATACAAACAGTATACCAACGAATTGTCCTATTTCCTCTATGGGGAAGAAAGAAAATTAAAGAACCCGCAAATATTGGCAAAACTACAATTATTGTTAACCAAGGAAAAAAATTCGTGGTAAAGACAAGATACACTTAGACCGGAAAAACCCGTACTCG--AAAAAAAAATGTTATTCTCGAGCACGGGTTTTGTCGATAAAAAAATCAAATGAATTCAAGTGGAGTTTTCTGGAACGTATCCGTATCAATAAGCTAGACCCATGCTGCGAGTTGTTTCATGCCATAAATAAACTCGAACACTCAAGAAATCCGTTGGACAGGCGGATTCGCATCTCTTACAACCGACACAATCCTCTGTTCTTGGAGCAGAAGCAATTTGCTTAGCTTTACACCCGTCCCAAGGTATCATTTCTAATACATCTGTGGGGCAGGCTCGGACACATTGAGTACACCCTATACATGTATCATAAATTTTTACTGAATGTGACATTGAATATATACATTTTTGAATGTCATAAATTTTCGATCTAGTAAACTTAATAAACGAATCTTATTTAGTTCCCAGACGAATCAATGAGTTACCAGAATTTTTTCTAATCAATCTATTTCTGGATTGACTTATGAGGGAGGGCCAAGATACTTTGATTTCTTATGTTCTTGTAAACATGATCATATCTTACACGGGAAATATATTAATTCGAATTAATTGATGAATATTAGAATTTATATAATTAATATTTATATAATTAATATTATTTATTCAACAAATTCGATTGGTTAATACGAGTTGATTTTCTGTTCCGATAAATTGACGAAACAATAGCCAGTCCAATAGCTGCTTCAGCGGCTGCAATAGCTATAACAAAAATTGAGAAAATAGATCCTTTTAATTGACGATTATCAAAAAAATAAGAAAATGTTACAAAATTTATATTAACTGCATTCAATATAAGTTCAAGACACATAAGGGCTCTAACCATGTTTCGACTCGTAATCAATCCATAAATACCCATAGAAAATAAATAGGCACTCAAAACAAGTACATGTTCGAGCATCATTAACCAACTCCTTATCAATATCAATTCATTTCAATATGAACAACAATTCAACCGATTCTATTGACTAAAATCTAAGAAGTACGGAACAAAACAAAAGAGTATATTGGTAATAGATTGAACTAAAAACATTTCTATTTTAGACATGAATTGAATTCAAATAGAATGGAAGAAAAATGAATGTGATAATCTAGAACAAAGTTTAATTTAGATTCCTAGTTATAAAGATTTATTATTGACGAGCTACAGCGATTGCACCTATTAAAGCAACTAAAAGAATTATTGAAATGAGTTCAAATGGAAGAAAAAAATCTGTTGATAAATGAATACCAATTTGTTGACTATTACTTATCAAATCTTGCTCTAGAATCTGGTTTGGTCTTGTAGACCAAAGAATCCCGTACCATGACGTATCTAGAATAGTAGTAATTAGTAAAACAAAAATACTTGTACAAACCATTGAAGTAATTCCATCTCCAACGGTCCAAAGATGAAAATCTTTGTAATATTCTGAATCATTCATGAACATCACAGCAAATATTATTAAAACATTTATAGCTCCTACATAAATAAGGAGCTGCGCAGCAGCTACAAAATGAGAGTTCGATAGAATATAAAATAAGGATATAAAAACAAAAACCAATCCCAATGAAAAGGCAGAATAAATTGGATTGGGAAGTAATATCACTCCTAGACTTCCTAATATAAGACCCAATCCCAGGAAGACTAAAAGAAAATCATGTATTGGTCCAGGTAAATCCATTCTATGTAAAATAATAAAAAAATCGAAATATCATGACTTTGTTGACCTGACCAGGAAAAGGGAAGTTACTTTATTCTATTTTTTAGAATCTATTAATTGAATTAAATCCTAATAAATATAGATTGATGTAGATACAATTATTGGACCAATCTCATTCTTTATCCGAAAGAATAATTTGAAACTATATATTTTAAAACCATTACTATAATATAAAAAATATAGAAATTTTTAATATAAAAATGGATTTTGAATTATAATTCAATCCCGATTCTCACCAACCAATCATTGGATTTGTAGTTATTGACCAAGAAAAAAAACCTCATTTCTGTAGATCAAAGCTGAACCTTAGTAATTGAAAATTGTTCTTGAATCTAAAGATTTATCCATTTTTTATTTGAGTCGAATTCAAAATTGTTCGAATTGTGTAATCGTCAATTACTGACATTGGTAAACGACCCAAAGCAATTTGATTATAATTCAATTCGTGACGATCATAAGTAGAAAGTTCATATTCTTCAGTCATTGATAAACAATTTGTTGGACAATATTCAACGCAATTGCCACAAAATATACATATTCCGAAATCAATACTGTAATTAAGCAACTGTTTCTTTCGAATATTAGTTTCCAATTTCCAATCAACAACAGGTAGATCTATAGGACATACACGAACACATACTTCACAAGCAATGCATTTATCAAATTCAAAGTGAATTCGGCCCCGGAATCGCTCCGATGTGATCAATTTTTCATAAGGGTAGTGAATAGTTACAGGTAAACGATTCGCATGAGATAAGGTAATCATGAAACTTTGACCAATGTACCTTGCAGCTCGTATTGTTTGTTGACCATAAGTCATGAACCCAGTTACCATAGGGAACATATCTTAAATATCTATAAAAATTTTTCTATTTATTTCTTTCTCTTGTTTGATGTGATGTTTGAGACAAGTCGTGAATATAAAATATCATAGTCATTTACAGTGAAAAAAGTTGGGAAGAAGTTGTTAATAATAGATTACCTAGAGAAATAGGTAAAAGAAATTTCCATCCAAGATTTAACAGTTGGTCCATTCTCAGCCTTGGTAAAGTCCATCTTGTTGCGATAGAAATGAACAAAAACAAATAAGTTTTAGCTAATGTAATAAAGATACCAATTATTGTTTCAAAGACTCTTCCTGATTTATTTATTTCAAAAAGCTCAGGAATGAATATGTACGGAATAGAAAGATTCCAACCCCCCAAGTAAAGAACTGTTACAAATAATGAAGAAACTAGTAGATTTAAATATGAAGCAACGTAAAATAAACCAAATTTGATACCTGAATATTCAGTTTGATAACCTGCTACTAATTCTTCTTCTGCTTCTGGTAAATCAAAAGGTAATCTCTCACATTCTGCTAGGGAAGAAATTAGAAAAATGATAAACCCTATAGGTTGACGCCACAAATTCCATCCCCAAAAACCATATTTTGATTGTGCTTCAACTATATCAACTGTACTTGAACTGTTAGATAATCATAGTCGGTGATAACATCACTGGTATCATCTCTATTACAGAACCGTACATGAGATTTTCACCTCATACGGCTCCTCGAGGGTCACAACTAAATCTAAGGACCAGTTCGGTA---TTTTTTATCTTGATCTATTTGTAGGATAGATAAAGTAAAAATCTATCGTAAGGTTCTGAATTAGACCAATGGAATTCTGTCTGCTATATTTATAATAAATAAAAAGTGCTTCTGAATGGATCTCATCTTTTTTTTTTTTAACAATTTTATTTTTA-TTTTTTTTTGTTGAGTAATAACTTAATCCTTGAATAAAATGTTTTTTGTAGCAGTATTAATTAATAGATATTTCAACCTATCATTTTTGATTACAAATTACAAAAATTAGACATTATATTAGTTTATGAATCATGACAAAAATTCTATTTCTCTAAAGTTGTATATAGGAAAGAAATAATAAAAAGCTTTCTTTTTTTTTTTTTTTTTCTATTCCATTCTTTCTATTTTATCTTTTCGTTCCTATTCTCCTTTCTCAGAAAGGGGGAGACTTAAAAAAGGTAAAGGATTACTTCGTTCCTGATAGTTATTTACTTAATCAGTGGATAGGAGCATACTCTGGATCGAAATCGTGGGGAGTACTGCTTGATTATTTCTACTAACTTAAAGCCCCAATTAGAATTGTTTTTTTTTTTTTTTAGAAATATCCAGTTGGATAACTTTCATAATTTCCATTACTAATCCTTTTTGTATCTTGGTGTTCCTAACTATCCACTCTTTTTTGTTCAATTCTCTGTTATGTTAATACATATATGGTAATAGATAGTAAAAACTCCATAGAGTTCATTTTTTAAACCCGCTTCAAGCCATGATGACTAATCGATCAACCTTGGGGTAAACAATCTATACTGTTTACTTTTCACTTAACTCTTGTACATAAGAAATGAGACTCAATCTTTTTACTGCGAATTTATAAGCTGTTTTCTTTCACTCATATAACTATTTGGTTTAGTTCATCAACTCGAATGATGAATAAAAAAATGAAAATATATTCAATTCATTTAACTTCTTTTCCTAGAAAAAGGG-AAAAAAGAGAAAGTTTATGTTTCAACGAATCACACGTAGAGAAATTGATAACACACATAGAGTTAATGGTATTTCATAACTAATTGATTGAGCAGCAGCCCGTAGACCACCTAAAAAGGAATATTTATTATTTGATCCATATCCTGACATAAGAAGTCCAACGGGAGCAATGCTTGAAATGGCAATCCATAAAAAAACACCGATACTGAGATCGGCTAGAACAAGACGATAGCCAAAGGGAATTACTGAATAACTTAATAAAATTGATATGACTGCTATGGATGGTCCAATACTGAATAAACGAGTATCTCCTCTAGACGGAAAAAGATTCTCTTTGAAAAGCAATTTTGTCCCATCTGCTAGGGCTTGAAGAATTCCCAAAGGTCCAGCGTATTCGGGGCCAATACGTTGTTGTATCCCTGCAGATATTTCTCTTTCTAACCAAACAATTACTAGTACACCTATTGTGATTCCTAATACAAGAGTAAAAATAGGAACAAACATCCATATGATCCCATAGACTTCTTTTAAGGATTCCAATCTAGAAAAAGAATTAATAGCTTGTACTTCTGTTGTATTAATTATCATTTCAACGATCAACTTCTCCCATAATGATATCTATGCTACCTAGTACCGTCATAATATCAGCCAATTTCAGTCTTTTAACTAATTGAGGAAGAATTTGCAAATTGACAAAACCCGGCGGTCGAATTTTCCATCTCCAAGGAAAAACATTCTGATCTCCTATCAGAAAAATTCCCAATTCTCCTTTTGGAGCTTCGACTCTTACATAAAGTTCTTGCTTCGACAATTCAAAAGTTGGAGAAGGTTTTTTACTAATGAATCGGTATTCAAAATCATTCCATTCGGGATTCCTTACTCTATCAAAGCGCCGAATTTCTAAATTCTCATAGGGCCCCCCCGGAATTCCTTCCAGAGCCTGTTGAATAATTTTTATAGATTCTGTCATTTCACTGATTCGTACTAAATAACGAGCTAATGAATCCCCTTCTTTTTGCCATTGGACTTCCCAGTCAAATTCGTCATAACATTCGTAATGATCAACTTTACGAAGATCCCATTGTATTCCGGAAGCTCGTAGCATTGGTCCTGATAAACCCCAATTTATTGCTTCCTCTCCGCCAATAATGCCTACTCTCTCAACCCGTTCTAAAAAAATAGGATTCCGTGTAATAAGCTTTTGATATTCAGCAACTCCTCTTAAAAAATAATCGCAAAAATCCAAACATTTATCTATCCAGCCATGAGGTAGATCAGCAGCTATTCCTCCAATACGAAAATAATTATGCATCATTCGCATACCGGTGGCAGCTTCGAATAGGTCATATATCAATTCTCTTTCTCGAAAAATATAGAAGAAGGGAGTCTGTGCACCAATATCTGCCATAAAAGGTCCAAGCCATAACAAATGCGAAGCTATACGACTCAACTCCAACATAATTACTCTGATATAGCTGGCCCTTTTAGGTACTTGAATATTTCCCAACTGTTCTGGTGCATTTACGGTTATTGCTTCTGTAAACATAGTAGCTAAGTAATCCCAACGTGTTACATAAGGCAAATATTGTATAATTGTTCGGTTTTCTGCAATTTTTTCCATTCCTCTGTGTAAATAACCCAATATTGGTTCACAGTCAATAACATTTTCACCATCTAGAGTAACGATGAGTCGAAGAACACCATGCATTGATGGGTGGTGAGGACCCATATTGACTATCATGAGGTCTTTTCTTGTAGCTGGTGCAGTCATAGGTTTTTCCCGATTCATTCTTCCATGAATTGCTGAAAGCGAAAAGAGGTTTATCAAAATTTAAGTGAATAATTCA-----ACTTTTAAAATTAACGAGTTTTTGTTTCTCGAATATTCAACTGACCAATTAATTCTTTATAACGTACTCTATTTTTTTTTGACAAATAAGCTAGCATGCGTTGACGTTTTCCCAGAATTTTCCGCAGACCTCTCTGAGATAAATAGTCTTTTTTGTGCAATTCCAAATGTGAAGTAAGTCTTCGTATCTTATTGGTAAAACTTAACACTTGAAATTCAACAGACCCTCGGTTTTCTTCTTTTTCTTTTTGTGAAATAACTGAAATGAATGAATTTTTTACCATAAAAATAAAAGAATTTTTCTC-CCCCCCCCCCTTTTTTTTAATATGAATTTTACCGATCAGTAATAATAATGTCAGTTATTTTAATCTGGTATACACAATAATTTGAATTTTTTATGGGATTCTAATTTTATCACATAAAATTAATCAATCCAATTGAAAATTGGATTGGGATAGTACATTTTTACATTTTCAAAACAAAATCTTTTAAATTTAAAATTAAGAAGATTTTGTTAATTCATTTCTAGATATAATTGATACGTCATTGAATTAGTATCATATATTAGAATAGGATGTAAGACAAGTCAGGTATGCATCTGTTTGCTTTCATATATCAGATATGGTCTAGTATATATAGGAAAAATGTATCATCAACGATTTTTCAATCGTGATATATATGTATCCTTAACATACTGAAACGACTGCCATTATTGGTATCAAACCAATAGCGATTCATACAAGCTAAATCTTCTAATCGATAATTGGGCCAAAGAAAGAATTTTAATTTAATTAATTTATCTCTATCAAGATCTTTATTTTCATCCAAAAATTGACCCCAATTTTTTACCTTGTTCCTATTACAAAATATTGGATTTCTATCCACACCATACTTAGTCTTTGAATTGAAACAAATTAGAATTCTCAATTCTCTACGACGTCTAGATGATAAAATATTTTCAGGAACAAGCAAATCATAATGATTTTTGTCTCTATTTTTAGTTATCCTTTGATAATTTCTTGGAATGAATTCATTAAAATCCTTCTCATCAATATATCTTTGCTCTTGGTATCTTTGATTAGTTTTATGCCTACTCTTATGAACTAAAGAAATACCTATGGTTTGATACATAATAAACTGTCCATTATTTTTTACAGACAGACGAAGGGGTTCTATAATCAATATCCCCCTTTTCATCAATTCTGTAAGAGGTAAATTCTTCTGAATCAGCATTATATCCAGATTAATTTCTCTCCTTTGAATAGAGGATATAGTAATGTTTCTTGGCTTTCTCAGTCTAAGCAGGAGACAATATACTTGGATATTATTGATCATTCTTTGATTCAAACCATCATCCCATCTCAATTGAAAAAGTAAATACCTTTTCAGGAAGAAATCGAGTTCTGCTTCCGTATTGCTCTTGTATTGTTTTTTCTTTTTACGTTTTTTTATGTCTGATTCCGAATAATCCTCTTCAATATTTTTTTGTTGGTTTGAAAGAACAGATACAAGATTTCCTTGGTTTTGTGCATTTGATCTAAGATCTCTTTGGCCTGCGGATTCCTTTTCTTCTTGATTTTGATTCTTTAATTCAAAAGATTTTTTTTCATTCGATGGTAGAATCCCTTGTTGCTTTCTATTGATGTTTTTATTTTTACTAACGTTTTCATTTATATTCAAATTTAAAAAAAGTAATTTACTTGGTATAAACCACGGTTTTTTTTTATATGCATTATAAAGTAGTAAAAATTCTGGGAAGAACCAAAGTTCTAGATTCGATATGGGACGACTTAGTATTTCTTCATTCATTCCCATCCAATCCAATTTTTTTTTTTTTT------GATTGGGTAAATTCATTTCTTGATTTTGATGAATCGTAAGATAAAAAAGATCTTTTTTATCAATTTTATTAATTATTTGATAATTAGTAAGCCCGGTTTTAGTATTTTTATTACTGTTGATATCGATCTTAATCCAAGCCTCAATATCGAATTTCTTTCTAAGACAAAAGTTGATAATTTTCCAATCAAAATATTTTCTATCCGGACTTTTTTCCATTTCCATATATATAATATCGCTTTTTCCTAGATAATTATGGATAGGGATATCCTTTAGTATATCAAACAATTTGCCTTTATGTGTGTTGGAATTAGAATAACTTTCTTGATTATTATTTATTTGAAATGGTAATCCATAAATATATGGGTCTCTCTTATTTTCATAATTAATAGATCTATAAGATAAAAGATTATATCTATAGTATTTTTGAAAATTATCCTTTTGATTTGGTAATGAATATACTTTGTAATCATTTTGTTTTTTGTAATGAATTAATTGGTCTTTTTCATATGAATTTTCTTTGTTTAAATCTTGATTTTGAATTGTATGTGTACGACATTGATTGATTCTATTTCGCCATTTTTGTGCTATTAATCTAGACCATCTAATCTGAGATAAATTGTATTGATAATGACCTCTTAACCAGGTTTTCCATTGATTTATTCCAGAATTCCAAAGTTTCTTATGTTTTAATTCAGAATGAATTATTCCTTGTGTTCCAAAATAATCTTTTATTGAAGTCTTAAGAAAAAAAGATGTTCCGTGATATTGAAGAATAGATCTTAACTTATACAAGTTAAGAACTTGGGTTTGTGATAATTTGAAAAATACATATGCTTGTGATAAGGAGGATAAGTCACAAAAATTCTGTGAATTCTTATTACTAATATTATAAAGTGACTTTTTTATGGTCGAAATAAAGTAAATTGTATTTTGATTTTTTTTTGTTTTATTAATTATTTCTTGATTTGTTTTATTATTGTAAATGGAATTATCAATAATTTTTTTTGTTGATTCAAGAAAAAGTTGGATATTAATTCTGGAAATATTAATGATAGATAGAAGGATATCTCTGTATATCCTTTCAATGAAAATTTTTATAAAATAATGTAATTTACGGATTAATCGAGCGTTTCTTCTTTTTAATATTTGCCAAATATTTTTTGCTGATTCGAATCTTTTAGCATTATAACTTGGTTTATTAGGACTAATGTTTATTCCTGGAGTCACTTTGTTTTTCTCTTTTGTAATTCTTTCTATTTGATTTCTGATTGTGCTTGTTCTATCAGTCAGATCCTTCATTTTTTTTTCTGTCAGTAAATAATTTGTCCAATTTGTAGATCTAATTTGACTAAAGGATTCATGAATTATCTGATTGGAGATTATAGAATCTTTTTCTTTTTTAGTTTCGCTTGATTTATATACTTCTCTCAATCTAAAAAATAGAATTAGATTTATTTTTGAGAGTTCTTTTATTATTCTTTTTAAAAATAGAATTCCTTTGATAATCCATTTTTCTTTTGAGATATTTAGAAATAATTTTGTTCTTTCTTTTAAAACTTTTAGAACTAGAAAATACTTCTTTTTCAATTTTCCAATTTTTTTTTCGAGTTTCTTAAAAATGGATTCAAAAAAAGAAGACTGTTTTTGGGGAGAACCAAAAGGAAGTTCAGCTTCCATTCCCAAAACTGTTAAAAAACTAAAATCATCTTTTGGCACTTTCTTTTTCATTCGATACATCTGAGAAGACCGTGGCTTAGATCTGTGCCAAGGTTTCAGACGGAAAGGAAATAGGATCTTTATCTGAATGCCCTCGATTAACCAATTTTTCGGAAATTCTGTTTCTGATAATAGAACACCATCATAGGTACATTTTATATGCATTTCTCTATTCCATTCCCTAAAATCTTCAGACCACTCGGGAATTTGCAATAATAGCATACGGCAAATATTTTTAGCTATTATCAATGAAGGTAATAGAATATATTTTCTAAGAGTCGCTTGAATTATTAACATGGAACCTCTTATTACTTGAGCAAACGGAATGGTATCCCAGGCTTCTGCTATTTCTATTCGTGCCTTCTCCTTTCTTTTGTTCTCTTCTTTTCTGTCCTTCTCCTTTTTTTTCTCCCCTTCTTTTCTCTCTTCTTCTGGATAATCTGAAATTTTTAATTCTGTTTCCTTTCCTATCCAGTTTCGAAAAATGAATTTCATCAGTCCGGAGATATCAAAATAAAAAAAGTGTGATTTGTCTATTCTGTCCAAAAAAAGTGAGGAATGCGCATTTGCTTGAAAGAGTTCACAAATAACTGTTTTACGTCTTTGGGCTCGCATAGAACCTTTGATTATATTTCGACGAAAATCCGATTGTTGCGAATAACGTATCAAAGCCGCTTCGTCTATTTTATTAGGATTATAAATATCCTTATTATTATCAATATCCTTATTATTAGTATCGAGATTTTGACGTTTATTAGAAAAAATCACTATACGTCTGGCTTTTCTTGAACGAATCTGATGATCTAATGGTATTTTTTCTTCACTTTCTATTTCATGTTGTTCTAATTGATTGATTAATTTGTACGACCATCGAGGAACTTTTTTACTGATTTCTTTTATTCCAATAGATTTTTTTTTTTTTTGATCATTAGGCTCAGTTATAATTGCGTTGAAATAAAATTTCAAAAATTTTGTTTCATTTTCTGAATCCATTCGTCCTTGTTCTGAAAAGAAATAGAGTATTTTAAAATGAAAATTCGATTTTGAATCTCTAGCAAGTTCATTGATTAAAGTAAAGAAATAACTCATTTTTATAGATGATGGTTTTTTATCAAATATATCTATTTTCTGTTCAAATTCTCGGTAATCAGTATCAGTAAGAAAGATAGTATGGATCTTATTTGGTTCTATTAAAGTTGCTGTCGAAGTTTTTCTTAGGATTAAAGGTGAAAACAATTTATTGATTTTTCCACGTTGTGGCCCATTCACTAAAGGATCATATATTTTTTGAAAGTATTCTTTTTTAGTTCCGTTATTACACAATCTAATCCTTTTTTCGAGTATATCTAGAGAAAGGGACCCTTTGTCTAGAGCTTCAATTCTATTTATCAACTCGTTGTTTAGATTGTTACTTTTTTGTTTGTTGATAGAAACCCAGTGATTATACAGTTCATCAGAGGAGAGTTTTTCTATTATGGATAAGGGTCTCCTTCTTTGTATCATTTCTAAAAAAGTGTATAAACCGGGCGAAAACATAAAAGATATTTTTTTCTTTCCGTAACTTTGGCATGTATAAGAAAAATATTGTGACATTTCTTTTCTTACAGCATTTTCAAATCTATTATTTTTTATGTATCGCAACGGTCGATTCCATCTATTATAATTGAAAAGAAGAGTTACAAGAGGTTTTTCAAACCAAAACAAGTCTTTATTTTTTTCTTTATTTTTATCTTCAAGTATTTTGAACTTCGAATTTTCTTGATTCCCATCCAGATAAGAAGCTTCATAAATTGGGCTATTTTTATAGCATGTCTCTTTAAAGTGAAAGTGGAATTCATCCTTTGTTTTTTCCTTTCCATTCACTCGGATCTCTTCGGTTTCATCGATTTTGTCCGGATCCTCCTTTTCT---------------------------TCCGAAAAAAGGGAAGAAGAAGGATCTTCTTCGGTGAATCCCTCTTGTTCCTGTTTAGTCCCCTTCGTTTCGTAAGTTGTTTCTATTTCTACATCTATTTCTTCCGTTTTTGAGGTTTCTTTCAGTTTCTTAGTAAGAATGGGTGACGGTATTCTGCCTAAATAGTAGACACAGGTAATAAATAAGAGAATACTAAAGATCCGAGCCATAGAATTTCTCAATTCTGACACAAGGTACTTATTAGATCGAATAAGTACATTTGATCTAATAGAATGATTTTGCCGTATCCAGACTAATACCAATCCAAGCCATTTCATGAATAAAATGTGACCAATTAACCAACCAACAAAACTACTTGTTACAAATAACATCTTGTTGTTGCATCGAAACATATAAATGTTGACTAATCTGGCTAACATTGAACTTGGTAAAATGAAATGGTTGAATAATTGAAAAATGAAATTATTCAGGAATACACATTGAATGCTGAGATTACGCATTGAATTTCTGGTAGTAGATCCATAATCAAAAAAGTGTTTGTGATTGTTCCAGAAGAAATGAAACAAAAGATAGGGTAGAGCTAGGACAGTTATTGTATGAGGTCTACCCAATGCTAGATGCAGAGGCGCATAATAGATCGATATGAACATCATGAGCTGTCCCGTAATAAAACCAGTTGTTGCTGATACCTTCTTCTCGGTTCCTTCTTCTCCTTCTTCCATAACCTGAGCTCGGAGAAGGAAGAGATAAGAGGGCCCTATGGAGAATGTGGTCAGAAATCCATAATAGAGTCCGACCACAACGACCGAATTGATTATCTTCATGCATAAGGATACTAGATTACCTAGTAGAAAAGATTTAAAAATCATCACAAACCTCCTTTTTCTTTTCTATTGCAATTTCTGGATTATTATATGATGATTGTTTAACTTTCCATATAAAGAGATAGACTAGAAACGACATCTGTTATGTCAATGACACCAAAGGGATATTAAATGAATGGAATTGGGATATGGATGGAATATAATGAAATAGAGCCACTTTGAGGTTCCCTATGAAATGAGGCATGGAAGGGAGCCACTACGAAGAAGTTCCGGGAGTTACGAAGGAAGCTTCGAGCTCATATTGGTCATGGGTTGAGAACGGGAATTGAACTCTATGAGATCTAATCTCCCGTTGTTCCTCAGTAGCTCAGTGGTAGAGCGGTCGGCTGTTAACTGATTGGTCGTAGGTTCGAATCCTACTTGGGGAGATTTGATTCATTCTGAATTCTTTAATTCAGAATGAAAGAGCTCGCTTTGACCGTTAAAAGTAGGTAACCCCTTCCCTGTCTTTGTTTCTATTGCATTCTATCTCATCGTATCACATTCTGTTCTGCGATATTTGAGAATCACCATCAATACCTCGGTGTAGGTCCGGGATAATCCTTTGTTCCATAACCCTGGGGCTATTTACAACTAGCCAATTAAGAATTCTCAGATGTACTAGTACTAGCAGTGCATCAAAGATGCAGTCATCGATTCTCCCGAGAGGCCACGCGAGCAAACATATTAATGACGAGGAAGGCTTTTTTGTTATGCTACTAATACTTGTACTTGCTCTGCTATTCTGCCCAAGCCTGGCTGAGGAAGAGTTACGGGGCGTAAAACAAAAAAATACGCTAATGGGCCGGGCATACTATGTGTAATGATTCTACCATTAACGATAAATAATAAATAAAAAGAAAAAGTAAGGCCATTCCATTTCGACAAAAGACCCACACCCAAGTTCCATAGCTTTTGGTCCGCTATCCCGATCATGATTTTCCTACCCCCAGAGGGAAAGGTCCTTCCCTTTTGGGCCGGTTGTGGGCGAGGAGGGATTCGAACCCCCGACACCGTGGTTCGTAGCCACGTGCTCTAATCCTCTGAGCTACAGGCCCCACCCCGTCTCCACTGGATCTGTTCCCGGGAGTACCCTCAAAAAAAGGAACCTTTCCTCTCCCCAGCCATTTCGGGTTAAGAAGATGTGAAAGCGCGTTTATCTCTATAAGAACGGTGCGTTCCGAGGTGTGAAGTGGGAGAGAAGGGATGTCATGATTGGGGTTTTGAATAAGACGACCTTTTCATTTTTTCATTTTTTTATTTCTTTTTCAATATGAAAAAGTAATAAGAATGAGGGGTGTTAAGCTTTTTATCATCCTGGCGTCGAGCTATTTTTCCGCAGGACCTCCCCTACAGTATCGTCACCGCAGTAGAGTTTAACCACCAAGTTCGGGATGGATTGGTGTGGTTCCTCTACGCCTAGGACACCAGAATATCGAACCATGAACGAAGAAAGGCATGAGAGAAAAGCATATTGGCTAGTGATTGTGAGGCCCCAATTCTTGACTGGAGGGGACACCAAAGGCCTCTGCCCTTCCATCCCTTGGATAGATAGAGAGGGAGGGCAGAGCTTTTGGTTTTTTCATGTTGTCAAAGAGTTGAACAATGAAAATAGATGGCGAGTGCCTGATCGAATTGATCGGGTCATGTAGGAACAAGGTTCAAGTCTACCGGTCTGTTAGGATGCCTCAGCTGCATACATCACTGCACTTCCACTTGACACCTATCGTAATGATAAACGGCTCGTCTCGCCGTGACCTTCTCTTGAATTCTCAAAACTTCTGTCGCTCCATCCCCGCAGGGGCAGAGAACCCGTCGCTGTCTCGGCTGTGCTACCGGAGGCTCTGGGGAAGTCGGAATAGGAGAGCACTCATCTTGGGGTGGGCTTACTACTTAGATGCTTTCAGCAGTTATCCGCTCCGCACTTGGCTACCCAGCGTTTACCGTGGGCACGATAACTGGTACACCAGAGGTGCGTCCTTCCCGGTCCTCTCGTACTAGGGAAAGGTCCTCTCAATGCTCTAACGCCCACACCGGATATGGACCGAACTGTCTCACGACGTTCTGAACCCAGCTCACGTACCGCTTTAATGGGCGAACAGCCCAACCCTTGGAACATACTACAGCCCCAGGTGGCGAAGAGCCGACATCGAGGTGCCAAACCTTCCCGTCGATGTGAGCTCTTGGGGAAGATCAGCCTGTTATCCCTAGAGTAACTTTTATCCGTTGAGCGACGGCCCTTCCACTCGGCACCGTCGGATCACTAAGGCCGACTTTCGTCCCTGCTCGACGGGTGGGTCTTGCAGTCAAGCTCCCTTCTGCCTTTGCACTCGAGGGCCAATCTCCGTCCGGCCCGAGGAAACCTTTGCACGCCTCCGTTACCTTTTGGGAGGCCTACGCCCCATAGAAACTGTCTACCTGAGACTGTCCCTTGGCCCGTAGGTCCTGACACAAGGTTAGAATTCTAGCTCTTCCAGAGTGGTATCTCACTGATGGCTCGGGCCCCCCCGGAAGGGGGCCTTCTTCGCCCTCCACCTAAGCTGCGCAGGAAAGGCCCAAAGCCAATCCCAGGGAACAGTAAAGCTTCATAGGGTCTTTCTGTCCAGGTGCAGGTAGTCCGCATCTTCACAGACATGTCTATTTCACCGAGCCTCTCTCCGAGACAGTGCCCAGATCGTTACGCCTTTCGTGCGGGTCGGAACTTACCCGACAAGGAATTTCGCTACCTTAGGACCGTTATAGTTACGGCCGCCGTTCACCGGGGCTTCGGTCGCCGGCTCCCCTGTCATCAGGTCACCAACTTCCTTGACCTTCCGGCACTGGGCAGGCGTCAGCCCCCATACATGGTCTTACGACTTTGCGGAGACCTGTGTTTTTGGTAAACAGTCGCCCGGGCCTGGTCACTGCGACCCCCTTTGTGAGGAGGCACCCCTTCTCCCGAAGTTACGGGGCTATTTTGCCGAGTTCCTTAGAGAGAGTTGTCTCGCGCCCCTAGGTATTCTCTACCTACCCACCTGTGTCGGTTTCGGGTACAGGTACCCTTTTGTTGAAGGTCGTTCGAGCTTTTCCTGGGAGTATGGCATGGGTTACTTCAGCGCCGTAGCGCCTGGTACTCGAACATTGGCTCGAGGCATTTTCTCTACCCCTTCTTACCCTGAAAAAGCAGGGTCACCTTACGTCCTTGAACCGATAACCATCTCTTTCGGCTAACCTAGCCTCCTCCGTCCCTCGGACCAACAAGGGGTAGTACAGGAATATTCACCTGTTGTCCATCGACTACGCCTTTCGGCCTGATCTTAGGCCCTGACTCACCCTCCGTGGACGAACCTTGCGGAGGAACCCTTAGGTTTTCGGGGCATTGGATTCTCACCAATGTTTGCGTTACTCAAGCCGACATTCTCGCTTCCGCTTCGTCTACCACTGCTCGCGCGAGTGGTTCCTATAAGGCGGAACGCTCCCCTACCGATGTATTTTTACATCCCACAGCTTCGGCAGATCGCTTAGCCCCGTTCATCTTCGGCGCAAGAGCGCTCGATCAGTGAGCTATTACGCACTCTTTCAAGGGTGGCTGCTTCTAGGCAAACCTCCTGGCTGTCTCTGCACCCCTACCTCCTTTATCACTGAGCGGTCATTTAGGGGCCTTAGCTGGTGATCCGGGCTGTTTCCCTCTCGACGATGAAGCTTATCCCCCATCGTCTCACTGGCCGACCTTGACCCCTGTTTGAGATCATATCTAGTATTCAGAGTTTGCCTCGATTTGGTACCGCTCTCGCGGCCCGCACCGAAACAGTGCTTTACCCCTAGATGTCCAGTCAACTGCTGCGCCTCAACGCATTTCGGGGAGAACCAGCTAGCTCTGGGTTCGAGTGGCATTTCACCCCTAACCACAACTCATCCGCTGATTCTTCAACATCAGTCGGTTCGGACCTCCACTTAGTTTCACCCAAGCTTCATCCTGGTCATGGATAGATCACCCAGGTTCGGGTCCATAAGCAGTGACAATTGCCCTATGAAGACTCGCTTTCGCTACGGCTCCGGTGGGTTCCCTTAACCAAGCCACTGCCTATGAGTCGCCGGCTCATTCTTCAACAGGCACGCGGTCAGAGCCCCGGGCTCCTCCCACTGCTTGGGAGCTTACGGTTTCATATTCTATTTCACTCCCCGATGGGGGTTCTTTTCACCCTTCCCTCACGGTACTACTTCGCTATCGGTCACCCAGGAGTATTTAGCCTTGCAAGGTGGTCCTTGCTGATTCACACGGGATTCCACGTGTCCCATGCTACTCGGGTCAGAGCGTAAGCTAGTGATGCTTTCGGCTACTGGACTTTCGCCATCTAGGGTGCAGCACTCACTACGCCGCTTCGCCTAGCAGCACAACGCTTGTATTGCTCTCCCACAACCCCGTTTTCACGGTTTAGGCTGCTCCCATTTCGCTCGCCGCTACTACGGGAATCGCTTTTGCTTTCTTTTCCTCTGGCTACTAAGATGTTTCAGTTCGCCAGGTTGTCTCTTGTCTGCCCATGGATTCAGCAGCAGTTCGAAAGGTTGACCTATTCGGGAATCTCCGGATCTATGCTTATTTTCAACTCCCCGAAGCATTTCGTCGCTTACTACGCCCTTCCTCGTCTCTGGGTGCCTAGGTATCCACCGTAAGCCTTTCCTCGTTTAAACCTCGCCCTTCACTTTAAGGCTATGCCATCCTAAGGTGCTGCTAAATGGAAGGATCTTATCAACGTCCATGAATGATAAATCATAGATCGAACCGCCGAATCTGAAAAATTGGGTGCTATCATATAGCTTTGTATCGGCTAAGTTCACGAGTTGGAGATAAGCGGACTCGAACCGCTGACATCCGCCGCAGGGTAAACCACCGCCTCTCAGGTCCCCCGACTGATTCTACCATAGAGGCCAACGATAGACAATAACTCCCCCCCGAACACAGCTTACAACTTTCATCGTACTGTGCTCTCCAAAGAGCAACTCTTCTCAAAATCTCACTCAAGGGGTGCTGAGTTGGAATCCCATTCTAACTAAGGATTCTTATGGTTCCGGAGGATCCAGCTACAGGAGAACCAGGAACGGAGAGCTTTCCCCCCTTTTCCGCCCGACTCTTTGGTCTTAAGAACGCTGGTTTTAAGAATGAGTGATTGCCCTTCTCCGACCCTTACTGCCCAACCTGAGAGCGGACAGCTAATGCGTTCCACTTATTGAGCAGGGTTCTATGGTCGGTCCGTGACCCCTGGATGCCGAAGGCGTCCTTGGGGTGATCTCGTAGTTCCTACGGGGTGGAGATGATGGGGTTGGTCCATGGATTTTCCTTCCTTTTGCCGCATTTCGCTCAAAGGGTTGAAGGGAGATAGTGCATCAAGCTGTTCGCAAGGGCCAACTTGATTCTCTTCCCCAGGGATCCCAGATGAGGGAACCCTAGGAGAGCCGCCGACTCCAACTACCGTCCATGTACGATCCATACTAGATCTGACCAACTGCCCATCCTACCTCCTCTACGTTCTTGACAGCCCATCTTTGTCTCAGTAGAGTCTTTCAGTGGCATGTTTCGGTCCTCTTCCCCATTACTTAGAAAAAGTGAGCCACCGGTTCAGGTACAAGATACTATCATTACCGCCTGGACAATTAGACATCCAACCCGTAATCGCAACGACCCAATTGCAAGAGCGGAGCTCTACCAACTGAGCTATATCCCCCCGAGCCAAGTGGAGCATGCATGAAGGAGTCAGATGCTTCTTCTATTCTTTTCCCTGGCGCAGCTGGGCCATCCTGGACTTGAACCAGAGACCTCGCCCGTGAAGTAAATCATCGCACCTACGGTCTAACCAATTGGAAGAGAATCAATAGATTCCTTTTCGGGAGCGATTCATCCTTCCCGAACGCAGCATACAACTCTCCGTTGTACTGCGCTCTCCAAGTGTGCTTGTTTCCCCCTTCTTCCTTACCATGGCAAGTCTTTGTGAAATAACTCCGATGAGAAGAAAAAAGAAGGCGTTAAGAGACCCTCCTGGCCCAACCCTAGACACTCTAAGATCCTTTTTCAAACCTGCTCCCATTTCGAGTCAAGAGATAGATAAATAGACACATCCCATTGCACTAATCGGGGGCGTTCGTAGTGACTGAGGGGGTCGAAGACCAAGAAGTGAGTTATTTATACCAAGCATTCTTCTTACGGCTAGATCCAATCTCCTGGTCCCTTCGGAAAGGAAAAAGAATTTCACGCTCTTCCTTTCGGGAAGGTAGGATTAGCGAAATCCTATTGATTGCAGCTTTCTCCAGACCTCCGGGAAAAGCATGAAAAAAAAACGGCTCGAATGGTACGATCCCTCCGTCACCCCAGAATGAAAGGGTGATCCCGTAGTTCTTGGTCTGTGAAGATGCGTTGTTAGGTGCTCCATTTTTTTCCCATTGAGGTCGAACCTAAACCTGTGCTCGAGAGATAGCTGTCCATACACTGATAAGGGATGTATGGATTCTCGAGAAGAGAGGAGCCGCGGTGGTCCCCCCCGGACCGCCCGGATCCCACGAGTGAATCGAAAGTTGGATCTACATTGGATCTCACCTGAATCGCCCCATCTATCCTCCTGAGGAGGAGTTTGGTTTCAAACCCCGGTTCGAACAGGAGGAGTACGCCATGCTAATGTGCCTTGGATGATCCACATCTCAGGGTCAGGCGCTGATGAGCACATTGAACTATCCATGTGGCTGAGAGCCCTCACAGCCCAGGCACAACGACGCAATTATCAGGGGCGCGCTCTACCACTGAGCTAATAGCCCGTCGTGCGAGCCTCCCACTGGGGGCCCGCTATGCCAAAAGCGAGAGAAACCCCATCCCCCTCTTTCCTTTTTTCGCCCCCATGTCGCCACACGGGGGGGCATGGGGACGTAAAAAGGGGGATCCTATCAACTTGTTCCGACCTAGGATAATAAGCTCATGAGCTTGGTCTTACTTCACCGTCGAGAAACGAAAGAAGACTTCCATCTCCAAGTTTCACTCAGACGTAGCTCCCTTCTTTTTGGGTGTGAAGCAGTGTCAAACCAAAATACCAACAAGCATTAGCTCTCCCTGAAAAGGAGGTGATCCAGCCGCACCTTCCAGTACGGCTACCTTGTTACGACTTCACTCCAGTCACTAGCCCTGCCTTCGGCATCCCCCTCCTTGCGGTTAAGGTAACGACTTCGGGCATGGCCAGCTCCCATAGTGTGACGGGCGGTGTGTACAAGGCCCGGGAACGAATTCACCGCCGTATGGCTGACCGGCGATTACTAGCGATTCCGGCTTCATGCAGGCGAGTTGCAGCCTGCAATCCGAACTGAGGACGGGTTTTTGGAGTTAGCTCACCCTCGCGGGATCGCGACCCTTTGTCCCGGCCATTGTAGCACGTGTGTCGCCCAGGGCATAAGGGGCATGATGACTTGACGTCATCCTCACCTTCCTCCGGCTTATCACCGGCAGTCTGTTCAGGGTTCCAAACTCAACGATGGCAACTAAACACGAGGGTTGCGCTCGTTGCGGGACTTAACCCAACACCTTACGGCACGAGCTGACGACAGCCATGCACCACCTGTGTCCGCGTTCCCGAAGGCACCCCTCTCTTTCAAGAGGATTCGCGGCATGTCAAGCCCTGGTAAGGTTCTTCGCTTTGCATCGAATTAAACCACATGCTCCACCGCTTGTGCGGGCCCCCGTCAATTCCTTTGAGTTTCATTCTTGCGAACGTACTCCCCAGGCGGGATACTTAACGCGTTAGCTACAGCACTGCACGGGTCGATACGCACAGCGCCTAGTATCCATCGTTTACGGCTAGGACTACTGGGGTATCTAATCCCATTCGCTCCCCTAGCTTTCGTCTCTCAGTGTCAGTGTCGGCCCAGCAGAGTGCTTTCGCCGTTGGTGTTCTTTCCGATCTCTACGCATTTCACCGCTCCACCGGAAATTCCCTCTGCCCCTACCGTACTCCAGCTTGGTAGTTTCCACCGCCTGTCCAGGGTTGAGCCCTGGGATTTGACGGCGGACTTAAAAAGCCACCTACAGACGCTTTACGCCCAATCATTCCGGATAACGCTTGCATCCTCTGTATTACCGCGGCTGCTGGCACAGAGTTAGCCGATGCTTATTCCCCAGATACCGTCATTGCTTCTTCTCCGGGAAAAGAAGTTCACGACCCGTGGGCCTTCTACCTCCACGCGGCATTGCTCCGTCAGGCTTTCGCCCATTGCGGAAAATTCCCCACTGCTGCCTCCCGTAGGAGTCTGGGCCGTGTCTCAGTCCCAGTGTGGCTGATCATCCTCTCGGACCAGCTACTGATCATCGCCTTGGTAAGCTATTGCCTCACCAACTAGCTAATCAGACGCGAGCCCCTCCTCGGGCGGATTCCTCCTTTTGCTCCTCAGCCTACGGGGTATTAGCAGCCGTTTCCAGCTGTTGTTCCCCTCCCAAGGGCAGGTTCTTACGCGTTACTCACCCGTCCGCCACTGGAAACACCACTTCCCGTCCGACTTGCATGTGTTAAGCATGCCGCCAGCGTTCATCCTGAGCCAGGATCGAACTCTCCATGAGATTCATAGTTGCATTACTTATAGCTTCCTTGTTCGTAGACAAAGCGGATTCGGAATTGTCTTTCATTCCAAGGCATAACCTGTATCCATGCGCTTCATATTCGCCCGGAGTTCGCTCCCAGAAATATAGCCATCCCTGCCCCCTCACGTCAATCCCACGAGCCTCTTATCCATTCTCATTCAATCACGGCGGGGGAGCAAGTCAAAATAGAAAAACTCACATTGGGTTTAGGGATAATCAGGCTCGAACTGATGACTTCCACCACGTCAAGGTGACACTCTACCGCTGAGTTATATCCCTTCTCTGCTTCCATCGAGAAATAGAACTGACTAATCCTAAGGCAAAGGGTCGAGAAACTCAACGCCACTATTCTTGAACAACTTGGAGCCGGGCCTTCTTTTCGCACTATTACGGATATGAAAATAATGGGAAAAATCGGATTCAATTGTCAACTGCCCCTATCGGAAATAGGATTGACTACGGATTCGAGCCATAGCACATGGTTTCATAAAACCGCACGATTTTCCCGATCTAAATCAAGCAGGTTTTACATGAAGAAGATTTGGCTCAGCATGTTCTATTCGATACAGGTAGGAGAAGAACCCGACTCGGTATTCTTAAAAAAATAGAGGAAGCAAAACCAAGTCAAGATGATACGGATCAACCCCCTCTTCTTGCGCCAAATATCTTACCATTTCCGAAGGAACTGGAGTTACATCTCTTTTCCATTTCCATTCAAGAGTTCTTATGTGTTTTCATGCCCCTTTGAGACCCCGAAAAATGGACAAATTCCTTTTCTTAGGAACACATACAAGATGCGTCACTACAAAAAGGATAATGGTAACCCCACCATTAACTACTTCATTTATGATTTTCATAGTAATAGAAATACATGTCCTACCGAGACAGAATTTGTAACTTGCTATCCTCTTGCCTAACAGGCAAAGATTTACCTCCGTGGAAAGGATGATTCATTCAGATCGACATGAGAGTCCAACTACATTGCATTGCCAGAATCCATGTTGTATATTTGAAAGAGGTTGACCTCCTTGCTTCTCTCATGGTACAATCCTCTTCCCGCCGAGCCCCCTTTCTCCTCGGTCCACAGAGACAAAATGTAGGACTGATGCCAACAGTTCATCACGGAAGAAAGGACTCACTAAGCCGGGATCACTAACTAATACTAATCTAATAGAAAATACTAATAGAATAGAAAAGAACTGTCTTTTCTGTATACTTTCCCCGGTTCCGTTGCTACCGCGGGCTTTACGCAATCGATCAGATTATATAGATATCCCTTCAACAAACATAGGTCATCGAAAGGATCTCGGAGACCCACCAAAGCACGAAAGCCAGAATCTTTCAGAAAATGGATTCCTATTAGAAGAGTGCATAACCCCATGGATAAGCTCACACTAACCCGTCAATTTGGGATCCAATTCGAGATTTTCCTTGGGAGGTATCGGGAAGGAATTGGAATGTAATAATATCGATTCATACAGAAGAAAAGGTTCTCTATTGATTCAAACACTGTACCTATGGGATAGGGATAGAGGAAGAAGAAAAATCGAAGATTTCACATAATACTTTTGATCGAAAAATCAATCTGATTTATTTCGTACCCCTCGCTCAATGAGAAAATTAGTCAAAATCTACAGGATCAAACCTATGGGACTTAAGGAATGATATAAAAAAGAGAGGGAAAATATTAAAAAATATTCAATATTAAAT-AAAAAAAAAATAAGTAAATAAAAATGAAGTAGAAGAGCCCAGATTCCAAATGAACAAATTCAAACTTGAAAAGGATCTTTCTGATTCTCGAAGAATGAGGGGCAAAGGGATTGATCGAGAAAGATCTCTTGTTCTTATTATAAGATCGTGATTGGATCCGCATATGTTTGGTAAAGAGAATAATCTTCTCCTTTGAGAATAATCAAAAAGAAAAATGGAAAGTGTTCAATTGGAACATGAAAACGTGACTAAATTGGTCCTAGTTACTCTTCGGGACGGAGTGGAAGAAAGGAGGAGATTATCGAACGAGGAAAAGGATCCAATGACTTCGAAAGAATTGAACGAGGAGCCGTATGAGGTGAAAATCTCATGTACGGTTCTGTAGAGTGGCAGTAAGGGTGACTTATCTGTCAACTTTTCCACGATCACCCCCAAAAAACCAAACTCTGCCTTACGTAAAGTTGCCAGAGTACGATTAACCTCTGGATTTGAAATCACTGCTTATATACCTGGTATTGGCCATAATTCACAAGAACATTCTGTAGTCTTAGTAAGAGGGGGAAGGGTTAAGGATTTACCCGGTGTGAGATATCACATTGTTCGAGGAACCCTAGATGCTGTCGGAGTAAAGGATCGTCAACAAGGGCGTTCTAGTGCGTTGTAGATTCTTATCCAAGACTTGTATCATTTGATGATGCCATGTGAATCGCTAGAAACATGTGAAGTGTATGGCTAACCCAATAACGAAAGTTTCGTAAGGGGACTGGAGCAGGCTACCATGAGACAAAAGATCTTCTTTCTAAAGAGATTCGATTCGGAACTATTATATGTCCAAGGTCCAATATTGAAATAATTTCAGAGGTTTTCCCTGACTTTGTCCTTGTCAACAAAGAATTCGAAATACCTCGACTTTTTTAGAACAGGTCCGAGTCAAATAGCAATGATTCGAAGCACTTCTTTTTATTTTTACACTATTTCGGAAACCCAAGGACTCAATCGTATGGATATGTAAAATACAGGATTTCCAATCCTAGCAGGAAAAGGAGGGAAACGGATACTCAATTTAAAGTGAGTAAACAGAATTCCATACTCGATCTCATAGAGACATATAGAATTCTGTGGAAAGCCGTATTCGATGAGAGTCGTATGTACGGCTTGGAGGGAGATCTTTCATATCTTTCGAGATCCACCCTACAATATGGGGTAAAAAAGCCAAAATAAGTGATTTTAGCCCTTATAAAAAGAAAACTGATTCTTGAACCTCTTTCACGCTCATGTCACGTCGAGGTACTGCAAAAGAAAAAACTGCAAAATCTGATCCAATTTATCGTAATCGATTAGTTAATATGTTGGTTAACCGTATTCTGAAACACGGAAAAAAATCATTGGCTTATCAAATTATCTATCGAGCCATGAAAAAGATTCAACAAAAGACAGAAACAAATCCACTATCTGTTTTACGTCAAGCAATACGTGGAGTAACTCCCGATATAGCAGTAAAAGCAAGACGTGTAGGTGGATCGACTCATCAAGTTCCCATTGAAATAGGATCCACACAAGGAAAAGCACTTGCCATTCGTTGGTTATTAGCGGCATCCCGAAAACGTCCGGGTCGAAATATGGCTTTCAAATTAAGTTCCGAATTAGTGGATGCTGCCAAAGGGAGTGGCGAGGCCATACGCAAAAAGGAAGAGACTCATAGAATGGCAGAGGCAAATAGAGCTTTTGCACATTTTCGTTAATCCATAAAGAGGATCTATATATAGACAGATAGATCCATGGAATAGACACATAGATCCATGGATCCATACATCTCGATCGGAAAAGAATCAAGAGAAAAAGAAAGAATCGGAATTGATCGATATATTTCTCGAAACAAACGAAAAGGAAACGAAAGATGAAAGATAAATCATGGATCAACTAAGCCCTCTCGGGGACTTGCTTAAGAATAAGAAAGAGGAACCTCATGTAAATACCATGGAATAAGGTTTGATCCTATTCATGGGGATTCCGTAAATATTCCATTCCAAAAATAGAAAGTTCGAAACAATTGGGATTTTTTTGGAAATGGATGCAGTTACTAATTCATGATCTGGCATGTACAGAATGAAAACTTCATTCTCGATTCTACGAGAATTTTTATGAAAGCCTTTCATTTGCTTCTCTTCGATGGAAGTTTTATTTTCCCAGAGTGTATCCTAATTTTTGGCCTAATTCTTCTTCTGATGATCGATTCAACCTCTGATCAAAAAGATATACCTTGGTTATATTTCATCTCTTCAACAAGTTTAGTAATGAGCATAACGGCCCTATTGTTCCGATGGAGAGAAGAACCTATGATTAGCTTTTCGGGAAATTTCCAAACGAACAATTTCAACGAAATCTTTCAATTTCTTATTTTACTATGTTCAACTCTATGTATTCCTCTATCCGTAGAGTACGTTGAATGTACAGAAATGGCTATAACAGAGTTTCTCTTATTCGTATTAACAGCTACTCTAGGAGGAATGTTTTTATGCGGTGCTAACGATTTAATAACTATCTTTGTAGCTCCAGAATGTTTCAGTTTATGCTCCTACCTATTATCTGGATATACCAAGAAAGATGTACGGTCTAATGAGGCTACTATGAAATATTTACTCATGGGTGGGGCAAGCTCTTCTATTCTGGTTCATGGTTTCTCTTGGCTATATGGTTCATCCGGGGGAGAGATCGAGCTTCAAGAAATAGTGAATGGTCTTATCAATACACAAATGTATAACTCCCCAGGAATTTCAATTGCGCTCATATTCATCACTGTAGGAATTGGGTTCAAGCTTTCCCCAGCCCCTTCTCATCAATGGACTCCTGACGTATACGAAGGAGTGTGGTTCGTTCGATAAATTCCTACCTCTCTATCTATCTCTGAGATGTTTGGATTTTTCAAAACTCCATGGACATGCAGAAGAGAAATGCTATCCCCACTCGGACCAAGACAGAACTTTTACTTGTTCAAATAACAATTAAGGTGAAGCAGGGTCAGGAACGACGAATCTCTTTATGATAAACAGATCCATTTTGCAAGTTCGTTATTACGGGTAGTTCCTACAAAGGATCGGACTAATGACGTATACAATACTTGAATTCTCGATGTAGATGCTACATAGTTGGTTCTCATCCTTCAGAGACTACGAGTATAATAGGAGCATCCGTCGACAAAAGGATCACCCTAATATGATCATCTCATGGCTATTGAGAACGAATCAAATCAGATGGTTCTATTTCTCAATCTTTCTGACTTGCTCCTACGGAACCAAGGTCGAAAAGATTGAAAAAATCAGTCATTCACAACCACTGATGAAGGATTCCTCGAAAAGTTAAGGATTAGTAATCCTTTTTAGAAATCGAATGGATTCGGTCTTATACATACGCGAGGAAGGTAATCAAAAAAGAAAGAAGAACTCATCTTCTTTCTTTTATCACTTAGGAGCCGTGTGAGATGAAAGTCTCATGCACGGTTTTGAATGAGAGAAAGAAGTGAGGAATCCTCTTTTCGACTCTGACTCTCCCACTCCAGTCGTTGCTTTTCTTTCTGTTACTTCGAAAGTAGCTGCTTCAGCTTTAGCCACTCGAATTTTCGATATTCCTTTTTATTTCTCATCAAACGAATGGCATCTTCTTCTGGAAATCCTAGCTATTCTTAGCATGATATTGGGAAATCTCATTGCTATTACTCAAACAAGCATGAAACGTATGCTTGCATATTCGTCCATAGGTCAAATCGGATATGTAATTATTGGAATAATTGTTGGAGACTCAAATGATGGATATGCAAGCATGATAACTTATATGCTGTTCTATATCTCCATGAATCTAGGAACTTTTGCTTGCATTGTATTATTTGGTCTACGTACCGGAACTGATAACATTCGAGATTATGCAGGATTATACACGAAAGATCCTTTTTTGGCTCTCTCTTTAGCCCTATGTCTCTTATCCCTAGGAGGTCTTCCTCCACTAGCAGGTTTTTTCGGAAAACTCTATTTATTCTGGTGTGGATGGCAGGCAGGCCTATATTTCTTGGTTTTAATAGGACTCCTTACAAGCGTTGTTTCTATCTACTATTATCTAAAAATAATCAAGTTATTAATGACTGGACGAAACCAAGAAATAACCCCTTACGTGCGAAATTATAGAAGATCTCCTTTAAGATCAAACAATTCCATCGAATTGAGTATGATTGTATGTGTGATAGCATCTACTATACCAGGAATATCAATGAACCCAATTATTGCAATTGCTCAGGATACCCTTTTTTAGCTTCTAGGGTCTATTTCTTAGTTCAAGATCCCTCTTACTAACTGGAATCAAAGAATTAGTAGATCTGTTCCGTCCAAAATGGGAATGGGCTAGGGTTATGAACTTATAATCTATAATCTGATGATCGAGTCGATTCCATGATTATAAGTTCATTCCATACCGGACCAGACCGGAATAGGGATATACATTCTCATTATGAGAAGGGGTTATTCGAGCGTATCTAAATAGATACTATGTTTCCATATGGATCCCTACATTCCATTTAGGATTAGGAATAGACGTAATCGGACTTGCTTTTTACATATCTCTCCTTATTTTGGACCCTATTCACCTCTTTTGGCTTCTATTGAATCGAGAAATAGGTTTGATTGTCCATCTTTTTGATATATAAGGCATCCTCCGGATAATTCAAATCGAAGCAATTGGATGTCCGACTCGGGCCTATATGACATGACCGATCAATAGCAATACTCCAACACCCCACCTTTGCCATATATTCCATACATCACACTAGATAGATATTATATTCATGGAATACGATTCACTTTCAAGATGCCTTGGTGGTGAAATGGTAGACACGCGAGACTCAAAATCTCGTGCTAAAGAGCGTGGAGGTTCGAGTCCTCTTCAAGGCATAATATTGAGAATGCTCATTGAATGAGCAATTCAATAAGAGAGCTCGGATCGAATCGGTATATCAATACCGATTCGATCCGAGCTCTTGGAATTGGAATAAGTTCGGCAGCGGATCACGAAATCTTGGTGATCTTCTCTATCTAATGAATGGGGAGTCTGCTTTAAAACCGTCCGCCCTGCACCCACCCCCCGAGTATATGCTTCAACAGGAATCACACAAAGGTAGATTAGAAACCTCTGGTAAAATGCCTGCTCGTAACCCAGCAGATAAAGTACATTACATAGTCCGTTTTAGGGATTGGCGACTTACCCATTCAGTGACTTTGGCACTGGACGTTCCCAAAATGGGTACTATCGGGTGGGGTGAATTCAATAATAGACGCCTGTTGGCATTCCAGCCTTCCTTCTCCTTTCAGGGCCTATCCGAAAGAAAATCCAATACTTCTTGGTCGTGAATATCTGAACTGGTTGTTCGCTATTCAAGAATTCTTGTTTAGGCAGTTCATACCATCCATACATAGTGTTTTGATCTAAGATTTCAATTCTTCCATGTTTCAGCAGTAGCATATTGTTCCATGGAGCTAAGGTCCAAAATATGGAAGAAAGAAGTGTTTCCATGACTCTACCACCCAGTCAATTCTGTTCCACTTAATCCCTCTTTCATGGCTACATATCTTTCCGGCTAAGGAATGGGAAATCTTTCTCCTGTTACATGAATCCAATTTTCATTTCATCCGGGAAAAGCCATCTTTTTCTCAACAATGTCTTTGTCATTTGATCCAATAGCCCTCCGTTAGATAGGAAGAGATTTGATAAATACTGATAACTCTCGGATAGAGTATTAGAACGGAAAGATCCATTAGATAATGAACTATTGGTTCTAAGCCATCTCTGGCGATTAATCAACAATTCGAAGTGCTTTTCTTGCGTATTCTTGATAAACCAGCCTTTATATATAGATGTAGGAGGATCTGTTTGGGAAGTAAGAAGCCCCTTTGACATCTCTTCATCTGCAAATAATTCTCGATGTGAAAACACAGAGACAAAGGGCTGATCTTTGAATAGGAAAAAGAGTGGATCTGCAGGGTCCCAAATGAATTGGCTTATTCGAAAAAGGCCTTGTTCTTTGGAAGATCTATCTCGTGTCTGGTACTGCATGGTTCCACTCTGCAAGAACTCCGAATCATTCTCTTGAAGCTCATCCTCTTCATCATAAATGATCCGCTTGCCCCGAAATGACCTGGACCAATAGGGAAATCCCAATTCATTGGGCCTTTCGATCCAATCAAATAGAAAGCCCCAAGGGCGCCATATTCTAGGAGCCCAAACTATGTGATTGAATAAATCCTCCTCTACCTGTTGCGGGTCAAGGGCTCCTTCTCCTTCCCCTTCTTCAAACTCCGATTCGTATTTTTCATAGAGAAATCTCTGATCAAGGATAGAACAAGATCCGTTTTGCATCATATCTAAGGGATTCCTTGGTTCGGGCCGACGAAGCAATATCACTCGATCATTATCAAACTGACTGCAATCTTTTTCTGTCCGTGAGGATCCCACCAGAGCGCTTTCTACTTCTAATAGGCCATGAACTAGATCAGAATCATTCTCAACGAGTCCATAAGAAGTGATCCCATTTTTTTCATCGGGTCCGGGTAGAGACCAAAGATCTTGAGCGACCGATCCGGCAGAACAACTCAAAAGATAAAGAAGTATCGTTAATTTCTTCATGCTCGTTCCAAGTTCGAAGTACCATTTGTACAAATAAGAATCCCCTTCGTTACATGATTTCTTCTTCATATAGATAGATATAGGATCTATGGGGCAATTACTTAGAAGTACATTTTGTGCAACAGCCCTTCCTATCTGATAGAAAAGGATCCCATGATCCTGAACCGATCTTACCTGGGATCGCAAATCCCAAGTTTGTCTATGAAGAGCGGATCTAATTGTATTAGTGTCTATAATTGATTTCTTCTGTGTAATACTAATTGATAGGGCCTCATTGGTAAGTGCTACAAGATCTCGTGCATTGGAACCCATGGTTATGGACCCGAATCCATTAGTATGGAACATTTTCTTTTCCAAGTGAAATCCCCTAGTATATGAAAGAGTGAAAAAGTGCTTTCGTTGTTGTGGAATAAGAAGCCTTCGTATCTTAATGCACGTATTTAATTTATTCGGAGCTATTAGAGCGGGATCCACTTTTTGGGGAATATGAGTCGAAGCAATAACAAGAATATTTCTAGTGGAACATCTTTCACAATCCCTGGAGAGATGGTTCACTAATAGACCGAGGGATAAGTAATTCGACTTATTCACATCCAGATCATGAATGTTTGGAATCCATATTATGCAAGGAGACATTGCTTTTGCTAATTCGAATTGAAGGGTGATATAAAATCGGTCTATTTCCGACATCATATCCATAGTTAGCGCATTCATCATAGTTAGCAGCTCCAGCTCCGTATCAAGGTCACGATCGATATCGTCACTATCATCAATATCGTCACTAGCATCAATATCGTCACTAGCATCAATGTCGATATCATCAATAAGAAAACCTTTAGGCTTGTTATCCAGGAACTTGTTCAGAAATACCGTAATGAAAGGAACATAGGAGTTTGTCGCTAGGTATTTGACCAAATAGGATCGTCCAGTTCCTATAGAACCTATCACTAAAATACCCCTAGAGGGGGATAAGGCTAAGCGGAGCGAAAAGGGTTTTTCATGAGATGGGAAATGAAAACTATTAGCCCCACACGAGGTTTGTGAATAAGTAATTGTCTGATAATGAGCAAGGGATATCCGTCTTTCTGCTAAACAGGATGTATTGAACTCATAATTCATTAGATACTTTTTATGAATGTCAACTAAGTATCGTAAGTAAATTGCTCCCGGTTGTTCAATCATTTGAAAACCAGAGTCATTCTTTGATAAATGATCACTATGAGTCAGACTCAATAGAATTTGATCAATCCTTTTTTCTGTCGTTAAAGTGGAGAACTGAACCAAGAATTCTCTTTCTTCATCATCAATCGAATCACTGTTCGCGACCCAGGATTCTATTTTATCATCAATCCAATCCCCGTTCACGTTTTTTCTTTTTCTTATCAATGAATAGATCTCTTTACTTGTATGACTTAGATGTCTCGTATTTCTCGAAAAAGTGATTCGATTGATGGGATTTGGTATGATACTTATGAGATCGATTATATCGATGAGATTGATATTCAAATATTTCTTCTTAGAACGTATTGATTTGACCCCATAAGCGGGACCACCACCCAATAGCATGTTGCCGCCAGAAGCAGAACCCCATATTTCTTCTAGAGAATTTCCTAATTGTTCCAGAGCAACTAGAAAGAGATTCTTTAACCAGAAAGAATTCGGTTCAGATGTAGGATACCTATCCAGAAGTTTTCGCAACTCAATCATAGATGATGGAATCATCAAAGATTTGACCTTTTCGAACTCTGTCTGTAACTCACTAGAGGCCCGGGAAACAAAGAGAAGATGTGTACGAACGAGATATCCAGCAACAAGAAGAAGGAAAAGGATTGAATAGAGGAACTCCCGAACATTTGGCGATCTCAGATGTGTCGATGGTGACTCATTTTTTCGATGAATCATTTCTTCGGACAGAAGAAGATTATGTAAACACTTACTCGAAATCTCACTTATCAGATTCCATTGTGGAAGACACAATTTTTTCTGAAGAATTCGCCATGATATATCTGATCCATGCATAATATCATGAAAAATGGATACAAATTTTTTACTGCTACTTAGTATCGGCAATAGGTCTGAAAAAGTATCTAAAAATATCAAATTTAGATATTTGTACCCTGTCGAAGTAAGGAACCATGGCATATATGTTTGGAATAGATTCCATTTTGAGAGAGTTGAAAAGGCACTATCTCGTTGAAAGGTTCTATACATCTGCCCTTTCTCAACGCATTTCTTTAGACAAAGACTCCGTTTTTTCCTCTTTTCGGATGGTAAATATTTCTCAGAACATGGAGTGTGAATCAAATCCATGTTTGAATTGAAATTGAGATACTGATGCAAGTTCTTCCCTTCTGAATCAGATAGATTCATATCTGAAAGAGGTTGACAATAAGTTCTTTCAAAATTGATTATTTGTCCCTCTGTTAGAGGTGTTCCAGAAATGTCTGCGATCGAGTAAATAGCTCTACGAACGAATGGATCGGATCGACTTGGAAAATGGAAAGATTTGTACAAGTTATACGTTTCGTCACCACTTTGTGGAAAATCGTTAGGTATGAATATGTTAGATACCTGTGACTCGATTGGTGAAATAGTATCTCTCCCCCAAAAAGCATGTTTTTTTTTACCGACGCACAAAGAAAATATTTTGTTGCGAATGAACAAGATATTGAGGAATTGTCCATACGTAAAATCATAATTATTGATACGGGCCTTTTCCACATAAAAAGGGAATCTTTTGTTACAATAGAAGGAGAAGTGATGTGGATTATTCAAGAATCGAAGTCGATTTGCTTTATAAAAAGAAGATATCAATGAACTTCTATGAAACGGTTTCACGGGATTCAGCCAATTGTCTTGATCGTGGAATATCATTGAGAAATAGGAATCCGTGTTATCAAAGGATTTCCTGCGATTGTTTCTAGTATGGAATGAGTCAATCATCCACTTTGGTATCTTATTGAACAAAAATGGTGATATTGTTCCTCCGTTGATCAAGAATTTCGATTTTTGGGAAGTATCATGATCATCCAATAAGAAGGCTTTCAATTTTTTCAAATGAACGATTTGAAGACCTATTGATTCTAACAACTGATTGCAGAGTTGATCGTTCGGACCTTTCAATTCATAGATGTAGATCTCGGACCTATGAATGGGGATATTCCCGAAACTCACAAAGAAAAAAGGAAGTGAGTTAGACAAAAAGAAAAGCAACTTGGACAAAAAAAGAAGTGACTTGGACAAAAAGAAACGAAGTGGCTTAGACAAATCTTTTTTGTCGATAACCTCAGACCAATCAATCGAATATTGATTAATACCTAATCGATCGAACACTACTTGAAAACGGCTCTTCTGCTCAGAAACGAAATGTTCCAAATGTTCCTGGAAATTCTTGCTCCCATTGGACCATTTGTATCTATATGCATCAGGATCCCGATTCATGGATCTCTCGGTTCGAGAAATAAAAATAAGAGGATCAAACCATTTCTTCTGACTCTTTTTCAAATTCGATAAATGTTGGTTGATCGTATATTTCATTATAGTTCTATGATTCAGAGTATCCTTTCCTATTTGATCCCTTTGAATTCCATATTCGAAGTTGCGATCGGATCTATTCATTAAAAAGAATCGATTCAATACATTTCTTATGTACCCATAGGTGCTATATTGGATTTGAATCAGATTTCGGATCAATCTATATTGATTGACTGCCTCCATTATGTTGTTGCTAGCAAATACCACTATCTTTGGTTTTGGATCTTCCAAATCATTCCCGCAGGAGATCCGGACCCATTTTTTTTTGATCCTTCGATAAAAAGATTCATTCTCTTCATAAAAAATAGGAGGTAGAGCCAATAAAGATTTCTTTTTCGATTCATCCCTGGAGTTGAATACCTCATTCAAGAATTGTTTTTGATCCAATCCGTAGGAATCGATAGAAAAGGCAAATCCCTTATGATACACCAGATCCGGCTCGGTTATTGATAGAGTGAATAGATCTGCCATTTCTTGAAATCTCTCTTCTGATTCAAAATCGTGGTGTAACGTGTATCCTCCCCTGTTCCGGTCATGGAATAGATGAAATAAATCAAAAAATGGATTTTTGTTCAAGAATGAAATCTTATTGGAACTGTCCATATCCGGTTCATCCTTCGGAACCATATCACATCCCGGATCTGATGAAATAGGATGAATTGAGACGGTATTTTGTAAATACGTAATTATCTTGAATATATTAACCATTTCTTTATTTTCCGATCGCCTGGAAGGGACAAAAGAAAGATCTTGTTGTTTCTTCAACAATTTCTGATCTCTAGTGGACCTTTCGGTAGGATTCGAACCCAGATGAAGTTCTGACCATCTGTCAGAGAAAAAAGAACGAATGGATCTTGTAGGATTCCCAAGAAATTCTTCGATTTCTTCCGGAAGCAGATGATTAATCATCTGCTTCTCACGTTCCGTGAATAGCCGGGACATTGAGGAATATCCAGAAAGGCATTTCGGGAATCGGTCTGATTCTATCTCTGTTCGTTCCGTTTGAAGAAAGGAAGGATCCCAAAGAATCGATCTTTCTTTTAGTTGTTGAATCTCTCTTTGATTGATCAATGTGTGATATTCCGAATCCTCCTTACTAATGGAATCCAAATGATCTCTGGATTGATCAGAAGATCCTTTCAATTGGTTAGAATCCGTTACTTGAACGAAACTAGATTTTGTGGAATCATATTGAATATTTGACGATACATTCCGTACCTTGCTAAAAAACCGATCCTTGTTTACCAACCACACATTGTCTAACCAAATCCAATTCTCTCTCGATACGTTCCTCAAAAAATCCGATTCGTGCGGATTCTTCCCCCAACTAACGAAGAGATCTTGGCGGAATTGCCACATATAAAATTGAGCACAATTTTGTAAAGAAATAGCCCACTTGTTTCTCGAGAAGAGATGGGAAACATGCTCAATATCATTTGATTGAATAGTTGACCCAGCCCCTTGTTGTTTGAAGAAACCCTCCACTTCATCAATTGGTATTTTTTCACGAAAAGCAGACATGAGATAACAAATCCAGTGTTTCACTAAGATTTCGAATAGCGGTCCCGAATTCAAGTTGATTATATTTCGCCTCTTCCTCAGAGAAAGACGATCAAACAATTCCCAATCATGGTCCTTTCGAATCGGATCATCCATATAATATACAAAAAGAAACTCCAGATATTTGATATCTTTCTCTTTGAATAAGATCTCAATTCCAGCGACGGTTTCATTAGATATCTTACAACTAGAATCCCTCTTTTTTCCGATCCAGTTCCTCCACCACCGCGAACCCCAGTTAGATTCAGGCATGCTACACTTTTTAGTTATTGGGAGAACCCAAGTACTCTCTTTCGGATTCAGGAAACAACTCTCAGAGATCTTTTTTCCTTTTGGAAGATACAGGAGCGAAACAATCAACCTATTGATATTGGAAGACCCAAAGGAGTCTTCCAATGTATCATTTCTGGGTCCAATGGAATTCATAGGTATAGGAAGAAGCCCTATCAAATAGAGATTTTTTCTTTCGACCATATTTCGATTGTTAATACGATATATAAGGACCGCTACTACAAAGAGTATTACACCCTTGATCGTGAAATATCGATTGCTTGTTGAACCCTGTGAATTGCGTGAAAGTAGGATACCCCCAATTCGGGGGTCAAAGAGTTTTATAAAACGTTCTTGGTGGAAAAAAACGTGAATGAAAGATCCCACTAAATTGAATTGGGTCCATGAATCTAAGAAATAGTGAGAATTCTTGATCTCTCTCAATATCTCTCTCAACTCGAAAATCCAGGATTTGAATTGATGTCCTTTCATTGATTCCTCCTAAATTGCATTGATTTATCCTAAAGATTTCATTTCAATTGGAATTTGGTTATTCACCATGTACGAGGATCCCCGCTAAGCATCCATGGCTGAATGGTTAAAGCGCCCAACTCATAATTGGCGAATTCGTAGGTTCAATTCCTACTGGATGCACGCCAATGGGACCCTCCGATAAGTCTATTGGAATTGGCTCTGTATCAATGGAATCTCATCATCCATACATAACGAATTGGTGTGGTATATTCATATCATAACATATGAACAGTAAGAACTAGCATTCTTATTGAGACTAGAACTCATAGGCATAGGGAAGAAAATAGATTTATGGATGGAATCAAATATGCAGTATTTACAGACAAAAGTATTCGGTTATTGGAGAAAAATCAATATACTTCTAATGTCGAATCAGGATCAACGAGGACAGAAATAAAGCATTGGGTCGAACTCTTCTTTGGTGTCAAGGTAATAGCTATGAATAGTCATCGACTTCCGGGAAAGGGTAGAAGAATGGGACCTATTATGGGGCATACAATGCATTACAGACGTATGATCATTACGCTTCAACCGGGTTATTCTATTCCACCTCTTAGAAAGAAAAGAACTTAAATCAAAATACTTAATAGCATGGCGATACATTTATACAAAACTTCTAACCCGAGCACACGCAATGGAACCGTAGACAGTCAAGTGAAATCCAATCCACGAAATAATTTGATCTATGGACAGCATCGTTGTGGTAAAGGTCGTAATGCCAGAGGAATCATTACCGCAGGGCATAGAGGGGGAGGTCATAAGCGTCTATACCGTAAAATCGATTTTCGACGGAATGAAAAAAACATATATGGTAGAATCGTAACCATAGAATACGACCCTAATCGAAATGCATACATTTGTCTCATACACTATGGGGATGGTGAGAAGAGATATATTTTACATCCCAGAGGGGCTATAATTGGAGATACCATTGTTTCTGGTACAGAAGTTCCTATAAAAATGGGAAATGCCCTACCTTTGAGTGCGGTTTGAACTATTGATTTACGTAATTGGAAGTAACCAATTAGGTTTACGACGAAACCTAGAAATCGATCACTGATCCAATTTGAGTACCTCTACGGGATAGACCTCAACAGAAAACTGAAGAGTAACGGCAGCAAGTGATTGAGTTCAGTAGTTCCTCATATAAAATTATTGACTCTAGAGATATAGTAATATGGAGAAGACAAAATTGTTTCAAGCACCGACAGAACCGGAAGCGCCCCTTGTTTCAAAGAGAGGAGGACAGGTTATTCACATTTCATTTGATGGTCAGAGGCGAATTGAAAGCTAAGCAGTGGTAATTCTAAAGATTCCCCCGGGGAAAAATAGAGATGTCTCCTACGTTACCAATAATATGTGGAAGTATCGACGTAATTTCATAGAGTCATTCGGTCTGAATGCTACATGAAGAACATAAGCCAGATGACGGAACGGGAAAACCTAGGATGTAGAAGATCATAACATGAGTGATTCGGCAGATTTGGATTCCTATATATCCACTCATGTGGTACTTCATTATATGATATATATAAAATCCATCTGTATAGATATCATCATCTACATCCAGAAAGCCGTATGCTTTGGAAGAAGCTTGTACAGTTTGGGAAGGGGTTTTGATTGATCAAAAAGAAGAATCTACTTCAACCGATATGCCCTTAGGCACGGCCATACATAACATAGAAATCACACTTGGAAAGGGTGGACAATTAGTTAGAGCAGCGGGTACTGTAGCGAAACTGATTGCAAAAGAGGGGAAATCGGCCACATTAAAATTACCTTCTGGAGAGGTCCGTTTGATATCCAAAAACTGCTCAGCAACAGTCGGACAAGTGGGGAATGTTGGGGCGAACCAGAAAAGTTTGGGTAGAGCCGGATCTAAGCGTTGGCTAGGTAAGCGTCCTGTAGTAAGAGGAGTAGTTATGAACCCTGTAGACCATCCCCATGGGGGTGGTGAAGGGAGGGCCCCGATTGGTAGAAAAAAACCCACAACCCCTTGGGGTTATCCTGCACTTGGAAGAAGAAGTAGAAAAAGGAATAAATATAGTGATAATTTGATTCTTCGTCGCCGTAGTAAATAGGAGAGAAAATAGAATTTCTTTCTTCGTCTTTACAAAACAAAAGAAAAAAAAAGGAGTAAGCTGTGACA
>Pouteria_aningeri_M20-0524
[truncated: 159,374 more chars]
