# Supplementary material for: Genome skimming reveals novel plastid markers for the molecular identification of illegally logged African timber species
Source: PLoS One. 2021 Jun 11;16(6):e0251655. doi: 10.1371/journal.pone.0251655 (PMC8195358; doi:10.1371/journal.pone.0251655)
Supplement: S12 File — (FASTA) [file pone.0251655.s019.fasta]

>Milicia regia voucher Hawthorne 53 chloroplast, complete genome
TAATTAATGGGTATTAATGGGTATGGGCGAACGACGGGAATTGAACCCGCGCATGGTGGATTCACAATCCACTGCCTTGATCCACTTGGCTACATCCGCCCTAATACTATTAGTATTTAAATTTATTAATACTACTTCAATTTACAACATTCATCTTTATTTTTTTTTATTCTTCTATAATCAAATAGAACAAAAAATAAATAGAAACCTTTCTATTTTATTTAGAATGTAAAATTAAATATG----------TAAAATTAAATAATAATATAATAAAAAAAAAAAAAGATTAAGAAAAAAATATATAAACAAAATTACTACATAATGAAAAATAATGAAAATAATGAAAGTATGAATATATTGAAATAAAGAAAAAAAGACTTATCTCAAGCAAAAGACTAATAAATAATAATTAATTTTTTATGAAAAAAAAGGAGCAATACCAAACTTCGTGATAGAACAAGAAGTTTGGTATTGCTCC-TTTTTTTTTCATTTTTAAAAATTCCTATACACTAATATTAATATAGAAGTCTTATCCATTTGTAGATGGAACTTCTACACCAGCTAGGTCTAGAGGGAAGTTATGAGCATTACGCTCGTGCATAACTTCCATACCAAGATTAGCACGGTTAATGATATCAGCCCAAGTATTAATTACACGACCTTGACTATCAACTACAGATTGGTTGAAATTAAAACCATTTAAGTTGAAAGCCATAGTGCTAATACCTAAAGAGGTAAACCAAATACCTACTACAGGCCAAGCAGCTAGGAAGAAGTGTAAAGAACGAGAATTGTTGAAACTTGCATATTGGAAGATCAATCGGCCAAAATAACCATGAGCGGCTACAATATTATAGGTTTCTTCCTCTTGACCGAATCTGTAACCTTCATTAGCAGATTCATTTTCTGTGGTTTCCCTGATCAAACTAGAGGTTACCAAGGAACCATGCATAGCACTGAATAGGGAGCCGCCGAATACACCAGCTACACCTAACATGTGAAATGGGTGCATAAGGATGTTGTGCTCAGCTTGGAATACAATCATGAAGTTGAAAGTACCAGAGATTCCTAGAGGCATACCGTCAGAAAAGCTTCCTTGACCAATTGGATAGATCAAGAAAACAGCAGTAGCAGCTGCAACAGGAGCTGAATATGCAACAGCAATCCAAGGGCGCATACCCAGACGGAAACTAAGTTCCCACTCACGACCCATATAACAAGCTACACCAAGTAAGAAGTGTAGAACAATTAACTCATAAGGACCACCATTGTATAACCATTCATCAACAGAAGCCGCTTCCCAGATTGGGTAAAAGTGCAAACCTATAGCTGCAGAAGTAGGAATAATGGCACCAGAAATAATATTGTTTCCATAAAGTAGAGATCCAGAAACAGGTTCACGAATACCATCAATATCTACCGGAGGGGCAGCAATGAAAGCGATAATAAATACAGAAGTTGCGGTCAATAAGGTAGGGATCATCAAAACACCAAACCATCCAATGTAAAGACGGTTTTCAGTGCTGGTTATCCAGTTACAAAAGCGACCCCATAGGCTTTCGCTTTCGCGTCTCTCTAAAATTGCAGTCATGGTAAAATCTTGGTTTATTTAATCATTAATCATCAGGGACTCCCAAGCACATGAATTCTCTATAAATAGAAATAGATAATTGAGGGCTTGTTATTCAACAGTATAACATGACTTATATCCCCATGTCAACCAGTCTCAACATCCAGAGAGATATCATAGATAAGATAAAGAAGAGCTTATCTTTATTCTTTATCTTATCTATCTAGATTTATTCATTTTTTGAAAAAATGAAATGAGTTAATAAGTTCGAATTTATATACATATGATTTCGATATATTAATTATAATGGGTTGCCCGGGACTCGAACCCGGAACTAGTCGGATGGAGTAGATAATTTACTTGTTAGAAAATAAAAAAAAAATAGGTAAAAATCTCTCCCCAAGCCGTGCTTGCATTTTTCATTGCACACGGCTTTCCCTATGTATACATCTAAAAAAAAATTCAGTTCTTTCCCTAGATAGGACTTTGAATACTCAGTTGATCAACCCTTACTGCATAAACATTTCATAATAGAAAAAAATGAAATTTTTTGTTATCTTTTTTTTTTATCATTTAAGGATAATTTCCATTTCCATAGTTGCATAACCAATCATTTATGATTGACAAGATCGTTGATGCAAAAAATATCCAAATACCAAATTCGACCTTTATATGACCTCCGCAAAGCGGAATAAGTTCTTGGAAAAATCAAAGAAAGAACCTCTTCTTCCTCCGTAAAGAATTCTTCCAATAAATTCGAACCTAATTTTTTCAAAAAAGTGCGTACAGTACTTTTGTGTTTACGAGCCAAAGTTTTAACACAAGAAAGTCGAAGTATATATTTTATTCGATACAAACTCTTTTTTTTTGAGGATCCACTGTAATAATGAAAAAGATTTCTGCATATACACACAAATCGGTCGATAATATCAAAATCCGATGAATCGGCCCAGGTCGACTTACTAACGGGATGTCCTAATACATTACAAAATTTCATTTTAGCCAACGATCCAATCAGAAGACTAATTGGAACTAATGTATCAATCTTCTTCATAGCATTATCCATTAGAAACGAATTTTCTAGCATTTGACTCCGTACTACTGAAAGATTTATTTGCATACTTGAAAGATAGCCCAAAAAGCTGAAGGAATGTTTGCATAATTGGTTTATATACATCCTTCCTGGTTGAGACCACACATAAAAATGACATTGCCATAAAAGGACAAGGTAATATTTCCATTTATTCATGAAAAGAGGCGTATCCTTTGAAGCCAGAATTGATTTTCCTTGATATCTAACATAATGCATGAAGAGATCCTCGAGGAACCATAAGCTAGTCGGAGAATCATTAGCAAAGACTTCTTCTACGGTATGTTTTATTTTTCCATAGAAATATATTCGCTCAAAAAAACCCCCAGAAGATGTTAATCGTAAATGAGAAGATTGGTTACGTAGAAAAAGTAAGATGGATTCGTATTCGCAAACATGAGAATTATATATGAACAAGAATAATCTTGGATTACTTTTTGAAAAAATAGAAATATATTTATTTGGAATAATAAGAGTATTCCAATTATAATAGTCGTGAAGAAAAAACCGTAATAAATGCAAGGAGGAGGCATCTTTTACCCAGTAGCGAAGGGTTTGAACTAAGATTTCCAGATGAATTGGGTAGGGTATTAATACATCTGATACATAATTTAACTGTGAGAATTTGTCCTCTAAAAAAGGAAATATTGAATGAATTGATCGTAAATTATAATATTTTACGATTTCTGTCCCCTTTAAGGAAGATACTAATCGTAGGGAAAATGGAATTTCCACAATGACTGCAAATCCCTCTGATATCATTTGAGAATACAAATTCTTATTGTACCCAAAAAGTTGATTTTGGTTCGAATCGGAAATAATAAAATGATTCTGTTGATACATTCGAGAAATTAAACGTTTTACAATTAGTAAACTAGATTTATTGTCATAACCTACATTTTCCAACAAATTCGATCTATTTAAACCAAGATCATGAGCAAATACATAAATATACTCCCGAAAGATAAGTGGGTATAGGAGGTCATATTTCCAAGATCTATCTAGTTCTAAATATCCTTGAAATTCCGCCATTTAAGATTAGATTTGAACCGAAAATAGGATGGGCTTTATTGGGTTATCAAATGATACATAGTACGATACAGTTAAAACAAGGTATGATAGTAAGAAAAAAGATCGATACCTCGAAAAAGGTAAGACTCATCAACGGGCTCTCTATCCTCTCTTTTTGCACCTAATTGGTTTAGGTTCATTCTAGGATAAAAAAATGTTTAGAAATCCTTTATTTTTGCAATCCAATCGCTCTTTTGATTTTGAAAAAAAAAAATCTCTTTATCAATATACTGCCTTCTTCTACACATTTATCTCCACCACATAATGGAAATGGAGATAGCTAATAGTTAGGATTCATAAAGCATTGATTGATAATACACTCATGGGAAAAGCCTTTCCCGCGTCAAGCACTAATATATTTTTAACGTTTAATTAGATCGGGTAATTATTCAAAAATTAAGAACAGGAGCTCGTTACTTTTTGTTTCCCTATACCTATAATTGGAACCTATAGTATAGTAAGGCTCTATCCATTTATTTACTCGACACAACTTTAAATTTAGTTTTTATTTCTTTGCTTTTTAAATGGATTTTGTTCTGCGCCAAGAATTCAAACAATTTACACAAGGTTTTGGACCTATACGGTAAGAATGAAATATTTTTAGAATTCTCTATTGATACGACATGCTGCTTTTTCCATTCATTCCTTTCAGGATCAGTCGCGGTCTTACAAACTCTACCGATGGTATAGACGAATCCGTTGCTTCATACAAATGTGTAAAAGATGCTAGCCGCACTTAAAAGCCGAGTACTCTACCGTTGAGTTAGCAACCCGAACTAAAAACTAAAATAAAAGAATTAAAATGTATAGATACAATCGGAATCCCAATAAATAAAGAGGTTGAATAGTACGGCTAAATCAAAACATTTAAATTTTAAAAAGGCAAAACAAAAATCTAAAAATTCATAATCAATTATGAACATAAGAAAAATGAACAGATCCGATGAAAATCCAAAAAAGATTTCAGATAAAAATATAGATGAAAATAAAAATATTTGTAGACCAACTCTTGTCTCTTATGTTATTCATTATTCTATTTTAATATCTTATTTATTATACTTTAATATAATATAAATATTATATTTTAATTATTTTAAT-AAAAAAAAAAAGACTTCTTGTATCACACCAAATCAAATGAACCCTTTATTTGAATGAAATAAAATCTATGGGGCGGAGATAAATAGATTCATTTATTCATGATCGGATTATATTTATTTGATACACTGTTGTCAATATGAATGTTGAGAAAAGAATACAATGGAAAAATAGAAAAAAAAGATTATAAATTGAAATTATTATTTCAATTTATTAAAAAATGAAAAACTAAGAATTTATGTTGGATTGGCACTACATATATAAATATATAATCGACATATATACAAAAAAGTGTAGACGTATGAATAAATTAAAAAAGAAGTATAAAAATCCCGGGTTTATTCAATTAATATCAATCAATATAAGTATCAATATTAAGTAAAAGTAAAAAAAGCAAGCTTAACCTTTTTCTTTTTTATTTGTTCTTTTTTATTTGTTCATCGAATTCCAATGAAAAACACCCATTGACATGACAATAATATCAAAAATTTAAGACTGTTTATTCTCTCGATATTTTTCTATCTATTACATCAATAAAAAAAAATTTTATCGTTATAAAAGACGACATTCTATAGTAGCAAAAATATATTAAATATGATATATATTGAAAAGGAGAAAAAATAGCAAAGAAAAGATTATACAAAACTCTATACAAATTATTCACACCTTACCTTCTTTAATT----TATATATATATATATATTTCATTAATTTAATTTTGTTTGGTGATTAAGGCGAAGTTCCATAAAAACCCCCGCCTTCTTTGAAATATCATGAACAGTTCCTGTAGGCTGAGCGCCTTTTTCAAGGAAATATAGAATAACAGGAACGTTTAAATAGGTTTGATTCTTTATCGGATCATAAAAACCCACTTTCCGAAGAGCTCTTCCTTCTCTTCGGGATCGAACATCAATTGCAACGATTCGATAAATAGCTCATTGGGATAGATGTAGAGACCCCCCCCCCGAGAAACGTATAAGAAGTTTTCTCCTCGTACGGCTCAAGAAAATTCAAGTTATGTTTATGTATAGAATTATAATGTCAAATAGATCCATAAAATCATCAAATCAATTAGACCAAGAAGTCTCTTTCTTTATCATATGATTTAAATACTTGTTTCTTATTCTTTCCCCAACAAAAAAAAAATTCTTCGTATTTGGAATTTGCACTCTCATAACTCAAGTTGTATAACTCGCAAAGAAAACCTTTTATTCATTTATTGAGCGGTCTCTAATCCCTTTTTTATATGTATATGTCTCCTTTCGAATCTATTTTGATTCTTCATCTTAATCTAGTTCTAGTTGTTGAGACAATTGAAAACGGTATTTCCTTGTTCTAGGATCCTTTAGCTTTGCCTTGAATCATTGGGTTTAGACATTACTTCGGCGATCTTTAATCGTTTCAAAATGGCAGCAACATACCATTTTTTGTGATTTCTTTCTAGCAAAGAATCATACGAATGGTTGATTCCTGTATAATACACTTTTGATTTGAGCGAAAGGGTTTTACCAATTCCAAAAAATTTTACTTTTGAATTTGAAACTTGCTTGAATTGGATCCTTTAGATTTCTATATCAAAAATAGACTTACAAAGTTGTCTGAATTTATTAATTGATACTAACCCTAGATTCTTGCCTCCGAAAAACGAATCAATATGTTCTGCTCGAGCTCCATCATGTACGATATGATACGGTTTATATCACAACCCCCCCAAAAAAAAAATGAGAGTTATAGTGAACAAACGATGTCGAGCCAAAAGCACTTTCATTCCTATATAATTCCTATATAATATAAAATGGTGGATGTAAGAATCCACAGCGGATCGTGTCCTTCAAGTCGCACGTTGCCTTCTACCACATCGTTTTAAACGAAGTTTTACCATAACATTCCTTTAGTTTGGAACCAGTATGTAATTAATTCCATTATGGAATTATGAATAGTCATTGGTTCGATCGATCCCTAGTAATCTATACTTTATCTTTTCCTTCTATATGAAATAGAGTTTCTGAAAAAGTCTAAGCAAAAATTCAATTTAACCCCAGAGACATAAGAGACATATATACATATATTTATAAATATTTATAATATAAGTATTAAAATATAGAAATCTATAATATTAGAAAATAAACTAAATAATAGAAATAATATTTAGAAATTAATATTTAGAAATAAAAATAACAGGAATAAAATTCAAATAAATAAGTTCTTTTTGAATCTGCATCTTCAAGTAACCTGCTAGTGATAGGATAAATTCACCAATTTCACACTTCTTCGAGTACTAAGAAATCATCAATTTAATTGATTGAAATTTTTCTGACCTCCATATCATTATTTGAATAAAATTTTATAGTAAGACCACATTGCATTTTATCATCATATGAGAGAGATAAATCCAGATTTGTATTAAATCATCAATGATTAAAAAAATAGATAAATAAAAAATACAATTTTTTTTAATGAAATAGTGGATAAAGAATGATGTAAAGGAAGATTTAGGTTGTTATTTTTTTTTCAATGAATATGAAAAAAAAGAATCGAAATAAAAAACTATGGGATATCTGTATGTGTCAGATAGACTAAACTACTGTTACTGAAAGAAATTATAGCTATTCTATGTTCAATATTTAATATTTAGAGATCACAAATAGATTCTATTACATCTGCGTGTTAATTGAACTCATTAAACTTGTGAAAAAGATATGATTCAGAGAAGATTCATTAAGAATAAGAATTAAATTTTTTCAATATTATACATCAATATTATACAGAAGGTTGTTAAAAAAAGTAACCTTTATTCTGATAGAATATATATATCATATATATTATATGATTTATATGATACTATTATACTGTTTTGGATGTGTGGACGGATATGCTCTGGGACGGAAGGATTCGAACCTCCGAATAGCGGGACCAAAACCCGTTGCCTTACCACTTGGCCACGCCCCATTTCTATTTGACACTAATAAACACTAATATTGTTATTGGTTGTTCGTCAACTTCAGTATAAATATCTATAAAAAAAATTAAATTATTGATAGAATTTTGATATGTGTAAATATAGAATTAAACTGATGAATTTATTGATCATTACATCTAATTCAATTAAAATATTGTATGAAAGTATGATTTATTCTATTCACTTTTGATTTGAGAGTTGAAGTTGAAGGAGTTTTGATTGGGCGAGTTCAAATCAAAGAAGTTTTTTTGGTCTATCTAATTTATTTTTATTCATTTTCCCTTATATCAATAACTCAACTTATTAATAACTCAATCAAAATAAATACAATTATCCTCAAGAACAAAATGTTTTTTATGCTTAATATATTTAGTTTGATTTGTATCTGTCTTAATTCTGTCCTTTATTCAAGTAGTTTTTTCGTCGCCAAATTGCCCGAGGCCTACGCTTTTTTAAATCCAATCGTAGATGTTATGCCAGTAATACCTTTGCTATTTTTTCTCTTAGCTTTTGTTTGGCAAGCTGCTGTAAGTTTTCGATGAGATTTTTAATACTGTCCTAGACAAATTCATGATTTATTCGAAAAAAAAAAATTTACCAATTGATAAGATCAGATAAGTCTTAGTCTTACAGTATGTGAACCCTCAATTCAAATATTGAAATTAGGGTATAGCCATAATGAGTCGGGATCACCACGTTTCATTTCCTTATTCTGACCTTTTTCCATTGCAAGACCTCTTGGAGTCTTCCCCAATTTGGGGCATGAAAGAAAATTTTTGGTAATGAAAAAATACAACTTTATATTAAATTAAAAATGAATTTTTTTTTTGAAAATTCTTTTCTAATCTCAAATCAAAAGAACTTTAGTTTATTTCTTGGTGTCAAAATAAAAATATAAAATAAACATAGTAGGGTATGCGGTATAAAATACAAATATACAAATGGAAAATCTATTCTCTTTTTTCCTAAAAAAAAATCTTGGAGATTGTGTAATGCTTACTCTAAAACTATTTGTTTACACGGTAGTGATATTCTTTGTCTCTCTATTCATCTTCGGATTCCTATCTAATGATCCAGGACGTAATCCTGGGCGTGAAGAATAAAAACTAAATAAGATAAGGTTTTTTGTTCTTCTTACTCGATTTTGAAATGTTCTTAGTAGGATTTTATTTATTTCACATTTTTAACTATTAATTTTAACTATTAATATAACTAAAATAACT-------TAAAAAAAAATCGCGAAAAATTCAAAATTTGAAAGGAAATAAAAAGAAAAAGAAAGTTATCGACGAAAACGGAAAGAGAGGGATTCGAACCCTCGGTACGAAAAACTCGTACAACGGATTAGCAATCCGACGCTTTAGTCCACTCAGCCATCTCTCCCCCAATTGAAAAAGGATAATTATTATGTTACATAAGTCAAAATAAGGCTTGAAAAAAGTCTTTTTTTTTTTTTATTTATATTTATATAGTTTTTTTTTAAATAATATTTATAACTAAATAAAATATAAAATAATTTATAACTAAATAAAATAAAATAAAAAAATCCCTCTTTGATTTTGTCCAAAGAAACCTTTTCTTTACACGGCTTGGCCTGGTCAGTACCTAGCTGAGCCGGGCCTCTTTTGTTCCAACGAAGCAAATAAAAATGATTTATTTAATTCGAAAACACAAATGCTTATTGTTTTGTTGATATTGAAACAATCATAAGAAGGACTATCTAAATTTCTTAGCTTTATTTTTTATTTACTTTAATTTTATTAAATTACTTTTTTTTTTTTCAGTAAAGTAAACGTAAATAAAAAATAAATAAGATAAGAAAACAAGGGAACTATGAATTTTTGAACAATGCATTTTTATGTTATGGCTTAAATAGTTTTGTCAACCTGTATCCGTCAAAAAACTACAGCAAAAGACTTGGTATTTACTTATTTAAATGAGTTCTACTTTCCTAATCTCATTAAGTCCTCTCATTAACGCTCTAATTTGCATGATTCTTTTTTGATCCTATCTTTTTTTTGATTACGACAAAATCTCTTGTTCGACAAAAAGTAGATTTATATACAATAATCCCATTGTAGCGGGTATAGTTTAGTGGTAAAAGTGTGATTCGTTCTATTAATCCTTTAATAGTTAAAGGGTCCCTCGGTTTGGATTAATATAATATCCCATTCCGATCAAAAACTTTATCTCGTAAAAAGGATTTACGCCTTTCCCTCTCAATGAAAAATTCGAGGAAGAATATACATTCTCGTGATTTGTATCCAAGAGTCAATTAGAAATTGAAAAATTGGATATTGGATTATGAAATTACGAAACATAA-TTTTTTTTTTAACTGGATCAATACTTCCAATTGAATGAGTATGAGTAAGGAATCCATGGATAAAGATAGAGAGTTTATTTCTAATCGTAACTAAATCTTCAATTTTAATTTTTTGTATAGGGAAAATTGAAGCAAAATAGCTGTTAAACAATGGCTTTGGTTTACTAGAGACATCGATAAATTTTTTAGCTCGGTCGAAAGGAAATGCTTTTCCTAAGGATTCTATTAAATAGAAATTAGAGAACGAAGTAACTAGAAAAAAGAGTGTTAGAATCCCCTTCTTTTCTATTTTTCTATAAGGATCATCTAAAAAGCGGGTCATTTTGAATGCATTCAGACAGAAAAGCTGACATAGATGTTATGGGCCGAATTTTTTTAATTTCGTTGATATCTTCCATCTCGAAATTTATCCATCTTCCATAAAGGAGCCGAATGAAACCAAAGTTTCACGTTCAGTTTTGAATTAGAGACGTTAAAAATGATGAATCAACGTCGACTATAACCCCTAGCCTTCCAAGCTAACGATGCGGGTTCGATTCCCGCTACCCGCTTGTGCTTACTTTATCTCTCTATCTCTATTCAATATTTCTATCAATCTCTTTCTTTTTTATTTTTTTGTAACTAATATTACAAAAAAATAAAAAAGAAAATAATAAAACTTAATAAATTGAAATCAGATTTCAAAAATAAAATAATATATATATTTTTATTATATTTTTATTAAATGAAATGAATATAATTAATGTAATGCATTATTGAATTGAATACGCAATCCCTGTAAGTATTTCACATATTCCTTTTTTCCGAACAAGAAATGGGAAAATAAATAAAGAAAATTGAAATGAAAAGCGTCCATTGTCTAATGGATAGGACAGAGGTCTTCTAAACCTTTGGTATAGGTTCAAATCCTATTGGACGCAATTTATTTCCATATATATTTTTATTTTATTTTATATTTCTATGTCTATGCCAAAAAAGATATTTTGAATGATTTGAATAAGAGATGAAATCCACTTCTTATATACACTTATTACTTAATAAATAATATATAGATAAATAATATATAGATTTAAAGTTATCAATTTATTTATACTTGTTCTTAAAGGAGAAAACGCTCCATCTGTTCCTGAATAGCTTCTTTCAAAAGGGCTTCTGCTTCCTTAGTAAATGTCTTGGTAGAAGATATGATTTCTTGGAACTGAGGTTTATTCGTTTTTAAGTAAGCCCGTAACTCAACGAGAAATTTCCTTACCTGTCCAATTTCTAATGAATCAAGATAACCATTCGTTCCGGTATAAATAGTGATTATCTGTTCTTCCACCGTTAGAGGGGCTGATTGAGATTGTTTGAGCAACTCACGTAATCGTTGACCTCTTGCCAATTGATTCTGAGTAGCTTTATCGAGATCAGAGGCAAATTGTGCAAAGGCTTCTAATTCTGCGAATTGTGCCAATTCCAATTTTAATTTGCCGGCTACTTGTTTCATGGCTTTAATTTGCGCCGCAGATCCTACTCTGGAAACAGAAATACCCACATTAATAGCAGGTCTGATTCCAGCATTGAACAGATCCGCGGATAAGAATATTTGTCCATCTGTAATGGAAATTACATTAGTAGGAATATAAGCCGAAACATCTCCCGATTGAGTCTCAACTATTGGTAAAGCAGTCATACTTCCTTCACCTAAACGAGAACTTGATTTAGCAGCTCTTTCCAAAAGGCGTGAATGCAAATAAAAAACATCTCCGGGATAAGCTTCGCGACCCGGCGGTCTTCGTAATAAAAGAGACATTTGGCGATAAGCCTGTGCTTGTTTGGAGGGATCATCATAAATGATTGAAGTGTGTTGTTCACGGTACATAAAATATTCAGCCAAAGCTGCTCCTGTGTAAGGAGCGAGGTATTGTAATGTAGCCGGAGAATCCGCCGTTTCAGCTACCACAATAGTGTATTCCATTGATCCCCTTTCTTGTAAAGTAGTCACTACCTGAGCCACAGAAGATGCTTTTTGACCAATAGCTACATAAACACATATTACATTTTGCCCCTGTTGATTGAGAATCGTATCTGTAGCTACCGCTGTTTTACCAGTCTGTCTGTCCCCAATAATTAATTCTCGCTGACCACGTCCTATAGGTATCATTGAATCAATAGCAATAAGTCCTGTTTGAAGGGGCTCATATACAGAACGTCTCGAAATAATACCCGGAGCAGGAGATTCAATTAAACGAGATTCAGAAGCTGAAATTTCACCTCGACCATCAATAGGTTTAGCCAGTGCATTTATAACACGACCCAAAAAAGCCTCACTTACCGGTATCTGAGCAATTCGTCCTGTTGCTTTTACAGAACTTCCCTCTTGTATCATCAAACCGTCACCCATTAATACAACACCAACATTATTTGATTCCAAATTCAGAGCAATGCCTATCGTACCTTCTTCAAATTCTACTAATTCACCTGCCATTACTTCATCAAGACCATAAATACGAGCAATGCCATCGCCTACTTGAAGTACGGTACCGGTATTTAAAATCTTTACTTCTCTATTATATTGTTCAATACGTTCACGGATAATATCACTAATTTCATCGGCTCGAATGGTTACCATGAATATTTCTTAATTCTTTTTTTTTTTAAAGAAAAAAAAATAATGCCTGCAGTAGAAGGACTAGTCCGTTATTTCTTTCATGGTTCCAAACATGCCAATATTAGTACTGATGGTACGTAAATGTAACTCGTTGTTCAAACAACTATTCAGAGTTCCTAGAGCTCCTTGTAAGGCTTGTTGAAAAATCCGTTGTCGAACTTCGTTAATCGCTCTTTGTTGTTCAAAATGAATGGTTTCATTTTTGTAATTTTCTAATTGTTCCAAAGTCTTAGAAGTTGAATTAATCAAATTCAATTTTTCTCGTTCTATCTCAGAATATCCATTCACTCGAAACTGATCCGCTTCCTTTTCTACTTTTCGTAAGCGGGAACGGGCTTTTTCCAGCTGTTCTAAGGCCCCTCCGCGTAGTTCTTCTGAATTTCGAATAGTCTTCAAGATCCTCTGTTTTCGATTATCTAATAAATCACTTAATGAAAGTAGATTATCTTTCCATTCATTTCAAAACTTCCACGATCCCTTCCCGAACCAAACATGAATCTTTCAATTCATTTGGCTCTCACGCTCAATTACTTATGAGACTTATGATAATTGATAATTCCCATATCTTTTTTTTTTTTTTATTTTAATATAA-------TATAATGAGCCTGTCCTCTATTCATATTCAAATAGAAAAATATCGAAAGTGATCACTAATCCAAGAAAATAATATTCCGAGGACTCTTCTGACCAAACAAATAATTGTCAGCAAAGTTGTTTCTTTTTTTCTTCAAATCCAAAGAATTCCTCTTGCTTTATACATAACATAGGTCATCGATTTAGCATTGGATAAAAGAGAAAAAGGGGGGGTTGAAATACCTATTTTTTTTTTCTAATTTTTTCCAATCAAATAAAAGGTAAAAGGTTCAAATTAGTTCTTTATCGACATGAGTGTTTTATATCGAAAAAAAAAATTCCAACTCTTTGTTTTGAAAACATTTATGTATTAACATAGTAGTAGAAAGAGTACCATGCTTGTATCTGAACTTCAAAAGGTTTAGCTTTAACCCTGTTAATGGTCCCACATTATTGGTTGATAGAGAATCAAAGTAAATTTACCGATGACTCACGAAATGCTATGGTTCTTAAATATGATTTCTTAATTTATTCAGAAGTAATTCGCGGAATCATGCACCCTTTCTTTCCTAGTTATACCAAAACATAAAGTGCAGTTGGTTGGATCCAGCTTATTCTTGAAATAAACAACTCGCACACACTCCCTTTCCAAAAAAAATCAATACACCAAGCACTACACTTAGATTTATTAGATTTGTTGCTAAAATATCGGTATTAAACCCGAAACTTCCGGCGGATGGCCAATAACTCAAGGAAAGGAAAGGATCGGTTACATTTTTCATATGATCTCCTCTTTCTTAGTCTTATAGATAGACTAATTATCTATATTTTTTTTTATTTATTCTAGTATTTTTCCTATTATTTTTCTAAATACTACTAAATAGAGATAGAGTAAAAACTAATATTAATTTATAAATAGA---TTTTTTTTTCAATTGTAAATTTCCAATTAAGATAAGAATGATACTTATTAGAATTAGGTATCGAGTCTTATGTTTGTGAGTTTCGAAATATCTCGTTTGTTCCAATACTTCTTAAAAAGTTCCATTGGATTAAGAGAGTAAAGGAAGAAAGCGAATTGGTATGCCAATTCCTTTTCCCCCAATACGTCCTTTTCACGGGTTGTTGTCCGAACGAAATTGAAATCTGAATATAATTCGAAAAAAGCAAGAGCAGCAAATCCAAGAAAATAAAAAAATAAATATATATGAATTTTTATTTGTAGGATTAAACAAAGGGATTCGCAAATAAAAGTGCTAATGCCACAACGAGTCCATAAATTGTTAAAGCTTCCATAAAAGCCAGACTAAGCAATAAAGTACCTCGTATTTTTCCCTCTGCCTCTGGTTGTCTCGCGATCCCTTCTACAGCTTGTCCCGCAGCAGTACCTTGACCAACTCCAGGTCCAATAGAAGCAAGCCCTACGGCCAATCCAGCAGCAATAACGGAAGCGGCAGAAATCAGTGGATTCATGATAAGTTCCTCGCACCAAAACAAAAAATAAAGAAATAGTTAATGATACAATGAACCAATGAATTATGACTTACTTATTCCATCGATAAAATTTATTCAGTCAAAGTAACCAAAGTAACTAAGAACCCAGAATTGAAATAATAATATTCGTGAATTATTAGAACTACTTCGATATCTCTTTTTTTTTTAGTTCCTATCCACGTAATTTTGTGAATCCGTACCACTTTTGTTCTTCCATTTCTTTCTTTTTTCTTTTCTTCCGAATCATTCTTTGTTCTTTTTCGTGATTTAAATTCATTCAATATTAAATTCAAAATTACAGACGAAACAGAAGGACTTTCTTTGGAATCCCTATATAAATTATAAATTCACAACAATAGTGGGGCAAATTAGATATATCTTTAGTTCATATATACCTAGTCAATATCTAATATCACATATACATGTCTTTCCCCTATAACGTAAACCAACTATTCGTAGAAACATCCGCAAAGGTTGTCTTATAGCGATTAGATTACATATACCTAGTTCGATTTCCCCTTTCCTAACTAACCCCCCATATTTTTATAAATCTCCTTTTTTGTAAACCCTTATCGTTCCTTTTTTTTTTTAGTTATCATTATCCCACATAGGTACAATCAATCGAAATGACGAATTCGTTAGGCCGAATGCTTGCATAGAAATCCAAATACCAGTATTTGATTGATCTAAGTTCATCTAAGTTATTATTTATTAAATTTTTTTGGTCAATCGGTGAATTGAATGAAATCAACTGAAATGAGAATCATTCTCTATACCATCTTTTTATATAATTTTTTTAATCACACGTCGTAAACAGGTACCATAAGAATTCTTATTCATATTATGAATAATACTTCCCGATAAACTAATATTTAATCCACCTACTAATATACTACTACCTAATATACTAATATTTATTTAATATTGGAATTGAATGAACAAAACAATATAAAGAAAATATCCATTAAGAAAATATTCATCGGGGGGCGTCGACCAAACAGAAATTCTATCTAGGAAAAAGATCTTTTAGATCTCTTTCCTTTTTTCTACAATTCCTTAATCTTAATATCGTAATATCTTTTTTTTTTTTACTATTACTTACTCTAGATCGTATTTATATATACTTTTTTTTATATGTATATTTATCTTCCTAAGTGGATTACCTGGAAACGCGTATAGATTGCGTCAGGCTAAGCTAAAAAAAGACTATGCCGAAAACTAGTCAATGATGACCTTCCATGGATTCTCCTATATAAGCCGCAGCTAAAGTTGCAAAAATAAGAGCTTGAATGCCACTTGTAAATAATCCAAGGAACATGACAGGTATAGGAACCACTAAAGGTACTAAAGAAACAAGAACAACAACTACTAATTCATCAGCTAATATATTTCCGAAAAGTCGAAAACTAAGCGATAGGGGTTTTGTGAAATCTTCTAGGATGTTAATGGGTAAGAGGATTGGAGTTGGTTGAATGTATTTACCGAAATAACCTAATCCCTTTTTGGTAAGGCCCGCATAGAAATATGCTACTGACGTGAGTAAAGCTAAAGCAACGGTAGTATTTATATCATTTGTGGGTGCGGCTAACTCACCATGAGGTAACTGTATGATTTTCCAAGGTAAAAGAGCCCCTGACCAATTCGAAACAAAAATAAATAGAAACATAGTTCCAATAAATGGAACCCATGGACCATATTCTTCTCCAATCTGGGTTCTGCTCACGTCTCGAATGAATTCAAGGACATATTCAAAGAAATTCTGACCGTCAGTAGGAATTGTTTGTGGATTACGAACAGCTATAATGGATGAACCTAATAAGATAGCAATTACAACCCAAGAAGTAATAAGTACTTGGGCATGAACTTGGAAACCTCCTATTTTCCAATAGAGATGTTGGCCTACTTCCACGCCGGATATATCGTATAACCCTTTTAGTGTGTTGATGGAACATAATAAAACATTCATATTACCCTCTGAAAGAAATAGAACTTTATTTTAAAGGAATTATTTTGATTCAACCATCTCTTTTTCTACTTGCCCGCTTGAATTGTATATTTTGAATATCAACTAATCACATAATAGCCTCAGTTATTTTTATCTCTTTTGTGCTATTCAGGAATAGTAACCGATTCAATAAATCTATAAATCTATTCTATGGAGTTCCAAAAAGAATTTACTTATCTTATTATTAATCAAGAATTTCGTATATAGCTAGAACGACCCTCACAAATTGCAAATACTAATTTATTAAGAATTAATCGGATTGAAGCTATAGCGTCATCATTCGCTGGAATCGAAATATCTGCTAGATCCGGGTCACAATTTGTATCGATTAAACAAATCGTTGGAATTCGCAAAGTGATACATTCTTGAAGAGCCGTATATTCTTCTTGCTGATCAATAATTATTACAATATCAGGTAACCCTGTCATATATTTAATCCCGCCCAGATATGTTTGCAAGTGAGATATTTGTCTTTTCAACACAGCCGCATCTCTCTTCGGAAGGCGTTTGAGTCTGCCTGCTTTTTGTTCCGTTCTCAAGTCCCTGAACTTATGAAGTCTCGTTTCTGTAGTATACCAATTCGTTAACATACCACCAAGCCATTTTTTATTAACATAATGACACCGAGCCTTTATTGCAGCCTGTGCTACTGAATCAGCTGCTTTTTTTTTAGTACCAACAATTAAGAATTGTTTTCCCCTGCTTGCTGCATTAAAAACTAAATCACAAGCTTCTGATAAAAACCGAGCCGTTCTAGTAAGATTTATAATATGAATACCTTTACGCTTTGCAGAGATATAAGGTGCCATTTTAGGATTCCATTTCCTAGTACCATGACCAAAATGAATTCCTGCGTCCATCATCTCTTCCAAATGGATGTTCCAGTATCGTCTTGTCATTTCTCCCCACACGTCTTCTCTTTTTTTTCTTTGAAAAAAAAAGAGATGAGGTACCTGAAAATAGAAATAAATAATTGTTCCCACGGAACCTTCTCTTCTAACGGAGATTGGCCGTTGATACACGATCCAAGCCGGTCATTTTTTTTTTTTTTTTTTTTTATTATTTTTATTTTTTCGATTCGTTATTATCTTTAGTACTATTACCAAATCAAATGACTGCAACACAAATAGAAAAAAAGGGGATGAATCCGCTCTTAAGAATCATTAAATTCTAGAAATAAGTGTTCTGATGTATCATGTATATTGGTTGAAATGCAAAAATCAAATAATTCTTTGTGGTGGAACAAAATATCTCTCATTTCGCACTCAAATAAATTCTTCTTTTTGGTTTCCAAAGGAATGTTATTATGCTGCTTTGAACGGTGCACTAATCCTTTGAATCCGGTACCAACGGGTATCATCCCCCCTAGAACAACATTCTCTTTCAGACCCTTCAACCAATCGATACGACCGCGTAGAGCGGCTTTTGCTAAAACTCGAGCAGTTTCTTGAAAACTCGCTTCGGATATGAAACTTTGAGTATTTAGAGATGCTTTCGTTATTCCCAATAATATAGCTTGGTAACAAATCGCTTCTTTCAAAGCGCGCCCCGTTCGTTCCGCTCGAAACAATCCAATTAGTTCTCCGGGTAAAAAAACATTAGACATTCCATCTTCTGAAACCAACACTTTTGATGTTATTTGACGCACAATAATTTCTATATGTCTATTATGGATCTGCACACCCTGGGATCGATAAACCTTTTGGATCTTATTAACTAAAGAGATACGACTTTGCACTATAGTTAGCTCAGCACCAATCAAGAATCCCCAGGGAATTCCAAGAATTCTTGTTATACGTTCGTTCCAACCCTCAACTCTCTTTTCTAGGTTCATTGATATTGAATCAATTGAACGCACTTCTAACACTTGTTCCACTTTTGGAAGACCCTGCGTTATATCGCCCGATCTCGATTTTTCATATATAAATGTAACTAATGTATCTCCTTCGGAAAGTATTTCGCCATAATGTCCATGAACAGTTGCTCCTGGAGTGGCCAAATAAGACTTCGCCGATCTTATTACTACAGAGTCAATTTGAACAATTATAACTTGACCTGATTTTAGGTGTGGTCCATGTTTGGTTATACATACATTTTCGAAAAAAAACTGCCCAAGGCTAATTATTGTGGATTTTTTTTCACAATAATTATGATGGAGAAAATGCCAATTCAAGTTGAATGGATTAAAAAGGATGTTACTGCATGGATCGGAATTATAAATTCTCCCGTTTTCGTCCATTAAATAATATTTAAGTACTTGAAAGGTCTGTTTTAAATTTTCAAGTTGCAAATTTTTAGTTACCGAGATCTGATTATGAGTTTTTAAAATGTAATAAAAATTTGCAACTTGACAGGCTGTTCCTAAAGGGCCTAAGGAATTCCTAATTGGAATTAGAGGATCTCTTTTAACTGATTCTTTTATCACATTGTAATGTTTTACATCGTTGAATGGACCCATTTCAAAACAATTAGATGATGACAAAATTATTAAAGATTGAGATTCCTTACTTCTATTCAACAACGTATGAATAGTTCCTTGATTTTCTTTAAGTAATTGTCGAATCTTTTCCTTGGAATAAATAGAATAAAATGGATTGGTACGATCTGACCTATTATCAGAGATCAATACGGACCCTAACGGATCATTTCTTTTTCTGATATACGAAATATGGGATTTCACTAAGTTGATTCTTAGGAAATCTCGAATCAGATCTCTTGTACTTACTTCAACAAAGGAAGCGTGGGTTTCTTCGCTAGAAGAACTTTTGTTGCCTTGGTCCCAGTTCAACACTAAACAAGTCCGAACTAATTGAATACAGGTTCCGGAAATTCCCAAAATGGGTTTGCCATTTCCATAAAGAATATAATTTACAACTCTAAGTTGTAAATTCTCTTTTTCCTGCAACGGATCCTGGGGAAAAAGTGTTTCTAAATTTATACCGTCCGCTATTTCATATATGATTACAGGCCGAACCAAAACAAAATATTTTTTCTTGGTAGGTGTGATCGATTGGACATAGATCCAATTTTTCCATTTTTTTGATTCCTTAAATTCTTTTTTTACCCTTCCCGGTGGTATCAAGATGCCACTATGTCGGAATATATTATCCATCTCTACAGGAAAATGGATATCTCCAGAAAAGATTTTAAGTTCAATCCTTTTGTTTTTTTTCTCCACTCGGACCAATCCGCCTACTCGGCTTCTTGTATTTAAAGCGATTCGTGTATCTACTCCAATAATACTATTGTTTCGTACCATTATGGAAAAAGATTCAGGTAAAATATGCACCTCCTCGGGAATGAAAAAAAATCGATCTACTTTCGTTTGGTATTTTGGCTTAAATTCTTTGACTCCTCCATACTCAATTAAATCCTCTTTTTTGAGGATTGAATGCAAGCCTATAGCCCCATATTTAGTAATTCCTGAACCCTTTCTTCTATATTGAAGATCATCAAAATAAGCAAGAATACTATTTCTCCGAAAAATACCATTTATCGGTATTTCAATCGAAATACTGGAACGAGGCCATAGTTCTTTCTCTCGTTCTTGAATCCATTGGAATGGAATGATGAATCGATTTCTTCGCCTCTTTGCCAATAAAAATAAATCAGAATCCTTGTGGAGCATAGAAGGAAATATGAGATTAGAATGATCCGTATCTAAGATTCGATTAAATTCTGAATAATCAGGAATACCGCTTTCTTTTTTACCAGAAAGACCCGAAGTAAAGAATTTGTGTTTCCCGTGATCTTGATCATTATTTACTGAAAAGCTATTTCTAGCTTTTCCTTTGGCAGAAAGAAAATAAACGTTCGTTTGATCTTGATCTTTATGGATTGAAAAAGGGACTACACTGGATTTGTACGAGCCTCCTGATAATATCCATAAATGACTTGTTTTTGGTAAGAGATGTACATTACTATATGTAAAATCGGGTGCATGATATACATCGGTACTCCAGTGCATTTCCCCCTCGGAGTCAGAATAAATATGTTTTCGAACCCTCTCTTTAAAATGAAAAGTGTATGTTCCCGCGCGAATCTCAGCAATCACTTGTTCTGATTCTACATATTGATCGTTTTGAACTAAAATAAAACTTTTTGGCGGAATAGTCACGTTATGTATAATATCTTCACTCTCAATAGTTACATACAAGTCTATAGAACATAGAAAGGCGGGATGCCCGTGACGTGTACGTGTGGGATGAACCAAATCCTCATTGAATTTGATTTTTCCATTAGAAGGGGCTCGTACATGTTCTGCAGTACCCCCTGTGAATACTCCGCCGGTATGAAAAGTTCTTAATGTTAATTGAGTGCCGGGTTCCCCAATAGATTGACCCGCAATAATACCTACAGCTTCTCCCAATTCGACGAGGTCGCCATGAGTAGGGCTCCGGCCATAACATAATCGACAGATCCAAGACGTACTCTTACAAGTAAAGGGAGTTCGAATAGAGATGGGTTGTGTTTGAAAGGTTATGAATCGATTGACAAGTCCAATACCAATATCTTGATTTCGAACGGCAATGCATCGTGATCCTATATATATATCATCCGCTAATACACGGCCAATCAATGTTTGGATAAAAATTCTTTCCGGCATCATCCCATTTCGAGGACTGACAGAAATCCCTTGGATGGTGCCACAGTCTGTTCTCCGTACAACAATGTGTTGAACTACTTCAACAAGTCTGCGGGTAAGATATCCAGCATCCGATGTTCGTACAGCAGTATCCACAACTCCTTTGCGGGCTCCGTAACAAGAAATGATATATTCTGTTAAAGACAGTCCCTCACGTAAATTGCTTTGAATAGGTAAATCAATCATTTGTCCTTGTGGGTCCGACATTAATCCTCTCATACCTACTAATTGGTGTACTTGAGATGCATTTCCTCTAGCTCCCGAAAAGGACATCATATGGACTGGATTAAAAGGATCAGTCATCCGAAAATTAGGATTCATTTCTTGTCGCAAATATTCACTTGTAGCATACCATATCTCAATAGATTGTCGTAATTTTTCTACCGCGTGTACATTTCCATAATGATGGTGTTTTTCCAAAATTAACCTTTGTTGTTCAGCATCTTGGACTAGCCATCCCTTAGAAGGTATTGTTAAAAGATCATCAATTCCTAATGAAATGGATGTAGCAGTGGCTTGCCGGAACCCCAGAGTCTTTACTTGATCCAGGATGTGTGATGTATATGCCATTCCGAAGTGATCTATTAATCTACTAATAAGTCGTTTAATGGCAGTTCCATCTATCACTTTATTGCGAAAGACCAGATCGGCCCGTTCTGCCATAAGTACCTCCATATTCCGATGAGTAGGGTTTGACAATGGGTTTGAGTCAATGATTGGAAAACTTCCTTTTCTCGATCTTGATTCGCGTAGAAATTTAGGAATTATGGTCCTAGTTGAACCGGAGGGACTCGAATTCACACTGGTTTCATAGAACTGCTTAGCTTGGATACCCTATGATTAGGTACCATATGAGCAGGCCCGGAAAAACCCTTGTATAGCTTCTTCGATTTCTCGATAAAGAGAAATATGACCAACAGTGGTTCGAAGATATATACAAAGAATTTCTTTTTTTATACTTCTTACTATTAGTAAGTGTCCATAAATCTCATGATAGGTACCCAAAGATTGATAGTGAACTTCGATGGGAGCTTCTCTTGAAGTAATAACGCGTTGATCTAGTCGCCACCGGAGCCACAAAGGACTATCTAAATGGATTCTTTTCTGCCGATAAGCTCCAATTGCATCATAAGAATTACAAAAAAAGGGATCTTTTTCTTTTGTTTTTGTATATTTATACTTATTATCGTCAATTCTTTCATTTTGATAATTTCTGTAATTACATGGATTATACCTATTTGCACAAATACCTCGGCGATTCCCGCTCGTTAATACATAAAGCCCGATAAGCATATCTTGAGTTGGTACGGAAATGGGATCTCCAATAGCTGGAGACAAAAGATTCGTATGAGAAAACATAAGTAAACGAGCCTCTGCTTGAGCCTCTAAAGATAAAGGTACATGAACAGCCATTTGATCCCCATCAAAGTCTGCATTGAACCCCTTACAAACTAATGGATGTAAACAAATAGCATGTCCTTCTACTAAAATGGGTTGGAAGGCCTGTATGCCTAATCTATGCAGAGTGGGCGCCCTATTCAGCAATACGGGATGCCCTTGCATAACGTCCTGAAGTATTTCCCATACAACCGGCTCTTTTTCCCGAATTTGACTCTTAGCAACTCCTATGTTCGAAGCAAAATGTTGTCTAATTAAACCACGAATTACAAAAGTCTGGAAAAGTTCTATTGCTATTTCGCGAGGCAATCCACATCGATGTAATGAAAGTGAAGGCCCTACGACAATGACAGAACGCCCCGAATAATCAACCCGTTTCCCAAGTAGAGTCTCACGAAATCTACCCTCTTTGCCTTCAATTATATCTGAAAACGACTTGTAAACCTTATTATGACCGTCTCTCATTGGTTGTCCGCGAATTCCATTATCAAAAAGTGTATCCACGGCTTCTTGTACCAATTTCTCCTGACACATTACTAATTCCCCTGGCGTAGATCTACTTGTTGTTAATAAATCGATAAGAGTATTGTTCCGATAGATAACTCTTCTATAGAGTTCATTAATATCCGAACTCATTAGTTTACCCCCATCTATCTGAATGATTGGTCTCAACTCGGGAGGAAGAACAGGTAATAGACATAAAACCATCCATTCTGGTTCTATATTTGTTCGAATAAAATGCTTAGCTAATTCCATGCGTCTAACCAAAAAATCCTTTCTTCTTCCAACTTTTCGATCTTCCCATTCATTACCCGTAGGCCTTTCTTCCCCTAATTCTTTCCATTCTACCAATGAATAATCTATAATAATTCGCAAATCTAGATCGGCTAATTGTTCTCGGATAGCACCTGCTCCAGTAGAAATTTCTCGATTTCGAAATGCATCGAAACCTTGGGTAGTAAAAAAAAGTGGGATGCTATATTTCCAGGATTGGATTTCATATTCGAATGAACCTCGTAATCGTAAGAAAGTAGGTTTTTTAGCTATGGGCCTAGCAAAAGAAAAATTTGGATAGGATCCTCATAGGATCTCCCCCTTTCAAAATCGGACGTGAAAGTTTCCTTTCATCCGGCTCAAATAGTTACACCAAATAAAGATAAAAAAGGGGGTTTCCACTTTCAAATTTTATAAAACCCCAAAAGATCTACTCCTTACTCAAGTTCCCAAAGAAGATCAAGCAACATTTCATTGATTCATTCTTCTTTTTATTTTATTAGATTTTCTGAATTCTTTATTCAATTAGTAATTATTGCATAAATAAAAAAAATAAATGTGAAATTCTTGAGTAGTCTACTTCCCTTCGAATGATGAATCCCCTTACTAAATTAAAGTAATAAATTAAAGTAATAAAAGGAGTACCTTATAATTCATAAGGGATTTATTTGTCTATGTATCGTTCCATTCAATCTTTTAGGTCCCTACTTTTCCTCGACGGTTATGTCACGATGTCTTTAAAGCCTATATGCGATGGATAGACTCCTGCAACCATGACATATTTCCTTATTTGGAATTTCATTTCTTTTCTTTCTAAACGAAAAGGAATGGTTAATTTCACATAAAGAAATGAAGTC-TTTTTTTTTTCACGAGGTATAACATTTATTTATTACTGAATTGACCATAGACCAATTCCCCTTTTTACTTGTGATTATTGAACACACCCATAATTCTATTCTGAGTTTCATGTTACTTCTACCAAGAGACATGTCAAATCCAGGGCATCCTAATTCGATTGAATGGGATGACAGTTTCTCATTCTGCATTTGTAAAATCATAATTTTTATCAAATCACACATCGCAGTATACTAGGCCTTCTAATTCTTTAAGAGGCTTATCTAAAAGATTGGCGATATAACTAGGAAGACGTTTCAAATACCACACATGGGTTACGGGGCATGCTAGTTTGATGTAGCCCATTTGGTATCTTCGTATCCGAGAATCAACAAATTCGACCCCGCATTGTTCACAAAATTTCGGGTCTTCCTTGTCATTTCCGATTACTCGATAATTTCCACAAGCACAAATCCCACTTTTTATAGGCCCAAAAATTCTTTCACAAAATAATCCATCTTTTTCAGGTTTATTGGTTTTGTAATGAAAAGTGTAGGGTTTTGTCACCTCTCCAATTATTTCTCCATTAGGTAGGATTTTTTTGGCCCAAGCACTTATTTGTTGAGGAGAAACTGATCCAATTCGAAGTTGTTGATGTTTATACCGATCGATCATAGAAGAAAAATTCTGATTCATTCCGATTAAACGTCCTTCCTATTAATCTGGAAGTTCTTCTCAGATACAAGGAAATGATTCAATTCCAGAGCCAAGGATCGTAGTTCTCGAACGAGCAATCGAAAAGATTCTGGAGCATCCTCGGGTTTAGGTATTGGCCCTCCAACCATTGTAGTACCAAGTACTTCTTGACGAGCTCTAATATGATCAGATTTATAAGTAAGCATCTCTTGTAAAATATGAGCAACACCAAATCCCTCTAGAGCCCAAACTTCCATTTCTCCTACCCGCTGTCCCCCTTGCTTGGCCCTTCCTCTAAGGGGTTGTTGTGTAACAAGTGCATAATGTCCACTGCAACGTCCATGTATTTTATCATCAACTTGATGAATTAATTTCAAGATATAAGGCTTTCCTATTATAACAGGTTGCTCAAAAGGATCCCCCGTTCTTCCATCAAATATTCTGCTTTTTCCCGGATACTCGGGTTCAAATACCCATGGATTCGCTGTTTGCTTACTGGCTTCATATAATTCAGAAAAGACTAGTTTTCTCGAGGCCTCTTGTTCATATCTCTCATCAAAAGGTGCTATTCGATAATGTCTATCTAGCAACCCCCCCGCTAACCCGAGCGAGCATTCAAATATCTGTCCTACATTCATTCGTGAAGGTACTCCTAATGGGTTGAAGACCATATCAACAGGTCTTCCATCTTGCAAATAAGGCATATCTTGTCTAGGTAAAATTTTTGAAACGATACCTTTATTTCCATGCCTTCCAGCTACTTTATCACCCACTTTGATTTCACGTTTTTGTGAAATATATACACGAATCGTTTCTGGATTATAACTAGAACCCCCCTTTTTCTGGATCCATCTCACATCAATAACTCGACCTCTACCGCCTATAGGTAGTTTTAGACAAGTTTCCTTTGAAATGGATATCTGAATGCCAAGTATGGCTCGTAATAATCTATCTTCCGGAGCATACGATGATTCTTTCGCCATCTGAGGCGTTAATTTACCTACTAAAATATCGCCCGTCTCCACCCAAGACCCCAACATCACAATGCCATTTTTGTCTAAATTTCGGAGTAAATGGGCTTCTAGATGCGGTATTTCATTAGTGATTCTTTCAGGCCCGTGGCTTGTCACATGAGTATGAATTTCATATTTCCGTATGTGAAAAGAAGTATAAATATCCTCATATACCAGACGCTCGTTAATGAGTACTGCATCCTCAGAATTGTAACCTTCCCATGGCATATAAGCTACTAATATATTTTTTCCCAAAGCGAGTTCGCCGCCAACTGTAGCAGCACCATCCGCTAAAATCTGTCCCTTTTTAATACATTTACCTCGCGCAACTTGGGGTTTTTGATGCATACAAGTATTTTTGTTAGAACGTTGATATATAACTAATGGAATGCTTAAAGTATCTCTATTGCCCGATAAAATGATCTTCTCAGTATCGGTATAAATGATCTTTCCCTGATGTTCGGCTATAGTGGGAACCCCGGAATCTAGAGCCACTTGGCATTCCAACCCAGTTCCAACAATGCACTTTTCCGATCGAGAAAGCGGAACGGCTTGACGTTGCATATTAGAACTCATTAAAGCACGATTCGCATCATTATGCTCGATAAAAGGAATGAGGGAAGCTCCAATAGAAAAATATTGGAAGGGAAAAATACTTCGAAGATGAACCTGTTCCCACTCAATAGTCAAAAATTCTTGACGGTATCGAGCCGGAACAACCTGTTCTTCCTGACTACCTCGATTCAGTGCCAAAGAATTTCCCGCCGCTACCATATAGTATTCATCTATACTTGGTGATAAATAAAGCATTCGTACTTTTTTTGATCTCTCAGAGATTTCATAAAACGGACTTTCTAGAGATCCCCAATGACCAATCCTCGCATGAATTGCTAAGGATCCAATAAGTCCAACATTGATTCCTTCGGACGTATCTATAGGACAAATGCGTCCATAGTGACTAGGATGGATATCTCGTATCCGAAAACTAGCAGTTCGCCCTGTCAATCCTCCAGGGCCCAGATAACTCGCTTTTCTTCCATGAACTATTTGTGTCAATGGATTAGTTCGATCCAAAACTTGAGATAATGGGTGTAATCCGAAAAAAGATTCATAAGTAGTTGTTAATGTAGTGGAAGTTACCAAATTTTGAGGAGTCGGTATCAATTTATGCCTAATTGCTCCACACATAGTTCCTCTAACCATATTTTCTAAACGAACCAGGGCCAATCCGAATTGATCTTGTAAGAGATCCGCTACAGAACGAATACGTTTATTTTTCAAATGATTCATATCGTCAAGTATACCCATTCCGAACTTCATTCCAATCAAATGATCCGCAGCTGCCAATATATCTCGCGGTAACAAAAATGTAGTGTTCTGAGGTATATCAAGATTCAGTCTACGGTTCATATTTCGTCGACCAATTCTTCCTAATTCACATCTTTGTTGAAAGAATTTTTTTTGTAATTCCTTACATAAGGATTCAGAAAATACCGGATCTCCGCCTACACAAGCAAATTGTTGATAAAACTCCAAAATGGCATTTTCTTTTGACTTAATTTTTTTTTTTTCCTTATCTTTCAGGAAAGACAAGAAAATTTCAGGGTAACAAACATTCTCTAGAATTTCTCTTAGATTCAAGCCCATAGCTGATAATAGAACTAGAATAGATATTTTCTGTTTCCTACTCACACGAGCCCATATCCTTGCTTTTCTATCAATCTCTAATTCTAATCTTCCTCCCCAATCTGATATTATGGTGCCGGTATAGACCGAAATTCCGTTATGGTCCAATTCTGACCGGTAATAGATACCGGGGCTTTGCAATATTTGATTGATCACAATTCTGTATATTCCATTTACTATAGAAGTTCCCAGGGAATTCATTAGAGGAATGTTTCCAATAAAAATTGTTTGTTCTTGCATATCCCTACTGGTTTTCCAAATTAATCCCGCGGATACATATAATTCAGAAGAATATGTGAGTGATTCATATACAGCATCTCTTTCTTTTATCAACGGTTCTACCAATTGATATGTTTCCACAAATAATTGAAATTCAATTTCTTGATCTGTATCTTCAATCTTTGGAAACTTATAAAGTTCTTCTGTTAAGCCCTGATCAATGAACCTACAAAACCCTTCAAATTGTATCTGATTTAATCCGGGTATTGTAGAGATTTCCTCATTTCCACCCTCAAGCATTTTTTTGAATTTCCCGTTTATAGAAAAAAGATTCCATTATTTGCTCATTCCTCATCAAATCATATGGATCAATATAGCAATGATGGAATTTAATATTCTGTTTACTGAATCACATGAAATTTTACCTAATCGGAATTTGCAACAAATACAAACAGAAAAGAATTGATAAATTCCACTTAGACTTAGGGAGTTTTGTATAGAATATCAAAACAAAAAGTGATTCAATTTCTACCATTATTATGATATTTCGCATTCCAATCCAATTGAATACCATAAATGTATTCAGCATTTGATCTGTTCAATGAGATAACGACATAATAATCATAAACAACATAGAATTTCTTTTTTTAGCACTTAACTTTTTCGTGGATTCAAAAAAGAATTCGCAGAGAAGAAAGACATTTTTACCTATTTTTTTTTAGTCTAATTCGTAGAATATGTGAATGTAAAAATGTGTAAGTAATAAGTAAAAAGGCTTTTATTTATTAAACATGCACAGATATAACTAGAGCTATCTATATATACGTCCCCCTTTTTTATTATATTACAGCTTTAAGCTTTAGTCTTTATTCGGAACAGCACCTGCCGTGCTTTATCAAAATTTATCTTTTATAGATTCAATCTATCCAAAAAAAATTGTAAAAATTGAAGCACGATAATTTCCTGAAAATTACCGATAGACATCTTATACAGATAAGATACCTGATTAGATAATATTTGTGTAACAATTTATGTTTGTTATAGGGTTTACATATACCCATAATTGCTGTTATAATTGAAATTGATAAGGATTCTTTTTATTG-AAAAAAAAAATCAAAACTGATTAGTTATATATCAATTTGAATTTTCTTATATCATTATGGAAACGCAATTTTCGATTCAAATTCAAGAATCGTTCATGAATTTACAATCAATAGTTAATGGTTCAAATTTGTCCTGAATCTTTATTTTTCTTTTATGACTGAAAACCATATTTGTTTTCTTTTTCAATAGAAAAGGGAAAGAAAGTTTTTAGATATTCGCGATTTTTTTTAAGATACAATCAATCGAAGGGATTGATCCAATCCAAACAAAAAAGGAAGGGTTTCTTTTAGGAAAGGGATTAAAGAAAACGGGATTCAAAATAAAAAGTACAATAAAAAAAGAAGCAAAAGGGGAAATTTTGTCATATATTTTATATCGTTTTGGCGGCATGGCCGAGCGGTAAGGCGGGGGACTGCAAATCCTTTTTCCCCAGTTCAAATCCGGGTGTCGCCTAATCAACAAAAGAATCGAAATACTTTATTTTGTTTTGCTGATATAACTTTCCAAATTTTTTTTCCAGCAGAAGCAAGTAGAGGAAAAGGACTCTGGATACTTGCTTGATTCTAAGTATCTGGGGGGTTCTACTCTATAAAATGCTGTAAATACTTTCGCTAGGGTTTAGGAAAAGATTATAGTCGTCAAAAAGAACTGGTAAAGTTTGATATGATAGCCCTTCCACTACTAATGTAGTGTCTACTGACTGGGTCTTGAATTAGATTGGATAGCCGGACGGAGAATCTAATGAAATTTTTAGTTGCGGAGGAGCAGAAGATACTTATACATACTCATGAAAGTCTCTGAGTACTCTGACGTTCATTCAATAGTAATTCGGTTGAATGGCTAATTGGCTTTTACTTTAACTTAAATTTAAATTTATATATACTTTTAGTTTATATACTTTTACTTATTTATATATTAAATTATTTATATATTAAATATATTAAATTATTTATATATTAAATATATTAAATTATTTATATATTAAAGTTTTAACTTAACTAAAGTACAAAAATAAATTTGAACTTTTCGATAATCTCGAGTCAAGAACGTAATAGGACGTCTTCGATTGGTTCATAGCGACAATCGAAGATGGTAAGATTGAGATCAAATAAAAGGGAAAAATCGAAAAGAAATAAAATAGGAGTATGCGATAGATAATGATCTAGCTTGATTCTATATTTTTATACTTTTGAATTAATGAAATGAAGGGCGACAAAAGAAAGAATAGGTCTTATTATTCTGACATATTATTAACATTCCTTTGATACTTTTGAGACTTCAAGGGCTGTCTCTGCCTATTTTGCTTGTACTTAATGTTTTCCGATTATACTAGAGATCTTTTAGTATAATCATTAGAACTTGGTCTAATTGGATTTGATTTATTGGATTGTTTCATCAATGGTGTTGGATCAGAACCCCCTTTTGACTCTGCGCTGGTAATTCTACTATTATTAGTAAACAATAATTGAATAATTCCTTCATAGAGATCGAGGACATAATTCACATGGATATAGTAAGTCTCGCTTGGGCTGCTTTAATGGTAGTCTTTACATTTTCCCTTTCACTCGTAGTATGGGGAAGAAGTGGACTCTAGAAGTACTACTAATTGAGTTTAGGAATCAAACTGTATCAATTTTTTTTTTATAGATCGTTCTGCAAAGACTTTTTTTTTTAATTCACTATTTCAATTTCAAAATTGAATTTCAAAAAATTTTCATTTCGAAGTTATATGTATTGGATTCTAGTGGAGTAATGTATTCTATAAATAACATATGAACTCTTTCAATCAAACAAATATTTCAATTATTCCTATATTCGTATTTCGAAAGTACTCCAAATGGTATGAAATCTTTTCCAATCGAATTCTTCATAAATTTTCTATATTGACAATGAGTAAGAACGAAAGCCTTTTATATACTTTACTTTTTTTTTGACTTTTTATTTGTTATTTTTTTCCGTCTTTCCTCTTCAAAGAGAAAAGAGTTCTGTTATTACATTACGTGGATACACTTTTTTACGGGAAACAACATAGACATAGTGGTTGTCCAAGGAGATACTACACATAAGAAAATATTGTCTTGGGCAAGTCACATATTGCGCACTTACCATTTGTTTTATTATTTTATAAATTTTATTTATGCTGGTCTTTTTTTCATTTCATATAATGGTTGAAGGGTTAAATTTAAGGGTTAAATTTGGTGAGGTTTATTAATCCTTTTCGAAATCCGAAGAAATTCCCATGGAACCTCTGGATACTCTGTCAACTGGTTAATCAATTACTTTTTTGTTGGAATGCTAACAAGAGGATTACTTGATTTTCTTTTATTATACCCATACCTCTTTTTCTTTCATTGATTTGATTCTTTTTTTCAATGGATATCGGAATTCATATTAAAAAAGATAAGAAATCTAGGAATTAGAATCGTAAGAGTAAGAGCTGTCTTTCGATTATTTCAAATTGCTTGGAATCAACACAAATCAAATAGAAATAGATGAAGCAAAGAAATAGAAAAGAAATAGGATTGGGACATGACACTATGTACATTCTATATGGAATTTATATCTAGATATATGAAGATAATAATGTCAATTGATATATATTAAATTAACCTGTATCGTCATACAGCAAACTTTATACAGTACAATAATAATACTAGTATGGTAGAAAAATCGTTTTCTACCATACTATCTAGTATCTCATAGAATACTACTGATTCTAGTTCGATGATTTCATTTAAAACGTGAAATTTGAATCCTTTTTATTTTATTTCTTCTCTTCAATCATTGATAAAAACTAAAAAGTCACAAGTTTAATTTAAATTAATCACTTTGACTTACTGTTTTTACGTATATTATAAGTAAAAAAGCAGTAGGAATTAGAATGAACAGTGCAGTAGCAATAAATGCGAGAATATTTACTTCCATAATTTCATCCTTTCGTTTTTCTTTAATTCGCAATAACTCGGGATTTAATCCCATAGAGATAGAGATAATAAATCTTTTGTCTGTAAATTCAATGAGATGAATTACATCGAGATATAATCGAATCGGATCAATATCATGAATAACAATATCTGACAAATTGATTCATCGTCAAGAATTGAATAATATAACATAGGAAGATCTTTTATCCATATCGAATTCCAAAGTCAATTTTGATACAATCAAAAACCCCTTTACTTTATTTATATTTTTCATTCTTTTCCACCTTTCTTTCTATAAACTAGCGCCCTCCTTGTACAATCATTTGATGAAGTATCATCTAACCGCTTTTACACTTATCATTGGTTCCAAACAATAGAAAAAATTAAAAAAATAAAAAGATAAAAAGAAAAGGGATTCCTGTTGGCAATGAAATTATACTCTTTGTACTTCCTTTCATAGAACAGAAAAATGGAAGATGAATTGCTGTATTTTTTTATTTTTATCGGATTTGGATCCATCGGGACTGACGGGGCTCGAACCCGCAGCTTCCGCCTTGACAGGGCGGTGCTCTGACCAATTGAACTACAATCCCAAGGAAATAACATAATAAAATAAGGCGTACAGTATACATATTCTTATGTTTTTATTCAAATACTTTCGATATGGATATGAACTTTAGCAAGAGAGGCAGTGATTACTAATAATCTTGTCGTTATTTCCAAATTAATTGGATAGTCAATCTTTCAATGAAAAAGGTCTTTTTTTTCTTTACTCTTTTCCTTAGACTTTACACTTCCAGATCTTGATATGAATATAGATCATTAGCAAGATCAAAACTTGTTGGAAAAAAGAAAAATAAATAGAGTAATAGCGATAGGGGTAAAGATATATCAATATCAGAGATTTTAACTTTTTTCTATTGGGATCGAGCATTTCTGGAGAACAACAAATGGCTTATATCATTTCATGGTGGATCGGCGAATTATTGGGCCGAGCTGGATTTGAACCAGCGTAGACATATTGCCAACGAATTTACAGTCCGTCCCCATTAACCGCTCGGGCATCGACCCGGGAAGAATCAATCCAGGCTTAGTGATAATCCACGATCAACTTCCTTTCGTAGTACCCTACCCCCAGGGGAAGTCGAATCCCCGCTGCCTCCTTGAAAGAGAGATGTCCTGAACCGCTAGACGATGGGGGCATACTTGCCCAACCGTCATCATACTATGATCATAGTATGAATAGTTTTTTGAAATTGTCAATATAATGGAATCGTATGACTCAATGCGAAGGATCTTTCTGTCTTTCACGATTATAGAGAATTCTTTGATTATTTATATTCCTGAATCGTTCATTCTAATCGACATTTTATAATTCCATAAATAAATCTATTTTCTTTTTTTCTTTAAATTTAGAATTTAAATAATATTTATTATTAATAATTTCAATAATTATTAATATTATTTAATTTTAATTTTAATAAATCTTTTTTTTTTTT-CTTTTTTTTCTAAGAATTTGGTTTGGGGGACAAGCTGAATCGCTTTATTAATGATTTGATGAAATAGTTTGGATCTAGGTTGAATTGAATTGGTAGGTACCTGTATCAATCAAATGAATTTCGTTATGATGGCAATTAGAATCTGTCTTGAAACAATTCCTTGCATTGATTGATATTTATGAAATCAAATATCACTAAACCCTTTTTTTTTTACTTATACTTACATGTATATCCTATACTCATTATGTAAATCAAATTTATCGTTCCTGAATGAACCATTATACGTTTAAGATATATTATAACGTATACGATGTATTTATATACATATAATATGGATATAGACTAAACACATAGTGATTAGTGGCTTATTCAGGAATTGAATCAAATATGCCCTTTTAACTCAGTGGTAGAGTAACGCCATGGTAAGGCGTAAGTCATCGGTTCAAATCCGATAAGGGGCTTTGTTTTTTTCATAAAACTAGCACGGTAGTATTCATATTTGAAGGGAGAATAGAGATTTTATTAATATTTTTCTTTTTTACTTAATTTTTTACTTAATAAATAAGTAAGAAACCATATTAATTAATATTAATATATATAAATTATATATATAAATTATATTAATTTAATTAATTATAATTAATTATACTATTAATTATAGTATAGTAATTATAGTTATAAGGTTGAACATTTGCTATTATGTTTATAATAATCATATATTATATTTTAATATTATAATGAATAGTATTAAGTTTATACTGAAAAATAAGTAAGTTGTCTACTTAAATCTCCAAATATCTCTATTTTTTATTATTGCAATCAAATCAATTAGAAATCAACAAAAGAAAAAAGTAAGTGGACCTAACCCCTTGAATCATAACTATATCCACTATTCTGATATTAAAATTAAAAATTGGAACAGTGGAGCTTTTTTTTTTCATTTTCATATTTCTTTGGACTACGCGGTAATCTGTCGATATTGCCGATTAAATCTTCTTGTTCCTAGATGTTCTATAGGAATAAATTGCTATTCCCTTCCGTTACAAAAAAGGGTTTATTCCAAGTCACAACATAAAAGATGTTTTAACTATTTTTATTCTATTTTTATTCCAGAACACAAGACAAGATCAATTTATATCGTATTATTTATATCTTACAGACTTATATATATATATCATATCGTAGTCTCATGTATCAAATATTTCATCTATATGGATGGATACGATATTTTTGTTCCGACAATGTGATGTAAAATGAAAATGGGTGCGAGAAAGGGCTTTCATTTTTCATTTATAGTCTCCTATTATTAGATTTTAATTTAATATTGTATTGAATTTCCGAATAGTAAATTTTTGAAAAGAAAATAAAAGAGTAAACTATAAAGTAATAAAATATATGATACTGAAATAGTTTAATACACATAGAAATTAGAAGAATACATAAAAATAAATTTTTTATATTAGAAACCCATTCGATATGAAGGGTACGAGAAATAAAATCATACATAAAAAATAGAAGCCTCGAACACTCTGAAAATGATATGAGGTGTTCGAAAATGGTTGAAGTATTTAATATAGGAGGATCACTATGACTATAGCCCTTGGTAAATTTACCAAAGACGAAAATGATTTATTTGATATTATGGATGACTGGTTACGTAGGGACCGTTTCGTTTTTGTAGGTTGGTCCGGTCTATTGCTCTTTCCTTGTGCCTATTTCGCTTTAGGAGGTTGGTTCACAGGTACAACCTTTGTAACTTCATGGTATACTCATGGATTAGCAAGTTCCTATTTGGAAGGATGCAACTTCTTAACTGCCGCAGTTTCTACTCCTGCTAATAGTTTAGCACACTCTTTGTTGTTACTATGGGGTCCTGAAGCACAAGGCGATTTTACTCGTTGGTGTCAATTAGGTGGTCTGTGGACTTTTGTTGCTCTCCACGGCGCTTTCGGACTAATAGGTTTCATGTTACGTCAATTTGAACTTGCTCGATCTGTTCAATTGCGACCTTATAATGCAATCGCATTCTCCGCTCCAATTGCTGTTTTTGTTTCTGTATTCCTGATTTATCCGTTAGGTCAGTCTGGTTGGTTCTTTGCGCCTAGTTTTGGTGTAGCAGCTATATTTCGATTCATCCTCTTTTTCCAAGGGTTTCATAATTGGACATTGAACCCATTTCATATGATGGGAGTTGCCGGGGTATTGGGCGCTGCTCTGCTATGTGCTATTCATGGTGCTACCGTAGAAAATACTTTATTTGAAGATGGTGATGGTGCAAATACATTCCGTGCTTTTAACCCAACTCAAGCTGAAGAAACTTATTCAATGGTCACCGCTAACCGCTTTTGGTCCCAAATCTTTGGGGTTGCTTTTTCCAATAAACGTTGGTTACATTTCTTTATGTTATTTGTACCAGTAACTGGTTTATGGATGAGTGCTCTTGGAGTAGTCGGTCTGGCTTTGAATCTACGTGCTTATGACTTCGTTTCTCAGGAAATCCGTGCAGCGGAAGATCCTGAATTTGAGACTTTCTACACCAAAAATATTCTCTTAAACGAGGGTATTCGTGCTTGGATGGCGGCTCAAGATCAGCCTCATGAAAACCTTATATTCCCTGAGGAGGTTCTACCCCGTGGAAACGCTCTTTAATGGAACTTTAGCTTTAGCTGGTCGTGACCAAGAAACCACTGGTTTCGCTTGGTGGGCCGGGAATGCCCGACTTATCAATTTATCCGGTAAACTGCTGGGGGCTCATGTAGCACATGCCGGATTAATCGTATTCTGGGCCGGAGCAATGAACTTATTTGAAGTGGCTCATTTCGTACCAGAGAAGCCTATGTATGAACAAGGATTAATTTTACTTCCCCACCTAGCTACTCTAGGTTGGGGGGTAGGGCCTGGCGGGGAGGTTCTAGACACCTTTCCATACTTTGTATCTGGAGTACTTCACTTAATTTCCTCTGCAGTATTGGGCTTTGGCGGTATTTATCATGCACTTCTGGGACCTGAGACTCTTGAAGAATCTTTTCCATTCTTCGGTTATGTATGGAAAGATAGAAATAAAATGACTACAATTTTGGGTATTCATTTAATCTTGTTAGGTATAGGTGCTTTTCTTCTAGTATTTAAGGCTCTTTATTTTGGGGGTGTATATGATACCTGGGCTCCGGGGGGGGGAGATGTAAGAAAAATTACCAATTTGACCCTTAGCCCAAGTATTGTATTTGGTTATTTACTAAAATCCCCCTTTGGTGGAGAGGGGTGGATTGTTAGTGTGGACGATTTGGAAGATATAATTGGAGGACATGTATGGTTAGGTTCCATTTGTATACTTGGTGGAATCTGGCATATCTTAACCAAACCCTTTGCATGGGCTCGCCGTGCACTTGTATGGTCTGGAGAGGCTTACTTGTCTTATAGTTTAGGTGCTTTATCCATTTTTGGTTTTGTTGCTTGTTGCTTTGTCTGGTTCAATAATACCGCCTATCCTAGTGAGTTTTACGGGCCCACTGGTCCAGAAGCTTCTCAAGCTCAAGCATTTACTTTTCTAGTTAGAGATCAACGTCTTGGAGCTAACGTGGGATCCGCTCAAGGACCTACTGGTTTAGGTAAATATCTAATGCGTTCCCCGACTGGGGAAGTTATTTTTGGAGGGGAAACCATGCGTTTTTGGGATCTACGAGCTCCATGGTTAGAACCTCTAAGGGGTCCCAATGGTTTGGACTTGAGTAGGCTGAAAAAAGACATACAGCCTTGGCAAGAACGGCGTTCTGCGGAATATATGACTCACGCTCCTTTAGGTTCTTTAAATTCCGTGGGTGGCGTAGCTACCGAGATCAATGCAGTCAATTATGTCTCTCCGAGAAGTTGGTTAGCTACCTCTCATTTTGTTCTAGGATTTTTCCTATTCGTAGGTCATTTATGGCACGCGGGAAGGGCTCGTGCAGCTGCAGCAGGATTTGAAAAAGGAATTGATCGTGATTTTGAACCTGTTCTTTCCATGACTCCTCTTAACTGAGACGGGAAATCCAATGCTTGAAGTAGGAATCAATTTGATTCCACCATACAACTTAGATATTAAGTTGGGTGGGTCAGGTCATATTTAAAGAGTATTCCTTTTTCCTTTCTTTTCAACTCATTTCTATCTAATATATATCTATTTTTTTTCTGGCTCGGCTATTCCACTTAGCCGAGCCATTCCCTTTATGATACTGAAAGGTCAAAATCTTTAAAATAAAATAAAGAAAAGAAAGAAATCTAGTCACTAAGAAAAAGGAGAGAGAGGGATTCGAACCCTCGATAGTTCTTTGTTTCGAACTATACCGGTTTTCAAGACCGGAGCTATCAACCACTCGGCCATCTCTCCGAAAGAAAATCTCTATTTTCTTTGTCCATCGAATAGAACATAACGATATAAGTTGATACCATTACTATCGATATAAAGATATCGAGTATGAATCTATAGGTCTATCTATCTGTATATATAGATGCATGATATAGCGTTCCCCTTTGTAAAGTAAAAAACTGTCCTCGATGGATTCGTGGTAAAATCCATCGACAATGCATTTTTTTTTACAATTTTTGACTGATAAAGAGATCAAATGATATATAATTCTTTTATTGGTAGATTGGAGGATTAGAAACATGACTATTGCTTTCCAATTGGCTGTTTTTGCATTAATTGCTACTTCATCAATCTTACTGATTAGTGTACCCGTTGTATTTGCTTCTCCTGATGGTTGGTCGGGTAATAAAAATGTTGTATTTTCTGGTACATCATTATGGATTGCATTAGTATTTATCGTAGGTATTCTTAATTCTCTTATCTCTTGAACCTATTGGTTCTAGATTCAAAAATGGCCCCTCCCCGAATTCTTTCAGGTTATGAGACACGTTAAAATTCAATATAAGTTATAAGTTCTTAAAATGCAAATAACGAAAAAA-TTTCTAAAGATTAGCGGGAGGGGTTAAACTTATTGTATTTGTATCTTTGTTTTGTAAAATTTTGCAAATCAAATACAAAAAATCAAATACAAATAAAAAAGAAATATATAAATATTATGTAAATAGAAATAAATATGTATTATAATAAT---------------AATTATTAATTTATAATAATAATTATTAATTATATAAATATTAATAAATATATAATTAATAATAAAATATTAAAATAAAATATTAAAAATTTAATAGAAATATGTACTAAAGTTGTACATTTAAATATTCATTATAAATTTTATATACACAAATGTTATATTATATAAAATTATATATAAACAAATATTATATATAAATTTGAATAGAAATAAAGAAATAAAATAAACATTTTATAAAATCAAAAAATATTTTAAAATAATATAAAACAAAAAAAAAAGAAATAAATAATATATATTAAAAAAAAGAATTTTGAATATATTCT-ATTTTTAATATAGTAAAGAATAGAGAATATAAATAGAGAATATATAATAATATAATAATATATATAAT--------------AATATATAATAATATAAAGAATAGAATA-TATAATAATATAAAGAATAGAAAATATAAAATCTATTCTATATTCTATTAGAATATAAAAATTTTCTATTCTAATAGAAAAATAGAAAAAATCTAATATAACAAAACAAATATAACAAAATATTAAAATATATATAATATTTAATATTAATTAAATTAATTAAAAATTAAATTAATTAAAAAAGAAATATATATTATATAATATATTTATAAAATAAGAATAAATAGAGAGTATTTGGCCTAGCTCTGCCCAAACAGGATTCATACATTGCGTATCACGAACAAAAAAAAAGTGCGGATATAGTCGAATGGTAAAATTTCTCTTTGCCAAGGAGAAGATGCGGGTTCGATTCCCGCTATCCGCCCAGGATAATAGGTTAATCTATTTAATTTAAATGTATTTAATTTAATAGGATAAAGGGTTAATTATAATTAATAGGATAAAGGATTAAGTATAGTTGATCACGATAGTCTATCGGTTCCATCCTCCCACCCTAAAAGAAAAACGGTAATTAATTACTAGTTAACAGAATGAAACTCAATTTTTTTGTCAAAAAAAGTTGCGGAGACGGGATTTGAACCCGTGACCTCAAGGTTATGAGCCTTGCGAGCTACCAAGCTGCTCTACCCCGCGTTGAAGAGAAGAACTGTGAACTAGTGGGCAAACAAGGATTGAATGGACCCCTTTACCATACTATACTGTACAAATAGGATATCCCATTTATACAGAATGGTAAAGGGGTCCTCTATGATCGATGATCATAGAAATAAATAGAAAAATGAAAATTAAGGGATTTTAGATTTTAATCCTTACCAACTTGATCTTGTTGCTCCGGGCAACAAACAGGCATGAACCATTTCACGAAGTGTGTGTCCGGATAGCCCAAAGTCCCGATAGTTAGCTCTCGGTCTTCCAGTCAAAAAACAACGTCGATGAAGGCGTATAGGTGCACTATTACGTGGTGGGGATTGTAACTTTCCATGAATTTCCCATTTCTCACTCAACGACGGAACTTTGCTTATTTCTTTTTTTGAGGATCGACGAATCAAATGATATTTTTGTTCCAATTTTTGCCTCTTCTTCTCCCTCTGAATCAAACTTTTTCTTGCCATAATAATTCAATTCCTATTAGTTTCAATGATACATACAAGTCGGATCCTAGATGTAGAAATATAAGAAGGCGGGTCCCTTCTCCATCAAAGGAAATGATATTATCAAGGCCACAACACATAAAATAAAAAATTAACCAAATTTTCCTGATGTAGAAGCAATCAAGAAAGCCGCATAAGTGAATATATAACCTACAGAAAAGTGGGCTAACCCGACCAATCTTGCTTGAACAATGGAAAGAGCCACCGGTTTATCTCTCCATCGAATCAAATTAGCCAAGGGTGTTCGTTCATGAGCCCATGCTAAAGTTTCAATCAATTCCTGCCAATATCCACGCCAGGAAATTAAGAACATAAATCCAGTAGCCCAAACAAGATGTCCAAATAAGAACATCCACGCCCAGACCGATAAACTATTCATACCGAAAGGGTTATATCCGTTGATAAGTTGTGAAGAGTTTAACCATAGATAATCCCTTAACCATCCCATCAAATAAGTGGAAGACTCATTAAACTGTGAAACGTTACCCTGCCACAATGTGATGTGCTTCCAATGCCAATAAAAAGTCACCCATCCAATGGTATTTAACATCCAAAAAACCGCCAAATAAAATGCGTCCCAAGCCGAAATATCACAAGTACCACCTCGTCCCGGACCATCGCAAGGAAAACTATAACCAAAATCCTTTTTATCTGGCATTAACTTGGAGCCACGTGCATCTAAAGCCCCCTTTACTAAGATCAATGTAGTTGTATGTAAACCTAGAGCAATAGCATGATGAACCAAGAAGTCTCCAGGTCCTATTGTTAAGAATAGTGAATTACTATTTTCATTAACAGCATTTAACCACCCGGGCAACCATATGCTTCGACCCGCATTGAATGCTGGACCATTCGTTGAGGATAAAAGTACATCGAACCCATATGAAGTTTTACCATGAGCAGATTGTATCCATTGGGCAAATATAGGTTCGATCAAGATTTGTTTTTCCGGAGTACCAAAAGCAAGCATGACATCATTATGAACATAAAGTCCCAAAGTATGGAACCCTAAAAAGAGGCTAGCCCAACTTAAATGGGATATGATAGCTTCTTTATGGTCTAACATTCTTGCCAATACATTATCCTCGTTCTGCTCCGGATTGTAATCTCTAATAAAAAATATAGCTCCATGAGCAAAAGCTCCTGTCATGATGAATCCTGCAATGTATTGGTGATGAGTATATAAAGCAGCTTGAGTAGTAAAGTCTTGTGCTATGAATGCATAAGCGGGTAAAGAATACATGTGTTGAGCGACCAAGGAAGTAATAACCCCTAAAGAGGCTAGAGCAAGACCTAATTGAAAATGAATCGAATTATTGATTGTGTCATAAAGACCTTTATGTCCACGCCCCAATCGCCCCCCCGGCGGAATATGTGCTTCTAAAAGAGTTTTGATACTGTGCCCAATCCCGAAATTAGTTCTATACATATGACCAGCAATAAGAAAAATAAATGCAATAGCTAAATGATGATGAGCAATATCGGTCAGCCATAAACTTTGCGTTTGTGGATGGAATCCCCCGAGAAGGGTTAGAATGGCAGTTCCTGCTCCTTGGGAGGTACCAAATAAATGACTACTTGAATCAGGGTTTTGAGCATAAAGATTCCACTGACCCGTAAAAAGTGGGCCTAATCCTTGGGGATGCGGCAATACGTCTAAGAAATTATTCCATCGAACGTATTCCCCCCTGGATCCAGGAATAGCAACATGAACTAAATGTCCTGTCCAAGCCAAGGAGCTTACTCCGAATAGCCCTGACAAATGATGATTGAGACGAGATTCGGCATTTTTAAACCACGAAACGCTCGGTTTCCATTTCGGTTGTAGGTGTAACCAACCCGCTATTAAAGATATGGCCGAAATAAATAATAGAAAAAGAGCTCCATTATAAAGATCTCCATTAGTACGTAAACCGATTGTATACCACCACTGATAAACACCAGAATAAGCGATATTCACTGGGCCAAGAGCACCCCCTCGAGTAAAAGCTTCCACAGCCGGTTGGCCAAAATGAGGATCCCAAATTGCATGAGCAATAGGTCTTACATGTAAGGGGTCCTGTACCCATGCCTCAAAGTTTCCTTGCCAAGCTACATGAAACAAATTTCCGGAAGTCCACAAAAAAATTATTGCTAATTGCCCGAAATGCGAGGCAAAAATATTCTGATAAAGACGTTCTTCAGTAATATCATCATGACTCTCGAAATCATGTGCGGTAGCAATACCAAACCAAATACGACGAGTAGTGGGGTCCTGAGCTAAGCCTTGGCTAAACCTTGGAAATCTTAATGCCATAATGCCTTTCAAATCCTCCTAGCCATTATCCTACTGCAATAATTCTTGCTAAGAAGAATGCCCATGTTGTGGCAATTCCACCCAGAAGGTAATGGGTTACTCCTACAGCACGTCCTTGGACAATGCTCAAGGCTCTAGGCTGAGTAGCAGGAGCAACCTTTAATTTATTATGAGCCCAAACGATGGATTCAATAAGTTCTTGCCAATAACCACGCCCGCTGAATAGAAACATTAGACTAAAAGCCCATACAAAGTGAGCACCTAGGAAAAAAAGGCCATATGCAGATAATGAAGAACCATAGGACTGAATTACCTGGGATGCCTGTGCCCATAAGAAATCGCGGAGCCACCCATTAATAGTAGTGGAACTCTGCGCAAAGTTTCCTCCCGTGATATGAGTTACCACTCCTTGATCACTTATATTACCCCAAACGTCTGACTGCATTTTCCAACTGAAATGGAATATTACGACTGAAATTGAATTATACATCCAGAATAGCCCTAAGAAGACATGATCCCAGGCAGATACTTGACATGTCCCCCCTCTTCCAGGTCCATCACAAGGGAAACGAAAACCTAGATTTGCTTTATCTGGTATCAAACGCGAGCTACGAGCAAATAGAACACCTTTCAGAAGTATCAATACCGTCACATGAATCGTAAATGCATGAATGTGATGGACCAAAAAATCTGCGGTTCCTAATGGAATAGGTAACAAAGCAACTTTGCCGCCCACTGCTACTAAATCACCACCTCCCCAAGTCAAACTGGTGCTTGTTGTTGCACCAGGGGCTGTTGCACCAGGTGCTAAAGCATGGGTGTTTTGTATCCATTGAGCAAAGACGGGTTGTAATTGTATAGCGGTATCTGAAAACATATCTTGGGGACGCCCTAAAGCGCTCATAGTATCATTATGAATATACAAACCAAAACTGTGAAAGCCTAAAAATATACATACCCAATTGAGATGTGATATGATTGCATCACGATGCCTAAGGACACGATCTAATAGATCGTTGTATCGAGTGGTTGGATCATAGTCTCTTACCATAAAAATGGCTGCATGCGCAGCAGCACCAACTATGAGAAATCCACCAATCCACATGTGATGTGTGAACAATGAAAGTTGTGTACCATAGTCAGTAGCTAGATATGGATAAGGGGGCATGGAATACATATGATGAGCTACAACAATGGTTAAAGAGCCCAACATAGCTAGGTTAAGAGATAATTGAGCATGCCATGACGTTGTTAGGATCTCATATAGGCCTTTATGGCCCTGGCCGGTAAATGGGCCTTTATGAGCCTCTAAAATATCTTTTATGCCATGACCAATGCCCCAGTTGGTCCTATACATGTGACCCGCTACCAGAAAAAGAATTGCAATAGCTAAATGATGGTGTGCAATATCGGTCAGCCAGAGACCCCCAGTTACTGGATCTAATCCTCCACGAAAAGTAAGAAATTCTGCATATTTTGACCAATTCAAGGTGAAAAATGGGGTTGCTCCCTCAGCAAAACTGGGATAAAGTTGAGCCAAAAGATCCCGATTCAAGATAAATTCATGAGGAAGTGGAATCTCTTTAGGATCTACTCCAGCATTTAGAAATTGATTAATCGGTAAAGATACATGTACTTGATGCCCCGCCCAAGAAAGAGACCCAAGTCCTAGCAGCCCTGCTAAATGGTGATTCAACATAGATTCTACATCTTGGAACCAAGCCAATTTTGGAGCAGCTTTGTGATAATGGAACCAACCAGCAAAAAGCATTAAGGCTGCAAAAACCAATGCACCAATTGCAGTACAATAGAGTTGTAATTCACTAGTTATTCCAGATGCTCGCCAAATCTGAAAAAAACCAGAGGTTATTTGTATTCCTCGGAAACCCCCGCCTACATCACCATTCAATATTTCTTGACCCACTATTGGCCAAACCACCTGGGCACTAGGTCTAATGTGAGTAGGATCGCTTAGCCATGCTTCATAATTGGAAAAACGAGCACCGTGGAAATACATACCACTCAGCCAAAGAAAGATGATGGAGAGTTGACCGAAATGAGCACTAAATACTTTTCGAGAGATCTCTTCTAAATCACTGGTTTGGCTATCAAAATCGTGAGCATCAGCGTGTAGGTTCCAGATCCAAGTGGTAGTATCAGGCCCCTTAGCTATTGTTCTTGAGAAATGACCCGGTCTGGCCCATTCCTCGAAAGAAGTTTTTATGGGATCCCTATCTACCAAAATTTTAACGTCTGGTTCCGGCGAACGAATAATCATTGAGTCCTCCTCTTTCCGGACAACACATACAAAGACAAAGAGACCCGCCAATAGTTAAGTAATTAGTGAAACTATGAGAAATGTTTAGACTTAGTTTTTTTATCTTCTATTTCTATCTAACATCTAACTATTTTCTTTAGTTATTCACTAGAGCAATTATGATCTGGAAGTCGATCCGAGGCAAGTGTTCGAATCTATTATGACATAGTCGTGAGGCGCTTAACGGACCTTTTTTAATCTTATAAAACTTTTTCTGGGTTTTGAATTGATGCCAATTTATTTTTCGGTAACCTAGTCTATTCATATCTCAATTTGAAGTTCCTAAAGAGATTTATGTCTTACGTAGAACATATTACTATATACTCTATTCCAAACTGCGTGAACAGTCATTACTAAGAAACATCCTAGTATTTCTATTTAGTCATTCGAAGTTCTCTTTTATTAGTTTTAATAGCCGAAAAGAAATATATTTTTTTATTTTATCTGTATATTGTTTATCCCTACGAAATACCAGACGAAATAGAACGATTTTAGAAAGGATATAATGAAATTTTGTGATTGAGTTCTTCCCAGAGAAAGGATCTGTTTTATTTGATTGATAGATACAACAAACAATTAATTATAACAAATATATGATTATAACAAATATAAAAATTCTAAACTTAAATTAAATAATATTAAATTTAAATATAAATATTATTAAATAATATCATAGATAATATCATAGTAATATATAGTAATTAATAAAATATTCTTATTCGAAACGCCCTGTGATCTTCAACCAATTCTGCGCTTCAATATAATTACCAGGAGTAAGCGCTAGAGCTTGTTTCCAATATTCGGCAGCTTGATCGAACCAAGCTTCCGCAATTTCAGAATCTCCTTGTCGAATGGCCTGTTCTCCCCGGTCAGAATAGGTGGGTAAATTCCTTCCCTTAGAACCGTACTTGAGAGTTTCCGACCTCATACGGCTCAGCAGTCAAGTTCTCAAGTTCTTTTGGTGTCCCTTTTTTTAATCTACCATATCTAATTGAATGAGATTGCTCGTGGATCTATCCCATTTTTTCTCTCGAGTTAACCAAAAGAAAAAGAGGTTGGTTATGGTTATAAGTTTCAAACTTGAATTTTACTTACTAATTTAATCAGTTTTCTCTTTTCTCCCACCTTCATAAAGCGCATAGGCATTTCCACTATCATTAGAGTTTTCTAAAAAGGTAACTATCTCGGTTTCATATATGAATTTCTATAGAATCTGTGAAAAAGCCTTTCCCTTCTAATTACTAATTAGAAGTAATTAGAAGAAGGAAAAGGCTTACTATCTTTGGGATCTGATGCTACACCGCTGCTCAATACCTTAGGGGATCAACTCTATTACATAAGTTGATTCCTAACTTTTATCTCATATCATGACATAAATAAGCAGTCCTTATTGTATCGGCCCAAAACCTCACGAATTGATCTTTACGGCGCTTCCTCTATCAATTAGATCCTTTATCCATAGAATTATCTAGGCATACCTATTTCTTCCTATTTCAAATTCTAAAATTCTATGAAGTTTATTTCTTTGCTACAGCTGATAAAAATCGTTGTTTTGGACGATAGATATGTAGAAAGCCTATTTTTTCTAGTATTTATTAACAGATTTGTTCTTTTTTTCCCTTTCTATAGTGGAGATAGTCGCACGTAATGACAGATCACGGCCATATTATTAAAAGCTTGTGGTAAGAATGGGTTTCGCTCTAGTGCACGAAAATAATATTCCAAAGCTTTCGTATGTTCTCCGTTTCTTGTGTGGATAAGGCCTATGTTATAGAGTATATAACTTCGATCATAGGGATCAATTTCTAGTCGCATAGCTTCATAATAATTCTGTAAAGCTTCTGCATAATTTCCTTCGGATTGAGCGGACATCCGTTACGGTCGTCATTCGATTTAAAGAATCTCCGTTTCAGAACCGTACATGAGATTTTCATCTCATACGGCTCCTCCTTTATGTACATAATCAGAATAATACATGGAATCAAAAAAGATTTAAATATTCTCATTATAAACTGAGCGGGGCTAGTGTTTTTACAAAAAATCTCTAGCCAACCTTCTTGTAAAAGATCTTTCCTTAACATCTAGTATGTTGGTACTAGATAAAATAAAAAAAGGGTGACTCCAGCAATTTCTTTGTCTTAAACGCATCTTAATTTTCAGGAATAAGTCACTTCAACAGTCTTAGATGGTTATACGGGTATCCAAAACACGAACGAGATGGATGTTTGTTGTCCCAACCATTCTTGTTAATCCCGATCCTGATAAGGAAAAGGGATAATTTATAACAAAGTTTTCGTGTTGTTGATTCCTAGGAGTAGTGCCTCTTCCTCTATGCCTCCTATTGGTACTAGTGGAGTAAGTTTGACCTAACCCATAGGTGTAACCTTTCGCTCAATACTCTAGAATCGACAATTGAAGCATTTGAGGTTGCATTAATCGGGGATACACGACAGAAGGGCTTGTTTTATTTACAAACTTCACCTTCAACAAGCGTAAATTTATTTCAATAATCTTTTTCTTTCTATCCTGAATAATAAAATAAAATAATGTGTCTTTCTACTAAGAAGACTAAGAGTGGTAAAAAATATAAATAAAATAAATAACTAAATTAAATTAAAATAAATTACTAAATTTAATTTAAAATTCTAAAATAAAGAAAAATTTAAAATAAATAAATCAAAAATACAATAATCAAATCGCACCATCTCTGTAATAGGCGAATGCCTCTTTCTCGCCCGAAGTTGTCGGAATTATTCGTAATAAGATATTGGCTACAATTGAAAAGGTCTTATCAATAAAATTTCCATTTATTCGAGATCTAGACATAGGCAGAAATTCATTCTATAATTTCTTTTAATTACCTTTCGTGAGAAAAAAATCCCACAAACAACGGAATTTTACAATTTACAATACGAAATAACATAAAAACACACTCAGTAAAATTAAAATTAAACTTCTATTCACAAATTGTTTCTTTTTGACAGGAATCAACAAAAACTAAGAAATATTTGAAGCCGATTGGATTTCATCCAAATGTAAATTAAAATTAAATATAAAATATAGTAGTATAAGAATATAGGAAACTATTCCGATTTCATCAAAGTTGAAGAATCAACGAATTTATCCTAATCTGTAGGATAATTCGAAAAGTTTTGAAAAGTTTTGATTGAATTATGATCCAAAGAGGAAAAAGAAAAGAATCGAATAATCGTTCAATGATGGATGAAAATAGAATAATAAATAATAGTCTAAACTAAATAAAATCATGATCATCATGATCTAAGGGTAGCCATTAAACATAGTCTAAAAAAATGGATCAATCGGTGGAGTCGTTCCAATTCAGGGATTTAATTCGGTATAAATATTCGAAAATAAAGAATAAAGTCGGGAGTGCTATCTTTGTGAACATGAATAGATATCTTATATTTATTGTTTTAAACATTTTGTCCCACAAAATTATCTTTATCCCCAGCCTCCAATAAGGGTTTGGCAAAGTTTTTCTATTTTTATAGTTAAAATAGAGTGTACGCACCTACCCAAAAACCTAATATGAATCACTATTCATTCGGTTTATGAACCGGAATCATTACGTAGGAGAGATGGCCGAGTGGTTGAAGGCGTAACATTGGAACTGTTATGTAGGCTTTTGTTTACCGAGGGTTCGAATCCCTCTCTTTCCGTACTCTTCACCTAATTCACCAATGTTATTGATCGCAATATATCAAATCAAATAACAATGGACACCATTATTCCAAAAGTTAGACCTTTCTTTGATATGGCTTCTCTATTCCTAATTTCTGTGGTATGGATTATACTGGAAAGAATGGACAAGGAATGAAAATCTCCCTATCAATCTATGATACATGAATCTACGATACATGAGTGGGAACAAATCCCCGGATAAAAAGCCTTAATGGGGGTCTCTTTTCTTTATACTTTAGATAATATAGGTGAAGGGGGAGGGCAAAATTGTCCGAATCCCTGTTATTTTAGTTATGTTTAAGTCTGACGAGAATAATATTCTACAACTAGCAATTCATTTATTTTCAAACCGACGCATTTACTATCTATTATTTGATTGACTGATCCTTTATATTGGAATGGGTGAAGACTCAAATGTTTTGGCAATTCCTCACGGGAGGATGAATCAAGATAATTTTGAACCAGAGACTTAGATTTTTGTTCATCTTTCACTCTAATAATATCTCGGGGTTTGCAGCGATAACTTGGTATATCTACTATACGACCATTAACTAAAATATGTCTATGGTTAACCAATTGCCGGGCTTGAGGAATAGTTGAAGCCATACCTAATCGAAAAAGGATGTTATCCAACCGCATTTCAAGTAATTGTAGTAAAACTTGACCTGTTGACCCTTTTGCTTTTCCGGCTATACGAACGTATTTAAGTAATTGTTGTTCTGTAAGACCATAATGAAAGCGCAATTTTTGTTTTTCTTCTAAACGAATACGATATTGAGATTTTTTACCGGGGCGTAATTGGTTTCTAAGATTGCTTCCAGCTCTAGGCTTTTTACTAGTTAGTCCCGGTAAAGCCCCCAGACGACGTATTTTTTTGAAACGAGGCCCTCTGTAACGCGACATAAAGACTCCTTATGAAGTTGCATAAACCTAAATGAAATTAAACTAAACTAAATGATAAAAATGAAAAATATAATTTAAATTAAAAATAAGAAATTAATCGAAATTTATTGAAGTATTTATTGTAGTACAAAGAATAATTCGAAAGAATAATTAGATGAATTGTATATCAATATCCGGGTCTTAACTTAATATATTATATATTATATTAATATATTATATATAATATATAGAATATAATATATCGTATTAAAATTAATATAAATATAAAATAGAAAATATAAAATTTGAAGGGTTCTTCTCTTGATTGATTTGGTCTACATAGATCAAACTCCTACAATCTTTTTTAATAATTGGAAGTTCTTATGAAATAACGGATCGATGCCCTTTGGGAAAGGGGGAAGAAGCCTTTTCAATTTCTTTGATTTCATATTATCAACTATATAAATATAAATAAAACTATATAAATATAAATAAATAAAATAATAAGGATCAAACATATGGAGAAAAGCCAGCTATCGGAGTCGAACCGATGACCCTCGCATTACAAATGCGATGCTCTAACCTCTGAGCTAAGCGGGCTCGCATAACATAAATTGTACACACATAGGAATTTAGTAAACTACTGGAATCTTAAATCTTAGCTATTAAATGTTCATTCTTAACTCTTCCCAATTACTATAAATATAGAATAATTTATATTAATTTAATATAAAAACCATATAATAGAATTTCAAAAAAATATTGGATATTTGAATATTATAGAATAGAACATAACAATTAATATACCGATTAATATAGCAATATATAATTTTGATCTATATATCAATATCATAGCAAATAGATGATTATCAATAATCAATATCTTAATTAGATAGTCAATTTTTTTTTTTTTTTACTAATATAATTCTATTTTCTATTTCTTTAATATTAAACTAGTTTATTACTATTAAATTACTATATAAACTATTAATTTCTATTAATTTATTACATAAAATTTATTACATAAAATATTTTAATTTTCTATACATTTAGAATTTTAAAAGTTAAAAAGAATCTAGTAATTAAAGTAAAATCTTATTCTATTATTCTATATATATAT------------ATATAGAAGAACATATAATTAATACATATTAATTACATTATATTAAATTATCCATTCTAATATTCGAAATAAATTCATTCTAAATTTAATTATTCAAAAAAAAGGAATTATTAGTTATAGCCATTAGATTCGTTATGGTTATTAATATTATATTAAATAGATTCCCTTTTAGTTATAGTTATTTTAAATTCGCAAAGATAAGACAAAAACAAAAGAATCGACCGTTCAAGTATTCAAAATTGTACGCTAAAAACGATATAAATAGGGAAATGTATGTATATGTAAAATATATATTTAAGTAGAATTATAATATAGGTGTAATAATACTCTATATTTATATAATAATAATATATTATTAAGTATACTATATTATGTGATATGTATCCATCTATATTATATATTGATTTGTGAATAGAGAAATAATAGATTCTAATTGGACCAAATATGAGTTTGCGAGAGAGATGAAAGAAGATAGACAAGAAATCCAAATATAAGAAAACAGTTTTCAATATGAGAACCGCTATCTAATGAATTCAACAGTTCCATCATAATATAAATGAAATAAAAAGGAAAAAGGGTATCATAATGAGATCCTAATCACAAAAGGGGGGATATGGCGAAATTGGTAGACGCTACGGACTTAATTGAATTGAGCCTTGGTATGGAAACCTACCAAGTGATAACTTTCAAATTCAGAGAAACCCTGGAATTAAAAATGGGCAATCCTGAGCCAAATCCGGTTTTCTGAAAACAAACAAGGGTTCAGAAAGCGATAATAAAAAAGGATAGGTGCAGAGACTCAATGGAAGCTGTTCTAACAAATCGAGTTGGCTGCAGTGCGTTAGTAAAGGAATCACTCCAGAAAGGATGAAGAATAAAACTCTATACGTATACGTACTGAAATACTATCTTCAAATGATTAATGACAACACAAATCCGTATTTCTTTTAATTTTCATGAAAAATGAAAGAATTGTTGTGAATCAATTATAAGTTGAAAAAAGAATCAAATATTCATTGATCAAATCAGTTACTCCATCAAAATCTGATAGATCTTTTGAAGAATTGATTAATCGGACGAGAATAAAGATAGAGTCCCATTCTACATGTCAATATCGACAACAATGAAATTTATAGTAAGAGGAAAATCCGTCGACTTTAAAAATCGTGAGGGTTCAAGTCCCTCTATCCCCAAAAAGGTCCATCTGATTCCCTAATTATTTATCCTACCTTCTCATTTCGTTAGCGGTTCAAAATTAGTTATCTTTCTCGTTCATTCTAATTCTACAAACGTATCTGAGCGAAAGTTTTTTTCTTATCACAAGCCTTGTGATATAGATGAAACACGTACAAATGAACATCTTTGAGAAAGGAATCCCAATGTTAAATTTGAATAATTAAAAATTCATTTTATTACTCGTACTGTACTGAAACTTACAAAGTCTTTTTTTTGAAGATCCAAGAAATTCCACCAGGACCTGGATAAGACTTTCCAATCCTCCTTTCGTCTTTTTAATTGACATAGACCCAAGTCCTCTATTAAAATGAGGATGGTGCGTGAGGAATGGTCGGGATAGCTCAGCTGGTAGAGCAGAGGACTGAAAATCCTCGTGTCACCAGTTCAAATCTGGTTCCTGGCACATGAGCAATTTGTATGAGTATCTATTCTACAAATTAATTGATATGGGTCGACATACATATTCATTAAATAATATAAATCATGATACATATTTATCCATCTAAATATATGGGGATGTACTTATTCTATTTATAGAATAAAATAGTTAAAGATGAGTAAAGAGTCTATACTTTTTTTTATATGTATAAAAAATATGTAAAAGAAAATATTAATACTTCATCTTCATACATATTACAAAAGGTAAATTGGCTGGTTGAAAAACCTAAAAGTCTAGTCTAGGGGAGTTGAAGGGTGCGAATAGACAAGATTCATCTCCGATACATTACAAATAAATAGAATCTGATCCCCTTTCATTTCTTTCTATTTTCTTTTCATATTTTATTTCTTTATTTCCTCCTATGTGACTTTCTGGAGCCCATCTAAATGACGTGCGCGGTACATAGTTCGGCATCATGAACTCTTTGAGTTTCAGCCTATTGACTGGGCTTATCCCTTCAAAATCAGAAAATCTTAATGAATCTCTCTAATTGTATTGTCTTTTTTTTTTTTATTTATTTCCTTTATTCATTATTTATTTTATTTAGCTTATCCATAATATGTTAATGAGACTTCATCTCTTTGAATATCTAGAGTTGTAGTTGTGGTAGAAGTGAAGATTATTTTCTGATTATTCAATGAGCATCTTGTATTTCATAAAAATTAGGGGCAATATAATCCTTACGTAAAGGCCATCCTATCCAGCTTTCAGGCATTAAGATACGTTTCAGACGTGGATGATTCTTATAAGAGATTCCCAACATATCATAAGATTCTCTTTCTTGAAAATCCGCACTTTTCCAAATCCAGAAAACAGACGGAATTCTAGGATTCCTCCTTGGGGCAAATACTTTTATGCATACTTCTTCCGGTTGATCTATACCATACTCTATTCTCGTAAGATGATATACACTGGCTAACAGTCCGCCCGGTGCTACATCATAGGCACATTGGGAACGTAGATAATTGTAACCATATACATATAAAATGACAGCAATGGAATGCCAATCCTCGGGCTTTATTTGTAACGTCTCTATTCCTTGGTAATCGAACCCCAAAGATCTATGAACTAGCCCATGTTTGATTAACCAAACAGACAAACGACCCTGCATCTTTTTTCTCTCTCCCGCATTTTTATTTGTATTTATTTGTATAAGTATTATAAGCTAATTATTTCACATTTACGATAAAATTTCTGAAGATTGACTCGCTGTTTGTTATTCTGTACTTGTACAAAAGGATCTTGTCTAATTCACTAATTCGTGAGAAGATACTGAACTTTTGTATTCGAAAAATGTTTCAGTGGGGATCTCTGAAGTAGATGGTGATTGATACAGTAATCCTTGATTATAATTTCCAGTATGAGTACTGCGTCCAACACGAAACTTGTGGCTGGTAGTAAAACACCGATTCTCCTGTTGAGATCTAATTCGATCTTCATAGATTTCTCGAGATATTTTCTTACGAAGTTTTGTTATAGCATCTATAACTGCCTCCGGTTTAGGTGGACATCCCGGCAAATAAACATCCACAGGAATTAGCTTATCGACCCCCCGAACAGTACTATAAGAATCGGTACTGAACATCCCCCCCGTTATTGTACATGCTCCCATAGCAATAACATATTTCGGTTCCGGCATTTGTTCATATAATCTCACTAAAGAAGGAGCCATTTTCATTGTTACTGTGCCCGCTGTTAGAATTAGGTCTGCCTGTCTAGGACTAGATCTTGGCACCAGTCCATAACGATCAAAGTCGAATCGTGAGCCTATTAATGAAGCAAATTCAATAAAGCAACAACTGGTACCATAGAGAAGCGGCCATAAACTGGAGAGTCTTGACCAATTTGAAAGATCACTTGATGTAGTTGAAATGACTGAATTTTGGGTTGTTCGATCAAGTAAGGGAAACTCAATAATGGAATTCATAACTGTCTCAATGTTATCTTTTTTATTGTCGGATGAATATTCAAGAGCTAAGACCATTCCAATGCTCCTTTTCGCCATGCATAAATTGAACCAACAATTAGGATAAGTACGAAAATTAAAGCTTCTATAAATACGGATACCCCCAATATATCGAAACTCATTGCCCATGGATAAAGAAAAACTGTTTCAACATCAAAAACAACAAAAACTAAAGCAAACATATAATAACAGATTCGAAATTGTAACCAAGCATCCCCCATTGGTTCTATTCCCGATTCATAACTAGAAAGTTTTTCTGGTCCTTTGCTAATCGGGGCTAAAACTCCGGAAATTATAAATGCAAAAATAGGAATAACACTTGATATTATTAAAAATGCCCAGAAAATATCATATTCATAAAGCAGAAACATAGACGTACTCCCATTAATGTAATGTGGAAAATATACCAGAGTAGTCAATCCGAATTGGAATTAATTGTCAAGTCATCCATAACTGTTTAATCAAAATAAGCGTTCATTTTGATCAAATCGCTTAGTTTCGTTTATTTGTTGCTGTATATGTTTTGTTTCAAGATTCTCTACATCCACTAGAATTTCATTTCTATTCCATTTACTTCGATTTTATTTGATTTTATTTCGATAGAGATATAATAAATCTAAGTATAAGTATATATTCCTCTTATACAAATAAGACTCTTTCGTTTTTGCCGCATTTCAGATTATCTCTATCTCTAAAGAATTAAAAAAAAAAAGGTTTACAAGATTTATAAATAAAATTCTCA-TTTTTTTTTTTTAATTTTTTGTTTTGACTTTATTTCTTTTATTTTTTATTTTATAGGTATAGGGTTATTCTTTTTTTTTTTTATAGGGCTATACGGACTCGAACCGTAGACCTTCTCGATAAAACAGACCAAACTTATTATTATCAAACTGATTTGAACTGTTTCAAAGACCCAACATGCATCTTTTTGCATTGGGCTTCTTCGTTAACCGATAGAAATATCGGTTAGTCTACCATATTTTTTCTTAATATAAAGATAAAAAGATATATAAAGATAAAAAGATGGCTCTATGTGCTCTGATTTATTATGTGAATTCCAATCCAGGAGCACTACCAAAGTGTTTCAAAGAAGGATTATCCTGACGTAGGTCTGCTTTTGGCCTAGATCAACTTAAGTTAAATGGAGTCTCTATCGCTCTGCTTAAATCAAATATGAAACTTTATACACCTTAAAGTTCATAAGATAGAACGAAAAGATAATCTTTTTGAGGTCCTTATACTCATTAGGCTTAGCATTGAATAAATAGGGTATTCACCTTATCAATATCTCAAATCAATGATGGGTTCTATATTGGCGCCCATTTAGGCACCCGAATTGGACCAAACCATTTGTCAGGCTATTGTTCTCTTCTTTTGTTCCCAAAAAGCATAGAGTAAGACATCAATTGCTCAATAAGATCAAATCTTTTGATTACATGATGGACTCCTTTGAAAAACATTGGCGCGCGTGTAAACGAGGTGCTCTACCTAACTGAGCTATAGCCCTTATGCTTGTGATACATATTTTATCATGTAGATAATTTCTTGTCAAGATGAATATTCCATGATAAAATATCATATCTCTTTGATTGGTATTGCTTATAAGTAATATTCAATTTATAATCTATCTATGTGATATATCCCCATTTGTTTTTCTTTGTGATGATAAATGACCTACTTAACTCAGTGGTTAGAGTATTGCTTTCATACGGCGAGAGTCATTGGTTCAAATCCAATAGTAGGTAGAACTTGTTAGATAGCAGCCTCAATAGTATATAATGAGTTTTTCTACTCATTCGCTTTTATTGATTTTGTATATTTTTTATCCTAACTCTATTGAATTTTAAAATTTCAAATTATTTCCTTGCATTAGAATTCGATTCTACTTGATTGGATTTGATTCTTATTCAATTTTCATTTTAATCGGCAGAAGCAAAATAAGGTGGATAAAGAGAAGTTCTCTTTATCCACCTTATTTTGCTTATTCGGACACACCAACTAGTTACGACATCATATTGATAGCCTCTACTCGTGTCCTAGCTCGTCTGAGAGCTAGATTTGCCTCAATTGTTTGTCTCTTGCCTTCAGCTTTACTCAAGTTAGCCTCCGCCATTTCAAGAGTTTGCTGAGCTTCTTGTGGATCAATGTCACTACCCTTCTCCGCATCATTTACTAAAACAGCGATCTCATTATTCCCTATTCTAGCAAAACCGCCCATCAGAGCCATCGTTAACCATTGGTCATTAAGGCGTATTCTCAAAATACCGATATCTACGGCTGTGGCAATAGGCGCGTGATTTGGTAATATGCCAATTTGTCCACTATTAGTAGATAAAATTATTTCTTTCACTTCCGAATTCCAAACAATTCGATTCGGGGTCAGTACACAAAGATTTAAGGTCATTTCTTCAATTTGTTCTCCATTTCTAAGTTCGTAGCCTTCGCAGTAGCTTCATCAATGTTACCTACCAAATAAAAAGCCTGTTCAGGAAGACCATCTAATTCTCCAGAAAGGATCAATTTAAACCCTCTAATTGTTTCGGCTAGACCAACATATTTCCCTGGGGAACCGGTAAATACTTCTGCTACAAAAAAAGGTTGTGACAGGAAACGCTCAATTTTTCGTGCTCTTGCTACGGTTAAGCGATCTTCTTCGGATAATTCGTCCAACCCAAGGATAGCTATAATGTCCTGAAGTTCTTTGTAACGTTGTAAAGTTTGTTTAACTCTTTGCGCAGTTTCATAATGTTCGTCACCAACAATCCGAGGTTGGAGCATAGTTGACGTTGAATCTAAAGGATCTACTGCTGGATAGATGCCTTTGGCGGCCAATCCTCTTGATAGTACGGTAGTAGCATCTAAATGTGCAAATGTCGTGGCCGGAGCTGGATCGGTCAAATCGTCCGCAGGTACATAAACTGCTTGAATAGAAGTTATGGACCCCTCTTTGGTAGAAGTAATTCTTTCTTGTAAAGAACCCATTTCGGTACTAAGAGTGGGTTGATAACCCACAGCAGAAGGCATTCTACCCAATAAGGCGGATACTTCGGATCCCGCTTGGACAAAACGAAAGATATTGTCGATAAATAGAAGTACGTCTTGTTCATTAACATCTCTAAAATACTCCGCCATAGTTAGGGCAGTTAAACCAACTCTCATACGAGCCCCCGGCGGTTCATTCATCTGACCGTAGACTAGAGCCACTTTTGATTCTGCAATATTTTGTTCATTAATTACGCCGGATTCTTTCATTTCCATGTAAAGATCATTTCCTTCACGGGTACGCTCACCTACTCCGCCAAATACGGATACACCTCCATGAGCTTTGGCAATGTTGTTGATCAATTCCATAATGAGTACAGTTTTACCTACTCCAGCCCCCCCGAATAGTCCTATTTTTCCTCCACGTCGATAAGGGGCTAAAAGATCTACTACTTTAATTCCTGTTTCAAAAATAGATAATTTTGTATCTAATTGTATAAAGGCAGGCGCAGATCTATGAATAGGAGATGTTGTGCGAGTATCTACAGGACCTAAATTATCAATGGGCTCTCCAAGCACGTTGAAAATTCGTCCTAGCGTCGCTCCGCCGACTGGAACACTTAAAGGAGCTCCTGTGTCAATCACTTCCATTCCTCTCATTAGACCATCTGTAGCACTCATAGCTACAGCTCTAACTCGATTATTTCCTAATAATTGCTGTACTTCACAAGTCACATTAATTTGTTGACCAACAGTATCTCGACCCTTAACTACCAGAGCGTTGTAAATATTAGGCATCTTGCCCGGCGGAAAAGCTACATCCAGTACCGGACCAATGATTTGAGCAATACGCCCCAGGTCTTTTTTTTCAAGCGCGGGAACCCCAGGACTAGAAGTAGTAGGATTTATTCTCATAAAAAAATATGTTGAAATTTTTTGCGAAAAATTATTGAAATCAAAAATAAATGTTGGATAGCAAAGTAAGTTAAGTTGATCGGTTAATTCAATTAAGAAATAGGCGTTAGCACTCGATTTCGTTGGTAACAAACATCCAACTAAATTCAATTGTTTACTTATTCAATTTAAGTGAGTGAATTTTCAAGTTCAACCAAAACCCATTAAACCCCATTTTCAAAATAAAGCATCAAGTGGATGAATAAAAATCGTGAGAAAGCCTTTCATTCGCCTATCATTAATAGACAATACCATGCATATTATCTATATCTATGGAATTCGAACCTAAACTCCATTTACCCTTTCTCATCGGCTCTTATTTCCTATTTCAACATATTGATTTAGGCCTAGGCTATTATCTTTTTTTTTCTTTTTTATATCTATATACAACATATATTACTGTCAAGGGCGAATTTCTTAGATATTGCGATTCAAAAAAAGGGGTAAGAGATTAGAAACTTGAAAAACAAGGATTGGGTTGCGCTATACATATGAAAGAGTATACAATAATGATGTATTTGGCGAAT------CCACGGTCTAATAACGAACCGTTCTGATCAGTTGATAATATTAGTTGATAATTTTGTGAAAGATTCCTATGAAAGGTTTGATTAACTACTAATTCATGTCGAGTAGACCTTGTTATTGCGAGAATTCTTAATTCATGAGTTGTAGGGAGGGACTTATGTCACCACAAACAGAGACTAAAGCAAGTGTTGGATTCAAAGCTGGTGTTAAAGATTATAAATTGACTTATTACACTCCTGAATATGAAGTCAAAGATACTGATATCTTGGCAGCATTTCGAGTAACTCCTCAACCTGGAGTTCCCCCTGAAGAAGCAGGGGCTGCGGTAGCTGCTGAATCTTCTACTGGTACATGGACAACTGTATGGACTGACGGGCTTACCAGTCTTGATCGCTACAAAGGTCGATGCTACAACATCGAGCCCGTTGCTGGAGAAGAAAGTCAATTTATTGCTTATGTAGCTTACCCTTTAGACCTTTTTGAAGAAGGTTCTGTTACTAACATGTTTACTTCCATTGTGGGTAATGTATTTGGGTTCAAGGCCCTGCGTGCTCTACGTCTGGAAGATTTGCGAATCCCTACTGCTTATATTAAAACTTTCCAAGGACCACCTCATGGTATCCAAGTTGAGAGAGATAAATTGAACAAGTATGGCCGCCCACTATTGGGATGTACTATTAAACCTAAATTGGGGTTATCCGCTAAGAATTACGGTAGAGCAGTTTATGAATGTCTTCGCGGTGGACTTGATTTTACCAAAGATGATGAGAACGTGAATTCCCAACCCTTTATGCGTTGGAGAGATCGTTTCTTATTTTGTGCAGAAGCAATTTATAAAGCACAGGCTGAAACAGGTGAAATCAAAGGACATTACTTGAATGCTACTGCAGGTACATGTGAAGAAATGATGAAAAGGGCTGTATTTGCCAGAGAATTGGGAGTTCCTATCGTAATGCATGATTACTTAACAGGAGGATTCACTGCAAATACTAGTCTGGCTCATTATTGTCGAGATAATGGTCTACTTCTTCACATCCATCGTGCAATGCATGCAGTTATTGATAGACAGAAAAATCATGGTATGCACTTTCGCGTACTAGCTAAAGCCTTACGTCTGTCTGGTGGAGATCATATTCACGCAGGTACTGTAGTAGGGAAACTTGAAGGGGAAAGAGAAATCACTTTAGGCTTTGTTGATTTACTACGTGATGATTTTATTGAAAAAGATCGAAGTCGTGGTATTTATTTCACTCAAGATTGGGTTTCTCTACCAGGTGTTCTGCCCGTGGCTTCAGGGGGTATTCACGTTTGGCATATGCCTGCTTTGACCGAGATCTTTGGAGATGATTCCGTACTACAATTCGGTGGAGGAACTTTAGGACATCCTTGGGGAAATGCACCCGGTGCCGTAGCTAATCGAGTAGCTCTAGAAGCATGTGTAAAAGCTCGTAATGAGGGACGTGATCTTGCTCTTGAGGGTAATGAAATTATTCGTGAGGCTAGTAAATGGAGTCCTGAACTAGCAGCTGCTTGTGAAGTGTGGAAGGAAATCAAATTTGAATTCGCCGCAGTGGATACAATTTGAATTCGCCGCAGTGGATACTTTGTAATCCAGCAATTACTTACTGTTCCTTTTCTTAATTGAATTTTGACTTGAAATTAAACTCGGCCCAATCTTTTACTAAAAGGATTGAGCCGAATACAAGGATACTATTGTATAGATTTTTGATAGATACATACTTAATATACAAGATCTTAAATACAAAATATAAGACGAAAGAACTTAAATCTTTCTATTATTATGTTGGATTCACAATTAATCCTATGGATCCTTAGGATTGATGTATTCTGTATTGGTGTATTCTTTATTTTTTTTATTTATTTTATATTATTTCTATTTTTATTATTTCTATGTATATCCTCCAGTTTCGGATCATGGATCGAGCCGAATATCACAATTTCTTATACCCATCCTGTATATTGTCCTTTTCATTCTGTATTGTAATATAAACTGCTTAGTAGGCGAGATTTTACGAAAAAAGTTCTTAAAATTCATAGAAGAGAACCATTATTTCTTTTTTCGATGCGAATTTGACACAAGATGGGAACCTACTCTTTATAATTAATTTTTTAAAATTGAAAAAGGGGTTTCATCATATTTTAGCATATATAGCGAAGCGATACTCCGGGTTCTCACAAAAGAGAATCCTTTTTTCAGTACCCACTTGTTATTAGTTAATAATCTTAGCAATTGCATTTATATGCTTATTCTGATTCGAATCGGGATATTCAAATGATTTTCATCAAATGACTATTCATCTAGTGTATTTTCATGTAAATAGGGGCAACAAAGTTCTATGGAAAAATGGCGGTTCGATTCAATGTTGTTTAGCGGGGTATTAGAATACAGGTGTGGGCTAAGTAAATCAATAAATAGTCTTGGTGATCCGATTGAAAATACTAGTGTAAATGAAGATCCGATTATAAATGATATGGATAAAGACATTCCTAGTGGGAGCGATAGTGACAATTCTAGTTACAGTAATGTTGATCATTTAGTCGGCGTCAGGTACATTCGGAATTTCCTATCTGATGACACTTTTTTAGTTAGGGATAGTAATAGGGATAGTTACACCGTATATTTTGATATTGAAAATCAAATTTTTGAAATTGACAACCATGATTCTTTTATAAGTGAACCAGAAAATTCTTTTTATAGTTATCAGAATTCTAGTTATCTGAATAATGTATCGAAGAATGACGATCCTCGCTATGATCGTTACGTGTATGATACTCAATATAGTTGGAATAATCACATTAATAGTTGCATTGGCAGTTATCTTCGTTATCAAATCTGTATTGATAGTGACATTTTAACTAGTAGTGACAATTACAATGACAATTACATTTATACTTATATTTGTGGCGAAAGAGGAAATAGTAATGAAAGCGAGAGTTCCAATATAAGAACTGATGCGGATGATAGTGATTTAACAACTATAAGAGAGAGTTCTAATGATTTAGATGTAACTCAAAAATACAGGCATTTGTGGGTTCAATGTGAAAATTGTTATGGATTAAATTATAAGAGATTTTTGAAATCAAAAATGAATATTTGTGAACATTGTGGATGTCATTTGAAAATGAGTAGTTCAGATAGAATCGAACTTTTAATTGATCCAGGTACTTGGGATCCTATGGATGAAGACATGGTCTCTCTGGATCCTATTGAATTTAATTCGGAGGAGGAACCTTATAAAGATCGTATTGATTCTTATCAAAGAAAGACGGGATTAACGGAGGCTGTTCAAACAGGTACAGGTAAACTAAACGGCATTCCCGTAGCAATTGGGGTTATGGATTTTCAGTTTATGGGGGGTAGTATGGGATCTGTAGTGGGCGAGAAAATTACACGTTTGATCGAGTATGCTACCAATCAATCTTTACCTCTTATTCTAGTATGTGCTTCCGGAGGAGCACGCATGCAAGAAGGAAGTTTGAGCTTGATGCAAATGGCTAAAATATCTTCTGCTTTATATGATTATCAATCAAATAAAAAGTTATTCTATATAGCAATCCTTACATCTCCTACTACGGGTGGGGTGACAGCTAGTTTTGGTATGTTGGGAGATATCATTATTGCCGAACCCAATGCTTACATTGCATTTGCGGGTAAAAGAGTAATTGAACAAACATTGAATAAGACAGTACCTGAGGGTTCACAAGTGGCTGAATATTTATTCCATAAGGGCTTATTCGATCCAATCGTACCACGTAATCCTTTAAAGGGCGTTCTGAGCGAGTTATTTCAGCTCCATGCTTTCTTTCCTTTGAATCAAAATTCAATCAAGTAGAAAAAAACAAAGCTTTAATTTAATAAATTATTAAATAAATTCTACATTTTATTATTTGTTTGGTAGTGACCAAGTAATTATTTAGTTTATAGGAATAAAAGTCAAAATCCGAAAAATGGATTTTTCTTTGGTAACATAAGATTGAATTGTATAAAGAATCATGCGTATTCTTTTTTATTGATATTCTTGATTAGTAATCAAGAAATCTCTATCAAACAAAATAAAAAGAGTGAATTCTTTCTCTTTTTTCTGTGAAATTAGGCAAGGTAAGGGAGTCCTGCATCTTACTATATCCCCCGAGAACCCCAGTTTTACTAAGAATCCCTTTTATTAGATCGTATTATAACGAATTTTTCGGTAATTTGTAAGAAACTCTTTCTTTATTCTTTATTAAATTAATAAAATATATTAAAATATTCAATTTTCTATTAAATTTTCAAAATTATAAAATTCTAATATACATATACCAATAAAAATTTAGAATAGACTAATAATAAAAATAAATAATGAATAAAATAATAAAAAAGTGGATTATCATAGATTATCGTATATATTTCATATAGAAACATATAGAAATGATTAATAAGCCCATTTATTTATTTACACTTTTGATTTATATTTATTATATATGTTATATACTTATATTTTTAATATATTAGTAATTAGAGTAATTACTATTATATATTAGTATTTCTATATAGATTAGTATTTCTACTCCCTATTAGATTTATTCCTTATTGGTATCTTAGTATATACATAATATACTCTTATATTCTATATTCTTTAGTATTGTATATACTCAATACTCACTTAAGTAGAAGTTTATTCTATTTTATTAGAATAGTATAATATATCTTTATAACAGGTTAAAATGTTAATATAACAACAAATATAACAATAAATAACAGGTACAAATATTAAATCGAGGTACTCATTCTATGACAACTATCAGTAACTTACCCGCTATTTTTGTGCCTTTAGTGGGCTTAGTATTTCCGGCAATTGCAATGGTTTCTTTATCTCTTCATGTTCAAAAAAACAAGATTTTTTAGATATTATGGGATTAAATCTTATCTATTTTTTTTTTAAGACTTAGGCTTACTTGGATCATAGCACAATTATCTATTTAGTAGAATATGGTATACCGTGTAGCTTCCTCCGAGCAGAAGCTCGTATGCATAAACACGATATATGGGAAAATGAATTATAGCTATTTGAAGATAAATCATTATGGGGATGAATTTCTGAAACGTAAAGTCAATATATCTAAATATCTGTGGATATCTATAAAAAATCATAAAAAAAAAAAAGGATGTTATTATTTTAGTTTAGCTCTAAGCAATTGATGAATTACTCCTCAAGCTTCACATCATAATAGTACTAGTCGATGAGGATTACTTCGGAAACAAAAAAATTAAAGTCAAATTTATTGGGATTATCTCCCAATTACAATAAAATGCAACTAGATCTAGTATAGTATGAGTTGGCGATCAGACCATATATGTATAGAACTTATAGCGGGGTCTCGAAAACCGAGTAATGTCTGCTGGGCTTTTATCCTTTTTTTAGGTTCATTAGGGTTTTTATTGGTTGGAACTTCTAGTTATCTTGGTAGGAATTTTATACCGTTCTTTCCCTCTCAGCAAATAATTTTTTTTCCACAAGGAATCGTGATGTCTTTCTATGGAATCGCGGGTCTTTTTATTAGTTCATATTTGTGGTGCACAATTTCGTGGAATGTGGGTAGTGGTTATGATCGATTCGATATAAAAGAAGGAATAGTGTGTATTTTTCGTTGGGGATTTCCTGGAAAAAATCGTCGCATCTTCCTCCGATTCCTTATGAAAGACATTCAATCCATCAGAATAGAAGTTAAAGAGGGTATTTATGCTCGTCGTGTCCTTTATATGGAAATCAGAGGCCAGGGGTCCATTCCCTTGACTCGTACCGATGAGAATTTGACTCTACGAGAAATTGAACAGAAAGCTGCTGAATTGGCCTATTTCTTGCGTGTACCAATTGAAGTATTTTGAGAATGCTTTCTTATTCTTAGCAAAACAAAAGGGAAAAAACTATAACTCAAGAATTCTCTTTCTCTTTTTTCTATAGCATAACTTAACCGAAGTTTCTGCCGAACTCTGATTAGAACAAAAATAAAGTAAACGTACACGAACCAATCATAAAGCGAAATAGTTTTTGTCCATAAATTCTTTTTTATGAGTATGTAAATCCACTTAAATCAATTCAGTAACGAAACAAGTAAGAAATCGAAATAATAGATTCATCTCATATATCAAAACATTTCGGAATAAAGAATTTCTCTTTTTTTTTTTTTATTTTCAATATTTCGAATTTAGTAAATACAGATAGATTCTCCTCTTGTAAATCATCTCTCCTTTTTTGTTAATCAACGTTTTTTATTTTTTTTGTGCTCTTTAATTACCCACCGATTGGGCCGCTTATAATGATAACCTTTCTGTCTTATTTTGACACTATCATAGCATCACAATTTTCTTCAGAAAATTCTATCAATTATTCCTGTACTCGGGGCTGCCAGTGAACC-TTTTTTTTTCGAGATTTTTGGATATCTTGATAAACCGGGACTTTTGTCTCGAAATTCGAATAATATTCATTATTTGAAATGGCTCTTTCGTGCATTCATCCAAAGGGGACAATTGCTTCGAATTTGAGCAATTGATATATTTTGCAATTGATATATTTTGATAGTTTATTTATTTCTTC-----------ATTCAATTTGAAGTGGAATCCTTCTTATTCTATTTCTGTATTTCTATATTGCTTTTCTGTATTCTTTCTAAATTCTAAATTCAAGGATCAACCATTGTACTGAATCACAAATAAAAACGGGGAATACGCTCGATAACTTGTAATGTAATAGAACTGATATTTGATAGAAATATTAGTATCGTATAGAGTCGACGAATGAGATGAGTTCATTTCAAAATTAACAGATGAGCAAATGGCAAAAAAGAAAGCATTTATTTCCCTTCTATATCTTGCATCTATAGTATTTTTGCCTTGGTGGATCTCTCTCTCATTTACATTTAATAAAAGTCTGGAATCTTGGGTTAATAATTGGTGGAATACTAGGCCCTCCGAAATTCTTTTGAACGATATTCAAGAAAAGAGTATTCTAAAAAAATTCATAGAATTAGAGGAACTCTCCCTCTTCGACGAAATGCTAAAGGAATACTCGGAAAGGCGTTTACAAATACAAAAGCTTCACGTCGGAGTCTACAACGAAACGATCCAATGGATCAAGATGCACAATGAGGGTCGTATCCATACGATTTTACATTTCTCAACAAATATAATTTCTTTCGTTATTCTAAGTGTTTTTTCTATTCTAAGTAATGAAGAACTTATTTTTCTTAACTCTTGTCTTCAAGAAATTCTATATAATTTAAGCGACACAATAAAGGCTTTTTCTATTCTTTTATTAACCGATTTATGTATAGGATTCCATTCGCCCCATGGTTGGGAACTAATGATTGGCTCTATCTACAAAGATTTTGGATTTGCTCATAATGATCAAATTATATCCGGTGTTGTTTCTACTTTTCCAGTCATTTTAGATACAATTTTTAAATATTGGATTTTTCGTTATTTAAATCGTGTATCTCCGTCACTTGTAGTAATTTATCATTCAATGAATGATTGAAAAATGATCGACCGATCCAATTATAATGTTTGTTACTTTGTAACATAAGTAAAACAGTCAAAATTGTACTTCTTTTTTCTACCCACCCGGGGGATTCCTTCAATACCTTCAATATTCGAGTAAAATTATTTCAGTAAATAACAGAATCATAGATAGGGAACTATACTAGTGACTTATCTAATTTTATTGTAGAAATCTTCGGGATCAATGATTGGACCATGCAAATGAGAAATACCTTTTCTTGGATAAAGGAAGAGATTATTCGATTCATTGCCGTATCGTTCATAATATATATAATAACTCGGGCACCCATTTCAAATGCGTATCCTATTTTTGCACAGCAGAGTTATGAAAATCCACGAGAAGCGACTGGCCGTATTGTATGTGCCAATTGCCATTTAGCTAACAAGCCCGTGGATATCGAGGTTCCGCAAGCGGTACTTCCTGATACTGTATTTGAAGCAGTTGTTCGAATTCCTTATGATTTGCAACTGAAACAAGTTCTTGCTAATGGTAAAAAAGGAGCCTTGAATGTGGGAGCTGTTCTTATTTTACCTGAGGGGTTTGAATTAGCCCCTCCCGATCGTATTTCGCCCGAGATTAAAGAAAAGATAAGAAATCTGTCTTTTCAGAGCTATCGCCCCACGAAAAAAAATATTCTTGTGATAGGTCCTGTTCCTGGTCAAAAATATAGTGAAATCACCTTTCCTATTCTTTCCCCGGACCCTGCTACTAAGAAAGACGTTCACTTCTTAAAATATCCCATATACGTAGGCGGGAACAGGGGAAGGGGTCAGATTTATCCCGACGGGAGCAAGAGTAACAATAATGTTTATAATGCTACATCGGCGGGTATAGTAAGCAAAATCATACGAAAAGAAAAAGGGGGATACGAAATAACCATAGTGGATGCATCGGATGGACGTCAAGTGGTTGATATTATCCCTCCAGGACCAGAACTTCTTGTTTCAGAGGGCGAATCCATCAAACTGGATCAACCATTAACGAGTAATCCGAATGTGGGTGGATTTGGTCAGGGGGATGCGGAAATAGTACTTCAAGATCCATTACGTGTACAAGGCCTTTTGCTCTTCTTGGCATCTATTATTTTGGCACAAATCTTTTTGGTTCTTAAAAAGAAACAGTTTGAGAAGGTTCAATTGTCCGAAATGAATTTCTAGTTTATCAATATCAAGTTCTAAAAAAACCAAATTTTTGTTGGAAATTGTGTTATGTAATTCTCTATAATCAAAAAAAACTTCTGAAAAGCCTTTTGCTTGTTTATATTCTTTTTCTATCAGATTTTGGGAATTACTTGTGCCACATTACTAGTCATAGTATGTATGCTGTGAAGAAGACTATTTGACTTTACTTACCTCTTCTTTATTTCTTTGTTTTTTCAATCAAAATAAAATGGAAGCGGTATGATTATGTCATTATTGTCAGATTTAAATGCCATATAATATAATGAATCAACCGTTTTCTATTCTAATATCTAATAGAATAGAATAAAAGTTGACTAAATACTAAACATAAGATAAATAAGCGGAGAATATAAACCAAAGTATAAAAAAAATGAATGAGAGGAAAAAAGCATTCTATTCTAAGAGGGATTATTTGTCTTCCTAGTCTTTGACACAAGAAAAGGAATTTTCCACAACCCTTTCTTGTGTCGAAATAATAATCATTCTTGATCCCGTTCGTGAAAGATTCCTATTCGTAGTTTCCATTTTTTTTCGAGGTTTATCATAACCCTTTTTTAGATTTATTACATAAATAAAGTAGTAATGGTGGACAAACAAAAATATAGGAAAATTTATTGAACAAATAGAACTTCTTCACTAAACTTATAAAAAAATAAGCTTATATATATTATTAAGAGCTCAACGGGACCTACCCCCTCTTTCTTTGTGTTCTTCGAGGGGGATTCCGTTGAGTTCTTATGCTTTCATGGCGTGTCTACAATCCAGTTCACCCGATTACTAAAGGGATGAACCTAATCCAGAATATGAACCATAAAAGAAAATACCGATTAAACCGATCACAAGAATACCAGTTACCGTACCTATTATCCAAAGAGGAATCCTTCCAGTAGTATCGGCCATTTGTCCTACTTTCCTCCACATTTCATCAGGTGGTCATGCTAGAGACATAAACAGCCATAGATAATTATGAGATGATATCCTTCCGAATGGGATAAGAGAATTTCTACTATTATTTAATAGTCTTCTCTTTTCTTTTGTTAATTGAAGAAATAATTGGAAAATAAAACAGCAAGTACAAAAATGAGTAATAACCCCCAGTAAAGACTGGTACGATTTAATTCAACATTTTGTTCGTTCGGATTTGATTGTGTCGTAGCTCTATGATTCGGATTAGGTTTATCGTTGGATGAACTGCATTGCTGATATTGACCCCAAAAAAGAAACGGTAGGTACAGCTAGTCCGTGAACAGCTAACCATCGCACTGTAAAAATTGGATAGGTTCTATCTATAGTCATTGGGACCTCCTAAAAAGATCTACTAAATTCATCGAGTTGTTCCAAAGGATCAAAACGGCCAGTTATTAATGGAATTCCTTGTCGGCTCTCCGTAAAATACTCGTTTGGACGGGGGCTTCCAAATACATCGTAAGCTAAACCCGTGCTGACAAATAACCAACCCGCAATGAATAGGGAAGGTATAGTAATGCTATGAATGACCCAGTAGCGAATACTGGTAATAATATCAGCAAAAGAACGTTCTCCTGTGCTTCCAGACATGTTAAGCTCCGCATATTCTTGTACAGTTAAAGGGGGTCGACTTCGTAAAAGATGAAATCAGTAAATGGAAATTTACTGAAATGGAATCTTTGTGAGATCGTCAATAATGTACCAAGGGTTTCTTTAGAGTATACCGAATCAGTATAGCTATCTTTCTTCTGACACAGCAACGAAAATTCACAATCAGTATCGAAATGAAGTGTTAGAGAATTTATTTTTTTGTTGCTTGTACATGTAGAATTTGTACCATTCAATACATAATTCCTCTATCACTAAAATTCCTGCAGTACCTGTAGTAGTAGTACTTGTAATATAAGAATAGAAAGGTTTTCTCTATTATTAGCTTCGGACTAGAGGTAAAAATACTAGATAGTATTCAAATAAAGAAAGAGAACAATGACTAAAATAAAATAATAATCAATATTCGTGATCCATACATTGTTGTTGTATTAGACCCAAAGGAAAGGTTCTTTCTTGACCTAATTACAAGGATAGGGCCTTGTAGTATGGAAAGAAAAAATGTAAAAACTAGTTTTGAGTGATCATCCGATTCTTCTTTTTTTTTTT-TCTTTTCGTTCGAGAGATTATGTGAAAGAACTGATTATTCAATTTAATAAGTTCAAATTAAAGTAAAAAAGTAAAAGGCATTTTCGTTATAAGCTAAGATCACTCATCGTTATAAAAATAAGTCAAAAAAAAAATGGATTTGGCGATACAATAAAAAAACTATCCAAATAGAGATGATTTTGCAATTTTAGCCCATAGTGATTCAAAGAAAGTTTCATTTTTTAATGAAGTTATAAATTTTTTTTATAATTATTTAAAATTCATTAATAATATTGGCTATTAGTTTACTCAACTCAAGAGTTGCTCAATGAATCTGTTGATTCGAAATTTCGAGATGGGTGTATGTCATAAATGATGAGTTCATTTCTTACCTATGTTACTCTATTTTTGTTAGGACTGCCGTCTCTAATTATTATAATAATTATAATAATTGATGAATCAAAAACTTTAACTTTCAATTGAACTTATCCTTTCCCCTTCAATTGGTATTTTTCTTTATCTTCGTCTCTTTTTTTTTTTAACTTGAAATTTAGGGAAGTGCTTTATAAACATATGTATAAAAAGAAGATATTTCATTTAGTCCCTTCATGCCTACTATAACGAGTTATTTCGGTTTTCTACTAGCAGCTTTGACTATAACCTCAGCTCTATTTATCGGTCTGAACAAGATACGACTTATTTGAAATTAATTGACTGAACAATTCATAAAAAAAATTCTTCTGTGGTAGTTTATATATTCTATAGTTTCTTACCGTGTCAATTTTCTCAATTTTTCAATTCTTGGTCATTGAGATTCATGGGTAATACCGATTAATATTTAAGGATAGATATTACCTCTCCTTTTCACCTTTCAAAGAAATTGAAATGATTGAAGTTTTTCTATTTGGAATTGTCTTAGGTCTAATTCCTATTACTTTGGCTGGATTATTCGTAACGGCATATTTACAATATAGACGTGGTGATCAATTGGACCTTTGATTAATTAACATCTCTTTTTTTTGATTGACCTCCTACTCTACTTTCTTTAATCTACAGGAGGTCAAATTCAGATTGCTGTTCAATTATTTCAGTCTTATTTTCGACCTAACAAATAACAAGAATCCAATCACGCTCTGTAGGATTTGAACCTACGACATCGGGTTTTGGAGACCCACGTTCTACCGAACTGAACTAAGAGCGCTTTATTATCACAATAAATATTTTGTGACCTAACTCGTCTTGGATATATATACTATCATAAATAAGAAAATTAAAGATTGATTATGTATATCCAATGTTAATCAATCTCAATTGACCCCTCGTTACTGTTCATAAGATAAGTAATAGGTAGGGATGACAGGATTTGAACCCGTGACATTTTGTACCCAAAACAAACGCGCTACCGAGCTGCGCTACATCCCTTTCAATTGGCCTACAGTGTCATTGTAGAGAATCCCTGTCTTGTTTTCCACATCTTTATTTCTTTCAGTGATATACCAAATTATCTTGTCATTTCTTAATTTTTTTTAGTCTCATATCATTATAACATATAATAATAGACTTATATTATATTATATACGTACTAAAGAAATATGAAACCCACCGTAAAAAAAAAATGAATATTTTTCGGGAATTCTCATACAAAAAGGGACGTATTTGTTTTTTGTTTTACGATATTTGTTTTTTGTTTTACGAAAAGGAATATCTACTGAATCGTTGTACATTTCAATTTGCATTAGGAATTCTGCGTATAAATCCAAGTGTCAGTCATTAACTACATATACACATCTAGTCATATATGTATTAACATTATGTATTACAAATTGTAATAAAATTAC-------AATAACAAAGAAGGAGGATTTTAAATGCGAAATCTAAAAACATACCTTTCTGTGGCACCGGTAGTAAGTACTCTATGGTTTGGGTCTTTAGCGGGTTTATTGATAGAGATCAATCGTTTATTTCCGGATGCGTTGATATTCCCTTTTTTTTCATTATAGTAATTGAGATGGGAAGGGATGAAGAAAATTAGAGATACAATCAAATATCTGTGACTAATACATCCCCTTCTCTTCTTTTTTTTATAATTAAAATAAATTAGAAAAGAAAAAGAATAAAAGCGGGTTCACCCTAGTCAAACTAAGAACTCGGGTTTCCAGGCGAAAAATTAAATTAATTAATAATAGAGTGAGAAATAGAGTGAGAAAGAAAATGGAATAGCTGTGGCATGGCAACAATATCATACAAGATAATTCAATGAAAAAGAAAAATTAAATACTTTACAGCGATTCTAAATTAGAAATATATAGTTAGAAATCATTATATTACTTATTATTACTATATTGATAGATTGCAACGAAATCTTTCATAATTGGATTTCGAGTTAGCAACTTCTATTTTTTTTTTTTACTTCCTTTCTTCTTCTTCGTTTCGGATCGGAAAATAGAAAAATAGAAGAGTTGAGTCAATCAAAAATCCAAAGGAGGTTCATGGCCAAGGGTAAAGATGCCCGAGTAACGATTATTTTGGAATGTACCAGTTGTCTTCGAAACCGCGTTAATAAGGAATCAAGGGGCATTTCCCGATATATTACTCAAAAAAATCGACATAATACGCCTAGTCGATTGGAATTGAGAAAATTCTGTCCCTCTTGTTACAAACATACGATTCACGGGGAGCTAAAGAAATAGATCGAACCGATCGCTCGCGTGTCCGCCTTCCATTCCAAGGAAGACGAAAAATGACATATTTATTATATATAACAGATCATATATTTATTTAAATATAAACAAAACAAAGCAATCCTATTTTTTAATTCGAAATCATTTTTGATCCGATCAAAATAGCATTAGGATTTTCGGGACAAGGAATAAAAAAACCATGGATAAATCCAAGCGACTCTTTCTTAAATCTAAGCGATCTTTTCGTAGGCGTTTGCCCCCGATACAATCGGGGGATCGAATTGATTATAGAAACATGAGTTTAATTAGTCGATTTATTAGTGAACAAGGAAAGATATTATCTAGACGGGTGAATAGATTGACCTTAAAACAACAACGATTAATTACTATTGCTATAAAACAAGCTCGTATTTTATGTTTGTTACCCTTTCTTAATAATGAGAAACAGTTTGAAAGAAGCGAGTCGACTCCTAGAACTACTGGTCTTAGAATTAAAAATAAATAGGCTTGCTCTTCTTCAATTGAATCAAAATAAAATTCCAATCCGAATTCAAATGCAAATTGACGGTTTGTTCAAAAAATCTGAAAATTCAAATTTTATTGTTGTGTCGTAAGAAAAAAAAGAATTGGGGAAGAAGAATAAATCTTTTTTTATTGACCGTGTTTGTTCGTTGTGATGACTTTATCATATCCTATTTTATTATACTAATTTCTACTCTACTTTCCCAAGTTCATTTGTCAAGGAACTCCATTTAAAACATTTCATTTCTTTCAATCTCCTTATCTTATTTTAAGATCTCATTGGAAATCATATAAAGACAATTCCTATTTAATATAGCTATTTGTGCAAGTATTTTACGATTAAGAAGCAACTGCCTCTTGTACAGATGGTGTATTAATTTACTATAACTGTAGTATACTTTATTGGATCGAATTACTGCATTTATCCGAGTGATCCATAAACGACGAAAATCTCTCTTTTGCCTACCTCTATCCTGATGAGCCGAAACCAAAGCTCTTATTTTCTGTTGAGTAATAGTTCGAGTAAGTCTTGAACGAGCCCCTTGAAAGCTTGATGCAAATAAACGAATTTTGGTTCTACGTCTTCGAGCTATATATCCTCGTTTAATTCTAGTCATTGAATAAATGAAACTTTGATGAATAACTAATTGATTTCTTTTCTTTCAGTTATTTCCTTTCCCTTTCCTAGTCTATTAATAACAAAACGGATTCTTCCAATGTATAAAATAAAAATTCCAATGGCTTTTGCTACTATAACCTTCCCGACCACGATTTTTTCTTTTTTTTT-TTTCTAGGCTTCTCGCCTCGAAATAAGAAATTGTATTGATACTAGGTATCAAAAAAACATAGTAAATTAAAGTAAATAAAAAGTAGTAAATAGAAATAGGTATATAGTGGGTTCCATCGTTTCTATGGTTACGTCTTAAACGGTGAGGTCCTCTCTATACACCGGAGCCTCTTCCCTCATTTAATTAATGTTAACTTGTACAGTTCACACTCTTTGGCTCTACCCATAATTATCCAATCCAGTAATAGGTCTTTCACAACGAGACTCACCTATACAGTAACGGTATTTAATTATGAAGATTAGCTGAGTAGCTGACCCTGTTAGTCCGTTCTTGCAAGAGTCAGGGCATAATCTTTCTGCTCTTTAAATAGGATTTCCCTGCTTAATGAATACCATTTGCTACCAATGGGGAATTCTTTCTCATCTTAAATTAAAAGTGGAAGTGATTGGATTTGTACCAATGGCAACCATAAATTAATTTGATACCACAATAGAAGGGTATGATAGATCTTTTTTAGATTTTTAGCTATTTTTCGTATAGTGAATGGTGGTCTTCCATTCTATCCTATTCACTGGTACTGATCATTTATACTGGATCAATAGTTTTTGGCCTAGTCCATGATCTGAACGAGTCGCACATACACCCTAGTACATGTTCCTCGTCGCTGAGGACATCCCCGAAGAGCGGGGGATTTCGTGACATTTTTGATTGGCTGTCTTGTGTTTCTAATAAGTTGTTTAATAGTTGGCATGTTGAATCATACACATAATGGGCTGGTTTAGATCGATCCTAACCAAATAATTATGAATAATTTTTATATTAATGGATTCATAGAATATTGTATTAAATCTGGTACGAAGATAAAATCTTAAATTGTATATTTGCGTGAAATCCTTCTTATTTTTTATTCAACCGCTACAAGATCAACAAGTCCGTGAGCTTGGGCTTCTGTTGCTGACATAAAAACATCTCTTTCCATGTCTTCGGAAATAACCCATAAGGATTTGCCCGTTCTTTGTACATAAACCCTTGTGATGGTTTCGCGCAGCTTCAGTAGTTCTTCCGCTTCCAGGATAAATTCTCCCGTCTGTGCCTCATAAAAAGAACTAGCAGGTTGATGGATCATTACCCTGATCTGATGATATAATAAATAATTATTCTATCTCGCATGATGAAAGGCGAAAAGATAAAGAATAATATAATAAGAAAAAAAAGATAGAATTGAACAACCGTACAGGCATCTTTTGCACATTGCATACGGCTCTACAATGGAATTCACTTTTATACCTATACCTTTTTTTTACCTTACATTGAATAAATAGAATATATATAAATAATATAGGGTCTATCATATTCACATAGGTAAATGATCCAAAAACCGCCCTTCCTTTTGAAGTAGTTAAAGATATACTATGATGGTTCCGTTGCTTTATATATTAATTTCGTCTGTTATTTAGCAATCCCAAAGTTTCTTTTTTTTTTTCAAATATCAAATAAAAATAAGTAAAAAAAGAAATTTGATTTTCGTATTCTTTCATAAAAATAATATATATTATTTTTATAAATAATATATATTATATTGGTAAGAGTTTTTCGGTGTGAAAACAAAAAAAGTTTGTGACGCTGAAATGGGTCTCCTGATATATCAGATAAAATAGGAAATACCCTTTATCTCATACTACTCTTTCGATACATAATGGAATGGAACGATTTTG-AAAAAAAAAATTCTCGTATCGAATTCGAAGTGCCATGCTATTATTACTTAATATTCATATTTCATATATATATTCATATTTCATATATCGCGAAGGCATAGTTTTCTTTTTTCTCTCAAATCAAATAAAAAATTCATTGGCGCCAAGCGTGAGGGAATGCTAGACGTTTGGTAATTTCTCCTCCGACCAGAATAAAGGATCCCATTGAAGCGGCTAATCCCATGCATATTGTTTGTACGTCTGGTTGCACAAATTGCATAGTATCATAAATACCTAATCCAGGTATTACCCATCCGCCGGGAGAGTTTATAAACAAATAGAGATCCTTAGTATCATCCTCTATACTGAGAAATACCATAAGACCAATAAGTTGATTCGAGATCTCGCTATCAACCTCTTGGCCTAAAAAAAGTAATCTTTCTCGATAAAGTCGGTTGATTAGGATAAAATTGTATCCCTTCGGAACCGTACATGCATCTTTTGATGCATACAGTTCAACCCAAATCGCGAAAAAAACAAGAATCAATGTGTAGATTATTGTTTTTTTTTTTTTCTTTTGTCATAGCAAGCTCTGTCTAACTTGTAACAAAGGGGCTTTTTCTTTCATTTAAAAAAGGATGAGTTTTGGTCTTTTTCTATTTATATATAAATAGAATTTCTATATATAAATATATAAATGGAAATAAAAAAAATTCACTAAACTTATCGGAGTAACTTCTCATTGATGTATTGTTTAATCGGAATCCAAATCACGATGTAATTTTCTTGTTCCTGAATGGTCTTCTTGAATTCTTTTAGGTTTATGCTCTACTCCGAGTAAAGATCGGACCGATTTTTATTTGCATATATAAGACAAATGACCCAATACTACGTCTTTTTGCTACGACTTCTTTATTTTTCAATTAATTTCATATCTCCCGCCAAATATTAAATATTCAATGCATTCATCATATTACTCGATTTATTAACAGTTTTAGATCACTTCTATTTATATTATATTAGAGATTATAAATCGAATATTATATAAATAAATTATAAATAGAATATGATATTAAGTAGAAATCATAGATATATTACCTATTGGTTTTTTTTCTAAACGGAGCCTGGATACTTCATTTTATTATTTGAACTAAGCCAACCATAAATTATTCTAATTGCTAATATTAATCTGTATACCCCCCTAAAAATAGATTTAATTATACTTCATTGCATTTCACGCTCCAAATTTTGTATGATTCAATCAATCTTTGTTGGGCGAAAGAGAGGATATCTCAATCGGGAAAGAGAACGGGGAAATACCATATGACCCAATATATCTGACAAGTCGCACTATACGTCAACCCACGATGCATCTTCGTCTCCAGGACTTCGAAAAGGTACTTTTGGAACACCAATAGGCATTAAATGAAAGAAAGATTAAGTACTATATCTCACTTTGATGTGAAAGCGTAAAAATAGGTTTATTGTCTTAATAATATCTTATCTTTTATCCATAGATTGAATAAGTTCATAAAAAAGGAAGACAGAATCAATAAAAGAAAATTCTTACAAGTGGATCCTTTGGATGATGAACAAATATAGATGCAGTTACTCATATAAAATGCTATCAACGCCCTACCGTTGCGTATTGGTACTTATCGGGTGTAGAATAAATCTGCTTCTTTTTGTTCCTACGAACAAAATTGTTCCATTATTATTGAAAGACTTTCTTACTAAAAGAATAGAACAAATAGTAATCCTTTCCCCGAGATAATCCACTAAAAAAGTAAGAACCATAGTATATTTTACAATGCAATAATGCAATAAAGTTACATAGCGTATATTTTTGATTGATAAAGGGGTATTTCCATGGGTTTGCCTTGGTATCGTGTTCATACGGTCGTATTGAATGATCCCGGTCGTTTGATTTCTGTCCATATAATGCATACAGCTCTGGTTGCTGGTTGGGCCGGTTCGATGGCTCTATATGAATTAGCTGTTTTTGATCCCTCTGACCCTGTTCTTGATCCAATGTGGAGACAGGGTATGTTCGTTATACCCTTCATGACTCGTTTAGGAATAACCAATTCATGGGGGGGTTGGAGTATTACCGGGGGGACTATAACGAATCCGGGTATTTGGAGTTACGAAGGTGTGGCTGGTGCACATATTGTGTTTTCTGGCTTGTGCTTTTTGGCAGCTATCTGGCATTGGGTGTATTGGGATCTAGAAATATTTTGTGATGAACGTACAGGCAAACCCTCTTTGGATTTGCCCAAGATCTTTGGAATTCATTTATTTCTCTCAGGAGTGGCGTGCTTTGGTTTTGGCGCATTTCATGTAACAGGATTGTATGGTCCTGGAATATGGGTATCCGATCCTTATGGACTAACGGGAAGGGTACAAGCTGTAAATCCAGCATGGGGTGTGGAAGGTTTTGATCCTTTTGTTCCGGGAGGAATAGCCTCTCATCATATTGCAGCAGGAACCTTGGGCATATTGGCGGGTCTATTCCATCTTAGTGTCCGTCCGCCCCAACGTCTATACAAAGGATTACGTATGGGAAATATTGAAACCGTCCTTTCCAGTAGTATCGCTGCGGTCTTTTTTGCAGCTTTTGTAGTTGCTGGAACTATGTGGTATGGCTCGGCAACTACCCCCATTGAATTATTTGGTCCTACCCGTTATCAATGGGATCAAGGATACTTCCAACAAGAAATCTATCGAAGAGTTAGTGCTGGGCTAGCCGAAAATCAAAGTTTATCTGAAGCTTGGTCTAAAATTCCTGAAAAATTAGCCTTTTATGATTACATTGGCAATAATCCGGCAAAAGGGGGATTATTTAGAGCGGGCTCAATGGACAACGGGGATGGAATAGCTGTTGGTTGGTTAGGACACCCGATCTTTAGAGATAAAGAAGGGCGTGAACTTTATGTACGTCGTATGCCTACTTTTTTTGAAACATTTCCGGTTGTTTTGGTAGACGGAGACGGAATTGTTAGAGCCGATGTCCCTTTTAGAAGGGCAGAATCGAAATATAGTGTCGAACAAGTAGGTGTAACTGTTGAGTTCTATGGCGGTGAACTCAATGGAGTCAGTTATAGTGATCCAGCTACTGTGAAAAAATATGCTAGACGTGCTCAATTGGGTGAAATTTTTGAATTAGATCGTGCGACTTTGAAATCCGATGGTGTTTTTCGTAGCAGTCCGAGGGGTTGGTTTACTTTTGGACATGCTTCGTTTGCTCTGCTCTTCTTCTTTGGACACATTTGGCATGGTGCTAGAACCCTGTTCAGGGATGTTTTTGCTGGTATTGACCCGGATTTGGATGCTCAAGTGGAATTTGGAGCATTCCAAAAACTTGGAGATCCAACTACAAGAAGACAAGTAGTCTGATACAATATTGTTTTGTTATTTTTTGTCTTTAGTTTTGTGATTTAATATGGGCTACCGGATAAATCTTGATTTGAATCGCTGTCTTTTCTTTGACTCTTGACTTGTTCTTTCTTTTCTTTATCCGGGAGACGATCTCAAATGAACAGGTATGGAAGCTATAATTGTAAACCACGATCAAATCTATGGAAGCATTGGTTTATACATTCCTCTTAGTATCAACTCTGGGAATAATTTTTTTCGCTATCTTTTTTCGAGAACCGCCTAAAGTTCCAACTAAAAAGATGAAATGATTTTTCATTATCTCAATTGAAAGTAATGAGCCTCCCAATATTGAATATTGGGAGGCTCATTACTTCAACTAGTCTCCGTGTTCCTCGAATGGATCTCTTAATTGTTGAGAGGGTTGCCCAAAAGCAGTATATAAGGCATACCCAGTAAAACTTACAAGTAAACCAGATATAAAGATGGCAACGAGCGTTGCTGTTTCCATTATTATATAGTTTGAAGACCACAATGGATCTATGCTAAGATCATTTATTTACAACGGAATGGTATACAAAGTCAACAGATCTCAATGAATATAAAATAGGATTTATGGCTACACAAACCGTTGAGGGTAGTTCTAGATCTGGTTCAAGACGAACTAGTGTAGGGAATTTATTGAAACCCTTGAATTCAGAATATGGTAAAGTAGCTCCTGGGTGGGGAACTACTCCTTTGATGGGTATCGCAATGGCTCTATTTGCGATATTCCTATCTATTATTTTGGAGATTTATAATTCTTCTATTTTACTGGACGGAATTTCAATGAATTAGATTCACAAGAACTATTACTTAGCTTTTCAATACAAAGTGAAGTATTTAGGTCTCTGATTTTTATCCCATTCTATTTTGGTAGTTCGACCGTGAATTTCTTTGTTTCTGTATTTCCGGAATATGAGTGTGCGACTTGTTGTATTATAATTGATCCTATGGATAGTACAAAGAATAGGTCTGTCATCTTGCTAGAGATGGTTTTACTTCGTGGGATATTCTCGTTGTATGCTAGTATCTGAAGCACGGAATATGTAAAATAGATTACTTACATAGTATTAGAACTATGATTCATACTTAATATTCAGACCTCGTGGCCGGACTTTCCATTTTTTTTTTCAAAGAGTTAGACTTAGAAGTTATAAATTGAAAGATTTTTATTCTTTCAAATTCCCATTTATGCTTATTTTGATCAAAGTCTAAAGGTTTCTTTAGATTTTTAGTCATTATGTCTATTCATTGAATAAGTGATGATCCAACAGTTCTTACTCAAGGAATTTTTGGACTTAGTTTGACAAGGTTTTATTGACTTATCCTGGTTCTAGTATGAATCTGAGGTTTTAATTGATTCATAGGGTCTTAACAAGAGAATTCCTATCAATAATAAAGAAAACAGTAGTAAAGTCTCATTACACAAATAAAAATAACAAAACAATAAAGAAAATAGGTAAATAGAAGATTCAAGAGGCCCCATAAACATATGGATGAATGAGCTGACTTGATATTTTGGCATTATAACCACAATAAAGAGCTTTCGGATTTTTATTCTTTCCTCTCTTCATAAAAGAGTGCATCATACAATTAGGAAGTTTCGAACACATATCCGATAGAACTTGTATTTGGGTCTTTATGTTTGAGCCGTACGAGATGAAATTCTCATATACGGTTCTCAGAGGGGGAGTACCAGTACCTCAGTTTACCTATCTCAATAAAATCTATGATTGGTTCGAAGAACGTCTTGAGATTCAGGCAATTGCGGATGATATAACTAGTAAATATGTTCCTCCTCATGTCAACATATTTTATTGTCTAGGAGGAATTACGCTTACTTGTTTTTTAGTACAAGTAGCTACAGGGTTTGCTATGACTTTTTATTATCGTCCGACCGTTACGGAGGCTTTTGCTTCTGTTCAATATATAATGACTGAAACTAACTTTGGTTGGTTAATCCGATCAGTTCATCGATGGTCGGCAAGTATGATGGTACTAATGATGATTCTTCACGTATTTCGTGTGTATCTCACTGGTGGCTTTAAAAAACCTCGCGAATTGACTTGGGTTACTGGTGTGGTTTTGGCTGTATTGACCGCATCTTTTGGTGTAACTGGTTATTCCTTACCTTGGGACCAAATTGGTTATTGGGCAGTAAAAATTGTAACAGGTGTACCGGAAGCGATTCCTGTAATAGGATCACCCTTGGTAGAGTTATTACGCGGAAGTGCTAGTGTGGGACAATCCACTTTGACTCGTTTTTATAGTTTACACACTTTTGTATTACCTCTTCTTACTGCCGTATTTATGTTAATGCACTTCTTAATGATACGTAAGCAAGGTATTTCTGGCCCTTTATAAAGAGTATATATCATAGCTATTTGTAATCAATCATTTATCACTTAGGGTAGGAACAATAGTATTTCATTGCTACAAATATGGATTATTGAAAAGAATAAGACATGTATTTGGATATTTCTCTTCAACTCCACACTTATATATTATATAAGTGTATTATTTGTTTGGCACTCATAGTTGAAGTGAATTCTTCGAAGATAAAATGGATTATGGGAGTGTGCGACTTGAACTATTGATTGGGCTGTGCAGAATATATGTCCTTATCTGCCACATTTGATTTCACAACAAAAATGTGTCTTTATTCCAACCACCGCGAAAGCCCCATATAGAGGATAGGCTGGTTCATTTGAAGAGAATCTTTTTTTCTATGATCAGACTCGATCATGTTGTGTATGAACAGGCTCCGTAAGATCCAGTCGAAAGAATAAGTGATATGGCATGATTTTGATTTTTTGATTCTTTTTTATATATTTCACTTACTTAATAGTATGTAAATGGATTCATTTCCTTTGTATTGACTTGATTTATTATACTATCGGAGTGAAAGAAGAGATCTAAAGAAGAACAGAGGCTAAATTCTATTAGTAACAAGTAAATCCTTTGTATAAAAAGTCTCGATATTTTTGGGATAAAGTTCAATTGCAAGGTCTGAGACGACCCAGAAAGCACTTGATTATAATCAACTTTGTAAGCCTACTTGGGTATTGAGCATTTATCTGTAAGAACAGGATTCTTTGCAATCGTTGATTGTTAAAACTCCGAAACGAAAAGGAAACTGGAATTGGTGAATTTTTATTTACATAAAATCATTCATATATGTGTGGATATGGATAACATATCGATTTTTTTATATGCATCTATTTGCTTTGTTTGATTCGTGCTCGAGCCGGATGATGGAAAATTATCATGTCCGGTTCTTTCGGGGGATGAATCTAGAATAATTCACCTATCCTAATAACAAAAAAACCCGACTTGAACGATCCTGTATTAAGAGCTAAATTAGCTAAAGGGATGGGTCATAATTATTACGGAGAGCCCGCATGGCCCAATGATCTTTTATATATTTTTCCAGTAGTAATTTTAGGTACTATTGCATGTAACGTAGGTTTAGCAGTTCTAGAACCATCAATGATTGGTGAACCTGCGGATCCATTTGCAACTCCCTTGGAGATCTTGCCTGAATGGTATTTTTTTCCCGTATTTCAAATACTTCGTACAGTGCCCAATAAATTATTGGGTGTTCTTTTAATGGTTTCAGTACCTGCGGGATTATTAACAGTACCTTTTTTGGAGAATGTTAATAAATTCCAAAACCCATTTCGTCGTCCAGTAGCGACAACCGTCTTTTTGATTGGTACCGCGGTAGCCCTTTGGTTGGGTATTGGAGCAACATTACCTATTGATAAATCCCTAACTTTAGGTCTTTTTTAATCTTTTTTTTTTTATTTTCAATTGATTCATTTTTGAAATAAAAAAATCATGACATGTGTATCTAGGGAATAGTCGCCTTAAAGTGAATTTTCCCTAGATACGTTTAGTCAATTAAATTTTGGATATATTCCGAGTATATGGATTTTGTTAACGATTCAAAACTCATTAAATTTTATGCAAAATGTTTTTATATTTCTAGAACGTCCAATATATGTTTTACATCTTCTATCCGAAAATCTTGAATTTTCATAAGTTCTTCTTGACTGTTATTCAAAAGTTCTAAAAATGTATTGATATTAGACCTTTTGAGGCAATTATAGACCCTGGGGGGCAATTCTGATTGGTCAATATAAATATATTTCAATGCTATTTCTTTTTTCGTTTTCCTTGGTTTAGCTAATCTACCATGAAAATTAAAAAGGGGTAAAGTACCTTTGTGTTGATTGTTTTCTAAATGTTCTTCCGCATGGAAAAAGGGAATAAATAAATCAATCAAATTTCGGGAGGCCTCATGAAGGGCTTCTTTAGGAGTTAAACTTCCATTTGTCCATATTTCGAGAAAAAGTATTTCTTGGTTTTCATTTCCATTCACATAAGAATGAATACTATGATTTGCATTTCGAACAGGCATGAATACAGCATCTATAGGATAACTTCCGTTTTGAAAATTATTTGGCGTTTTTATATGATATCCGCGATTCCTCTCGATTTGTAATTCAATACACAAGGTTATTGGTTCTGTTAGGTTAGCTATATGCTGTGTATTATCAACGATTTCCACGGAAGGTGGTAAGATGATATCTTGAGCGGTTACATATCCGGGACCTTTGACACAAATAGACGCATCGCGAGTTCCATACAGATTACTTCTCAATACAATTTCTTTCAAATTCATTAAAATTTCATGTACGGATTCTTGAATACCGACTATGGTAGAATATTCATGTGGTATTTTCTCAGATTTTGCGCGTGTGATACATGTTCCTTCTATTTCTCCAAGCAACGCTCTTCGTATCGCAATGCCTATTGTATCAGCTTGTCCTCTCATAAGTGGAGCCAGAAGAAAGCGTCCATAATAAAGACGTTTACTGTCTTCTCTTGATTCAACACACTTCCACTGTAGTGGCCGAGTAGATATTGTTACTTTCTCTTGACCCATATTATTTGATCAAATCATTGAATTATTTATTTCTCTTGAAATATTTTCAATGTTTATTTTTATACACGTCTTTTTTTAGGGGGCCTGCAGCCATTATGTGGCATAGGAGTTACGTCTCGTATGAAACTTAATAGTATACCACTTCTGCGAATAGCCCTTAATGCCGCATCTCTTCCGAGACCGGGGCCTTTTATCATGACTTCTGCTCGTTGCATACCCTGATCCACTACTGTCCGAATAGCATTTCCTGCTGCGGTTTGAGCGGCAAATGGTGTCCCTCTTCTTGTACCCTTGAATCCGCAAGTACCGGCGGAGGACCAAGAAATTACCCGCCCCCGTACATCTGTAACAGTCACAATAGTATTGTTGAAACTTGCTTGAACATGAATAACTCCCTTTGGTATTCTACGTACATTTTTACGTGAACCCATATGTCTATTCTTACGTGAACCAATTCTTGGTAGAGGTTTTGCCATATTTTGTCATCTCATAAATCTAAGCCAGAGATATATGGATATATCCATTTGATGTCAAAACAGATCCTTTATTTATTTTTATTTAGTATTTAGTTGGATATTGGGTCTTTTAGATTTATGGAGTTTCCTTCCCCCCTTTTTTTTTCTAAAAATTATTTATCCTTGTCTTTGTTTATGTCTTGGGTTGGAACAAATTACTATAATTCGTCCTCGCCTACGGATCAGTCGACATTTTTCACAAATTTTACGGACGGAGGCCCTTATTTTCATATTTGTCATTCCTTAACTTAATTCTTAATCTCTTTATTTGAAGAAAATAAGTTTCTTGAAATTTTGAATTTCGAATTGTATCTCCACGAAATGAATGTTGAAATTGAGAAAATCACCTAATCACTAATACCATTGGGAAGTGATTCAGAAATTAAACCTTAATGAATCCTTTTTTGTTCGTTCACTTGAGGGTATCAACTAATGTGCGAGGTGTAATATTAGAAACCCACCCTTTCTCTTTTTTCACAAATACGAAAGTTCCATATATAATTCGAATATCCGAAAAGATTACCATATATAGCACAAAATTTCTCCACCGATTCCTTCTAGTCGAGCTTCTCTGTCTGTCATTATACCCCGAGAAGTAGAAAGAATTACAATTCCCATCCCGCCTAAAATTCTTGGGATTCGTTGATAGTTAGAATAGATTCGTAGACCGGGTCGACTGATCCGTTTTAAATTTAAAACAGTTTTATCTGTTCCTTTCCTATTCCTTTTCCTTCTATGTCGTAGGATTAAAACCAAAAAAAAATTGTTGCTTTCCTGATGTTTCCTAATGTTTTCAATAAAACCTTCTCGTAAAAGGATTTTAAGAATGTTTTCAGTGATGTTAGTATATGGTATTCGAACTGTTCTTTTTTTATTCATGTCAGCATTTCGTATAGAAGTTAGTATGTTAGCAATAGTGTCTTTACTCATAAGAAACTAAGATTTTTGTTGTCCCCGAATTTTGATATAATCAACATGCTCTTTTTTTTTTTTCTGAATTATTAAATATTTATGAAATATTTAAAGGCATATACGTGAGACACAAACAATCTCCTAATTAATCTAAATCTACTAATTAATCAATTTCATTCAAATACTATAAGCTCTATTATGGTTTCATCTTACAATACTTCAGGCGCTAACGAAACTATTTTAGTGAAATTTAATTGTCTTAATTCCCGGGCGATTGCGCCAAAAATTCGAGTTCCTTTTGGATTTTTTTCTTGATCAATAACAACTGCAGCATTGTCATCATATCGTATTATCATACCATTGTCGCGTTTGAGTTCTTTACAAGTACGTACAATTACGGCTCTGATCACTTCTGATCTTTCTAGCGGTGTATTTGGTATTGCTTCCTTGATTACAGCAACAACAACATCACCAATCTTAGCATATCGTCGATTACTAGCTCCTATGATTCGAATACACATCAATTTTCTGGCTCCGCTATTATCCGCTACATTCAAATGGGTTTGAGGTTGAATCATATCGTTTTTTATCTGTTTTTTCAATGCAAAGGGCTAAGTAAAAAAAAAAAAGAAATATTGTTTATCCAAAACAAAAAAAGAAACCTGCAATTGTTTTTTTTCATCCGAAAAACCTCTTTCTTTTGGTTCTATATTCCTATCCTGAAATAATGATTCTATATTCCTATCCTGAAATAATGAATTGAGTTCGTATAGGCATTTTGGATGCCGCTATTGCAATAGCTTTTCTGGCTATATTTTCTGGTACTCCGCTCATTTCATAAAGTATTCTACCTGGTTTAACGACAGCTACCCAATATTCGGGAGATCCTTTTCCTGAACCCATACGTGTTTCTGTAGGTCTTACTGTAATTGGTTTGTCTGGAAATATACGTACCCATATTTTTCCGCCGCGGCGTGCGCTTCGTGTCATTGCTCGTCTCCCTGCTTCTATTTGTCTAGATGTGATCCAAGCAGGTTCAAGCGCTTGAAGGGCATATCTACCGAAGCAAATATGATTACCTCGATAAGATATTCCTTTCATTCTTCCCCTATGGTGTTTACGGAATCGGGTTCTTTTGGGGTTATAGTTGATGGTTCTTTATTACTTCCATCTCTACTACAGAACTGGACATGAGATTTTCTTCTCATCCAGCTCCTCGCGAACGAAACGATTATAAACTAATATACATGTATTTAATGAATAATACATTGAAACAATATATTGAATCATGAGAGTCTTTGATAATCTATTAGAAATTGATATATCTTTTTTGAGATATAACTAAATATGCATTCGATTTATAAAATATAAAAAATTTTGTGTTATTATAAGGTTATAACAAATCTTTAGTTTGTTTTGCCTTTTATTATCATATTGGATCGACTACAATTTTGAAATCCAAAAAATCAAAATTTTCGCGGGCGAATATTTACTCTAAAATATTTACTCTAATTTAATATTCAGTTTATCAGATTAGTTCATGGCATGACTTTTCAGAATAAATGAATTGGTCCCTAGTTTATTCCGCCATCCTACCCTATGAACCATTAGGATTCATTTTCAATAGAATCTTATGCACTCACGGGTTCTGTCGTTCCCATCGCTTCGCGATTAATGGTTAGGTCTGGATTCTACAACGGAGCCTCTAATGAAATTTGTTCTTGAGTCAATACTCTCAGTCTTTATTGACTCGGGGCTCTTGATTTTATTGTTCTATACGAACGATTTTGTTTGATTAGGGATCAATTAATGCTTTATTACATTTCCCTTTATGAGATGAATCATCCACCTTACATATTGGAATTCTATATCATAGATCTTTTTTTTTCTTTCTTTCTCTCACCTTTCCATTTATCCATATACTTTACTTTTATTGTTTCACAACCCCGAATCAAATTGGTTTTTTTTATCCAAAAAAGATTTCAGTTGCTACAATGATATGACCAATATATCATATCTCGACTGGTTCTTTATATCCAGATAATGCGAAACGATGAGTTGGTTATTAGTTCATACTATGGGCTGGTATTTTTTTTTGAATCTGACCCTAAAAAAACCAACGAGTCACACACTAAGCATAGCAATTATATCGAATCAAATTATTAATGGAATTTTTATTCAACCTTATAGAATTATTTGTTTTGATTTAACAGAAAAAAAAAGAATGAAATAACTTTTTTTTGTTCTATTCTATTACCCGATAGACCTAAACTAAAGATAAGTCAAGTAAAGGTTTATTATTACTCGTCTACAAATATCCAAATTTTGATACCTAAAGCCCCATAGATAGTTCGAACTGTATAGGAACAGTAATCAATTTTAGCCTTAATGGTTTGTAGAGGCACCCTACCTTCTCTGATCCATTCGACACGTGCAATTTCTTTTCCGTCGATACGCCCTGCAATTTGTATTTGAATTCCTTTTGTACCTGCCTGTTCAGTTAATTCAATAGCTTTTTTCATTGCTTTGCGGAATGACACTCTATTTTTTAATTGTCCGGCTATAAATTCTGCAAGAATATTAGGGTGTCCGTAAGGATTTGCAATTCTTGTAATAGCCATGTTTAGTTTACGGTTCACAGAATTAAGTTCTTTTTGTATATTCATCTGTAATTCTTCGATTTTTTGATGTTCTATTAATAACTTTGGGAATCCCATATAGATTATGACTTGAATCAAGTCGATTCTTTTTTGAATCTCTATACATGCAATTCCCTCGACACTAGAAAAAATTTTCATATTTTTTTTTATATAATTCTTGATACAATCTCGTATTTTTTGATCTTCTTGTAGATCCTCGGAATAATTTTTTGGTTGTGCAAACCAAAGGGAATGATGACCTTGGGTTGCACCAAGTCTGAAACCAAGCGGATTTATTTTTTGTCCCATAATCCCTCACTAGTATTACTATACATATGATGACCTCTTGTACTTATTTTTTTTTTTTTTTTTATTTTATTTAGGTTTTTTAAACATAATATGGTCTATTTTATTTTTTGTGAATATATTTATCTTCAAATGCAAATGAATCTAAATATTCTTCCTCTACATCTAAATCTTTCAGTACAATAGTTATATGACAAGTGGGTCTTTTTATCGGATAACCCCGTCCTCGAGCTCGAGGTTTTAATTTTTTCACAGTGTTGCCCTCGTTGACTTCAGCTTTACTAATTATTAAACTTGCTTCGTTGAAACGCATATTGTGATTAGCATTTGCTGCTGCAGAATAAACCAATTTTAAAATTGGATAACATGCTCGATACGGCATGAGTTCTAGTATAATAAGCGTTTCCGCATATGAACGTCCACGAATTTGATCAATTACTCTTCGCGCTTTATGAGCAGACATAGATATATATTGTGCTATAGCATAGACTTCTGTATATCGGTTGGTCCTTCTCTTCTTTATCATAGGGTTCACTCCTCATTAATGAATTATAATCATCTATATTAATGTTTATTATTTATTAACTAAATAAAAAAAACTAATTATTAACGACGAGATCTATTATCATTTTTTGCATGTCCCCTAAAATTTAAAGTGGGTGCAAATTCTCCTAATTTATGGCCTACCATACGATCTGTTATATAAATGGGCAAGTGCTCCTTTCCATTATGAACAGCGATAGTATGCCCGATCATTGTAGGTATAATGGTAGATGCTCGGGACCAAGTTACTATTATTTCTTTTTCTGCTTTTGTGTTAAGCATATTAATTTTTCTTAATAAATGATTGGCTACAAAAGGATTTTTTTTTAGTGAACGTGCCACAATTAATTACTCCTATTTTTCATTTTTTTTTTAAGATTTAAGACGAAGAAACAAATTCTATTTTCTCTCCTATTTACTACGGCGACGAAGAATCAAATTATCACTATATTTATTCCTTTTTCGACTTCTTCTTCCAAGTGCAGGATAACCCCAAGGGGTTGCGGGTTTTTTTCTACCAATTGGGGCCCTCCCTTCACCACCCCCATGGGGATGGTCTACAGGGTTCATAACTACTCCTCTTACTACAGGACGCTTACCTAGCCAACATTTAGATCCGGCTCTACCCAAACTTTTCTGGTTCACCCCAACATTCCCCACTTGTCCGACTGTTGCTGAGCAGTTTTTGGGTATCAAACGGACCTCCCCAGAAGGTAATTTTAATGTGGCCGATTTCCCCTCTTTTGCAATCAGTTTCGCTACAGCACCTGCTGCTCTAGCTAATTGTCCACCCTTTCCAAGTGTGATTTCTATGTTATGTATGGCCGTGCCTAAGGGCATATCGGTTGAAGTAGATTCTTCTTTTTGATCAATCAAAACCCCTTCCCAAACTGTACAAGCTTCTTCCAAAGCATACGGCTTTCTGGATGTAGATGATGATATCTATACAGATGGATCTTCTATATATCGTATAATTCTTATATATATGATATAATGAAGTACCACATGAGTGGATATATAGGAATCAAAATCTGCCGAATCACTCATGTTATGATCTTCTACATCCTAGGTCTTCCCGTTCCTTCATCTGGCTTATGTTCTTCCTGTAGCATTCAGACCGAATGACTCTATGAAATTACGTCGATACTTCCACATATTAGGGGTAACGTAGGAGACATCTCTATTTTTCCCCGGGGGAATCCTTAGAATTACCACTGCTTAGCTTTCAATTCGCCTCTGACCATCAAATGAAATGTGAATAACCCGTCCTCCTCTCTTTGAAACAAGGGGCGCTTCTGGTTCTGTCGGTGCTTGAAACAATTTTGTCTTCTCCATATTACTATATCTCTAGAGTCAATAATTTTATATGAGGAACTACTGAACTCAATCACTTGCTGCCGTTACTCTTCAGTTTTCTGTTGAGGTCTATCCTGTAGAGGTACTCAAATTGGATCAGTGATCGATTTCTAGGTTTCGTCGTAAACCTAATTGGTTACTTCCAATTACGCAAATCAATAGTTCAAACCGCACTCAAAGGTAGGGCATTTCCCATTTTTATAGGAACTTCTGTACCAGAAACAATGGTATCTCCAATTAGAGCCCCTCTGGGATGTAAAATATATCTTTTCTCACCACCCCCATAGTGTATGAGACAAATGTATGCATTTCGATTAGGGTCGTATTCTATAGTTACGATTTTACCATATATGTCTTTTTCATTCCGTCGAAAATCGATTTTACGGTATAGACGCTTATGACCTCCCCCTCTATGCCCTGCGGTAATGATTCCTCTGGCATTACGACCTTTACCACAACGATGCTGTCCATAGATCAAATTATTTCGTGGATTGGATTTCACTTGCCTGTCTACGGCTCCTTTGCGTGTGCTCGGGGTAGAAGTTTTGTATAAATGTATCGCCATGCTATTAAGTATTTTGATTTAAGTTCTTTTCTTTATAAGAGGTGGAATATAATAACCCGGTTGAAGCGTAATGATCATACGTCTGTAATGCATTGTATGTCCCATAATAGGTCCCATTCTTCTACCCTTTCCCGGGAGTCGATGACTATTCATAGCTATTACCTTGACACCAAAGAAGAGTTCGACCCAATGCTTTATTTCTGTCCTAGTTGATCCTGATTCGACATTAGAAGTATATTGATTTTTCAGCAATAACCGAATACTTTTGTCTGTAACTACGAAATATTTGATTCCATCCATAAATTTTCTTCCCTATGAGTTCTAGTCTCAATAAGACTGTTAGGTCTTACTGTTCATATGTTATGATATGAATATACCACACCAATTCGTTATGTATGGATGATGATATTCCATTGATACAGAGCCAATTCCAATAGATTTATTGGAGGGTCCCATTGGCGTGCATCCAGTAGGAATTGAACCTACGAATTCGCCAATTATGAGTTGGGCGCTTTAACCATTCAGCCATGGATGCTTAGCGGGGATCCTCGTACATGGTGAATAACCAAATTCCAATTGAAATGAAATCTTTAGGGTAAATCAATGCAATTTAGGAGGGCTTAATCTTAATGAAAGGACATCAATTCAAATCCTGGATTTTCGAATTGAGAGAGATATTGAGAGAGATCAAGAATTCTCACTATTTCTTAGATTCATGGACCCAATTGAATTCAGTGGTATCTTTCATTCACATTTTTTTCCATCAAGAACGTTTTATAAAACTCTTGGACTCCCGAATTTGGAGTATCCTACTTTCACGCAATTCACATTTACAGGGTTCAACAAGCAATCGATATTTCACGATCAAGGGTGTAGTACTATTTGTAGTATCGGTCCTTATATATCGTATTAACAATCGAAAGATGGTCGAAAGAAAAAATCTCTATTTGACAGGGCTTCTTCCTATACCTATGAATTTCATTGGACCCAGAAATGATACATTGGAAGAATCTTTTGGGTCTTCCAATATCAATAGGTTGATTGTTTCGCTCCTGTATCTTCCAAAAGGAAAAAAGATCTCTGAGAGCTGTTTCCTGGATCCAAAAGAGAGTACTTGGGTTCTCCCAATAACTAAAAAGTGTATCATGCCTGAATCTAACTGGGGCTCGCGATGGTGGAGGAACTGGCTCGGAAAAAAGAGGGATTCTAGTTGTAAGATATCTAACGAAACCGTCACTGGAATTGAGATCTCATTCAAAGAGAAAGATATCAAATATCTGGAGTTTCTTTTTGTATATTATATGGATGATCCGATCCGCAAGGACCATGATTGGGAATTGTTTGATCGTCTTTCTCCGAGGAAGAGGCGAAACATAATCAACTTGAATTCGGGACAGCTATTCGAAATCTTAGTGAAAGACTGGATTTGTTATCTCATGTTTGCTTTTCGTGAAAAAATACCAATTGAAGCGGAGGGTTTCTTCAAACAACAAGGAGCTGGGTCAACTATTCAATCAAATGATATTGAGCATGTTTCCCATCTCTTCTCGAGAAACAAGTGGGCTATTTCTTTGCAAAATTGTGCTCAATTTCATATGTGGCAATTCCGCCAAGATCTCTTCTTTAGTTGGGGGAAGAATCCGCACGAATCGGATTTTTTGAGGAACATATCGAGAGAGAATTGGATTTGGTTAGACAATGTGTGGTTGGAAAACAAGGATCGGTTTTTTAGCAAGGTACGGAATGTATCGTCAAATATTCAATATGATTCCACAAGATCTAGTTTCGTTCAAGTAACGGATTTTAGCCAATTGAAAGGATCTTCTGATCGATCCAGAGATCATTTTGATTCCATTAGTAATGAGGATTCAGAATATCACACATTGATCAATCAAAGAGAGATTCAACAACTAAAAGAAAGATCGATTCTTTGGGATCCTTCCTTTCTTCAAATGGAACGAACAGAGATAGAATCAGACCGATCCCCTAAATGTCTTTCTGGATATTCCTCAATGTCCCGGCTATTCACGGAACGTGAGAAGCAGATGAATAATCATCTGCTTCCGGAAGAAATCGAAGAATTTCTTGTTCTTGGGAATCGTACAAGATCCATTCGTTCTTTTTTCTCTGACAGATGGTCAGAACTTCATCTGGGTTCGAATCCTACTGAGAGGTCCACTAGAGATCATAAATTGTTGAAGAAAGAACAAGATGTTTCTTTTGTCCCTTCCAGGCGATCGGAAAATAAGGAAATAGTTAATATATTCAAGATAATTACGTATTTACAAAATACCGTCTCAATTCATCCTATTTCATCAGATCCGGGATGTGATATGGTTCCGAAGGATGAACTGGATATGGACAGTTCCAATAAGATTTCATTCTTGAACAAAAATCCATTTTTTGATTTATTTCATCTATTCCATGACCGGAACAGGGGGGGATACACGTTACACCACGATTTTGAATCAGAAGAGAGATTTCAAGAAATGGCAGATCTATTCACTCTATCAATAACCGAGCCGGATCTGGTGTATCATAAGGGATTTGCCCTTTCTATTGATTCCTACAGATTGGATCAAAAACAATTCTTGAATGAGGTATTCAACTCCAGGGATGAATCGAAAAAGAAATCTTTATTGGTTCTACCTCCTATTTTTTATGAAGAAAATGAATCTTTTTATCGAAGGATCAGAAAAAAATGGGTCCGGACCTCCTGCGGGAATGATTTGGAAGATCCAAAACCAAAAATAGTCGTATTTGCTAGCAACAACATAATGGAGGCAGTCAATCAATATAGATTGATCCGAAATCTGATTCAAATCCAATATAGCACCTATGGGTACATAAGAAATGTATTGAATCGATTCCTTTTAATGAATAGATCCGATCGCAACTTCGAATATGGAATTCAAAGGGATCAAATAGGAAATGATACTCTGAATCATAGAACTATAATGAAATATACGATCAACCAACATTTATCAAATTTGAAAAAGAGTCAGAAGAAATGGTTCGATCCTCTTATTTTTATTTCTCGAACCGAGAGATCCATGAATCGGGATCCTAATGCATATAGATACAAATGGTCCAATGGGAGCAAGAATTTACAGGAACATTTGGAACATTTCATTTCTGAGCAGAAGAGCCGTTTTCAAGTAGTGTTCGATCGATTACGTATTAATCAATATTCGATTGATTGGTCTGAGGTTATCGACAAAAAAGATTTGTCTAAGTCACTTCCTTTCTTTTTGTCCAAGTTACTTCTTTTTTTGTCCAAGTTTCTTCTCTTTTTGTCTAACTCACTTCCTTTTTTCTTTGTGAGTTTCGGGAATATCCCCATTCATAGGTCCGAGATCCACATCTATGAATTGAAAGGCCCGAATGATCAACTCTGCAATCAGTTGTTAGAATCAATAGGTCTTCAAATCGTTCATTTGAAAAAATTGAAACCCTTCTTATTGGATGATCATGATACTTCCCAAAAATCGAAATTCTTGATCAATGGAGGAACAATATCACCATTTTTGTTCAATAAGATACCAAAGTGGATGATTGACTCATTCCATACTAGAAATAATCGCAGGAAATCTTTTGATAACACAGATTCCTATTTCTCAATGATATCCCACGATCAAGACAATTGGCTGAATCCCGTGAAACCATTTCATAGAAGCTCATTGATATCCTCTTTTTATAAAGCAAATCGACTTCGATTCTTGAATAATCCACATCACCTCTGCTTCTATTGTAACAAAAGATTCCCTTTTTATGTGGAAAAGGCCCGTATCAATAATTATGATTTTACGTATGGACAATTCCTCAATATCTTGTTCATTCGCAACAAAATATTTTCTTTGCGCGGCGGTAAAAAAAAATATGCTTTTTTGGAGAGAGATACTATTTCACCAATCGAGTTACAGGTGTCTAACATATTCATACCTAACGATTTTCCACAAAATGGTGACGAAAGGTATAACTTTTACAAATCTTTCCATTTTCCAATTCGATCCGATCCATTCGTTCGTAGAGCTATTTACTCGATCGCAGACATTTCTGGAACACTTCTAACAGAGGGACAAATAGTCAATTTTGAAAGAACTTATTGTCAACCTCTTTCAGATATGAATCTGTCTGATTCAGAAGGGAAGAACTTGCATCAGTATCTCAATTTCAATTCAAACATGGGTTTGATTCACACTCCATGTTCTGAGAAATATTTACCATCCGAAAAGAGGAAAAAACGGGGTCTTTGTCTAAAGAAATGCCTTGAGAAAGGGCAGATGTATAGAACCTTTCAACGAGATAGTGCTTTTTCAACTCTCTCAAAATGGAATATATTCCAAACATATATGCCATGGTTCCTTACTTCGACAGGATACAACTATCTAAATTTGCTATTTTTAGATACTTTTTCAGACCTATTGCCGATACTAAGTAGCAGCCAAAAATTTGTATCCATTTTTCATGATATTATGCATGGATTAGATATATCATGGCGAATTCTTCAGAAAAGATTGTGTCTTCCACAATGGAATCTGATAAGTGAGATTTCGAGTAAGTGTTTACATAATCTTCTTCTGTCCAAAGAAATGATTCATCGAAATAATGAGTCACCATTGATATCGACACATCTGAGATCGCCAAATGTTCGGGAGTTCCTCTATTCAATCCTTTTCCTTCTTCTTGTTGCTGGATATCTCGTTCGTACACATCTTCTTTTTGTTTCTCGAACCTATAGTGAGTTACAGACAGAGTTCGAAAGGGTCAAATCTTTGATGATTCCATCATACATGATTGAGTTGCGAAAACTTCTGGATAGGTATCCTACATCTGAACTGAATTCTTTCTGGTTAAAGAATCTCTTTCTAGTTGCTCGAGAACAATTAGGAGATTCTCTAGAAGAAATACGGGGTTCTGCTTCTGGCGGCAACATGCTATGGGGTGGCGGTCCCACTTATGGGGTCAAATCAATACGTTCTAAGAAGAAATATTTGAATATCAATCTCATCGATATCATCGATTTCATAAGTATCATACCAAATCCCATCAATCGAATCGCTTTTTCCAGAAATACGAGACATCTAAGTCATATAAGTAAAGAGACCTATTCATTGATAAGAAAAAGAAAAAAGGTGAACGGTGATTGGATTGATGATAAAATAGAATCCTGGGTCTCGAACAGTGATTCGGTTGATGATAAAGAAAGAGAATTCTTGGTTCAGTTCTCCACCTTAACGACAGAAAAAAGGATTGATCAAATTCTATTGAGTCTGACTCAGAGTGATCATTTATCAAAGAATGACTCTGGTTATCAAATGATTGAACAACCGGGAGCAATTTACTTACGATACTTAGTTGACATTCATAAAAAGTATCTAATGAATTATGAGTTCAATACATCCTGTTTAGCAGAAAGACGGATATTCCTTGCTCATTATCAGACAATCACTTATTCACAAACCTCCTGTGGGGCTAATAGTTTTCATTTCCCATCTCATGGAAAACCTTTTTCGCTCCGCTTAGCCCTATCCCTCTCTAGGGGTATTTTAGTGATAGGTTCTATAGGAACTGGACGATCCTATTTGGTCAAATACCTAGCGACAAACTCCTATGTTCCTTTCATTACAGTATTTCTGAACAAGTTCCTGGATAACAAGCCTAAGGGTTTTCTTATTGATGATAGTGACGATATTGATGATAGTGACGATATCGACCGCGACCTTGATACGGAGCTGGAGCTTCTAACTATGATGAATGCGCTAACTATGGATATGATGCCGGAAATAGACCGGTTTTATATCACCCTTCAATTCGAATTAGCAAAAGCAATGTCTCCTTGCATAATATGGATTCCAAACATTCATGATCTGGATGTGAATGAGTCGAATTACTTATCCCTCGGTCTATTAGTGAACTATCTCTCCAGGGATTGTGAAAGATGTTCCACTAGAAATATTCTTGTTATTGCTTCGACTCATATTCCCCAAAAAGTGGATCCCGCTCTAATAGCTCCGAATAAATTAAATACATGCATTAAGATACGAAGGCTTCTTATTCCACAACAACGAAAGCACTTTTTCACTCTTTCATATACTAGGGGATTTCACTTGGAAAAGAAAATGTTCCATACTAATGGATTCGGGTCCATAACCATGGGTTCCAATGTACGAGATCTTGTAGCACTTACCAATGAGGCCCTATCGATTAGTATTACACAGAAGAAATCAATTATAGACACTAATATAATTAGATCCGCTTTTCATAGACAAACTTGGGATTTGCGATCCCAGGTAAGATCCGTTCAGGATCATGGGATCCTTTTCTATCAGATAGGAAGGGCTGTTGCACAAAATGTACTTCTAAGTAATTGCTCCATAGATCCTATATCTATCTATATGAAGAAGAAATCATGTAACGAAGGGGATTCTTATTTGTACAAATGGTACTTCGAACTTGGAACGAGCATGAAGAAATTAACGATACTTCTTTATCTTTTGAGTTGTTCTGCCGGATCGGTCGCTCAAGACCTTTGGTCTCTACCCGAACTCGATGAAAAAAATGGGATCACTTCTTATGGACTCGTTGAGAATGATTCTGATCTAGTTCATGGCCTATTAGAAGTAGAAGGCACTCTGGTGGGATCCTCGCGGACAGAAAAAGATTGCAGCCAGTTTGATAATGATCGAGCGACATTGCTTCTTCGGCCCGAACCAAGGAATCCCTTAGATATGATGCAAAATGGATCTTGTTCTATCGTTGATCAGAGATTTCTCTATGAACAATACAAATCGGAGTTTGAAGAAGGGGAAGGAGAAGGAGTCCTCGACCCGCAACGGATAGAGGAGGATTTATTCAATCACATAGTTTGGGCTCCTAGAATATGGCGCCCTTGGGGCTTTCTATTTGATTGTATCGAAAGCCCCAATGAATTGGGATTTCCCTATTGGGCCAGGTCATTTCGGGGCAAGCGGATCATTTATGATGAAGAGGATGGACTTCAAGAGAATGATTCGGAGTTCTTGCAGAGTGGAACCATGCAGTACCAGACACGAGATAGATCTTCCAAAGAACAAGGCTTTTTTCGAATAAGCCAATTCATTTGGGACCCTGCAGATCCACTCTTTTTCCTATTCAAAGATCAGCCCTTTGTCTCTGTGTTTTCACATCGAGAATTCTTTGCAGATGAAGAGATGTCAAAGGGGCTTCTTACTTCCCAAACAGATCTTCCTACATCTATATATAAACGCTGGTTTATCAAGAATACTCAAGAAAAGTACTTCGAATTGTTGATTTATCGCCAGAGATGGCTTAGAACCAATAGTTCATTATCTAATGGATTTTTCCGTTCTAATACTCCATCTGAGAGTTATCAGTATTTATCAAAGCTGTTCCTATCTAACGGAACGCTATTGGATCAAATGACAAAGACATTGTTGAGAAAAAGATGGCTTTTCCCGGATGAAATGGTTGTTGCTATCTGCTACAATAACGAATCATTGGTTTAACTGAATAACTAAATAAAATAGATAGACATCTCTCTTCGTCTCAGGTCGACGGATCTTCTCAATTGAAAGATCCCCTATATGGATAATACACATTCCAGTTGACCGACTAATTGTTTTGTTCCGAAGCAAAGATATCCACGGAGCGGTTCGTCCTATTCAGATATTCACGACCAAGAAGTACTGGATTCTCTTTCGGATAGGCCCTGAAAGGAGAAGGGAGGCTGTAATGCCAACAGGCGTCTATTATTGAATTCACCCGACCCGATAGTACCCATTTTGGGAACGCCCAGCGCCAAAGTCACTGAATGGGCAAGTCGCCAATCCCTAAAACGGACTATGTAATGTACTTTATCTGCTGGGTTAGGGGTGGGCATTTTACCAGAGGTTTCTATTGTATCAATCTACCCTTGTGTGATTCCTGTTGAAGCATATACTCGGGGGGTGGGTGCAGGGCGGACGATTTTAAAGCGGACTCCCCATTCATTAGATAGAGAAGATCACCAAGATTTCGTGATCCGCTGCCGAACTTATTCCAATTCAATGAGCATTCTCGATATTCAATATTATGCCTTGAAGAGGACTCGAACCTCCACGCTCTTTAGCACGAGATTTTGAGTCTCGCGTGTCTACCATTTCACCACCAAGGCATCTTGAAAGTGAATCGTATTCCATGAATATGATATCTATCCAGTGTGATGTATGGAATATATGACAAAGGTGGAGTGTTAGAGTATTTCTATTGATTGGTCATGTCATATAGGCCCGAGTCGGACATCCAATTGCTTCGATTTGAATTATCCGGAGGATGCCTTATATCAAAAAGATGGACAATCAAACCTATTTCTCGATTCAATAGAAGCCCAAAGAAGTGAATAGGGTCCCAAATAACGAGAGATATGTAAAAAGCAGGTCCGATTACGCCTATTCCTAATCCTAAATGGAATGTAACGACGTAGGGATCCATATGTAAACATAGTATCTATTTAGATACGCTCGAATGACCCCTTCTCATAATTAGAACATAATTAGAATGTATATAACCCTATTCCGGTCTGGTCCGGTATGGAATGAACTTATAATCATGGAATCGACTCGATCATCAGATTATCGATTATAAGTTCATAACCCTAGCCCATTCCCATTTTGGGCGGAACAGATCTACTAATTCTTTGATTCCAGTTAGTAAGAGGGATCTTGAACTAAGAAATAGGTTCTAGAAGCTAAAAAAGGGTATCCTGAGCAATTTCAATAATCGGGTTCATTGATATTCCTGGTATAGTAGATGCTATCACACATACAATCATACTCAATTCGATGGAATTGTTTGATCTTAAAGGGGATCTTTTATAATTTTGCACGTGAGGGGTTATTTCTTGGTTTCGTCCAGTCATTAATAACTTGATTATTTTTAGATAATAGTAGATAGAAACAACGCTCGTAAGGAGTCCTATTGAAACCAAGAAATATAGGCCTGCCTGCCATCCACACCAGAATAAATGAAGTTTTCCGAAAAAACCTGCTAGTGGAGGAAGACCTCCTAAGGATAAGAGACATAGGGCTAAAGAGAGAGCCAAAAAAGCATCTTTCGTGTATAATCCTGCATAATCTCGAATGTTATCAGTTCCGGTACGTAGACCAAATGATACAATGCAAGCAAAAGTTCCTAGATTCATGGAGATATAGAACAGCATATAAGTTATCATGCTTGCATATCCACCATTGGAGTCTCCAACAATTATTCCAATAATTACATATCCAATTTGACCTATGGACGAATACGCAAGCATACGTTTCATGCTTGTTTGAGTAATAGCAATGAGATTCCCCAATATCATGCTAAGAATAGCTAGGATTTCCAGAAGAAGATGCCATTCGTTTGATGAGAAATAAAAAGGAATATCGAAAATTCGAGTGGCTGAAGCTGAAGCAGCTACTTTCGAAGTAACAGAAAGAAAAGCAACAACTGGAGTGGGAGAGTCAGAGTCGAAAAGAGGATTCCTCACTTCTTTCTCTCATTCAAAACCGTGCATGAGACTTTCATCTCGCACGGCTCCTAAGTGATAAAAGAAAGAAGAACTCATCTTCTTTCTTTTTTGATTACCTTCCTCGCGTATGTATAAGACCGAATCCATTCGATTTCTAAAAAGGATTACTAATCCTTAACTTTTCGAGGAATCCTTCATCAGTGGTTGTGAATGAATGATTTTTCTCAATCTTTTCGACCTTGGTTCCGTAGGAGCAAGTCAGAAAGATTGAGAAATAGAACCATCTGATTTGATTCGTTCTCAATAGCCATGAGATGATCATCTTAGGGTGATCCTTTTGTCGACGGATGCTCCTATTACACTCGTAGTCTCTGAAGGATGAGAACCAACTATGTAGCATCTACATCGAGAATTCAAGTATTGTATACGTCATTAGTCCGATCCTTTGCTTTGTAGGAACTACCCGTAATAACGAACTTGCAAAATGAATCTCTTTATCATAAAGAGATTCGTTGTTCCTGACCCTGCTTCACCTTAATTGTTATTTGAACAAGTAAAAGTTATGTCTTGGTCCGAGTGGGGATAGCATTTCTCTTCTGCATGTCCATGGAGTTTTGAAAAATCCAAACATCTCAGAGATAGATAGAGAGGTAGGAATTTATCGAACGAACCGCACTCCTTCGTATACGTCAGGAGTCCATTGATGAGAAGGGGCTGGGGAAAGCTTGAACCCAATTCCTACAGTGATGAATATCAGCGCAATTGAAATTCCTGGGGAGTTATACATTTGTGTATTGATAAGACCATTCACTATTTCTTGAAGCTCGATCTCTCCCCCGGATGAACCATAGAGCCAAGAGAAACCATGAACCAGAATAGAAGAGCTTGCCCCACCCATGAGTAAATATTTCGTAGTAGCCTCATTAGACCGTACATCTTTCTTGGTATATCCAGATAATAGGTAGGAGCATAAACTGAAACATTCTGGAGCTACAAAAATAGTTATTAAATCGTTAGCACCGCATAAAAACATTCCTCCTAGAGTAGCTGTTAATACGAATAACAGAAACTCCGTTATAGCCATTTCTGTACATTCAATGTACTCTACGGATAGAGGAATACATAAAGTTGAACATAGTAAAATAAGAAATTGAAAGATTTCGTTGAAATTGTTCGTTTGGAAATTTCCCGAAAAGCTAATCATAGGTTCTTCTCTCCATCGGAACAATAGGGCCGTTATGCTCATTACTAAACTTGTTGAAGAGATGAAATATAACCAAGGTATATCTTTTTGATCAGAGGTTGAATCGATCATCAGAAGAAGAATTAGGCCAAAAATTAGGATACATTCTGGGAAAATAAAACTTCCATCGAAGAGAAGCAAATGAAAGGCTTTCATAAAAATTCTCGTAGAATCGAGAATGAAGTTTTCATTCTGTACATGCCAGATCATGAATTAGTAACTGCATCCAATCTCCAAAAGATCCCAATTGTTTCGAACTTTCTCTTTTTGGAATGGAATTTTTACGGAATCCCCATGAATAGGATCAAAACTTATTCCATGATATTTACATGAGATTCCTCTTTCTTGTTCTTAAACAAGTCCCCGAGAGGGCTTAGTTGATCCATGATTTATGTTTCGTCTTTCGTTTTCTTTTCGTTTGTTTCGAGAAATAGATCGATCAATTCCGATTCTTTATTTTTCTATTGATTCTTTTCCGATCGAGATGTATGGATCCATGGGTCTATGTGTCTATATAGATCCTGTTCATGGATTAACGAAAATGTGCAAAAGCCCTATTTGCCTCTGCCATTCTATGAGTCTCTTCCTTTTTGCGTATGGCATCGCCACTCCCTTTGGCAGCATCCACTAATTCGGAACTTAATTTGAAAACCATATTTCGACCCGGACGTTTTCGGGATGCCCCTAATAACCAACGAATGGCAAGTGCTTTTCCTTGTGTGGATCCTATTTCAATGGGAACCTGATGAGTCGATCCGCCTACACGTCTTGCTTTTACTGCTATATCGGGAGTAACTCCACGTATTGCTTGACGTAAAACAGATAGTGGATTTGTTTCTGTCTTTTGTTGAATCTTTTTCATGGCTCGATAGATAATTTGATAAGCCAATGATTTTTTTCCGTGTTTCAGAATACGGTTAACCAACATGTTAACTAATCGATTACGATAAATTGGATCGGATTTTGCAGTTTTTTCTTCTGCAGTACCTCGACGTGACATGAGCGTGAAAGGGGTTCAATAATCAGTTTTCTTTTTATAAGGGCTAAAATCATTTATTTTGGCTTTTTGACCCCATATTGTAGGGTGGATCTCGAAAAATATGAAAGATCTCCCTCCAAGCCGTACATACGACTTTCATCGAATACGGCTTTCCACAGAATTCTATATGTATCTATGAGATCGAGTATGGAATTCTGTTTACTCACTTTAAATTGAGTATCCGTTTCCCTCCTTTTCCTGCTAGGATTGGAAATCCTGTATTTTCCATATCCATACGATTGAGTCCTTGGGTTTCCGAAATAGTGTAATGTAAAAAGAAGTGCTTCGAATCATTGCTATTTGACTCGGACCTGTTCTAAAAAAGTCGAGGCATTTCGAATTGTTTGTTGACACGGACAAAGTCAAGGAAAACCTCTGAAATTATTTCAATATTGGACCTTGGACATATAATAGTTCCGAATAGAATCTCTTTAGAAAGAAAATCTTTTGTCTCATGGTAGCCTGCTCCGGTTCCCTTACCGAAACTTTCGTTATTGGGTTAGCCATACACTTCACATGTTTCTAGCGATTCACATGGCATCATCAAATGATACAAGTCTTGGATAAGAATCTACAACGCACTAGAACGCCCTTGTTGACGATCCTTTACTCCGACAGCATCTAGGGTTCCTCGAACAATGTGATATCTCACACCGGGTAAATCCTTAACCCTTCCCCCTCTTACTAAGACTACAGAATGTTCTTGTAAATTATGGCCAATACCAGGTATATAAGCAGTGATTTCAAATCCAGAGGTTAAGCGTACTCTGGCAACTTTACGTAAGGCAGAGTTTGGTTTTTTGGGGGTGATAGTGGAAAAGTTGACAGATAAGTCACCCTTACTGCCACTCTACAGAACCGTACATGAGATTTTCATCTCATACGGCTCCTCGTTCAATTCTTTTGAAGTCATTGGATCCTTTTCCTCGTTCGAGAACCTCTTCCCTTCTTCCACTCCGTTCCGAAGAGTAACTAGGACCAATTCAGTCACGTTTTCATTCATTTGGAATCTGGGCTCTTCTACTTCTTTATTTACTTTACTTATTTTTTTATTACTTTTCCCTCTCTTTTCTTTTTTTATTTCTTTTTTGATTTTCTTCCTTTCCATCATTCCTTAAGTGCCATAGGTTTGATCCTGTAGAATCTGACTCATTTTCTCATTGAGCGAAAGGTACGAAATAAATCAGATTGATTTTTCGATCAAAAGTACTATGTGAAATCTTCGGTTTTTTCCTCTTTCTCTATCCCTATCCGTAGGTACAGCGTTTGAATCAATAGAGAACCTTTTCTTCTGTATCTGTATAAATGTATCTGTATAAATCGATATTATTACATTCCAATTCCTTCCCGATACCTCCCAAGGAAAATCCCGAATCGGATCCCAAATTGACGGGTTAGTGTGAGCTTATCCATGCGGTTATGCACTCTTCGAATAGGAATCCATTTTCTGAAAGATCCTGGCTTTCGTGCTTTGGTGGGTCTCCGAGATCCTTTCGATGACCTATGTTGTGTTGAAGGGATATCTATATGATCCGATATGATTCGATCGATTGCGTAAAGCCCGCGGTAGCAACGGAACCGGGGAAAGTATACAGAAAAGACAGTTCTTTTCTATTATATTAGCATTTTCTATTCTATTAGTTAGTCATCTCGGCTCAGTGAGTCCTTTCTTCCGTGATGAACTGTTGGCACCAGTCCTACATTTTGTCTCTGTGGACCGAGGAGAAAGGGGGCTCCGCGGGAAGAGGATTGTAACATGAGAGAAGCAAGGGGGTCAACCTTTTTCAAATATACAACATGGATTCTGGCAATGTAGTTGGACTCTCATGTCGATCCGAATGAATCATCCTTTCCACGGAGGTAAATCTTTGCCCGCTAGGCAAGAGGATAGCAAGTTACAAATTCTGTCTCGGTAGGACATGTATTTCTATTACTATGAAATTCATAAATGAAGTAGTTAATGGTGGGGTTACCATTATCCTTTTTGTAGTGACGAATCTTGTATGTGTTCCTAAGAAAAGGAATTTGTCCATTTTTCGGGGTCTCGAAGGGGCGTGGAAACACATAAGAACTCTTGAATGGAAATGAAAAAGAGATGTAACTCCAGTTCCTTCGGAAATGGTAAGATCTTTGGCGCAAGAAGAAAGAGTTGATCCGTATCATCTTGACTTGGTTCTGATTTCTCTATTTTTTTTTAAGAATACCGAGTCGGGCTCTTCTCCTACCCGTATCGAATAGAACGTGCTGAGCCAAATCTTCTTCATGTAAAACCTGCTTTATTTAGATCGGGAAAATCGTACGGTTTTATGAAACCATGTGCTATGGCTCGAATCCGTAGTCAATCCTATTTCCGATAGGAACAGTTGACAATTGAATCCAATTTTTCCCATTATTTTCGTATCCGTAATAGTGCGAAAAGAAGGCCCGACTCCAAGTTGTTCAAGAATAGTGGCGTTGAGTTTCTCGACCCTTTGCCTTAGGATTAGTCAGTTCTATTTCTCGATGGGGGACAAGGGAAGGGATATAACTCAGCGGTAGAGTGTCACCTTGACGTGGTGGAAGTCATCAGTTCGAGCCTGATTATCCCTAAACCCAATGTGAGTTTTTCTATTTTTACTTGCTCCCCCGCCGTGATCGAATGAGAATGGATAAGAGGCTCGTGGGATTGACGTGAGGGGGTAGGGATGGCTATATTTCTGGGAGCGAACTCCAGGCGAATATGAAGCGCATGGATACAAGTTATGCCTTGGAATGAAAGACAATTCCGAATCCGCTTTGTCTACGAACAAGGAAGCTATACGTAATGCAACTATGAATCTCATGGAGAGTTCGATCCTGGCTCAGGATGAACGCTGGCGGCATGCTTAACACATGCAAGTCGGACGGGAAGTGGTGTTTCCAGTGGCGGACGGGTGAGTAACGCGTAAGAACCTGCCCTTGGGAGGGGAACAACAGCTGGAAACGGCTGCTAATACCCCGTAGGCTGAGGAGCAAAAGGAGGAATCCGCCCGAGGAGGGGCTCGCGTCTGATTAGCTAGTTGGTGAGGCAATAGCTTACCAAGGCGATGATCAGTAGCTGGTCCGAGAGGATGATCAGCCACACTGGGACTGAGACACGGCCCAGACTCCTACGGGAGGCAGCAGTGGGGAATTTTCCGCAATGGGCGAAAGCCTGACGGAGCAATGCCGCGTGGAGGTAGAAGGCCTACGGGTCGTGAACTTCTTTTCCCGGAGAAGAAGCAATGACGGTATCTGGGGAATAAGCATCGGCTAACTCTGTGCCAGCAGCCGCGGTAATACAGAGGATGCAAGCGTTATCCGGAATGATTGGGCGTAAAGCGTCTGTAGGTGGCTTTTTAAGTCCGCCGTCAAATCCCAGGGCTCAACCCTGGACAGGCGGTGGAAACTACCAAGCTGGAGTACGGTAGGGGCAGAGGGAATTTCCGGTGGAGCGGTGAAATGCGTAGAGATCGGAAAGAACACCAACGGCGAAAGCACTCTGCTGGGCCGACACTGACACTGAGAGACGAAAGCTAGGGGAGCGAATGGGATTAGATACCCCAGTAGTCCTAGCCGTAAACGATGGATACTAGGCGCTGTGCGTATCGACCCGTGCAGTGCTGTAGCTAACGCGTTAAGTATCCCGCCTGGGGAGTACGTTCGCAAGAATGAAACTCAAAGGAATTGACGGGGGCCCGCACAAGCGGTGGAGCATGTGGTTTAATTCGATGCAAAGCGAAGAACCTTACCAGGGCTTGACATGCCGCGAATCCTCTTGAAAGAGAGGGGTGCCTTCGGGAACGCGGACACAGGTGGTGCATGGCTGTCGTCAGCTCGTGCCGTAAGGTGTTGGGTTAAGTCCCGCAACGAGCGCAACCCTCGTGTTTAGTTGCCACCGTTGAGTTTGGAACCCTGAGCAGACTGCCGGTGATAAGCCGGAGGAAGGTGAGGATGACGTCAAGTCATCATGCCCCTTATGCCCTGGGCGACACACGTGCTACAATGGCCGGGACAAAGGGTCGCGATCCCGCGAGGGTGAGCTAACTCCAAAAACCCGTCCTCAGTTCGGATTGTAGGCTGCAACTCGCCTACATGAAGCCGGAATCGCTAGTAATCGCCGGTCAGCCATACGGCGGTGAATTCGTTCCCGGGCCTTGTACACACCGCCCGTCACACTATGGGAGCTGGCCATGCCCGAAGTCGTTACCTTAACCGCAAGGAGGGGGATGCCGAAGGCAGGGCTAGTGACTGGAGTGAAGTCGTAACAAGGTAGCCGTACTGGAAGGTGCGGCTGGATCACCTCCTTTTCAGGGAGAGCTAATGCTTGTTGGGTATTTTGGTTTGACACTGCTTCACACCCAAAAAGAAGCGAGCTACGTCTGAGTTAAACTTGGAGATGGAAGTCTTCTTTCGTTTCTCGACGGTGAAGTAAGACTAAGCTCATGAGCTTATTATCCTAGGTCGGAACAAGTTGATAGGATCCCCTTTTTTACGCCCCCATGTCCCTCCCGTGTGGCGACGTGGGGTCGTAAAAAAGGAAAGAGGGGGATGGGGTTTCTCTCGCTTTTGGCATAGCGGGCCCCAGCGGGAGGCCCGCACGACGGGCTATTAGCTCAGTGGTAGAGCGCGCCCCTGATAATTGCGTCGTTGTGCCTGGGCTGTGAGGGCTCTCAGCCACATGGATAGTTCAATGTGCTCATCAGCGCCTGACCCTGAGATGTGGATCATCCAAGGCACATTAGCATGGCGTACTTCTCCTGTTCGAACCGGGGTTTGAAATCAAACTTCTCCTCAGGAGGATAGATGGGGCGATTCAGGTGAGATCCAATGTAGATCCAACTTTCTATTCACTCGTGGGATCCGGGCGGTCCGGGAGGGACCACCACGGCTCCTCTCTTCTCGAGAATCCATACATCCCTTATCAGTATATGGACAGCTATCTCTCGAGCACAGGTTTAGGTTCGGCCTCAATGGGAAAATAAAACGGAGCACCTAACAACGTATCTTCACAGACCAAGAACTACGAGATCGCCCCTTTCATTCTGGGGTGACGGAGGGATCGTACCATTCGAGCCTTTTTTTTCATTCTTTTCCCGGAGGTCTGGAGAAAGCTCCAATCAATAGGAAAAAAACCTCCCTTCCCGAAAGGAAGAACGTGAAATTCTTTTTTCTTTCCGCAGGGACCAGGAGATTGGATCTAGCCGTAAGAAGAATGCTTGGCTGATAAATAACTCACTTCTTGGTCTTCGACCCCCTCAGTCACTACGAACGCCCCCGATCAGTGCAATGGGATGTGTCTATTTATCTATCTCTTGACTCGAAATGGGAGCAGGTTTGAAAAAGGATCTTAGAGTGTCTAGGGTTGGGCCAGGAGGGTCTCTTAACGCCTTCTTTTTTCTTCTCATCGGGGTTATTTCACAAAGACTTGCCATGGTAAGGAAGAAGGGAGGAAGAAGCACACTTGGAGAGCGCAGTACAACGGAGAGTTGTATGCTGCGTTCGGGAAGGATGAATCGCTCCCGAAAAGGAATCTATTGATTCTCTCCCAATTGGTTGGACCGTAGGTGCGATGATTTACTTCACGGGCGAGGTCTCTGGTTCAAGTCCAGGATGGCCCAGCTGCGCCAAGGAAAAGAATAGAAGAAGCATTTGACTTCTTTATGCATGCTCCACTTGGCTCGGGGGGATATAGCTCAGTTGGTAGAGCTCCGCTCTTGCAATTGGGTCGTTGCGATTACGGGTTGGGTGTCTAATTGTCCAGGCGGTAATGATAGTATCTTGTACCTGAACCGGTGGCTCACTTTTTCTAAGTAATGGGGAAGAGGACCGAAACATGCCACTGAAAAACTCTACTGAGACAAAGATGGGCTGTCAAGAACGTAGAGGAGGTAGGATGGGCAGTTGGTCAGATCTAGTATGGATCGTACATGGACGGTAGTTGGAGTCGGCGGCTCTCCTAGGGTTCCCTCATCTGGGATCCCTGGGGAAGAGGATCAAGTTGGCCCTTGCGAACAGCTTGATGCACTATCTCCCTTCAACCCCTTGAGCGAAATGCGGCAAAAGGAAGGAAAATCCATGGACCGACCCCATCGTCTCCACCCCGTAGGAACTACGAGATCACCCCAAGGACGCCTTCGGCATCCAGGGGTCGCGGACCGACCATAGAACCCTGTTCAATAAGTGGAACGCTTTAGCTGTCCACTTTCAGGTTGGGCAGTAAGGGTCGGAGAAGGGCAATCACTCATTCTTAAAACCAGCATTCTTAAGACCAAAAAGTCGGGTGTAAAAGGGGGGAAAGCTCTCCGTTCCTGGTTCTCCTGTAGCTAGATCCTCCGGAACCACAAGAATCCTTAGTTAGAATGGGATTCCAACTCAGCACCTTTTGAGATTTTGAGAAGAGTTGCTCTTTGGAGAGCACAGTACGATGAAAGTTGTAAGCTGTGTTCGGGGGGGAGTTATTGTCTATCGTTGGCCTCTATGGTAGAATCAGTCGGGGCCTGAGAGGCAGTGGTTTACCCTGTGGCGGATGTCAGCGGTTCGAGTCCGCTTATCTCCAACTCGTGAACTTAGCCGATACAAAGCTATATGATAGCACCAAATTTTTCCGATTCGGCAGTTCGATCTATGCTATGATTTATCATTCATGGACGTTGATAAGATCCTTCCATTTAGCAGCACCTTAGGGGATGGCATAGCCTTAAAGTTAAGGGCGAGGTTCAAACGAGGAAAGGCTTACGGTGGATACCTAGGCACCCAGAGACGAGGAAGGGCGTAATAAGCGACGAAATGCTTCGGGGAGTTGAAAATAAGCGGAGATCCGGAGATTCCCGAATAGGTCAACCTTTCGAACTGCTGCTGAATCCATGGGCAGGCAAGAGACAACCTGGCGAACTGAAACATCTTAGTAGCCAGAGGAAAAGAAAGCAAAAGCGATTCCCGTAGTAGCGGCGAGCGAAATGGGAGCAGCCTAAACCGCGAAAACGGGGTTGTGGGAGAGCAATACAAGCGTCGTGCTGCTAGGCGAAGCGGTGGAGTGCTGCACCCTAGATGGCGAGAGTCCAGTAGCCGAAAGTATCACTAGCTTACGCTCTGACCCGAGTAGCATGGGACACGTGGAATCCCGTGTGAATCAGCAAGGACCACCTTGCAAGGCTAAATACTCCTGGGTGACCGATAGTGAAGTAGTACCGTGAGGGAAGGGTGAAAAGAACCCCCATCGGGGAGTGAAATAGAACATGAAACCGTAAGCTCCCAAGCAGTGGGAGGAGCCCGGGGCTCTGACCGCGTGCCTGTTGAAGAATGAGCCGGCGACTCATAGGCAGTGGCTTGGTTAAGGGAACCCACCGGAGCCGTAGCGAAAGCGAGTCTTCATAGGGCAATTGTCACTGCTTATGGACCCGAACCTGGGTGATCTATCCATGACCAGGATGAAGCTTGGGTGAAACTAAGTGGAGGTCCGAACCGACTGATGTTGAAGAATCAGCGGATGAGTTGTGGTTAGGGGTGAAATGCCACTCGAACCCAGAGCTAGCTGGTTCTCCCCGAAATGCGTTGAGGCGCAGCAGTTGACTGGACATCTAGGGGTAAAGCACTGTTTCGGTGCGGGCCGCGAGAGCGGTACCAAATCGAGGCAAACTCTGAATACTAGATATGACCTCAAAATAACAGGGGTCAAGGTCGGCCAGTGAGACGATGGGGGATAAGCTTCATCGTCGAGAGGGAAACAGCCCGGATCACCAGCTAAGGCCCCTAAATGACCGCTCAGTGATAAAGGAGGTAGGGGTGCAGAGACAGCCAGGAGGTTTGCCTAGAAGCAGCCACCCTTGAAAGAGTGCGTAATAGCTCACTGATCGAGCGCTCTTGCGCCGAAGATGAACGGGGCTAAGCGATCTGCCGAAGCTGTGGGATGTAAAAATGCATCGGTAGGGGAGCGTTCCGCCTAGAGGGAAGCACCCGCGCGAGCAGTGGTAGACGAAGCGGAAGCGAGAATGTCGGCTTGAGTAACGCAAACATTGGTGAGAATCCAATGCCCCGAAAACCTAAGGGTTCCTCTGCAAGGTTCGTCCACGGAGGGTGAGTCAGGGCCTAAGATCAGGCCGAAAGGCGTAGTCGATGGACAACAGGTGAATATTCCTGTACTACCCCTTGTTGGTCCCGAGGGACGGAGGAGGCTAGGTTAGCCGAAAGATGGTTATCGGTTCAAGGACGCAAGGTGCCCCTGCTTTTTCAGGGTAAGAAGGGGTAGAGAAAATGCCTCGAGCCAATGTTCGAGTACCAAGGCGCTACGGCGCTGAAGTAACCGATGCCATACTCCCAGGAAAAGCTCGAACGACCTTCAACAAAAGGGTACCTGTACCCGAAACCGACACAGGTGGGTAGGTAGAGAATACCTAGGGGCGCGAGACAACTCTCTCTAAGGAACTCGGCAAAATAGCCCCGTAACTTCGGGAGAAGGGGTGCCTCCTCACAAAGGGGGTCGCAGTGACCAGGCCCGGGCGACTGTTTACCAAAAACACAGGTCTCCGCAAAGTCGTAAGACCATGTATGGGGGCTGACGCCTGCCCAGTGCCGGAAGGTCAAGGAAGTTGGTGACCTGATGACAGGGGAGCCGGCGACCGAAGCCCCGGTGAACGGCGGCCGTAACTATAACGGTCCTAAGGTAGCGAAATTCCTTGTCGGGTAAGTTCCGACCCGCACGAAAGGCGTAACGATCTGGGCACTGTCTCGGAGAGAGGCTCGGTGAAATAGACATGTCTGTGAAGATGCGGACTACCTGCACCTGGACAGAAAGACCCTATGAAGCTTCACTGTTCCCTGGGATTGGCTTTGGGCTTTTCCTGCGCAGCTTAGGTGGAAGGCGAAGAAGGCCTCCTTCCGGGGGGGCCCGAGCCATCAGTGAGATACCACTCTGGAAGAGCTAGAATTCTAACCTTGTGTCAGGACCTACGGGCCAAGGGACAGTCTCAGGTAGACAGTTTCTATGGGGCGTAGGCCTCCCAAAAGGTAACGGAGGCGTGCAAAGGTTTCCTCGGGCCAGACGGAGATTGGCCCTCGAGTGCAAAGGCAGAAGGGAGCTTGACTGCAAGACCCACCCGTCGAGCAGGGACGAAAGTCGGCCTTAGTGATCCGACGGTGCCGGGTGGAAGGGCCGTCGCTCAACGGATAAAAGTTACTCTAGGGATAACAGGCTGATCTTCCCCAAGAGCTCACATCGACGGGAAGGTTTGGCACCTCGATGTCGGCTCTTCGCCACCTGGGGCTGTAGTACGTTCCAAGGGTTGGGCTGTTCGCCCATTAAAGCGGTACGTGAGCTGGGTTCAGAACGTCGTGAGACAGTTCGGTCCATATCCGGTGTGGGCGTTAGAGCATTGAGAGGACCTTTCCCTAGTACGAGAGGACCGGGAAGGACGCACCTCTGGTGTACCAGTTATCGTGCCCACGGTAAACGCTGGGTAGCCAAGTGCGGAGCGGATAACTGCTGAAAGCATCTAAGTAGTAAGCCCACCCCAAGATGAGTGCTCTCCTATTCCGACTTCCCCAGAGCCTCCGGTAGCACAGCCAAGACAGCGATGGGTTTTCTGCCCCTGCGGGGGTAGAGTGACAGAAGTTTTGAGAATTCAAGAGAAGGTCACGGCGAGACGAGCCGTTTATCATTACGATAGGTGTCAAGTGGAAGTGCAGTGATGTATGCAGCTGAGGCATCCTAACAGACCGGTAGACTTGAACCTTGTTCCTACATGACCCGATCAATTCGATCAGGCACTCGCCATCTATTTTCATTGTTCAACTCTTTGACAACACGAAAAAACCAAAAGCTCTGCCCTCCCTCTCTATCTATCCAAGGGATGGAAGGGCAGAGGCCTTTGGTGTCCCCTCCAGTCAAGAATTGGGGCCTCACAATCACTAGCCAATATGCTTTTCTCTCATGCCTTTCTTCGTTCATGGTTCGATATTCTGGTGTCCTAGGCGTAGAGGAACCACACCAATCCATCCCGAACTTGGTGGTTAAACTCTACTGCGGTGACGATACTGTAGGGGAGGTCCTGCGGAAAAATAGCTCGACGCCAGGATGATAAAAAGCTTAACACCCCTCATTCTTATTACTTTTTGAATATGAAAAAGAAAAAAATGAAAGGGTCGTCTTATTCAAAACCCCAATTATGAAATACCTTCTCTCCCACTTCACACCTCGGAACGCACCGTTCTTATATAGAGAGAGGCACTTTCACATCTTCTTAACCGGGGAGAGGAAAGGTTCCTTTTTTTAGGGTACTCCCGGGAACAGATCCAGTGGAGACGGGGTGGGGCCTGTAGCTCAGAGGATTAGAGCACGTGGCTACGAACCACGGTGTCGGGGGTTCGAATCCCTCCTCGCCCACAACCGGCCAAAAAGGGAAGGACCTTTCCCTTTGGGGGTAAGAAAATCATGATCGGGATTGCGGACCCAAAGCTATGGAATTTGGGCGTGGGTCTTTTGTCGAAATGGAAGGGCCCTACTCTTTCTTTCTTTAATGGTGTATACTTTAAATATAGTATGCCTTTTTCCGCATATTTTTTTGTTTTACGCCCCGTAATTCTTCCTCAGCCAGGCGGGGGCAGAATACCGGAGCAAGTACAAGTATTAGTAGCATAGCAAAAATGCGTTCCTCGTCATTAATATGTTTGCTCGCGGTAATTGTGGCCTCTCGGGCGAATCGATGACTGCATCTTTGATGCACTTGCTAGTACTAGTACATCTGAGAATTCTTAATTGGATAGTTGTAAATAGCCCCAGACTGTGGATTATCCCGGACCTACGCCGAGGTATTGACGGCGATTCTCAAATATCGCAGAACAGAATGTGATACGATGAGATAGAATGCAATAGAAACAAAGACACAGGGAACGGGTTTAACAGTCAAAGTGAACCCTTTCATTCCGAATTCTTTAATTCGGAATGAATCAAATCTCCCCAAGTAGGATTCGAACCTACGACCAGTCAGTTAACAGCCGACCGCTCTACCACTGAGCTACTGAGGAACAACAGGAGGTTAGATCTCATAAAGTTCAATTCCCGTTCTCAACCCATGACCAATATGAGCTCGAAGTTTCCTTTCTAACTCCCGGAACTTCTTCGTAGTGGCTCCGTTCCATGCCTCATTTCATAGGGAACCTCAAAGTGGCTCTATTTCATTATATTCCATCCATACCCCAATTCCATTCATTTAATAGCCCTTTGGTGTCATTGAGATAAGAGATGTCGTTTCTAGTCTATCTCTTTCTATTTCTATATATGGAAAGTTAAAAAATCATCATATAATAATCCAGAAATTGAAATAGAAAAGAAAAAGGGGAGGTTTGTGATGATTTTTCAATCTTTTATACTAGGTAATCTAGTATCCTTATGCATGAAGATAATAAATTCGGTCGTTGTGGTCGGACTCTATTATGGATTTCTGACCACATTCTCCATAGGGCCCTCTTATCTCTTCCTTCTCCGAGCTCGTGTTATGGAAGAAGGAGAAGAAGGAACCGAGAAGAAAGTATCAGCAACAACCGGTTTTATTACGGGACAGCTCATGATGTTCATATCGATCTATTATGCGCCTCTGCATCTAGCATTGGGTAGACCTCATACAATAACTGTCCTAGCTCTACCGTATCTTTTGTTTCATTTCTTCTGGAACAATCACAAACACTTTTTTGATTATGGATCTACTAACAGAAATTCAATGCGTAATCTTAGCATTCAATGTGTATTCCTGAATAATCTCATTTTTCAATTATTCAACCATTTCATTTTACCAAGTTCAATGTTAGTCAGATTAGTCAACATTTATATGTTTCGATGCAACAACAAGATGTTATTTGTAACAAGTAGTTTTGTTGGTTGGTTAATTGGTCACATTTTATTCATGAAATGGGTTGGATTGGTATTAGTCTGGATACAGCAAAACAATTCTATTAGATCTAATAAGTACCTTATGTCAGAATTGAGAAATTTTATGGTTCGAATCTTTAGTATTCTATTATTTATTACCTGTGTCTACTATTTAGGCAGAATACCGTCACCCATTCTTACTAAGAAACTGAAAGAAACGGAAGAAAGGGGGGAAAGTGAGGAAGAAAGAGATGTAGAAAAAACTTCAGAAACGAAGGGGACTAAACAGGAACAAGAGGGATCCACCGAAGAAGATCCTTCTCCTTCCCTTTTTTCGGAAGAAAAGGAGGATCCGGAAAAAATCGATTTTAAAGAGACACGATATAAAAATAGACCCGTTTATGAAACTTATTATCTGGATGTGGATCGGAATCAAGAAAATTCGAAGTTAGAAATATTTAAAGAAAAAAAAGAACTAAGACTAAGAGTAAAGTAAATTAATAAAAATATTAATACATAAGATAGATACACTAAAAGATAGGAAGAGATTCGACCGACACCTACATATTTAATACCTTCTCCTACGAAAAAACTCGAAATACCGACCCCATTCGTAATTCCATCAATTACTTGTCTATCAAAAAAATGAATTAGTTCAGACAATATTCTTATACCTTGAATTAAAAATGTTGTATAAAAAAAATCAATATAACCCCGATTATACGACCAATCATATGTCACATTTATTATTTTATCCTCAAAAATTTTCAGTTTCTTAGAAATACCTTTAACAAATGAATTAAATAAATTCAAATTTTGTAAAGATGAATAACCAGGATTATATAAAAAGGATGCTATAAGGATTCCGAAAGAAGCTATACTGACTGAAAAAGTTGCATTTGTTATAAATTCATACCAATCCCAATCCATCAAATTTTTTTTATTTTGATATAAAAGGTTTATAGACGGAGTTAATAATTTTGTTAATATATCCAACTGAATTCCTTCTTGATTGAATTGATTGAAGAAAGGAATTCCTATAACTCCAATGAACAAAGTAAATAGACCTAATACAAGCATAGAAAATAGCATAGTATTTTCCGACTCATGAGGATACGAGAAACTGTTCTTAGTACCGAAATTAGGATTAGGAATAGTAATAATAGGCCCCCTCAAATTTCTTACATTTTTATTAATTAGATATTTCTTTTTAAAAAACAAAGAAGTCTTTTTATTATTATTCATTGTTAATAAAGGTAATAAGCGAAATTTTGTTTTAATCCACTTTTGCTCTTCTCTACCCCATAAAGATATTGAATAGACAGAACTTCTTTTTTTACCACTGTAAGTTTGAAAATAAAGATTTAAATGTCCCTCAAAAGTAAGTAAATAGATCCGAAACATATAAAATGCAGTTAATCCCGCTGTGGAAAAAGCTATTATTGCAAAAATTGGTGAATACAACCAACTATCATTAAGAATTTCATCTTTGGACCAAAAGCAGCCAAGAGGTGGAATACCACAAAGAGAAAGTGTACCTAATAAAAAAGATGTTTTTGTAATTGGTACATGTTTTTTTAAACCTCCCATAAGAACCAGATTCTGGCTTTTATCTGGAGAATATCCAACAATACTTTCCATTGAATGAATAATAGATCCAGATCCTAAAAACAACAATGCTTTGGAATAAGCATGAGTAATCAAATGAAACAAAGCAGCCCGATAAGAACCCATACCTAGAGCCAACATCATATAACCCAATTGAGACATTGTAGAATAAGCTAAACCTCTCTTAATATCTTTTTGAGCAAAGGCTAAAGTGGCTCCTAAAAGTAATGTTATTATACCTAATAAAGCTATTAGATTCATTATATAAGGCATAACTATGAAAAGCGGAAGAAGCCGAGCTCCAAGAAAAATTCCAGCTGCTACCATAGTAGCAGCATGTATAAGAGCTGAAATAGGGGTAGGCCCTTCCATAGCATCGGGTAACCATACATGAAGGGGAAATTGGGCAGATTTAGCAATTGCACCAGAAAATAATAGAAAGGCACACAAAGTAGCAAATAAAAGATTAACTTCATTATTATAAACCAAGTTATTGAATATTTCAAACAAATCCCGAAATTCTAAACTGCCCGTTATCCAATAAAAACCTAAAATTCCTAATAATAAACCAAAATCTCCGACGCGATTAGTGACAAACGCTTTTTGACAAGCATTCGCTGCAGTAGGTCGTGTGAACCAAAAACCTATTAATAGATAAGAACACATTCCAACCAATTCCCAAAAAAAATAAATTTGTATGAGATTAGAACTAGTAACCAATCCTACCATTGAAGTATTGAAAAAACTCATATAGGCAAAAAATCTCAAATATCCCTGATCATGAGACATATAATTGTCACTATAAATAAGAACCAAAATTCCAACAGTAGTAATTAATATTAACATAATAGAAGTAAGTGGGTCAACCAAATAGCCAAATTCTAAAGAAAAGTCATTATTTATAGTCCAAGACCATATAGATAGATAGATAGAAGGGTTATTTACTTGTTGAATAGCTAGATAGGTTGAAAAAAGCATAATTATACTTAACAATAAAACACTTGGAAAAACCCACATACGGCGAAGACTTTTTGTTGCCGTTGGAAAAAGTAGAAGTCCTACTCCTATTAATATAGGAACAGGGAGTGAGATGAAAGTTATAATCCAGAAATATTGATATATATATTCCATAAAAATAAATAAAAAAGTCTTTTTATTTTTATCTTAATTAATTAATTAATTGGTTCTGATTTACCGGCTCTTATTTCTTTTGAAATGAAAGTGAAATGAAAGGGGTCAGTTAATAAAATAAAAAATTCAAATAGACAAAATATCGAATTTTATAATTATTCTGAATCTTTTTCAACTATTTGAATTTAAATATTTAAAATCAAGAAGTTAAAATTCGTCAAATGATATGAAGAAATTACTATTGAAAAAAAAAACTAGTACTTT-GTATTACAATTCAATTATTATTAATATTAAGTAAAGTTTGATGAAGATCCAAAAAATGAAAATTTCCATTTTCATTATTATTTCGTATTACACTAATTTATATATATTGATAGAGCAAAGACAAATAATTACACCAAAAGCAGTATTTGATCTGAATCATAAAAAAAACCATAACTTATCCCCAAAAAGTTATTTCTTTTTTGGGTTATTTCAAATCATTAACCAATTGATTTTGGAACTGATTGATTGTCTTTTATTGTAAGATTATTGTAATAAAAGACTTTTATATTTTTAGGACAGGCTCTGATCTACAAGCTATGACATCCAAAACTTTATTTTACATAAAAT-AAAAAAAAAAAGGAGGAATTACTAAAATAGCTTTTAGAAAATTATTTATCTTGGCGTTTTTAGTTTTTAACAGATAATAGATTAAGTACTAGTCTCTTGCACATTTTAAAATTAAAATTAGATATACTCTTGCTCTTTTTGCGAGCTGGATCAATTACATTTTCTAATTAATAGAAGAAAATATTAATATTAATTAATTAGGGCTTGGTTTAGTAAAACTTTGGATGTTTTTTATTATGTATTGTATTTTTGTTCTTTTTATTACCTGTATAAATCAATGTAGGACGACAAAAAGAAACTAAACAGAGATATAAAACAGAGATAGAAAGAGAGGTATAGTCTTTTTGTTTGTATTTTTTTTTTTTGTTTTTATTTGATTATCATATGAACGTTAATTAATTAGATTTATACGGCATAGCAAATTTTATAGATATGGATTTGAATGAGGATAGAAGAGGACCAATAAACTAAATATGAATTATTCGATATTGTATGGAATAGAAAAATGA-TTTTTTTTTTATTTTATTATTTTGTTCCCAGTACTATTATTTAGTATTTAGTTACGCGATTTTCTATATTTATATTTTTATGAAGGGAGTACAATCTAGAAAATAAATAGATAACTAGATAATTAATAATAAAAAATAATGAATAATTAGATAATTAATAAAATAATTAATAATAAAAATAAAGAACAATTGGTTTTGAACAATAGATGTCTTTGACATCCAACTATAGCAATTAAATACTTTTTATAATTTTTAATGGCAGTTCCAAAAAAACGTACTTCTATCTCAAAAAAGCGGATTCGTAAAAATATTTGGAAAAAGAAAGGATATTGGGCAGCATTGAAAGCTTTTTCGTTAGGTAAATCTCTTTCTACAAGGAATTCAAAAAGTTTTTTTTATCCAACAAATAAATAATTAAAGAATAATTTGAGTTGTTCTGGCTCGAAAGGCAGTCAGTCTAATTTGTTTATAATTTCTTTATAAGTTTTATTTTATAAGTTAAAAAAATTTCTAAAAATTAAAATTTGTATTATTATATTATAATAAATATTAATTAAATATTAATACTTTTAGAATGCAAATTAATACTTTATGCAAATTAATACTTTATACTTAATTTATATAATTAAATACTTTATTTATATAAAAAATGAATTTTAAATAATACTAAAAAAATTATAAAAATTATAAATTATATTAACTTATAATTATATTCATTAACTTATATAATATAATTATATTATAATATATAATATATATTAACTTAATATTATATAATGTATTAATATAGATAAATATATATTTATTTAAATATATAGATAATAATAAATATATAGATAATAAAAAATATCTAAATAGAAATAAAAGGAAAACTAGGTATTCTCTAATGTTTTGACCGGATCAATAGCAATAGCAATATTAAATTGAATTAGTTTCGCTTTTATAATAAAAAAAGGATTCTTGTGTCTACTAAATTTAAAAAATTTAAAATATAATACTATACTTCTTTGTTTGAAAAAAGAATAAACGCAAACACAAGATTAACCTTTCAGTAGGCTTTATTGTTTTTAGGGTGGGGAAAATTAAGAATCCCCATCGATTCAATAATAAAAAACCTTTCTCTTTTATTTATATTATTTTATACCGTAAAACCATAAATATAGTATATTTAATAAATTTAAAATAAAATATATAAATCTATTTTAAATCTGTTTATTAAAATAATATAGAAGAAAATATATAATAAAATTTGTAGTCAAAACTAATAGGTTGTTGAAACTAATTAATTAAGTTTAAGATGTGTTTTATAATTTTCTAAACTATTCTTTCTATAACTTATTATTAGGATATATACCCCTAATTTTTAATTTATTTTTCATTTATGCCAATTAAGAAAAACTTTTTTTTTTAAGTGATTATACTAAAAATAGGATTTACTTAGGCTAGAAATTGAAATTTTTTATTACATAATATCCCCTAGCCTAGCTC-AAAACCTACCAATATTCAATATGAAATTAATTTGTTTGGTAGACAAATTCTCTACACAATTAAAACAAACACTGACATTTAATACAAAGCTATGCAAAGAGTTACAATCCCCTGCATGTATCAACAAAATTGTGATACATAAAAATAGGATTTTTATGTCATCGAAAAAATGCATTTTTTGAGATTCATAAAATAAATCATTAAGAAATGAATTATTAAAAAATTAAAAATGAGAAAGAACGTTTTGAGTTCAATCCATAAATTGAGGTTATAACTATCAAGTTGCACCAGTTATTAGATTTTATTCGAGCATAAAATAATAAAGTATTTTCAAATCACATTTTTAAGTTAAATAAAACGAAGACTATAACACTATAATAAAAAATAGCCCAATAAAAATAAGGATTCTTATTGAAAGCGTTACGGTAAAATTCTAATAAAAAGTTTTTATTCAGCAATTTTAATCTTTCCCTTTCCTAAATATTAAATATATATTGCATATGGCATTGAATTGACTACTTCAATCTCGACGATTGAATAAAAATAGGTTATTATAATTTCGAACAAGCCGCTATGGTGAAATCGGTAGACACGCTGCTCTTAGGAAGCAGTGCTAGAGCATCTCGGTTCGAGTCCGAGTGGCGGCATGACATCTCCTAAAAGAGTAAGTCCTATACTGAATTCAATTCCCGATTTCAATTCCTATCCTATAATTGAAATTGAGAAACCTTCCTTTTTTAATTTAAAATTTTTTATGATATTTTCAACTTTAGAGCATATATTAACTCATATATCCTTTTCAGTCGTTTCAATTGTAATTACAATTCATTTGATAACCCTATTAGTCGATGAAATCATAGGACTATATGATTCGTTAGAAAAGGGGATGATGACTACTTTTTTCTGTATAACAGGATTATTAATGACTCGTTGGATTTATTTGAGATATTTACCATTAAGTAATTTATATGAATCATTAATCTTTCTTTCATGGAGTTTATCCATTATTCATATGGTTCCGTATTTTAAAAAGTATAAAAACTATTTAAAGGCAATAACCGCGCCAAGTGCTATTTTTACCCAAGGTTTTGCTACTTCGGGTCTTTTAACTGAAATGCATCAATCCGAAATATTAGTACCAGCTCTCCAATCCCATTGGTTAATGATGCACGTAAGTATGATGGTATTGGGCTATGCAGCTCTTTTATGCGGATCATTATTATCACTAGCTCTTCTAGTCATTACATTTCGAAAATTCATAAATATTTTTAGTAAAAGCAATAATTTCGTAAATGAGTCGTTTTTCCTGGGCGAGATTCAATATGTGAGAGAAAAGAATAATCTTTTACCAAACACCTCTTTTCTTTCTTCTAGGAATTATTACAGGTTTCAATTGATTCAACAATTGGATCTTTGGAGTTATCGTATTATTAGTCTAGGGTTTATCTTTTTAACCATAGGTATTCTTTCGGGAGCAGTATGGGCTAATGAAGCATGGGGGTCGTATTGGAATTGGGATCCAAAAGAGACTTGGGCATTTATTACGTGGACCCTATTTTCGATTTATTTACATACTCGAACAAATAAAAATTTTGAAAGTGTAAATTCCGCAATTGTAGCCTCAATGGGCTTTCTTATAATTTGGATATGCTATTTTGGGGTTAATTTATTAGGAATAGGGTTGCATAGTTATGGTTCATTTACCTTAACATCTAATTGAAGTAAAGAGAGGACTTGATAAATACAAAATAAACATAGGGCAACATAAGTGTATATAATAAAAAAAACTTCGTGTAATCCAGCGAGAACCTTTTGAATTAAATCATTTCCATTACTTGATTCAAAAGGTTCTCGCTGGATTACATACCTGGTTATTATAATAGACTTCCAATTTATTTTACTCAAACTTAAGAGAAGAAAAAGGACTTATTTTTAATTGTCCAACAAACAATTTTTAAAATCATATGATTGATTTATGTTTGATTTTTTGGTTTACTCACGAAAACTATGGATAAAAATAATTCGATAGAAGAGCTTCGACTTTGTCAACTGATAGTGAGAAAACGAAATCTGGATAAATACCAATAGCTATTACGGGTAAAAGAATAGCGATCGAAACAAAAAATTCTCGCGGACCAGAATCGACAAAATAATAGTTTGTAGCAGTAAAAAGCTTGTATCCATAGAACATCTGGCGTAACATAGATAATGAATAAATAGGAGTTAATATCATTCCAATTGCCATTACAAAAGTAATTAGTATTTTTGTCATTAAAAGATATTTTTGGCTAGTAAGTATTCCAAAAAATAATATTAATTCTGCAACAAAACCGCTCATGCCCGGTAATGCAAGAGAAGCCATTGATAAGATACTGAAAGTCGTAAATATTTTTGGAATTGTGATAGCCATTCCGCCCATTTCATCGAGATAAACAAGACGTATTCTATCATAACTCGTTCCTGCCAAGAAAAAAAGCGCCGCGCCAATAAATCCATGAGAGATTATTTGTAAAATGGCTCCATTGAGCCCTGTATCGTTTATAGAACCAAGTCCTATAATTATGAAACCCATATGAGATACGGAGGAATAAGCTATTCTTTTTTTTAAATTACGTTGACCAGGAGATGTTGAAGCTGCATAGATTATTTGAATTGTGCCGACTATCATCAACCAAGGAGAAAATATAGAATGTGCGTGAGGTAATAATTCCATATTGATTCGAACCAATCCATACGCTCCCATTTTTAATAAGATTCCAGCTAGAAGCATACAAGTACTGTAATGTGCCTCTCCATGAGTGTCTGGTAACCAGGTATGTAAGGGTATAATCGGCGATTTGACAGCAAAAGCAATAAAAAATCCAATATAGAATAGCATTTCGAGTGCTACAGGATACGATTGATTAGCTGATGTTTCAAAATTTAATGTTGGTTCATTAGAACCAGATAAACAAATACCTAGAATTCCCATTAATAAAAAGGCGGAACTTCCTGCAGTGTACAAAATAAATTTTGTAGCTGAATACAAACGTTTCTTTCCTCCCCACATGGATAGAAGTAGATAAACTGGAATTAATTCTAATTCCCACATGATAAAAAAAAGTAAAAGGTTTTGAGAAGAAAATGGTCCTATTTGACCGCTATACATTGCTAACATCAGGAAATGGAATACTCGGGATTCCCGAGTAACTGGCCGAGCCGCTAAAGTAGCTAAAGTAGTGATAAACCCCGTCAGCAAAATAGGTCCTATCGAAATTCCATCTATTCCCAATCTCCAGGAAAAATCCAAAAAATCGATCCATTTATAATCCTCTGCCAGTTGGATTAATGGATCGTCCAATTGGAAATGATAGCCAAATGCATAGGTTGTTAGAAGAAGTTCGATTATACATATACAAAGAGTATACCACCTAATTACCTTATTTCCTCTATGAGGAAGAAATAAAATTAGGGAACCCGCAAATATTGGCAAAACTATAATTATCGTTAACCAAGGAAAATAATTCGTGGTAAAAACAAGATATACTTGGACCAGAAAAATGGACCATAAAAACCCGTGCTCAATATAATATTTTGAGCACGGGTTTTTGTCGGTAAAGGTAAAAAAATAAGATGTAGTCGTATTCAAGTAGGGTTTTTTGGAACGTATCAATAAGCTAGACCCATACTTCGAGTTGTTTCATGCCACAAATAAACTCGAACACTCAAGAAATCCGTTGGACAGGCAGATTCACATCTTTTACAACCCACACAGTCCTCTGTTCTTGGAGCAGAAGCAATTTGTTTAGCTTTACACCCATCCCAAGGTATCATTTCTAATACATCTGTGGGGCAAGCTCGGACACATTGAGTACACCCTATACACGTATCATAAATCTTTACTGAATGTGACATTGGATCTATAATTTTTTTTTTAATAATAAATTTTCGATCTAGTAAACTTATATGTAACTGACTCATATATCATATATTTAGATACCAGATGAATCAATGATTTAGATTTACCAGAATTTTTATAATCAATCTACTTCCGGATCAACTCATGGGAGAGAACCAAGATACTTTAATTTCTTATATTTTCGCAAACATGATCATACATTATGTATAATACACACTAAGTCAAATTTATGAATATTCTAATTTGTATAGTTAATACTACTTATCATTCATACTACTTATTCAACAAATTCGATTGATTGATACGAGTTGATTTTCTGTTACGATAAATTGACGAAACAATAGCTGGTCCAATGGCGGCTTCAGCGGCTGCAATGGCTATAACAAAAATGGAAAAAATATTTCCTTTTAATTGGCGACTATCAAAAAAATCAGAAAATGTTACAAAATTTATATTAACCGCATTCAGTATAAGTTCAAGACACATAAGAGCTCTAACCATATTTCGGCTGGTGATCAAGCCATAGATACCGATAGAAAATAAGTAGGCACTCAAAACAAGTACATGTTCGAGCATCATTGACCAACTCCTTATCAATTTCGATTCATTTCAATATAATATGAACAATAATAGAAAGGATTGAATTGACTATAATATAAAAAGTACGGACTAAAGAAATATATTGGTAATAGATCGAATAAAAGTAAAAGAATTTCGATTTTAGACATAAACAATTTCAAATTCTAATTGAAGGTAAATAAATGTGATAACACAGAATGAAGTTTAATTTAGATTGCTGTTACCAATTTTATAGATTTATTATTGGCGCGCCACGGTAATTGCACCTATCAAAGCGGCTAAAAGAATTATTGAGATGAATTCAAATGGAAGAAAAAAATCTGTTGATAAATGAATTCCAATTTGTTGACTATTACTTATCAAATCGTGCTCTATAATCTGGTTTGGTCTTGTAGTCCAAATAATCCCGTACCATGATGTATCCGTAATAGTAGTTATTAGTAAACCAAAAATACTTGTACAAATCAGCAAAGTAAACCCATTCCCAACGGTCCAAAGATTAAACTCTTTGTAATATTCTGAATCATTCATGAACATCACAGCAAATATGATTAAAACATTTATAGCTCCCACGTAAATAAGGAGTTGTGCGGCGGCTACAAAATATGAATTTGATAGAATATATAATAAGGATATAGAAACAAGAACTAATCCCAGCGAAAAGGCAGAATAAATTGGGTTGGTAAGTAATACTACTCCTATACCTCCTAAGATAAGACCTAATCCCAGAAAGACTAAAAGAAAATCATGTATTGGTCCAGGCAAATCCATTTTATGTAAAATAAGAGATAAATAAATTGAAATGTTTTTCATGACCTTATTGAGACCAGACCAGAAAAAATTGTTGATGATTCGTAAGAAATTTCTAATTGAATTAAATCCTAAGGGGTGTGAATTAATGTGGGGTACAGTTATTGGACTAATTTTATGTTTTATCTGAATAGAGTAGGAGTAGTTCGAATCCGAAACTATACATTTCGAAATAATGTCAGATATATTAATTAATGAATTTTCAATCCTTTCAATCCAAATTGAGACGTACTTCTTACCAACCAATCAATAGTTGAGATTTGTAGTTATTCAGACCAAACAAAACGAAAAAACTCATTTCTTTAATGAACCTTAGTGATTCAAAATTTTTCTTTAATCAAGGATTTACTTATTTTTTATTTGAGGAGAATTCAGAATTGTTCGAATTGTATAATCGTCAATTACTGACATTGGTAAACGACCTAGAGCAATTTGATTATAATTCAATTCGTGACGATCATAAGTAGAAAGCTCATATTCTTCAGTCATTGATAAACAATTTGTTGGACAATACTCAACACAGTTACCACAAAATATACAGATTCCGAAATCAATACTGTAATTAAGTAATTGTTTCTTGCGAATATCAGTTTCCAATTTCCAATCAACGACGGGCAGATCTATAGGACATACACGAACACATACTTCACAAGCAATACATTTATCAAATTCAAAATGGATTCGACCGCGGAAACGCTCCGTAGCGATTACCTTTTCATAAGGATATTGAATAGTTATGGGTAAACGATTTACGTGGGACAAGGTAATCATGAAACTTTGACCTATGTACCTTGCAGCTCGGACTGTTTGTTGACCATAATTCATGAACCCGGTTATCATAGGGAACATATCGTGAATATATATGAATAATTTTATGTTTGTTTATTTCTCTTGTTTCATCCAAGTTGAGAATATAGGATATCATGTTCTTTTACAGTGAAAAGAGTTGGGAAGAAGTTGTTAATAATAGATTACCGAGAGAAATAGGTAAAAGAAATTTCCATCCAAGATTCAATAGCTGGTCCATTCTTAGCCTAGGTAAAGTCCATCTTGTTGTGATAGGAATGAACAAGAACAAATAAGTTTTAGCTAATGTAATAAACATACCAATTGTGGGTTCAAAAACACCATATGTTTTATTTATTTCAAAAAAATCAAAAACAAATATGTACGGAATAGAGATATTCCAACCACCTAAGTAAAGAATTGTTACAAATAATGAAGAAACTAATAGGTTTAGATAGGAAGCAACGTAAAATAAACCAAATTTGATACCCGAGTATTCGGTTTGATACCCTGCTACTAATTCTTCTTCTGCTTCTGGTAAATCAAAGGGTAATCTTTCACATTCTGCTAGGGAAGAAATTAGAAAAATAATAAACCCTATAGGTTGACGCCACAAATTCCACCCCCAAAAACCATATTTTGATTGCGCCTCAACTATATCAACTGTACTTGAACTATTAGATAATCATAGTCGGCGATACCATCACTGTTACCGTCGCTATTCCAGAACCGTACATGAGATTTTCACCGCATACGGCTCCTTGAGGACCTTAAATAAATCTAAGGATCGGGTCAATTTTATTTTATCTTGATATATTTATAAGATGGATAAGGTCAAAATTTATCATTCGATCCCGAATTAGACCAATTTAATTCTGTCTGTTCTGCTTTAATAATTATATATAATATAATTATTATATAATTATTAAAAATATAAAAATAAAGTACTTCTGAATTGATCTCATCCTTTATTTAATAATTTCAATATTTTCTTTTTTGAGTAATAACTTAATTCTTCAATCAAATACTCCTTGTAACTTGTAAAAATATAAATAACTCGTCCTTTTTACTTACGAAAAAGAATTATATATACATTAATTCATAAATTATTATACGAATTCTATCTATATAAATATGGATATAGAAAGGAAAGGATAAAAGTATACAGTAAAGAATAAAAAATATCTTTTTTTTTTTTCGTTTCTATTCTTCTTTCTCTTTCTGGAAAAAAGGGAGGGGGCTTACAAAATCAAAAAATAAATAAATAAAGTAAAGGATTATTTCGTTTCCAATAGTGATTTATTTAATCGACGAATAGGAGCATACTCTGGATCGGAATCGTCGGGCGTACTGCCTGATCATTTCTACTAACGTAAAGCCCCAATTAATATTCTTTGTATATTATGCAGAAATATTCTTTTACATAATCTCCATTACTAATCCTTTGTGTATCTTGGTGTTTCTAACCATCCACTCGTTTTTGTTCAATCATCCGTTAAGGTAATACATGTATGAGAATACATACAAACGATATTGAAAACTCAATATGGTTGATCTTTTGAACCCGCTTCAAGTCAGGATGACTAATCACCTAATCTTGGGGCAAACGCTTTCTTATACTTATGTTTATTTCCGCTCAACTCTTTAACTCTATATACATAGAAAATGAGACTCAATTTTTTTACTGCTTATTTATATATTATATAAGCTGTTTTCTTTCACTCATATAACTATCTGATTTAGTTCATCCAAATAATGAATAAAAGATGAAGATATTTACTCAATTCATTCTGCCCTTTTCCTAGAAAGGAAGAAATAGAGAACAATTTATGTCTTAACGAATCGCACGTAGAGAGATTGATAACACACATAAAGTTAATGGTATTTCATAACTAATCGATTGAGCAGCAGCTCGTAGACCGCCTAAAAAAGAATATTTATTATTTGAACCGTATCCTGACATAAGAAGGCCAATGGGAGCAATACTTGAAATGGCAATCCATAAAAAAACACCGATATTGAGATCCACTAAAACAAGGTGAGAACCAAAAGGAACTACCGAATAGCTTACTAAAATGGATATGACCGCAATGGATGGTCCGATACTGAATAAACGAGTTTCTCCTCTAGATGGAAAAAGATTTTCTTTGAAAAGTAGCTTTGCTCCATCTGCTAAAGCTTGAAGAACTCCCAAAGGTCCGGCGTATTCAGGTCCAATACGTTGTTGTATCCCTGCGGATATTTCTCTTTCTAACCATACAATTACTAGTACACCTATTGTGATTCCCAATACAGGAGTAAAAATAGGAATAAGGGCCCATATAATTCCATAGGTCTCTTTTAAAAATTCGAATCTAGAAAAAGAATTAATATCTTGTACTTCTGGTGTATGAATTATCATTTTAACGATCAACTTCTCCCATAATGATATCTATGCTACCTAGTATTGTCATAATATCGGCCAATTTCATTCTTTTAACTAACTGAGGAAGAATTTGCAAATTGATAAAACCCGGCGGGCGAATTTTCCATCTCCAAGGAAAACCACTCTGATCCCCTATCAAAAAAATTCCCAATTCTCCTTTTGGAGCTTCAACTCTCACATAGAGTTCTTGTTTCGGCAATTCAAATGTAGGAGAGGGTTTTTTACTAATAAATCGATAGTCAAAATCATTCCATTCTGGATTCCTTTCTCTATCAAAATATCGGATTTCTAAATTCTCATATGGACCCCCTGGAATTCCTTCTAGAGCCTGTTGAATAATTTTTATGGATTCTGTCATTTCACCAATTCGGACTAGATAACGAGCTAATGAATCTCCTTCTTTTTGCCACTGTACTTCCCAATCAAATTCGTCGTAACATTCATAATGATCAACTTTACGAAGATCCCATTGTATTCCAGAAGCTCGCAGCATTGGTCCTGATAAACCCCAATTTATTACTTCCTCTCTACCAATAACGCCTACTCCCTCAACTCGTTCTAAAAAAATAGGATTTCGGGTAATAAGTTTTTGATATTCAGTAACTCCTATTAAAAAATAATCGCAAAAATCTAAACATTTATCTATCCAGCCGTGAGGTAAATCAGCCGCTACTCCTCCGATCCGAAAAAAATTATGCATCATTCTCATACCGGTGGCAGCTTCAAATAGATCATATACTAATTCTCTTTCTCTGAAAATATAGAAGAAAGGAGTCTGCGCCCCAATATCTGCCAGAAAAGGACCAAGCCATAACAGATGAGAAGCTATACGGCTCAACTCCAACATAATTGCTCTGATATAGCTGGCTCTTTTAGGCACTTGGATATTTCCCAACAACTCCGGTCCATTTATGGTTATTGCTTCTGTGAACATAGTAGCTAAATAATCCCAACGCGTTACATAAGGCAGATATTGTATAATTGTTCGGTTTTCCGCAATTTTTTCCATTCCTCGGTGTAAATAGCCTAATATTGGTTCACAGTCAATAACATCTTCACCATCGAGAGTAACGATGAGTCGAAGAACACCATGCATTGATGGGTGGTGGGGACCCATATTTACTATCATGAGGTCTTTTCTTGGAGCTGGTATATTCATAGGTTTTTCTTTTTCCTCGATTGATTCTTTCATGAATTACTGAAAAGCGAAAATAAGTTCATTAAAATAAAAAAAAAATCAAGATCTAATAAATCAAATAATTCAATAATTCAAAACGCTTCCTCAAATTCAAATTAACGCGTTTTTGATTCCCGAATATCTAACTGATTAATTAATTCTTTATAACGTATTCTATTGTTCTTTGACAAATAAGACAGCATCCTTTGGCGTTTTCCCAAAATTTTACGGAGGCCTCTCTGAGATAAATAGTCTTTTCTGTGCAATTCCAAATGTGAAGAAAGTTTTCGTATCCTATTAGTAAGGCTTAGTATTTGAAATTCAACAGACCCCCTGTTTTTTTCTTTTTCTTCGTGTGAAATAACCGAGATGAATGACTTTTTTATCATAAAATGAAATCTTCCCCCCCCCCACCGGCCCTTATTGCTTTGCTAGATATTTTTATTGATCAATAATAATAATGCTATTCATTTTTTTTTTTTTAATTTGGCATACACAATACAATAATCTTAATTTTGTGAATAATTTCCAATTTTAAAATTGGATTCGAATAGGTAAACAAAAAGATAGTTGTCTGCACTCACAAAAGATAAAAAATTATATCTAAAATTTAAAAATAAACTAAGAAGATTTTTGCATTATTTCTAGATATTGATATGTCATTAAATTAGTATCGTGTATCATAATGGAATCGAAAACAATATAGGCGTACATCTCTTTGTCTTCATATATGCAATATAGTACGGGAAATAAAATCAATCCGTATTTCACTTTTTTTTTTTTTTCAGTACACGCTTAAGTTCATTTTTAAATTGCGGATACATATGTATCCTTACCATACTGAAACGACTGCCATTATTGGTATCAAACCAATAGCGATTCATACAAGCGAAATCTTCTAATCGATAATTAGGCCAAAGAAAGAACTTTAATCTAATTAGATTATTTTGATTTATTTTGCTTTTATTCAAAACCGGACTCTTTACCTTATTTTCATTACAAAAAAATGCATTGCTAGGTATACCATTTCTATTCCTAGAATTGAAACAAATTAGAATTCTCAATTCTCTACGATGTCTAGGGGATAAAATAGTTTCAGGAACAAACAAATCATAATGATTTTTGTCTCGATTTTCAGTCATCTTTTGATGTTTTGGAATGAATTCATCAAAATTCTTCGTATCAACATGGCCCTTTTCTCGGTACCTTTGATTAATTATGTGCTTACTTTTATGAACCAACGAAATACCTATAGTTTGATACATAATAAATTGTCCTTCATTTTTTCTAGACAGACGAACTGGTTCAATAAGTAATATTCCCTTTTTAATCAATTCTGTAAGAATGAAATTTTTCTGAATCATTAGAAGATCCAGATTTATTTCTCCCCTTTGAATAGAGGCTATAGTAATTTCTCTTAGGTTTATCGGTCTAAGCAGAGAACAATATACTTTGATGTTATCGATCATTTTTTTATTTAAAGAATCGTCCCATCTCAATTGAAAAAGCAAATATCTTTTTAGTAAGAAATCAAACTCCGCTTCCATGTTGGTCCTGGATTGTTTTTTATTTTTTTTCATCTTTGATACTGCATAATTTTCTTCAATATCTTTTTCTTGGTTTGAGAGAGTTGATTCAAAATCTGTTTTGATTCCGCATTCTTTTTCTACTTGATTTTGTTTTTCTAATTCAAGATATTTTTTTTCATTTGAAAATATTGATATAAAAATATCTCTTTTTTTCTTTCCAGTCGTTTTTTTATTTTCATTTCCATTGGCATTTTCATTTACATTAAGATTTAAAAGGAGAAATTTGATTGGTATGCACCATGGTTTAATCTTATACGAAGTATAAAGTATCAAAAATTCTGGGAAAAACCAAAGTTCGAGATTCGATATGGGACAACTTATTATTTCTTCATTCATTCTCATCCAATCAAAAAGTTTTTTTTTGGATGGATTCATTTCTTGATTTTGATGAATCATGGTATAAAAAAGATCTTTCTTGTCGATTTTATCAATTATTTGATAATTATTAGCCCTAGGTTTAGTATATTTATTACTGTTGGTGTCAGTATCCATATTGATCCAGGCCCTAATATCCATTTTCTTTTTAAGACAAAAATTGAGAATTATCCAATCGAAATTTTTTCTATCCGGATTGTTCTTTATATCTATAATATTATCTTCTACTAGATAATTATTGATAGGGATACCTACCAGCATATTAAATAATTTTCGTTTATGTTCGGTATAATTATAAAAAATCTCTTGGTTATTATTTACTTGTAATGGTAATCCATAAATAGATGAGTTTTTCTTATCTTCATAATTAATAAAATTATATGATAAAAGATCATATCTATATTTTTTTTTAACATTTTTTTTTTCGGAGTTAATTAATGGCTTTTTTTCATATGAATCATATTTGTTTAAATGGTTATTTTGAGCTATAGAGTGTTGATTTACTATATTTCTACCTTTTTGTGGTACTAATCTAGACTGAGATAAATTATTTTGATAATAACCCCTTAACCAATTTTTCCATTGATTTATTTCATAATTGGGGATGTTCTTATGTCTTAATTCGGAATGAAATATTTTTTGTGTTCCAAGAAAATAATCCTTTATTTCATTCTTAAGAAAAGCTCCATTATATTGAAAGACAGATCTTAATCTTAACTTATATAAATTAAAAAAGTTAAAACCCCGGCTTTGTGATAATTTGTAAAAGACATATGCTTGTGACAAATAAGATAAATTACAAAAAGTTTCCAAGTTCTTATTATTAATATTAGAAAGTGACTCTTTTATAGTCGAAATAAACTGCGTTATCTTTTGATTTGTTTTATCAATTTTTTCGTGATTTCTTTCATTATTGTAAATATAGTTATTATAGGAACTGGTTTTATTAACAATTTTTTTGAATGATTCAAAAAAATAAAAAAAAAGTTGTGCATTTATTCTAGGAATATTACTGATAAATAAAAAGATATTTCTATATATTCTTTCAATGAAAAATTTTATAAAATAATTTGATTTACGGATTAGTCGAACATTTCTTCTTTTTAATAGCTGCAAAATATTTTTTGGTGATTCCAATCTTTTATCATTATAACTCATTTTGTTAGAACTAATATTTATATGTGGGCTTATAAATCCTTTTTTGTTGTCTTTTGAAATTTTTTGTATTTGATTTATGGTTGTGTTTGTTCTATTAGTTAGATCTTGTATTTTTTTTTTTGTTAATGAAAAAGTTGTCCAATTTGTAGATTGAATGTTAATGGACGGTTCATGAATTAGCTCGTTATCGATTATCAAATTTTTTTCTTTTTTGTTTTCACTCAATTCATATAGTTCTATTTCTCTTAATCCAACTAATAGAATTGGGTTTATTTTTGAAAGTTCTTTTATTATTTTTTTTAGAAATACAATATTTTTAATAACCCATTTTTTTCTTTCTTTTGAGACATTTAGAAATAATTTTGTTCTTTCTTTTAAAATTATTAGAATTCTAAAACATTTCTTTTTTAATTTTATAAGTCTTTTTTTGAGTTCTTTAAAAATAGGTTCAAAAAATGAAAGTTGTTTTCTGGGCGAACCAAAAGGAAGTTCAGTTTCCATTCCCCAAACTGTTAAAAAACAAAAATCATTTTGTTGTTCTTTCTTTTTCATTGGATCCTTATAATTGTTTCGTAGCTTAAGCTTAGATTTGTGCCAAGGTTTCAGACGAAAAGGAAATAGGATCTTTATCTGAATACCGTCTATTAACCAGTTTTTCGGAAATTCTTTTTCTCCTAATTGAACACCATTATAAGTGCAGTTAACATGCACTTCTCTCTTCCAATCTTTTATATCCTCCGACCATTCAGGAAATTGAAATAATAGTATACGACCAATATTTTTAACTATTATCAATGAGGGTAATATAATATATTTTCTCAGAATTGATTGGATTACTAATACAAAACCTCTTATTACTTGAGCAACTACAATGCTATCCCAGGTTTCCGCTATTTCTATACGTGCATTCTCCCTTCTTTTTTCTTCTTCTTTTTTTTTATCGTTTGATTTTTTCTCTCTATAGTCTGAAATTTTGAATTCTGGCTTTTTCCATAGCCAATGTTGAAATTTTTTTTTTATCGGCCTCAACATATCAAAAGAAAAATAAACATCTTTGTCGATTCTGTCCAAAAAAGGAAGGGAGTGTACGTTTGCTTGAAAGGTTTTCCAAATAACTGTTTTACGCCTTTGAGCGCGCATTGAGCCTTTGATTATGTCTCGACGAAAATCCGATTGTTGTGAATAACGTATCAAAGCAATGTCGTCCCTTTCATCATTATTATTAGTATCTTGGGAATTACTATAACCATTGGTATTTTCTAGTTCATGATTAAAAATCAATACACGTTTGCATTTTCTTGAACGAATCTGAGAATCCGTTCCCAAAGCTTCTTCGTTTTCTCCCTCCTCTTGTTCCAAATCGTCGATTAATTTGTATGACCATTGCGGAATTTTTTTTCTGATTTCTTTTATCCCAATAGCTTGTTTTCTAATTGTTTTATTGTTAGGATCCGTTAGAAATCTTTCAAATAGAAATCTTATTTTTTTTTCTCGTTCTTCTAAATTAATTCGTAATTGTTTATGTTCAGGAAGTAAATAAAATTTTTTAAAATTTAAACTTGATGTTGGTTTTCCATTAAATTCATTGATTAAGTTCAAGAAAAAATTCATTTCTGTTGATAATAATGCTTTATCAATTCTATCAAATGATTTTTTTTTTTCTTCAAATTCTAAATAATTAATAATAAGAAAGAGACCGTGGATCTTATTTATCCAACCTCTTTCTATGTAATTTTGTATGGAAACTTTATCTTTGATTGAAGGTGAAAACCATTTTTTAATTTGTCCACGGTATGCCCCATTCAAGAAAGGATCATATACTTTTGGTAAGTATTTTTTTTTCGTATTATCATGACACAATCTAGGTCTTTTTTCTAGTACATCCAAAATAAGGAATTTACTATCTAGAGCTTTGTCAAGAGCCTTGATTATATTTATAAATTTGTTGTTTAGGTTTTTTCTTTTTTGTTCATTAGTATAACTCCAATTATTATATAATTCGTCAGAGTAAAGTTTATCTGTTGTGAACAGAGACATCTTTCTTTGTATCATTTCGAAAAAAGTTGACAAACTCGGTGGGTACGTAAAAGATATTCTTTTTTTTCCATCGCTTTCACATGTATGAAAAAAATATTGTGACATTTCATTTTTTACAGCATTTTCAGATTTATCGTTTTTAATATAACGAAATGGACGATTCCAGCGTTTATAGTCGAAAAGAATAGTCACAAGAGGTTTTTCAAACCAGAGTAGTTCTTTTTTTTCTTTAAATATTTCTAACTTCGAATTTTCTTGATTCCGATCCACATCCAGATAATAAGTTTCATAAACGGGTCTATTTTTATATCGTGTCTCTTTAAAATCGATTTTTTCCGGATCCTCCTTTTCTTCCGAAAAAAGGGAAGGAGAAGGATCTTCTTCGGTGGATCCCTCTTGTTCCTGTTTAGTCCCCTTCGTTTCTGAAGTTTTTTCTACATCTCTTTCTTCCTCACTTTCCCCCCTTTCTTCCGTTTCTTTCAGTTTCTTAGTAAGAATGGGTGACGGTATTCTGCCTAAATAGTAGACACAGGTAATAAATAATAGAATACTAAAGATTCGAACCATAAAATTTCTCAATTCTGACATAAGGTACTTATTAGATCTAATAGAATTGTTTTGCTGTATCCAGACTAATACCAATCCAACCCATTTCATGAATAAAATGTGACCAATTAACCAACCAACAAAACTACTTGTTACAAATAACATCTTGTTGTTGCATCGAAACATATAAATGTTGACTAATCTGACTAACATTGAACTTGGTAAAATGAAATGGTTGAATAATTGAAAAATGAGATTATTCAGGAATACACATTGAATGCTAAGATTACGCATTGAATTTCTGTTAGTAGATCCATAATCAAAAAAGTGTTTGTGATTGTTCCAGAAGAAATGAAACAAAAGATACGGTAGAGCTAGGACAGTTATTGTATGAGGTCTACCCAATGCTAGATGCAGAGGCGCATAATAGATCGATATGAACATCATGAGCTGTCCCGTAATAAAACCGGTTGTTGCTGATACTTTCTTCTCGGTTCCTTCTTCTCCTTCTTCCATAACACGAGCTCGGAGAAGGAAGAGATAAGAGGGCCCTATGGAGAATGTGGTCAGAAATCCATAATAGAGTCCGACCACAACGACCGAATTTATTATCTTCATGCATAAGGATACTAGATTACCTAGTATAAAAGATTGAAAAATCATCACAAACCTCCCCTTTTTCTTTTCTATTTCAATTTCTGGATTATTATATGATGATTTTTTAACTTTCCATATATAGAAATAGAAAGAGATAGACTAGAAACGACATCTCTTATCTCAATGACACCAAAGGGCTATTAAATGAATGGAATTGGGGTATGGATGGAATATAATGAAATAGAGCCACTTTGAGGTTCCCTATGAAATGAGGCATGGAACGGAGCCACTACGAAGAAGTTCCGGGAGTTAGAAAGGAAACTTCGAGCTCATATTGGTCATGGGTTGAGAACGGGAATTGAACTTTATGAGATCTAACCTCCTGTTGTTCCTCAGTAGCTCAGTGGTAGAGCGGTCGGCTGTTAACTGACTGGTCGTAGGTTCGAATCCTACTTGGGGAGATTTGATTCATTCCGAATTAAAGAATTCGGAATGAAAGGGTTCACTTTGACTGTTAAACCCGTTCCCTGTGTCTTTGTTTCTATTGCATTCTATCTCATCGTATCACATTCTGTTCTGCGATATTTGAGAATCGCCGTCAATACCTCGGCGTAGGTCCGGGATAATCCACAGTCTGGGGCTATTTACAACTATCCAATTAAGAATTCTCAGATGTACTAGTACTAGCAAGTGCATCAAAGATGCAGTCATCGATTCGCCCGAGAGGCCACAATTACCGCGAGCAAACATATTAATGACGAGGAACGCATTTTTGCTATGCTACTAATACTTGTACTTGCTCCGGTATTCTGCCCCCGCCTGGCTGAGGAAGAATTACGGGGCGTAAAACAAAAAAATATGCGGAAAAAGGCATACTATATTTAAAGTATACACCATTAAAGAAAGAAAGAGTAGGGCCCTTCCATTTCGACAAAAGACCCACGCCCAAATTCCATAGCTTTGGGTCCGCAATCCCGATCATGATTTTCTTACCCCCAAAGGGAAAGGTCCTTCCCTTTTTGGCCGGTTGTGGGCGAGGAGGGATTCGAACCCCCGACACCGTGGTTCGTAGCCACGTGCTCTAATCCTCTGAGCTACAGGCCCCACCCCGTCTCCACTGGATCTGTTCCCGGGAGTACCCTAAAAAAAGGAACCTTTCCTCTCCCCGGTTAAGAAGATGTGAAAGTGCCTCTCTCTATATAAGAACGGTGCGTTCCGAGGTGTGAAGTGGGAGAGAAGGTATTTCATAATTGGGGTTTTGAATAAGACGACCCTTTCATTTTTTTCTTTTTCATATTCAAAAAGTAATAAGAATGAGGGGTGTTAAGCTTTTTATCATCCTGGCGTCGAGCTATTTTTCCGCAGGACCTCCCCTACAGTATCGTCACCGCAGTAGAGTTTAACCACCAAGTTCGGGATGGATTGGTGTGGTTCCTCTACGCCTAGGACACCAGAATATCGAACCATGAACGAAGAAAGGCATGAGAGAAAAGCATATTGGCTAGTGATTGTGAGGCCCCAATTCTTGACTGGAGGGGACACCAAAGGCCTCTGCCCTTCCATCCCTTGGATAGATAGAGAGGGAGGGCAGAGCTTTTGGTTTTTTCGTGTTGTCAAAGAGTTGAACAATGAAAATAGATGGCGAGTGCCTGATCGAATTGATCGGGTCATGTAGGAACAAGGTTCAAGTCTACCGGTCTGTTAGGATGCCTCAGCTGCATACATCACTGCACTTCCACTTGACACCTATCGTAATGATAAACGGCTCGTCTCGCCGTGACCTTCTCTTGAATTCTCAAAACTTCTGTCACTCTACCCCCGCAGGGGCAGAAAACCCATCGCTGTCTTGGCTGTGCTACCGGAGGCTCTGGGGAAGTCGGAATAGGAGAGCACTCATCTTGGGGTGGGCTTACTACTTAGATGCTTTCAGCAGTTATCCGCTCCGCACTTGGCTACCCAGCGTTTACCGTGGGCACGATAACTGGTACACCAGAGGTGCGTCCTTCCCGGTCCTCTCGTACTAGGGAAAGGTCCTCTCAATGCTCTAACGCCCACACCGGATATGGACCGAACTGTCTCACGACGTTCTGAACCCAGCTCACGTACCGCTTTAATGGGCGAACAGCCCAACCCTTGGAACGTACTACAGCCCCAGGTGGCGAAGAGCCGACATCGAGGTGCCAAACCTTCCCGTCGATGTGAGCTCTTGGGGAAGATCAGCCTGTTATCCCTAGAGTAACTTTTATCCGTTGAGCGACGGCCCTTCCACCCGGCACCGTCGGATCACTAAGGCCGACTTTCGTCCCTGCTCGACGGGTGGGTCTTGCAGTCAAGCTCCCTTCTGCCTTTGCACTCGAGGGCCAATCTCCGTCTGGCCCGAGGAAACCTTTGCACGCCTCCGTTACCTTTTGGGAGGCCTACGCCCCATAGAAACTGTCTACCTGAGACTGTCCCTTGGCCCGTAGGTCCTGACACAAGGTTAGAATTCTAGCTCTTCCAGAGTGGTATCTCACTGATGGCTCGGGCCCCCCCGGAAGGAGGCCTTCTTCGCCTTCCACCTAAGCTGCGCAGGAAAAGCCCAAAGCCAATCCCAGGGAACAGTGAAGCTTCATAGGGTCTTTCTGTCCAGGTGCAGGTAGTCCGCATCTTCACAGACATGTCTATTTCACCGAGCCTCTCTCCGAGACAGTGCCCAGATCGTTACGCCTTTCGTGCGGGTCGGAACTTACCCGACAAGGAATTTCGCTACCTTAGGACCGTTATAGTTACGGCCGCCGTTCACCGGGGCTTCGGTCGCCGGCTCCCCTGTCATCAGGTCACCAACTTCCTTGACCTTCCGGCACTGGGCAGGCGTCAGCCCCCATACATGGTCTTACGACTTTGCGGAGACCTGTGTTTTTGGTAAACAGTCGCCCGGGCCTGGTCACTGCGACCCCCTTTGTGAGGAGGCACCCCTTCTCCCGAAGTTACGGGGCTATTTTGCCGAGTTCCTTAGAGAGAGTTGTCTCGCGCCCCTAGGTATTCTCTACCTACCCACCTGTGTCGGTTTCGGGTACAGGTACCCTTTTGTTGAAGGTCGTTCGAGCTTTTCCTGGGAGTATGGCATCGGTTACTTCAGCGCCGTAGCGCCTTGGTACTCGAACATTGGCTCGAGGCATTTTCTCTACCCCTTCTTACCCTGAAAAAGCAGGGGCACCTTGCGTCCTTGAACCGATAACCATCTTTCGGCTAACCTAGCCTCCTCCGTCCCTCGGGACCAACAAGGGGTAGTACAGGAATATTCACCTGTTGTCCATCGACTACGCCTTTCGGCCTGATCTTAGGCCCTGACTCACCCTCCGTGGACGAACCTTGCAGAGGAACCCTTAGGTTTTCGGGGCATTGGATTCTCACCAATGTTTGCGTTACTCAAGCCGACATTCTCGCTTCCGCTTCGTCTACCACTGCTCGCGCGGGTGCTTCCCTCTAGGCGGAACGCTCCCCTACCGATGCATTTTTACATCCCACAGCTTCGGCAGATCGCTTAGCCCCGTTCATCTTCGGCGCAAGAGCGCTCGATCAGTGAGCTATTACGCACTCTTTCAAGGGTGGCTGCTTCTAGGCAAACCTCCTGGCTGTCTCTGCACCCCTACCTCCTTTATCACTGAGCGGTCATTTAGGGGCCTTAGCTGGTGATCCGGGCTGTTTCCCTCTCGACGATGAAGCTTATCCCCCATCGTCTCACTGGCCGACCTTGACCCCTGTTATTTTGAGGTCATATCTAGTATTCAGAGTTTGCCTCGATTTGGTACCGCTCTCGCGGCCCGCACCGAAACAGTGCTTTACCCCTAGATGTCCAGTCAACTGCTGCGCCTCAACGCATTTCGGGGAGAACCAGCTAGCTCTGGGTTCGAGTGGCATTTCACCCCTAACCACAACTCATCCGCTGATTCTTCAACATCAGTCGGTTCGGACCTCCACTTAGTTTCACCCAAGCTTCATCCTGGTCATGGATAGATCACCCAGGTTCGGGTCCATAAGCAGTGACAATTGCCCTATGAAGACTCGCTTTCGCTACGGCTCCGGTGGGTTCCCTTAACCAAGCCACTGCCTATGAGTCGCCGGCTCATTCTTCAACAGGCACGCGGTCAGAGCCCCGGGCTCCTCCCACTGCTTGGGAGCTTACGGTTTCATGTTCTATTTCACTCCCCGATGGGGGTTCTTTTCACCCTTCCCTCACGGTACTACTTCACTATCGGTCACCCAGGAGTATTTAGCCTTGCAAGGTGGTCCTTGCTGATTCACACGGGATTCCACGTGTCCCATGCTACTCGGGTCAGAGCGTAAGCTAGTGATACTTTCGGCTACTGGACTCTCGCCATCTAGGGTGCAGCACTCCACCGCTTCGCCTAGCAGCACGACGCTTGTATTGCTCTCCCACAACCCCGTTTTCGCGGTTTAGGCTGCTCCCATTTCGCTCGCCGCTACTACGGGAATCGCTTTTGCTTTCTTTTCCTCTGGCTACTAAGATGTTTCAGTTCGCCAGGTTGTCTCTTGCCTGCCCATGGATTCAGCAGCAGTTCGAAAGGTTGACCTATTCGGGAATCTCCGGATCTCCGCTTATTTTCAACTCCCCGAAGCATTTCGTCGCTTATTACGCCCTTCCTCGTCTCTGGGTGCCTAGGTATCCACCGTAAGCCTTTCCTCGTTTGAACCTCGCCCTTAACTTTAAGGCTATGCCATCCCCTAAGGTGCTGCTAAATGGAAGGATCTTATCAACGTCCATGAATGATAAATCATAGCATAGATCGAACTGCCGAATCGGAAAAATTTGGTGCTATCATATAGCTTTGTATCGGCTAAGTTCACGAGTTGGAGATAAGCGGACTCGAACCGCTGACATCCGCCACAGGGTAAACCACTGCCTCTCAGGCCCCGACTGATTCTACCATAGAGGCCAACGATAGACAATAACTCCCCCCCGAACACAGCTTACAACTTTCATCGTACTGTGCTCTCCAAAGAGCAACTCTTCTCAAAATCTCAAAAGGTGCTGAGTTGGAATCCCATTCTAACTAAGGATTCTTGTGGTTCCGGAGGATCTAGCTACAGGAGAACCAGGAACGGAGAGCTTTCCCCCCTTTTACACCCGACTTTTTGGTCTTAAGAATGCTGGTTTTAAGAATGAGTGATTGCCCTTCTCCGACCCTTACTGCCCAACCTGAAAGTGGACAGCTAAAGCGTTCCACTTATTGAACAGGGTTCTATGGTCGGTCCGCGACCCCTGGATGCCGAAGGCGTCCTTGGGGTGATCTCGTAGTTCCTACGGGGTGGAGACGATGGGGTCGGTCCATGGATTTTCCTTCCTTTTGCCGCATTTCGCTCAAGGGGTTGAAGGGAGATAGTGCATCAAGCTGTTCGCAAGGGCCAACTTGATCCTCTTCCCCAGGGATCCCAGATGAGGGAACCCTAGGAGAGCCGCCGACTCCAACTACCGTCCATGTACGATCCATACTAGATCTGACCAACTGCCCATCCTACCTCCTCTACGTTCTTGACAGCCCATCTTTGTCTCAGTAGAGTTTTTCAGTGGCATGTTTCGGTCCTCTTCCCCATTACTTAGAAAAAGTGAGCCACCGGTTCAGGTACAAGATACTATCATTACCGCCTGGACAATTAGACACCCAACCCGTAATCGCAACGACCCAATTGCAAGAGCGGAGCTCTACCAACTGAGCTATATCCCCCCGAGCCAAGTGGAGCATGCATAAAGAAGTCAAATGCTTCTTCTATTCTTTTCCTTGGCGCAGCTGGGCCATCCTGGACTTGAACCAGAGACCTCGCCCGTGAAGTAAATCATCGCACCTACGGTCCAACCAATTGGGAGAGAATCAATAGATTCCTTTTCGGGAGCGATTCATCCTTCCCGAACGCAGCATACAACTCTCCGTTGTACTGCGCTCTCCAAGTGTGCTTCTTCCTCCCTTCTTCCTTACCATGGCAAGTCTTTGTGAAATAACCCCGATGAGAAGAAAAAAGAAGGCGTTAAGAGACCCTCCTGGCCCAACCCTAGACACTCTAAGATCCTTTTTCAAACCTGCTCCCATTTCGAGTCAAGAGATAGATAAATAGACACATCCCATTGCACTGATCGGGGGCGTTCGTAGTGACTGAGGGGGTCGAAGACCAAGAAGTGAGTTATTTATCAGCCAAGCATTCTTCTTACGGCTAGATCCAATCTCCTGGTCCCTGCGGAAAGAAAAAAGAATTTCACGTTCTTCCTTTCGGGAAGGGAGGTTTTTTTCCTATTGATTGGAGCTTTCTCCAGACCTCCGGGAAAAGAATGAAAAAAAAGGCTCGAATGGTACGATCCCTCCGTCACCCCAGAATGAAAGGGGCGATCTCGTAGTTCTTGGTCTGTGAAGATACGTTGTTAGGTGCTCCGTTTTATTTTCCCATTGAGGCCGAACCTAAACCTGTGCTCGAGAGATAGCTGTCCATATACTGATAAGGGATGTATGGATTCTCGAGAAGAGAGGAGCCGTGGTGGTCCCTCCCGGACCGCCCGGATCCCACGAGTGAATAGAAAGTTGGATCTACATTGGATCTCACCTGAATCGCCCCATCTATCCTCCTGAGGAGAAGTTTGATTTCAAACCCCGGTTCGAACAGGAGAAGTACGCCATGCTAATGTGCCTTGGATGATCCACATCTCAGGGTCAGGCGCTGATGAGCACATTGAACTATCCATGTGGCTGAGAGCCCTCACAGCCCAGGCACAACGACGCAATTATCAGGGGCGCGCTCTACCACTGAGCTAATAGCCCGTCGTGCGGGCCTCCCGCTGGGGCCCGCTATGCCAAAAGCGAGAGAAACCCCATCCCCCTCTTTCCTTTTTTACGACCCCACGTCGCCACACGGGAGGGACATGGGGGCGTAAAAAAGGGGATCCTATCAACTTGTTCCGACCTAGGATAATAAGCTCATGAGCTTAGTCTTACTTCACCGTCGAGAAACGAAAGAAGACTTCCATCTCCAAGTTTAACTCAGACGTAGCTCGCTTCTTTTTGGGTGTGAAGCAGTGTCAAACCAAAATACCCAACAAGCATTAGCTCTCCCTGAAAAGGAGGTGATCCAGCCGCACCTTCCAGTACGGCTACCTTGTTACGACTTCACTCCAGTCACTAGCCCTGCCTTCGGCATCCCCCTCCTTGCGGTTAAGGTAACGACTTCGGGCATGGCCAGCTCCCATAGTGTGACGGGCGGTGTGTACAAGGCCCGGGAACGAATTCACCGCCGTATGGCTGACCGGCGATTACTAGCGATTCCGGCTTCATGTAGGCGAGTTGCAGCCTACAATCCGAACTGAGGACGGGTTTTTGGAGTTAGCTCACCCTCGCGGGATCGCGACCCTTTGTCCCGGCCATTGTAGCACGTGTGTCGCCCAGGGCATAAGGGGCATGATGACTTGACGTCATCCTCACCTTCCTCCGGCTTATCACCGGCAGTCTGCTCAGGGTTCCAAACTCAACGGTGGCAACTAAACACGAGGGTTGCGCTCGTTGCGGGACTTAACCCAACACCTTACGGCACGAGCTGACGACAGCCATGCACCACCTGTGTCCGCGTTCCCGAAGGCACCCCTCTCTTTCAAGAGGATTCGCGGCATGTCAAGCCCTGGTAAGGTTCTTCGCTTTGCATCGAATTAAACCACATGCTCCACCGCTTGTGCGGGCCCCCGTCAATTCCTTTGAGTTTCATTCTTGCGAACGTACTCCCCAGGCGGGATACTTAACGCGTTAGCTACAGCACTGCACGGGTCGATACGCACAGCGCCTAGTATCCATCGTTTACGGCTAGGACTACTGGGGTATCTAATCCCATTCGCTCCCCTAGCTTTCGTCTCTCAGTGTCAGTGTCGGCCCAGCAGAGTGCTTTCGCCGTTGGTGTTCTTTCCGATCTCTACGCATTTCACCGCTCCACCGGAAATTCCCTCTGCCCCTACCGTACTCCAGCTTGGTAGTTTCCACCGCCTGTCCAGGGTTGAGCCCTGGGATTTGACGGCGGACTTAAAAAGCCACCTACAGACGCTTTACGCCCAATCATTCCGGATAACGCTTGCATCCTCTGTATTACCGCGGCTGCTGGCACAGAGTTAGCCGATGCTTATTCCCCAGATACCGTCATTGCTTCTTCTCCGGGAAAAGAAGTTCACGACCCGTAGGCCTTCTACCTCCACGCGGCATTGCTCCGTCAGGCTTTCGCCCATTGCGGAAAATTCCCCACTGCTGCCTCCCGTAGGAGTCTGGGCCGTGTCTCAGTCCCAGTGTGGCTGATCATCCTCTCGGACCAGCTACTGATCATCGCCTTGGTAAGCTATTGCCTCACCAACTAGCTAATCAGACGCGAGCCCCTCCTCGGGCGGATTCCTCCTTTTGCTCCTCAGCCTACGGGGTATTAGCAGCCGTTTCCAGCTGTTGTTCCCCTCCCAAGGGCAGGTTCTTACGCGTTACTCACCCGTCCGCCACTGGAAACACCACTTCCCGTCCGACTTGCATGTGTTAAGCATGCCGCCAGCGTTCATCCTGAGCCAGGATCGAACTCTCCATGAGATTCATAGTTGCATTACGTATAGCTTCCTTGTTCGTAGACAAAGCGGATTCGGAATTGTCTTTCATTCCAAGGCATAACTTGTATCCATGCGCTTCATATTCGCCTGGAGTTCGCTCCCAGAAATATAGCCATCCCTACCCCCTCACGTCAATCCCACGAGCCTCTTATCCATTCTCATTCGATCACGGCGGGGGAGCAAGTAAAAATAGAAAAACTCACATTGGGTTTAGGGATAATCAGGCTCGAACTGATGACTTCCACCACGTCAAGGTGACACTCTACCGCTGAGTTATATCCCTTCCCTTGTCCCCCATCGAGAAATAGAACTGACTAATCCTAAGGCAAAGGGTCGAGAAACTCAACGCCACTATTCTTGAACAACTTGGAGTCGGGCCTTCTTTTCGCACTATTACGGATACGAAAATAATGGGAAAAATTGGATTCAATTGTCAACTGTTCCTATCGGAAATAGGATTGACTACGGATTCGAGCCATAGCACATGGTTTCATAAAACCGTACGATTTTCCCGATCTAAATAAAGCAGGTTTTACATGAAGAAGATTTGGCTCAGCACGTTCTATTCGATACGGGTAGGAGAAGAGCCCGACTCGGTATTCTTAAAAAAAAATAGAGAAATCAGAACCAAGTCAAGATGATACGGATCAACTCTTTCTTCTTGCGCCAAAGATCTTACCATTTCCGAAGGAACTGGAGTTACATCTCTTTTTCATTTCCATTCAAGAGTTCTTATGTGTTTCCACGCCCCTTCGAGACCCCGAAAAATGGACAAATTCCTTTTCTTAGGAACACATACAAGATTCGTCACTACAAAAAGGATAATGGTAACCCCACCATTAACTACTTCATTTATGAATTTCATAGTAATAGAAATACATGTCCTACCGAGACAGAATTTGTAACTTGCTATCCTCTTGCCTAGCGGGCAAAGATTTACCTCCGTGGAAAGGATGATTCATTCGGATCGACATGAGAGTCCAACTACATTGCCAGAATCCATGTTGTATATTTGAAAAAGGTTGACCCCCTTGCTTCTCTCATGTTACAATCCTCTTCCCGCGGAGCCCCCTTTCTCCTCGGTCCACAGAGACAAAATGTAGGACTGGTGCCAACAGTTCATCACGGAAGAAAGGACTCACTGAGCCGAGATGACTAACTAATAGAATAGAAAATGCTAATATAATAGAAAAGAACTGTCTTTTCTGTATACTTTCCCCGGTTCCGTTGCTACCGCGGGCTTTACGCAATCGATCGAATCATATCGGATCATATAGATATCCCTTCAACACAACATAGGTCATCGAAAGGATCTCGGAGACCCACCAAAGCACGAAAGCCAGGATCTTTCAGAAAATGGATTCCTATTCGAAGAGTGCATAACCGCATGGATAAGCTCACACTAACCCGTCAATTTGGGATCCGATTCGGGATTTTCCTTGGGAGGTATCGGGAAGGAATTGGAATGTAATAATATCGATTTATACAGATACATTTATACAGATACAGAAGAAAAGGTTCTCTATTGATTCAAACGCTGTACCTACGGATAGGGATAGAGAAAGAGGAAAAAACCGAAGATTTCACATAGTACTTTTGATCGAAAAATCAATCTGATTTATTTCGTACCTTTCGCTCAATGAGAAAATGAGTCAGATTCTACAGGATCAAACCTATGGCACTTAAGGAATGATGGAAAGGAAGAAAATCAAAAAAGAAATAAAAAAAGAAAAGAGAGGGAAAAGTAATAAAAAAATAAGTAAAGTAAATAAAGAAGTAGAAGAGCCCAGATTCCAAATGAATGAAAACGTGACTGAATTGGTCCTAGTTACTCTTCGGAACGGAGTGGAAGAAGGGAAGAGGTTCTCGAACGAGGAAAAGGATCCAATGACTTCAAAAGAATTGAACGAGGAGCCGTATGAGATGAAAATCTCATGTACGGTTCTGTAGAGTGGCAGTAAGGGTGACTTATCTGTCAACTTTTCCACTATCACCCCCAAAAAACCAAACTCTGCCTTACGTAAAGTTGCCAGAGTACGCTTAACCTCTGGATTTGAAATCACTGCTTATATACCTGGTATTGGCCATAATTTACAAGAACATTCTGTAGTCTTAGTAAGAGGGGGAAGGGTTAAGGATTTACCCGGTGTGAGATATCACATTGTTCGAGGAACCCTAGATGCTGTCGGAGTAAAGGATCGTCAACAAGGGCGTTCTAGTGCGTTGTAGATTCTTATCCAAGACTTGTATCATTTGATGATGCCATGTGAATCGCTAGAAACATGTGAAGTGTATGGCTAACCCAATAACGAAAGTTTCGGTAAGGGAACCGGAGCAGGCTACCATGAGACAAAAGATTTTCTTTCTAAAGAGATTCTATTCGGAACTATTATATGTCCAAGGTCCAATATTGAAATAATTTCAGAGGTTTTCCTTGACTTTGTCCGTGTCAACAAACAATTCGAAATGCCTCGACTTTTTTAGAACAGGTCCGAGTCAAATAGCAATGATTCGAAGCACTTCTTTTTACATTACACTATTTCGGAAACCCAAGGACTCAATCGTATGGATATGGAAAATACAGGATTTCCAATCCTAGCAGGAAAAGGAGGGAAACGGATACTCAATTTAAAGTGAGTAAACAGAATTCCATACTCGATCTCATAGATACATATAGAATTCTGTGGAAAGCCGTATTCGATGAAAGTCGTATGTACGGCTTGGAGGGAGATCTTTCATATTTTTCGAGATCCACCCTACAATATGGGGTCAAAAAGCCAAAATAAATGATTTTAGCCCTTATAAAAAGAAAACTGATTATTGAACCCCTTTCACGCTCATGTCACGTCGAGGTACTGCAGAAGAAAAAACTGCAAAATCCGATCCAATTTATCGTAATCGATTAGTTAACATGTTGGTTAACCGTATTCTGAAACACGGAAAAAAATCATTGGCTTATCAAATTATCTATCGAGCCATGAAAAAGATTCAACAAAAGACAGAAACAAATCCACTATCTGTTTTACGTCAAGCAATACGTGGAGTTACTCCCGATATAGCAGTAAAAGCAAGACGTGTAGGCGGATCGACTCATCAGGTTCCCATTGAAATAGGATCCACACAAGGAAAAGCACTTGCCATTCGTTGGTTATTAGGGGCATCCCGAAAACGTCCGGGTCGAAATATGGTTTTCAAATTAAGTTCCGAATTAGTGGATGCTGCCAAAGGGAGTGGCGATGCCATACGCAAAAAGGAAGAGACTCATAGAATGGCAGAGGCAAATAGGGCTTTTGCACATTTTCGTTAATCCATGAACAGGATCTATATAGACACATAGACCCATGGATCCATACATCTCGATCGGAAAAGAATCAATAGAAAAATAAAGAATCGGAATTGATCGATCTATTTCTCGAAACAAACGAAAAGAAAACGAAAGACGAAACATAAATCATGGATCAACTAAGCCCTCTCGGGGACTTGTTTAAGAACAAGAAAGAGGAATCTCATGTAAATATCATGGAATAAGTTTTGATCCTATTCATGGGGATTCCGTAAAAATTCCATTCCAAAAAGAGAAAGTTCGAAACAATTGGGATCTTTTGGAGATTGGATGCAGTTACTAATTCATGATCTGGCATGTACAGAATGAAAACTTCATTCTCGATTCTACGAGAATTTTTATGAAAGCCTTTCATTTGCTTCTCTTCGATGGAAGTTTTATTTTCCCAGAATGTATCCTAATTTTTGGCCTAATTCTTCTTCTGATGATCGATTCAACCTCTGATCAAAAAGATATACCTTGGTTATATTTCATCTCTTCAACAAGTTTAGTAATGAGCATAACGGCCCTATTGTTCCGATGGAGAGAAGAACCTATGATTAGCTTTTCGGGAAATTTCCAAACGAACAATTTCAACGAAATCTTTCAATTTCTTATTTTACTATGTTCAACTTTATGTATTCCTCTATCCGTAGAGTACATTGAATGTACAGAAATGGCTATAACGGAGTTTCTGTTATTCGTATTAACAGCTACTCTAGGAGGAATGTTTTTATGCGGTGCTAACGATTTAATAACTATTTTTGTAGCTCCAGAATGTTTCAGTTTATGCTCCTACCTATTATCTGGATATACCAAGAAAGATGTACGGTCTAATGAGGCTACTACGAAATATTTACTCATGGGTGGGGCAAGCTCTTCTATTCTGGTTCATGGTTTCTCTTGGCTCTATGGTTCATCCGGGGGAGAGATCGAGCTTCAAGAAATAGTGAATGGTCTTATCAATACACAAATGTATAACTCCCCAGGAATTTCAATTGCGCTGATATTCATCACTGTAGGAATTGGGTTCAAGCTTTCCCCAGCCCCTTCTCATCAATGGACTCCTGACGTATACGAAGGAGTGCGGTTCGTTCGATAAATTCCTACCTCTCTATCTATCTCTGAGATGTTTGGATTTTTCAAAACTCCATGGACATGCAGAAGAGAAATGCTATCCCCACTCGGACCAAGACATAACTTTTACTTGTTCAAATAACAATTAAGGTGAAGCAGGGTCAGGAACAACGAATCTCTTTATGATAAAGAGATTCATTTTGCAAGTTCGTTATTACGGGTAGTTCCTACAAAGCAAAGGATCGGACTAATGACGTATACAATACTTGAATTCTCGATGTAGATGCTACATAGTTGGTTCTCATCCTTCAGAGACTACGAGTGTAATAGGAGCATCCGTCGACAAAAGGATCACCCTAAGATGATCATCTCATGGCTATTGAGAACGAATCAAATCAGATGGTTCTATTTCTCAATCTTTCTGACTTGCTCCTACGGAACCAAGGTCGAAAAGATTGAGAAAAATCATTCATTCACAACCACTGATGAAGGATTCCTCGAAAAGTTAAGGATTAGTAATCCTTTTTAGAAATCGAATGGATTCGGTCTTATACATACGCGAGGAAGGTAATCAAAAAAGAAAGAAGATGAGTTCTTCTTTCTTTTATCACTTAGGAGCCGTGCGAGATGAAAGTCTCATGCACGGTTTTGAATGAGAGAAAGAAGTGAGGAATCCTCTTTTCGACTCTGACTCTCCCACTCCAGTTGTTGCTTTTCTTTCTGTTACTTCGAAAGTAGCTGCTTCAGCTTCAGCCACTCGAATTTTCGATATTCCTTTTTATTTCTCATCAAACGAATGGCATCTTCTTCTGGAAATCCTAGCTATTCTTAGCATGATATTGGGGAATCTCATTGCTATTACTCAAACAAGCATGAAACGTATGCTTGCGTATTCGTCCATAGGTCAAATTGGATATGTAATTATTGGAATAATTGTTGGAGACTCCAATGGTGGATATGCAAGCATGATAACTTATATGCTGTTCTATATCTCCATGAATCTAGGAACTTTTGCTTGCATTGTATCATTTGGTCTACGTACCGGAACTGATAACATTCGAGATTATGCAGGATTATACACGAAAGATGCTTTTTTGGCTCTCTCTTTAGCCCTATGTCTCTTATCCTTAGGAGGTCTTCCTCCACTAGCAGGTTTTTTCGGAAAACTTCATTTATTCTGGTGTGGATGGCAGGCAGGCCTATATTTCTTGGTTTCAATAGGACTCCTTACGAGCGTTGTTTCTATCTACTATTATCTAAAAATAATCAAGTTATTAATGACTGGACGAAACCAAGAAATAACCCCTCACGTGCAAAATTATAAAAGATCCCCTTTAAGATCAAACAATTCCATCGAATTGAGTATGATTGTATGTGTGATAGCATCTACTATACCAGGAATATCAATGAACCCGATTATTGAAATTGCTCAGGATACCCTTTTTTAGCTTCTAGAACCTATTTCTTAGTTCAAGATCCCTCTTACTAACTGGAATCAAAGAATTAGTAGATCTGTTCCGCCCAAAATGGGAATGGGCTAGGGTTATGAACTTATAATCGATAATCTGATGATCGAGTCGATTCCATGATTATAAGTTCATTCCATACCGGACCAGACCGGAATAGGGTTATATACATTCTAATTATGTTCTAATTATGAGAAGGGGTCATTCGAGCGTATCTAAATAGATACTATGTTTACATATGGATCCCTACGTCGTTACATTCCATTTAGGATTAGGAATAGGCGTAATCGGACCTGCTTTTTACATATCTCTCGTTATTTGGGACCCTATTCACTTCTTTGGGCTTCTATTGAATCGAGAAATAGGTTTGATTGTCCATCTTTTTGATATAAGGCATCCTCCGGATAATTCAAATCGAAGCAATTGGATGTCCGACTCGGGCCTATATGACATGACCAATCAATAGAAATACTCTAACACTCCACCTTTGTCATATATTCCATACATCACACTGGATAGATATCATATTCATGGAATACGATTCACTTTCAAGATGCCTTGGTGGTGAAATGGTAGACACGCGAGACTCAAAATCTCGTGCTAAAGAGCGTGGAGGTTCGAGTCCTCTTCAAGGCATAATATTGAATATCGAGAATGCTCATTGAATTGGAATAAGTTCGGCAGCGGATCACGAAATCTTGGTGATCTTCTCTATCTAATGAATGGGGAGTCCGCTTTAAAATCGTCCGCCCTGCACCCACCCCCCGAGTATATGCTTCAACAGGAATCACACAAGGGTAGATTGATACAATAGAAACCTCTGGTAAAATGCCCACCCCTAACCCAGCAGATAAAGTACATTACATAGTCCGTTTTAGGGATTGGCGACTTGCCCATTCAGTGACTTTGGCGCTGGGCGTTCCCAAAATGGGTACTATCGGGTCGGGTGAATTCAATAATAGACGCCTGTTGGCATTACAGCCTCCCTTCTCCTTTCAGGGCCTATCCGAAAGAGAATCCAGTACTTCTTGGTCGTGAATATCTGAATAGGACGAACCGCTCCGTGGATATCTTTGCTTCGGAACAAAACAATTAGTCGGTCAACTGGAATGTGTATTATCCATATAGGGGATCTTTCAATTGAGAAGATCCGTCGACCTGAGACGAAGAGAGATGTCTATCTATTTTATTTAGTTATTCAGTTAAACCAATGATTCGTTATTGTAGCAGATAGCAACAACCATTTCATCCGGGAAAAGCCATCTTTTTCTCAACAATGTCTTTGTCATTTGATCCAATAGCGTTCCGTTAGATAGGAACAGCTTTGATAAATACTGATAACTCTCAGATGGAGTATTAGAACGGAAAAATCCATTAGATAATGAACTATTGGTTCTAAGCCATCTCTGGCGATAAATCAACAATTCGAAGTACTTTTCTTGAGTATTCTTGATAAACCAGCGTTTATATATAGATGTAGGAAGATCTGTTTGGGAAGTAAGAAGCCCCTTTGACATCTCTTCATCTGCAAAGAATTCTCGATGTGAAAACACAGAGACAAAGGGCTGATCTTTGAATAGGAAAAAGAGTGGATCTGCAGGGTCCCAAATGAATTGGCTTATTCGAAAAAAGCCTTGTTCTTTGGAAGATCTATCTCGTGTCTGGTACTGCATGGTTCCACTCTGCAAGAACTCCGAATCATTCTCTTGAAGTCCATCCTCTTCATCATAAATGATCCGCTTGCCCCGAAATGACCTGGCCCAATAGGGAAATCCCAATTCATTGGGGCTTTCGATACAATCAAATAGAAAGCCCCAAGGGCGCCATATTCTAGGAGCCCAAACTATGTGATTGAATAAATCCTCCTCTATCCGTTGCGGGTCGAGGACTCCTTCTCCTTCCCCTTCTTCAAACTCCGATTTGTATTGTTCATAGAGAAATCTCTGATCAACGATAGAACAAGATCCATTTTGCATCATATCTAAGGGATTCCTTGGTTCGGGCCGAAGAAGCAATGTCGCTCGATCATTATCAAACTGGCTGCAATCTTTTTCTGTCCGCGAGGATCCCACCAGAGTGCCTTCTACTTCTAATAGGCCATGAACTAGATCAGAATCATTCTCAACGAGTCCATAAGAAGTGATCCCATTTTTTTCATCGAGTTCGGGTAGAGACCAAAGGTCTTGAGCGACCGATCCGGCAGAACAACTCAAAAGATAAAGAAGTATCGTTAATTTCTTCATGCTCGTTCCAAGTTCGAAGTACCATTTGTACAAATAAGAATCCCCTTCGTTACATGATTTCTTCTTCATATAGATAGATATAGGATCTATGGAGCAATTACTTAGAAGTACATTTTGTGCAACAGCCCTTCCTATCTGATAGAAAAGGATCCCATGATCCTGAACGGATCTTACCTGGGATCGCAAATCCCAAGTTTGTCTATGAAAAGCGGATCTAATTATATTAGTGTCTATAATTGATTTCTTCTGTGTAATACTAATCGATAGGGCCTCATTGGTAAGTGCTACAAGATCTCGTACATTGGAACCCATGGTTATGGACCCGAATCCATTAGTATGGAACATTTTCTTTTCCAAGTGAAATCCCCTAGTATATGAAAGAGTGAAAAAGTGCTTTCGTTGTTGTGGAATAAGAAGCCTTCGTATCTTAATGCATGTATTTAATTTATTCGGAGCTATTAGAGCGGGATCCACTTTTTGGGGAATATGAGTCGAAGCAATAACAAGAATATTTCTAGTGGAACATCTTTCACAATCCCTGGAGAGATAGTTCACTAATAGACCGAGGGATAAGTAATTCGACTCATTCACATCCAGATCATGAATGTTTGGAATCCATATTATGCAAGGAGACATTGCTTTTGCTAATTCGAATTGAAGGGTGATATAAAACCGGTCTATTTCCGGCATCATATCCATAGTTAGCGCATTCATCATAGTTAGAAGCTCCAGCTCCGTATCAAGGTCGCGGTCGATATCGTCACTATCATCAATATCGTCACTATCATCAATAAGAAAACCCTTAGGCTTGTTATCCAGGAACTTGTTCAGAAATACTGTAATGAAAGGAACATAGGAGTTTGTCGCTAGGTATTTGACCAAATAGGATCGTCCAGTTCCTATAGAACCTATCACTAAAATACCCCTAGAGAGGGATAGGGCTAAGCGGAGCGAAAAAGGTTTTCCATGAGATGGGAAATGAAAACTATTAGCCCCACAGGAGGTTTGTGAATAAGTGATTGTCTGATAATGAGCAAGGAATATCCGTCTTTCTGCTAAACAGGATGTATTGAACTCATAATTCATTAGATACTTTTTATGAATGTCAACTAAGTATCGTAAGTAAATTGCTCCCGGTTGTTCAATCATTTGATAACCAGAGTCATTCTTTGATAAATGATCACTCTGAGTCAGACTCAATAGAATTTGATCAATCCTTTTTTCTGTCGTTAAGGTGGAGAACTGAACCAAGAATTCTCTTTCTTTATCATCAACCGAATCACTGTTCGAGACCCAGGATTCTATTTTATCATCAATCCAATCACCGTTCACCTTTTTTCTTTTTCTTATCAATGAATAGGTCTCTTTACTTATATGACTTAGATGTCTCGTATTTCTGGAAAAAGCGATTCGATTGATGGGATTTGGTATGATACTTATGAAATCGATGATATCGATGAGATTGATATTCAAATATTTCTTCTTAGAACGTATTGATTTGACCCCATAAGTGGGACCGCCACCCCATAGCATGTTGCCGCCAGAAGCAGAACCCCGTATTTCTTCTAGAGAATCTCCTAATTGTTCTCGAGCAACTAGAAAGAGATTCTTTAACCAGAAAGAATTCAGTTCAGATGTAGGATACCTATCCAGAAGTTTTCGCAACTCAATCATGTATGATGGAATCATCAAAGATTTGACCCTTTCGAACTCTGTCTGTAACTCACTATAGGTTCGAGAAACAAAAAGAAGATGTGTACGAACGAGATATCCAGCAACAAGAAGAAGGAAAAGGATTGAATAGAGGAACTCCCGAACATTTGGCGATCTCAGATGTGTCGATATCAATGGTGACTCATTATTTCGATGAATCATTTCTTTGGACAGAAGAAGATTATGTAAACACTTACTCGAAATCTCACTTATCAGATTCCATTGTGGAAGACACAATCTTTTCTGAAGAATTCGCCATGATATATCTAATCCATGCATAATATCATGAAAAATGGATACAAATTTTTGGCTGCTACTTAGTATCGGCAATAGGTCTGAAAAAGTATCTAAAAATAGCAAATTTAGATAGTTGTATCCTGTCGAAGTAAGGAACCATGGCATATATGTTTGGAATATATTCCATTTTGAGAGAGTTGAAAAAGCACTATCTCGTTGAAAGGTTCTATACATCTGCCCTTTCTCAAGGCATTTCTTTAGACAAAGACCCCGTTTTTTCCTCTTTTCGGATGGTAAATATTTCTCAGAACATGGAGTGTGAATCAAACCCATGTTTGAATTGAAATTGAGATACTGATGCAAGTTCTTCCCTTCTGAATCAGACAGATTCATATCTGAAAGAGGTTGACAATAAGTTCTTTCAAAATTGACTATTTGTCCCTCTGTTAGAAGTGTTCCAGAAATGTCTGCGATCGAGTAAATAGCTCTACGAACGAATGGATCGGATCGAATTGGAAAATGGAAAGATTTGTAAAAGTTATACCTTTCGTCACCATTTTGTGGAAAATCGTTAGGTATGAATATGTTAGACACCTGTAACTCGATTGGTGAAATAGTATCTCTCTCCAAAAAAGCATATTTTTTTTTACCGCCGCGCAAAGAAAATATTTTGTTGCGAATGAACAAGATATTGAGGAATTGTCCATACGTAAAATCATAATTATTGATACGGGCCTTTTCCACATAAAAAGGGAATCTTTTGTTACAATAGAAGCAGAGGTGATGTGGATTATTCAAGAATCGAAGTCGATTTGCTTTATAAAAAGAGGATATCAATGAGCTTCTATGAAATGGTTTCACGGGATTCAGCCAATTGTCTTGATCGTGGGATATCATTGAGAAATAGGAATCTGTGTTATCAAAAGATTTCCTGCGATTATTTCTAGTATGGAATGAGTCAATCATCCACTTTGGTATCTTATTGAACAAAAATGGTGATATTGTTCCTCCATTGATCAAGAATTTCGATTTTTGGGAAGTATCATGATCATCCAATAAGAAGGGTTTCAATTTTTTCAAATGAACGATTTGAAGACCTATTGATTCTAACAACTGATTGCAGAGTTGATCATTCGGGCCTTTCAATTCATAGATGTGGATCTCGGACCTATGAATGGGGATATTCCCGAAACTCACAAAGAAAAAAGGAAGTGAGTTAGACAAAAAGAGAAGAAACTTGGACAAAAAAAGAAGTAACTTGGACAAAAAGAAAGGAAGTGACTTAGACAAATCTTTTTTGTCGATAACCTCAGACCAATCAATCGAATATTGATTAATACGTAATCGATCGAACACTACTTGAAAACGGCTCTTCTGCTCAGAAATGAAATGTTCCAAATGTTCCTGTAAATTCTTGCTCCCATTGGACCATTTGTATCTATATGCATTAGGATCCCGATTCATGGATCTCTCGGTTCGAGAAATAAAAATAAGAGGATCGAACCATTTCTTCTGACTCTTTTTCAAATTTGATAAATGTTGGTTGATCGTATATTTCATTATAGTTCTATGATTCAGAGTATCATTTCCTATTTGATCCCTTTGAATTCCATATTCGAAGTTGCGATCGGATCTATTCATTAAAAGGAATCGATTCAATACATTTCTTATGTACCCATAGGTGCTATATTGGATTTGAATCAGATTTCGGATCAATCTATATTGATTGACTGCCTCCATTATGTTGTTGCTAGCAAATACGACTATTTTTGGTTTTGGATCTTCCAAATCATTCCCGCAGGAGGTCCGGACCCATTTTTTTCTGATCCTTCGATAAAAAGATTCATTTTCTTCATAAAAAATAGGAGGTAGAACCAATAAAGATTTCTTTTTCGATTCATCCCTGGAGTTGAATACCTCATTCAAGAATTGTTTTTGATCCAATCTGTAGGAATCAATAGAAAGGGCAAATCCCTTATGATACACCAGATCCGGCTCGGTTATTGATAGAGTGAATAGATCTGCCATTTCTTGAAATCTCTCTTCTGATTCAAAATCGTGGTGTAACGTGTATCCCCCCCTGTTCCGGTCATGGAATAGATGAAATAAATCAAAAAATGGATTTTTGTTCAAGAATGAAATCTTATTGGAACTGTCCATATCCAGTTCATCCTTCGGAACCATATCACATCCCGGATCTGATGAAATAGGATGAATTGAGACGGTATTTTGTAAATACGTAATTATCTTGAATATATTAACTATTTCCTTATTTTCCGATCGCCTGGAAGGGACAAAAGAAACATCTTGTTCTTTCTTCAACAATTTATGATCTCTAGTGGACCTCTCAGTAGGATTCGAACCCAGATGAAGTTCTGACCATCTGTCAGAGAAAAAAGAACGAATGGATCTTGTACGATTCCCAAGAACAAGAAATTCTTCGATTTCTTCCGGAAGCAGATGATTATTCATCTGCTTCTCACGTTCCGTGAATAGCCGGGACATTGAGGAATATCCAGAAAGACATTTAGGGGATCGGTCTGATTCTATCTCTGTTCGTTCCATTTGAAGAAAGGAAGGATCCCAAAGAATCGATCTTTCTTTTAGTTGTTGAATCTCTCTTTGATTGATCAATGTGTGATATTCTGAATCCTCATTACTAATGGAATCAAAATGATCTCTGGATCGATCAGAAGATCCTTTCAATTGGCTAAAATCCGTTACTTGAACGAAACTAGATCTTGTGGAATCATATTGAATATTTGACGATACATTCCGTACCTTGCTAAAAAACCGATCCTTGTTTTCCAACCACACATTGTCTAACCAAATCCAATTCTCTCTCGATATGTTCCTCAAAAAATCCGATTCGTGCGGATTCTTCCCCCAACTAAAGAAGAGATCTTGGCGGAATTGCCACATATGAAATTGAGCACAATTTTGCAAAGAAATAGCCCACTTGTTTCTCGAGAAGAGATGGGAAACATGCTCAATATCATTTGATTGAATAGTTGACCCAGCTCCTTGTTGTTTGAAGAAACCCTCCGCTTCAATTGGTATTTTTTCACGAAAAGCAAACATGAGATAACAAATCCAGTCTTTCACTAAGATTTCGAATAGCTGTCCCGAATTCAAGTTGATTATGTTTCGCCTCTTCCTCGGAGAAAGACGATCAAACAATTCCCAATCATGGTCCTTGCGGATCGGATCATCCATATAATATACAAAAAGAAACTCCAGATATTTGATATCTTTCTCTTTGAATGAGATCTCAATTCCAGTGACGGTTTCGTTAGATATCTTACAACTAGAATCCCTCTTTTTTCCGAGCCAGTTCCTCCACCATCGCGAGCCCCAGTTAGATTCAGGCATGATACACTTTTTAGTTATTGGGAGAACCCAAGTACTCTCTTTTGGATCCAGGAAACAGCTCTCAGAGATCTTTTTTCCTTTTGGAAGATACAGGAGCGAAACAATCAACCTATTGATATTGGAAGACCCAAAAGATTCTTCCAATGTATCATTTCTGGGTCCAATGAAATTCATAGGTATAGGAAGAAGCCCTGTCAAATAGAGATTTTTTCTTTCGACCATCTTTCGATTGTTAATACGATATATAAGGACCGATACTACAAATAGTACTACACCCTTGATCGTGAAATATCGATTGCTTGTTGAACCCTGTAAATGTGAATTGCGTGAAAGTAGGATACTCCAAATTCGGGAGTCCAAGAGTTTTATAAAACGTTCTTGATGGAAAAAAATGTGAATGAAAGATACCACTGAATTCAATTGGGTCCATGAATCTAAGAAATAGTGAGAATTCTTGATCTCTCTCAATATCTCTCTCAATTCGAAAATCCAGGATTTGAATTGATGTCCTTTCATTAAGATTAAGCCCTCCTAAATTGCATTGATTTACCCTAAAGATTTCATTTCAATTGGAATTTGGTTATTCACCATGTACGAGGATCCCCGCTAAGCATCCATGGCTGAATGGTTAAAGCGCCCAACTCATAATTGGCGAATTCGTAGGTTCAATTCCTACTGGATGCACGCCAATGGGACCCTCCAATAAATCTATTGGAATTGGCTCTGTATCAATGGAATATCATCATCCATACATAACGAATTGGTGTGGTATATTCATATCATAACATATGAACAGTAAGACCTAACAGTCTTATTGAGACTAGAACTCATAGGGAAGAAAATTTATGGATGGAATCAAATATTTCGTAGTTACAGACAAAAGTATTCGGTTATTGCTGAAAAATCAATATACTTCTAATGTCGAATCAGGATCAACTAGGACAGAAATAAAGCATTGGGTCGAACTCTTCTTTGGTGTCAAGGTAATAGCTATGAATAGTCATCGACTCCCGGGAAAGGGTAGAAGAATGGGACCTATTATGGGACATACAATGCATTACAGACGTATGATCATTACGCTTCAACCGGGTTATTATATTCCACCTCTTATAAAGAAAAGAACTTAAATCAAAATACTTAATAGCATGGCGATACATTTATACAAAACTTCTACCCCGAGCACACGCAAAGGAGCCGTAGACAGGCAAGTGAAATCCAATCCACGAAATAATTTGATCTATGGACAGCATCGTTGTGGTAAAGGTCGTAATGCCAGAGGAATCATTACCGCAGGGCATAGAGGGGGAGGTCATAAGCGTCTATACCGTAAAATCGATTTTCGACGGAATGAAAAAGACATATATGGTAAAATCGTAACTATAGAATACGACCCTAATCGAAATGCATACATTTGTCTCATACACTATGGGGGTGGTGAGAAAAGATATATTTTACATCCCAGAGGGGCTCTAATTGGAGATACCATTGTTTCTGGTACAGAAGTTCCTATAAAAATGGGAAATGCCCTACCTTTGAGTGCGGTTTGAACTATTGATTTGCGTAATTGGAAGTAACCAATTAGGTTTACGACGAAACCTAGAAATCGATCACTGATCCAATTTGAGTACCTCTACAGGATAGACCTCAACAGAAAACTGAAGAGTAACGGCAGCAAGTGATTGAGTTCAGTAGTTCCTCATATAAAATTATTGACTCTAGAGATATAGTAATATGGAGAAGACAAAATTGTTTCAAGCACCGACAGAACCAGAAGCGCCCCTTGTTTCAAAGAGAGGAGGACGGGTTATTCACATTTCATTTGATGGTCAGAGGCGAATTGAAAGCTAAGCAGTGGTAATTCTAAGGATTCCCCCGGGGAAAAATAGAGATGTCTCCTACGTTACCCCTAATATGTGGAAGTATCGACGTAATTTCATAGAGTCATTCGGTCTGAATGCTACAGGAAGAACATAAGCCAGATGAAGGAACGGGAAGACCTAGGATGTAGAAGATCATAACATGAGTGATTCGGCAGATTTTGATTCCTATATATCCACTCATGTGGTACTTCATTATATCATATATATAAGAATTATACGATATATAGAAGATCCATCTGTATAGATATCATCATCTACATCCAGAAAGCCGTATGCTTTGGAAGAAGCTTGTACAGTTTGGGAAGGGGTTTTGATTGATCAAAAAGAAGAATCTACTTCAACCGATATGCCCTTAGGCACGGCCATACATAACATAGAAATCACACTTGGAAAGGGTGGACAATTAGCTAGAGCAGCAGGTGCTGTAGCGAAACTGATTGCAAAAGAGGGGAAATCGGCCACATTAAAATTACCTTCTGGGGAGGTCCGTTTGATACCCAAAAACTGCTCAGCAACAGTCGGACAAGTGGGGAATGTTGGGGTGAACCAGAAAAGTTTGGGTAGAGCCGGATCTAAATGTTGGCTAGGTAAGCGTCCTGTAGTAAGAGGAGTAGTTATGAACCCTGTAGACCATCCCCATGGGGGTGGTGAAGGGAGGGCCCCAATTGGTAGAAAAAAACCCGCAACCCCTTGGGGTTATCCTGCACTTGGAAGAAGAAGTCGAAAAAGGAATAAATATAGTGATAATTTGATTCTTCGTCGCCGTAGTAAATAGGAGAGAAAATAGAATTTGTTTCTTCGTCTTAAATCTTAAAAAAAAAATGAAAAATAGGAGTAATTAATTGTGGCACGTTCACTAAAAAAAAATCCTTTTGTAGCCAATCATTTATTAAGAAAAATTAATATGCTTAACACAAAAGCAGAAAAAGAAATAATAGTAACTTG
>Milicia excelsa voucher Demenou 72 chloroplast, complete genome
TAATTAATGGGTATTAATGGGTATGGGCGAACGACGGGAATTGAACCCGCGCATGGTGGATTCACAATCCACTGCCTTGATCCACTTGGCTACATCCGCCCTAATACTATTAGTATTTAAATTTATTAATACTACTTCAATTTACAACATTCATCTTTATTTTTTTTTATTCTTCTATAATCAAATAGAACAAAAAATAAATAGAAACCTTTCTATTTTATTTAGAATGTAAAATTAAATATGTAAAATTAAATAAAATTAAATAATAATATAATAAAAAAAAAAAAAGATTAAGAAAAAAATATATAAACAAAATTACTACATAATGAAAAATAATGAAAATAATGAAAGTATGAATATATTGAAATAAAGAAAAAAAGACTTATCTCAAGCAAAAGACTAATAAATAATAATTAATTTTTTATGAAAAAAAAGGAGCAATACCAAACTTCGTGATAGAACAAGAAGTTTGGTATTGCTCCTTTTTTTTTTCATTTTTAAAAATTCCTATACACTAATATTAATATAGAAGTCTTATCCATTTGTAGATGGAACTTCTACACCAGCTAGGTCTAGAGGGAAGTTATGAGCATTACGCTCGTGCATAACTTCCATACCAAGATTAGCACGGTTAATGATATCAGCCCAAGTATTAATTACACGACCTTGACTATCAACTACAGATTGGTTGAAATTAAAACCATTTAAGTTGAAAGCCATAGTGCTAATACCTAAAGAGGTAAACCAAATACCTACTACAGGCCAAGCAGCTAGGAAGAAGTGTAAAGAACGAGAATTGTTGAAACTTGCATATTGGAAGATCAATCGGCCAAAATAACCATGAGCGGCTACAATATTATAGGTTTCTTCCTCTTGACCGAATCTGTAACCTTCATTAGCAGATTCATTTTCTGTGGTTTCCCTGATCAAACTAGAGGTTACCAAGGAACCATGCATAGCACTGAATAGGGAGCCGCCGAATACACCAGCTACACCTAACATGTGAAATGGGTGCATAAGGATGTTGTGCTCAGCTTGGAATACAATCATGAAGTTGAAAGTACCAGAGATTCCTAGAGGCATACCGTCAGAAAAGCTTCCTTGACCAATTGGATAGATCAAGAAAACAGCAGTAGCAGCTGCAACAGGAGCTGAATATGCAACAGCAATCCAAGGGCGCATACCCAGACGGAAACTAAGTTCCCACTCACGACCCATATAACAAGCTACACCAAGTAAGAAGTGTAGAACAATTAACTCATAAGGACCACCATTGTATAACCATTCATCAACAGAAGCCGCTTCCCAGATTGGGTAAAAGTGCAAACCTATAGCTGCAGAAGTAGGAATAATGGCACCAGAAATAATATTGTTTCCATAAAGTAGAGATCCAGAAACAGGTTCACGAATACCATCAATATCTACCGGAGGGGCAGCAATGAAAGCGATAATAAATACAGAAGTTGCGGTCAATAAGGTAGGGATCATCAAAACACCAAACCATCCAATGTAAAGACGGTTTTCAGTGCTGGTTATCCAGTTACAAAAGCGACCCCATAGGCTTTCGCTTTCGCGTCTCTCTAAAATTGCAGTCATGGTAAAATCTTGGTTTATTTAATCATTAATCATCAGGGACTCCCAAGCACATGAATTCTCTATAAATAGAAATAGATAATTGAGGGCTTGTTATTCAACAGTATAACATGACTTATATCCCCATGTCAACCAGTCTCAACATCCAGAGAGATATCATAGATAAGATAAAGAAGAGCTTATCTTTATTCTTTATCTTATCTATCTAGATTTATTCATTTTTTGAAAAAATGAAATGAGTTAATAAGTTCGAATTTATATACATATGATTTCGATATATTAATTATAATGGGTTGCCCGGGACTCGAACCCGGAACTAGTCGGATGGAGTAGATAATTTACTTGTTAGAAAATAAAAAAAAAATAGGTAAAAATCTCTCCCCAAGCCGTGCTTGCATTTTTCATTGCACACGGCTTTCCCTATGTATACATCTAAAAAAAAATTCAGTTCTTTCCCTAGATAGGACTTTGAATACTCAGTTGATCAACCCTTACTGCATAAACATTTCATAATAGAAAAAAATGAAATTTTTTGTTATCTTTTTTTTTTATCATTTAAGGATAATTTCCATTTCCATAGTTGCATAACCAATCATTTATGATTGACAAGATCGTTGATGCAAAAAATATCCAAATACCAAATTCGACCTTTATATGACCTCCGCAAAGCGGAATAAGTTCTTGGAAAAATCAAAGAAAGAACCTCTTCTTCCTCCGTAAAGAATTCTTCCAATAAATTCGAACCTAATTTTTTCAAAAAAGTGCGTACAGTACTTTTGTGTTTACGAGCCAAAGTTTTAACACAAGAAAGTCGAAGTATATATTTTATTCGATACAAACTCTTTTTTTTTGAGGATCCACTGTAATAATGAAAAAGATTTCTGCATATACACACAAATCGGTCGATAATATCAAAATCCGATGAATCGGCCCAGGTCGACTTACTAACGGGATGTCCTAATACATTACAAAATTTCATTTTAGCCAACGATCCAATCAGAAGACTAATTGGAACTAATGTATCAATCTTCTTCATAGCATTATCCATTAGAAACGAATTTTCTAGCATTTGACTCCGTACTACTGAAAGATTTATTTGCATACTTGAAAGATAGCCCAAAAAGCTGAAGGAATGTTTGCATAATTGGTTTATATACATCCTTCCTGGTTGAGACCACACATAAAAATGACATTGCCATAAAAAGACAAGGTAATATTTCCATTTATTCATGAAAAGAGGCGTATCCTTTGAAGCCAGAATTGATTTTCCTTGATATCTAACATAATGCATGAAGAGATCCTCGAGGAACCATAAGCTAGTCGGAGAATCATTAGCAAAGACTTCTTCTACGGTATGTTTTATTTTTCCATAGAAATATATTCGCTCAAAAAAACCCCCAGAAGATGTTAATCGTAAATGAGAAGATTGGTTACGTAGAAAAAGTAAGATGGATTCGTATTCGCAAACATGAGAATTATATATGAACAAGAATAATCTTGGATTACTTTTTGAAAAAATAGAAATATATTTATTTGGAATAATAAGAGTATTCCAATTATAATAGTCGTGAAGAAAAAACCGTAATAAATGCAAGGAGGAGGCATCTTTTACCCAGTAGCGAAGGGTTTGAACTAAGATTTCCAGATGAATCGGGTAGGGTATTAATACATCTGATACATAATTTAACTGTGAGAATTTGTCCTCTAAAAAAGGAAATATTGAATGAATTGATCGTAAATTATAATATTTTACGATTTCTGTCCCCTTTAAGGAAGATACTAATCGTAGGGAAAATGGAATTTCCACAATGACTGCAAATCCCTCTGATATCATTTGAGAATACAAATTCTTATTGTACCCAAAAAGTTGATTTTGGTTCGAATCGGAAATAATAAAATGATTCTGTTGATACATTCGAGAAATTAAACGTTTTACAATTAGTAAACTAGATTTATTGTCATAACCTACATTTTCCAACAAATTCGATCTATTTAAACCAAGATCATGAGCAAATACATAAATATACTCCCGAAAGATAAGTGGGTATAGGAGGTCATATTTCCAAGATCTATCTAGTTCTAAATATCCTTGAAATTCCGCCATTTAAGATTAGATTTGAACCGAAAATAGGATGGGCTTTATTGGGTTATCAAATGATACATAGTACGATACAGTTAAAACAAGGTATGATAGTAAGAAAAAAGATCGATACCTCGAAAAAGGTAAGACTCATCAACGGGCTCTCTATCCTCTCTTTTTGCACCTAATTGGTTTAGGTTCATTCTAGGATAAAAAAATGTTTAGAAATCCTTTATTTTTGCAATCCAATCGCTCTTTTGATTTTGAAAAAAAAAAATCTCTTTATCAATATACTGCCTTCTTCTACACATTTATCTCCACCACATAATGGAAATGGAGATAGCTAATAGTTAGGATTCATAAAGCATTGATTGATAATACACTCATGGGAAAAGCCTTTCCCGCGTCAAGCACTAATATATTTTTAACGTTTAATTAGATCGGGTAATTATTCAAAAATTAAGAACAGGAGCTCGTTACTTTTTGTTTCCCTATACCTATAATTGGAACCTATAGTATAGTAAGGCTCTATCCATTTATTTACTCGACACAACTTTAAATTTAGTTTTTATTTCTTTGCTTTTTAAATGGATTTTGTTCTGCGCCAAGAATTCAAACAATTTACACAAGGTTTTGGACCTATACGGTAAGAATGAAATATTTTTAGAATTCTCTATTGATACGACATGCTGCTTTTTCCATTCATTCCTTTCAGGATCAGTCGCGGTCTTACAAACTCTACCGATGGTATAGACGAATCCGTTGCTTCATACAAATGTGTAAAAGATGCTAGCCGCACTTAAAAGCCGAGTACTCTACCGTTGAGTTAGCAACCCAAACTAAAAACTAAAATAAAAGAATTAAAATGTATAGATACAATCGGAATCCCAATAAATAAAGAGGTTGAATAGTACGGCTAAATCAAAACATTTAAATTTTAAAAAGGCAAAACAAAAATCTAAAAATTCATAATCAATTATGAACATAAGAAAAATGAACAGATCCGATGAAAATCCAAAAAAGATTTCAGATAAAAATATAGATGAAAATAAAAATATTTGTAGACCAACTCTTGTCTCTTATGTTATTCATTATTCTATTTTAATATCTTATTTATTATACTTTAATATAATATAAATATTATATTTTAATTATTTTAATAAAAAAAAAAAAGACTTCTTGTATCACACCAAATCAAATGAACCCTTTATTTGAATGAAATAAAATCTATGGGGCGGAGATAAATAGATTCATTTATTCATGATCGGATTATATTTATTTGATACACTGTTGTCAATATGAATGTTGAGAAAAGAATACAATGGAAAAATAGAAAAAAAAGATTATAAATTGAAATTATTATTTCAATTTATTAAAAAATGAAAAACTAAGAATTTATGTTGGATTGGCACTACATATATAAATATATAATCGACATATATACAAAAAAGTGTAGACGTATGAATAAATTAAAAAAGAAGTATAAAAATCCCGGGTTTATTCAATTAATATCAATCAATATAAGTATCAATATTAAGTAAAAGTAAAAAAAGCAAGCTTAACCTTTTTCTTTTTTATTTGTTCTTTTTTATTTGTTCATCGAATTCCAATGAAAAACACCCATTGACATGACAATAATATCAAAAATTTAAGACTGTTTATTCTCTCGATATTTTTCTATCTATTACATCAATAAAAAAAAATTTTATCGTTATAAAAGACGACATTCTATAGTAGCAAAAATATATTAAATATGATATATATTGAAAAGGAGAAAAAATAGCAAAGAAAAGATTATACAAAACTCTATACAAATTATTCACACCTTACCTTCTTTAATTTATATATATATATATATATATTTCATTAATTTAATTTTGTTTGGTGATTAAGGCGAAGTTCCATAAAAACCCCCGCCTTCTTTGAAATATCATGAACAGTTCCTGTAGGCTGAGCGCCTTTTTCAAGGAAATATAGAATAACAGGAACGTTTAAATAGGTTTGATTCTTTATCGGATCATAAAAACCCACTTTCCGAAGAGCTCTTCCTTCTCTTCGGGATCGAACATCAATTGCAACGATTCGATAAATAGCTCATTGGGATAGATGTAGAGA--CCCCCCCCGAGAAACGTATAAGAAGTTTTCTCCTCGTACGGCTCAAGAAAATTCAAGTTATGTTTATGTATAGAATTATAATGTCAAATAGATCCATAAAATCATCAAATCAATTAGACCAAGAAGTCTCTTTCTTTATCATATGATTTAAATACTTGTTTCTTATTCTTTCCCCAACAAAAAAAAAATTCTTCGTATTTGGAATTTGCACTCTCATAACTCAAGTTGTATAACTCGCAAAGAAAACCTTTTATTCATTTATTGAGCGGTCTCTAATCCCTTTTTTATATGTATATGTCTCCTTTCGAATCTATTTTGATTCTTCATCTTAATCTAGTTCTAGTTGTTGAGACAATTGAAAACGGTATTTCCTTGTTCTAGGATCCTTTAGCTTTGCCTTGAATCATTGGGTTTAGACATTACTTCGGCGATCTTTAATCGTTTCAAAATGGCAGCAACATACCATTTTTTGTGATTTCTTTCTAGCAAAGAATCATACGAATGGTTGATTCCTGTATAATACACTTTTGATTTGAGCGAAAGGGTTTTACCAATTCCAAAAAATTTTACTTTTGAATTTGAAACTTGCTTGAATTGGATCCTTTAGATTTCTATATCAAAAATAGACTTACAAAGTTGTCTGAATTTATTAATTGATACTAACCCTAGATTCTTGCCTCCGAAAAACGAATCAATATGTTCTGCTCGAGCTCCATCATGTACGATATGATACGGTTTATATCACAACCCCCCCCAAAAAAAAATGAGAGTTATAGTGAACAAACGATGTCGAGCCAAAAGCACTTTCATTCCTATATAATTCCTATATAATATAAAATGGTGGATGTAAGAATCCACAGCGGATCGTGTCCTTCAAGTCGCACGTTGCCTTCTACCACATCGTTTTAAACGAAGTTTTACCATAACATTCCTTTAGTTTGGAACCAGTATGTAATTAATTCCATTATGGAATTATGAATAGTCATTGGTTCGATCGATCCCTAGTAATCTATACTTTATCTTTTCCTTCTATATGAAATAGAGTTTCTGAAAAAGTCTAAGCAAAAATTCAATTTAACCCCAGAGACATAAGAGACATATATACATATATTTATAAATATTTATAATATAAGTATTAAAATATAGAAATCTATAATATTAGAAAATAAACTAAATAATAGAAATAATATTTAGAAATTAATATTTAGAAATAAAAATAACAGGAATAAAATTCAAATAAATAAGTTCTTTTTGAATCTGCATCTTCAAGTAACCTCCTAGTGATAGGATAAATTCACCAATTTCACACTTCTTCGAGTACTAAGAAATCATCAATTTAATTGATTGAAATTTTTCTGACCTCCATATCATTATTTGAATAAAATTTTATAGTAAGACCACATTGCATTTTATCATCATATGAGAGAGATAAATCCAGATTTGTATTAAATCATCAATGATTAAAAAAATAGATAAATAAAAAATACAATTTTTTTTAATGAAATAGTGGATAAAGAATGATGTAAAGGAAGATTTAGGTTGTTATTTTTTTTTCAATGAATATGAAAAAAAAGAATCGAAATAAAAAACTATGGGATATCTGTATGTGTCAGATAGACTAAACTACTGTTACTGAAAGAAATTATAGCTATTCTATGTTCAATATTTAATATTTAGAGATCACAAATAGATTCTATTACATCTGCGTGTTAATTGAACTCATTAAACTTGTGAAAAAGATATGATTCAGAGAAGATTCATTAAGAATAAGAATTAAATTTTTTCAATATTATACATCAATATTATACAGAAGGTTGTTAAAAAAAGTAACCTTTATTCTGATAGAATATATATATCATATATATTATATGATTTATATGATACTATTATACTGTTTTGGATGTGTGGACGGATATGCTCTGGGACGGAAGGATTCGAACCTCCGAATAGCGGGACCAAAACCCGTTGCCTTACCACTTGGCCACGCCCCATTTCTATTTGACACTAATAAACACTAATATTGTTATTGGTTGTTCGTCAACTTCAGTATAAATATCTATAAAAAAAATTAAATTATTGATAGAATTTTGATATGTGTAAATATAGAATTAAACTGATGAATTTATTGATCATTACATCTAATTCAATTAAAATATTGTATGAAAGTATGATTTATTCTATTCACTTTTGATTTGAGAGTTGAAGTTGAAGGAGTTTTGATTGGGCGAGTTCAAATCAAAGAAGTTTTTTTGGTCTATCTAATTTATTTTTATTCATTTTCCCTTATATCAATAACTCAACTTATTAATAACTCAATCAAAATAAATACAATTATCCTCAAGAACAAAATGTTTTTTATGCTTAATATATTTAGTTTGATTTGTATCTGTCTTAATTCTGTCCTTTATTCAAGTAGTTTTTTCGTCGCCAAATTGCCCGAGGCCTACGCTTTTTTAAATCCAATCGTAGATGTTATGCCAGTAATACCTTTGCTATTTTTTCTCTTAGCTTTTGTTTGGCAAGCTGCTGTAAGTTTTCGATGAGATTTTTAATACTGTCCTAGACAAATTCATGATTTATTCGAAAAAAAAAAATTTACCAATTGATAAGATCAGATAAGTCTTAGTCTTACAGTATGTGAACCCTCAATTCAAATATTGAAATTAGGGTATAGCCATAATGAGTCGGGATCACCACGTTTCATTTCCTTATTCTGACCTTTTTCCATTGCAAGACCTCTTGGAGTCTTCCCCAATTTGGGGCATGAAAGAAAATTTTTGGTAATGAAAAAATACAACTTTATATTAAATTAAAAATGAATTTTTTTTTTGAAAATTCTTTTCTAATCTCAAATCAAAAGAACTTTAGTTTATTTCTTGGTGTCAAAATAAAAATATAAAATAAACATAGTAGGGTATGCGGTATAAAATACAAATATACAAATGGAAAATCTATTCTCTTTTTTCCT-AAAAAAAATCTTGGAGATTGTGTAATGCTTACTCTAAAACTATTTGTTTACACGGTAGTGATATTCTTTGTCTCTCTATTCATCTTCGGATTCCTATCTAATGATCCAGGACGTAATCCTGGGCGTGAAGAATAAAAACTAAATAAGATAAGGTTTTTTGTTCTTCTTACTCGATTTTGAAATGTTCTTAGTAGGATTTTATTTATTTCACATTTTTAACTATTAATTTTAACTATTAATATAACTAAAATAACTTAAAAAATAAAAAAAAATCGCGAAAAATTCAAAATTTGAAAGGAAATAAAAAGAAAAAGAAAGTTATCGACGAAAACGGAAAGAGAGGGATTCGAACCCTCGGTACGAAAAACTCGTACAACGGATTAGCAATCCGACGCTTTAGTCCACTCAGCCATCTCTCCCCCAATTGAAAAAGGATAATTATTATGTTACATAAGTCAAAATAAGGCTTGAAAAAAGTCTTTTTTTTTTTTTATTTATATTTATATAGTTTTTTTTTAAATAATATTTATAACTAAATAAAATATAAAATAATTTATAACTAAATAAAATAAAATAAAAAAATCCCTCTTTGATTTTGTCCAAAGAAACCTTTTCTTTACACGGCTTGGCCTGGTCAGTACCTAGCTGAGCCGGGCCTCTTTTGTTCCAACGAAGCAAATAAAAATGATTTATTTAATTCGAAAACACAAATGCTTATTGTTTTGTTGATATTGAAACAATCATAAGAAGGACTATCTAAATTTCTTAGCTTTATTTTTTATTTACTTTAATTTTATTAAATTACTTTTTTTTTTTTCAGTAAAGTAAACGTAAATAAAAAA-AAATAAGATAAGAAAACAAGGGAACTATGAATTTTTGAACAATGCATTTTTATGTTATGGCTTAAATAGTTTTGTCAACCTGTATCCGTCAAAAAACTACAGCAAAAGACTTGGTATTTACTTATTTAAATGAGTTCTACTTTCCTAATCTCATTAAGTCCTCTCATTAACGCTCTAATTTGCATGATTCTTTTTTGATCCTATCTTTTTTTTGATTACGACAAAATCTCTTGTTCGACAAAAAGTAGATTTATATACAATAATCCCATTGTAGCGGGTATAGTTTAGTGGTAAAAGTGTGATTCGTTCTATTAATCCTTTAATAGTTAAAGGGTCCCTCGGTTTGGATTAATATAATATCCCATTCCGATCAAAAACTTTATCTCGTAAAAAGGATTTACGCCTTTCCCTCTCAATGAAAAATTCGAGGAAGAATATACATTCTCGTGATTTGTATCCAAGAGTCAATTAGAAATTGAAAAATTGGATATTGGATTATGAAATTACGAAACATAATTTTTTTTTTTAACTGGATCAATACTTCCAATTGAATGAGTATGAGTAAGGAATCCATGGATAAAGATAGAGAGTTTATTTCTAATCGTAACTAAATCTTCAATTTTAATTTTTTGTATAGGGAAAATTGAAGCAAAATAGCTGTTAAACAATGGCTTTGGTTTACTAGAGACATCGATAAATTTTTTAGCTCGGTCGAAAGGAAATGCTTTTCCTAAGGATTCTATTAAATAGAAATTAGAGAACGAAGTAACTAGAAAAAAGAGTGTTAGAATCCCCTTCTTTTCTATTTTTCTATAAGGATCATCTAAAAAGCGGGTCATTTTGAATGCATTCAGACAGAAAAGCTGACATAGATGTTATGGGCCGAATTTTTTTAATTTCGTTGATATCTTCCATCTCGAAATTTATCCATCTTCCATAAAGGAGCCGAATGAAACCAAAGTTTCACGTTCAGTTTTGAATTAGAGACGTTAAAAATGATGAATCAACGTCGACTATAACCCCTAGCCTTCCAAGCTAACGATGCGGGTTCGATTCCCGCTACCCGCTTGTGCTTACTTTATCTCTCTATCTCTATTCAATATTTCTATCAATCTCTTTCTTTTTTATTTTTTTGTAACTAATATTACAAAAAAATAAAAAAGAAAATAATAAAACTTAATAAATTGAAATCAGATTTCAAAAATAAAATAATATATATATTTTTATTATATTTTTATTAAATGAAATGAATATAATTAATGTAATGCATTATTGAATTGAATACGCAATCCCTGTAAGTATTTCACATATTCCTTTTTTCCGAACAAGAAATGGGAAAATAAATAAAGAAAATTGAAATGAAAAGCGTCCATTGTCTAATGGATAGGACAGAGGTCTTCTAAACCTTTGGTATAGGTTCAAATCCTATTGGACGCAATTTATTTCCATATATATTTTTATTTTATTTTATATTTCTATGTCTATGCCAAAAAAGATATTTTGAATGATTTGAATAAGAGATGAAATCCACTTCTTATATACACTTATTACTTAATAAATAATATATAGATAAATAATATATAGATTTAAAGTTATCAATTTATTTATACTTGTTCTTAAAGGAGAAAACGCTCCATCTGTTCCTGAATAGCTTCTTTCAAAAGGGCTTCTGCTTCCTTAGTAAATGTCTTGGTAGAAGATATGATTTCTTGGAACTGAGGTTTATTCGTTTTTAAGTAAGCCCGTAACTCAACGAGAAATTTCCTTACCTGTCCAATTTCTAATGAATCAAGATAACCATTCGTTCCGGTATAAATAGTGATTATCTGTTCTTCCACCGTTAGAGGGGCTGATTGAGATTGTTTGAGCAACTCACGTAATCGTTGACCTCTTGCCAATTGATTCTGAGTAGCTTTATCGAGATCAGAGGCAAATTGTGCAAAGGCTTCTAATTCTGCGAATTGTGCCAATTCCAATTTTAATTTGCCGGCTACTTGTTTCATGGCTTTAATTTGCGCCGCAGATCCTACTCTGGAAACAGAAATACCCACATTAATAGCAGGTCTGATTCCAGCATTGAACAGATCCGCGGATAAGAATATTTGTCCATCTGTAATGGAAATTACATTAGTAGGAATATAAGCCGAAACATCTCCCGATTGAGTCTCAACTATTGGTAAAGCAGTCATACTTCCTTCACCTAAACGAGAACTTGATTTAGCAGCTCTTTCCAAAAGGCGTGAATGCAAATAAAAAACATCTCCGGGATAAGCTTCGCGACCCGGCGGTCTTCGTAATAAAAGAGACATTTGGCGATAAGCCTGTGCTTGTTTGGAGGGATCATCATAAATGATTGAAGTGTGTTGTTCACGGTACATAAAATATTCAGCCAAAGCTGCTCCTGTGTAAGGAGCGAGGTATTGTAATGTAGCCGGAGAATCCGCCGTTTCAGCTACCACAATAGTGTATTCCATTGATCCCCTTTCTTGTAAAGTAGTCACTACCTGAGCCACAGAAGATGCTTTTTGACCAATAGCTACATAAACACATATTACATTTTGCCCCTGTTGATTGAGAATCGTATCTGTAGCTACCGCTGTTTTACCAGTCTGTCTGTCCCCAATAATTAATTCTCGCTGACCACGTCCTATAGGTATCATTGAATCAATAGCAATAAGTCCTGTTTGAAGGGGCTCATATACAGAACGTCTCGAAATAATACCCGGAGCAGGAGATTCAATTAAACGAGATTCAGAAGCTGAAATTTCACCTCGACCATCAATAGGTTTAGCCAGTGCATTTATAACACGACCCAAAAAAGCCTCACTTACCGGTATCTGAGCAATTCGTCCTGTTGCTTTTACAGAACTTCCCTCTTGTATCATCAAACCGTCACCCATTAATACAACACCAACATTATTTGATTCCAAATTCAGAGCAATGCCTATCGTACCTTCTTCAAATTCTACTAATTCACCTGCCATTACTTCATCAAGACCATAAATACGAGCAATGCCATCGCCTACTTGAAGTACGGTACCGGTATTTAAAATCTTTACTTCTCTATTATATTGTTCAATACGTTCACGGATAATATCACTAATTTCATCGGCTCGAATGGTTACCATGAATATTTCTTAATTCTTTTTTTTTTTAAAGAAAAAAAAATAATGCCTGCAGTAGAAGGACTAGTCCGTTATTTCTTTCATGGTTCCAAACATGCCAATATTAGTACTGATGGTACGTAAATGTAACTCGTTGTTCAAACAACTATTCAGAGTTCCTAGAGCTCCTTGTAAGGCTTGTTGAAAAATCCGTTGTCGAACTTCGTTAATCGCTCTTTGTTGTTCAAAATGAATGGTTTCATTTTTGTAATTTTCTAATTGTTCCAAAGTCTTAGAAGTTGAATTAATCAAATTCAATTTTTCTCGTTCTATCTCAGAATATCCATTCACTCGAAACTGATCCGCTTCCTTTTCTACTTTTCGTAAGCGGGAACGGGCTTTTTCCAGCTGTTCTAAGGCCCCTCCGCGTAGTTCTTCTGAATTTCGAATAGTCTTCAAGATCCTCTGTTTTCGATTATCTAATAAATCACTTAATGAAAGTAGATTATCTTTCCATTCATTTCAAAACTTCCACGATCCCTTCCCGAACCAAACATGAATCTTTCAATTCATTTGGCTCTCACGCTCAATTACTTATGAGACTTATGATAATTGATAATTCCCATATCTTTTTTTTTTTTTTATTTTAATATAATATAATGTATAATGAGCCTGTCCTCTATTCATATTCAAATAGAAAAATATCGAAAGTGATCACTAATCCAAGAAAATAATATTCCGAGGACTCTTCTGACCAAACAAATAATTGTCAGCAAAGTTGTTTCTTTTTTTCTTCAAATCCAAAGAATTCCTCTTGCTTTATACATAACATAGGTCATCGATTTAGCATTGGATAAAAGAGAAAAAGGGGGGGTTGAAATACCTATTTTTTTTTTCTAATTTTTTCCAATCAAATAAAAGGTAAAAGGTTCAAATTAGTTCTTTATCGACATGAGTGTTTTATATCGAAAAAAAAAATTCCAACTCTTTGTTTTGAAAACATTTATGTATTAACATAGTAGTAGAAAGAGTACCATGCTTGTATCTGAACTTCAAAAGGTTTAGCTTTAACCCTGTTAATGGTCCCACATTATTGGTTGATAGAGAATCAAAGTAAATTTACCGATGACTCACGAAATGCTATGGTTCTTAAATATGATTTCTTAATTTATTCAGAAGTAATTCGCGGAATCATGCACCCTTTCTTTCCTAGTTATACCAAAACATAAAGTGCAGTTGGTTGGATCCAGCTTATTCTTGAAATAAACAACTCGCACACACTCCCTTTCCAAAAAAAATCAATACACCAAGCACTACACTTAGATTTATTAGATTTGTTGCTAAAATATCGGTATTAAACCCGAAACTTCCGGCGGATGGCCAATAACTCAAGGAAAGGAAAGGATCGGTTACATTTTTCATATGATCTCCTCTTTCTTAGTCTTATAGATAGACTAATTATCTATATTTTTTTTTATTTATTCTAGTATTTTTCCTATTATTTTTCTAAATACTACTAAATAGAGATAGAGTAAAAACTAATATTAATTTATAAATAGATTTTTTTTTTTTCAATTGTAAATTTCCAATTAAGATAAGAATGATACTTATTAGAATTAGGTATCGAGTCTTATGTTTGTGAGTTTCGAAATATCTCGTTTGTTCCAATACTTCTTAAAAAGTTCCATTGGATTAAGAGAGTAAAGGAAGAAAGCGAATTGGTATGCCAATTCCTTTTCCCCCAATACGTCCTTTTCACGGGTTGTTGTCCGAACGAAATTGAAATCTGAATATAATTCGAAAAAAGCAAGAGCAGCAAATCCAAGAAAATAAAAAAATAAATATATATGAATTTTTATTTGTAGGATTAAACAAAGGGATTCGCAAATAAAAGTGCTAATGCCACAACGAGTCCATAAATTGTTAAAGCTTCCATAAAAGCCAGACTAAGCAATAAAGTACCTCGTATTTTTCCCTCTGCCTCTGGTTGTCTCGCGATCCCTTCTACAGCTTGTCCCGCAGCAGTACCTTGACCAACTCCAGGTCCAATAGAAGCAAGCCCTACGGCCAATCCAGCAGCAATAACGGAAGCGGCAGAAATCAGTGGATTCATGATAAGTTCCTCGCACCAAAACAAAAAATAAAGAAATAGTTAATGATACAATGAACCAATGAATTATGACTTACTTATTCCATCGATAAAATTTATTCAGTCAAAGTAACCAAAGTAACTAAGAACCCAGAATTGAAATAATAATATTCGTGAATTATTAGAACTACTTCGATATCTCTTTTTTTTTTAGTTCCTATCCACGTAATTTTGTGAATCCGTACCACTTTTGTTCTTCCATTTCTTTCTTTTTTCTTTTCTTCCGAATCATTCTTTGTTCTTTTTCGTGATTTAAATTCATTCAATATTAAATTCAAAATTACAGACGAAACAGAAGGACTTTCTTTGGAATCCCTATATAAATTATAAATTCACAACAATAGTGGGGCAAATTAGATATATCTTTAGTTCATATATACCTAGTCAATATCTAATATCACATATACATGTCTTTCCCCTATAACGTAAACCAACTATTCGTAGAAACATCCGCAAAGGTTGTCTTATAGCGATTAGATTACATATACCTAGTTCGATTTCCCCTTTCCTAACTAACCCCCCATATTTTTATAAATCTCCTTTTTTGTAAACCCTTATCGTTCCTTTTTTTTTTTAGTTATCATTATCCCACATAGGTACAATCAATCGAAATGACGAATTCGTTAGGCCGAATGCTTGCATAGAAATCCAAATACCAGTATTTGATTGATCTAAGTTCATCTAAGTTATTATTTATTAAATTTTTTTGGTCAATCGGTGAATTGAATGAAATCAACTGAAATGAGAATCATTCTCTATACCATCTTTTTATATAATTTTTTTAATCACACGTCGTAAACAGGTACCATAAGAATTCTTATTCATATTATGAATAATACTTCCCGATAAACTAATATTTAATCCACCTACTAATATACTACTACCTAATATACTAATATTTATTTAATATTGGAATTGAATGAACAAAACAATATAAAGAAAATATCCATTAAGAAAATATTCATCGGGGGGCGTCGACCAAACAGAAATTCTATCTAGGAAAAAGATCTTTTAGATCTCTTTCCTTTTTTCTACAATTCCTTAATCTTAATATCGTAATATCTTTTTTTTTTTTACTATTACTTACTCTAGATCGTATTTATATATACTTTTTTTTATATGTATATTTATCTTCCTAAGTGGATTACCTGGAAACGCGTATAGATTGCGTCAGGCTAAGCTAAAAAAAGACTATGCCGAAAACTAGTCAATGATGACCTTCCATGGATTCTCCTATATAAGCCGCAGCTAAAGTTGCAAAAATAAGAGCTTGAATGCCACTTGTAAATAATCCAAGGAACATGACAGGTATAGGAACCACTAAAGGTACTAAAGAAACAAGAACAACAACTACTAATTCATCAGCTAATATATTTCCGAAAAGTCGAAAACTAAGCGATAGGGGTTTTGTGAAATCTTCTAGGATGTTAATGGGTAAGAGGATTGGAGTTGGTTGAATGTATTTACCGAAATAACCTAATCCCTTTTTGGTAAGGCCCGCATAGAAATATGCTACTGACGTGAGTAAAGCTAAAGCAACGGTAGTATTTATATCATTTGTGGGTGCGGCTAACTCACCATGAGGTAACTGTATGATTTTCCAAGGTAAAAGAGCCCCTGACCAATTCGAAACAAAAATAAATAGAAACATAGTTCCAATAAATGGAACCCATGGACCATATTCTTCTCCAATCTGGGTTCTGCTCACGTCTCGAATGAATTCAAGGACATATTCAAAGAAATTCTGACCGTCAGTAGGAATTGTTTGTGGATTACGAACAGCTATAATGGATGAACCTAATAAGATAGCAATTACAACCCAAGAAGTAATAAGTACTTGGGCATGAACTTGGAAACCTCCTATTTTCCAATAGAGATGTTGGCCTACTTCCACGCCGGATATATCGTATAACCCTTTTAGTGTGTTGATGGAACATAATAAAACATTCATATTACCCTCTGAAAGAAATAGAACTTTATTTTAAAGGAATTATTTTGATTCAACCATCTCTTTTTCTACTTGCCCGCTTGAATTGTATATTTTGAATATCAACTAATCACATAATAGCCTCAGTTATTTTTATCTCTTTTGTGCTATTCAGGAATAGTAACCGATTCAATAAATCTATAAATCTATTCTATGGAGTTCCAAAAAGAATTTACTTATCTTATTATTAATCAAGAATTTCGTATATAGCTAGAACGACCCTCACAAATTGCAAATACTAATTTATTAAGAATTAATCGGATTGAAGCTATAGCGTCATCATTCGCTGGAATCGAAATATCTGCTAGATCCGGGTCACAATTTGTATCGATTAAACAAATCGTTGGAATTCGCAAAGTGATACATTCTTGAAGAGCCGTATATTCTTCTTGCTGATCAATAATTATTACAATATCAGGTAACCCTGTCATATATTTAATCCCGCCCAGATATGTTTGCAAGTGAGATATTTGTCTTTTCAACACAGCCGCATCTCTCTTCGGAAGGCGTTTGAGTCTGCCTGCTTTTTGTTCCGTTCTCAAGTCCCTGAACTTATGAAGTCTCGTTTCTGTAGTATACCAATTCGTTAACATACCACCAAGCCATTTTTTATTAACATAATGACACCGAGCCTTTATTGCAGCCTGTGCTACTGAATCAGCTGCTTTTTTTTTAGTACCAACAATTAAGAATTGTTTTCCCCTGCTTGCTGCATTAAAAACTAAATCACAAGCTTCTGATAAAAACCGAGCCGTTCTAGTAAGATTTATAATATGAATACCTTTACGCTTTGCAGAGATATAAGGTGCCATTTTAGGATTCCATTTCCTAGTACCATGACCAAAATGAATTCCTGCGTCCATCATCTCTTCCAAATGGATGTTCCAGTATCGTCTTGTCATTTCTCCCCACACGTCTTCTCTTTTTTTTCTTTGAAAAAAAAAGAGATGAGGTACCTGAAAATAGAAATAAATAATTGTTCCCACGGAACCTTCTCTTCTAACGGAGATTGGCCGTTGATACACGATCCAAGCCGGTCA---TTTTTTTTTTTTTTTTTTATTATTTTTATTTTTTCGATTCGTTATTATCTTTAGTACTATTACCAAATCAAATGACTGCAACACAAATAGAAAAAAAGGGGATGAATCCGCTCTTAAGAATCATTAAATTCTAGAAATAAGTGTTCTGATGTATCATGTATATTGGTTGAAATGCAAAAATCAAATAATTCTTTGTGGTGGAACAAAATATCTCTCATTTCGCACTCAAATAAATTCTTCTTTTTGGTTTCCAAAGGAATGTTATTATGCTGCTTTGAACGGTGCACTAATCCTTTGAATCCGGTACCAACGGGTATCATCCCCCCTAGAACAACATTCTCTTTCAGACCCTTCAACCAATCGATACGACCGCGTAGAGCGGCTTTTGCTAAAACTCGAGCAGTTTCTTGAAAACTCGCTTCGGATATGAAACTTTGAGTATTTAGAGATGCTTTCGTTATTCCCAATAATATAGCTTGGTAACAAATCGCTTCTTTCAAAGCGCGCCCCGTTCGTTCCGCTCGAAACAATCCAATTAGTTCTCCGGGTAAAAAAACATTAGACATTCCATCTTCTGAAACCAACACTTTTGATGTTATTTGACGCACAATAATTTCTATATGTCTATTATGGATCTGCACACCCTGGGATCGATAAACCTTTTGGATCTTATTAACTAAAGAGATACGACTTTGCACTATAGTTAGCTCAGCACCAATCAAGAATCCCCAGGGAATTCCAAGAATTCTTGTTATACGTTCGTTCCAACCCTCAACTCTCTTTTCTAGGTTCATTGATATTGAATCAATTGAACGCACTTCTAACACTTGTTCCACTTTTGGAAGACCCTGCGTTATATCGCCCGATCTCGATTTTTCATATATAAATGTAACTAATGTATCTCCTTCGGAAAGTATTTCGCCATAATGTCCATGAACAGTTGCTCCTGGAGTGGCCAAATAAGACTTCGCCGATCTTATTACTACAGAGTCAATTTGAACAATTATAACTTGACCTGATTTTAGGTGTGGTCCATGTTTGGTTATACATACATTTTCGAAAAAAAACTGCCCAAGGCTAATTATTGTGGATTTTTTTTCACAATAATTATGATGGAGAAAATGCCAATTCAAGTTGAATGGATTAAAAAGGATGTTACTGCATGGATCGGAATTATAAATTCTCCCGTTTTCGTCCATTAAATAATATTTAAGTACTTGAAAGGTCTGTTTTAAATTTTCAAGTTGCAAATTTTTAGTTACCGAGATCTGATTATGAGTTTTTAAAATGTAATAAAAATTTGCAACTTGACAGGCTGTTCCTAAAGGGCCTAAGGAATTCCTAATTGGAATTAGAGGATCTCTTTTAACTGATTCTTTTATCACATTGTAATGTTTTACATCGTTGAATGGACCCATTTCAAAACAATTAGATGATGACAAAATTATTAAAGATTGAGATTCCTTACTTCTATTCAACAACGTATGAATAGTTCCTTGATTTTCTTTAAGTAATTGTCGAATCTTTTCCTTGGAATAAATAGAATAAAATGGATTGGTACGATCTGACCTATTATCAGAGATCAATACGGACCCTAACGGATCATTTCTTTTTCTGATATACGAAATATGGGATTTCACTAAGTTGATTCTTAGGAAATCTCGAATCAGATCTCTTGTACTTACTTCAACAAAGGAAGCGTGGGTTTCTTCGCTAGAAGAACTTTTGTTGCCTTGGTCCCAGTTCAACACTAAACAAGTCCGAACTAATTGAATACAGGTTCCGGAAATTCCCAAAATGGGTTTGCCATTTCCATAAAGAATATAATTTACAACTCTAAGTTGTAAATTCTCTTTTTCCTGCAACGGATCCTGGGGAAAAAGTGTTTCTAAATTTATACCGTCCGCTATTTCATATATGATTACAGGCCGAACCAAAACAAAATATTTTTTCTTGGTAGGTGTGATCGATTGGACATAGATCCAATTTTTCCATTTTTTTGATTCCTTAAATTCTTTTTTTACCCTTCCCGGTGGTATCAAGATGCCACTATGTCGGAATATATTATCCATCTCTACAGGAAAATGGATATCTCCAGAAAAGATTTTAAGTTCAATCCTTTTGTTTTTTTTCTCCACTCGGACCAATCCGCCTACTCGGCTTCTTGTATTTAAAGCGATTCGTGTATCTACTCCAATAATACTATTGTTTCGTACCATTATGGAAAAAGATTCAGGTAAAATATGCACCTCCTCGGGAATGAAAAAAAATCGATCTACTTTCGTTTGGTATTTTGGCTTAAATTCTTTGACTCCTCCATACTCAATTAAATCCTCTTTTTTGAGGATTGAATGCAAGCCTATAGCCCCATATTTAGTAATTCCTGAACCCTTTCTTCTATATTGAAGATCATCAAAATAAGCAAGAATACTATTTCTCCGAAAAATACCATTTATCGGTATTTCAATCGAAATACTGGAACGAGGCCATAGTTCTTTCTCTCGTTCTTGAATCCATTGGAATGGAATGATGAATCGATTTCTTCGCCTCTTTGCCAATAAAAATAAATCAGAATCCTTGTGGAGCATAGAAGGAAATATGAGATTAGAATGATCCGTATCTAAGATTCGATTAAATTCTGAATAATCAGGAATACCGCTTTCTTTTTTACCAGAAAGACCCGAAGTAAAGAATTTGTGTTTCCCGTGATCTTGATCATTATTTACTGAAAAGCTATTTCTAGCTTTTCCTTTGGCAGAAAGAAAATAAACGTTCGTTTGATCTTGATCTTTATGGATTGAAAAAGGGACTACACTGGATTTGTACGAGCCTCCTGATAATATCCATAAATGACTTGTTTTTGGTAAGAGATGTACATTACTATATGTAAAATCGGGTGCATGATATACATCGGTACTCCAGTGCATTTCCCCCTCGGAGTCAGAATAAATATGTTTTCGAACCCTCTCTTTAAAATGAAAAGTGTATGTTCCCGCGCGAATCTCAGCAATCACTTGTTCTGATTCTACATATTGATCGTTTTGAACTAAAATAAAACTTTTTGGCGGAATAGTCACGTTATGTATAATATCTTCACTCTCAATAGTTACATACAAGTCTATAGAACATAGAAAGGCGGGATGCCCGTGACGTGTACGTGTGGGATGAACCAAATCCTCATTGAATTTGATTTTTCCATTAGAAGGGGCTCGTACATGTTCTGCAGTACCCCCTGTGAATACTCCGCCGGTATGAAAAGTTCTTAATGTTAATTGAGTGCCGGGTTCCCCAATAGATTGACCCGCAATAATACCTACAGCTTCTCCCAATTCGACGAGGTCGCCATGAGTAGGGCTCCGGCCATAACATAATCGACAGATCCAAGACGTACTCTTACAAGTAAAGGGAGTTCGAATAGAGATGGGTTGTGTTTGAAAGGTTATGAATCGATTGACAAGTCCAATACCAATATCTTGATTTCGAACGGCAATGCATCGTGATCCTATATATATATCATCCGCTAATACACGGCCAATCAATGTTTGGATAAAAATTCTTTCCGGCATCATCCCATTTCGAGGACTGACAGAAATCCCTTGGATGGTGCCACAGTCTGTTCTCCGTACAACAATGTGTTGAACTACTTCAACAAGTCTGCGGGTAAGATATCCAGCATCCGATGTTCGTACAGCAGTATCCACAACTCCTTTGCGGGCTCCGTAACAAGAAATGATATATTCTGTTAAAGACAGTCCCTCACGTAAATTGCTTTGAATAGGTAAATCAATCATTTGTCCTTGTGGGTCCGACATTAATCCTCTCATACCTACTAATTGGTGTACTTGAGATGCATTTCCTCTAGCTCCCGAAAAGGACATCATATGGACTGGATTAAAAGGATCAGTCATCCGAAAATTAGGATTCATTTCTTGTCGCAAATATTCACTTGTAGCATACCATATCTCAATAGATTGTCGTAATTTTTCTACCGCGTGTACATTTCCATAATGATGGTGTTTTTCCAAAATTAACCTTTGTTGTTCAGCATCTTGGACTAGCCATCCCTTAGAAGGTATTGTTAAAAGATCATCAATTCCTAATGAAATGGATGTAGCAGTGGCTTGCCGGAACCCCAGAGTCTTTACTTGATCCAGGATGTGTGATGTATATGCCATTCCGAAGTGATCTATTAATCTACTAATAAGTCGTTTAATGGCAGTTCCATCTATCACTTTATTGCGAAAGACCAGATCGGCCCGTTCTGCCATAAGTACCTCCATATTCCGATGAGTAGGGTTTGACAATGGGTTTGAGTCAATGATTGGAAAACTTCCTTTTCTCGATCTTGATTCGCGTAGAAATTTAGGAATTATGGTCCTAGTTGAACCGGAGGGACTCGAATTCACACTGGTTTCATAGAACTGCTTAGCTTGGATACCCTATGATTAGGTACCATATGAGCAGGCCCGGAAAAACCCTTGTATAGCTTCTTCGATTTCTCGATAAAGAGAAATATGACCAACAGTGGTTCGAAGATATATACAAAGAATTTCTTTTTTTATACTTCTTACTATTAGTAAGTGTCCATAAATCTCATGATAGGTACCCAAAGATTGATAGTGAACTTCGATGGGAGCTTCTCTTGAAGTAATAACGCGTTGATCTAGTCGCCACCGGAGCCACAAAGGACTATCTAAATGGATTCTTTTCTGCCGATAAGCTCCAATTGCATCATAAGAATTACAAAAAAAGGGATCTTTTTCTTTTGTTTTTGTATATTTATACTTATTATCGTCAATTCTTTCATTTTGATAATTTCTGTAATTACATGGATTATACCTATTTGCACAAATACCTCGGCGATTCCCGCTCGTTAATACATAAAGCCCGATAAGCATATCTTGAGTTGGTACGGAAATGGGATCTCCAATAGCTGGAGACAAAAGATTCGTATGAGAAAACATAAGTAAACGAGCCTCTGCTTGAGCCTCTAAAGATAAAGGTACATGAACAGCCATTTGATCCCCATCAAAGTCTGCATTGAACCCCTTACAAACTAATGGATGTAAACAAATAGCATGTCCTTCTACTAAAATGGGTTGGAAGGCCTGTATGCCTAATCTATGCAGAGTGGGCGCCCTATTCAGCAATACGGGATGCCCTTGCATAACGTCCTGAAGTATTTCCCATACAACCGGCTCTTTTTCCCGAATTTGACTCTTAGCAACTCCTATGTTCGAAGCAAAATGTTGTCTAATTAAACCACGAATTACAAAAGTCTGGAAAAGTTCTATTGCTATTTCGCGAGGCAATCCACATCGATGTAATGAAAGTGAAGGCCCTACGACAATGACAGAACGCCCCGAATAATCAACCCGTTTCCCAAGTAGAGTCTCACGAAATCTACCCTCTTTGCCTTCAATTATATCTGAAAACGACTTGTAAACCTTATTATGACCGTCTCTCATTGGTTGTCCGCGAATTCCATTATCAAAAAGTGTATCCACGGCTTCTTGTACCAATTTCTCCTGACACATTACTAATTCCCCTGGCGTAGATCTACTTGTTGTTAATAAATCGATAAGAGTATTGTTCCGATAGATAACTCTTCTATAGAGTTCATTAATATCCGAACTCATTAGTTTACCCCCATCTATCTGAATGATTGGTCTCAACTCGGGAGGAAGAACAGGTAATAGACATAAAACCATCCATTCTGGTTCTATATTTGTTCGAATAAAATGCTTAGCTAATTCCATGCGTCTAACCAAAAAATCCTTTCTTCTTCCAACTTTTCGATCTTCCCATTCATTACCCGTAGGCCTTTCTTCCCCTAATTCTTTCCATTCTACCAATGAATAATCTATAATAATTCGCAAATCTAGATCGGCTAATTGTTCTCGGATAGCACCTGCTCCAGTAGAAATTTCTCGATTTCGAAATGCATCGAAACCTTGGGTAGTAAAAAAAAGTGGGATGCTATATTTCCAGGATTGGATTTCATATTCGAATGAACCTCGTAATCGTAAGAAAGTAGGTTTTTTAGCTATGGGCCTAGCAAAAGAAAAATTTGGATAGGATCCTCATAGGATCTCCCCCTTTCAAAATCGGACGTGAAAGTTTCCTTTCATCCGGCTCAAATAGTTACACCAAATAAAGATAAAAAAGGGGGTTTCCACTTTCAAATTTTATAAAACCCCAAAAGATCTACTCCTTACTCAAGTTCCCAAAGAAGATCAAGCAACATTTCATTGATTCATTCTTCTTTTTATTTTATTAGATTTTCTGAATTCTTTATTCAATTAGTAATTATTGCATAAATAAAAAAAATAAATGTGAAATTCTTGAGTAGTCTACTTCCCTTCGAATGATGAATCCCCTTAC-------------TAAATTAAAGTAATAAAAGGAGTACCTTATAATTCATAAGGGATTTATTTGTCTATGTATCGTTCCATTCAATCTTTTAGGTCCCTACTTTTCCTCGACGGTTATGTCACGATGTCTTTAAAGCCTATATGCGATGGATAGACTCCTGCAACCATGACATATTTCCTTATTTGGAATTTCATTTCTTTTCTTTCTAAACGAAAAGGAATGGTTAATTTCACATAAAGAAATGAAGTCTTTTTTTTTTTCACGAGGTATAACATTTATTTATTACTGAATTGACCATAGACCAATTCCCCTTTTTACTTGTGATTATTGAACACACCCATAATTCTATTCTGAGTTTCATGTTACTTCTACCAAGAGACATGTCAAATCCAGGGCATCCTAATTCGATTGAATGGGATGACAGTTTCTCATTCTGCATTTGTAAAATCATAATTTTTATCAAATCACACATCGCAGTATACTAGGCCTTCTAATTCTTTAAGAGGCTTATCTAAAAGATTGGCGATATAACTAGGAAGACGTTTCAAATACCACACATGGGTTACGGGGCATGCTAGTTTGATGTAGCCCATTTGGTATCTTCGTATCCGAGAATCAACAAATTCGACCCCGCATTGTTCACAAAATTTCGGGTCTTCCTTGTCATTTCCGATTACTCGATAATTTCCACAAGCACAAATCCCACTTTTTATAGGCCCAAAAATTCTTTCACAAAATAATCCATCTTTTTCAGGTTTATTGGTTTTGTAATGAAAAGTGTAGGGTTTTGTCACCTCTCCAATTATTTCTCCATTAGGTAGGATTTTTTTGGCCCAAGCACTTATTTGTTGAGGAGAAACTGATCCAATTCGAAGTTGTTGATGTTTATACCGATCGATCATAGAAGAAAAATTCTGATTCATTCCGATTAAACGTCCTTCCTATTAATCTGGAAGTTCTTCTCAGATACAAGGAAATGATTCAATTCCAGAGCCAAGGATCGTAGTTCTCGAACGAGCAATCGAAAAGATTCTGGAGCATCCTCGGGTTTAGGTATTGGCCCTCCAACCATTGTAGTACCAAGTACTTCTTGACGAGCTCTAATATGATCAGATTTATAAGTAAGCATCTCTTGTAAAATATGAGCAACACCAAATCCCTCTAGAGCCCAAACTTCCATTTCTCCTACCCGCTGTCCCCCTTGCTTGGCCCTTCCTCTAAGGGGTTGTTGTGTAACAAGTGCATAATGTCCACTGCAACGTCCATGTATTTTATCATCAACTTGATGAATTAATTTCAAGATATAAGGCTTTCCTATTATAACAGGTTGCTCAAAAGGATCCCCCGTTCTTCCATCAAATATTCTGCTTTTTCCCGGATACTCGGGTTCAAATACCCATGGATTCGCTGTTTGCTTACTGGCTTCATATAATTCAGAAAAGACTAGTTTTCTCGAGGCCTCTTGTTCATATCTCTCATCAAAAGGTGCTATTCGATAATGTCTATCTAGCAACCCCCCCGCTAACCCGAGCGAGCATTCAAATATCTGTCCTACATTCATTCGTGAAGGTACTCCTAATGGGTTGAAGACCATATCAACAGGTCTTCCATCTTGCAAATAAGGCATATCTTGTCTAGGTAAAATTTTTGAAACGATACCTTTATTTCCATGCCTTCCAGCTACTTTATCACCCACTTTGATTTCACGTTTTTGTGAAATATATACACGAATCGTTTCTGGATTATAACTAGAACCCCCCTTTTTCTGGATCCATCTCACATCAATAACTCGACCTCTACCGCCTATAGGTAGTTTTAGACAAGTTTCCTTTGAAATGGATATCTGAATGCCAAGTATGGCTCGTAATAATCTATCTTCCGGAGCATACGATGATTCTTTCGCCATCTGAGGCGTTAATTTACCTACTAAAATATCGCCCGTCTCCACCCAAGACCCCAACATCACAATGCCATTTTTGTCTAAATTTCGGAGTAAATGGGCTTCTAGATGCGGTATTTCATTAGTGATTCTTTCAGGCCCGTGGCTTGTCACATGAGTATGAATTTCATATTTCCGTATGTGAAAAGAAGTATAAATATCCTCATATACCAGACGCTCGTTAATGAGTACTGCATCCTCAGAATTGTAACCTTCCCATGGCATATAAGCTACTAATATATTTTTTCCCAAAGCGAGTTCGCCGCCAACTGTAGCAGCACCATCCGCTAAAATCTGTCCCTTTTTAATACATTTACCTCGCGCAACTTGGGGTTTTTGATGCATACAAGTATTTTTGTTAGAACGTTGATATATAACTAATGGAATGCTTAAAGTATCTCTATTGCCCGATAAAATGATCTTCTCAGTATCGGTATAAATGATCTTTCCCTGATGTTCGGCTATAGTGGGAACCCCGGAATCTAGAGCCACTTGGCATTCCAACCCAGTTCCAACAATGCACTTTTCCGATCGAGAAAGCGGAACGGCTTGACGTTGCATATTAGAACTCATTAAAGCACGATTCGCATCATTATGCTCGATAAAAGGAATGAGGGAAGCTCCAATAGAAAAATATTGGAAGGGAAAAATACTTCGAAGATGAACCTGTTCCCACTCAATAGTCAAAAATTCTTGACGGTATCGAGCCGGAACAACCTGTTCTTCCTGACTACCTCGATTCAGTGCCAAAGAATTTCCCGCCGCTACCATATAGTATTCATCTATACTTGGTGATAAATAAAGCATTCGTACTTTTTTTGATCTCTCAGAGATTTCATAAAACGGACTTTCTAGAGATCCCCAATGACCAATCCTCGCATGAATTGCTAAGGATCCAATAAGTCCAACATTGATTCCTTCGGACGTATCTATAGGACAAATGCGTCCATAGTGACTAGGATGGATATCTCGTATCCGAAAACTAGCAGTTCGCCCTGTCAATCCTCCAGGGCCCAGATAACTCGCTTTTCTTCCATGAACTATTTGTGTCAATGGATTAGTTCGATCCAAAACTTGAGATAATGGGTGTAATCCGAAAAAGGATTCATAAGTAGTTGTTAATGTAGTGGAAGTTACCAAATTTTGAGGAGTCGGTATCAATTTATGCCTAATTGCTCCACACATAGTTCCTCTAACCATATTTTCTAAACGAACCAGGGCCAATCCGAATTGATCTTGTAAGAGATCCGCTACAGAACGAATACGTTTATTTTTCAAATGATTCATATCGTCAAGTATACCCATTCCGAACTTCATTCCAATCAAATGATCCGCAGCTGCCAATATATCTCGCGGTAACAAAAATGTAGTGTTCTGAGGTATATCAAGATTCAGTCTACGGTTCATATTTCGTCGACCAATTCTTCCTAATTCACATCTTTGTTGAAAGAATTTTTTTTGTAATTCCTTACATAAGGATTCAGAAAATACCGGATCTCCGCCTACACAAGCAAATTGTTGATAAAACTCCAAAATGGCATTTTCTTTTGACTTAATTTTTTTTTTTTCCTTATCTTTCAGGAAAGACAAGAAAATTTCAGGGTAACAAACATTCTCTAGAATTTCTCTTAGATTCAAGCCCATAGCTGATAATAGAACTAGAATAGATATTTTCTGTTTCCTACTCACACGAGCCCATATCCTTGCTTTTCTATCAATCTCTAATTCTAATCTTCCTCCCCAATCTGATATTATGGTGCCGGTATAGACCGAAATTCCGTTATGGTCCAATTCTGACCGGTAATAGATACCGGGGCTTTGCAATATTTGATTGATCACAATTCTGTATATTCCATTTACTATAGAAGTTCCCAGGGAATTCATTAGAGGAATGTTTCCAATAAAAATTGTTTGTTCTTGCATATCCCTACTGGTTTTCCAAATTAATCCCGCGGATACATATAATTCAGAAGAATATGTGAGTGATTCATATACAGCATCTCTTTCTTTTATCAACGGTTCTACCAATTGATATGTTTCCACAAATAATTGAAATTCAATTTCTTGATCTGTATCTTCAATCTTTGGAAACTTATAAAGTTCTTCTGTTAAGCCCTGATCAATGAACCTACAAAACCCTTCAAATTGTATCTGATTTAATCCGGGTATTGTAGAGATTTCCTCATTTCCACCCTCAAGCATTTTTTTGAATTTCCCGTTTATAGAAAAAAGATTCCATTATTTGCTCATTCCTCATCAAATCATATGGATCAATATAGCAATGATGGAATTTAATATTCTGTTTACTGAATCACATGAAATTTTACCTAATCGGAATTTGCAACAAATACAAACAGAAAAGAATTGATAAATTCCACTTAGACTTAGGGAGTTTTGTATAGAATATCAAAACAAAAAGTGATTCAATTTCTACCATTATTATGATATTTCGCATTCCAATCCAATTGAATACCATAAATGTATTCAGCATTTGATCTGTTCAATGAGATAACGACATAATAATCATAAACAACATAGAATTTCTTTTTTTAGCACTTAACTTTTTCGTGGATTCAAAAAAGAATTCGCAGAGAAGAAAGACATTTTTACCTATTTTTTTTTAGTCTAATTCGTAGAATATGTGAATGTAAAAATGTGTAAGTAATAAGTAAAAAGGCTTTTATTTATTAAACATGCACAGATATAACTAGAGCTATCTATATATACGTCCCCCTTTTTTATTATATTACAGCTTTAAGCTTTAGTCTTTATTCGGAACAGCACCTGCCGTGCTTTATCAAAATTTATCTTTTATAGATTCAATCTATCCAAAAAAAATTGTAAAAATTGAAGCACGATAATTTCCTGAAAATTACCGATAGACATCTTATACAGATAAGATACCTGATTAGATAATATTTGTGTAACAATTTATGTTTGTTATAGGGTTTACATATACCCATAATTGCTGTTATAATTGAAATTGATAAGGATTCTTTTTATTGAAAAAAAAAAATCAAAACTGATTAGTTATATATCAATTTGAATTTTCTTATATCATTATGGAAACGCAATTTTCGATTCAAATTCAAGAATCGTTCATGAATTTACAATCAATAGTTAATGGTTCAAATTTGTCCTGAATCTTTATTTTTCTTTTATGACTGAAAACCATATTTGTTTTCTTTTTCAATAGAAAAGGGAAAGAAAGTTTTTAGATATTCGCGATTTTTTTTAAGATACAATCAATCGAAGGGATTGATCCAATCCAAACAAAAAAGGAAGGGTTTCTTTTAGGAAAGGGATTAAAGAAAACGGGATTCAAAATAAAAAGTACAATAAAAAAAGAAGCAAAAGGGGAAATTTTGTCATATATTTTATATCGTTTTGGCGGCATGGCCGAGCGGTAAGGCGGGGGACTGCAAATCCTTTTTCCCCAGTTCAAATCCGGGTGTCGCCTAATCAACAAAAGAATCGAAATACTTTATTTTGTTTTGCTGATATAACTTTCCAAATTTTTTTTCCAGCAGAAGCAAGTAGAGGAAAAGGACTCTGGATACTTGCTTGATTCTAAGTATCTGGGGGGTTCTACTCTATAAAATGCTGTAAATACTTTCGCTAGGGTTTAGGAAAAGATTATAGTCGTCAAAAAGAACTGGTAAAGTTTGATATGATAGCCCTTCCACTACTAATGTAGTGTCTACTGACTGGGTCTTGAATTAGATTGGATAGCCGGACGGAGAATCTAATGAAATTTTTAGTTGCGGAGGAGCAGAAGATACTTATACATACTCATGAAAGTCTCTGAGTACTCTGACGTTCATTCAATAGTAATTCGGTTGAATGGCTAATTGGCTTTTACTTTAACTTAAATTTAAATTTATATATACTTTTAGTTTATATACTTTTACTTATTT-------------------------ATATATTAAATTATTTATATATTAAATATATTAAATTATTTATATATTAAAGTTTTAACTTAACTAAAGTACAAAAATAAATTTGAACTTTTCGATAATCTCGAGTCAAGAACGTAATAGGACGTCTTCGATTGGTTCATAGCGACAATCGAAGATGGTAAGATTGAGATAAAATAAAAGGGAAAAATCGAAAAGAAATAAAATAGGAGTATGCGATAGATAATGATCTAGCTTGATTCTATATTTTTATACTTTTGAATTAATGAAATGAAGGGCGACAAAAGAAAGAATAGGTCTTATTATTCTGACATATTATTAACATTCCTTTGATACTTTTGAGACTTCAAGGGCTGTCTCTGCCTATTTTGCTTGTACTTAATGTTTTCCGATTATACTAGAGATCTTTTAGTATAATCATTAGAACTTGGTCTAATTGGATTTGATTTATTGGATTGTTTCATCAATGGTGTTGGATCAGAACCCCCTTTTGACTCTGCGCTGGTAATTCTACTATTATTAGTAAACAATAATTGAATAATTCCTTCATAGAGATCGAGGACATAATTCACATGGATATAGTAAGTCTCGCTTGGGCTGCTTTAATGGTAGTCTTTACATTTTCCCTTTCACTCGTAGTATGGGGAAGAAGTGGACTCTAGAAGTACTACTAATTGAGTTTAGGAATCAAACTGTATCAATTTTTTTTTTATAGATCGTTCTGCAAAGACTTTTTTTTTTAATTCACTATTTCAATTTCAAAATTGAATTTCAAAAAATTTTCATTTCGAAGTTATATGTATTGGATTCTAGTGGAGTAATGTATTCTATAAATAACATATGAACTCTTTCAATCAAACAAATATTTCAATTATTCCTATATTCGTATTTCGAAAGTACTCCAAATGGTATGAAATCTTTTCCAATCGAATTCTTCATAAATTTTCTATATTGACAATGAGTAAGAACGAAAGCCTTTTATATACTTTACTTTTTTTTTGACTTTTTATTTGTTATTTTTTTCCGTCTTTCCTCTTCAAAGAGAAAAGAGTTCTGTTATTACATTACGTGGATACACTTTTTTACGGGAAACAACATAGACATAGTGGTTGTCCAAGGAGATACTACACATAAGAAAATATTGTCTTGGGCAAGTCACATATTGCGCACTTACCATTTGTTTTATTATTTTATAAATTTTATTTATGCTGGTCTTTTTTTCATTTCATATAATGGTTGAAGGGTTAAATTTAAGGGTTAAATTTGGTGAGGTTTATTAATCCTTTTCGAAATCCGAAGAAATTCCCATGGAACCTCTGGATACTCTGTCAACTGGTTAATCAATTACTTTTTTGTTGGAATGCTAACAAGAGGATTACTTGATTTTCTTTTATTATACCCATACCTCTTTTTCTTTCATTGATTTGATTCTTTTTTTCAATGGATATCGGAATTCATATTAAAAAAGATAAGAAATCTAGGAATTAGAATCGTAAGAGTAAGAGCTGTCTTTCGATTATTTCAAATTGCTTGGAATCAACACAAATCAAATAGAAATAGATGAAGCAAAGAAATAGAAAAGAAATAGGATTGGGACATGACACTATGTACATTCTATATGGAATTTATATCTAGATATATGAAGATAATAATGTCAATTGATATATATTAAATTAACCTGTATCGTCATACAGCAAACTTTATACAGTACAATAATAATACTAGTATGGTAGAAAAATCGTTTTCTACCATACTATCTAGTATCTCATAGAATACTACTGATTCTAGTTCGATGATTTCATTTAAAACGTGAAATTTGAATCCTTTTTATTTTATTTCTTCTCTTCAATCATTGATAAAAACTAAAAAGTCACAAGTTTAATTTAAATTAATCACTTTGACTTACTGTTTTTACGTATATTATAAGTAAAAAAGCAGTAGGAATTAGAATGAACAGTGCAGTAGCAATAAATGCGAGAATATTTACTTCCATAATTTCATCCTTTCGTTTTTCTTTAATTCGCAATAACTCGGGATTTAATCCCATAGAGATAGAGATAATAAATCTTTTGTCTGTAAATTCAATGAGATGAATTACATCGAGATATAATCGAATCGGATCAATATCATGAATAACAATATCTGACAAATTGATTCATCGTCAAGAATTGAATAATATAACATAGGAAGATCTTTTATCCATATCGAATTCCAAAGTCAATTTTGATACAATCAAAAACCCCTTTACTTTATTTATATTTTTCATTCTTTTCCACCTTTCTTTCTATAAACTAGCGCCCTCCTTGTACAATCATTTGATGAAGTATCATCTAACCGCTTTTACACTTATCATTGGTTCCAAACAATAGAAGAAATTAAAAAAATAAAAAGATAAAAAGAAAAGGGATTCCTGTTGGCAATGAAATTATACTCTTTGTACTTCCTTTCATAGAACAGAAAAATGGAAGATGAATTGCTGTATTTTTTTATTTTTATCGGATTTGGATCCATCGGGACTGACGGGGCTCGAACCCGCAGCTTCCGCCTTGACAGGGCGGTGCTCTGACCAATTGAACTACAATCCCAAGGAAATAACATAATAAAATAAGGCGTACAGTATACATATTCTTATGTTTTTATTCAAATACTTTCGATATGGATATGAACTTTAGCAAGAGAGGCAGTGATTACTAATAATCTTGTCGTTATTTCCAAATTAATTGGATAGTCAATCTTTCAATGAAAAAGGTCTTTTTTTTCTTTACTCTTTTCCTTAGACTTTACACTTCCAGATCTTGATATGAATATAGATCATTAGCAAGATCAAAACTTGTTGGAAAAAAGAAAAATAAATAGAGTAATAGCGATAGGGGTAAAGATATATCAATATCAGAGATTTTAACTTTTTTCTATTGGGATCGAGCATTTCTGGAGAACAACAAATGGCTTATATCATTTCATGGTGGATCGGCGAATTATTGGGCCGAGCTGGATTTGAACCAGCGTAGACATATTGCCAACGAATTTACAGTCCGTCCCCATTAACCGCTCGGGCATCGACCCGGGAAGAATCAATCCAGGCTTAGTGATAATCCACGATCAACTTCCTTTCGTAGTACCCTACCCCCAGGGGAAGTCGAATCCCCGCTGCCTCCTTGAAAGAGAGATGTCCTGAACCGCTAGACGATGGGGGCATACTTGCCCAACCGTCATCATACTATGATCATAGTATGAATAGTTTTTTGAAATTGTCAATATAATGGAATCGTATGACTCAATGCGAAGGATCTTTCTGTCTTTCACGATTATAGAGAATTCTTTGATTATTTATATTCCTGAATCGTTCATTCTAATCGACATTTTATAATTCCATAAATAAATCTATTTTCTTTTTTTCTTTAAATTTAGAATTTAAATAATATTTATTATTAATAATTTCAATAATTATTAATATTATTTAATTTTAAT------AAATCTTTTTTTTTTTTTCTTTTTTTTCTAAGAATTTGGTTTGGGGGACAAGCTGAATCGCTTTATTAATGATTTGATGAAATAGTTTGGATCTAGGTTGAATTGAATTGGTAGGTACCTGTATCAATCAAATGAATTTCGTTATGATGGCAATTAGAATCTGTCTTGAAACAATTCCTTGCATTGATTGATATTTATGAAATCAAATATCACTAAACCCTTTTTTTTTTACTTATACTTACATGTATATCCTATACTCATTATGTAAATCAAATTTATCGTTCCTGAATGAACCATTATACGTTTAAGATATATTATAACGTATACGATGTATTTATATACATATAATATGGATATAGACTAAACACATAGTGATTAGTGGCTTATTCAGGAATTGAATCAAATATGCCCTTTTAACTCAGTGGTAGAGTAACGCCATGGTAAGGCGTAAGTCATCGGTTCAAATCCGATAAGGGGCTTTGTTTTTTTCATAAAACTAGCACGGTAGTATTCATATTTGAAGGGAGAATAGAGATTTTATTAATATTTTTC------------TTTTTTACTTAATAAATAAGTAAGAAACCATATTAATTAATATTAATATATATAAATTATATATATAAATTATATTAATTTAATTAATTATAATTAATTATACTATTAATTATAGTATAGTAATTATAGTTATAAGGTTGAACATTTGCTATTATGTTTATAATAATCATATATTATATTTTAATATTATAATGAATAGTATTAAGTTTATACTGAAAAATAAGTAAGTTGTCTACTTAAATCTCCAAATATCTCTATTTTTTATTATTGCAATCAAATCAATTAGAAATCAACAAAAGAAAAAAGTAAGTGGACCTAACCCCTTGAATCATAACTATATCCACTATTCTGATATTAAAATTAAAAATTGGAACAGTGGAGCTTTTTTTTTTCATTTTCATATTTCTTTGGACTACGCGGTAATCTGTCGATATTGCCGATTAAATCTTCTTGTTCCTAGATGTTCTATAGGAATAAATTGCTATTCCCTTCCGTTACAAAAAAGGGTTTATTCCAAGTCACAACATAAAAGATGTTTTAACTATTTTTATTCTATTTTTATTCCAGAACACAAGACAAGATCAATTTATATCGTATTATTTATATCTTACAGACTTATATATA------------TAGTCTCATGTATCAAATATTTCATCTATATGGATGGATACGATATTTTTGTTCCGACAATGTGATGTAAAATGAAAATGGGTGCGAGAAAGGGCTTTCATTTTTCATTTATAGTCTCCTATTATTAGATTTTAATTTAATATTGTATTGAATTTCCGAATAGTAAATTTTTGAAAAGAAAATAAAAGAGTAAACTATAAAGTAATAAAATATATGATACTGAAATAGTTTAATACACATAGAAATTAGAAGAATACATAAAAATAAATTTTTTATATTAGAAACCCATTCGATATGAAGGGTACGAGAAATAAAATCATACATAAAAAATAGAAGCCTCGAACACTCTGAAAATGATATGAGGTGTTCGAAAATGGTTGAAGTATTTAATATAGGAGGATCACTATGACTATAGCCCTTGGTAAATTTACCAAAGACGAAAATGATTTATTTGATATTATGGATGACTGGTTACGTAGGGACCGTTTCGTTTTTGTAGGTTGGTCCGGTCTATTGCTCTTTCCTTGTGCCTATTTCGCTTTAGGAGGTTGGTTCACAGGTACAACCTTTGTAACTTCATGGTATACTCATGGATTAGCAAGTTCCTATTTGGAAGGATGCAACTTCTTAACTGCCGCAGTTTCTACTCCTGCTAATAGTTTAGCACACTCTTTGTTGTTACTATGGGGTCCTGAAGCACAAGGCGATTTTACTCGTTGGTGTCAATTAGGTGGTCTGTGGACTTTTGTTGCTCTCCACGGCGCTTTCGGACTAATAGGTTTCATGTTACGTCAATTTGAACTTGCTCGATCTGTTCAATTGCGACCTTATAATGCAATCGCATTCTCCGCTCCAATTGCTGTTTTTGTTTCTGTATTCCTGATTTATCCGTTAGGTCAGTCTGGTTGGTTCTTTGCGCCTAGTTTTGGTGTAGCAGCTATATTTCGATTCATCCTCTTTTTCCAAGGGTTTCATAATTGGACATTGAACCCATTTCATATGATGGGAGTTGCCGGGGTATTGGGCGCTGCTCTGCTATGTGCTATTCATGGTGCTACCGTAGAAAATACTTTATTTGAAGATGGTGATGGTGCAAATACATTCCGTGCTTTTAACCCAACTCAAGCTGAAGAAACTTATTCAATGGTCACCGCTAACCGCTTTTGGTCCCAAATCTTTGGGGTTGCTTTTTCCAATAAACGTTGGTTACATTTCTTTATGTTATTTGTACCAGTAACTGGTTTATGGATGAGTGCTCTTGGAGTAGTCGGTCTGGCTTTGAATCTACGTGCTTATGACTTCGTTTCTCAGGAAATCCGTGCAGCGGAAGATCCTGAATTTGAGACTTTCTACACCAAAAATATTCTCTTAAACGAGGGTATTCGTGCTTGGATGGCGGCTCAAGATCAGCCTCATGAAAACCTTATATTCCCTGAGGAGGTTCTACCCCGTGGAAACGCTCTTTAATGGAACTTTAGCTTTAGCTGGTCGTGACCAAGAAACCACTGGTTTCGCTTGGTGGGCCGGGAATGCCCGACTTATCAATTTATCCGGTAAACTGCTGGGGGCTCATGTAGCACATGCCGGATTAATCGTATTCTGGGCCGGAGCAATGAACTTATTTGAAGTGGCTCATTTCGTACCAGAGAAGCCTATGTATGAACAAGGATTAATTTTACTTCCCCACCTAGCTACTCTAGGTTGGGGGGTAGGGCCTGGCGGGGAGGTTCTAGACACCTTTCCATACTTTGTATCTGGAGTACTTCACTTAATTTCCTCTGCAGTATTGGGCTTTGGCGGTATTTATCATGCACTTCTGGGACCTGAGACTCTTGAAGAATCTTTTCCATTCTTCGGTTATGTATGGAAAGATAGAAATAAAATGACTACAATTTTGGGTATTCATTTAATCTTGTTAGGTATAGGTGCTTTTCTTCTAGTATTTAAGGCTCTTTATTTTGGGGGTGTATATGATACCTGGGCTCCGGGGGGGGGAGATGTAAGAAAAATTACCAATTTGACCCTTAGCCCAAGTATTGTATTTGGTTATTTACTAAAATCCCCCTTTGGTGGAGAGGGGTGGATTGTTAGTGTGGACGATTTGGAAGATATAATTGGAGGACATGTATGGTTAGGTTCCATTTGTATACTTGGTGGAATCTGGCATATCTTAACCAAACCCTTTGCATGGGCTCGCCGTGCACTTGTATGGTCTGGAGAGGCTTACTTGTCTTATAGTTTAGGTGCTTTATCCATTTTTGGTTTTGTTGCTTGTTGCTTTGTCTGGTTCAATAATACCGCCTATCCTAGTGAGTTTTACGGGCCCACTGGTCCAGAAGCTTCTCAAGCTCAAGCATTTACTTTTCTAGTTAGAGATCAACGTCTTGGAGCTAACGTGGGATCCGCTCAAGGACCTACTGGTTTAGGTAAATATCTAATGCGTTCCCCGACTGGGGAAGTTATTTTTGGAGGGGAAACCATGCGTTTTTGGGATCTACGAGCTCCATGGTTAGAACCTCTAAGGGGTCCCAATGGTTTGGACTTGAGTAGGCTGAAAAAAGACATACAGCCTTGGCAAGAACGGCGTTCTGCGGAATATATGACTCACGCTCCTTTAGGTTCTTTAAATTCCGTGGGTGGCGTAGCTACCGAGATCAATGCAGTCAATTATGTCTCTCCGAGAAGTTGGTTAGCTACCTCTCATTTTGTTCTAGGATTTTTCCTATTCGTAGGTCATTTATGGCACGCGGGAAGGGCTCGTGCAGCTGCAGCAGGATTTGAAAAAGGAATTGATCGTGATTTTGAACCTGTTCTTTCCATGACTCCTCTTAACTGAGACGGGAAATCCAATGCTTGAAGTAGGAATCAATTTGATTCCACCATACAACTTAGATATTAAGTTGGGTGGGTCAGGTCATATTTAAAGAGTATTCCTTTTTCCTTTCTTTTCAACTCATTTCTATCTAATATATATCTATTTTTTTTCTGGCTCGGCTATTCCACTTAGCCGAGCCATTCCCTTTATGATACTGAAAGGTCAAAATCTTTAAAATAAAATAAAGAAAAGAAAGAAATCTAGTCACTAAGAAAAAGGAGAGAGAGGGATTCGAACCCTCGATAGTTCTTTGTTTCGAACTATACCGGTTTTCAAGACCGGAGCTATCAACCACTCGGCCATCTCTCCGAAAGAAAATCTCTATTTTCTTTGTCCATCGAATAGAACATAACGATATAAGTTGATACCATTACTATCGATATAAAGATATCGAGTATGAATCTATAGGTCTATCTATCTGTATATATAGATGCATGATATAGCGTTCCCCTTTGTAAAGTAAAAAACTGTCCTCGATGGATTCGTGGTAAAATCCATCGACAATGCATTTTTTTTTACAATTTTTGACTGATAAAGAGATCAAATGATATATAATTCTTTTATTGGTAGATTGGAGGATTAGAAACATGACTATTGCTTTCCAATTGGCTGTTTTTGCATTAATTGCTACTTCATCAATCTTACTGATTAGTGTACCCGTTGTATTTGCTTCTCCTGATGGTTGGTCGGGTAATAAAAATGTTGTATTTTCTGGTACATCATTATGGATTGCATTAGTATTTATCGTAGGTATTCTTAATTCTCTTATCTCTTGAACCTATTGGTTCTAGATTCAAAAATGGCCCCTCCCCGAATTCTTTCAGGTTATGAGACACGTTAAAATTCAATATAAGTTATAAGTTCTTAAAATGCAAATAACGAAAAAAATT-CTAAAGATTAGCGGGAGGGGTTAAACTTATTGTATTTGTATCTTTGTTTTGTAAAATTTTGCAAATCAAATACAAAAAATCAAATACAAATAAAAAAGAAATATATAAATATTATGTAAATAGAAATAAATATGTATTATAATAATAATTATTAATTTATAAATTATTAATTTATAATAATAATTATTAATTATATAAATATTAATAAATATATAATTAATAATAAAATATTAAAATAAAATATTAAAAATTTAATAGAAATATGTACTAAAGTTGTACATTTAAATATTCATTATAAATTTTATATATACAAATGTTATATTATATAAAATTATATATAAACAAATATTATATATAAATTTGAATAGAAATAAAGAAATAAAATAAACATTTTATAAAATCAAAAAATATTTTAAAATAATATAAAACAAAAAAAAAAGAAATAAATAATATATATTAAAAAAAAGAATTTTGAATATATT-TTATTTTTAATATAG-AAAGAATAGAGAATATAAATAGAGAATATATAATAATATAATAATATATATAATAATATAAAGAATAGAATATATAATAATATAAAGAATAGAA-AATATAATAATATAAAGAATAGAAAATATAAAATCTATTCTATATTCTATTAGAATATAAAAATTTTCTATTCTAATAGAAAAATAGAAAAAATCTAATATAACAAAACAAATATAACAAAATATTAAAATATATATAATATTTAATATTAATTAAATTAATTAAAAATTAAATTAATTAAAAAAGAAATATATATTATATAATATATTTATAAAATAAGAATAAATAGAGAGTATTTGGCCTAGCTCTGCCCAAACAGGATTCATACATTGCGTATCACGAACAAAAAAAAAGTGCGGATATAGTCGAATGGTAAAATTTCTCTTTGCCAAGGAGAAGATGCGGGTTCGATTCCCGCTATCCGCCCAGGATAATAGGTTAATCTATTTAATTTAAATGTATTTAATTTAATAGGATAAAGGGTTAATTATAATTAATAGGATAAAGGATTAAGTATAGTTGATCACGATAGTCTATCGGTTCCATCCTCCCACCCTAAAAGAAAAACGGTAATTAATTACTAGTTAACAGAATGAAACTCAATTTTTTTGTCAAAAAAAGTTGCGGAGACGGGATTTGAACCCGTGACCTCAAGGTTATGAGCCTTGCGAGCTACCAAGCTGCTCTACCCCGCGTTGAAGAGAAGAACTGTGAACTAGTGGGCAAACAAGGATTGAATGGACCCCTTTACCATACTATACTGTACAAATAGGATATCCCATTTATACAGAATGGTAAAGGGGTCCTCTATGATCGATGATCATAGAAATAAATAGAAAAATGAAAATTAAGGGATTTTAGATTTTAATCCTTACCAACTTGATCTTGTTGCTCCGGGCAACAAACAGGCATGAACCATTTCACGAAGTGTGTGTCCGGATAGCCCAAAGTCCCGATAGTTAGCTCTCGGTCTTCCAGTCAAAAAACAACGTCGATGAAGGCGTATAGGTGCACTATTACGTGGTGGGGATTGTAACTTTCCATGAATTTCCCATTTCTCACTCAACGACGGAACTTTGCTTATTTCTTTTTTTGAGGATCGACGAATCAAATGATATTTTTGTTCCAATTTTTGCCTCTTCTTCTCCCTCTGAATCAAACTTTTTCTTGCCATAATAATTCAATTCCTATTAGTTTCAATGATACATACAAGTCGGATCCTAGATGTAGAAATATAAGAAGGCGGGTCCCTTCTCCATCAAAGGAAATGATATTATCAAGGCCACAACACATAAAATAAAAAATTAACCAAATTTTCCTGATGTAGAAGCAATCAAGAAAGCCGCATAAGTGAATATATAACCTACAGAAAAGTGGGCTAACCCGACCAATCTTGCTTGAACAATGGAAAGAGCCACCGGTTTATCTCTCCATCGAATCAAATTAGCCAAGGGTGTTCGTTCATGAGCCCATGCTAAAGTTTCAATCAATTCCTGCCAATATCCACGCCAGGAAATTAAGAACATAAATCCAGTAGCCCAAACAAGATGTCCAAATAAGAACATCCACGCCCAGACCGATAAACTATTCATACCGAAAGGGTTATATCCGTTGATAAGTTGTGAAGAGTTTAACCATAGATAATCCCTTAACCATCCCATCAAATAAGTGGAAGACTCATTAAACTGTGAAACGTTACCCTGCCACAATGTGATGTGCTTCCAATGCCAATAAAAAGTTACCCATCCAATGGTATTTAACATCCAAAAAACCGCCAAATAAAATGCGTCCCAAGCCGAAATATCACAAGTACCACCTCGTCCCGGACCATCGCAAGGAAAACTATAACCAAAATCCTTTTTATCTGGCATTAACTTGGAGCCACGTGCATCTAAAGCCCCCTTTACTAAGATCAATGTAGTTGTATGTAAACCTAGAGCAATAGCATGATGAACCAAGAAGTCTCCAGGTCCTATTGTTAAGAATAGTGAATTACTATTTTCATTAACAGCATTTAACCACCCGGGCAACCATATGCTTCGACCCGCATTGAATGCTGGACCATTCGTTGAGGATAAAAGTACATCGAACCCATATGAAGTTTTACCATGAGCAGATTGTATCCATTGGGCAAATATAGGTTCGATCAAGATTTGTTTTTCCGGAGTACCAAAAGCAAGCATGACATCATTATGAACATAAAGTCCCAAAGTATGGAACCCTAAAAAGAGGCTAGCCCAACTTAAATGGGATATGATAGCTTCTTTATGGTCTAACATTCTTGCCAATACATTATCCTCGTTCTGCTCCGGATTGTAATCTCTAATAAAAAATATAGCTCCATGAGCAAAAGCTCCTGTCATGATGAATCCTGCAATGTATTGGTGATGAGTATATAAAGCAGCTTGAGTAGTAAAGTCTTGTGCTATGAATGCATAAGCGGGTAAAGAATACATGTGTTGAGCGACCAAGGAAGTAATAACCCCTAAAGAGGCTAGAGCAAGACCTAATTGAAAATGAATCGAATTATTGATTGTGTCATAAAGACCTTTATGTCCACGCCCCAATCGCCCCCCCGGCGGAATATGTGCTTCTAAAAGAGTTTTGATACTGTGCCCAATCCCGAAATTAGTTCTATACATATGACCAGCAATAAGAAAAATAAATGCAATAGCTAAATGATGATGAGCAATATCGGTCAGCCATAAACTTTGCGTTTGTGGATGGAATCCCCCGAGAAGGGTTAGAATGGCAGTTCCTGCTCCTTGGGAGGTACCAAATAAATGACTACTTGAATCAGGGTTTTGAGCATAAAGATTCCACTGACCCGTAAAAAGTGGGCCTAATCCTTGGGGATGCGGCAATACGTCTAAGAAATTATTCCATCGAACGTATTCCCCCCTGGATCCAGGAATAGCAACATGAACTAAATGTCCTGTCCAAGCCAAGGAGCTTACTCCGAATAGCCCTGACAAATGATGATTGAGACGAGATTCGGCATTTTTAAACCACGAAACGCTCGGTTTCCATTTCGGTTGTAGGTGTAACCAACCCGCTATTAAAGATATGGCCGAAATAAATAATAGAAAAAGAGCTCCATTATAAAGATCTCCATTAGTACGTAAACCGATTGTATACCACCACTGATAAACACCAGAATAAGCGATATTCACTGGGCCAAGAGCACCCCCTCGAGTAAAAGCTTCCACAGCCGGTTGGCCAAAATGAGGATCCCAAATTGCATGAGCAATAGGTCTTACATGTAAGGGGTCCTGTACCCATGCCTCAAAGTTTCCTTGCCAAGCTACATGAAACAAATTTCCGGAAGTCCACAAAAAAATTATTGCTAATTGCCCGAAATGCGAGGCAAAAATATTCTGATAAAGACGTTCTTCAGTAATATCATCATGACTCTCGAAATCATGTGCGGTAGCAATACCAAACCAAATACGACGAGTAGTGGGGTCCTGAGCTAAGCCTTGGCTAAACCTTGGAAATCTTAATGCCATAATGCCTTTCAAATCCTCCTAGCCATTATCCTACTGCAATAATTCTTGCTAAGAAGAATGCCCATGTTGTGGCAATTCCACCCAGAAGGTAATGGGTTACTCCTACAGCACGTCCTTGGACAATGCTCAAGGCTCTAGGCTGAGTAGCAGGAGCAACCTTTAATTTATTATGAGCCCAAACGATGGATTCAATAAGTTCTTGCCAATAACCACGCCCGCTGAATAGAAACATTAGACTAAAAGCCCATACAAAGTGAGCACCTAGGAAAAAAAGGCCATATGCAGATAATGAAGAACCATAGGACTGAATTACCTGGGATGCCTGTGCCCATAAGAAATCGCGGAGCCACCCATTAATAGTAGTGGAACTCTGCGCAAAGTTTCCTCCCGTGATATGAGTTACCACTCCTTGATCACTTATATTACCCCAAACGTCTGACTGCATTTTCCAACTGAAATGGAATATTACGACTGAAATTGAATTATACATCCAGAATAGCCCTAAGAAGACATGATCCCAGGCAGATACTTGACATGTCCCCCCTCTTCCAGGTCCATCACAAGGGAAACGAAAACCTAGATTTGCTTTATCTGGTATCAAACGCGAGCTACGAGCAAATAGAACACCTTTCAGAAGTATCAATACCGTCACATGAATCGTAAATGCATGAATGTGATGGACCAAAAAATCTGCGGTTCCTAATGGAATAGGTAACAAAGCAACTTTGCCGCCCACTGCTACTAAATCACCACCTCCCCAAGTCAAACTGGTGCTTGTTGTTGCACCAGGGGCTGTTGCACCAGGTGCTAAAGCATGGGTGTTTTGTATCCATTGAGCAAAGACGGGTTGTAATTGTATAGCGGTATCTGAAAACATATCTTGGGGACGCCCTAAAGCGCTCATAGTATCATTATGAATATACAAACCAAAACTGTGAAAGCCTAAAAATATACATACCCAATTGAGATGTGATATGATTGCATCACGATGCCTAAGGACACGATCTAATAGATCGTTGTATCGAGTGGTTGGATCATAGTCTCTTACCATAAAAATGGCTGCATGCGCAGCAGCACCAACTATGAGAAATCCACCAATCCACATGTGATGTGTGAACAATGAAAGTTGTGTACCATAGTCAGTAGCTAGATATGGATAAGGGGGCATGGAATACATATGATGAGCTACAACAATGGTTAAAGAGCCCAACATAGCTAGGTTAAGAGATAATTGAGCATGCCATGACGTTGTTAGGATCTCATATAGGCCTTTATGGCCCTGGCCGGTAAATGGGCCTTTATGAGCCTCTAAAATATCTTTTATGCCATGACCAATGCCCCAGTTGGTCCTATACATGTGACCCGCTACCAGAAAAAGAATTGCAATAGCTAAATGATGGTGTGCAATATCGGTCAGCCAGAGACCCCCAGTTACTGGATCTAATCCTCCACGAAAAGTAAGAAATTCTGCATATTTTGACCAATTCAAGGTGAAAAATGGGGTTGCTCCCTCAGCAAAACTGGGATAAAGTTGAGCCAAAAGATCCCGATTCAAGATAAATTCATGAGGAAGTGGAATCTCTTTAGGATCTACTCCAGCATTTAGAAATTGATTAATCGGTAAAGATACATGTACTTGATGCCCCGCCCAAGAAAGAGACCCAAGTCCTAGCAGCCCTGCTAAATGGTGATTCAACATAGATTCTACATCTTGGAACCAAGCCAATTTTGGAGCAGCTTTGTGATAATGGAACCAACCAGCAAAAAGCATTAAGGCTGCAAAAACCAATGCACCAATTGCAGTACAATAGAGTTGTAATTCACTAGTTATTCCAGATGCTCGCCAAATCTGAAAAAAACCAGAGGTTATTTGTATTCCTCGGAAACCCCCGCCTACATCACCATTCAATATTTCTTGACCCACTATTGGCCAAACCACCTGGGCACTAGGTCTAATGTGAGTAGGATCGCTTAGCCATGCTTCATAATTGGAAAAACGAGCACCGTGGAAATACATACCACTCAGCCAAAGAAAGATGATGGAGAGTTGACCGAAATGAGCACTAAATACTTTTCGAGAGATCTCTTCTAAATCACTGGTTTGGCTATCAAAATCGTGAGCATCAGCGTGTAGGTTCCAGATCCAAGTGGTAGTATCAGGCCCCTTAGCTATTGTTCTTGAGAAATGACCCGGTCTGGCCCATTCCTCGAAAGAAGTTTTTATGGGATCCCTATCTACCAAAATTTTAACGTCTGGTTCCGGCGAACGAATAATCATTGAGTCCTCCTCTTTCCGGACAACACATACAAAGACAAAGAGACCCGCCAATAGTTAAGTAATTAGTGAAACTATGAGAAATGTTTAGACTTAGTTTTTTTATCTTCTATTTCTATCTAACATCTAACTATTTTCTTTAGTTATTCACTAGAGCAATTATGATCTGGAAGTCGATCCGAGGCAAGTGTTCGAATCTATTATGACATAGTCGTGAGGCGCTTAACGGACCTTTTTTAATCTTATAAAACTTTTTCTGGGTTTTGAATTGATGCCAATTTATTTTTCGGTAACCTAGTCTATTCATATCTCAATTTGAAGTTCCTAAAGAGATTTATGTCTTACGTAGAACATATTACTATATACTCTATTCCAAACTGCGTGAACAGTCATTACTAAGAAACATCCTAGTATTTCTATTTAGTCATTCGAAGTTCTCTTTTATTAGTTTTAATAGCCGAAAAGAAATATATTTTTTTATTTTATCTGTATATTGTTTATCCCTACGAAATACCAGACGAAATAGAACGATTTTAGAAAGGATATAATGAAATTTTGTGATTGAGTTCTTCCCAGAGAAAGGATCTGTTTTATTTGATTGATAGATACAACAAACAATTAATTATAACAAATATATGATTATAACAAATATAAAAATTCTAAACTTAAATTAAATAATATTAAATTTAAATATAAATATTATTAAATAATATCATAGATAATATCATAGTAATATATAGTAATTAATAAAATATTCTTATTCGAAACGCCCTGTGATCTTCAACCAATTCTGCGCTTCAATATAATTACCAGGAGTAAGCGCTAGAGCTTGTTTCCAATATTCGGCAGCTTGATCGAACCAAGCTTCCGCAATTTCAGAATCTCCTTGTCGAATGGCCTGTTCTCCCCGGTCAGAATAGGTGGGTAAATTCCTTCCCTTAGAACCGTACTTGAGAGTTTCCGACCTCATACGGCTCAGCAGTCAAGTTCTCAAGTTCTTTTGGTGTCCCTTTTTTTAATCTACCATATCTAATTGAATGAGATTGCTCGTGGATCTATCCCATTTTTTCTCTCGAGTTAACCAAAAGAAAAAGAGGTTGGTTATGGTTATAAGTTTCAAACTTGAATTTTACTTACTAATTTAATCAGTTTTCTCTTTTCTCCCACCTTCATAAAGCGCATAGGCATTTCCACTATCATTAGAGTTTTCTAAAAAGGTAACTATCTCGGTTTCATATATGAATTTCTATAGAATCTGTGAAAAAGCCTTTCCCTTCTAATTACTAATTAGAAGTAATTAGAAGAAGGAAAAGGCTTACTATCTTTGGGATCTGATGCTACACCGCTGCTCAATACCTTAGGGGATCAACTCTATTACATAAGTTGATTCCTAACTTTTATCTCATATCATGACATAAATAAGCAGTCCTTATTGTATCGGCCCAAAACCTCACGAATTGATCTTTACGGCGCTTCCTCTATCAATTAGATCCTTTATCCATAGAATTATCTAGGCATACCTATTTCTTCCTATTTCAAATTCTAAAATTCTATGAAGTTTATTTCTTTGCTACAGCTGATAAAAATCGTTGTTTTGGACGATAGATATGTAGAAAGCCTATTTTTTCTAGTATTTATTAACAGATTTGTTCTTTTTTTCCCTTTCTATAGTGGAGATAGTCGCACGTAATGACAGATCACGGCCATATTATTAAAAGCTTGTGGTAAGAATGGGTTTCGCTCTAGTGCACGAAAATAATATTCCAAAGCTTTCGTATGTTCTCCGTTTCTTGTGTGGATAAGGCCTATGTTATAGAGTATATAACTTCGATCATAGGGATCAATTTCTAGTCGCATAGCTTCATAATAATTCTGTAAAGCTTCTGCATAATTTCCTTCGGATTGAGCGGACATCCGTTACGGTCGTCATTCGATTTAAAGAATCTCCGTTTCAGAACCGTACATGAGATTTTCATCTCATACGGCTCCTCCTTTATGTACATAATCAGAATAATACATGGAATCAAAAAAGATTTAAATATTCTCATTATAAACTGAGCGGGGCTAGTGTTTTTACAAAAAATCTCTAGCCAACCTTCTTGTAAAAGATCTTTCCTTAACATCTAGTATGTTGGTACTAGATAAAATAAAAAAAGGGTGACTCCAGCAATTTCTTTGTCTTAAACGCATCTTAATTTTCAGGAATAAGTCACTTCAACAGTCTTAGATGGTTATACGGGTATCCAAAACACGAACGAGATGGATGTTTGTTGTCCCAACCATTCTTGTTAATCCCGATCCTGATAAGGAAAAGGGATAATTTATAACAAAGTTTTCGTGTTGTTGATTCCTAGGAGTAGTGCCTCTTCCTCTATGCCTCCTATTGGTACTAGTGGAGTAAGTTTGACCTAACCCATAGGTGTAACCTTTCGCTCAATACTCTAGAATCGACAATTGAAGCATTTGAGGTTGCATTAATCGGGGATACACGACAGAAGGGCTTGTTTTATTTACAAACTTCACCTTCAACAAGCGTAAATTTATTTCAATAATCTTTTTCTTTCTATCCTGAATAATAAAATAAAATAATGTGTCTTTCTACTAAGAAGACTAAGAGTGGTAAAAAATATAAATAAAATAAATAACTAAATTAAATTAAAATAAATTACTAAATTTAATTTAAAATTCTAAAATAAAGAAAAATTTAAAATAAATAAATCAAAAATACAATAATCAAATCGCACCATCTCTGTAATAGGCGAATGCCTCTTTCTCGCCCGAAGTTGTCGGAATTATTCGTAATAAGATATTGGCTACAATTGAAAAGGTCTTATCAATAAAATTTCCATTTATTCGAGATCTAGACATAGGCAGAAATTCATTCTATAATTTCTTTTAATTACCTTTCGTGAGAAAAAAATCCCACAAACAACGGAATTTTACAATTTACAATACGAAATAACATAAAAACACACTCAGTAAAATTAAAATTAAACTTCTATTCACAAATTGTTTCTTTTTGACAGGAATCAACAAAAACTAAGAAATATTTGAAGCCGATTGGATTTCATCCAAATGTAAATTAAAATTAAATATAAAATATAGTAGTATAAGAATATAGGAAACTATTCCGATTTCATCAAAGTTGAAGAATCAACGAATTTATCCTAATCTGTAGGATAATTCGAAAAGTTTTGAAAAGTTTTGATTGAATTATGATCCAAAGAGGAAAAAGAAAAGAATCGAATAATCGTTCAATGATGGATGAAAATAGAATAATAAATAATAGTCTAAACTAAATAAAATCATGATCATCATGATCTAAGGGTAGCCATTAAACATAGTCTAAAAAAATGGATCAATCGGTGGAGTCGTTCCAATTCAGGGATTTAATTCGGTATAAATATTCGAAAATAAAGAATAAAGTCGGGAGTGCTATCTTTGTGAACATGAATAGATATCTTATATTTATTGTTTTAAACATTTTGTCCCACAAAATTATCTTTATCCCCAGCCTCCAATAAGGGTTTGGCAAAGTTTTTCTATTTTTATAGTTAAAATAGAGTGTACGCACCTACCCAAAAACCTAATATGAATCACTATTCATTCGGTTTATGAACCGGAATCATTACGTAGGAGAGATGGCCGAGTGGTTGAAGGCGTAACATTGGAACTGTTATGTAGGCTTTTGTTTACCGAGGGTTCGAATCCCTCTCTTTCCGTACTCTTCACCTAATTCACCAATGTTATTGATCGCAATATATCAAATCAAATAACAATGGACACCATTATTCCAAAAGTTAGACCTTTCTTTGATATGGCTTCTCTATTCCTAATTTCTGTGGTATGGATTATACTGGAAAGAATGGACAAGGAATGAAAATCTCCCTATCAATCTATGATACATGAATCTACGATACATGAGTGGGAACAAATCCCCGGATAAAAAGCCTTAATGGGGGTCTCTTTTCTTTATACTTTAGATAATATAGGTGAAGGGGGAGGGCAAAATTGTCCGAATCCCTGTTATTTTAGTTATGTTTAAGTCTGACGAGAATAATATTCTACAACTAGCAATTCATTTATTTTCAAACCGACGCATTTACTATCTATTATTTGATTGACTGATCCTTTATATTGGAATGGGTGAAGACTCAAATGTTTTGGCAATTCCTCACGGGAGGATGAATCAAGATAATTTTGAACCAGAGACTTAGATTTTTGTTCATCTTTCACTCTAATAATATCTCGGGGTTTGCAGCGATAACTTGGTATATCTACTATACGACCATTAACTAAAATATGTCTATGGTTAACCAATTGCCGGGCTTGAGGAATAGTTGAAGCCATACCTAATCGAAAAAGGATGTTATCCAACCGCATTTCAAGTAATTGTAGTAAAACTTGACCTGTTGACCCTTTTGCTTTTCCGGCTATACGAACGTATTTAAGTAATTGTTGTTCTGTAAGACCATAATGAAAGCGCAATTTTTGTTTTTCTTCTAAACGAATACGATATTGAGATTTTTTACCGGGGCGTAATTGGTTTCTAAGATTGCTTCCAGCTCTAGGCTTTTTACTAGTTAGTCCCGGTAAAGCCCCCAGACGACGTATTTTTTTGAAACGAGGCCCTCTGTAACGCGACATAAAGACTCCTTATGAAGTTGCATAAACCTAAATGAAATTAAACTAAACTAAATGATAAAAATGAAAAATATAATTTAAATTAAAAATAAGAAATTAATCGAAATTTATTGAAGTATTTATTGTAGTACAAAGAATAATTCGAAAGAATAATTAGATGAATTGTATATCAATATCCGGGTCTTAACTTAATATATTATATATTATATTAATATATTATATATAATATATAGAATATAATATATCGTATTAAAATTAATATAAATATAAAATAGAAAATATAAAATTTGAAGGGTTCTTCTCTTGATTGATTTGGTCTACATAGATCAAACTCCTACAATCTTTTTTAATAATTGGAAGTTCTTATGAAATAACGGATCGATGCCCTTTGGGAAAGGGGGAAGAAGCCTTTTCAATTTCTTTGATTTCATATTATC--------------------AACTATATAAATATAAATAAATAAAATAATAAGGATCAAACATATGGAGAAAAGCCAGCTATCGGAGTCGAACCGATGACCCTCGCATTACAAATGCGATGCTCTAACCTCTGAGCTAAGCGGGCTCGCATAACATAAATTGTACACACATAGGAATTTAGTAAACTACTGGAATCTTAAATCTTAGCTATTAAATGTTCATTCTTAACTCTTCCCAATTACTATAAATATAGAATAATTTATATTAATTTAATATAAAAACCATATAATAGAATTTCAAAAAAATATTGGATATTTGAATATTATAGAATAGAACATAACAATTAATATACCGATTAATATAGCAATATATAATTTTGATCTATATATCAATATCATAGCAAATAGATGATTATCAATAATCAATATCTTAATTAGATAGTCAATTTTTTTTTTTTTTTACTAATATAATTCTATTTTCTATTTCTTTAATATTAAACTAGTTTATTACTATTAAATTACTATATAAACTATTAATTTCTATTAATTTATTACATAAAATTTATTACATAAAATATTTTAATTTTCTATACATTTAGAATTTTAAAAGTTAAAAAGAATCTAGTAATTAAAGTAAAATCTTATTCTATTATTCTATATATATATATATATATATATATATAGAAGAACATATAATTAATACATATTAATTACATTATATTAAATTATCCATTCTAATATTCGAAATAAATTCATTCTAAATTTAATTATTCAAAAAAAAGGAATTATTAGTTATAGCCATTAGATTCGTTATGGTTATTAATATTATATTAAATAGATTCCCTTTTAGTTATAGTTATTTTAAATTCGCAAAGATAAGACAAAAACAAAAGAATCGACCGTTCAAGTATTCAAAATTGTACGCTAAAAACGATATAAATAGGGAAATGTATGTATATGTAAAATATATATTTAAGTAGAATTATAATATAGGTGTAATAATACTCTATATTTATATAATAATAATATATTATTAAGTATACTATATTATGTGATATGTATCCATCTATATTATATATTGATTTGTGAATAGAGAAATAATAGATTCTAATTGGACCAAATATGAGTTTGCGAGAGAGATGAAAGAAGATAGACAAGAAATCCAAATATAAGAAAACAGTTTTCAATATGAGAACCGCTATCTAATGAATTCAACAGTTCCATCATAATATAAATGAAATAAAAAGGAAAAAGGGTATCATAATGAGATCCTAATCACAAAAGGGGGGATATGGCGAAATTGGTAGACGCTACGGACTTAATTGAATTGAGCCTTGGTATGGAAACCTACCAAGTGATAACTTTCAAATTCAGAGAAACCCTGGAATTAAAAATGGGCAATCCTGAGCCAAATCCGGTTTTCTGAAAACAAACAAGGGTTCAGAAAGCGATAATAAAAAAGGATAGGTGCAGAGACTCAATGGAAGCTGTTCTAACAAATCGAGTTGGCTGCAGTGCGTTAGTAAAGGAATCACTCCAGAAAGGATGAAGAATAAAACTCTATACGTATACGTACTGAAATACTATCTTCAAATGATTAATGACAACACAAATCCGTATTTCTTTTAATTTTCATGAAAAATGAAAGAATTGTTGTGAATCAATTATAAGTTGAAAAAAGAATCAAATATTCATTGATCAAATCAGTTACTCCATCAAAATCTGATAGATCTTTTGAAGAATTGATTAATCGGACGAGAATAAAGATAGAGTCCCATTCTACATGTCAATATCGACAACAATGAAATTTATAGTAAGAGGAAAATCCGTCGACTTTAAAAATCGTGAGGGTTCAAGTCCCTCTATCCCCAAAAAGGTCCATCTGATTCCCTAATTATTTATCCTACCTTCTCATTTCGTTAGCGGTTCAAAATTAGTTATCTTTCTCGTTCATTCTAATTCTACAAACGTATCTGAGCGAAAGTTTTTTTCTTATCACAAGCCTTGTGATATAGATGAAACACGTACAAATGAACATCTTTGAGAAAGGAATCCCAATGTTAAATTTGAATAATTAAAAATTCATTTTATTACTCGTACTGTACTGAAACTTACAAAGTCTTTTTTTTGAAGATCCAAGAAATTCCACCAGGACCTGGATAAGACTTTCCAATCCTCCTTTCGTCTTTTTAATTGACATAGACCCAAGTCCTCTATTAAAATGAGGATGGTGCGTGAGGAATGGTCGGGATAGCTCAGCTGGTAGAGCAGAGGACTGAAAATCCTCGTGTCACCAGTTCAAATCTGGTTCCTGGCACATGAGCAATTTGTATGAGTATCTATTCTACAAATTAATTGATATGGGTCGACATACATATTCATTAAATAATATAAATCATGATACATATTTATCCATCTAAATATATGGGGATGTACTTATTCTATTTATAGAATAAAATAGTTAAAGATGAGTAAAGAGTCTATACTTTTTTTTATATGTATAAAAAATATGTAAAAGAAAATATTAATACTTCATCTTCATACATATTACAAAAGGTAAATTGGCTGGTTGAAAAACCTAAAAGTCTAGTCTAGGGGAGTTGAAGGGTGCGAATAGACAAGATTCATCTCCGATACATTACAAATAAATAGAATCTGATCCCCTTTCATTTCTTTCTATTTTCTTTTCATATTTTATTTCTTTATTTCCTCCTATGTGACTTTCTGGAGCCCATCTAAATGACGTGCGCGGTACATAGTTCGGCATCATGAACTCTTTGAGTTTCAGCCTATTGACTGGGCTTATCCCTTCAAAATCAGAAAATCTTAATGAATCTCTCTAATTGTATTGTCTTTTTTTTTTTTATTTATTTCCTTTATTCATTATTTATTTTATTTAGCTTATCCATAATATGTTAATGAGACTTCATCTCTTTGAATATCTAGAGTTGTAGTTGTGGTAGAAGTGAAGATTATTTTCTGATTATTCAATGAGCATCTTGTATTTCATAAAAATTAGGGGCAATATAATCCTTACGTAAAGGCCATCCTATCCAGCTTTCAGGCATTAAGATACGTTTCAGACGTGGATGATTCTTATAAGAGATTCCCAACATATCATAAGATTCTCTTTCTTGAAAATCCGCACTTTTCCAAATCCAGAAAACAGACGGAATTCTAGGATTCCTCCTTGGGGCAAATACTTTTATGCATACTTCTTCCGGTTGATCTATACCATACTCTATTCTCGTAAGATGATATACACTGGCTAACAGTCCGCCCGGTGCTACATCATAGGCACATTGGGAACGTAGATAATTGTAACCATATACATATAAAATGACAGCAATGGAATGCCAATCCTCGGGCTTTATTTGTAACGTCTCTATTCCTTGGTAATCGAACCCCAAAGATCTATGAACTAGCCCATGTTTGATTAACCAAACAGACAAACGACCCTGCATCTTTTTTCTCTCTCCCGCATTTTTATTTGTATTTATTTGTATAAGTATTATAAGCTAATTATTTCACATTTACGATAAAATTTCTGAAGATTGACTCGCTGTTTGTTATTCTGTACTTGTACAAAAGGATCTTGTCTAATTCACTAATTCGTGAGAAGATACTGAACTTTTGTATTCGAAAAATGTTTCAGTGGGGATCTCTGAAGTAGATGGTGATTGATACAGTAATCCTTGATTATAATTTCCAGTATGAGTACTGCGTCCAACACGAAACTTGTGGCTGGTAGTAAAACACCGATTCTCCTGTTGAGATCTAATTCGATCTTCATAGATTTCTCGAGATATTTTCTTACGAAGTTTTGTTATAGCATCTATAACTGCCTCCGGTTTAGGTGGACATCCCGGCAAATAAACATCCACAGGAATTAGCTTATCGACCCCCCGAACAGTACTATAAGAATCGGTACTGAACATCCCCCCCGTTATTGTACATGCTCCCATAGCAATAACATATTTCGGTTCCGGCATTTGTTCATATAATCTCACTAAAGAAGGAGCCATTTTCATTGTTACTGTGCCCGCTGTTAGAATTAGGTCTGCCTGTCTAGGACTAGATCTTGGCACCAGTCCATAACGATCAAAGTCGAATCGTGAGCCTATTAATGAAGCAAATTCAATAAAGCAACAACTGGTACCATAGAGAAGCGGCCATAAACTGGAGAGTCTTGACCAATTTGAAAGATCACTTGATGTAGTTGAAATGACTGAATTTTGGGTTGTTCGATCAAGTAAGGGAAACTCAATAATGGAATTCATAACTGTCTCAATGTTATCTTTTTTATTGTCGGATGAATATTCAAGAGCTAAGACCATTCCAATGCTCCTTTTCGCCATGCATAAATTGAACCAACAATTAGGATAAGTACGAAAATTAAAGCTTCTATAAATACGGATACCCCCAATATATCGAAACTCATTGCCCATGGATAAAGAAAAACTGTTTCAACATCAAAAACAACAAAAACTAAAGCAAACATATAATAACAGATTCGAAATTGTAACCAAGCATCCCCCATTGGTTCTATTCCCGATTCATAACTAGAAAGTTTTTCTGGTCCTTTGCTAATCGGGGCTAAAACTCCGGAAATTATAAATGCAAAAATAGGAATAACACTTGATATTATTAAAAATGCCCAGAAAATATCATATTCATAAAGCAGAAACATAGACGTACTCCCATTAATGTAATGTGGAAAATATACCAGAGTAGTCAATCCGAATTGGAATTAATTGTCAAGTCATCCATAACTGTTTAATCAAAATAAGCGTTCATTTTGATCAAATCGCTTAGTTTCGTTTATTTGTTGCTGTATATGTTTTGTTTCAAGATTCTCTACATCCACTAGAATTTCATTTCTATTCCATTTACTTCGATTTTATTTGATTTTATTTCGATAGAGATATAATAAATCTAAGTATAAGTATATATTCCTCTTATACAAATAAGACTCTTTCGTTTTTGCCGCATTTCAGATTATCTCTATCTCTAAAGAATT-AAAAAAAAAAGGTTTACAAGATTTATAAATAAAATTCTCATTTTTTTTTTTTTAATTTTTTGTTTTGACTTTATTTCTTTTATTTTTTATTTTATAGGTATAGGGTTATTCTTTTTTTTTTTTATAGGGCTATACGGACTCGAACCGTAGACCTTCTCGATAAAACAGACCAAACTTATTATTATCAAACTGATTTGAACTGTTTCAAAGACCCAACATGCATCTTTTTGCATTGGGCTTCTTCGTTAACCGATAGAAATATCGGTTAGTCTACCATATTTTTTCTTAATATAAAGATAAAAAGATATATAAAGATAAAAAGATGGCTCTATGTGCTCTGATTTATTATGTGAATTCCAATCCAGGAGCACTACCAAAGTGTTTCAAAGAAGGATTATCCTGACGTAGGTCTGCTTTTGGCCTAGATCAACTTAAGTTAAATGGAGTCTCTATCGCTCTGCTTAAATCAAATATGAAACTTTATACACCTTAAAGTTCATAAGATAGAACGAAAAGATAATCTTTTTGAGGTCCTTATACTCATTAGGCTTAGCATTGAATAAATAGGGTATTCACCTTATCAATATCTCAAATCAATGATGGGTTCTATATTGGCGCCCATTTAGGCACCCGAATTGGACCAAACCATTTGTCAGGCTATTGTTCTCTTCTTTTGTTCCCAAAAAGCATAGAGTAAGACATCAATTGCTCAATAAGATCAAATCTTTTGATTACATGATGGACTCCTTTGAAAAACATTGGCGCGCGTGTAAACGAGGTGCTCTACCTAACTGAGCTATAGCCCTTATGCTTGTGATACATATTTTATCATGTAGATAATTTCTTGTCAAGATGAATATTCCATGATAAAATATCATATCTCTTTGATTGGTATTGCTTATAAGTAATATTCAATTTATAATCTATCTATGTGATATATCCCCATTTGTTTTTCTTTGTGATGATAAATGACCTACTTAACTCAGTGGTTAGAGTATTGCTTTCATACGGCGAGAGTCATTGGTTCAAATCCAATAGTAGGTAGAACTTGTTAGATAGCAGCCTCAATAGTATATAATGAGTTTTTCTACTCATTCGCTTTTATTGATTTTGTATATTTTTTATCCTAACTCTATTGAATTTTAAAATTTCAAATTATTTCCTTGCATTAGAATTCGATTCTACTTGATTGGATTTGATTCTTATTCAATTTTCATTTTAATCGGCAGAAGCAAAATAAGGTGGATAAAGAGAAGTTCTCTTTATCCACCTTATTTTGCTTATTCGGACACACCAACTAGTTACGACATCATATTGATAGCCTCTACTCGTGTCCTAGCTCGTCTGAGAGCTAGATTTGCCTCAATTGTTTGTCTCTTGCCTTCAGCTTTACTCAAGTTAGCCTCCGCCATTTCAAGAGTTTGCTGAGCTTCTTGTGGATCAATGTCACTACCCTTCTCCGCATCATTTACTAAAACAGCGATCTCATTATTCCCTATTCTAGCAAAACCGCCCATCAGAGCCATCGTTAACCATTGGTCATTAAGGCGTATTCTCAAAATACCGATATCTACGGCTGTGGCAATAGGCGCGTGATTTGGTAATATGCCAATTTGTCCACTATTAGTAGATAAAATTATTTCTTTCACTTCCGAATTCCAAACAATTCGATTCGGGGTCAGTACACAAAGATTTAAGGTCATTTCTTCAATTTGTTCTCCATTTCTAAGTTCGTAGCCTTCGCAGTAGCTTCATCAATGTTACCTACCAAATAAAAAGCCTGTTCAGGAAGACCATCTAATTCTCCAGAAAGGATCAATTTAAACCCTCTAATTGTTTCGGCTAGACCAACATATTTCCCTGGGGAACCGGTAAATACTTCTGCTACAAAAAAAGGTTGTGACAGGAAACGCTCAATTTTTCGTGCTCTTGCTACGGTTAAGCGATCTTCTTCGGATAATTCGTCCAACCCAAGGATAGCTATAATGTCCTGAAGTTCTTTGTAACGTTGTAAAGTTTGTTTAACTCTTTGCGCAGTTTCATAATGTTCGTCACCAACAATCCGAGGTTGGAGCATAGTTGACGTTGAATCTAAAGGATCTACTGCTGGATAGATGCCTTTGGCGGCCAATCCTCTTGATAGTACGGTAGTAGCATCTAAATGTGCAAATGTCGTGGCCGGAGCTGGATCGGTCAAATCGTCCGCAGGTACATAAACTGCTTGAATAGAAGTTATGGACCCCTCTTTGGTAGAAGTAATTCTTTCTTGTAAAGAACCCATTTCGGTACTAAGAGTGGGTTGATAACCCACAGCAGAAGGCATTCTACCCAATAAGGCGGATACTTCGGATCCCGCTTGGACAAAACGAAAGATATTGTCGATAAATAGAAGTACGTCTTGTTCATTAACATCTCTAAAATACTCCGCCATAGTTAGGGCAGTTAAACCAACTCTCATACGAGCCCCCGGCGGTTCATTCATCTGACCGTAGACTAGAGCCACTTTTGATTCTGCAATATTTTGTTCATTAATTACGCCGGATTCTTTCATTTCCATGTAAAGATCATTTCCTTCACGGGTACGCTCACCTACTCCGCCAAATACGGATACACCTCCATGAGCTTTGGCAATGTTGTTGATCAATTCCATAATGAGTACAGTTTTACCTACTCCAGCCCCCCCGAATAGTCCTATTTTTCCTCCACGTCGATAAGGGGCTAAAAGATCTACTACTTTAATTCCTGTTTCAAAAATAGATAATTTTGTATCTAATTGTATAAAGGCAGGCGCAGATCTATGAATAGGAGATGTTGTGCGAGTATCTACAGGACCTAAATTATCAATGGGCTCTCCAAGCACGTTGAAAATTCGTCCTAGCGTCGCTCCGCCGACTGGAACACTTAAAGGAGCTCCTGTGTCAATCACTTCCATTCCTCTCATTAGACCATCTGTAGCACTCATAGCTACAGCTCTAACTCGATTATTTCCTAATAATTGCTGTACTTCACAAGTCACATTAATTTGTTGACCAACAGTATCTCGACCCTTAACTACCAGAGCGTTGTAAATATTAGGCATCTTGCCCGGCGGAAAAGCTACATCCAGTACCGGACCAATGATTTGAGCAATACGCCCCAGGTCTTTTTTTTCAAGCGCGGGAACCCCAGGACTAGAAGTAGTAGGATTTATTCTCATAAAAAAATATGTTGAAATTTTTTGCGAAAAATTATTGAAATCAAAAATAAATGTTGGATAGCAAAGTAAGTTAAGTTGATCGGTTAATTCAATTAAGAAATAGGCGTTAGCACTCGATTTCGTTGGTAACAAACATCCAACTAAATTCAATTGTTTACTTATTCAATTTAAGTGAGTGAATTTTCAAGTTCAACCAAAACCCATTAAACCCCATTTTCAAAATAAAGCATCAAGTGGATGAATAAAAATCGTGAGAAAGCCTTTCATTCGCCTATCATTAATAGACAATACCATGCATATTATCTATATCTATGGAATTCGAACCTAAACTCCATTTACCCTTTCTCATCGGCTCTTATTTCCTATTTCAACATATTGATTTAGGCCTAGGCTATTATC-TTTTTTTTCTTTTTTATATCTATATACAACATATATTACTGTCAAGGGCGAATTTCTTAGATATTGCGATTCAAAAAAAGGGGTAAGAGATTAGAAACTTGAAAAACAAGGATTGGGTTGCGCTATACATATGAAAGAGTATACAATAATGATGTATTTGGCGAATCAAATACCACGGTCTAATAACGAACCGTTCTGATCAGTTGATAATATTAGTTGATAATTTTGTGAAAGATTCCTATGAAAGGTTTGATTAACTACTAATTCATGTCGAGTAGACCTTGTTATTGCGAGAATTCTTAATTCATGAGTTGTAGGGAGGGACTTATGTCACCACAAACAGAGACTAAAGCAAGTGTTGGATTCAAAGCTGGTGTTAAAGATTATAAATTGACTTATTACACTCCTGAATATGAAGTCAAAGATACTGATATCTTGGCAGCATTTCGAGTAACTCCTCAACCTGGAGTTCCCCCTGAAGAAGCAGGGGCTGCGGTAGCTGCTGAATCTTCTACTGGTACATGGACAACTGTATGGACTGACGGGCTTACCAGTCTTGATCGCTACAAAGGTCGATGCTACAACATCGAGCCCGTTGCTGGAGAAGAAAGTCAATTTATTGCTTATGTAGCTTACCCTTTAGACCTTTTTGAAGAAGGTTCTGTTACTAACATGTTTACTTCCATTGTGGGTAATGTATTTGGGTTCAAGGCCCTGCGTGCTCTACGTCTGGAAGATTTGCGAATCCCTACTGCTTATATTAAAACTTTCCAAGGACCACCTCATGGTATCCAAGTTGAGAGAGATAAATTGAACAAGTATGGCCGCCCACTATTGGGATGTACTATTAAACCTAAATTGGGGTTATCCGCTAAGAATTACGGTAGAGCAGTTTATGAATGTCTTCGCGGTGGACTTGATTTTACCAAAGATGATGAGAACGTGAATTCCCAACCCTTTATGCGTTGGAGAGATCGTTTCTTATTTTGTGCAGAAGCAATTTATAAAGCACAGGCTGAAACAGGTGAAATCAAAGGACATTACTTGAATGCTACTGCAGGTACATGTGAAGAAATGATGAAAAGGGCTGTATTTGCCAGAGAATTGGGAGTTCCTATCGTAATGCATGATTACTTAACAGGAGGATTCACTGCAAATACTAGTCTGGCTCATTATTGTCGAGATAATGGTCTACTTCTTCACATCCATCGTGCAATGCATGCAGTTATTGATAGACAGAAAAATCATGGTATGCACTTTCGCGTACTAGCTAAAGCCTTACGTCTGTCTGGTGGAGATCATATTCACGCAGGTACTGTAGTAGGGAAACTTGAAGGGGAAAGAGAAATCACTTTAGGCTTTGTTGATTTACTACGTGATGATTTTATTGAAAAAGATCGAAGTCGTGGTATTTATTTCACTCAAGATTGGGTTTCTCTACCAGGTGTTCTGCCCGTGGCTTCAGGGGGTATTCACGTTTGGCATATGCCTGCTTTGACCGAGATCTTTGGAGATGATTCCGTACTACAATTCGGTGGAGGAACTTTAGGACATCCTTGGGGAAATGCACCCGGTGCCGTAGCTAATCGAGTAGCTCTAGAAGCATGTGTAAAAGCTCGTAATGAGGGACGTGATCTTGCTCTTGAGGGTAATGAAATTATTCGTGAGGCTAGTAAATGGAGTCCTGAACTAGCAGCTGCTTGTGAAGTGTGGAAGGAAATCAAATTTGAATTCGCCGCAGTGGATACAATTTGAATTCGCCGCAGTGGATACTTTGTAATCCAGCAATTACTTACTGTTCCTTTTCTTAATTGAATTTTGACTTGAAATTAAACTCGGCCCAATCTTTTACTAAAAGGATTGAGCCGAATACAAGGATACTATTGTATAGATTTTTGATAGATACATACTTAATATACAAGATCTTAAATACAAAATATAAGACGAAAGAACTTAAATCTTTCTATTATTATGTTGGATTCACAATTAATCCTATGGATCCTTAGGATTGATGTATTCTGTATTGGTGTATTCTTTATTTTTTTTATTTATTTTATATTATTTCTATTTTTATTATTTCTATGTATATCCTCCAGTTTCGGATCATGGATCGAGCCGAATATCACAATTTCTTATACCCATCCTGTATATTGTCCTTTTCATTCTGTATTGTAATATAAACTGCTTAGTAGGCGAGATTTTACGAAAAAAGTTCTTAAAATTCATAGAAGAGAACCATTATTTCTTTTTTCGATGCGAATTTGACACAAGATGGGAACCTACTCTTTATAATTAATTTTTTAAAATTGAAAAAGGGGTTTCATCATATTTTAGCATATATAGCGAAGCGATACTCCGGGTTCTCACAAAAGAGAATCCTTTTTTCAGTACCCACTTGTTATTAGTTAATAATCTTAGCAATTGCATTTATATGCTTATTCTGATTCGAATCGGGATATTCAAATGATTTTCATCAAATGACTATTCATCTAGTGTATTTTCATGTAAATAGGGGCAACAAAGTTCTATGGAAAAATGGCGGTTCGATTCAATGTTGTTTAGCGGGGTATTAGAATACAGGTGTGGGCTAAGTAAATCAATAAATAGTCTTGGTGATCCGATTGAAAATACTAGTGTAAATGAAGATCCGATTATAAATGATATGGATAAAGACATTCCTAGTGGGAGCGATAGTGACAATTCTAGTTACAGTAATGTTGATCATTTAGTCGGCGTCAGGTACATTCGGAATTTCCTATCTGATGACACTTTTTTAGTTAGGGATAGTAATAGGGATAGTTACACCGTATATTTTGATATTGAAAATCAAATTTTTGAAATTGACAACCATGATTCTTTTATAAGTGAACCAGAAAATTCTTTTTATAGTTATCAGAATTCTAGTTATCTGAATAATGTATCGAAGAATGACGATCCTCGCTATGATCGTTACGTGTATGATACTCAATATAGTTGGAATAATCACATTAATAGTTGCATTGGCAGTTATCTTCGTTATCAAATCTGTATTGATAGTGACATTTTAACTAGTAG------------TGACAATTACATTTATACTTATATTTGTGGCGAAAGAGGAAATAGTAATGAAAGCGAGAGTTCCAATATAAGAACTGATGCGGATGATAGTGATTTAACAACTATAAGAGAGAGTTCTAATGATTTAGATGTAACTCAAAAATACAGGCATTTGTGGGTTCAATGTGAAAATTGTTATGGATTAAATTATAAGAGATTTTTGAAATCAAAAATGAATATTTGTGAACATTGTGGATGTCATTTGAAAATGAGTAGTTCAGATAGAATCGAACTTTTAATTGATCCAGGTACTTGGGATCCTATGGATGAAGACATGGTCTCTCTGGATCCTATTGAATTTAATTCGGAGGAGGAACCTTATAAAGATCGTATTGATTCTTATCAAAGAAAGACGGGATTAACGGAGGCTGTTCAAACAGGTACAGGTAAACTAAACGGCATTCCCGTAGCAATTGGGGTTATGGATTTTCAGTTTATGGGGGGTAGTATGGGATCTGTAGTGGGCGAGAAAATTACACGTTTGATCGAGTATGCTACCAATCAATCTTTACCTCTTATTCTAGTATGTGCTTCCGGAGGAGCACGCATGCAAGAAGGAAGTTTGAGCTTGATGCAAATGGCTAAAATATCTTCTGCTTTATATGATTATCAATCAAATAAAAAGTTATTCTATATAGCAATCCTTACATCTCCTACTACGGGTGGGGTGACAGCTAGTTTTGGTATGTTGGGAGATATCATTATTGCCGAACCCAATGCTTACATTGCATTTGCGGGTAAAAGAGTAATTGAACAAACATTGAATAAGACAGTACCTGAGGGTTCACAAGTGGCTGAATATTTATTCCATAAGGGCTTATTCGATCCAATCGTACCACGTAATCCTTTAAAGGGCGTTCTGAGCGAGTTATTTCAGCTCCATGCTTTCTTTCCTTTGAATCAAAATTCAATCAAGTAGAAAAAAACAAAGCTTTAATTTAATAAATTATTAAATAAATTCTACATTTTATTATTTGTTTGGTAGTGACCAAGTAATTATTTAGTTTATAGGAATAAAAGTCAAAATCCGAAAAATGGATTTTTCTTTGGTAACATAAGATTGAATTGTATAAAGAATCATGCGTATTCTTTTTTATTGATATTCTTGATTAGTAATCAAGAAATCTCTATCAAACAAAATAAAAAGAGTGAATTCTTTCTCTTTTTTCTGTGAAATTAGGCAAGGTAAGGGAGTCCTGCATCTTACTATATCCCCCGAGAACCCCAGTTTTACTAAGAATCCCTTTTATTAGATCGTATTATAACGAATTTTTCGGTAATTTGTAAGAAACTCTTTCTTTATTCTTTATTAAATTAATAAAATATATTAAAATATTCAATTTTCTATTAAATTTTCAAAATTATAAAATTCTAATATACATATACCAATAAAAATTTAGAATAGACTAATAATAAAAATAAATAATGAATAAAATAATAAAAAAGTGGATTATCATAGATTATCGTATATATTTCATATAGAAACATATAGAAATGATTAATAAGCCCATTTATTTATTTACACTTTTGATTTATATTTATTATATATGTTATATACTTATATTTTTAATATATTAGTAATTAGAGTAATTACTATTATATATTAGTATTTCTATATAGATTAGTATTTCTACTCCCTATTAGATTTATTCCTTATTGGTATCTTAGTATATACATAATATACTCTTATATTCTATATTCTTTAGTATTGTATATACTCAATACTCACTTAAGTAGAAGTTTATTCTATTTTATTAGAATAGTATAATATATCTTTATAACAGGTTAAAATGTTAATATAACAACAAATATAACAATAAATAACAGGTACAAATATTAAATCGAGGTACTCATTCTATGACAACTATCAGTAACTTACCCGCTATTTTTGTGCCTTTAGTGGGCTTAGTATTTCCGGCAATTGCAATGGTTTCTTTATCTCTTCATGTTCAAAAAAACAAGATTTTTTAGATATTATGGGATTAAATCTTATCTATTTTTTTTTTAAGACTTAGGCTTACTTGGATCATAGCACAATTATCTATTTAGTAGAATATGGTATACCGTGTAGCTTCCTCCGAGCAGAAGCTCGTATGCATAAACACGATATATGGGAAAATGAATTATAGCTATTTGAAGATAAATCATTATCGGGATGAATTTCTGAAACGTAAAGTCAATATATCTAAATATCTGTGGATATCTATAAAAAATCAT--AAAAAAAAAAGGATGTTATTATTTTAGTTTAGCTCTAAGCAATTGATGAATTACTCCTCAAGCTTCACATCATAATAGTACTAGTCGATGAGGATTACTTCGGAAACAAAAAAATTAAAGTCAAATTTATTGGGATTATCTCCCAATTACAATAAAATGCAATTAGATCTAGTATAGTATGAGTTGGCGATCAGACCATATATGTATAGAACTTATAGCGGGGTCTCGAAAACCGAGTAATGTCTGCTGGGCTTTTATCCTTTTTTTAGGTTCATTAGGGTTTTTATTGGTTGGAACTTCTAGTTATCTTGGTAGGAATTTTATACCGTTCTTTCCCTCTCAGCAAATAATTTTTTTTCCACAAGGAATCGTGATGTCTTTCTATGGAATCGCGGGTCTTTTTATTAGTTCATATTTGTGGTGCACAATTTCGTGGAATGTGGGTAGTGGTTATGATCGATTCGATATAAAAGAAGGAATAGTGTGTATTTTTCGTTGGGGATTTCCTGGAAAAAATCGTCGCATCTTCCTCCGATTCCTTATGAAAGACATTCAATCCATCAGAATAGAAGTTAAAGAGGGTATTTATGCTCGTCGTGTCCTTTATATGGAAATCAGAGGCCAGGGGTCCATTCCCTTGACTCGTACCGATGAGAATTTGACTCTACGAGAAATTGAACAGAAAGCTGCTGAATTGGCCTATTTCTTGCGTGTACCAATTGAAGTATTTTGAGAATGCTTTCTTATTCTTAGCAAAACAAAAGGGAAAAAACTATAACTCAAGAATTCTCTTTCTCTTTTTTCTATAGCATAACTTAACCGAAGTTTCTGCCGAACTCTGATTAGAACAAAAATAAAGTAAACGTACACGAACCAATCATAAAGCGAAATAGTTTTTGTCCATAAATTCTTTTTTATGAGTATGTAAATCCACTTAAATCAATTCAGTAACGAAACAAGTAAGAAATCGAAATAATAGATTCATCTCATATATCAAAACATTTCGGAATAAAGAATTTCTC-TTTTTTTTTTTTATTTTCAATATTTCGAATTTAGTAAATACAGATAGATTCTCCTCTTGTAAATCATCTCTCCTTTTTTGTTAATCAACGTTTTTTATTTTTTTTGTGCTCTTTAATTACCCACCGATTGGGCCGCTTATAATGATAACCTTTCTGTCTTATTTTGACACTATCATAGCATCACAATTTTCTTCAGAAAATTCTATCAATTATTCCTGTACTCGGGGCTGCCAGTGAACCTTTTTTTTTTCGAGATTTTTGGATATCTTGATAAACCGGGACTTTTGTCTCGAAATTCGAATAATATTCATTATTTGAAATGGCTCTTTCGTGCATTCATCCAAAGGGGACAATTGCTTCGAATTTGA----------------GCAATTGATATATTTTGATAGTTTATTTATTTCTTCATTCAATTTGAATTCAATTTGAAGTGGAATCCTTCTTATTCTATTTCTGTATTTCTATATTGCTTTTCTGTATTCTTTCTAAATTCTAAATTCAAGGATCAACCATTGTACTGAATCACAAATAAAAACGGGGAATACGCTCGATAACTTGTAATGTAATAGAACTGATATTTGATAGAAATATTAGTATCGTATAGAGTCGACGAATGAGATGAGTTCATTTCAAAATTAACAGATGAGCAAATGGCAAAAAAGAAAGCATTTATTTCCCTTCTATATCTTGCATCTATAGTATTTTTGCCTTGGTGGATCTCTCTCTCATTTACATTTAATAAAAGTCTGGAATCTTGGGTTAATAATTGGTGGAATACTAGGCCCTCCGAAATTCTTTTGAACGATATTCAAGAAAAGAGTATTCTAAAAAAATTCATAGAATTAGAGGAACTCTCCCTCTTCGACGAAATGCTAAAGGAATACTCGGAAAGGCGTTTACAAATACAAAAGCTTCACGTCGGAGTCTACAACGAAACGATCCAATGGATCAAGATGCACAATGAGGGTCGTATCCATACGATTTTACATTTCTCAACAAATATAATTTCTTTCGTTATTCTAAGTGTTTTTTCTATTCTAAGTAATGAAGAACTTATTTTTCTTAACTCTTGTCTTCAAGAAATTCTATATAATTTAAGCGACACAATAAAGGCTTTTTCTATTCTTTTATTAACCGATTTATGTATAGGATTCCATTCGCCCCATGGTTGGGAACTAATGATTGGCTCTATCTACAAAGATTTTGGATTTGCTCATAATGATCAAATTATATCCGGTGTTGTTTCTACTTTTCCAGTCATTTTAGATACAATTTTTAAATATTGGATTTTTCGTTATTTAAATCGTGTATCTCCGTCACTTGTAGTAATTTATCATTCAATGAATGATTGAAAAATGATCGACCGATCCAATTATAATGTTTGTTACTTTGTAACATAAGTAAAACAGTCAAAATTGTACTTCTTTTTTCTACCCACCCGGGGGATTCCTTCAATACCTTCAATATTCGAGTAAAATTATTTCAGTAAATAACAGAATCATAGATAGGGAACTATACTAGTGACTTATCTAATTTTATTGTAGAAATCTTCGGGATCAATGATTGGACCATGCAAATGAGAAATACCTTTTCTTGGATAAAGGAAGAGATTATTCGATTCATTGCCGTATCGTTCATAATATATATAATAACTCGGGCACCCATTTCAAATGCGTATCCTATTTTTGCACAGCAGAGTTATGAAAATCCACGAGAAGCGACTGGCCGTATTGTATGTGCCAATTGCCATTTAGCTAACAAGCCCGTGGATATCGAGGTTCCGCAAGCGGTACTTCCTGATACTGTATTTGAAGCAGTTGTTCGAATTCCTTATGATTTGCAACTGAAACAAGTTCTTGCTAATGGTAAAAAAGGAGCCTTGAATGTGGGAGCTGTTCTTATTTTACCTGAGGGGTTTGAATTAGCCCCTCCCGATCGTATTTCGCCCGAGATTAAAGAAAAGATAAGAAATCTGTCTTTTCAGAGCTATCGCCCCACGAAAAAAAATATTCTTGTGATAGGTCCTGTTCCTGGTCAAAAATATAGTGAAATCACCTTTCCTATTCTTTCCCCGGACCCTGCTACTAAGAAAGACGTTCACTTCTTAAAATATCCCATATACGTAGGCGGGAACAGGGGAAGGGGTCAGATTTATCCCGACGGGAGCAAGAGTAACAATAATGTTTATAATGCTACATCGGCGGGTATAGTAAGCAAAATCATACGAAAAGAAAAAGGGGGATACGAAATAACCATAGTGGATGCATCGGATGGACGTCAAGTGGTTGATATTATCCCTCCAGGACCAGAACTTCTTGTTTCAGAGGGCGAATCCATCAAACTGGATCAACCATTAACGAGTAATCCGAATGTGGGTGGATTTGGTCAGGGGGATGCGGAAATAGTACTTCAAGATCCATTACGTGTACAAGGCCTTTTGCTCTTCTTGGCATCTATTATTTTGGCACAAATCTTTTTGGTTCTTAAAAAGAAACAGTTTGAGAAGGTTCAATTGTCCGAAATGAATTTCTAGTTTATCAATATCAAGTTCTAAAAAAACCAAATTTTTGTTGGAAATTGTGTTATGTAATTCTCTATAATCAAAAAAAACTTCTGAAAAGCCTTTTGCTTGTTTATATTCTTTTTCTATCAGATTTTGGGAATTACTTGTGCCACATTACTAGTCATAGTATGTATGCTGTGAAGAAGACTATTTGACTTTACTTACCTCTTCTTTATTTCTTTGTTTTTTCAATCAAAATAAAATGGAAGCGGTATGATTATGTCATTATTGTCAGATTTAAATGCCATATAATATAATGAATCAACCGTTTTCTATTCTAATATCTAATAGAATAGAATAAAAGTTGACTAAATACTAAACATAAGATAAATAAGCGGAGAATATAAACCAAAGTATAAAAAAAATGAATGAGAGGAAAAAAGCATTCTATTCTAAGAGGGATTATTTGTCTTCCTAGTCTTTGACACAAGAAAAGGAATTTTCCACAACCCTTTCTTGTGTCGAAATAATAATCATTCTTGATCCCGTTCGTGAAAGATTCCTATTCGTAGTTTCCATTTTTTTTCGAGGTTTATCATAACCCTTTTTTAGATTTATTACATAAATAAAGTAGTAATGGTGGACAAACAAAAATATAGGAAAATTTATTGAACAAATAGAACTTCTTCACTAAACTTATAAAAAAATAAGCTTATATATATTATTAAGAGCTCAACGGGACCTACCCCCTCTTTCTTTGTGTTCTTCGAGGGGGATTCCGTTGAGTTCTTATGCTTTCATGGCGTGTCTACAATCCAGTTCACCCGATTACTAAAGGGATGAACCTAATCCAGAATATGAACCATAAAAGAAAATACCGATTAAACCGATCACAAGAATACCAGTTACCGTACCTATTATCCAAAGAGGAATCCTTCCAGTAGTATCGGCCATTTGTCCTACTTTCCTCCACATTTCATCAGGTGGTCATGCTAGAGACATAAACAGCCATAGATAATTATGAGATGATATCCTTCCGAATGGGATAAGAGAATTTCTACTATTATTTAATAGTCTTCTCTTTTCTTTTGTTAATTGAAGAAATAATTGGAAAATAAAACAGCAAGTACAAAAATGAGTAATAACCCCCAGTAAAGACTGGTACGATTTAATTCAACATTTTGTTCGTTCGGATTTGATTGTGTCGTAGCTCTATGATTCGGATTAGGTTTATCGTTGGATGAACTGCATTGCTGATATTGACCCCAAAAAAGAAACGGTAGGTACAGCTAGTCCGTGAACAGCTAACCATCGCACTGTAAAAATTGGATAGGTTCTATCTATAGTCATTGGGACCTCCTAAAAAGATCTACTAAATTCATCGAGTTGTTCCAAAGGATCAAAACGGCCAGTTATTAATGGAATTCCTTGTCGGCTCTCCGTAAAATACTCGTTTGGACGGGGGCTTCCAAATACATCGTAAGCTAAACCCGTGCTGACAAATAACCAACCCGCAATGAATAGGGAAGGTATAGTAATGCTATGAATGACCCAGTAGCGAATACTGGTAATAATATCAGCAAAAGAACGTTCTCCTGTGCTTCCAGACATGTTAAGCTCCGCATATTCTTGTACAGTTAAAGGGGGTCGACTTCGTAAAAGATGAAATCAGTAAATGGAAATTTACTGAAATGGAATCTTTGTGAGATCGTCAATAATGTACCAAGGGTTTCTTTAGAGTATACCGAATCAGTATAGCTATCTTTCTTCTGACACAGCAACGAAAATTCACAATCAGTATCGAAATGAAGTGTTAGAGAATTTATTTTTTTGTTGCTTGTACATGTAGAATTTGTACCATTCAATACATAATTCCTCTATCACTAAAATTCCTGCAGTACCTGTAGTAGTAGTACTTGTAATATAAGAATAGAAAGGTTTTCTCTATTATTAGCTTCGGACTAGAGGTAAAAATACTAGATAGTATTCAAATAAAGAAAGAGAACAATGACTAAAATAAAATAATAATCAATATTCGTGATCCATACATTGTTGTTGTATTAGACCCAAAGGAAAGGTTCTTTCTTGACCTAATTACAAGGATAGGGCCTTGTAGTATGGAAAGAAAAAATGTAAAAACTAGTTTTGAGTGATCATCCGATTCTTCTTTTTTTTTTTTTCTTTTCGTTCGAGAGATTATGTGAAAGAACTGATTATTCAATTTAATAAGTTCAAATTAAAGTAAAAAAGTAAAAGGCATTTTCGTTATAAGCTAAGATCACTCATCGTTATAAAAATAAGTCAAAAAAAAAATGGATTTGGCGATACAATAAAAAAACTATCCAAATAGAGATGATTTTGCAATTTTAGCCCATAGTGATTCAAAGAAAGTTTCATTTTTTAATGAAGTTATAAATTTTTTTTATAATTATTTAAAATTCATTAATAATATTGGCTATTAGTTTACTCAACTCAAGAGTTGCTCAATGAATCTGTTGATTCGAAATTTCGAGATGGGTGTATGTCATAAATGATGAGTTCATTTCTTACCTATGTTACTCTATTTTTGTTAGGACTGCCGTCTCTAATTATTATAATAATTATAATAATTGATGAATCAAAAACTTTAACTTTCAATTGAACTTATCCTTTCCCCTTCAATTGGTATTTTTCTTTATCTTCGTCTCTTTTTTTTTTTAACTTGAAATTTAGGGAAGTGCTTTATAAACATATGTATAAAAAGAAGATATTTCATTTAGTCCCTTCATGCCTACTATAACGAGTTATTTCGGTTTTCTACTAGCAGCTTTGACTATAACCTCAGCTCTATTTATCGGTCTGAACAAGATACGACTTATTTGAAATTAATTGACTGAACAATTCATAAAAAAAATTCTTCTGTGGTAGTTTATATATTCTATAGTTTCTTACCGTGTCAATTTTCTCAATTTTTCAATTCTTGGTCATTGAGATTCATGGGTAATACCGATTAATATTTAAGGATAGATATTACCTCTCCTTTTCACCTTTCAAAGAAATTGAAATGATTGAAGTTTTTCTATTTGGAATTGTCTTAGGTCTAATTCCTATTACTTTGGCTGGATTATTCGTAACGGCATATTTACAATATAGACGTGGTGATCAATTGGACCTTTGATTAATTAACATCTCTTTTTTTTGATTGACCTCCTACTCTACTTTCTTTAATCTACAGGAGGTCAAATTCAGATTGCTGTTCAATTATTTCAGTCTTATTTTCGACCTAACAAATAACAAGAATCCAATCACGCTCTGTAGGATTTGAACCTACGACATCGGGTTTTGGAGACCCACGTTCTACCGAACTGAACTAAGAGCGCTTTATTATCACAATAAATATTTTGTGACCTAACTCGTCTTGGATATATATACTATCATAAATAAGAAAATTAAAGATTGATTATGTATATCCAATGTTAATCAATCTCAATTGACCCCTCGTTACTGTTCATAAGATAAGTAATAGGTAGGGATGACAGGATTTGAACCCGTGACATTTTGTACCCAAAACAAACGCGCTACCGAGCTGCGCTACATCCCTTTCAATTGGCCTACAGTGTCATTGTAGAGAATCCCTGTCTTGTTTTCCACATCTTTATTTCTTTCAGTGATATACCAAATTATCTTGTCATTTCTTAATTTTTTTTAGTCTCATATCATTATAACATATAATAATAGACTTATATTATATTATATACGTACTAAAGAAATATGAAACCCACCGTAAAAAAAAAATGAATATTTTTCGGGAATTCTCATACAAAAAGGGACGTATTTGTTTTTTGTTTTACGATATTTGTTTTTTGTTTTACGAAAAGGAATATCTACTGAATCGTTGTACATTTCAATTTGCATTAGGAATTCTGCGTATAAATCCAAGTGTCAGTCATTAACTACATATACACATCTAGTCATATATGTATTACCATTATGTATTACAAATTGTAATAAAATTACAATAACAAATAACAAAGAAGGAGGATTTTAAATGCGAAATCTAAAAACATACCTTTCTGTGGCACCGGTAGTAAGTACTCTATGGTTTGGGTCTTTAGCGGGTTTATTGATAGAGATCAATCGTTTATTTCCGGATGCGTTGATATTCCCTTTTTTTTCATTATAGTAATTGAGATGGGAAGGGATGAAGAAAATTAGAGATACAATCAAATATCTGTGACTAATACATCCCCTTCTCTTCTTTTTTTTATAATTAAAATAAATTAGAAAAGAAAAAGAATAAAAGCGGGTTCACCCTAGTCAAACTAAGAACTCGGGTTTCCAGGCGAAAAATTAAATTAATTAATAATAGAGTGAGAAATAGAGTGAGAAAGAAAATGGAATAGCTGTGGCATGGCAACAATATCATACAAGATAATTCAATGAAAAAGAAAAATTAAATACTTTACAGCGATTCTAAATTAGAAATATATAGTTAGAAATCATTATATTACTTATTATTACTATATTGATAGATTGCAACGAAATCTTTCATAATTGGATTTCGAGTTAGCAACTTCTATTTTTTTTTTTTACTTCCTTTCTTCTTCTTCGTTTCGGATCGGAAAATAGAAAAATAGAAGAGTTGAGTCAATCAAAAATCCAAAGGAGGTTCATGGCCAAGGGTAAAGATGCCCGAGTAACGATTATTTTGGAATGTACCAGTTGTCTTCGAAACCGCGTTAATAAGGAATCAAGGGGCATTTCCCGATATATTACTCAAAAAAATCGACATAATACGCCTAGTCGATTGGAATTGAGAAAATTCTGTCCCTCTTGTTACAAACATACGATTCACGGGGAGCTAAAGAAATAGATCGAACCGATCGCTCGCGTGTCCGCCTTCCATTCCAAGGAAGACGAAAAATGACATATTTATTATATATAACAGATCATATATTTATTTAAATATAAACAAAACAAAGCAATCCTATTTTTTAATTCGAAATCATTTTTGATCCGATCAAAATAGCATTAGGATTTTCGGGACAAGGAATAAAAAAACCATGGATAAATCCAAGCGACTCTTTCTTAAATCTAAGCGATCTTTTCGTAGGCGTTTGCCCCCGATACAATCGGGGGATCGAATTGATTATAGAAACATGAGTTTAATTAGTCGATTTATTAGTGAACAAGGAAAGATATTATCTAGACGGGTGAATAGATTGACCTTAAAACAACAACGATTAATTACTATTGCTATAAAACAAGCTCGTATTTTATGTTTGTTACCCTTTCTTAATAATGAGAAACAGTTTGAAAGAAGCGAGTCGACTCCTAGAACTACTGGTCTTAGAATTAAAAATAAATAGGCTTGCTCTTCTTCAATTGAATCAAAATAAAATTCCAATCCGAATTCAAATGCAAATTGACGGTTTGTTCAAAAAATCTGAAAATTCAAATTTTATTGTTGTGTCGTAAGAAAAAAAAGAATTGGGGAAGAAGAATAAATCTTTTTTTATTGACCGTGTTTGTTCGTTGTGATGACTTTATCATATCCTATTTTATTATACTAATTTCTACTCTACTTTCCCAAGTTCATTTGTCAAGGAACTCCATTTAAAACATTTCATTTCTTTCAATCTCCTTATCTTATTTTAAGATCTCATTGGAAATCATATAAAGACAATTCCTATTTAATATAGCTATTTGTGCAAGTATTTTACGATTAAGAAGCAACTGCCTCTTGTACAGATGGTGTATTAATCTACTATAACTGTAGTATACTTTATTGGATCGAATTACTGCATTTATCCGAGTGATCCATAAACGACGAAAATCTCTCTTTTGCCTACCTCTATCCTGATGAGCCGAAACCAAAGCTCTTATTTTCTGTTGAGTAATAGTTCGAGTAAGTCTTGAACGAGCCCCTTGAAAGCTTGATGCAAATAAACGAATTTTGGTTCTACGTCTTCGAGCTATATATCCTCGTTTAATTCTAGTCATTGAATAAATGAAACTTTGATGAATAACTAATTGATTTCTTTTCTTTCAGTTATTTCCTTTCCCTTTCCTAGTCTATTAATAACAAAACGGATTCTTCCAATGTATAAAATAAAAATTCCAATGGCTTTTGCTACTATAACCTTCCCGACCACGATTTTTTCTTTTTTTTTTTTTCTAGGCTTCTCGCCTCGAAATAAGAAATTGTATTGATACTAGGTATCAAAAAAACATAGTAAATTAAAGTAAATAAAAAGTAGTAAATAGAAATAGGTATATAGTGGGTTCCATCGTTTCTATGGTTACGTCTTAAACGGTGAGGTCCTCTCTATACACCGGAGCCTCTTCCCTCATTTAATTAATGTTAACTTGTACAGTTCACACTCTTTGGCTCTACCCATAATTATCCAATCCAGTAATAGGTCTTTCACAACGAGACTCACCTATACAGTAACGGTATTTAATTATGAAGATTAGCTGAGTAGCTGACCCTGTTAGTCCGTTCTTGCAAGAGTCAGGGCATAATCTTTCTGCTCTTTAAATAGGATTTCCCTGCTTAATGAATACCATTTGCTACCAATGGGGAATTCTTTCTCATCTTAAATTAAAAGTGGAAGTGATTGGATTTGTACCAATGGCAACCATAAATTAATTTGATACCACAATAGAAGGGTGTGATAGATCTTTTTTAGATTTTTAGCTATTTTTCGTATAGTGAATGGTGGTCTTCCATTCTATCCTATTCACTGGTACTGATCATTTATACTGGATCAATAGTTTTTGGCCTAGTCCATGATCTGAACGAGTCGCACATACACCCTAGTACATGTTCCTCGTCGCTGAGGACATCCCCGAAGAGCGGGGGATTTCGTGACATTTTTGATTGGCTGTCTTGTGTTTCTAATAAGTTGTTTAATAGTTGGCATGTTGAATCATACACATAATGGGCTGGTTTAGATCGATCCTAACCAAATAATTATGAATAATTTTTATATTAATGGATTCATAGAATATTGTATTAAATCTGGTACGAAGATAAAATCTTAAATTGTATATTTGCGTGAAATCCTTCTTATTTTTTATTCAACCGCTACAAGATCAACAAGTCCGTGAGCTTGGGCTTCTGTTGCTGACATAAAAACATCTCTTTCCATGTCTTCGGAAATAACCCATAAGGATTTGCCCGTTCTTTGTACATAAACCCTTGTGATGGTTTCGCGCAGCTTCAGTAGTTCTTCCGCTTCCAGGATAAATTCTCCCGTCTGTGCCTCATAAAAAGAACTAGCAGGTTGATGGATCATTACCCTGATCTGATGATATAATAAATAATTATTCTATCTCGCATGATGAAAGGCGAAAAGATAAAGAATAATATAATAAGAAAAAAAAGATAGAATTGAACAACCGTACAGGCATCTTTTGCACATTGCATACGGCTCTACAATGGAATTCACTTTTATACCTATACCTTTTTTTTACCTTACATTGAATAAATAGAATATATATAAATAATATAGGGTCTATCATATTCACATAGGTAAATGATCCAAAAACCGCCCTTCCTTTTGAAGTAGTTAAAGATATACTATGATGGTTCCGTTGCTTTATATATTAATTTCGTCTGTTATTTAGCAATCCCAAAGTTTCTTTTTTTTTTTCAAATATCAAATAAAAATAAGTAAAAAAAGAAATTTGATTTTCGTATTCTTTCATAAAAATAATATATATTATTTTTATAAATAATATATATTATATTGGTAAGAGTTTTTCGGTGTGAAAACAAAAAAAGTTTGTGACGCTGAAATGGGTCTCCTGATATATCAGATAAAATAGGAAATACCCTTTATCTCATACTACTCTTTCGATACATAATGGAATGGAACGATTTTGAAAAAAAAAAATTCTCGTATCGAATTCGAAGTGCCATGCTATTATTACTTAATATTCATATTTCATATATATATTCATATTTCATATATCGCGAAGGCATAGTTTTCTTTTTTCTCTCAAATCAAATAAAAAATTCATTGGCGCCAAGCGTGAGGGAATGCTAGACGTTTGGTAATTTCTCCTCCGACCAGAATAAAGGATCCCATTGAAGCGGCTAATCCCATGCATATTGTTTGTACGTCTGGTTGCACAAATTGCATAGTATCATAAATACCTAATCCAGGTATTACCCATCCGCCGGGAGAGTTTATAAACAAATAGAGATCCTTAGTATCATCCTCTATACTGAGAAATACCATAAGACCAATAAGTTGATTCGAGATCTCGCTATCAACCTCTTGGCCTAAAAAAAGTAATCTTTCTCGATAAAGTCGGTTGATTAGGATAAAATTGTATCCCTTCGGAACCGTACATGCATCTTTTGATGCATACAGTTCAACCCAAATCGCGAAAAAAACAAGAATCAATGTGTAGATTATTG-TTTTTTTTTTTTCTTTTGTCATAGCAAGCTCTGTCTAACTTGTAACAAAGGGGCTTTTTCTTTCATTTAAAAAAGGATGAGTTTTGGTCTTTTTCTATTTATATATAAATAGAATTTCTATATATAAATATATAAATGGAAATAAAAAAAATTCACTAAACTTATCGGAGTAACTTCTCATTGATGTATTGTTTAATCGGAATCCAAATCACGATGTAATTTTCTTGTTCCTGAATGGTCTTCTTGAATTCTTTTAGGTTTATGCTCTACTCCGAGTAAAGATCGGACCGATTTTTATTTGCATATATAAGACAAATGACCCAATACTACGTCTTTTTGCTACGACTTCTTTATTTTTCAATTAATTTCATATCTCCCGCCAAATATTAAATATTCAATGCATTCATCATATTACTCGATTTATTAACAGTTTTAGATCACTTCTATTTATATTATATTAGAGATTATAAATCGAATATTATATAAATAAATTATAAATAGAATATGATATTAAGTAGAAATCATAGATATATTACCTATTGGTTTTTTTTCTAAACGGAGCCTGGATACTTCATTTTATTATTTGAACTAAGCCAACCATAAATTATTCTAATTGCTAATATTAATCTGTATACCCCCCTAAAAATAGATTTAATTATACTTCATTGCATTTCACGCTCCAAATTTTGTATGATTCAATCAATCTTTGTTGGGCGAAAGAGAGGATATCTCAATCGGGAAAGAGAACGGGGAAATACCATATGACCCAATATATCTGACAAGTCGCACTATACGTCAACCCACGATGCATCTTCGTCTCCAGGACTTCGAAAAGGTACTTTTGGAACACCAATAGGCATTAAATGAAAGAAAGATTAAGTACTATATCTCACTTTGATGTGAAAGCGTAAAAATAGGTTTATTGTCTTAATAATATCTTATCTTTTATCCATAGATTGAATAAGTTCATAAAAAAGGAAGACAGAATCAATAAAAGAAAATTCTTACAAGTGGATCCTTTGGATGATGAACAAATATAGATGCAGTTACTCATATAAAATGCTATCAACGCCCTACCGTTGCGTATTGGTACTTATCGGGTGTAGAATAAATCTGCTTCTTTTTGTTCCTACGAACAAAATTGTTCCATTATTATTGAAAGACTTTCTTACTAAAAGAATAGAACAAATAGTAATCCTTTCCCCGAGATAATCCACTAAAAAAGTAAGAACCATAGTATATTTTACAATGCAATAATGCAATAAAGTTACATAGCGTATATTTTTGATTGATAAAGGGGTATTTCCATGGGTTTGCCTTGGTATCGTGTTCATACGGTCGTATTGAATGATCCCGGTCGTTTGATTTCTGTCCATATAATGCATACAGCTCTGGTTGCTGGTTGGGCCGGTTCGATGGCTCTATATGAATTAGCTGTTTTTGATCCCTCTGACCCTGTTCTTGATCCAATGTGGAGACAGGGTATGTTCGTTATACCCTTCATGACTCGTTTAGGAATAACCAATTCATGGGGGGGTTGGAGTATTACCGGGGGGACTATAACGAATCCGGGTATTTGGAGTTACGAAGGTGTGGCTGGTGCACATATTGTGTTTTCTGGCTTGTGCTTTTTGGCAGCTATCTGGCATTGGGTGTATTGGGATCTAGAAATATTTTGTGATGAACGTACAGGCAAACCCTCTTTGGATTTGCCCAAGATCTTTGGAATTCATTTATTTCTCTCAGGAGTGGCGTGCTTTGGTTTTGGCGCATTTCATGTAACAGGATTGTATGGTCCTGGAATATGGGTATCCGATCCTTATGGACTAACGGGAAGGGTACAAGCTGTAAATCCAGCATGGGGTGTGGAAGGTTTTGATCCTTTTGTTCCGGGAGGAATAGCCTCTCATCATATTGCAGCAGGAACCTTGGGCATATTGGCGGGTCTATTCCATCTTAGTGTCCGTCCGCCCCAACGTCTATACAAAGGATTACGTATGGGAAATATTGAAACCGTCCTTTCCAGTAGTATCGCTGCGGTCTTTTTTGCAGCTTTTGTAGTTGCTGGAACTATGTGGTATGGCTCGGCAACTACCCCCATTGAATTATTTGGTCCTACCCGTTATCAATGGGATCAAGGATACTTCCAACAAGAAATCTATCGAAGAGTTAGTGCTGGGCTAGCCGAAAATCAAAGTTTATCTGAAGCTTGGTCTAAAATTCCTGAAAAATTAGCCTTTTATGATTACATTGGCAATAATCCGGCAAAAGGGGGATTATTTAGAGCGGGCTCAATGGACAACGGGGATGGAATAGCTGTTGGTTGGTTAGGACACCCGATCTTTAGAGATAAAGAAGGGCGTGAACTTTATGTACGTCGTATGCCTACTTTTTTTGAAACATTTCCGGTTGTTTTGGTAGACGGAGACGGAATTGTTAGAGCCGATGTCCCTTTTAGAAGGGCAGAATCGAAATATAGTGTCGAACAAGTAGGTGTAACTGTTGAGTTCTATGGCGGTGAACTCAATGGAGTCAGTTATAGTGATCCAGCTACTGTGAAAAAATATGCTAGACGTGCTCAATTGGGTGAAATTTTTGAATTAGATCGTGCGACTTTGAAATCCGATGGTGTTTTTCGTAGCAGTCCGAGGGGTTGGTTTACTTTTGGACATGCTTCGTTTGCTCTGCTCTTCTTCTTTGGACACATTTGGCATGGTGCTAGAACCCTGTTCAGGGATGTTTTTGCTGGTATTGACCCGGATTTGGATGCTCAAGTGGAATTTGGAGCATTCCAAAAACTTGGAGATCCAACTACAAGAAGACAAGTAGTCTGATACAATATTGTTTTGTTATTTTTTGTCTTTAGTTTTGTGATTTAATATGGGCTACCGGATAAATCTTGATTTGAATCGCTGTCTTTTCTTTGACTCTTGACTTGTTCTTTCTTTTCTTTATCCGGGAGACGATCTCAAATGAACAGGTATGGAAGCTATAATTGTAAACCACGATCAAATCTATGGAAGCATTGGTTTATACATTCCTCTTAGTATCAACTCTGGGAATAATTTTTTTCGCTATCTTTTTTCGAGAACCGCCTAAAGTTCCAACTAAAAAGATGAAATGATTTTTCATTATCTCAATTGAAAGTAATGAGCCTCCCAATATTCAATATTGGGAGGCTCATTACTTCAACTAGTCTCCGTGTTCCTCGAATGGATCTCTTAATTGTTGAGAGGGTTGCCCAAAAGCAGTATATAAGGCATACCCAGTAAAACTTACAAGTAAACCAGATATAAAGATGGCAACGAGCGTTGCTGTTTCCATTATTATATAGTTTGAAGACCACAATGGATCTATGCTAAGATCATTTATTTACAACGGAATGGTATACAAAGTCAACAGATCTCAATGAATATAAAATAGGATTTATGGCTACACAAACCGTTGAGGGTAGTTCTAGATCTGGTTCAAGACGAACTAGTGTAGGGAATTTATTGAAACCCTTGAATTCAGAATATGGTAAAGTAGCTCCTGGGTGGGGAACTACTCCTTTGATGGGTATCGCAATGGCTCTATTTGCGATATTCCTATCTATTATTTTGGAGATTTATAATTCTTCTATTTTACTGGACGGAATTTCAATGAATTAGATTCACAAGAACTATTACTTAGCTTTTCAATACAAAGTGAAGTATTTAGGTCTCTGATTTTTATCCCATTCTATTTTGGTAGTTCGACCGTGAATTTCTTTGTTTCTGTATTTCCGGAATATGAGTGTGCGACTTGTTGTATTATAATTGATCCTATGGATAGTACAAAGAATAGGTCTGTCATCTTGCTAGAGATGGTTTTACTTCGTGGGATATTCTCGTTGTATGCTAGTATCTGAAGCACGGAATATGTAAAATAGATTACTTACATAGTATTAGAACTATGATTCATACTTAATATTCAGACCTCGTGGCCGGACTTTCCATTTTTTTTTTCAAAGAGTTAGACTTAGAAGTTATAAATTGAAAGATTTTTATTCTTTCAAATTCCCATTTATGCTTATTTTGATCAAAGTCTAAAGGTTTCTTTAGATTTTTAGTCATTATGTCTATTCATTGAATAAGTGATGATCCAACAGTTCTTACTCAAGGAATTTTTGGACTTAGTTTGACAAGGTTTTATTGACTTATCCTGGTTCTAGTATGAATCTGAGGTTTTAATTGATTCATAGGGTCTTAACAAGAGAATTCCTATCAATAATAAAGAAAACAGTAGTAAAGTCTCATTACACAAATAAAAATAACAAAACAATAAAGAAAATAGGTAAATAGAAGATTCAAGAGGCCCCATAAACATATGGATGAATGAGCTGACTTGATATTTTGGCATTATAACCACAATAAAGAGCTTTCGGATTTTTATTCTTTCCTCTCTTCATAAAAGAGTGCATCATACAATTAGGAAGTTTCAAACACATATCCGATAGAACTTGTATTTGGGTCTTTATGTTTGAGCCGTACGAGATGAAATTCTCATATACGGTTCTCAGAGGGGGAGTACCAGTACCTCAGTTTACCTATCTCAATAAAATCTATGATTGGTTCGAAGAACGTCTTGAGATTCAGGCAATTGCGGATGATATAACTAGTAAATATGTTCCTCCTCATGTCAACATATTTTATTGTCTAGGAGGAATTACGCTTACTTGTTTTTTAGTACAAGTAGCTACAGGGTTTGCTATGACTTTTTATTATCGTCCGACCGTTACGGAGGCTTTTGCTTCTGTTCAATATATAATGACTGAAACTAACTTTGGTTGGTTAATCCGATCAGTTCATCGATGGTCGGCAAGTATGATGGTACTAATGATGATTCTTCACGTATTTCGTGTGTATCTCACTGGTGGCTTTAAAAAACCTCGCGAATTGACTTGGGTTACTGGTGTGGTTTTGGCTGTATTGACCGCATCTTTTGGTGTAACTGGTTATTCCTTACCTTGGGACCAAATTGGTTATTGGGCAGTAAAAATTGTAACAGGTGTACCGGAAGCGATTCCTGTAATAGGATCACCCTTGGTAGAGTTATTACGCGGAAGTGCTAGTGTGGGACAATCCACTTTGACTCGTTTTTATAGTTTACACACTTTTGTATTACCTCTTCTTACTGCCGTATTTATGTTAATGCACTTCTTAATGATACGTAAGCAAGGTATTTCTGGCCCTTTATAAAGAGTATATATCATAGCTATTTGTAATCAATCATTTATCACTTAGGGTAGGAACAATAGTATTTCATTGCTACAAATATGGATTATTGAAAAGAATAAGACATGTATTTGGATATTTCTCTTCAACTCCACACTTATATATTATATAAGTGTATTATTTGTTTGGCACTCATAGTTGAAGTGAATTCTTCGAAGATAAAATGGATTATGGGAGTGTGCGACTTGAACTATTGATTGGGCTGTGCAGAATATATGTCCTTATCTGCCACATTTGATTTCACAACAAAAATGTGTCTTTATTCCAACCACCGCGAAAGCCCCATATAGAGGATAGGCTGGTTCATTTGAAGAGAATCTTTTTTTCTATGATCAGACTCGATCATGTTGTGTATGAACAGGCTCCGTAAGATCCAGTCGAAAGAATAAGTGATATGGCATGATTTTGATTTTTTGATTCTTTTTTATATATTTCACTTACTTAATAGTATGTAAATGGATTCATTTCCTTTGTATTGACTTGATTTATTATACTATCGGAGTGAAAGAAGAGATCTAAAGAAGAACAGAGGCTAAATTCTATTAGTAACAAGTAAATCCTTTGTATAAAAAGTCTCGATATTTTTGGGATAAAGTTCAATTGCAAGGTCTGAGACGACCCAGAAAGCACTTGATTATAATCAACTTTGTAAGCCTACTTGGGTATTGAGCATTTATCTGTAAGAACAGGATTCTTTGCAATCGTTGATTGTTAAAACTCCGAAACGAAAAGGAAACTGGAATTGGTGAATTTTTATTTACATAAAATCATTCATATATGTGTGGATATGGATAACATATCGATTTTTTTATATGCATCTATTTGCTTTGTTTGATTCGTGCTCGAGCCGGATGATGGAAAATTATCATGTCCGGTTCTTTCGGGGGATGGATCTAGAATAATTCACCTATCCTAATAACAAAAAAACCCGACTTGAACGATCCTGTATTAAGAGCTAAATTAGCTAAAGGGATGGGTCATAATTATTACGGAGAGCCCGCATGGCCCAATGATCTTTTATATATTTTTCCAGTAGTAATTTTAGGTACTATTGCATGTAACGTAGGTTTAGCAGTTCTAGAACCATCAATGATTGGTGAACCTGCGGATCCATTTGCAACTCCCTTGGAGATCTTGCCTGAATGGTATTTTTTTCCCGTATTTCAAATACTTCGTACAGTGCCCAATAAATTATTGGGTGTTCTTTTAATGGTTTCAGTACCTGCGGGATTATTAACAGTACCTTTTTTGGAGAATGTTAATAAATTCCAAAACCCATTTCGTCGTCCAGTAGCGACAACCGTCTTTTTGATTGGTACCGCGGTAGCCCTTTGGTTGGGTATTGGAGCAACATTACCTATTGATAAATCCCTAACTTTAGGTCTTTTTTAATCTTTTTTTTTTTATTTTCAATTGATTCATTTTTGAAATAAAAAAATCATGACATGTGTATCTAGGGAATAGTCGCCTTAAAGTGAATTTTCCCTAGATACGTTTAGTCAATTAAATTTTGGATATATTCCGAGTATATGGATTTTGTTAACGATTCAAAACTCATTAAATTTTATGCAAAATGTTTTTATATTTCTAGAACGTCCAATATATGTTTTACATCTTCTATCCGAAAATCTTGAATTTTCATAAGTTCTTCTTGACTGTTATTCAAAAGTTCTAAAAATGTATTGATATTAGACCTTTTGAGGCAATTATAGACCCTGGGGGGCAATTCTGATTGGTCAATATAAATATATTTCAATGCTATTTCTTTTTTCGTTTTCCTTGGTTTAGCTAATCTACCATGAAAATTAAAAAGGGGTAAAGTACCTTTGTGTTGATTGTTTTCTAAATGTTCTTCCGCATGGAAAAAGGGAATAAATAAATCAATCAAATTTCGGGAGGCCTCATGAAGGGCTTCTTTAGGAGTTAAACTTCCATTTGTCCATATTTCGAGAAAAAGTATTTCTTGGTTTTCATTTCCATTCACATAAGAATGAATACTATGATTTGCATTTCGAACAGGCATGAATACAGCATCTATAGGATAACTTCCGTTTTGAAAATTATTTGGCGTTTTTATACGATATCCGCGATTCCTCTCGATTTGTAATTCAATACACAAGGTTATTGGTTCTGTTAGGTTAGCTATATGCTGTGTATTATCAACGATTTCCACGGAAGGTGGTAAGATGATATCTTGAGCGGTTACATATCCGGGACCTTTGACACAAATAGACGCATCGCGAGTTCCATACAGATTACTTCTCAATACAATTTCTTTCAAATTCATTAAAATTTCATGTACGGATTCTTGAATACCGACTATGGTAGAATATTCATGTGGTATTTTCTCAGATTTTGCGCGTGTGATACATGTTCCTTCTATTTCTCCAAGCAATGCTCTTCGTATCGCAATGCCTATTGTATCAGCTTGTCCTCTCATAAGTGGAGCCAGAAGAAAGCGTCCATAATAAAGACGTTTACTGTCTGCTCTTGATTCAACACACTTCCACTGTAGTGGCCGAGTAGATATTGTTACTTTCTCTTGACCCATATTATTTGATCAAATCATTGAATTATTTATTTCTCTTGAAATATTTTCAATGTTTATTTTTATACACGTCTTTTTTTAGGGGGCCTGCAGCCATTATGTGGCATAGGAGTTACGTCTCGTATGAAACTTAATAGTATACCACTTCTGCGAATAGCCCTTAATGCCGCATCTCTTCCGAGACCGGGGCCTTTTATCATGACTTCTGCTCGTTGCATACCCTGATCCACTACTGTCCGAATAGCATTTCCTGCTGCGGTTTGAGCGGCAAATGGTGTCCCTCTTCTTGTACCCTTGAATCCGCAAGTACCGGCGGAGGACCAAGAAATTACCCGCCCCCGTACATCTGTAACAGTCACAATAGTATTGTTGAAACTTGCTTGAACATGAATAACTCCCTTTGGTATTCTACGTACATTTTTACGTGAACCCATATGTCTATTCTTACGTGAACCAATTCTTGGTAGAGGTTTTGCCATATTTTGTCATCTCATAAATCTAAGCCAGAGATATATGGATATATCCATTTGATGTCAAAACAGATCCTTTATTTATTTTTATTTAGTATTTAGTTGGATATTGGGTCTTTTAGATTTATGGAGTTTCCTTCCCCCCTTTTTTTTTCTAAAAATTATTTATCCTTGTCTTTGTTTATGTCTTGGGTTGGAACAAATTACTATAATTCGTCCTCGCCTACGGATCAGTCGACATTTTTCACAAATTTTACGGACGGAGGCCCTTATTTTCATATTTGTCATTCCTTAACTTAATTCTTAATCTCTTTATTTGAAGAAAATAAGTTTCTTGAAATTTTGAATTTCGAATTGTATCTCCACGAAATGAATGTTGAAATTGAGAAAATCACCTAATCACTAATACCATTGGGAAGTGATTCAGAAATTAAACCTTAATGAATCCTTTTTTGTTCGTTCACTTGAGGGTATCAACTAATGTGCGAGGTGTAATATTAGAAACCCACCCTTTTTCTTTTTTCACAAATACGAAAGTTCCATATATAATTCGAATATCCGAAAAGATTACCATATATAGCACAAAATTTCTCCACCGATTCCTTCTAGTCGAGCTTCTCTGTCTGTCATTATACCCCGAGAAGTAGAAAGAATTACAATTCCCATCCCGCCTAAAATTCTTGGGATTCGTTGATAGTTAGAATAGATTCGTAGACCGGGTCGACTGATCCGTTTTAAATTTAAAACAGTTTTATCTGTTCCTTTCCTATTCCTTTTCCTTCTATGTCGTAGGATTAAAACCAAAAAAAAATTGTTGCTTTCCTGATGTTTCCTAATGTTTTCAATAAAACCTTCTCGTAAAAGGATTTTAAGAATGTTTTCAGTGATGTTAGTATATGGTATTCGAACTGTTCTTTTTTTATTCATGTCAGCATTTCGTATAGAAGTTAGTATGTTAGCAATAGTGTCTTTACTCATAAGAAACTAAGATTTTTGTTGTCCCCGAATTTTGATATAATCAACATGCTCTTTTTTTTTTTTCTGAATTATTAAATATTTATGAAATATTTAAAGGCATATACGTGAGACACAAACAATCTCCTAATTAATCTAAATCTACTAATTAATCAATTTCATTCAAATACTATAAGCTCTATTATGGTTTCATCTTACAATACTTCAGGCGCTAACGAAACTATTTTAGTGAAATTTAATTGTCTTAATTCCCGGGCGATTGCGCCAAAAATTCGAGTTCCTTTTGGATTTTTTTCTTGATCAATAACAACTGCAGCATTGTCATCATATCGTATTATCATACCATTGTCGCGTTTGAGTTCTTTACAAGTACGTACAATTACGGCTCTGATCACTTCTGATCTTTCTAGCGGTGTATTTGGTATTGCTTCCTTGATTACAGCAACAACAACATCACCAATCTTAGCATATCGTCGATTACTAGCTCCTATGATTCGAATACACATCAATTTTCTGGCTCCGCTATTATCCGCTACATTCAAATGGGTTTGAGGTTGAATCATATCGTTTTTTATCTGTTTTTTCAATGCAAAGGGCTAAGTAAAAAAAAAAAAGAAATATTGTTTATCCAAAACAAAAAAAGAAACCTGCAATTGTTTTTTTTCATCCGAAAAACCTCTTTCTTTTGG---------------------------TTCTATATTCCTATCCTGAAATAATGAATTGAGTTCGTATAGGCATTTTGGATGCCGCTATTGCAATAGCTTTTCTGGCTATATTTTCTGGTACTCCGCTCATTTCATAAAGTATTCTACCTGGTTTAACGACAGCTACCCAATATTCGGGAGATCCTTTTCCTGAACCCATACGTGTTTCTGTAGGTCTTACTGTAATTGGTTTGTCTGGAAATATACGTACCCATATTTTTCCGCCGCGGCGTGCGCTTCGTGTCATTGCTCGTCTCCCTGCTTCTATTTGTCTAGATGTGATCCAAGCAGGTTCAAGCGCTTGAAGGGCATATCTACCGAAGCAAATATGATTACCTCGATAAGATATTCCTTTCATTCTTCCCCTATGGTGTTTACGGAATCGGGTTCTTTTGGGGTTATAGTTGATGGTTCTTTATTACTTCCATCTCTACTACAGAACTGGACATGAGATTTTCTTCTCATCCAGCTCCTCGCGAACGAAACGATTATAAACTAATATACATGTATTTAATGAATAATACATTGAAACAATATATTGAATCATGAGAGTCTTTGATAATCTATTAGAAATTGATATATCTTTTTTGAGATATAACTAAATATGCATTCGATTTATAAAATATAAAAAATTTTGTGTTATTATAAGGTTATAACAAATCTTTAGTTTGTTTTGCCTTTTATTATCATATTGGATCGACTACAATTTTGAAATCCAAAAAATCAAAATTTTCGCGGGCGAATATTTACTCTAAAATATTTACTCTAATTTAATATTCAGTTTATCAGATTAGTTCATGGCATGACTTTTCAGAATAAATGAATTGGTCCCTAGTTTATTCCGCCATCCTACCCTATGAACCATTAGGATTCATTTTCAATAGAATCTTATGCACTCACGGGTTCTGTCGTTCCCATCGCTTCGCGATTAATGGTTAGGTCTGGATTCTACAACGGAGCCTCTAATGAAATTTGTTCTTGAGTCAATACTCTCAGTCTTTATTGACTCGGGGCTCTTGATTTTATTGTTCTATACGAACGATTTTGTTTGATTAGGGATCAATTAATGCTTTATTACATTTCCCTTTATGAGATGAATCATCCACCTTACATATTGGAATTCTATATCATAGATCTTTTTTTTTCTTTCTTTCTCTCACCTTTCCATTTATCCATATACTTTACTTTTATTGTTTCACAACCCCGAATCAAATTGGTTTTTTTTATCCAAAAAAGATTTCAGTTGCTACAATGATATGACCAATATATCATATCTCGACTGGTTCTTTATATCCAGATAATGCGAAACGATGAGTTGGTTATTAGTTCATACTATGGGCTGGTATTTTTTTTTGAATCTGACCCTAAAAAAACCAACGAGTCACACACTAAGCATAGCAATTATATCGAATCAAATTATTAATGGAATTTTTATTCAACCTTATAGAATTATTTGTTTTGATTTAACAGAAAAAAAAAGAATGAAAGAACTTTTTTTTGTTCTATTCTATTACCCGATAGACCTAAACTAAAGATAAGTCAAGTAAAGGTTTATTATTACTCGTCTACAAATATCCAAATTTTGATACCTAAAGCCCCATAGATAGTTCGAACTGTATAGGAACAGTAATCAATTTTAGCCTTAATGGTTTGTAGAGGCACCCTACCTTCTCTGATCCATTCGACACGTGCAATTTCTTTTCCGTCGATACGCCCTGCAATTTGTATTTGAATTCCTTTTGTACCTGCCTGTTCAGTTAATTCAATAGCTTTTTTCATTGCTTTGCGGAATGACACTCTATTTTTTAATTGTCCGGCTATAAATTCTGCAAGAATATTAGGGTGTCCGTAAGGATTTGCAATTCTTGTAATAGCCATGTTTAGTTTACGGTTCACAGAATTAAGTTCTTTTTGTATATTCATCTGTAATTCTTCGATTTTTTGATGTTCTATTAATAACTTTGGGAATCCCATATAGATTATGACTTGAATCAAGTCGATTCTTTTTTGAATCTCTATACATGCAATTCCCTCGACACTAGAAAAAATTTTCATATTTTTTTTTATATAATTCTTGATACAATCTCGTATTTTTTGATCTTCTTGTAGATCCTCGGAATAATTTTTTGGTTGTGCAAACCAAAGGGAATGATGACCTTGGGTTGCACCAAGTCTGAAACCAAGCGGATTTATTTTTTGTCCCATAATCCCTCACTAGTATTACTATACATATGATGACCTCTTGTACTTATTTTTTTTTTTTTTTTTATTTTATTTAGGTTTTTTAAACATAATATGGTCTATTTTATTTTTTGTGAATATATTTATCTTCAAATGCAAATGAATCTAAATATTCTTCCTCTACATCTAAATCTTTCAGTACAATAGTTATATGACAAGTGGGTCTTTTTATCGGATAACCCCGTCCTCGAGCTCGAGGTTTTAATTTTTTCACAGTGTTGCCCTCGTTGACTTCAGCTTTACTAATTATTAAACTTGCTTCGTTGAAACGCATATTGTGATTAGCATTTGCTGCTGCAGAATAAACCAATTTTAAAATTGGATAACATGCTCGATACGGCATGAGTTCTAGTATAATAAGCGTTTCCGCATATGAACGTCCACGAATTTGATCAATTACTCTTCGCGCTTTATGAGCAGACATAGATATATATTGTGCTATAGCATAGACTTCTGTATATCGGTTGGTCCTTCTCTTCTTTATCATAGGGTTCACTCCTCATTAATGAATTATAATCATCTATATTAATGTTTATTATTTATTAACTAAATAAAAAAAACTAATTATTAACGACGAGATCTATTATCATTTTTTGCATGTCCCCTAAAATTTAAAGTGGGTGCAAATTCTCCTAATTTATGGCCTACCATACGATCTGTTATATAAATGGGCAAGTGCTCCTTTCCATTATGAACAGCGATAGTATGCCCGATCATTGTAGGTATAATGGTAGATGCTCGGGACCAAGTTACTATTATTTCTTTTTCTGCTTTTGTGTTAAGCATATTAATTTTTCTTAATAAATGATTGGCTACAAAAGGATTTTTTTTTAGTGAACGTGCCACAATTAATTACTCCTATTTTTCATTTTTTTTTTAAGATTTAAGACGAAGAAACAAATTCTATTTTCTCTCCTATTTACTACGGCGACGAAGAATCAAATTATCACTATATTTATTCCTTTTTCGACTTCTTCTTCCAAGTGCAGGATAACCCCAAGGGGTTGCGGGTTTTTTTCTACCAATTGGGGCCCTCCCTTCACCACCCCCATGGGGATGGTCTACAGGGTTCATAACTACTCCTCTTACTACAGGACGCTTACCTAGCCAACATTTAGATCCGGCTCTACCCAAACTTTTCTGGTTCACCCCAACATTCCCCACTTGTCCGACTGTTGCTGAGCAGTTTTTGGGTATCAAACGGACCTCCCCAGAAGGTAATTTTAATGTGGCCGATTTCCCCTCTTTTGCAATCAGTTTCGCTACAGCACCTGCTGCTCTAGCTAATTGTCCACCCTTTCCAAGTGTGATTTCTATGTTATGTATGGCCGTGCCTAAGGGCATATCGGTTGAAGTAGATTCTTCTTTTTGATCAATCAAAACCCCTTCCCAAACTGTACAAGCTTCTTCCAAAGCATACGGCTTTCTGGATGTAGATGATGATATCTATACAGATGGATCTTCTATATATCGTATAATTCTTATATATATGATATAATGAAGTACCACATGAGTGGATATATAGGAATCAAAATCTGCCGAATCACTCATGTTATGATCTTCTACATCCTAGGTCTTCCCGTTCCTTCATCTGGCTTATGTTCTTCCTGTAGCATTCAGACCGAATGACTCTATGAAATTACGTCGATACTTCCACATATTAGGGGTAACGTAGGAGACATCTCTATTTTTCCCCGGGGGAATCCTTAGAATTACCACTGCTTAGCTTTCAATTCGCCTCTGACCATCAAATGAAATGTGAATAACCCGTCCTCCTCTCTTTGAAACAAGGGGCGCTTCTGGTTCTGTCGGTGCTTGAAACAATTTTGTCTTCTCCATATTACTATATCTCTAGAGTCAATAATTTTATATGAGGAACTACTGAACTCAATCACTTGCTGCCGTTACTCTTCAGTTTTCTGTTGAGGTCTATCCTGTAGAGGTACTCAAATTGGATCAGTGATCGATTTCTAGGTTTCGTCGTAAACCTAATTGGTTACTTCCAATTACGCAAATCAATAGTTCAAACCGCACTCAAAGGTAGGGCATTTCCCATTTTTATAGGAACTTCTGTACCAGAAACAATGGTATCTCCAATTAGAGCCCCTCTGGGATGTAAAATATATCTTTTCTCACCACCCCCATAGTGTATGAGACAAATGTATGCATTTCGATTAGGGTCGTATTCTATAGTTACGATTTTACCATATATGTCTTTTTCATTCCGTCGAAAATCGATTTTACGGTATAGACGCTTATGACCTCCCCCTCTATGCCCTGCGGTAATGATTCCTCTGGCATTACGACCTTTACCACAACGATGCTGTCCATAGATCAAATTATTTCGTGGATTGGATTTCACTTGCCTGTCTACGGCTCCTTTGCGTGTGCTCGGGGTAGAAGTTTTGTATAAATGTATCGCCATGCTATTAAGTATTTTGATTTAAGTTCTTTTCTTTATAAGAGGTGGAATATAATAACCCGGTTGAAGCGTAATGATCATACGTCTGTAATGCATTGTATGTCCCATAATAGGTCCCATTCTTCTACCCTTTCCCGGGAGTCGATGACTATTCATAGCTATTACCTTGACACCAAAGAAGAGTTCGACCCAATGCTTTATTTCTGTCCTAGTTGATCCTGATTCGACATTAGAAGTATATTGATTTTTCAGCAATAACCGAATACTTTTGTCTGTAACTACGAAATATTTGATTCCATCCATAAATTTTCTTCCCTATGAGTTCTAGTCTCAATAAGACTGTTAGGTCTTACTGTTCATATGTTATGATATGAATATACCACACCAATTCGTTATGTATGGATGATGATATTCCATTGATACAGAGCCAATTCCAATAGATTTATTGGAGGGTCCCATTGGCGTGCATCCAGTAGGAATTGAACCTACGAATTCGCCAATTATGAGTTGGGCGCTTTAACCATTCAGCCATGGATGCTTAGCGGGGATCCTCGTACATGGTGAATAACCAAATTCCAATTGAAATGAAATCTTTAGGGTAAATCAATGCAATTTAGGAGGGCTTAATCTTAATGAAAGGACATCAATTCAAATCCTGGATTTTCGAATTGAGAGAGATATTGAGAGAGATCAAGAATTCTCACTATTTCTTAGATTCATGGACCCAATTGAATTCAGTGGTATCTTTCATTCACATTTTTTTCCATCAAGAACGTTTTATAAAACTCTTGGACTCCCGAATTTGGAGTATCCTACTTTCACGCAATTCACATTTACAGGGTTCAACAAGCAATCGATATTTCACGATCAAGGGTGTAGTACTATTTGTAGTATCGGTCCTTATATATCGTATTAACAATCGAAAGATGGTCGAAAGAAAAAATCTCTATTTGACAGGGCTTCTTCCTATACCTATGAATTTCATTGGACCCAGAAATGATACATTGGAAGAATCTTTTGGGTCTTCCAATATCAATAGGTTGATTGTTTCGCTCCTGTATCTTCCAAAAGGAAAAAAGATCTCTGAGAGCTGTTTCCTGGATCCAAAAGAGAGTACTTGGGTTCTCCCAATAACTAAAAAGTGTATCATGCCTGAATCTAACTGGGGCTCGCGATGGTGGAGGAACTGGCTCGGAAAAAAGAGGGATTCTAGTTGTAAGATATCTAACGAAACCGTCACTGGAATTGAGATCTCATTCAAAGAGAAAGATATCAAATATCTGGAGTTTCTTTTTGTATATTATATGGATGATCCGATCCGCAAGGACCATGATTGGGAATTGTTTGATCGTCTTTCTCCGAGGAAGAGGCGAAACATAATCAACTTGAATTCGGGACAGCTATTCGAAATCTTAGTGAAAGACTGGATTTGTTATCTCATGTTTGCTTTTCGTGAAAAAATACCAATTGAAGCGGAGGGTTTCTTCAAACAACAAGGAGCTGGGTCAACTATTCAATCAAATGATATTGAGCATGTTTCCCATCTCTTCTCGAGAAACAAGTGGGCTATTTCTTTGCAAAATTGTGCTCAATTTCATATGTGGCAATTCCGCCAAGATCTCTTCTTTAGTTGGGGGAAGAATCCGCACGAATCGGATTTTTTGAGGAACATATCGAGAGAGAATTGGATTTGGTTAGACAATGTGTGGTTGGAAAACAAGGATCGGTTTTTTAGCAAGGTACGGAATGTATCGTCAAATATTCAATATGATTCCACAAGATCTAGTTTCGTTCAAGTAACGGATTTTAGCCAATTGAAAGGATCTTCTGATCGATCCAGAGATCATTTTGATTCCATTAGTAATGAGGATTCAGAATATCACACATTGATCAATCAAAGAGAGATTCAACAACTAAAAGAAAGATCGATTCTTTGGGATCCTTCCTTTCTTCAAATGGAACGAACAGAGATAGAATCAGACCGATCCCCTAAATGTCTTTCTGGATATTCCTCAATGTCCCGGCTATTCACGGAACGTGAGAAGCAGATGAATAATCATCTGCTTCCGGAAGAAATCGAAGAATTTCTTGTTCTTGGGAATCGTACAAGATCCATTCGTTCTTTTTTCTCTGACAGATGGTCAGAACTTCATCTGGGTTCGAATCCTACTGAGAGGTCCACTAGAGATCATAAATTGTTGAAGAAAGAACAAGATGTTTCTTTTGTCCCTTCCAGGCGATCGGAAAATAAGGAAATAGTTAATATATTCAAGATAATTACGTATTTACAAAATACCGTCTCAATTCATCCTATTTCATCAGATCCGGGATGTGATATGGTTCCGAAGGATGAACTGGATATGGACAGTTCCAATAAGATTTCATTCTTGAACAAAAATCCATTTTTTGATTTATTTCATCTATTCCATGACCGGAACAGGGGGGGATACACGTTACACCACGATTTTGAATCAGAAGAGAGATTTCAAGAAATGGCAGATCTATTCACTCTATCAATAACCGAGCCGGATCTGGTGTATCATAAGGGATTTGCCCTTTCTATTGATTCCTACAGATTGGATCAAAAACAATTCTTGAATGAGGTATTCAACTCCAGGGATGAATCGAAAAAGAAATCTTTATTGGTTCTACCTCCTATTTTTTATGAAGAAAATGAATCTTTTTATCGAAGGATCAGAAAAAAATGGGTCCGGACCTCCTGCGGGAATGATTTGGAAGATCCAAAACCAAAAATAGTCGTATTTGCTAGCAACAACATAATGGAGGCAGTCAATCAATATAGATTGATCCGAAATCTGATTCAAATCCAATATAGCACCTATGGGTACATAAGAAATGTATTGAATCGATTCCTTTTAATGAATAGATCCGATCGCAACTTCGAATATGGAATTCAAAGGGATCAAATAGGAAATGATACTCTGAATCATAGAACTATAATGAAATATACGATCAACCAACATTTATCAAATTTGAAAAAGAGTCAGAAGAAATGGTTCGATCCTCTTATTTTTATTTCTCGAACCGAGAGATCCATGAATCGGGATCCTAATGCATATAGATACAAATGGTCCAATGGGAGCAAGAATTTACAGGAACATTTGGAACATTTCATTTCTGAGCAGAAGAGCCGTTTTCAAGTAGTGTTCGATCGATTACGTATTAATCAATATTCGATTGATTGGTCTGAGGTTATCGACAAAAAAGATTTGTCTAAGTCACTTCCTTTCTTTTTGTCCAAGTTACTTCTTTTTTTGTCCAAGTTTCTTCTCTTTTTGTCTAACTCACTTCCTTTTTTCTTTGTGAGTTTCGGGAATATCCCCATTCATAGGTCCGAGATCCACATCTATGAATTGAAAGGCCCGAATGATCAACTCTGCAATCAGTTGTTAGAATCAATAGGTCTTCAAATCGTTCATTTGAAAAAATTGAAACCCTTCTTATTGGATGATCATGATACTTCCCAAAAATCGAAATTCTTGATCAATGGAGGAACAATATCACCATTTTTGTTCAATAAGATACCAAAGTGGATGATTGACTCATTCCATACTAGAAATAATCGCAGGAAATCTTTTGATAACACAGATTCCTATTTCTCAATGATATCCCACGATCAAGACAATTGGCTGAATCCCGTGAAACCATTTCATAGAAGCTCATTGATATCCTCTTTTTATAAAGCAAATCGACTTCGATTCTTGAATAATCCACATCACCTCTGCTTCTATTGTAACAAAAGATTCCCTTTTTATGTGGAAAAGGCCCGTATCAATAATTATGATTTTACGTATGGACAATTCCTCAATATCTTGTTCATTCGCAACAAAATATTTTCTTTGCGCGGCGGTAAAAAAAAATATGCTTTTTTGGAGAGAGATACTATTTCACCAATCGAGTTACAGGTGTCTAACATATTCATACCTAACGATTTTCCACAAAATGGTGACGAAAGGTATAACTTTTACAAATCTTTCCATTTTCCAATTCGATCCGATCCATTCGTTCGTAGAGCTATTTACTCGATCGCAGACATTTCTGGAACACTTCTAACAGAGGGACAAATAGTCAATTTTGAAAGAACTTATTGTCAACCTCTTTCAGATATGAATCTGTCTGATTCAGAAGGGAAGAACTTGCATCAGTATCTCAATTTCAATTCAAACATGGGTTTGATTCACACTCCATGTTCTGAGAAATATTTACCATCCGAAAAGAGGAAAAAACGGGGTCTTTGTCTAAAGAAATGCCTTGAGAAAGGGCAGATGTATAGAACCTTTCAACGAGATAGTGCTTTTTCAACTCTCTCAAAATGGAATATATTCCAAACATATATGCCATGGTTCCTTACTTCGACAGGATACAACTATCTAAATTTGCTATTTTTAGATACTTTTTCAGACCTATTGCCGATACTAAGTAGCAGCCAAAAATTTGTATCCATTTTTCATGATATTATGCATGGATTAGATATATCATGGCGAATTCTTCAGAAAAGATTGTGTCTTCCACAATGGAATCTGATAAGTGAGATTTCGAGTAAGTGTTTACATAATCTTCTTCTGTCCAAAGAAATGATTCATCGAAATAATGAGTCACCATTGATATCGACACATCTGAGATCGCCAAATGTTCGGGAGTTCCTCTATTCAATCCTTTTCCTTCTTCTTGTTGCTGGATATCTCGTTCGTACACATCTTCTTTTTGTTTCTCGAACCTATAGTGAGTTACAGACAGAGTTCGAAAGGGTCAAATCTTTGATGATTCCATCATACATGATTGAGTTGCGAAAACTTCTGGATAGGTATCCTACATCTGAACTGAATTCTTTCTGGTTAAAGAATCTCTTTCTAGTTGCTCGAGAACAATTAGGAGATTCTCTAGAAGAAATACGGGGTTCTGCTTCTGGCGGCAACATGCTATGGGGTGGCGGTCCCACTTATGGGGTCAAATCAATACGTTCTAAGAAGAAATATTTGAATATCAATCTCATCGATATCATCGATTTCATAAGTATCATACCAAATCCCATCAATCGAATCGCTTTTTCCAGAAATACGAGACATCTAAGTCATATAAGTAAAGAGACCTATTCATTGATAAGAAAAAGAAAAAAGGTGAACGGTGATTGGATTGATGATAAAATAGAATCCTGGGTCTCGAACAGTGATTCGGTTGATGATAAAGAAAGAGAATTCTTGGTTCAGTTCTCCACCTTAACGACAGAAAAAAGGATTGATCAAATTCTATTGAGTCTGACTCAGAGTGATCATTTATCAAAGAATGACTCTGGTTATCAAATGATTGAACAACCGGGAGCAATTTACTTACGATACTTAGTTGACATTCATAAAAAGTATCTAATGAATTATGAGTTCAATACATCCTGTTTAGCAGAAAGACGGATATTCCTTGCTCATTATCAGACAATCACTTATTCACAAACCTCCTGTGGGGCTAATAGTTTTCATTTCCCATCTCATGGAAAACCTTTTTCGCTCCGCTTAGCCCTATCCCTCTCTAGGGGTATTTTAGTGATAGGTTCTATAGGAACTGGACGATCCTATTTGGTCAAATACCTAGCGACAAACTCCTATGTTCCTTTCATTACAGTATTTCTGAACAAGTTCCTGGATAACAAGCCTAAGGGTTTTCTTATTGATGATAGTGACGATATTGATGATAGTGACGATATCGACCGCGACCTTGATACGGAGCTGGAGCTTCTAACTATGATGAATGCGCTAACTATGGATATGATGCCGGAAATAGACCGGTTTTATATCACCCTTCAATTCGAATTAGCAAAAGCAATGTCTCCTTGCATAATATGGATTCCAAACATTCATGATCTGGATGTGAATGAGTCGAATTACTTATCCCTCGGTCTATTAGTGAACTATCTCTCCAGGGATTGTGAAAGATGTTCCACTAGAAATATTCTTGTTATTGCTTCGACTCATATTCCCCAAAAAGTGGATCCCGCTCTAATAGCTCCGAATAAATTAAATACATGCATTAAGATACGAAGGCTTCTTATTCCACAACAACGAAAGCACTTTTTCACTCTTTCATATACTAGGGGATTTCACTTGGAAAAGAAAATGTTCCATACTAATGGATTCGGGTCCATAACCATGGGTTCCAATGTACGAGATCTTGTAGCACTTACCAATGAGGCCCTATCGATTAGTATTACACAGAAGAAATCAATTATAGACACTAATATAATTAGATCCGCTTTTCATAGACAAACTTGGGATTTGCGATCCCAGGTAAGATCCGTTCAGGATCATGGGATCCTTTTCTATCAGATAGGAAGGGCTGTTGCACAAAATGTACTTCTAAGTAATTGCTCCATAGATCCTATATCTATCTATATGAAGAAGAAATCATGTAACGAAGGGGATTCTTATTTGTACAAATGGTACTTCGAACTTGGAACGAGCATGAAGAAATTAACGATACTTCTTTATCTTTTGAGTTGTTCTGCCGGATCGGTCGCTCAAGACCTTTGGTCTCTACCCGAACTCGATGAAAAAAATGGGATCACTTCTTATGGACTCGTTGAGAATGATTCTGATCTAGTTCATGGCCTATTAGAAGTAGAAGGCACTCTGGTGGGATCCTCGCGGACAGAAAAAGATTGCAGCCAGTTTGATAATGATCGAGCGACATTGCTTCTTCGGCCCGAACCAAGGAATCCCTTAGATATGATGCAAAATGGATCTTGTTCTATCGTTGATCAGAGATTTCTCTATGAACAATACAAATCGGAGTTTGAAGAAGGGGAAGGAGAAGGAGTCCTCGACCCGCAACGGATAGAGGAGGATTTATTCAATCACATAGTTTGGGCTCCTAGAATATGGCGCCCTTGGGGCTTTCTATTTGATTGTATCGAAAGCCCCAATGAATTGGGATTTCCCTATTGGGCCAGGTCATTTCGGGGCAAGCGGATCATTTATGATGAAGAGGATGGACTTCAAGAGAATGATTCGGAGTTCTTGCAGAGTGGAACCATGCAGTACCAGACACGAGATAGATCTTCCAAAGAACAAGGCTTTTTTCGAATAAGCCAATTCATTTGGGACCCTGCAGATCCACTCTTTTTCCTATTCAAAGATCAGCCCTTTGTCTCTGTGTTTTCACATCGAGAATTCTTTGCAGATGAAGAGATGTCAAAGGGGCTTCTTACTTCCCAAACAGATCTTCCTACATCTATATATAAACGCTGGTTTATCAAGAATACTCAAGAAAAGTACTTCGAATTGTTGATTTATCGCCAGAGATGGCTTAGAACCAATAGTTCATTATCTAATGGATTTTTCCGTTCTAATACTCCATCTGAGAGTTATCAGTATTTATCAAAGCTGTTCCTATCTAACGGAACGCTATTGGATCAAATGACAAAGACATTGTTGAGAAAAAGATGGCTTTTCCCGGATGAAATGGTTGTTGCTATCTGCTACAATAACGAATCATTGGTTTAACTGAATAACTAAATAAAATAGATAGACATCTCTCTTCGTCTCAGGTCGACGGATCTTCTCAATTGAAAGATCCCCTATATGGATAATACACATTCCAGTTGACCGACTAATTGTTTTGTTCCGAAGCAAAGATATCCACGGAGCGGTTCGTCCTATTCAGATATTCACGACCAAGAAGTACTGGATTCTCTTTCGGATAGGCCCTGAAAGGAGAAGGGAGGCTGTAATGCCAACAGGCGTCTATTATTGAATTCACCCGACCCGATAGTACCCATTTTGGGAACGCCCAGCGCCAAAGTCACTGAATGGGCAAGTCGCCAATCCCTAAAACGGACTATGTAATGTACTTTATCTGCTGGGTTAGGGGTGGGCATTTTACCAGAGGTTTCTATTGTATCAATCTACCCTTGTGTGATTCCTGTTGAAGCATATACTCGGGGGGTGGGTGCAGGGCGGACGATTTTAAAGCGGACTCCCCATTCATTAGATAGAGAAGATCACCAAGATTTCGTGATCCGCTGCCGAACTTATTCCAATTCAATGAGCATTCTCGATATTCAATATTATGCCTTGAAGAGGACTCGAACCTCCACGCTCTTTAGCACGAGATTTTGAGTCTCGCGTGTCTACCATTTCACCACCAAGGCATCTTGAAAGTGAATCGTATTCCATGAATATGATATCTATCCAGTGTGATGTATGGAATATATGACAAAGGTGGAGTGTTAGAGTATTTCTATTGATTGGTCATGTCATATAGGCCCGAGTCGGACATCCAATTGCTTCGATTTGAATTATCCGGAGGATGCCTTATATCAAAAAGATGGACAATCAAACCTATTTCTCGATTCAATAGAAGCCCAAAGAAGTGAATAGGGTCCCAAATAACGAGAGATATGTAAAAAGCAGGTCCGATTACGCCTATTCCTAATCCTAAATGGAATGTAACGACGTAGGGATCCATATGTAAACATAGTATCTATTTAGATACGCTCGAATGACCCCTTCTCATAATTAGAACATAATTAGAATGTATATAACCCTATTCCGGTCTGGTCCGGTATGGAATGAACTTATAATCATGGAATCGACTCGATCATCAGATTATCGATTATAAGTTCATAACCCTAGCCCATTCCCATTTTGGGCGGAACAGATCTACTAATTCTTTGATTCCAGTTAGTAAGAGGGATCTTGAACTAAGAAATAGGTTCTAGAAGCTAAAAAAGGGTATCCTGAGCAATTTCAATAATCGGGTTCATTGATATTCCTGGTATAGTAGATGCTATCACACATACAATCATACTCAATTCGATGGAATTGTTTGATCTTAAAGGGGATCTTTTATAATTTTGCACGTGAGGGGTTATTTCTTGGTTTCGTCCAGTCATTAATAACTTGATTATTTTTAGATAATAGTAGATAGAAACAACGCTCGTAAGGAGTCCTATTGAAACCAAGAAATATAGGCCTGCCTGCCATCCACACCAGAATAAATGAAGTTTTCCGAAAAAACCTGCTAGTGGAGGAAGACCTCCTAAGGATAAGAGACATAGGGCTAAAGAGAGAGCCAAAAAAGCATCTTTCGTGTATAATCCTGCATAATCTCGAATGTTATCAGTTCCGGTACGTAGACCAAATGATACAATGCAAGCAAAAGTTCCTAGATTCATGGAGATATAGAACAGCATATAAGTTATCATGCTTGCATATCCACCATTGGAGTCTCCAACAATTATTCCAATAATTACATATCCAATTTGACCTATGGACGAATACGCAAGCATACGTTTCATGCTTGTTTGAGTAATAGCAATGAGATTCCCCAATATCATGCTAAGAATAGCTAGGATTTCCAGAAGAAGATGCCATTCGTTTGATGAGAAATAAAAAGGAATATCGAAAATTCGAGTGGCTGAAGCTGAAGCAGCTACTTTCGAAGTAACAGAAAGAAAAGCAACAACTGGAGTGGGAGAGTCAGAGTCGAAAAGAGGATTCCTCACTTCTTTCTCTCATTCAAAACCGTGCATGAGACTTTCATCTCGCACGGCTCCTAAGTGATAAAAGAAAGAAGAACTCATCTTCTTTCTTTTTTGATTACCTTCCTCGCGTATGTATAAGACCGAATCCATTCGATTTCTAAAAAGGATTACTAATCCTTAACTTTTCGAGGAATCCTTCATCAGTGGTTGTGAATGAATGATTTTTCTCAATCTTTTCGACCTTGGTTCCGTAGGAGCAAGTCAGAAAGATTGAGAAATAGAACCATCTGATTTGATTCGTTCTCAATAGCCATGAGATGATCATCTTAGGGTGATCCTTTTGTCGACGGATGCTCCTATTACACTCGTAGTCTCTGAAGGATGAGAACCAACTATGTAGCATCTACATCGAGAATTCAAGTATTGTATACGTCATTAGTCCGATCCTTTGCTTTGTAGGAACTACCCGTAATAACGAACTTGCAAAATGAATCTCTTTATCATAAAGAGATTCGTTGTTCCTGACCCTGCTTCACCTTAATTGTTATTTGAACAAGTAAAAGTTATGTCTTGGTCCGAGTGGGGATAGCATTTCTCTTCTGCATGTCCATGGAGTTTTGAAAAATCCAAACATCTCAGAGATAGATAGAGAGGTAGGAATTTATCGAACGAACCGCACTCCTTCGTATACGTCAGGAGTCCATTGATGAGAAGGGGCTGGGGAAAGCTTGAACCCAATTCCTACAGTGATGAATATCAGCGCAATTGAAATTCCTGGGGAGTTATACATTTGTGTATTGATAAGACCATTCACTATTTCTTGAAGCTCGATCTCTCCCCCGGATGAACCATAGAGCCAAGAGAAACCATGAACCAGAATAGAAGAGCTTGCCCCACCCATGAGTAAATATTTCGTAGTAGCCTCATTAGACCGTACATCTTTCTTGGTATATCCAGATAATAGGTAGGAGCATAAACTGAAACATTCTGGAGCTACAAAAATAGTTATTAAATCGTTAGCACCGCATAAAAACATTCCTCCTAGAGTAGCTGTTAATACGAATAACAGAAACTCCGTTATAGCCATTTCTGTACATTCAATGTACTCTACGGATAGAGGAATACATAAAGTTGAACATAGTAAAATAAGAAATTGAAAGATTTCGTTGAAATTGTTCGTTTGGAAATTTCCCGAAAAGCTAATCATAGGTTCTTCTCTCCATCGGAACAATAGGGCCGTTATGCTCATTACTAAACTTGTTGAAGAGATGAAATATAACCAAGGTATATCTTTTTGATCAGAGGTTGAATCGATCATCAGAAGAAGAATTAGGCCAAAAATTAGGATACATTCTGGGAAAATAAAACTTCCATCGAAGAGAAGCAAATGAAAGGCTTTCATAAAAATTCTCGTAGAATCGAGAATGAAGTTTTCATTCTGTACATGCCAGATCATGAATTAGTAACTGCATCCAATCTCCAAAAGATCCCAATTGTTTCGAACTTTCTCTTTTTGGAATGGAATTTTTACGGAATCCCCATGAATAGGATCAAAACTTATTCCATGATATTTACATGAGATTCCTCTTTCTTGTTCTTAAACAAGTCCCCGAGAGGGCTTAGTTGATCCATGATTTATGTTTCGTCTTTCGTTTTCTTTTCGTTTGTTTCGAGAAATAGATCGATCAATTCCGATTCTTTATTTTTCTATTGATTCTTTTCCGATCGAGATGTATGGATCCATGGGTCTATGTGTCTATATAGATCCTGTTCATGGATTAACGAAAATGTGCAAAAGCCCTATTTGCCTCTGCCATTCTATGAGTCTCTTCCTTTTTGCGTATGGCATCGCCACTCCCTTTGGCAGCATCCACTAATTCGGAACTTAATTTGAAAACCATATTTCGACCCGGACGTTTTCGGGATGCCCCTAATAACCAACGAATGGCAAGTGCTTTTCCTTGTGTGGATCCTATTTCAATGGGAACCTGATGAGTCGATCCGCCTACACGTCTTGCTTTTACTGCTATATCGGGAGTAACTCCACGTATTGCTTGACGTAAAACAGATAGTGGATTTGTTTCTGTCTTTTGTTGAATCTTTTTCATGGCTCGATAGATAATTTGATAAGCCAATGATTTTTTTCCGTGTTTCAGAATACGGTTAACCAACATGTTAACTAATCGATTACGATAAATTGGATCGGATTTTGCAGTTTTTTCTTCTGCAGTACCTCGACGTGACATGAGCGTGAAAGGGGTTCAATAATCAGTTTTCTTTTTATAAGGGCTAAAATCATTTATTTTGGCTTTTTGACCCCATATTGTAGGGTGGATCTCGAAAAATATGAAAGATCTCCCTCCAAGCCGTACATACGACTTTCATCGAATACGGCTTTCCACAGAATTCTATATGTATCTATGAGATCGAGTATGGAATTCTGTTTACTCACTTTAAATTGAGTATCCGTTTCCCTCCTTTTCCTGCTAGGATTGGAAATCCTGTATTTTCCATATCCATACGATTGAGTCCTTGGGTTTCCGAAATAGTGTAATGTAAAAAGAAGTGCTTCGAATCATTGCTATTTGACTCGGACCTGTTCTAAAAAAGTCGAGGCATTTCGAATTGTTTGTTGACACGGACAAAGTCAAGGAAAACCTCTGAAATTATTTCAATATTGGACCTTGGACATATAATAGTTCCGAATAGAATCTCTTTAGAAAGAAAATCTTTTGTCTCATGGTAGCCTGCTCCGGTTCCCTTACCGAAACTTTCGTTATTGGGTTAGCCATACACTTCACATGTTTCTAGCGATTCACATGGCATCATCAAATGATACAAGTCTTGGATAAGAATCTACAACGCACTAGAACGCCCTTGTTGACGATCCTTTACTCCGACAGCATCTAGGGTTCCTCGAACAATGTGATATCTCACACCGGGTAAATCCTTAACCCTTCCCCCTCTTACTAAGACTACAGAATGTTCTTGTAAATTATGGCCAATACCAGGTATATAAGCAGTGATTTCAAATCCAGAGGTTAAGCGTACTCTGGCAACTTTACGTAAGGCAGAGTTTGGTTTTTTGGGGGTGATAGTGGAAAAGTTGACAGATAAGTCACCCTTACTGCCACTCTACAGAACCGTACATGAGATTTTCATCTCATACGGCTCCTCGTTCAATTCTTTTGAAGTCATTGGATCCTTTTCCTCGTTCGAGAACCTCTTCCCTTCTTCCACTCCGTTCCGAAGAGTAACTAGGACCAATTCAGTCACGTTTTCATTCATTTGGAATCTGGGCTCTTCTACTTCTTTATTTACTTTACTTATTTTTTTATTACTTTTCCCTCTCTTTTCTTTTTTTATTTCTTTTTTGATTTTCTTCCTTTCCATCATTCCTTAAGTGCCATAGGTTTGATCCTGTAGAATCTGACTCATTTTCTCATTGAGCGAAAGGTACGAAATAAATCAGATTGATTTTTCGATCAAAAGTACTATGTGAAATCTTCGGTTTTTTCCTCTTTCTCTATCCCTATCCGTAGGTACAGCGTTTGAATCAATAGAGAACCTTTTCTTCTGTATCTGTATAAATGTATCTGTATAAATCGATATTATTACATTCCAATTCCTTCCCGATACCTCCCAAGGAAAATCCCGAATCGGATCCCAAATTGACGGGTTAGTGTGAGCTTATCCATGCGGTTATGCACTCTTCGAATAGGAATCCATTTTCTGAAAGATCCTGGCTTTCGTGCTTTGGTGGGTCTCCGAGATCCTTTCGATGACCTATGTTGTGTTGAAGGGATATCTATATGATCCGATATGATTCGATCGATTGCGTAAAGCCCGCGGTAGCAACGGAACCGGGGAAAGTATACAGAAAAGACAGTTCTTTTCTATTATATTAGCATTTTCTATTCTATTAGTTAGTCATCTCGGCTCAGTGAGTCCTTTCTTCCGTGATGAACTGTTGGCACCAGTCCTACATTTTGTCTCTGTGGACCGAGGAGAAAGGGGGCTCCGCGGGAAGAGGATTGTAACATGAGAGAAGCAAGGGGGTCAACCTTTTTCAAATATACAACATGGATTCTGGCAATGTAGTTGGACTCTCATGTCGATCCGAATGAATCATCCTTTCCACGGAGGTAAATCTTTGCCCGCTAGGCAAGAGGATAGCAAGTTACAAATTCTGTCTCGGTAGGACATGTATTTCTATTACTATGAAATTCATAAATGAAGTAGTTAATGGTGGGGTTACCATTATCCTTTTTGTAGTGACGAATCTTGTATGTGTTCCTAAGAAAAGGAATTTGTCCATTTTTCGGGGTCTCGAAGGGGCGTGGAAACACATAAGAACTCTTGAATGGAAATGAAAAAGAGATGTAACTCCAGTTCCTTCGGAAATGGTAAGATCTTTGGCGCAAGAAGAAAGAGTTGATCCGTATCATCTTGACTTGGTTCTGATTTCTCTATTTTTTTTTAAGAATACCGAGTCGGGCTCTTCTCCTACCCGTATCGAATAGAACGTGCTGAGCCAAATCTTCTTCATGTAAAACCTGCTTTATTTAGATCGGGAAAATCGTACGGTTTTATGAAACCATGTGCTATGGCTCGAATCCGTAGTCAATCCTATTTCCGATAGGAACAGTTGACAATTGAATCCAATTTTTCCCATTATTTTCGTATCCGTAATAGTGCGAAAAGAAGGCCCGACTCCAAGTTGTTCAAGAATAGTGGCGTTGAGTTTCTCGACCCTTTGCCTTAGGATTAGTCAGTTCTATTTCTCGATGGGGGACAAGGGAAGGGATATAACTCAGCGGTAGAGTGTCACCTTGACGTGGTGGAAGTCATCAGTTCGAGCCTGATTATCCCTAAACCCAATGTGAGTTTTTCTATTTTTACTTGCTCCCCCGCCGTGATCGAATGAGAATGGATAAGAGGCTCGTGGGATTGACGTGAGGGGGTAGGGATGGCTATATTTCTGGGAGCGAACTCCAGGCGAATATGAAGCGCATGGATACAAGTTATGCCTTGGAATGAAAGACAATTCCGAATCCGCTTTGTCTACGAACAAGGAAGCTATACGTAATGCAACTATGAATCTCATGGAGAGTTCGATCCTGGCTCAGGATGAACGCTGGCGGCATGCTTAACACATGCAAGTCGGACGGGAAGTGGTGTTTCCAGTGGCGGACGGGTGAGTAACGCGTAAGAACCTGCCCTTGGGAGGGGAACAACAGCTGGAAACGGCTGCTAATACCCCGTAGGCTGAGGAGCAAAAGGAGGAATCCGCCCGAGGAGGGGCTCGCGTCTGATTAGCTAGTTGGTGAGGCAATAGCTTACCAAGGCGATGATCAGTAGCTGGTCCGAGAGGATGATCAGCCACACTGGGACTGAGACACGGCCCAGACTCCTACGGGAGGCAGCAGTGGGGAATTTTCCGCAATGGGCGAAAGCCTGACGGAGCAATGCCGCGTGGAGGTAGAAGGCCTACGGGTCGTGAACTTCTTTTCCCGGAGAAGAAGCAATGACGGTATCTGGGGAATAAGCATCGGCTAACTCTGTGCCAGCAGCCGCGGTAATACAGAGGATGCAAGCGTTATCCGGAATGATTGGGCGTAAAGCGTCTGTAGGTGGCTTTTTAAGTCCGCCGTCAAATCCCAGGGCTCAACCCTGGACAGGCGGTGGAAACTACCAAGCTGGAGTACGGTAGGGGCAGAGGGAATTTCCGGTGGAGCGGTGAAATGCGTAGAGATCGGAAAGAACACCAACGGCGAAAGCACTCTGCTGGGCCGACACTGACACTGAGAGACGAAAGCTAGGGGAGCGAATGGGATTAGATACCCCAGTAGTCCTAGCCGTAAACGATGGATACTAGGCGCTGTGCGTATCGACCCGTGCAGTGCTGTAGCTAACGCGTTAAGTATCCCGCCTGGGGAGTACGTTCGCAAGAATGAAACTCAAAGGAATTGACGGGGGCCCGCACAAGCGGTGGAGCATGTGGTTTAATTCGATGCAAAGCGAAGAACCTTACCAGGGCTTGACATGCCGCGAATCCTCTTGAAAGAGAGGGGTGCCTTCGGGAACGCGGACACAGGTGGTGCATGGCTGTCGTCAGCTCGTGCCGTAAGGTGTTGGGTTAAGTCCCGCAACGAGCGCAACCCTCGTGTTTAGTTGCCACCGTTGAGTTTGGAACCCTGAGCAGACTGCCGGTGATAAGCCGGAGGAAGGTGAGGATGACGTCAAGTCATCATGCCCCTTATGCCCTGGGCGACACACGTGCTACAATGGCCGGGACAAAGGGTCGCGATCCCGCGAGGGTGAGCTAACTCCAAAAACCCGTCCTCAGTTCGGATTGTAGGCTGCAACTCGCCTACATGAAGCCGGAATCGCTAGTAATCGCCGGTCAGCCATACGGCGGTGAATTCGTTCCCGGGCCTTGTACACACCGCCCGTCACACTATGGGAGCTGGCCATGCCCGAAGTCGTTACCTTAACCGCAAGGAGGGGGATGCCGAAGGCAGGGCTAGTGACTGGAGTGAAGTCGTAACAAGGTAGCCGTACTGGAAGGTGCGGCTGGATCACCTCCTTTTCAGGGAGAGCTAATGCTTGTTGGGTATTTTGGTTTGACACTGCTTCACACCCAAAAAGAAGCGAGCTACGTCTGAGTTAAACTTGGAGATGGAAGTCTTCTTTCGTTTCTCGACGGTGAAGTAAGACTAAGCTCATGAGCTTATTATCCTAGGTCGGAACAAGTTGATAGGATCCCCTTTTTTACGCCCCCATGTCCCTCCCGTGTGGCGACGTGGGGTCGTAAAAAAGGAAAGAGGGGGATGGGGTTTCTCTCGCTTTTGGCATAGCGGGCCCCAGCGGGAGGCCCGCACGACGGGCTATTAGCTCAGTGGTAGAGCGCGCCCCTGATAATTGCGTCGTTGTGCCTGGGCTGTGAGGGCTCTCAGCCACATGGATAGTTCAATGTGCTCATCAGCGCCTGACCCTGAGATGTGGATCATCCAAGGCACATTAGCATGGCGTACTTCTCCTGTTCGAACCGGGGTTTGAAATCAAACTTCTCCTCAGGAGGATAGATGGGGCGATTCAGGTGAGATCCAATGTAGATCCAACTTTCTATTCACTCGTGGGATCCGGGCGGTCCGGGAGGGACCACCACGGCTCCTCTCTTCTCGAGAATCCATACATCCCTTATCAGTATATGGACAGCTATCTCTCGAGCACAGGTTTAGGTTCGGCCTCAATGGGAAAATAAAACGGAGCACCTAACAACGTATCTTCACAGACCAAGAACTACGAGATCGCCCCTTTCATTCTGGGGTGACGGAGGGATCGTACCATTCGAGCCTTTTTTTTCATTCTTTTCCCGGAGGTCTGGAGAAAGCTCCAATCAATAGGAAAAAAACCTCCCTTCCCGAAAGGAAGAACGTGAAATTCTTTTTTCTTTCCGCAGGGACCAGGAGATTGGATCTAGCCGTAAGAAGAATGCTTGGCTGATAAATAACTCACTTCTTGGTCTTCGACCCCCTCAGTCACTACGAACGCCCCCGATCAGTGCAATGGGATGTGTCTATTTATCTATCTCTTGACTCGAAATGGGAGCAGGTTTGAAAAAGGATCTTAGAGTGTCTAGGGTTGGGCCAGGAGGGTCTCTTAACGCCTTCTTTTTTCTTCTCATCGGGGTTATTTCACAAAGACTTGCCATGGTAAGGAAGAAGGGAGGAAGAAGCACACTTGGAGAGCGCAGTACAACGGAGAGTTGTATGCTGCGTTCGGGAAGGATGAATCGCTCCCGAAAAGGAATCTATTGATTCTCTCCCAATTGGTTGGACCGTAGGTGCGATGATTTACTTCACGGGCGAGGTCTCTGGTTCAAGTCCAGGATGGCCCAGCTGCGCCAAGGAAAAGAATAGAAGAAGCATTTGACTTCTTTATGCATGCTCCACTTGGCTCGGGGGGATATAGCTCAGTTGGTAGAGCTCCGCTCTTGCAATTGGGTCGTTGCGATTACGGGTTGGGTGTCTAATTGTCCAGGCGGTAATGATAGTATCTTGTACCTGAACCGGTGGCTCACTTTTTCTAAGTAATGGGGAAGAGGACCGAAACATGCCACTGAAAAACTCTACTGAGACAAAGATGGGCTGTCAAGAACGTAGAGGAGGTAGGATGGGCAGTTGGTCAGATCTAGTATGGATCGTACATGGACGGTAGTTGGAGTCGGCGGCTCTCCTAGGGTTCCCTCATCTGGGATCCCTGGGGAAGAGGATCAAGTTGGCCCTTGCGAACAGCTTGATGCACTATCTCCCTTCAACCCCTTGAGCGAAATGCGGCAAAAGGAAGGAAAATCCATGGACCGACCCCATCGTCTCCACCCCGTAGGAACTACGAGATCACCCCAAGGACGCCTTCGGCATCCAGGGGTCGCGGACCGACCATAGAACCCTGTTCAATAAGTGGAACGCTTTAGCTGTCCACTTTCAGGTTGGGCAGTAAGGGTCGGAGAAGGGCAATCACTCATTCTTAAAACCAGCATTCTTAAGACCAAAAAGTCGGGTGTAAAAGGGGGGAAAGCTCTCCGTTCCTGGTTCTCCTGTAGCTAGATCCTCCGGAACCACAAGAATCCTTAGTTAGAATGGGATTCCAACTCAGCACCTTTTGAGATTTTGAGAAGAGTTGCTCTTTGGAGAGCACAGTACGATGAAAGTTGTAAGCTGTGTTCGGGGGGGAGTTATTGTCTATCGTTGGCCTCTATGGTAGAATCAGTCGGGGCCTGAGAGGCAGTGGTTTACCCTGTGGCGGATGTCAGCGGTTCGAGTCCGCTTATCTCCAACTCGTGAACTTAGCCGATACAAAGCTATATGATAGCACCAAATTTTTCCGATTCGGCAGTTCGATCTATGCTATGATTTATCATTCATGGACGTTGATAAGATCCTTCCATTTAGCAGCACCTTAGGGGATGGCATAGCCTTAAAGTTAAGGGCGAGGTTCAAACGAGGAAAGGCTTACGGTGGATACCTAGGCACCCAGAGACGAGGAAGGGCGTAATAAGCGACGAAATGCTTCGGGGAGTTGAAAATAAGCGGAGATCCGGAGATTCCCGAATAGGTCAACCTTTCGAACTGCTGCTGAATCCATGGGCAGGCAAGAGACAACCTGGCGAACTGAAACATCTTAGTAGCCAGAGGAAAAGAAAGCAAAAGCGATTCCCGTAGTAGCGGCGAGCGAAATGGGAGCAGCCTAAACCGCGAAAACGGGGTTGTGGGAGAGCAATACAAGCGTCGTGCTGCTAGGCGAAGCGGTGGAGTGCTGCACCCTAGATGGCGAGAGTCCAGTAGCCGAAAGTATCACTAGCTTACGCTCTGACCCGAGTAGCATGGGACACGTGGAATCCCGTGTGAATCAGCAAGGACCACCTTGCAAGGCTAAATACTCCTGGGTGACCGATAGTGAAGTAGTACCGTGAGGGAAGGGTGAAAAGAACCCCCATCGGGGAGTGAAATAGAACATGAAACCGTAAGCTCCCAAGCAGTGGGAGGAGCCCGGGGCTCTGACCGCGTGCCTGTTGAAGAATGAGCCGGCGACTCATAGGCAGTGGCTTGGTTAAGGGAACCCACCGGAGCCGTAGCGAAAGCGAGTCTTCATAGGGCAATTGTCACTGCTTATGGACCCGAACCTGGGTGATCTATCCATGACCAGGATGAAGCTTGGGTGAAACTAAGTGGAGGTCCGAACCGACTGATGTTGAAGAATCAGCGGATGAGTTGTGGTTAGGGGTGAAATGCCACTCGAACCCAGAGCTAGCTGGTTCTCCCCGAAATGCGTTGAGGCGCAGCAGTTGACTGGACATCTAGGGGTAAAGCACTGTTTCGGTGCGGGCCGCGAGAGCGGTACCAAATCGAGGCAAACTCTGAATACTAGATATGACCTCAAAATAACAGGGGTCAAGGTCGGCCAGTGAGACGATGGGGGATAAGCTTCATCGTCGAGAGGGAAACAGCCCGGATCACCAGCTAAGGCCCCTAAATGACCGCTCAGTGATAAAGGAGGTAGGGGTGCAGAGACAGCCAGGAGGTTTGCCTAGAAGCAGCCACCCTTGAAAGAGTGCGTAATAGCTCACTGATCGAGCGCTCTTGCGCCGAAGATGAACGGGGCTAAGCGATCTGCCGAAGCTGTGGGATGTAAAAATGCATCGGTAGGGGAGCGTTCCGCCTAGAGGGAAGCACCCGCGCGAGCAGTGGTAGACGAAGCGGAAGCGAGAATGTCGGCTTGAGTAACGCAAACATTGGTGAGAATCCAATGCCCCGAAAACCTAAGGGTTCCTCTGCAAGGTTCGTCCACGGAGGGTGAGTCAGGGCCTAAGATCAGGCCGAAAGGCGTAGTCGATGGACAACAGGTGAATATTCCTGTACTACCCCTTGTTGGTCCCGAGGGACGGAGGAGGCTAGGTTAGCCGAAAGATGGTTATCGGTTCAAGGACGCAAGGTGCCCCTGCTTTTTCAGGGTAAGAAGGGGTAGAGAAAATGCCTCGAGCCAATGTTCGAGTACCAAGGCGCTACGGCGCTGAAGTAACCGATGCCATACTCCCAGGAAAAGCTCGAACGACCTTCAACAAAAGGGTACCTGTACCCGAAACCGACACAGGTGGGTAGGTAGAGAATACCTAGGGGCGCGAGACAACTCTCTCTAAGGAACTCGGCAAAATAGCCCCGTAACTTCGGGAGAAGGGGTGCCTCCTCACAAAGGGGGTCGCAGTGACCAGGCCCGGGCGACTGTTTACCAAAAACACAGGTCTCCGCAAAGTCGTAAGACCATGTATGGGGGCTGACGCCTGCCCAGTGCCGGAAGGTCAAGGAAGTTGGTGACCTGATGACAGGGGAGCCGGCGACCGAAGCCCCGGTGAACGGCGGCCGTAACTATAACGGTCCTAAGGTAGCGAAATTCCTTGTCGGGTAAGTTCCGACCCGCACGAAAGGCGTAACGATCTGGGCACTGTCTCGGAGAGAGGCTCGGTGAAATAGACATGTCTGTGAAGATGCGGACTACCTGCACCTGGACAGAAAGACCCTATGAAGCTTCACTGTTCCCTGGGATTGGCTTTGGGCTTTTCCTGCGCAGCTTAGGTGGAAGGCGAAGAAGGCCTCCTTCCGGGGGGGCCCGAGCCATCAGTGAGATACCACTCTGGAAGAGCTAGAATTCTAACCTTGTGTCAGGACCTACGGGCCAAGGGACAGTCTCAGGTAGACAGTTTCTATGGGGCGTAGGCCTCCCAAAAGGTAACGGAGGCGTGCAAAGGTTTCCTCGGGCCAGACGGAGATTGGCCCTCGAGTGCAAAGGCAGAAGGGAGCTTGACTGCAAGACCCACCCGTCGAGCAGGGACGAAAGTCGGCCTTAGTGATCCGACGGTGCCGGGTGGAAGGGCCGTCGCTCAACGGATAAAAGTTACTCTAGGGATAACAGGCTGATCTTCCCCAAGAGCTCACATCGACGGGAAGGTTTGGCACCTCGATGTCGGCTCTTCGCCACCTGGGGCTGTAGTACGTTCCAAGGGTTGGGCTGTTCGCCCATTAAAGCGGTACGTGAGCTGGGTTCAGAACGTCGTGAGACAGTTCGGTCCATATCCGGTGTGGGCGTTAGAGCATTGAGAGGACCTTTCCCTAGTACGAGAGGACCGGGAAGGACGCACCTCTGGTGTACCAGTTATCGTGCCCACGGTAAACGCTGGGTAGCCAAGTGCGGAGCGGATAACTGCTGAAAGCATCTAAGTAGTAAGCCCACCCCAAGATGAGTGCTCTCCTATTCCGACTTCCCCAGAGCCTCCGGTAGCACAGCCAAGACAGCGATGGGTTTTCTGCCCCTGCGGGGGTAGAGTGACAGAAGTTTTGAGAATTCAAGAGAAGGTCACGGCGAGACGAGCCGTTTATCATTACGATAGGTGTCAAGTGGAAGTGCAGTGATGTATGCAGCTGAGGCATCCTAACAGACCGGTAGACTTGAACCTTGTTCCTACATGACCCGATCAATTCGATCAGGCACTCGCCATCTATTTTCATTGTTCAACTCTTTGACAACACGAAAAAACCAAAAGCTCTGCCCTCCCTCTCTATCTATCCAAGGGATGGAAGGGCAGAGGCCTTTGGTGTCCCCTCCAGTCAAGAATTGGGGCCTCACAATCACTAGCCAATATGCTTTTCTCTCATGCCTTTCTTCGTTCATGGTTCGATATTCTGGTGTCCTAGGCGTAGAGGAACCACACCAATCCATCCCGAACTTGGTGGTTAAACTCTACTGCGGTGACGATACTGTAGGGGAGGTCCTGCGGAAAAATAGCTCGACGCCAGGATGATAAAAAGCTTAACACCCCTCATTCTTATTACTTTTTGAATATGAAAAAGAAAAAAATGAAAGGGTCGTCTTATTCAAAACCCCAATTATGAAATCCCTTCTCTCCCACTTCACACCTCGGAACGCACCGTTCTTATATAGAGAGAGGCACTTTCACATCTTCTTAACCGGGGAGAGGAAAGGTTCCTTTTTTTAGGGTACTCCCGGGAACAGATCCAGTGGAGACGGGGTGGGGCCTGTAGCTCAGAGGATTAGAGCACGTGGCTACGAACCACGGTGTCGGGGGTTCGAATCCCTCCTCGCCCACAACCGGCCAAAAAGGGAAGGACCTTTCCCTTTGGGGGTAAGAAAATCATGATCGGGATTGCGGACCCAAAGCTATGGAATTTGGGCGTGGGTCTTTTGTCGAAATGGAAGGGCCCTACTCTTTCTTTCTTTAATGGTGTATACTTTAAATATAGTATGCCTTTTTCCGCATATTTTTTTGTTTTACGCCCCGTAATTCTTCCTCAGCCAGGCGGGGGCAGAATACCGGAGCAAGTACAAGTATTAGTAGCATAGCAAAAATGCGTTCCTCGTCATTAATATGTTTGCTCGCGGTAATTGTGGCCTCTCGGGCGAATCGATGACTGCATCTTTGATGCACTTGCTAGTACTAGTACATCTGAGAATTCTTAATTGGATAGTTGTAAATAGCCCCAGACTGTGGATTATCCCGGACCTACGCCGAGGTATTGACGGCGATTCTCAAATATCGCAGAACAGAATGTGATACGATGAGATAGAATGCAATAGAAACAAAGACACAGGGAACGGGTTTAACAGTCAAAGTGAACCCTTTCATTCCGAATTCTTTAATTCGGAATGAATCAAATCTCCCCAAGTAGGATTCGAACCTACGACCAGTCAGTTAACAGCCGACCGCTCTACCACTGAGCTACTGAGGAACAACAGGAGGTTAGATCTCATAAAGTTCAATTCCCGTTCTCAACCCATGACCAATATGAGCTCGAAGTTTCCTTTCTAACTCCCGGAACTTCTTCGTAGTGGCTCCGTTCCATGCCTCATTTCATAGGGAACCTCAAAGTGGCTCTATTTCATTATATTCCATCCATACCCCAATTCCATTCATTTAATAGCCCTTTGGTGTCATTGAGATAAGAGATGTCGTTTCTAGTCTATCTCTTTCTATTTCTATATATGGAAAGTTAAAAAATCATCATATAATAATCCAGAAATTGAAATAGAAAAGAAAAAGGGGAGGTTTGTGATGATTTTTCAATCTTTTATACTAGGTAATCTAGTATCCTTATGCATGAAGATAATAAATTCGGTCGTTGTGGTCGGACTCTATTATGGATTTCTGACCACATTCTCCATAGGGCCCTCTTATCTCTTCCTTCTCCGAGCTCGTGTTATGGAAGAAGGAGAAGAAGGAACCGAGAAGAAAGTATCAGCAACAACCGGTTTTATTACGGGACAGCTCATGATGTTCATATCGATCTATTATGCGCCTCTGCATCTAGCATTGGGTAGACCTCATACAATAACTGTCCTAGCTCTACCGTATCTTTTGTTTCATTTCTTCTGGAACAATCACAAACACTTTTTTGATTATGGATCTACTAACAGAAATTCAATGCGTAATCTTAGCATTCAATGTGTATTCCTGAATAATCTCATTTTTCAATTATTCAACCATTTCATTTTACCAAGTTCAATGTTAGTCAGATTAGTCAACATTTATATGTTTCGATGCAACAACAAGATGTTATTTGTAACAAGTAGTTTTGTTGGTTGGTTAATTGGTCACATTTTATTCATGAAATGGGTTGGATTGGTATTAGTCTGGATACAGCAAAACAATTCTATTAGATCTAATAAGTACCTTATGTCAGAATTGAGAAATTTTATGGTTCGAATCTTTAGTATTCTATTATTTATTACCTGTGTCTACTATTTAGGCAGAATACCGTCACCCATTCTTACTAAGAAACTGAAAGAAACGGAAGAAAGGGGGGAAAGTGAGGAAGAAAGAGATGTAGAAAAAACTTCAGAAACGAAGGGGACTAAACAGGAACAAGAGGGATCCACCGAAGAAGATCCTTCTCCTTCCCTTTTTTCGGAAGAAAAGGAGGATCTGGAAAAAATCGATTTTAAAGAGACACGATATAAAAATAGACCCGTTTATGAAACTTATTATCTGGATGTGGATCGGAATCAAGAAAATTCGAAGTTAGAAATATTTAAAGAAAAAAAAGAACTAAGACTAAGAGTAAAGTAAATTAATAAAAATATTAATACATAAGATAGATACACTAAAAGATAGGAAGAGATTCGACCGACACCTACATATTTAATACCTTCTCCTACGAAAAAACTCGAAATACCGACCCCATTCGTAATTCCATCAATTACTTGTCTATCAAAAAAATGAATTAGTTCAGACAATATTCTTATACCTTGAATTAAAAATGTTGTATAAAAAAAATCAATATAACCCCGATTATACGACCAATCATATGTCACATTTATTATTTTATCCTCAAAAATTTTCAGTTTCTTAGAAATACCTTTAACAAATGAATTAAATAAATTCAAATTTTGTAAAGATGAATAACCAGGATTATATAAAAAGGATGCTATAAGGATTCCGAAAGAAGCTATACTGACTGAAAAAGTTGCATTTGTTATAAATTCATACCAATCCCAATCCATCAAATTTTTTTTATTTTGATATAAAAGGTTTATAGACGGAGTTAATAATTTTGTTAATATATCCAACTGAATTCCTTCTTGATTGAATTGATTGAAGAAAGGAATTCCTATAACTCCAATGAACAAAGTAAATAGACCTAATACAAGCATAGAAAATAGCATAGTATTTTCCGACTCATGAGGATACGAGAAACTGTTCTTAGTACCGAAATTAGGATTAGGAATAGTAATAATAGGCCCCCTCAAATTTCTTACATTTTTATTAATTAGATATTTCTTTTTAAAAAACAAAGAAGTCTTTTTATTATTATTCATTGTTAATAAAGGTAATAAGCGAAATTTTGTTTTAATCCACTTTTGCTCTTCTCTACCCCATAAAGATATTGAATAGACAGAACTTCTTTTTTTACCACTGTAAGTTTGAAAATAAAGATTTAAATGTCCCTCAAAAGTAAGTAAATAGATCCGAAACATATAAAATGCAGTTAATCCCGCTGTGGAAAAAGCTATTATTGCAAAAATTGGTGAATACAACCAACTATCATTAAGAATTTCATCTTTGGACCAAAAGCAGCCAAGAGGTGGAATACCACAAAGAGAAAGTGTACCTAATAAAAAAGATGTTTTTGTAATTGGTACATGTTTTTTTAAACCTCCCATAAGAACCAGATTCTGGCTTTTATCTGGAGAATATCCAACAATACTTTCCATTGAATGAATAATAGATCCAGATCCTAAAAACAACAATGCTTTGGAATAAGCATGAGTAATCAAATGAAACAAAGCAGCCCGATAAGAACCCATACCTAGAGCTAACATCATATAACCCAATTGAGACATTGTAGAATAAGCTAAACCTCTCTTAATATCTTTTTGAGCAAAGGCTAAAGTGGCTCCTAAAAGTAATGTTATTATACCTAATAAAGCTATTAGATTCATTATATAAGGCATAACTATGAAAAGCGGAAGAAGCCGAGCTCCAAGAAAAATTCCAGCTGCTACCATAGTAGCAGCATGTATAAGAGCTGAAATAGGGGTAGGCCCTTCCATAGCATCGGGTAACCATACATGAAGGGGAAATTGGGCAGATTTAGCAATTGCACCAGAAAATAATAGAAAGGCACACAAAGTAGCAAATAAAAGATTAACTTCATTATTATAAACCAAGTTATTGAATATTTCAAACAAATCCCGAAATTCTAAACTGCCCGTTATCCAATAAAAACCTAAAATTCCTAATAATAAACCAAAATCTCCGACGCGATTAGTGACAAACGCTTTTTGACAAGCATTCGCTGCAGTAGGTCGTGTGAACCAAAAACCTATTAATAGATAAGAACACATTCCAACCAATTCCCAAAAAAAATAAATTTGTATGAGATTAGAACTAGTAACCAATCCTACCATTGAAGTATTGAAAAAACTCATATAGGCAAAAAATCTCAAATATCCCTGATCATGAGACATATAATTGTCACTATAAATAAGAACCAAAATTCCAACAGTAGTAATTAATATTAACATAATAGAAGTAAGTGGGTCAACCAAATAGCCAAATTCTAAAGAAAAGTCATTATTTATAGTCCAAGACCATATAGATAGATAGATAGAAGGGTTATTTACTTGTTGAATAGCTAGATAGGTTGAAAAAAGCATAATTATACTTAACAATAAAACACTTGGAAAAACCCACATACGGCGAAGACTTTTTGTTGCCGTTGGAAAAAGTAGAAGTCCTACTCCTATTAATATAGGAACAGGGAGTGAGATGAAAGTTATAATCCAGAAATATTGATATATATATTCCATAAAAATAAATAAAAAAGTCTTTTTATTTTTATCTTAATTAATTAATTAATTGGTTCTGATTTACCGGCTCTTATTTCTTTTGAAATGAAAGTGAAATGAAAGGGGTCAGTTAATAAAATAAAAAATTCAAATAGACAAAATATCGAATTTTATAATTATTCTGAATCTTTTTCAACTATTTGAATTTAAATATTTAAAATCAAGAAGTTAAAATTCGTCAAATGATATGAAGAAATTACTATTGAAAAAAAAAACTAGTA-TTTTGTATTACAATTCAATTATTATTAATATTAAGTAAAGTTTGATGAAGATCCAAAAAATGAAAATTTCCATTTTCATTATTATTTCGTATTACACTAATTTATATATATTGATAGAGCAAAGACAAATAATTACACCAAAAGCAGTATTTGATCTGAATCATAAAAAAAACCATAACTTATCCCCAAAAAGTTATTTCTTTTTTGGGTTATTTCAAATCATTAACCAATTGATTTTGGAACTGATTGATTGTCTTTTATTGTAAGATTATTGTAATAAAAGACTTTTATATTTTTAGGACAGGCTCTGATCTACAAGCTATGACATCCAAAACTTTATTTTACATAAAATAAAAAAAAAAAAGGAGGAATTACTAAAATAGCTTTTAGAAAATTATTTATCTTGGCGTTTTTAGTTTTTAACAGATAATAGATTAAGTACTAGTCTCTTGCACATTTTAAAATTAAAATTAGATATATTCTTGCTCTTTTTGCGAGCTGGATCAATTACATTTTCTAATTAATAGAAGAAAATATTAATATTAATTAATTAGGGCTTGGTTTAGTAAAACTTTGGATGTTTTTTATTATGTATTGTATTTTTGTTCTTTTTATTACCTGTATAAATCAATGTAGGACGACAAAAAGAAACTAAACAGAGATATAAAACAGAGATAGAAAGAGAGGTATAGTCTTTTTGTTTGTATTTTTTTTTTTTGTTTTTATTTGATTATCATATGAACGTTAATTAATTAGATTTATACGGCATAGCAAATTTTATAGATATGGATTTGAATGAGGATAGAAGAGGACCAATAAACTAAATATGAATTATTCGATATTGTATGGAATAGAAAAATGATTTTTTTTTTTATTTTATTATTTTGTTCCCAGTACTATTATTTAGTATTTAGTTACGCGATTTTCTATATTTATATTTTTATGAAGGGAGTACAATCTAGAAAATAAATAGATAACTAGATAATTAATAATAAAAAATAATGAATAATTAGATAATTAATAAAATAATTAATAATAAAAATAAAGAACAATTGGTTTTGAACAATAGATGTCTTTGACATCCAACTATAGCAATTAAATACTTTTTATAATTTTTAATGGCAGTTCCAAAAAAACGTACTTCTATCTCAAAAAAGCGGATTCGTAAAAATATTTGGAAAAAGAAAGGATATTGGGCAGCATTGAAAGCTTTTTCGTTAGGTAAATCTCTTTCTACAAGGAATTCAAAAAGTTTTTTTTATCCAACAAATAAATAATTAAAGAATAATTTGAGTTGTTCTGGCTCGAAAGGCAGTCAGTCTAATTTGTTTATAATTTCTTTATAAGTTTTATTTTATAAGTTAAAAAAATTTCTAAAAATTAAAATTTGTATTATTATATTATAATAAATATTAATTAAATATTAATACTTTTAGA-----------------ATGCAAATTAATACTTTATACTTAATTTATATAATTAAATACTTTATTTATATAAAAAATGAATTTTAAATAATACTAAAAAAATTATAAAAATTATAAATTATATTAACTTATAATTATATTCATTAACTTATATAATATAATTATATTATAATATATAATATATATTAACTTAATATTATATAATGTATTAATATAGATAAATATATATTTATT------------------TAAATATATAGATAATAAAAAATATCTAAATAGAAATAAAAGGAAAACTAGGTATTCTCTAATGTTTTGACCGGATCAATAGCAATAGCAATATTAAATTGAATTAGTTTCGCTTTTATAATAAAAAAAGGATTCTTGTGTCTACTAAATTTAAAAAATTTAAAATATAATACTATACTTCTTTGTTTGAAAAAAGAATAAACGCAAACACAAGATTAACCTTTCAGTAGGCTTTATTGTTTTTAGGGTGGGGAAAATTAAGAATCCCCATCGATTCAATAATAAAAAACCTTTCTCTTTTATTTATATTATTTTATACCGTAAAACCATAAATATAGTATATTTAATAAATTTAAAATAAAATATATAAATCTATTTTAAATCTGTTTATTAAAATAATATAGAAGAAAATATATAATAAAATTTGTAGTCAAAACTAATAGATTGTTGAAACTAATTAATTAAGTTTAAGATGTGTTTTATAATTTTCTAAACTATTCTTTCTATAACTTATTATTAGGATATATACCCCTAATTTTTAATTTATTTTTCATTTATGCCAATTAAGAAAAACTTTTTTTTTTAAGTGATTATACTAAAAATAGGATTTACTTAGGCTAGAAATTGAAATTTTTTATTACATAATATCCCCTAGCCTAGC-CCAAAACCTACCAATATTCAATATGAAATTAATTTGTTTGGTAGACAAATTCTCTACACAATTAAAACAAACACTGACATTTAATACAAAGCTATGCAAAGAGTTACAATCCCCTGCATGTATCAACAAAATTGTGATACATAAAAATAGGATTTTTATGTCATCGAAAAAATGCATTTTTTGAGATTCATAAAATAAATCATTAAGAAATGAATTATTAAAAAATTAAAAATGAGAAAGAACGTTTTGAGTTCAATCCATAAATTGAGGTTATAACTATCAAGTTGCACCAGTTATTAGATTTTATTCGAGCATAAAATAATAAAGTATTTTCAAATCACATTTTTAAGTTAAATAAAACGAAGACTATAACACTATAATAAAAAATAGCCCAATAAAAATAAGGATTCTTATTGAAAGCGTTACGGTAAAATTCTAATAAAAAGTTTTTATTCAGCAATTTTAATCTTTCCCTTTCCTAAATATTAAATATATATTGCATATGGCATTGAATTGACTACTTCAATCTCGACGATTGAATAAAAATAGGTTATTATAATTTCGAACAAGCCGCTATGGTGAAATCGGTAGACACGCTGCTCTTAGGAAGCAGTGCTAGAGCATCTCGGTTCGAGTCCGAGTGGCGGCATGACATCTCCTAAAAGAGTAAGTCCTATACTGAATTCAATTCCCGATTTCAATTCCTATCCTATAATTGAAATTGAGAAACCTTCCTTTTTTAATTTAAAATTTTTTATGATATTTTCAACTTTAGAGCATATATTAACTCATATATCCTTTTCAGTCGTTTCAATTGTAATTACAATTCATTTGATAACCCTATTAGTCGATGAAATCATAGGACTATATGATTCGTTAGAAAAGGGGATGATGACTACTTTTTTCTGTATAACAGGATTATTAATGACTCGTTGGATTTATTTGAGATATTTACCATTAAGTAATTTATATGAATCATTAATCTTTCTTTCATGGAGTTTATCCATTATTCATATGGTTCCGTATTTTAAAAAGTATAAAAACTATTTAAAGGCAATAACCGCGCCAAGTGCTATTTTTACCCAAGGTTTTGCTACTTCGGGTCTTTTAACTGAAATGCATCAATCCGAAATATTAGTACCAGCTCTCCAATCCCATTGGTTAATGATGCACGTAAGTATGATGGTATTGGGCTATGCAGCTCTTTTATGCGGATCATTATTATCACTAGCTCTTCTAGTCATTACATTTCGAAAATTCATAAATATTTTTAGTAAAAGCAATAATTTCGTAAATGAGTCGTTTTTCCTGGGCGAGATTCAATATGTGAGAGAAAAGAATAATCTTTTACCAAACACCTCTTTTCTTTCTTCTAGGAATTATTACAGGTTTCAATTGATTCAACAATTGGATCTTTGGAGTTATCGTATTATTAGTCTAGGGTTTATCTTTTTAACCATAGGTATTCTTTCGGGAGCAGTATGGGCTAATGAAGCATGGGGGTCGTATTGGAATTGGGATCCAAAAGAGACTTGGGCATTTATTACGTGGACCCTATTTTCGATTTATTTACATACTCGAACAAATAAAAATTTTGAAAGTGTAAATTCCGCAATTGTAGCCTCAATGGGCTTTCTTATAATTTGGATATGCTATTTTGGGGTTAATTTATTAGGAATAGGGTTGCATAGTTATGGTTCATTTACCTTAACATCTAATTGAAGTAAAGAGAGGACTTGATAAATACAAAATAAACATAGGGCAACATAAGTGTATATAATAAAAAAAACTTCGTGTAATCCAGCGAGAACCTTTTGAATTAAATCATTTCCATTACTTGATTCAAAAGGTTCTCGCTGGATTACATACCTGGTTATTATAATAGACTTCCAATTTATTTTACTCAAACTTAAGAGAAGAAAAAGGACTTATTTTTAATTGTCCAACAAACAATTTTTAAAATCATATGATTGATTTATGTTTGATTTTTTGGTTTACTCACGAAAACTATGGATAAAAATAATTCGATAGAAGAGCTTCGACTTTGTCAACTGATAGTGAGAAAACGAAATCTGGATAAATACCAATAGCTATTACGGGTAAAAGAATAGCGATCGAAACAAAAAATTCTCGCGGACCAGAATCGACAAAATAATAGTTTGTAGCAGTAAAAAGCTTGTATCCATAGAACATCTGGCGTAACATAGATAATGAATAAATAGGAGTTAATATCATTCCAATTGCCATTACAAAAGTAATTAGTATTTTTGTCATTAAAAGATATTTTTGGCTAGTAAGTATTCCAAAAAATAATATTAATTCTGCAACAAAACCGCTCATGCCCGGTAATGCAAGAGAAGCCATTGATAAGATACTGAAAGTCGTAAATATTTTTGGAATTGTGATAGCCATTCCGCCCATTTCATCGAGATAAACAAGACGTATTCTATCATAACTCGTTCCTGCCAAGAAAAAAAGCGCCGCGCCAATAAATCCATGAGAGATTATTTGTAAAATGGCTCCATTGAGCCCTGTATCGTTTATAGAACCAAGTCCTATAATTATGAAACCCATATGAGATACGGAGGAATAAGCTATTCTTTTTTTTAAATTACGTTGACCAGGAGATGTTGAAGCTGCATAGATTATTTGAATTGTGCCGACTATCATCAACCAAGGAGAAAATATAGAATGTGCGTGAGGTAATAATTCCATATTGATTCGAACCAATCCATACGCTCCCATTTTTAATAAGATTCCAGCTAGAAGCATACAAGTACTGTAATGTGCCTCTCCATGAGTGTCTGGTAACCAGGTATGTAAGGGTATAATCGGCGATTTGACAGCAAAAGCAATAAAAAATCCAATATAGAATAGCATTTCGAGTGCTACAGGATACGATTGATTAGCTGATGTTTCAAAATTTAATGTTGGTTCATTAGAACCAGATAAACAAATACCTAGAATTCCCATTAATAAAAAGGCGGAACTTCCTGCAGTGTACAAAATAAATTTTGTAGCTGAATACAAACGTTTCTTTCCTCCCCACATGGATAGAAGTAGATAAACTGGAATTAATTCTAATTCCCACATGATAAAAAAAAGTAAAAGGTTTTGAGAAGAAAATGGTCCTATTTGACCGCTATACATTGCTAACATCAGGAAATGGAATACTCGGGATTCCCGAGTAACTGGCCGAGCCGCTAAAGTAGCTAAAGTAGTGATAAACCCCGTCAGCAAAATAGGTCCTATCGAAATTCCATCTATTCCCAATCTCCAGGAAAAATCCAAAAAATCGATCCATTTATAATCCTCTGCCAGTTGGATTAATGGATCGTCCAATTGGAAATGATAGCCAAATGCATAGGTTGTTAGAAGAAGTTCGATTATACATATACAAAGAGTATACCACCTAATTACCTTATTTCCTCTATGAGGAAGAAATAAAATTAGGGAACCCGCAAATATTGGCAAAACTATAATTATCGTTAACCAAGGAAAATAATTCGTGGTAAAAACAAGATATACTTGGACCAGAAAAATGGACCATAAAAACCCGTGCTCAATATAATATTTTGAGCACGGGTTTTTGTCGGTAAAGGTAAAAAAATAAGATGTAGTCGTATTCAAGTAGGGTTTTTTGGAACGTATCAATAAGCTAGACCCATACTTCGAGTTGTTTCATGCCACAAATAAACTCGAACACTCAAGAAATCCGTTGGACAGGCAGATTCACATCTTTTACAACCCACACAGTCCTCTGTTCTTGGAGCAGAAGCAATTTGTTTAGCTTTACACCCATCCCAAGGTATCATTTCTAATACATCTGTGGGGCAAGCTCGGACACATTGAGTACACCCTATACACGTATCATAAATCTTTACTGAATGTGACATTGGATCTATAATTTTTTTTTTAATAATAAATTTTCGATCTAGTAAACTTATATGTAACTGACTCATATATCATATATTTAGATACCAGATGAATCAATGATTTAGATTTACCAGAATTTTTATAATCAATCTACTTCCGGATCAACTCATGGGAGAGAACCAAGATACTTTAATTTCTTATATTTTCGCAAACATGATCATACATTATGTATAATACACACTAAGTCAAATTTATGAATATTCTAATTTGTATAGTTAATACTACTTATCATTCATACTACTTATTCAACAAATTCGATTGATTGATACGAGTTGATTTTCTGTTACGATAAATTGACGAAACAATAGCTGGTCCAATGGCGGCTTCAGCGGCTGCAATGGCTATAACAAAAATGGAAAAAATATTTCCTTTTAATTGGCGACTATCAAAAAAATCAGAAAATGTTACAAAATTTATATTAACCGCATTCAGTATAAGTTCAAGACACATAAGAGCTCTAACCATATTTCGGCTGGTGATCAAGCCATAGATACCGATAGAAAATAAGTAGGCACTCAAAACAAGTACATGTTCGAGCATCATTGACCAACTCCTTATCAATTTCGATTCATTTCAATATAATATGAACAATAATAGAAAGGATTGAATTGACTATAATATAAAAAGTACGGACTAAAGAAATATATTGGTAATAGATCGAATAAAAGTAAAAGAATTTCGATTTTAGACATAAACAATTTCAAATTCTAATTGAAGGTAAATAAATGTGATAACACAGAATGAAGTTTAATTTAGATTGCTGTTACCAATTTTATAGATTTATTATTGGCGCGCCACGGTAATTGCACCTATCAAAGCGGCTAAAAGAATTATTGAGATGAATTCAAATGGAAGAAAAAAATCTGTTGATAAATGAATTCCAATTTGTTGACTATTACTTATCAAATCGTGCTCTATAATCTGGTTTGGTCTTGTAGTCCAAATAATCCCGTACCATGATGTATCCGTAATAGTAGTTATTAGTAAACCAAAAATACTTGTACAAATCAGCAAAGTAAACCCATTCCCAACGGTCCAAAGATTAAACTCTTTGTAATATTCTGAATCATTCATGAACATCACAGCAAATATGATTAAAACATTTATAGCTCCCACGTAAATAAGGAGTTGTGCGGCGGCTACAAAATATGAATTTGATAGAATATATAATAAGGATATAGAAACAAGAACTAATCCCAGCGAAAAGGCAGAATAAATTGGGTTGGTAAGTAATACTACTCCTATACCTCCTAAGATAAGACCTAATCCCAGAAAGACTAAAAGAAAATCATGTATTGGTCCAGGCAAATCCATTTTATGTAAAATAAGAGATAAATAAATTGAAATGTTTTTCATGACCTTATTGAGACCAGACCAGAAAAAATTGTTGATGATTCGTAAGAAATTTCTAATTGAATTAAATCCTAAGGGGTGTGAATTAATGTGGGGTACAGTTATTGGACTAATTTTATGTTTTATCTGAATAGAGTAGGAGTAGTTCGAATCCGAAACTATACATTTCGAAATAATGTCAGATATATTAATTAATGAATTTTCAATCCTTTCAATCCAAATTGAGACGTACTTCTTACCAACCAATCAATAGTTGAGATTTGTAGTTATTCAGACCAAACAAAACGAAAAAACTCATTTCTTTAATGAACCTTAGTGATTCAAAATTTTTCTTTAATCAAGGATTTACTTATTTTTTATTTGAGGAGAATTCAGAATTGTTCGAATTGTATAATCGTCAATTACTGACATTGGTAAACGACCTAGAGCAATTTGATTATAATTCAATTCGTGACGATCATAAGTAGAAAGCTCATATTCTTCAGTCATTGATAAACAATTTGTTGGACAATACTCAACACAGTTACCACAAAATATACAGATTCCGAAATCAATACTGTAATTAAGTAATTGTTTCTTGCGAATATCAGTTTCCAATTTCCAATCAACGACGGGCAGATCTATAGGACATACACGAACACATACTTCACAAGCAATACATTTATCAAATTCAAAATGGATTCGACCGCGGAAACGCTCCGTAGCGATTACCTTTTCATAAGGATATTGAATAGTTATGGGTAAACGATTTACGTGGGACAAGGTAATCATGAAACTTTGACCTATGTACCTTGCAGCTCGGACTGTTTGTTGACCATAATTCATGAACCCGGTTATCATAGGGAACATATCGTGAATATATATGAATAATTTTATGTTTGTTTATTTCTCTTGTTTCATCCAAGTTGAGAATATAGGATATCATGTTCTTTTACAGTGAAAAGAGTTGGGAAGAAGTTGTTAATAATAGATTACCGAGAGAAATAGGTAAAAGAAATTTCCATCCAAGATTCAATAGCTGGTCCATTCTTAGCCTAGGTAAAGTCCATCTTGTTGTGATAGGAATGAACAAGAACAAATAAGTTTTAGCTAATGTAATAAACATACCAATTGTGGGTTCAAAAACACCATATGTTTTATTTATTTCAAAAAAATCAAAAACAAATATGTACGGAATAGAGATATTCCAACCACCTAAGTAAAGAATTGTTACAAATAATGAAGAAACTAATAGGTTTAGATAGGAAGCAACGTAAAATAAACCAAATTTGATACCCGAGTATTCGGTTTGATACCCTGCTACTAATTCTTCTTCTGCTTCTGGTAAATCAAAGGGTAATCTTTCACATTCTGCTAGGGAAGAAATTAGAAAAATAATAAACCCTATAGGTTGACGCCACAAATTCCACCCCCAAAAACCATATTTTGATTGCGCCTCAACTATATCAACTGTACTTGAACTATTAGATAATCATAGTCGGCGATACCATCACTGTTACCGTCGCTATTCCAGAACCGTACATGAGATTTTCACCGCATACGGCTCCTTGAGGACCTTAAATAAATCTAAGGATCGGGTCAATTTTATTTTATCTTGATATATTTATAAGATGGATAAGGTCAAAATTTATCATTCGATCCCGAATTAGACCAATTTAATTCTGTCTGTTCTGCTTTAATAATTATATATA-----------ATATAATTATTAAAAATATAAAAATAAAGTACTTCTGAATTGATCTCATCCTTTATTTAATAATTTCAATATTTTCTTTTTTGAGTAATAACTTAATTCTTCAATCAAATACTCCTTGTAACTTGTAAAAATATAAATAACTCGTCCTTTTTACTTACGAAAAAGAATTATATATACATTAATTCATAAATTATTATACGAATTCTATCTATATAAATATGGATATAGAAAGGAAAGGATAAAAGTATACAGTAAAGAATAAAAAATATCTTTTTTTTTTTTCGTTTCTATTCTTCTTTCTCTTTCTGGAAAAAAGGGAGGGGGCTTACAAAATCAAAAAATAAATAAATAAAGTAAAGGATTATTTCGTTTCCAATAGTGATTTATTTAATCGACGAATAGGAGCATACTCTGGATCGGAATCGTCGGGCGTACTGCCTGATCATTTCTACTAACGTAAAGCCCCAATTAATATTCTTTGTATATTATGCAGAAATATTCTTTTACATAATCTCCATTACTAATCCTTTGTGTATCTTGGTGTTTCTAACCATCCACTCGTTTTTGTTCAATCATCCGTTAAGGTAATACATGTATGAGAATACATACAAACGATATTGAAAACTCAATATGGTTGATCTTTTGAACCCGCTTCAAGTCAGGATGACTAATCACCTAATCTTGGGGCAAACGCTTTCTTATACTTATGTTTATTTCCGCTCAACTCTTTAACTCTATATACATAGAAAATGAGACTCAATTTTTTTACTGCTTATTTATATATTATATAAGCTGTTTTCTTTCACTCATATAACTATCTGATTTAGTTCATCCAAATAATGAATAAAAGATGAAGATATTTACTCAATTCATTCTGCCCTTTTCCTAGAAAGGAAGAAATAGAGAACAATTTATGTCTTAACGAATCGCACGTAGAGAGATTGATAACACACATAAAGTTAATGGTATTTCATAACTAATCGATTGAGCAGCAGCTCGTAGACCGCCTAAAAAAGAATATTTATTATTTGAACCGTATCCTGACATAAGAAGGCCAATGGGAGCAATACTTGAAATGGCAATCCATAAAAAAACACCGATATTGAGATCCACTAAAACAAGGTGAGAACCAAAAGGAACTACCGAATAGCTTACTAAAATGGATATGACCGCAATGGATGGTCCGATACTGAATAAACGAGTTTCTCCTCTAGATGGAAAAAGATTTTCTTTGAAAAGTAGCTTTGCTCCATCTGCTAAAGCTTGAAGAACTCCCAAAGGTCCGGCGTATTCAGGTCCAATACGTTGTTGTATCCCTGCGGATATTTCTCTTTCTAACCATACAATTACTAGTACACCTATTGTGATTCCCAATACAGGAGTAAAAATAGGAATAAGGGCCCATATAATTCCATAGGTCTCTTTTAAAAATTCGAATCTAGAAAAAGAATTAATATCTTGTACTTCTGGTGTATGAATTATCATTTTAACGATCAACTTCTCCCATAATGATATCTATGCTACCTAGTATTGTCATAATATCGGCCAATTTCATTCTTTTAACTAACTGAGGAAGAATTTGCAAATTGATAAAACCCGGCGGGCGAATTTTCCATCTCCAAGGAAAACCACTCTGATCCCCTATCAAAAAAATTCCCAATTCTCCTTTTGGAGCTTCAACTCTCACATAGAGTTCTTGTTTCGGCAATTCAAATGTAGGAGAGGGTTTTTTACTAATAAATCGATAGTCAAAATCATTCCATTCTGGATTCCTTTCTCTATCAAAATATCGGATTTCTAAATTCTCATATGGACCCCCTGGAATTCCTTCTAGAGCCTGTTGAATAATTTTTATGGATTCTGTCATTTCACCAATTCGGACTAGATAACGAGCTAATGAATCTCCTTCTTTTTGCCACTGTACTTCCCAATCAAATTCGTCGTAACATTCATAATGATCAACTTTACGAAGATCCCATTGTATTCCAGAAGCTCGCAGCATTGGTCCTGATAAACCCCAATTTATTACTTCCTCTCTACCAATAACGCCTACTCCCTCAACTCGTTCTAAAAAAATAGGATTTCGGGTAATAAGTTTTTGATATTCAGTAACTCCTATTAAAAAATAATCGCAAAAATCTAAACATTTATCTATCCAGCCGTGAGGTAAATCAGCCGCTACTCCTCCGATCCGAAAAAAATTATGCATCATTCTCATACCGGTGGCAGCTTCAAATAGATCATATACTAATTCTCTTTCTCTGAAAATATAGAAGAAAGGAGTCTGCGCCCCAATATCTGCCAGAAAAGGACCAAGCCATAACAGATGAGAAGCTATACGGCTCAACTCCAACATAATTGCTCTGATATAGCTGGCTCTTTTAGGCACTTGGATATTTCCCAACAACTCCGGTCCATTTATGGTTATTGCTTCTGTGAACATAGTAGCTAAATAATCCCAACGCGTTACATAAGGCAGATATTGTATAATTGTTCGGTTTTCCGCAATTTTTTCCATTCCTCGGTGTAAATAGCCTAATATTGGTTCACAGTCAATAACATCTTCACCATCGAGAGTAACGATGAGTCGAAGAACACCATGCATTGATGGGTGGTGGGGACCCATATTTACTATCATGAGGTCTTTTCTTGGAGCTGGTATATTCATAGGTTTTTCTTTTTCCTCGATTGATTCTTTCATGAATTACTGAAAAGCGAAAATAAGTTCATTAAAAT-AAAAAAAAATCAAGATCTAATAAATCAAATAATTCAATAATTCAAAACGCTTCCTCAAATTCAAATTAACGCGTTTTTGATTCCCGAATATCTAACTGATTAATTAATTCTTTATAACGTATTCTATTGTTCTTTGACAAATAAGACAGCATCCTTTGGCGTTTTCCCAAAATTTTACGGAGGCCTCTCTGAGATAAATAGTCTTTTCTGTGCAATTCCAAATGTGAAGAAAGTTTTCGTATCCTATTAGTAAGGCTTAGTATTTGAAATTCAACAGACCCCCTGTTTTTTTCTTTTTCTTCGTGTGAAATAACCGAGATGAATGACTTTTTTATCATAAAATGAAATCTTCCCCCCCCCCACCGGCCCTTATTGCTTTGCTAGATATTTTTATTGATCAATAATAATAATGCTATTCATTTTTTTTTTTTTAATTTGGCATACACAATACAATAATCTTAATTTTGTGAATAATTTCCAATTTTAAAATTGGATTCGAATAGGTAAACAAAAAGATAGTTGTCTGCACTCACAAAAGATAAAAAATTATATCTAAAATTTAAAAATAAACTAAGAAGATTTTTGCATTATTTCTAGATATTGATATGTCATTAAATTAGTATCGTGTATCATAATGGAATCGAAAACAATATAGGCGTACATCTCTTTGTCTTCATATATGCAATATAGTACGGGAAATAAAATCAATCCGTATTTCAC-TTTTTTTTTTTTTCAGTACACGCTTAAGTTCATTTTTAAATTGCGGATACATATGTATCCTTACCATACTGAAACGACTGCCATTATTGGTATCAAACCAATAGCGATTCATACAAGCGAAATCTTCTAATCGATAATTAGGCCAAAGAAAGAACTTTAATCTAATTAGATTATTTTGATTTATTTTGCTTTTATTCAAAACCGGACTCTTTACCTTATTTTCATTACAAAAAAATGCATTGCTAGGTATACCATTTCTATTCCTAGAATTGAAACAAATTAGAATTCTCAATTCTCTACGATGTCTAGGGGATAAAATAGTTTCAGGAACAAACAAATCATAATGATTTTTGTCTCGATTTTCAGTCATCTTTTGATGTTTTGGAATGAATTCATCAAAATTCTTCGTATCAACATGGCCCTTTTCTCGGTACCTTTGATTAATTATGTGCTTACTTTTATGAACCAACGAAATACCTATAGTTTGATACATAATAAATTGTCCTTCATTTTTTCTAGACAGACGAACTGGTTCAATAAGTAATATTCCCTTTTTAATCAATTCTGTAAGAATGAAATTTTTCTGAATCATTAGAAGATCCAGATTTATTTCTCCCCTTTGAATAGAGGCTATAGTAATTTCTCTTAGGTTTATCGGTCTAAGCAGAGAACAATATACTTTGATGTTATCGATCATTTTTTTATTTAAAGAATCGTCCCATCTCAATTGAAAAAGCAAATATCTTTTTAGTAAGAAATCAAACTCCGCTTCCATGTTGGTCCTGGATTGTTTTTTATTTTTTTTCATCTTTGATACTGCATAATTTTCTTCAATATCTTTTTCTTGGTTTGAGAGAGTTGATTCAAAATCTGTTTTGATTCCGCATTCTTTTTCTACTTGATTTTGTTTTTCTAATTCAAGATATTTTTTTTCATTTGAAAATATTGATATAAAAATATCTCTTTTTTTCTTTCCAGTCGTTTTTTTATTTTCATTTCCATTGGCATTTTCATTTACATTAAGATTTAAAAGGAGAAATTTGATTGGTATGCACCATGGTTTAATCTTATACGAAGTATAAAGTATCAAAAATTCTGGGAAAAACCAAAGTTCGAGATTCGATATGGGACAACTTATTATTTCTTCATTCATTCTCATCCAATCAAAAAGTTTTTTTTTGGATGGATTCATTTCTTGATTTTGATGAATCATGGTATAAAAAAGATCTTTCTTGTCGATTTTATCAATTATTTGATAATTATTAGCCCTAGGTTTAGTATATTTATTACTGTTGGTGTCAGTATCCATATTGATCCAGGCCCTAATATCCATTTTCTTTTTAAGACAAAAATTGAGAATTATCCAATCGAAATTTTTTCTATCCGGATTGTTCTTTATATCTATAATATTATCTTCTACTAGATAATTATTGATAGGGATACCTACCAGCATATTAAATAATTTTCGTTTATGTTCGGTATAATTATAAAAAATCTCTTGGTTATTATTTACTTGTAATGGTAATCCATAAATAGATGAGTTTTTCTTATCTTCATAATTAATAAAATTATATGATAAAAGATCATATCTATATTTTTTTTTAACATTTTTTTTTTCGGAGTTAATTAATGGCTTTTTTTCATATGAATCATATTTGTTTAAATGGTTATTTTGAGCTATAGAGTGTTGATTTACTATATTTCTACCTTTTTGTGGTACTAATCTAGACTGAGATAAATTATTTTGATAATAACCCCTTAACCAATTTTTCCATTGATTTATTTCATAATTGGGGATGTTCTTATGTCTTAATTCGGAATGAAATATTTTTTGTGTTCCAAGAAAATAATCCTTTATTTCATTCTTAAGAAAAGCTCCATTATATTGAAAGACAGATCTTAATCTTAACTTATATAAATTAAAAAAGTTAAAACCCCGGCTTTGTGATAATTTGTAAAAGACATATGCTTGTGACAAATAAGATAAATTACAAAAAGTTTCCAAGTTCTTATTATTAATATTAGAAAGTGACTCTTTTATAGTCGAAATAAACTGCGTTATCTTTTGATTTGTTTTATCAATTTTTTCGTGATTTCTTTCATTATTGTAAATATAGTTATTATAGGAACTGGTTTTATTAACAATTTTTTTGAATGATTCAAAAAAATAAAAAAAAAGTTGTGCATTTATTCTAGGAATATTACTGATAAATAAAAAGATATTTCTATATATTCTTTCAATGAAAAATTTTATAAAATAATTTGATTTACGGATTAGTCGAACATTTCTTCTTTTTAATAGCTGCAAAATCTTTTTTGGTGATTCCAATCTTTTATCATTATAACTCATTTTGTTAGAACTAATATTTATATGTGGGCTTATAAATCCTTTTTTGTTGTCTTTTGAAATTTTTTGTATTTGATTTATGGTTGTGTTTGTTCTATTAGTTAGATCTTGTATTTTTTTTTTTGTTAATGAAAAAGTTGTCCAATTTGTAGATTGAATGTTAATGGACGGTTCATGAATTAGCTCGTTATCGATTATCAAATTTTTTTCTTTTTTGTTTTCACTCAATTCATATAGTTCTATTTCTCTTAATCCAACTAATAGAATTGGGTTTATTTTTGAAAGTTCTTTTATTATTTTTTTTAGAAATACAATATTTTTAATAACCCATTTTTTTCTTTCTTTTGAGACATTTAGAAATAATTTTGTTCTTTCTTTTAAAATTATTAGAATTCTAAAACATTTCTTTTTTAATTTTATAAGTCTTTTTTTGAGTTCTTTAAAAATAGGTTCAAAAAATGAAAGTTGTTTTCTGGGCGAACCAAAAGGAAGTTCAGTTTCCATTCCCCAAACTGTTAAAAAACAAAAATCATTTTGTTGTTCTTTCTTTTTCATTGGATCCTTATAATTGTTTCGTAGCTTAAGCTTAGATTTGTGCCAAGGTTTCAGACGAAAAGGAAATAGGATCTTTATCTGAATACCGTCTATTAACCAGTTTTTCGGAAATTCTTTTTCTCCTAATTGAACACCATTATAAGTGCAGTTAACATGCACTTCTCTCTTCCAATCTTTTATATCCTCCGACCATTCAGGAAATTGAAATAATAGTATACGACCAATATTTTTAACTATTATCAATGAGGGTAATATAATATATTTTCTCAGAATTGATTGGATTACTAATACAAAACCTCTTATTACTTGAGCAACTACAATGCTATCCCAGGTTTCCGCTATTTCTATACGTGCATTCTCCCTTCTTTTTTCTTCTTCTTTTTTTTTATCGTTTGATTTTTTCTCTCTATAGTCTGAAATTTTGAATTCTGGCTTTTTCCATAGCCAATGTTGAAATTTTTTTTTTATCGGCCTCAACATATCAAAAGAAAAATAAACATCTTTGTCGATTCTGTCCAAAAAAGGAAGGGAGTGTACGTTTGCTTGAAAGGTTTTCCAAATAACTGTTTTACGCCTTTGAGCGCGCATTGAGCCTTTGATTATGTCTCGACGAAAATCCGATTGTTGTGAATAACGTATCAAAGCAATGTCGTCCCTTTCATCATTATTATTAGTATCTTGGGAATTACTATAACCATTGGTATTTTCTAGTTCATGATTAAAAATCAATACACGTTTGCATTTTCTTGAACGAATCTGAGAATCCGTTCCCAAAGCTTCTTCGTTTTCTCCCTCCTCTTGTTCCAAATCGTCGATTAATTTGTATGACCATTGCGGAATTTTTTTTCTGATTTCTTTTATCCCAATAGCTTGTTTTCTAATTGTTTTATTGTTAGGATCCGTTAGAAATCTTTCAAATAGAAATCTTATTTTTTTTTCTCGTTCTTCTAAATTAATTCGTAATTGTTTATGTTCAGGAAGTAAATAAAATTTTTTAAAATTTAAACTTGATGTTGGTTTTCCATTAAATTCATTGATTAAGTTCAAGAAAAAATTCATTTCTGTTGATAATAATGCTTTATCAATTCTATCAAATGGTTTTTTTTTTTCTTCAAATTCTAAATAATTAATAATAAGAAAGAGACCGTGGATCTTATTTATCCAACCTCTTTCTATGTAATTTTGTATGGAAACTTTATCTTTGATTGAAGGTGAAAACCATTTTTTAATTTGTCCACGGTATGCCCCATTCAAGAAAGGATCATATACTTTTGGTAAGTATTTTTTTTTCGTATTATCATGACACAATCTAGGTCTTTTTTCTAGTACATCCAAAATAAGGAATTTACTATCTAGAGCTTTGTCAAGAGCCTTGATTATATTTATAAATTTGTTGTTTAGGTTTTTTCTTTTTTGTTCATTAGTATAACTCCAATTATTATATAATTCATCAGAGTAAAGTTTATCTGTTGTGAACAGAGACATCTTTCTTTGTATCATTTCGAAAAAAGTTGACAAACTCGGTGGGTACGTAAAAGATATTCTTTTTTTTCCATCGCTTTCACATGTATGAAAAAAATATTGTGACATTTCATTTTTTACAGCATTTTCAGATTTATCGTTTTTAATATAACGAAATGGACGATTCCAGCGTTTATAGTCGAAAAGAATAGTCACAAGAGGTTTTTCAAACCAGAGTAGTTCTTTTTTTTCTTTAAATATTTCTAACTTCGAATTTTCTTGATTCCGATCCACATCCAGATAATAAGTTTCATAAACGGGTCTATTTTTATATCGTGTCTCTTTAAAATCGATTTTTTCCAGATCCTCCTTTTCTTCCGAAAAAAGGGAAGGAGAAGGATCTTCTTCGGTGGATCCCTCTTGTTCCTGTTTAGTCCCCTTCGTTTCTGAAGTTTTTTCTACATCTCTTTCTTCCTCACTTTCCCCCCTTTCTTCCGTTTCTTTCAGTTTCTTAGTAAGAATGGGTGACGGTATTCTGCCTAAATAGTAGACACAGGTAATAAATAATAGAATACTAAAGATTCGAACCATAAAATTTCTCAATTCTGACATAAGGTACTTATTAGATCTAATAGAATTGTTTTGCTGTATCCAGACTAATACCAATCCAACCCATTTCATGAATAAAATGTGACCAATTAACCAACCAACAAAACTACTTGTTACAAATAACATCTTGTTGTTGCATCGAAACATATAAATGTTGACTAATCTGACTAACATTGAACTTGGTAAAATGAAATGGTTGAATAATTGAAAAATGAGATTATTCAGGAATACACATTGAATGCTAAGATTACGCATTGAATTTCTGTTAGTAGATCCATAATCAAAAAAGTGTTTGTGATTGTTCCAGAAGAAATGAAACAAAAGATACGGTAGAGCTAGGACAGTTATTGTATGAGGTCTACCCAATGCTAGATGCAGAGGCGCATAATAGATCGATATGAACATCATGAGCTGTCCCGTAATAAAACCGGTTGTTGCTGATACTTTCTTCTCGGTTCCTTCTTCTCCTTCTTCCATAACACGAGCTCGGAGAAGGAAGAGATAAGAGGGCCCTATGGAGAATGTGGTCAGAAATCCATAATAGAGTCCGACCACAACGACCGAATTTATTATCTTCATGCATAAGGATACTAGATTACCTAGTATAAAAGATTGAAAAATCATCACAAACCTCCCCTTTTTCTTTTCTATTTCAATTTCTGGATTATTATATGATGATTTTTTAACTTTCCATATATAGAAATAGAAAGAGATAGACTAGAAACGACATCTCTTATCTCAATGACACCAAAGGGCTATTAAATGAATGGAATTGGGGTATGGATGGAATATAATGAAATAGAGCCACTTTGAGGTTCCCTATGAAATGAGGCATGGAACGGAGCCACTACGAAGAAGTTCCGGGAGTTAGAAAGGAAACTTCGAGCTCATATTGGTCATGGGTTGAGAACGGGAATTGAACTTTATGAGATCTAACCTCCTGTTGTTCCTCAGTAGCTCAGTGGTAGAGCGGTCGGCTGTTAACTGACTGGTCGTAGGTTCGAATCCTACTTGGGGAGATTTGATTCATTCCGAATTAAAGAATTCGGAATGAAAGGGTTCACTTTGACTGTTAAACCCGTTCCCTGTGTCTTTGTTTCTATTGCATTCTATCTCATCGTATCACATTCTGTTCTGCGATATTTGAGAATCGCCGTCAATACCTCGGCGTAGGTCCGGGATAATCCACAGTCTGGGGCTATTTACAACTATCCAATTAAGAATTCTCAGATGTACTAGTACTAGCAAGTGCATCAAAGATGCAGTCATCGATTCGCCCGAGAGGCCACAATTACCGCGAGCAAACATATTAATGACGAGGAACGCATTTTTGCTATGCTACTAATACTTGTACTTGCTCCGGTATTCTGCCCCCGCCTGGCTGAGGAAGAATTACGGGGCGTAAAACAAAAAAATATGCGGAAAAAGGCATACTATATTTAAAGTATACACCATTAAAGAAAGAAAGAGTAGGGCCCTTCCATTTCGACAAAAGACCCACGCCCAAATTCCATAGCTTTGGGTCCGCAATCCCGATCATGATTTTCTTACCCCCAAAGGGAAAGGTCCTTCCCTTTTTGGCCGGTTGTGGGCGAGGAGGGATTCGAACCCCCGACACCGTGGTTCGTAGCCACGTGCTCTAATCCTCTGAGCTACAGGCCCCACCCCGTCTCCACTGGATCTGTTCCCGGGAGTACCCTAAAAAAAGGAACCTTTCCTCTCCCCGGTTAAGAAGATGTGAAAGTGCCTCTCTCTATATAAGAACGGTGCGTTCCGAGGTGTGAAGTGGGAGAGAAGGGATTTCATAATTGGGGTTTTGAATAAGACGACCCTTTCATTTTTTTCTTTTTCATATTCAAAAAGTAATAAGAATGAGGGGTGTTAAGCTTTTTATCATCCTGGCGTCGAGCTATTTTTCCGCAGGACCTCCCCTACAGTATCGTCACCGCAGTAGAGTTTAACCACCAAGTTCGGGATGGATTGGTGTGGTTCCTCTACGCCTAGGACACCAGAATATCGAACCATGAACGAAGAAAGGCATGAGAGAAAAGCATATTGGCTAGTGATTGTGAGGCCCCAATTCTTGACTGGAGGGGACACCAAAGGCCTCTGCCCTTCCATCCCTTGGATAGATAGAGAGGGAGGGCAGAGCTTTTGGTTTTTTCGTGTTGTCAAAGAGTTGAACAATGAAAATAGATGGCGAGTGCCTGATCGAATTGATCGGGTCATGTAGGAACAAGGTTCAAGTCTACCGGTCTGTTAGGATGCCTCAGCTGCATACATCACTGCACTTCCACTTGACACCTATCGTAATGATAAACGGCTCGTCTCGCCGTGACCTTCTCTTGAATTCTCAAAACTTCTGTCACTCTACCCCCGCAGGGGCAGAAAACCCATCGCTGTCTTGGCTGTGCTACCGGAGGCTCTGGGGAAGTCGGAATAGGAGAGCACTCATCTTGGGGTGGGCTTACTACTTAGATGCTTTCAGCAGTTATCCGCTCCGCACTTGGCTACCCAGCGTTTACCGTGGGCACGATAACTGGTACACCAGAGGTGCGTCCTTCCCGGTCCTCTCGTACTAGGGAAAGGTCCTCTCAATGCTCTAACGCCCACACCGGATATGGACCGAACTGTCTCACGACGTTCTGAACCCAGCTCACGTACCGCTTTAATGGGCGAACAGCCCAACCCTTGGAACGTACTACAGCCCCAGGTGGCGAAGAGCCGACATCGAGGTGCCAAACCTTCCCGTCGATGTGAGCTCTTGGGGAAGATCAGCCTGTTATCCCTAGAGTAACTTTTATCCGTTGAGCGACGGCCCTTCCACCCGGCACCGTCGGATCACTAAGGCCGACTTTCGTCCCTGCTCGACGGGTGGGTCTTGCAGTCAAGCTCCCTTCTGCCTTTGCACTCGAGGGCCAATCTCCGTCTGGCCCGAGGAAACCTTTGCACGCCTCCGTTACCTTTTGGGAGGCCTACGCCCCATAGAAACTGTCTACCTGAGACTGTCCCTTGGCCCGTAGGTCCTGACACAAGGTTAGAATTCTAGCTCTTCCAGAGTGGTATCTCACTGATGGCTCGGGCCCCCCCGGAAGGAGGCCTTCTTCGCCTTCCACCTAAGCTGCGCAGGAAAAGCCCAAAGCCAATCCCAGGGAACAGTGAAGCTTCATAGGGTCTTTCTGTCCAGGTGCAGGTAGTCCGCATCTTCACAGACATGTCTATTTCACCGAGCCTCTCTCCGAGACAGTGCCCAGATCGTTACGCCTTTCGTGCGGGTCGGAACTTACCCGACAAGGAATTTCGCTACCTTAGGACCGTTATAGTTACGGCCGCCGTTCACCGGGGCTTCGGTCGCCGGCTCCCCTGTCATCAGGTCACCAACTTCCTTGACCTTCCGGCACTGGGCAGGCGTCAGCCCCCATACATGGTCTTACGACTTTGCGGAGACCTGTGTTTTTGGTAAACAGTCGCCCGGGCCTGGTCACTGCGACCCCCTTTGTGAGGAGGCACCCCTTCTCCCGAAGTTACGGGGCTATTTTGCCGAGTTCCTTAGAGAGAGTTGTCTCGCGCCCCTAGGTATTCTCTACCTACCCACCTGTGTCGGTTTCGGGTACAGGTACCCTTTTGTTGAAGGTCGTTCGAGCTTTTCCTGGGAGTATGGCATCGGTTACTTCAGCGCCGTAGCGCCTTGGTACTCGAACATTGGCTCGAGGCATTTTCTCTACCCCTTCTTACCCTGAAAAAGCAGGGGCACCTTGCGTCCTTGAACCGATAACCATCTTTCGGCTAACCTAGCCTCCTCCGTCCCTCGGGACCAACAAGGGGTAGTACAGGAATATTCACCTGTTGTCCATCGACTACGCCTTTCGGCCTGATCTTAGGCCCTGACTCACCCTCCGTGGACGAACCTTGCAGAGGAACCCTTAGGTTTTCGGGGCATTGGATTCTCACCAATGTTTGCGTTACTCAAGCCGACATTCTCGCTTCCGCTTCGTCTACCACTGCTCGCGCGGGTGCTTCCCTCTAGGCGGAACGCTCCCCTACCGATGCATTTTTACATCCCACAGCTTCGGCAGATCGCTTAGCCCCGTTCATCTTCGGCGCAAGAGCGCTCGATCAGTGAGCTATTACGCACTCTTTCAAGGGTGGCTGCTTCTAGGCAAACCTCCTGGCTGTCTCTGCACCCCTACCTCCTTTATCACTGAGCGGTCATTTAGGGGCCTTAGCTGGTGATCCGGGCTGTTTCCCTCTCGACGATGAAGCTTATCCCCCATCGTCTCACTGGCCGACCTTGACCCCTGTTATTTTGAGGTCATATCTAGTATTCAGAGTTTGCCTCGATTTGGTACCGCTCTCGCGGCCCGCACCGAAACAGTGCTTTACCCCTAGATGTCCAGTCAACTGCTGCGCCTCAACGCATTTCGGGGAGAACCAGCTAGCTCTGGGTTCGAGTGGCATTTCACCCCTAACCACAACTCATCCGCTGATTCTTCAACATCAGTCGGTTCGGACCTCCACTTAGTTTCACCCAAGCTTCATCCTGGTCATGGATAGATCACCCAGGTTCGGGTCCATAAGCAGTGACAATTGCCCTATGAAGACTCGCTTTCGCTACGGCTCCGGTGGGTTCCCTTAACCAAGCCACTGCCTATGAGTCGCCGGCTCATTCTTCAACAGGCACGCGGTCAGAGCCCCGGGCTCCTCCCACTGCTTGGGAGCTTACGGTTTCATGTTCTATTTCACTCCCCGATGGGGGTTCTTTTCACCCTTCCCTCACGGTACTACTTCACTATCGGTCACCCAGGAGTATTTAGCCTTGCAAGGTGGTCCTTGCTGATTCACACGGGATTCCACGTGTCCCATGCTACTCGGGTCAGAGCGTAAGCTAGTGATACTTTCGGCTACTGGACTCTCGCCATCTAGGGTGCAGCACTCCACCGCTTCGCCTAGCAGCACGACGCTTGTATTGCTCTCCCACAACCCCGTTTTCGCGGTTTAGGCTGCTCCCATTTCGCTCGCCGCTACTACGGGAATCGCTTTTGCTTTCTTTTCCTCTGGCTACTAAGATGTTTCAGTTCGCCAGGTTGTCTCTTGCCTGCCCATGGATTCAGCAGCAGTTCGAAAGGTTGACCTATTCGGGAATCTCCGGATCTCCGCTTATTTTCAACTCCCCGAAGCATTTCGTCGCTTATTACGCCCTTCCTCGTCTCTGGGTGCCTAGGTATCCACCGTAAGCCTTTCCTCGTTTGAACCTCGCCCTTAACTTTAAGGCTATGCCATCCCCTAAGGTGCTGCTAAATGGAAGGATCTTATCAACGTCCATGAATGATAAATCATAGCATAGATCGAACTGCCGAATCGGAAAAATTTGGTGCTATCATATAGCTTTGTATCGGCTAAGTTCACGAGTTGGAGATAAGCGGACTCGAACCGCTGACATCCGCCACAGGGTAAACCACTGCCTCTCAGGCCCCGACTGATTCTACCATAGAGGCCAACGATAGACAATAACTCCCCCCCGAACACAGCTTACAACTTTCATCGTACTGTGCTCTCCAAAGAGCAACTCTTCTCAAAATCTCAAAAGGTGCTGAGTTGGAATCCCATTCTAACTAAGGATTCTTGTGGTTCCGGAGGATCTAGCTACAGGAGAACCAGGAACGGAGAGCTTTCCCCCCTTTTACACCCGACTTTTTGGTCTTAAGAATGCTGGTTTTAAGAATGAGTGATTGCCCTTCTCCGACCCTTACTGCCCAACCTGAAAGTGGACAGCTAAAGCGTTCCACTTATTGAACAGGGTTCTATGGTCGGTCCGCGACCCCTGGATGCCGAAGGCGTCCTTGGGGTGATCTCGTAGTTCCTACGGGGTGGAGACGATGGGGTCGGTCCATGGATTTTCCTTCCTTTTGCCGCATTTCGCTCAAGGGGTTGAAGGGAGATAGTGCATCAAGCTGTTCGCAAGGGCCAACTTGATCCTCTTCCCCAGGGATCCCAGATGAGGGAACCCTAGGAGAGCCGCCGACTCCAACTACCGTCCATGTACGATCCATACTAGATCTGACCAACTGCCCATCCTACCTCCTCTACGTTCTTGACAGCCCATCTTTGTCTCAGTAGAGTTTTTCAGTGGCATGTTTCGGTCCTCTTCCCCATTACTTAGAAAAAGTGAGCCACCGGTTCAGGTACAAGATACTATCATTACCGCCTGGACAATTAGACACCCAACCCGTAATCGCAACGACCCAATTGCAAGAGCGGAGCTCTACCAACTGAGCTATATCCCCCCGAGCCAAGTGGAGCATGCATAAAGAAGTCAAATGCTTCTTCTATTCTTTTCCTTGGCGCAGCTGGGCCATCCTGGACTTGAACCAGAGACCTCGCCCGTGAAGTAAATCATCGCACCTACGGTCCAACCAATTGGGAGAGAATCAATAGATTCCTTTTCGGGAGCGATTCATCCTTCCCGAACGCAGCATACAACTCTCCGTTGTACTGCGCTCTCCAAGTGTGCTTCTTCCTCCCTTCTTCCTTACCATGGCAAGTCTTTGTGAAATAACCCCGATGAGAAGAAAAAAGAAGGCGTTAAGAGACCCTCCTGGCCCAACCCTAGACACTCTAAGATCCTTTTTCAAACCTGCTCCCATTTCGAGTCAAGAGATAGATAAATAGACACATCCCATTGCACTGATCGGGGGCGTTCGTAGTGACTGAGGGGGTCGAAGACCAAGAAGTGAGTTATTTATCAGCCAAGCATTCTTCTTACGGCTAGATCCAATCTCCTGGTCCCTGCGGAAAGAAAAAAGAATTTCACGTTCTTCCTTTCGGGAAGGGAGGTTTTTTTCCTATTGATTGGAGCTTTCTCCAGACCTCCGGGAAAAGAATGAAAAAAAAGGCTCGAATGGTACGATCCCTCCGTCACCCCAGAATGAAAGGGGCGATCTCGTAGTTCTTGGTCTGTGAAGATACGTTGTTAGGTGCTCCGTTTTATTTTCCCATTGAGGCCGAACCTAAACCTGTGCTCGAGAGATAGCTGTCCATATACTGATAAGGGATGTATGGATTCTCGAGAAGAGAGGAGCCGTGGTGGTCCCTCCCGGACCGCCCGGATCCCACGAGTGAATAGAAAGTTGGATCTACATTGGATCTCACCTGAATCGCCCCATCTATCCTCCTGAGGAGAAGTTTGATTTCAAACCCCGGTTCGAACAGGAGAAGTACGCCATGCTAATGTGCCTTGGATGATCCACATCTCAGGGTCAGGCGCTGATGAGCACATTGAACTATCCATGTGGCTGAGAGCCCTCACAGCCCAGGCACAACGACGCAATTATCAGGGGCGCGCTCTACCACTGAGCTAATAGCCCGTCGTGCGGGCCTCCCGCTGGGGCCCGCTATGCCAAAAGCGAGAGAAACCCCATCCCCCTCTTTCCTTTTTTACGACCCCACGTCGCCACACGGGAGGGACATGGGGGCGTAAAAAAGGGGATCCTATCAACTTGTTCCGACCTAGGATAATAAGCTCATGAGCTTAGTCTTACTTCACCGTCGAGAAACGAAAGAAGACTTCCATCTCCAAGTTTAACTCAGACGTAGCTCGCTTCTTTTTGGGTGTGAAGCAGTGTCAAACCAAAATACCCAACAAGCATTAGCTCTCCCTGAAAAGGAGGTGATCCAGCCGCACCTTCCAGTACGGCTACCTTGTTACGACTTCACTCCAGTCACTAGCCCTGCCTTCGGCATCCCCCTCCTTGCGGTTAAGGTAACGACTTCGGGCATGGCCAGCTCCCATAGTGTGACGGGCGGTGTGTACAAGGCCCGGGAACGAATTCACCGCCGTATGGCTGACCGGCGATTACTAGCGATTCCGGCTTCATGTAGGCGAGTTGCAGCCTACAATCCGAACTGAGGACGGGTTTTTGGAGTTAGCTCACCCTCGCGGGATCGCGACCCTTTGTCCCGGCCATTGTAGCACGTGTGTCGCCCAGGGCATAAGGGGCATGATGACTTGACGTCATCCTCACCTTCCTCCGGCTTATCACCGGCAGTCTGCTCAGGGTTCCAAACTCAACGGTGGCAACTAAACACGAGGGTTGCGCTCGTTGCGGGACTTAACCCAACACCTTACGGCACGAGCTGACGACAGCCATGCACCACCTGTGTCCGCGTTCCCGAAGGCACCCCTCTCTTTCAAGAGGATTCGCGGCATGTCAAGCCCTGGTAAGGTTCTTCGCTTTGCATCGAATTAAACCACATGCTCCACCGCTTGTGCGGGCCCCCGTCAATTCCTTTGAGTTTCATTCTTGCGAACGTACTCCCCAGGCGGGATACTTAACGCGTTAGCTACAGCACTGCACGGGTCGATACGCACAGCGCCTAGTATCCATCGTTTACGGCTAGGACTACTGGGGTATCTAATCCCATTCGCTCCCCTAGCTTTCGTCTCTCAGTGTCAGTGTCGGCCCAGCAGAGTGCTTTCGCCGTTGGTGTTCTTTCCGATCTCTACGCATTTCACCGCTCCACCGGAAATTCCCTCTGCCCCTACCGTACTCCAGCTTGGTAGTTTCCACCGCCTGTCCAGGGTTGAGCCCTGGGATTTGACGGCGGACTTAAAAAGCCACCTACAGACGCTTTACGCCCAATCATTCCGGATAACGCTTGCATCCTCTGTATTACCGCGGCTGCTGGCACAGAGTTAGCCGATGCTTATTCCCCAGATACCGTCATTGCTTCTTCTCCGGGAAAAGAAGTTCACGACCCGTAGGCCTTCTACCTCCACGCGGCATTGCTCCGTCAGGCTTTCGCCCATTGCGGAAAATTCCCCACTGCTGCCTCCCGTAGGAGTCTGGGCCGTGTCTCAGTCCCAGTGTGGCTGATCATCCTCTCGGACCAGCTACTGATCATCGCCTTGGTAAGCTATTGCCTCACCAACTAGCTAATCAGACGCGAGCCCCTCCTCGGGCGGATTCCTCCTTTTGCTCCTCAGCCTACGGGGTATTAGCAGCCGTTTCCAGCTGTTGTTCCCCTCCCAAGGGCAGGTTCTTACGCGTTACTCACCCGTCCGCCACTGGAAACACCACTTCCCGTCCGACTTGCATGTGTTAAGCATGCCGCCAGCGTTCATCCTGAGCCAGGATCGAACTCTCCATGAGATTCATAGTTGCATTACGTATAGCTTCCTTGTTCGTAGACAAAGCGGATTCGGAATTGTCTTTCATTCCAAGGCATAACTTGTATCCATGCGCTTCATATTCGCCTGGAGTTCGCTCCCAGAAATATAGCCATCCCTACCCCCTCACGTCAATCCCACGAGCCTCTTATCCATTCTCATTCGATCACGGCGGGGGAGCAAGTAAAAATAGAAAAACTCACATTGGGTTTAGGGATAATCAGGCTCGAACTGATGACTTCCACCACGTCAAGGTGACACTCTACCGCTGAGTTATATCCCTTCCCTTGTCCCCCATCGAGAAATAGAACTGACTAATCCTAAGGCAAAGGGTCGAGAAACTCAACGCCACTATTCTTGAACAACTTGGAGTCGGGCCTTCTTTTCGCACTATTACGGATACGAAAATAATGGGAAAAATTGGATTCAATTGTCAACTGTTCCTATCGGAAATAGGATTGACTACGGATTCGAGCCATAGCACATGGTTTCATAAAACCGTACGATTTTCCCGATCTAAATAAAGCAGGTTTTACATGAAGAAGATTTGGCTCAGCACGTTCTATTCGATACGGGTAGGAGAAGAGCCCGACTCGGTATTCTTAAAAAAAAATAGAGAAATCAGAACCAAGTCAAGATGATACGGATCAACTCTTTCTTCTTGCGCCAAAGATCTTACCATTTCCGAAGGAACTGGAGTTACATCTCTTTTTCATTTCCATTCAAGAGTTCTTATGTGTTTCCACGCCCCTTCGAGACCCCGAAAAATGGACAAATTCCTTTTCTTAGGAACACATACAAGATTCGTCACTACAAAAAGGATAATGGTAACCCCACCATTAACTACTTCATTTATGAATTTCATAGTAATAGAAATACATGTCCTACCGAGACAGAATTTGTAACTTGCTATCCTCTTGCCTAGCGGGCAAAGATTTACCTCCGTGGAAAGGATGATTCATTCGGATCGACATGAGAGTCCAACTACATTGCCAGAATCCATGTTGTATATTTGAAAAAGGTTGACCCCCTTGCTTCTCTCATGTTACAATCCTCTTCCCGCGGAGCCCCCTTTCTCCTCGGTCCACAGAGACAAAATGTAGGACTGGTGCCAACAGTTCATCACGGAAGAAAGGACTCACTGAGCCGAGATGACTAACTAATAGAATAGAAAATGCTAATATAATAGAAAAGAACTGTCTTTTCTGTATACTTTCCCCGGTTCCGTTGCTACCGCGGGCTTTACGCAATCGATCGAATCATATCGGATCATATAGATATCCCTTCAACACAACATAGGTCATCGAAAGGATCTCGGAGACCCACCAAAGCACGAAAGCCAGGATCTTTCAGAAAATGGATTCCTATTCGAAGAGTGCATAACCGCATGGATAAGCTCACACTAACCCGTCAATTTGGGATCCGATTCGGGATTTTCCTTGGGAGGTATCGGGAAGGAATTGGAATGTAATAATATCGATTTATACAGATACATTTATACAGATACAGAAGAAAAGGTTCTCTATTGATTCAAACGCTGTACCTACGGATAGGGATAGAGAAAGAGGAAAAAACCGAAGATTTCACATAGTACTTTTGATCGAAAAATCAATCTGATTTATTTCGTACCTTTCGCTCAATGAGAAAATGAGTCAGATTCTACAGGATCAAACCTATGGCACTTAAGGAATGATGGAAAGGAAGAAAATCAAAAAAGAAATAAAAAAAGAAAAGAGAGGGAAAAGTAATAAAAAAATAAGTAAAGTAAATAAAGAAGTAGAAGAGCCCAGATTCCAAATGAATGAAAACGTGACTGAATTGGTCCTAGTTACTCTTCGGAACGGAGTGGAAGAAGGGAAGAGGTTCTCGAACGAGGAAAAGGATCCAATGACTTCAAAAGAATTGAACGAGGAGCCGTATGAGATGAAAATCTCATGTACGGTTCTGTAGAGTGGCAGTAAGGGTGACTTATCTGTCAACTTTTCCACTATCACCCCCAAAAAACCAAACTCTGCCTTACGTAAAGTTGCCAGAGTACGCTTAACCTCTGGATTTGAAATCACTGCTTATATACCTGGTATTGGCCATAATTTACAAGAACATTCTGTAGTCTTAGTAAGAGGGGGAAGGGTTAAGGATTTACCCGGTGTGAGATATCACATTGTTCGAGGAACCCTAGATGCTGTCGGAGTAAAGGATCGTCAACAAGGGCGTTCTAGTGCGTTGTAGATTCTTATCCAAGACTTGTATCATTTGATGATGCCATGTGAATCGCTAGAAACATGTGAAGTGTATGGCTAACCCAATAACGAAAGTTTCGGTAAGGGAACCGGAGCAGGCTACCATGAGACAAAAGATTTTCTTTCTAAAGAGATTCTATTCGGAACTATTATATGTCCAAGGTCCAATATTGAAATAATTTCAGAGGTTTTCCTTGACTTTGTCCGTGTCAACAAACAATTCGAAATGCCTCGACTTTTTTAGAACAGGTCCGAGTCAAATAGCAATGATTCGAAGCACTTCTTTTTACATTACACTATTTCGGAAACCCAAGGACTCAATCGTATGGATATGGAAAATACAGGATTTCCAATCCTAGCAGGAAAAGGAGGGAAACGGATACTCAATTTAAAGTGAGTAAACAGAATTCCATACTCGATCTCATAGATACATATAGAATTCTGTGGAAAGCCGTATTCGATGAAAGTCGTATGTACGGCTTGGAGGGAGATCTTTCATATTTTTCGAGATCCACCCTACAATATGGGGTCAAAAAGCCAAAATAAATGATTTTAGCCCTTATAAAAAGAAAACTGATTATTGAACCCCTTTCACGCTCATGTCACGTCGAGGTACTGCAGAAGAAAAAACTGCAAAATCCGATCCAATTTATCGTAATCGATTAGTTAACATGTTGGTTAACCGTATTCTGAAACACGGAAAAAAATCATTGGCTTATCAAATTATCTATCGAGCCATGAAAAAGATTCAACAAAAGACAGAAACAAATCCACTATCTGTTTTACGTCAAGCAATACGTGGAGTTACTCCCGATATAGCAGTAAAAGCAAGACGTGTAGGCGGATCGACTCATCAGGTTCCCATTGAAATAGGATCCACACAAGGAAAAGCACTTGCCATTCGTTGGTTATTAGGGGCATCCCGAAAACGTCCGGGTCGAAATATGGTTTTCAAATTAAGTTCCGAATTAGTGGATGCTGCCAAAGGGAGTGGCGATGCCATACGCAAAAAGGAAGAGACTCATAGAATGGCAGAGGCAAATAGGGCTTTTGCACATTTTCGTTAATCCATGAACAGGATCTATATAGACACATAGACCCATGGATCCATACATCTCGATCGGAAAAGAATCAATAGAAAAATAAAGAATCGGAATTGATCGATCTATTTCTCGAAACAAACGAAAAGAAAACGAAAGACGAAACATAAATCATGGATCAACTAAGCCCTCTCGGGGACTTGTTTAAGAACAAGAAAGAGGAATCTCATGTAAATATCATGGAATAAGTTTTGATCCTATTCATGGGGATTCCGTAAAAATTCCATTCCAAAAAGAGAAAGTTCGAAACAATTGGGATCTTTTGGAGATTGGATGCAGTTACTAATTCATGATCTGGCATGTACAGAATGAAAACTTCATTCTCGATTCTACGAGAATTTTTATGAAAGCCTTTCATTTGCTTCTCTTCGATGGAAGTTTTATTTTCCCAGAATGTATCCTAATTTTTGGCCTAATTCTTCTTCTGATGATCGATTCAACCTCTGATCAAAAAGATATACCTTGGTTATATTTCATCTCTTCAACAAGTTTAGTAATGAGCATAACGGCCCTATTGTTCCGATGGAGAGAAGAACCTATGATTAGCTTTTCGGGAAATTTCCAAACGAACAATTTCAACGAAATCTTTCAATTTCTTATTTTACTATGTTCAACTTTATGTATTCCTCTATCCGTAGAGTACATTGAATGTACAGAAATGGCTATAACGGAGTTTCTGTTATTCGTATTAACAGCTACTCTAGGAGGAATGTTTTTATGCGGTGCTAACGATTTAATAACTATTTTTGTAGCTCCAGAATGTTTCAGTTTATGCTCCTACCTATTATCTGGATATACCAAGAAAGATGTACGGTCTAATGAGGCTACTACGAAATATTTACTCATGGGTGGGGCAAGCTCTTCTATTCTGGTTCATGGTTTCTCTTGGCTCTATGGTTCATCCGGGGGAGAGATCGAGCTTCAAGAAATAGTGAATGGTCTTATCAATACACAAATGTATAACTCCCCAGGAATTTCAATTGCGCTGATATTCATCACTGTAGGAATTGGGTTCAAGCTTTCCCCAGCCCCTTCTCATCAATGGACTCCTGACGTATACGAAGGAGTGCGGTTCGTTCGATAAATTCCTACCTCTCTATCTATCTCTGAGATGTTTGGATTTTTCAAAACTCCATGGACATGCAGAAGAGAAATGCTATCCCCACTCGGACCAAGACATAACTTTTACTTGTTCAAATAACAATTAAGGTGAAGCAGGGTCAGGAACAACGAATCTCTTTATGATAAAGAGATTCATTTTGCAAGTTCGTTATTACGGGTAGTTCCTACAAAGCAAAGGATCGGACTAATGACGTATACAATACTTGAATTCTCGATGTAGATGCTACATAGTTGGTTCTCATCCTTCAGAGACTACGAGTGTAATAGGAGCATCCGTCGACAAAAGGATCACCCTAAGATGATCATCTCATGGCTATTGAGAACGAATCAAATCAGATGGTTCTATTTCTCAATCTTTCTGACTTGCTCCTACGGAACCAAGGTCGAAAAGATTGAGAAAAATCATTCATTCACAACCACTGATGAAGGATTCCTCGAAAAGTTAAGGATTAGTAATCCTTTTTAGAAATCGAATGGATTCGGTCTTATACATACGCGAGGAAGGTAATCAAAAAAGAAAGAAGATGAGTTCTTCTTTCTTTTATCACTTAGGAGCCGTGCGAGATGAAAGTCTCATGCACGGTTTTGAATGAGAGAAAGAAGTGAGGAATCCTCTTTTCGACTCTGACTCTCCCACTCCAGTTGTTGCTTTTCTTTCTGTTACTTCGAAAGTAGCTGCTTCAGCTTCAGCCACTCGAATTTTCGATATTCCTTTTTATTTCTCATCAAACGAATGGCATCTTCTTCTGGAAATCCTAGCTATTCTTAGCATGATATTGGGGAATCTCATTGCTATTACTCAAACAAGCATGAAACGTATGCTTGCGTATTCGTCCATAGGTCAAATTGGATATGTAATTATTGGAATAATTGTTGGAGACTCCAATGGTGGATATGCAAGCATGATAACTTATATGCTGTTCTATATCTCCATGAATCTAGGAACTTTTGCTTGCATTGTATCATTTGGTCTACGTACCGGAACTGATAACATTCGAGATTATGCAGGATTATACACGAAAGATGCTTTTTTGGCTCTCTCTTTAGCCCTATGTCTCTTATCCTTAGGAGGTCTTCCTCCACTAGCAGGTTTTTTCGGAAAACTTCATTTATTCTGGTGTGGATGGCAGGCAGGCCTATATTTCTTGGTTTCAATAGGACTCCTTACGAGCGTTGTTTCTATCTACTATTATCTAAAAATAATCAAGTTATTAATGACTGGACGAAACCAAGAAATAACCCCTCACGTGCAAAATTATAAAAGATCCCCTTTAAGATCAAACAATTCCATCGAATTGAGTATGATTGTATGTGTGATAGCATCTACTATACCAGGAATATCAATGAACCCGATTATTGAAATTGCTCAGGATACCCTTTTTTAGCTTCTAGAACCTATTTCTTAGTTCAAGATCCCTCTTACTAACTGGAATCAAAGAATTAGTAGATCTGTTCCGCCCAAAATGGGAATGGGCTAGGGTTATGAACTTATAATCGATAATCTGATGATCGAGTCGATTCCATGATTATAAGTTCATTCCATACCGGACCAGACCGGAATAGGGTTATATACATTCTAATTATGTTCTAATTATGAGAAGGGGTCATTCGAGCGTATCTAAATAGATACTATGTTTACATATGGATCCCTACGTCGTTACATTCCATTTAGGATTAGGAATAGGCGTAATCGGACCTGCTTTTTACATATCTCTCGTTATTTGGGACCCTATTCACTTCTTTGGGCTTCTATTGAATCGAGAAATAGGTTTGATTGTCCATCTTTTTGATATAAGGCATCCTCCGGATAATTCAAATCGAAGCAATTGGATGTCCGACTCGGGCCTATATGACATGACCAATCAATAGAAATACTCTAACACTCCACCTTTGTCATATATTCCATACATCACACTGGATAGATATCATATTCATGGAATACGATTCACTTTCAAGATGCCTTGGTGGTGAAATGGTAGACACGCGAGACTCAAAATCTCGTGCTAAAGAGCGTGGAGGTTCGAGTCCTCTTCAAGGCATAATATTGAATATCGAGAATGCTCATTGAATTGGAATAAGTTCGGCAGCGGATCACGAAATCTTGGTGATCTTCTCTATCTAATGAATGGGGAGTCCGCTTTAAAATCGTCCGCCCTGCACCCACCCCCCGAGTATATGCTTCAACAGGAATCACACAAGGGTAGATTGATACAATAGAAACCTCTGGTAAAATGCCCACCCCTAACCCAGCAGATAAAGTACATTACATAGTCCGTTTTAGGGATTGGCGACTTGCCCATTCAGTGACTTTGGCGCTGGGCGTTCCCAAAATGGGTACTATCGGGTCGGGTGAATTCAATAATAGACGCCTGTTGGCATTACAGCCTCCCTTCTCCTTTCAGGGCCTATCCGAAAGAGAATCCAGTACTTCTTGGTCGTGAATATCTGAATAGGACGAACCGCTCCGTGGATATCTTTGCTTCGGAACAAAACAATTAGTCGGTCAACTGGAATGTGTATTATCCATATAGGGGATCTTTCAATTGAGAAGATCCGTCGACCTGAGACGAAGAGAGATGTCTATCTATTTTATTTAGTTATTCAGTTAAACCAATGATTCGTTATTGTAGCAGATAGCAACAACCATTTCATCCGGGAAAAGCCATCTTTTTCTCAACAATGTCTTTGTCATTTGATCCAATAGCGTTCCGTTAGATAGGAACAGCTTTGATAAATACTGATAACTCTCAGATGGAGTATTAGAACGGAAAAATCCATTAGATAATGAACTATTGGTTCTAAGCCATCTCTGGCGATAAATCAACAATTCGAAGTACTTTTCTTGAGTATTCTTGATAAACCAGCGTTTATATATAGATGTAGGAAGATCTGTTTGGGAAGTAAGAAGCCCCTTTGACATCTCTTCATCTGCAAAGAATTCTCGATGTGAAAACACAGAGACAAAGGGCTGATCTTTGAATAGGAAAAAGAGTGGATCTGCAGGGTCCCAAATGAATTGGCTTATTCGAAAAAAGCCTTGTTCTTTGGAAGATCTATCTCGTGTCTGGTACTGCATGGTTCCACTCTGCAAGAACTCCGAATCATTCTCTTGAAGTCCATCCTCTTCATCATAAATGATCCGCTTGCCCCGAAATGACCTGGCCCAATAGGGAAATCCCAATTCATTGGGGCTTTCGATACAATCAAATAGAAAGCCCCAAGGGCGCCATATTCTAGGAGCCCAAACTATGTGATTGAATAAATCCTCCTCTATCCGTTGCGGGTCGAGGACTCCTTCTCCTTCCCCTTCTTCAAACTCCGATTTGTATTGTTCATAGAGAAATCTCTGATCAACGATAGAACAAGATCCATTTTGCATCATATCTAAGGGATTCCTTGGTTCGGGCCGAAGAAGCAATGTCGCTCGATCATTATCAAACTGGCTGCAATCTTTTTCTGTCCGCGAGGATCCCACCAGAGTGCCTTCTACTTCTAATAGGCCATGAACTAGATCAGAATCATTCTCAACGAGTCCATAAGAAGTGATCCCATTTTTTTCATCGAGTTCGGGTAGAGACCAAAGGTCTTGAGCGACCGATCCGGCAGAACAACTCAAAAGATAAAGAAGTATCGTTAATTTCTTCATGCTCGTTCCAAGTTCGAAGTACCATTTGTACAAATAAGAATCCCCTTCGTTACATGATTTCTTCTTCATATAGATAGATATAGGATCTATGGAGCAATTACTTAGAAGTACATTTTGTGCAACAGCCCTTCCTATCTGATAGAAAAGGATCCCATGATCCTGAACGGATCTTACCTGGGATCGCAAATCCCAAGTTTGTCTATGAAAAGCGGATCTAATTATATTAGTGTCTATAATTGATTTCTTCTGTGTAATACTAATCGATAGGGCCTCATTGGTAAGTGCTACAAGATCTCGTACATTGGAACCCATGGTTATGGACCCGAATCCATTAGTATGGAACATTTTCTTTTCCAAGTGAAATCCCCTAGTATATGAAAGAGTGAAAAAGTGCTTTCGTTGTTGTGGAATAAGAAGCCTTCGTATCTTAATGCATGTATTTAATTTATTCGGAGCTATTAGAGCGGGATCCACTTTTTGGGGAATATGAGTCGAAGCAATAACAAGAATATTTCTAGTGGAACATCTTTCACAATCCCTGGAGAGATAGTTCACTAATAGACCGAGGGATAAGTAATTCGACTCATTCACATCCAGATCATGAATGTTTGGAATCCATATTATGCAAGGAGACATTGCTTTTGCTAATTCGAATTGAAGGGTGATATAAAACCGGTCTATTTCCGGCATCATATCCATAGTTAGCGCATTCATCATAGTTAGAAGCTCCAGCTCCGTATCAAGGTCGCGGTCGATATCGTCACTATCATCAATATCGTCACTATCATCAATAAGAAAACCCTTAGGCTTGTTATCCAGGAACTTGTTCAGAAATACTGTAATGAAAGGAACATAGGAGTTTGTCGCTAGGTATTTGACCAAATAGGATCGTCCAGTTCCTATAGAACCTATCACTAAAATACCCCTAGAGAGGGATAGGGCTAAGCGGAGCGAAAAAGGTTTTCCATGAGATGGGAAATGAAAACTATTAGCCCCACAGGAGGTTTGTGAATAAGTGATTGTCTGATAATGAGCAAGGAATATCCGTCTTTCTGCTAAACAGGATGTATTGAACTCATAATTCATTAGATACTTTTTATGAATGTCAACTAAGTATCGTAAGTAAATTGCTCCCGGTTGTTCAATCATTTGATAACCAGAGTCATTCTTTGATAAATGATCACTCTGAGTCAGACTCAATAGAATTTGATCAATCCTTTTTTCTGTCGTTAAGGTGGAGAACTGAACCAAGAATTCTCTTTCTTTATCATCAACCGAATCACTGTTCGAGACCCAGGATTCTATTTTATCATCAATCCAATCACCGTTCACCTTTTTTCTTTTTCTTATCAATGAATAGGTCTCTTTACTTATATGACTTAGATGTCTCGTATTTCTGGAAAAAGCGATTCGATTGATGGGATTTGGTATGATACTTATGAAATCGATGATATCGATGAGATTGATATTCAAATATTTCTTCTTAGAACGTATTGATTTGACCCCATAAGTGGGACCGCCACCCCATAGCATGTTGCCGCCAGAAGCAGAACCCCGTATTTCTTCTAGAGAATCTCCTAATTGTTCTCGAGCAACTAGAAAGAGATTCTTTAACCAGAAAGAATTCAGTTCAGATGTAGGATACCTATCCAGAAGTTTTCGCAACTCAATCATGTATGATGGAATCATCAAAGATTTGACCCTTTCGAACTCTGTCTGTAACTCACTATAGGTTCGAGAAACAAAAAGAAGATGTGTACGAACGAGATATCCAGCAACAAGAAGAAGGAAAAGGATTGAATAGAGGAACTCCCGAACATTTGGCGATCTCAGATGTGTCGATATCAATGGTGACTCATTATTTCGATGAATCATTTCTTTGGACAGAAGAAGATTATGTAAACACTTACTCGAAATCTCACTTATCAGATTCCATTGTGGAAGACACAATCTTTTCTGAAGAATTCGCCATGATATATCTAATCCATGCATAATATCATGAAAAATGGATACAAATTTTTGGCTGCTACTTAGTATCGGCAATAGGTCTGAAAAAGTATCTAAAAATAGCAAATTTAGATAGTTGTATCCTGTCGAAGTAAGGAACCATGGCATATATGTTTGGAATATATTCCATTTTGAGAGAGTTGAAAAAGCACTATCTCGTTGAAAGGTTCTATACATCTGCCCTTTCTCAAGGCATTTCTTTAGACAAAGACCCCGTTTTTTCCTCTTTTCGGATGGTAAATATTTCTCAGAACATGGAGTGTGAATCAAACCCATGTTTGAATTGAAATTGAGATACTGATGCAAGTTCTTCCCTTCTGAATCAGACAGATTCATATCTGAAAGAGGTTGACAATAAGTTCTTTCAAAATTGACTATTTGTCCCTCTGTTAGAAGTGTTCCAGAAATGTCTGCGATCGAGTAAATAGCTCTACGAACGAATGGATCGGATCGAATTGGAAAATGGAAAGATTTGTAAAAGTTATACCTTTCGTCACCATTTTGTGGAAAATCGTTAGGTATGAATATGTTAGACACCTGTAACTCGATTGGTGAAATAGTATCTCTCTCCAAAAAAGCATATTTTTTTTTACCGCCGCGCAAAGAAAATATTTTGTTGCGAATGAACAAGATATTGAGGAATTGTCCATACGTAAAATCATAATTATTGATACGGGCCTTTTCCACATAAAAAGGGAATCTTTTGTTACAATAGAAGCAGAGGTGATGTGGATTATTCAAGAATCGAAGTCGATTTGCTTTATAAAAAGAGGATATCAATGAGCTTCTATGAAATGGTTTCACGGGATTCAGCCAATTGTCTTGATCGTGGGATATCATTGAGAAATAGGAATCTGTGTTATCAAAAGATTTCCTGCGATTATTTCTAGTATGGAATGAGTCAATCATCCACTTTGGTATCTTATTGAACAAAAATGGTGATATTGTTCCTCCATTGATCAAGAATTTCGATTTTTGGGAAGTATCATGATCATCCAATAAGAAGGGTTTCAATTTTTTCAAATGAACGATTTGAAGACCTATTGATTCTAACAACTGATTGCAGAGTTGATCATTCGGGCCTTTCAATTCATAGATGTGGATCTCGGACCTATGAATGGGGATATTCCCGAAACTCACAAAGAAAAAAGGAAGTGAGTTAGACAAAAAGAGAAGAAACTTGGACAAAAAAAGAAGTAACTTGGACAAAAAGAAAGGAAGTGACTTAGACAAATCTTTTTTGTCGATAACCTCAGACCAATCAATCGAATATTGATTAATACGTAATCGATCGAACACTACTTGAAAACGGCTCTTCTGCTCAGAAATGAAATGTTCCAAATGTTCCTGTAAATTCTTGCTCCCATTGGACCATTTGTATCTATATGCATTAGGATCCCGATTCATGGATCTCTCGGTTCGAGAAATAAAAATAAGAGGATCGAACCATTTCTTCTGACTCTTTTTCAAATTTGATAAATGTTGGTTGATCGTATATTTCATTATAGTTCTATGATTCAGAGTATCATTTCCTATTTGATCCCTTTGAATTCCATATTCGAAGTTGCGATCGGATCTATTCATTAAAAGGAATCGATTCAATACATTTCTTATGTACCCATAGGTGCTATATTGGATTTGAATCAGATTTCGGATCAATCTATATTGATTGACTGCCTCCATTATGTTGTTGCTAGCAAATACGACTATTTTTGGTTTTGGATCTTCCAAATCATTCCCGCAGGAGGTCCGGACCCATTTTTTTCTGATCCTTCGATAAAAAGATTCATTTTCTTCATAAAAAATAGGAGGTAGAACCAATAAAGATTTCTTTTTCGATTCATCCCTGGAGTTGAATACCTCATTCAAGAATTGTTTTTGATCCAATCTGTAGGAATCAATAGAAAGGGCAAATCCCTTATGATACACCAGATCCGGCTCGGTTATTGATAGAGTGAATAGATCTGCCATTTCTTGAAATCTCTCTTCTGATTCAAAATCGTGGTGTAACGTGTATCCCCCCCTGTTCCGGTCATGGAATAGATGAAATAAATCAAAAAATGGATTTTTGTTCAAGAATGAAATCTTATTGGAACTGTCCATATCCAGTTCATCCTTCGGAACCATATCACATCCCGGATCTGATGAAATAGGATGAATTGAGACGGTATTTTGTAAATACGTAATTATCTTGAATATATTAACTATTTCCTTATTTTCCGATCGCCTGGAAGGGACAAAAGAAACATCTTGTTCTTTCTTCAACAATTTATGATCTCTAGTGGACCTCTCAGTAGGATTCGAACCCAGATGAAGTTCTGACCATCTGTCAGAGAAAAAAGAACGAATGGATCTTGTACGATTCCCAAGAACAAGAAATTCTTCGATTTCTTCCGGAAGCAGATGATTATTCATCTGCTTCTCACGTTCCGTGAATAGCCGGGACATTGAGGAATATCCAGAAAGACATTTAGGGGATCGGTCTGATTCTATCTCTGTTCGTTCCATTTGAAGAAAGGAAGGATCCCAAAGAATCGATCTTTCTTTTAGTTGTTGAATCTCTCTTTGATTGATCAATGTGTGATATTCTGAATCCTCATTACTAATGGAATCAAAATGATCTCTGGATCGATCAGAAGATCCTTTCAATTGGCTAAAATCCGTTACTTGAACGAAACTAGATCTTGTGGAATCATATTGAATATTTGACGATACATTCCGTACCTTGCTAAAAAACCGATCCTTGTTTTCCAACCACACATTGTCTAACCAAATCCAATTCTCTCTCGATATGTTCCTCAAAAAATCCGATTCGTGCGGATTCTTCCCCCAACTAAAGAAGAGATCTTGGCGGAATTGCCACATATGAAATTGAGCACAATTTTGCAAAGAAATAGCCCACTTGTTTCTCGAGAAGAGATGGGAAACATGCTCAATATCATTTGATTGAATAGTTGACCCAGCTCCTTGTTGTTTGAAGAAACCCTCCGCTTCAATTGGTATTTTTTCACGAAAAGCAAACATGAGATAACAAATCCAGTCTTTCACTAAGATTTCGAATAGCTGTCCCGAATTCAAGTTGATTATGTTTCGCCTCTTCCTCGGAGAAAGACGATCAAACAATTCCCAATCATGGTCCTTGCGGATCGGATCATCCATATAATATACAAAAAGAAACTCCAGATATTTGATATCTTTCTCTTTGAATGAGATCTCAATTCCAGTGACGGTTTCGTTAGATATCTTACAACTAGAATCCCTCTTTTTTCCGAGCCAGTTCCTCCACCATCGCGAGCCCCAGTTAGATTCAGGCATGATACACTTTTTAGTTATTGGGAGAACCCAAGTACTCTCTTTTGGATCCAGGAAACAGCTCTCAGAGATCTTTTTTCCTTTTGGAAGATACAGGAGCGAAACAATCAACCTATTGATATTGGAAGACCCAAAAGATTCTTCCAATGTATCATTTCTGGGTCCAATGAAATTCATAGGTATAGGAAGAAGCCCTGTCAAATAGAGATTTTTTCTTTCGACCATCTTTCGATTGTTAATACGATATATAAGGACCGATACTACAAATAGTACTACACCCTTGATCGTGAAATATCGATTGCTTGTTGAACCCTGTAAATGTGAATTGCGTGAAAGTAGGATACTCCAAATTCGGGAGTCCAAGAGTTTTATAAAACGTTCTTGATGGAAAAAAATGTGAATGAAAGATACCACTGAATTCAATTGGGTCCATGAATCTAAGAAATAGTGAGAATTCTTGATCTCTCTCAATATCTCTCTCAATTCGAAAATCCAGGATTTGAATTGATGTCCTTTCATTAAGATTAAGCCCTCCTAAATTGCATTGATTTACCCTAAAGATTTCATTTCAATTGGAATTTGGTTATTCACCATGTACGAGGATCCCCGCTAAGCATCCATGGCTGAATGGTTAAAGCGCCCAACTCATAATTGGCGAATTCGTAGGTTCAATTCCTACTGGATGCACGCCAATGGGACCCTCCAATAAATCTATTGGAATTGGCTCTGTATCAATGGAATATCATCATCCATACATAACGAATTGGTGTGGTATATTCATATCATAACATATGAACAGTAAGACCTAACAGTCTTATTGAGACTAGAACTCATAGGGAAGAAAATTTATGGATGGAATCAAATATTTCGTAGTTACAGACAAAAGTATTCGGTTATTGCTGAAAAATCAATATACTTCTAATGTCGAATCAGGATCAACTAGGACAGAAATAAAGCATTGGGTCGAACTCTTCTTTGGTGTCAAGGTAATAGCTATGAATAGTCATCGACTCCCGGGAAAGGGTAGAAGAATGGGACCTATTATGGGACATACAATGCATTACAGACGTATGATCATTACGCTTCAACCGGGTTATTATATTCCACCTCTTATAAAGAAAAGAACTTAAATCAAAATACTTAATAGCATGGCGATACATTTATACAAAACTTCTACCCCGAGCACACGCAAAGGAGCCGTAGACAGGCAAGTGAAATCCAATCCACGAAATAATTTGATCTATGGACAGCATCGTTGTGGTAAAGGTCGTAATGCCAGAGGAATCATTACCGCAGGGCATAGAGGGGGAGGTCATAAGCGTCTATACCGTAAAATCGATTTTCGACGGAATGAAAAAGACATATATGGTAAAATCGTAACTATAGAATACGACCCTAATCGAAATGCATACATTTGTCTCATACACTATGGGGGTGGTGAGAAAAGATATATTTTACATCCCAGAGGGGCTCTAATTGGAGATACCATTGTTTCTGGTACAGAAGTTCCTATAAAAATGGGAAATGCCCTACCTTTGAGTGCGGTTTGAACTATTGATTTGCGTAATTGGAAGTAACCAATTAGGTTTACGACGAAACCTAGAAATCGATCACTGATCCAATTTGAGTACCTCTACAGGATAGACCTCAACAGAAAACTGAAGAGTAACGGCAGCAAGTGATTGAGTTCAGTAGTTCCTCATATAAAATTATTGACTCTAGAGATATAGTAATATGGAGAAGACAAAATTGTTTCAAGCACCGACAGAACCAGAAGCGCCCCTTGTTTCAAAGAGAGGAGGACGGGTTATTCACATTTCATTTGATGGTCAGAGGCGAATTGAAAGCTAAGCAGTGGTAATTCTAAGGATTCCCCCGGGGAAAAATAGAGATGTCTCCTACGTTACCCCTAATATGTGGAAGTATCGACGTAATTTCATAGAGTCATTCGGTCTGAATGCTACAGGAAGAACATAAGCCAGATGAAGGAACGGGAAGACCTAGGATGTAGAAGATCATAACATGAGTGATTCGGCAGATTTTGATTCCTATATATCCACTCATGTGGTACTTCATTATATCATATATATAAGAATTATACGATATATAGAAGATCCATCTGTATAGATATCATCATCTACATCCAGAAAGCCGTATGCTTTGGAAGAAGCTTGTACAGTTTGGGAAGGGGTTTTGATTGATCAAAAAGAAGAATCTACTTCAACCGATATGCCCTTAGGCACGGCCATACATAACATAGAAATCACACTTGGAAAGGGTGGACAATTAGCTAGAGCAGCAGGTGCTGTAGCGAAACTGATTGCAAAAGAGGGGAAATCGGCCACATTAAAATTACCTTCTGGGGAGGTCCGTTTGATACCCAAAAACTGCTCAGCAACAGTCGGACAAGTGGGGAATGTTGGGGTGAACCAGAAAAGTTTGGGTAGAGCCGGATCTAAATGTTGGCTAGGTAAGCGTCCTGTAGTAAGAGGAGTAGTTATGAACCCTGTAGACCATCCCCATGGGGGTGGTGAAGGGAGGGCCCCAATTGGTAGAAAAAAACCCGCAACCCCTTGGGGTTATCCTGCACTTGGAAGAAGAAGTCGAAAAAGGAATAAATATAGTGATAATTTGATTCTTCGTCGCCGTAGTAAATAGGAGAGAAAATAGAATTTGTTTCTTCGTCTTAAATCTTAAAAAAAAAATGAAAAATAGGAGTAATTAATTGTGGCACGTTCACTAAAAAAAAATCCTTTTGTAGCCAATCATTTATTAAGAAAAATTAATATGCTTAACACAAAAGCAGAAAAAGAAATAATAGTAACTTG
