# Supplementary material for: Genome skimming reveals novel plastid markers for the molecular identification of illegally logged African timber species
Source: PLoS One. 2021 Jun 11;16(6):e0251655. doi: 10.1371/journal.pone.0251655 (PMC8195358; doi:10.1371/journal.pone.0251655)
Supplement: S13 File — (FASTA) [file pone.0251655.s020.fasta]

>Lophira alata voucher Van der Burgt 1932 chloroplast, complete genome
AGTTCTGGGCGAACGACGGGAATTGAACCCGCGCATGGTGGATTCACAATCCACTGCCTTGATCCACTTGGCTACATCCGCCCCTAATAAAAAATGAAAAGGATTTCCACTTATAATTTATAGCATTTACCACTCAATGG-AAAAAAAAAAAGACAAAATAAA-----AAAGTGAAAGCTTTATCTTTTATATCTTTATCTTTCATTTTCCATTTTTAAACCTAAAAAAATAACTTCAAAAAAGAAAAGATACTAAAAACAAAAGATATTAAGCAAAAGATATTAAGCAAAAGATATTAAGAAAAAGATATATAAATTTAAAAAGAGTACTATAATATACTGTAATATTCAATCCTAAATCAACTCAAAAAAAGTTCTTCTTAGGGTAAAGATAAATATTACTAAAAAAAAAAGAGCAACAGCAACCTTCTATCAAGAAGGTTGCTGTTGCTCTTTTTTTTT---CAAAAACTCATATACACTAAGACCAAAGTCTTATCCATTTGTAGATGGAACTTCAACAGCAGCTAAGTCTAGAGGGAAGTTATGAGCATTACGTTCATGCATAACTTCCATACCAAGGTTAGCACGGTTAATAATATCAGCCCAAGTATTAATTACACGACCTTGACTATCAACTACAGATTGGTTGAAATTGAAACCATTTAGATTAAAAGCCATAGTGCTAATACCCAAAGCAGTGAACCAAATACCTACTACAGGCCAAGCAGCTAGGAAGAAATGTAAAGAACGAGAGTTATTGAAACTAGCATATTGGAAGATTAATCGGCCAAAATAACCATGAGCAGCTACGATATTATAAGTTTCTTCCTCTTGACCGAATCTGTAACCTTCATTGGCCGATTCGTTTTCTGTAGTTTCCCTGATCAAACTAGAAGTTACCAAAGAACCATGCATAGCACTAAATAGGGAACCGCCGAATACACCAGCTACGCCTAACATGTGAAATGGGTGCATAAGGATGTTGTGCTCAGCCTGGAATACAATCATAAAGTTGAAAGTACCAGAAATTCCTAAAGGCATACCATCAGAAAAGCTTCCTTGACCAATTGGGTAGATCAAGAAAACTGCAGTAGCAGCTGCAACAGGAGCTGAATATGCAACAGCAATCCAAGGACGCATACCCAGACGGAAACTAAGTTCCCACTCACGACCCATGTAACAAGCTACACCAAGTAAGAAATGTAGAACAATTAACTCATAAGGACCACCATTATATAACCATTCATCAACAGATGCGGCTTCCCATATTGGGTAAAAGTGCAAACCTATAGCCGCAGAAGTAGGAATAATGGCACCAGAAATAATATTGTTTCCGTAAAGTAGAGATCCGGAAACAGGTTCACGAATACCATCAATATCTACTGGAGGGGCAGCAATGAAAGCGATAATAAACACAGAAGTTGCGGTCAATAAAGTAGGGATCATCAAAACACCAAACCATCCAATGTAAAGACGGTTTTCAGTGCTGGTTATCCAGTTACAGAAGCGACCCCATAGGCTCTCACTTTCGCGTCTCTCTAAAATTGCAGTCATGGTAAAATCTTTGTTTATTTAATCATCAGGGACTCCCAAGTACACGAATTCTCTATAAATAGAAATAGATAATTGAGGACTTGTTATTCAACAGTATAACATGACTTATATACCCATGTCAACCAATATATCAACATCCATGGATATATCTTTATGATATTATCTATCTAGATTATCAGAATCTTTTTGAATAAATGAAGTTGAAGTAAGTT-AAAAAAAAATTCAGATATTCAGATTTAGAGAATATACTATTTAGAGAATATACTCTAGAATTTCATATGATTCTAATATGATAATTAGAATGGGTTGCCCGGGACTCGAACCCGGAACTAGTCGGATGGAGTAGATAATTTCTTTGTT-AAAAAAAAAATAAGTAAAAAACCTCTCCCAAAACCGTACTTGCATTTTTCATTGCACACGGCTTTCCCTATGTATACGTCTAAAACTCAGTTCGCTTCCTAGACAAAACTTCTAAGAAAGTTGAATACTCAGTTCTTCAATCCTTACTCGTATACTGCATGAGCATTTCATAATAGAAATGAATGAATTTTTTTGTTATCTTTTCATCATTTAGGAAAAATTTCGATTTACATGTTTTCATAACCAATTATTCGTAATTGGCCAGATCATGGATACAAATAATATCCAAATACCAAACCCGTCCTCTATATAACTTTCGTAAAATAGAAAAAGTTCTCGGGAAGATCAAAGAAAGAATATCTTCTTCCTCCATAAAAAATTCTTCCAATAACCCCGAACCTAATCTTTTCAAAAAAGCGCGTACAGTACTTTTGTGTTTACGCGCCAAAGTTTTAACACAAGAGAGCCGAAGTATATATTTTATTCGATACAAACTCTTTTTTTTTGAAGATCCGCTATAATAATGAAAAAGGTTTCTACTGATATGCAAAAACCGGTCGATAATATCAGAATCCGATGAACCAGCCCGAGTCGGATTACTAATGGGATGTCCTACTGTGTTACAAAATTTCATTTTTGCCAAGGATCCAATCATTCCGTTGATTGGAACTATTGTATCGAGTTTCTTCATAGTATTATCTATTAGAAATGAATTTTCTAGCATTTGACTCCGTACCGCTGAAGGCTTTAGTCGTATACTTGAAAGATAACCCAAAAAGTCGAGAGACTGCTTGGATAATAGATTTATATAGATCTTTTCTGGCTGAAACCACACATAAAAATAACATTGGCATAAATTGATAAAATAATATTTCCATTTTTTCATCAGAAGAAACGTATCCTTTGAAGCCAGAATGGATTTTCCTTGATATCTAACATAATGAATGAAAGAATCCTTGAACAAGTCTAGGATGGCCTGAAAATCATTAACACAGACTTCTGCAAAATGTTCTATTTTTCCATAGAAATCTATTCGTTCAAGAAGGACCCAAGAAAATGTTGATCGTAAATGAAAGGATTTGTTACGGAGAAAAAAGAAGATATATTCATATTCATATACATGAGAATTATATAGGAACAAGAAAAATCTTGAATTTGTTTTTGAAATGGATTTCTTTGAAATAAGAAGACTGTTCCAATTCCAATACTCGTGAAGAAAGAGTCGTAATAAATGTAAGGAAGAAGGATCTTTTACCGAGTAGCGAAGAGTTTGAACCAATTTTTCTATATGGATGGGGTAAGGTATTAGTCCATCTGACACATAATTTAAATGTGGAATTTTGTCCTCTAAAAAAGGAAATATTAAATGAATAGATCGTAAATTATGAGATTTTACTATTTTTGAACTTTCTAAAGAGGATCCTAATCGTAGGGAAAATGGAATTTCCACAATGGCCGCAAACCCCTCTGATATCATTTGAGAATAAAAGTTCTTATTGTACCTAATAAATCGATTTTGGTTAGAACCATTAGCAGAAATAATCAAATGATTCTGTTGATACATTCGAGTAATTAGACGTTTTACAATTAGTAAATTCAATTTATTGTAATAACCTACATTTTCCAACAAAATAGATCTATTTAAACCATGATCATAAGCAAATGTATAAATATACTCCCGAAAGATAAGTGGGTATAGGAAGTCATTTTTTCGAGATCTATCTAGTTCTAAATATCTTTGATATGCCTCCATTTTCAGTTTCAATTCGATTTGATTGAAGCAAGGATAGGAGATTTATTGGGTTATTAAATGATACATAGTGCGATACAGTAAAAACAAAGTAGTATAATAAGAATAGATACCTCGAAAGGGGTAAACTCATCAATAAACTCTCTAGCCTATCTTTCTTCCATCTAATTTATTTATTATAGCAATGGTTAGAAATCCTTTACTTTTTCAAGCCAATCGCTCTTTTGATTTTGGCACAAATCCCTTTATCAATATACTCTTTCTTCTACACATTCATCTCCCACTCATAGTGGAGAATAGCTAATAGTTAGGACTCATTAAAAAAAAATCTGCTCATGGAAAGTCCTTTACCGCATCAGACACTAATATATTTTTAACGACCAATTAGGTCGGATAATCATTCAAATTAAGAACGTAAGCTCGTTACTTTTTGTTTCCCTATAATTTGAGCCATAGTGCCCTATCCGTTTATTTACTTGACCCAACTTTGAATTCATTTTTTATCTTTCGCACCAACAATTTTGGGATCCATCCGGTAAGAACGAAATATTCTCAGAATTCTCCATTGATACGACATGCTTTTTTTTCCATTCATTCCTTTCAGGATCAGTCGTGGTCTTACAAACTATACTGATGGTATGGACGAAGCCCTTTCTTCATACAAATGCGTAAAAGATGTTAGTCGCACTTAAAAGCCGAGTACTCTACCATTGAGTTAGCAACCCCCAATACCCCCC-AAAAAAAATTAGGTTATGTAGATACAATCGGAATTAAAATAAATAAAGAGATTAAGTTACATGATAGAATCAAAACATTAAACTAGCAAGAAATGAACAAGAAAAAAAGAAATAAAATCTAAAAATTTCTAATAAATTCTGAACATAAAAAAAATAAAGAATTGATCAACTGAAAATAGAAGAAATTCTCAAATACAAATAAATATAAATCAAATAAAAACATAGATAAAGTCAAAATTGAATGCCCATTCCTTATCTTTTATGCGAGCCATTCTTTATTATATTTAGGTATTCTATTTTATTTAATTTATTATATATTAATAGATTATATTATCTTATGCATTTTTTCTATAACAATACTTTTTTATCTTTATATATAAGATTTTTTTTATAGATATAGATTTTTTTTCAATAAAAAAAAACTTTTGTATCACGGAAAATCCAACAAATCTATCATTTGAATGAAAATGAAGAAAAAAACAACAAAACCTATAGAACTGCGATAAATAGATCCATGAATAAGATGAATAAGATCCAGTTACCCAGATCGGATTATATTTATTTGATACACTGTTGTCAATATGAATGCGTTGAGAAAAAAATAAACAATGAATAAAAAAAAGAATTAATTCAATTTCAATAAAAAAAATATATATAATATATATATATAATAAATAAATTTATAATAAATAAATTTCCTAATTTACTATTTTAATATTTAAAAAATTGAATATTTATTAAAAAAAACTTCTAATCTAATAGAGTTAGAATAAAAACTAAGGACTTGTGTTGGATTGGCACTATATAGAGAATATCCGCATAGATAGAAACAAAAAAGCTATGGGTAGAAGAATAAATTTAAGAAGAATTAGGAAAAAATTCTTCAATTTATTTTATGCAATCAATATAAATCAATAGAAATAAACTAAGAATAAATAAACTAAGACAGGATAATCTCTTTTTTTATTTGTTAATAGAGTTCCAGCGAAAACCAACTCATTGAAAATAATGGTAAACTTTTTTATTTCGAAACCAAATTACTTTATTTAATTTATTCACTTGATTTTTTTCTATCCATCTTAATCTTATATCAATTTCTAGCAAATTACTTCAATTTATATCAAGAAGATTAAAATATAAGTATGAATAGAGAAAGAAAAGGGATAGTAAAAAAAGGGTTATACTAAACTGGATATGTATACGAGTTACCAACATTGGTATTTCATTAAGTAAATTGCCTTTGATTAAAGCGAAGTTCTGTAAAGTAAAAAACCCCGCCTTCTTAAAAATATCATGAACAGTTCTTGTGGGTTGAGCACTTTTTTCAAGGAAATAAAGAATAGCAGGAACATTTAAATAAGTTTGATTTTTTATTGGATCATAAAAACCCACTTTCCGAAGATCTCTTCCTTCCCTTCGGGATCGAACATCAATTGCAACGATTCGATAAACAGCTCATTGGGATAGAGGTAGATAACCCCCCCCCCTAGAAACGTATAAGCAATTTTCTCCTCGTACGACTCGAGAAAAATGATTCGAAGTTCTCGCTATGTATAAAATTAGAATGTCAAATAGATCCATAAAATCATCAAATCAGTTAGATTATGTTTAAATCCTTTTTTTTTT-CTTTTTTTTTGTTTTGGCAAAAAAAATCATTCGTACCTCCTTAACTCAAGTTGGATAACTTTCAAGTAGCTCAAACAAGACTCTTGAAGCATTTCATGTATTGAGCGATCTCTAATCCCTTTTCTTTTTGTTTGTCTCCTTTAGGATCTATTTTAATTCTTTATTCTGATTTAATATTGTTAAAACAATTGAAAAGGATATTTGCTTGTTCCAGGATTTTTTATCTTTGCACTGACTCATTAGGTTTAGACACTACTTCGGTGATCTTTAATCGTTTCAAAACGGCAGCATACCACTTTTTGCGATTTCTTTCTATCAAAGAATCAACCTAAGGATTGATTCCTGCATAATACACTTTTTTTGCTCAAAAGAATTGTGCCAATTCCAACAAATTTTAGTCTTGGATTTGAAACTTGCTCGAATTAGATCCTTTCAATTTCTATATCGAAAATAGACTTATGAAGTTGTTCCAACTTATTGATTGGCACTAACCTTAGATTCTTGTCCCTAAGAAAAAATCAATACTTTCTACTCGAGCTCCCTCATTCATGTACTATTTACATTCTAACCCAAGAAAAGTAAGGGTTGTAATGTATAGTGGATGGAAGAATCCACAACCAATCATGTCTTTCAAGTCACACGTTGCTTTCTACCACATCGTTTCAAACGAAGTTTTACCATAACATTCCTTGAGTTTTGAACCGGTATGCAAAAGTAGAAGGAATTCAATTTAATCCTTTTTTTTATTATAATTATATGAATTATATAAATATCTTTTGATTTACAATAAGACGAAGAGATAAGGTCTTTCAAAATCTTCATCTTATTGTGACTCAATATGATGGATTCGCCAATCTCCCAAGCCTTTGAGTACCAAAAACTTATAAAAAATCATTAAAAAGATTTAATTAAAAAATTGCCCATTTAGATCTCATTATTTGATCATTATTTGAATAGAATTTCACAGTAAGAATCACATTTTATCATCATAAGAGAGATGAATCTCCCCATTCAGATTCGGATTAAATCATCAACTATTTAAAATAAATAGATAGAAATCTATTTTCTTG-TTTTTTTTTTTAGTGGAGTCATGTAGAAAAGGGCTGATGTAAAGAAAGCTTTAAGTTCTTATTCTTTCATACTGATTGATAAAATAAGAATCGAAATATTAAGCTGTCCCCCTATCTATCAAATTTATTAGATAGATTAAACAATTTTCATTGGAATTAATTATGAATATTTTATGTTAAATCTTTAACATTAACTAAGGGTAGATAGATTCATAATTTTTCATTAAAGGCAAAAGACATAATATCTGAAAACCGAGGTTAGTTAAAAGAAAATCCAGGTGTTACATATCTAATTTCTTTGTTTGATAATGAGATTTGAGCAAACACAGACATTGAAATTGATATCTTCCATTGTCAATTAATTCCTATCGACTTTCCCAATTATATGGAGGATATAAATCCAACAAGCAACAAGGAAGGTTCCTATCTTATTGGACGCGAGATTCTATAGGTACAAAGTAAAAAAGGTCTAGATAAAAAGGTCTAGATTAAGTCATTGTTTCCTATTTTTTTTTACCCTAAATCGGTCTTAAGTTAAGATACTTATGATTGAATTAAAAATATGCATCATTGAAATTTCAAATACGTGTGGGATGTAAGACTTTTATTTTCTAAATAACTAACGTAAATATGAAGAAGATACGATGAAAAGCCCGTCTGGCTTTTTTGAATTCAAATTTTTTTGATCTATATTTCCATCTTTCCTG-AAAAAAAAACTAGATTGAATTCCATCTACGTATTATTTGATTACGAGAAAATTTGTGAAAAAGATATGATTCTGAAAAAAGTC-------ATTAAAAATTTAGAATTGCATTTATTATACTCGTACTAAAATGGAAGGTTGTTCAAAAAGGCAATCTTTGAATAGGTATACTCTGGGACGGAAGGATTCGAACCTCCGAATAGCGGGACCAAAACCCGTTGCCTTACCACTTGGCCACGCCCCATTTATATTTCTATTCAACACTAATAAAAACTAATATTGGTATTGGTTCTTCGTCAATTCTCGCCAAAATAAAAAGATCTATATCTCTGACATATATTAGCTTGTTATTCAGATTTAAATATGTGTAGATATAGAATTATAAACTGAATTTGTTGATCATAATATATAATTCAATTAAGATATTTTATAAACATATGATTACTTCTATTCTTTTTTGATTTGAGAATGGGAGAATTTTTGATTGGATGAGTTTAAAGAAGAGTTTTTGGTCTACCTTACTTGATTTTATATCCATTTTATATCAAAAATATATTACTAACTCATTCAAAATACAATTATATTATCTTCAAGAACAAAATGTTTCTTATGCTTAATATTTTTAGTTTGATTTTTATCTGTCTTAATTCTGCTCTTTATTCAAGCAGTTTTTTCTTCACAAAATTGCCCGAAGCCTACGCTTTTTTGAACCCAATCGTAGATGTTATGCCAGTAATCCCTGTGCTCTTTTTTCTACTAGCCTTTGTTTGGCAAGCTGCTGTAAGTTTTCGATGAAATCTTTAAGACTGTCCTAGAAAAATTCATGATTTATTCAAAAATCAAACTCTATCAATTGATAAAATTAGATAAGTCTTATAGCATAAGCCCTCAATTCAAACATTGAATTTATTGTATAGATGCGACAAAGCTGGATCAACTCATTTCCTCATTCTGAATTTTTATTACAAATGAATTTATAAAATAAAAATTCTTTTTGATTTCTAGAAATCATTTCTTGGTATCAAAATAGGATATATGGTATAAAAATAGAGAATCTATTTCCTTTTTTTTCCAAACCAAAAAAGATCTAGGAGATTGTATAATGCTTACTCTCAAACTCTTTGTTTATACAGTAGTGATATTCTTTGTTTCTCTCTTCATCTTCGGATTTTTATCTAATGATCCAGGTCGTAACCCTGGGCGTGAAGAATAATAAGAATAAAAAGTAAGGGTTTTTCTTTACTTGCTTTATTTTTTTTTTTAAGTAAATATTCTTAGCATTTTCTCTATTCTAGATTATCGATTCTATCTATTTAACTCTGTAGATAAAGCATAAAGCAAAAAGGTTCAATAAATTTGAAAGATAAA-AAAAACACAAAATCATCCATCAACGGAACCGGAAAGAGAGGGATTCGAACCCTCGGTACGAATAACTCGTACAGCGGATTAGCAATCCGACGCTTTAGTCCACTCAGCCATCTCTCCTAATTGAAAAAGGCTAATTACTATACTTACATTACACAAGAGGTAAGGCTTG-AAAAAAAAAGCCCTTTTTTATCTTTCTCTTTCTTGATTCCTTTCTTTCGTAATTGCTTTCTTTCGTAATTGCTTTCTTTCGTAATTGCTTTATTTCGTTATAACTTTTATTTTATATCATATATATTTATATATTATTTATATATTATATTTAAATATATTTATATATTATTTATATATTATATTATTTAATATTTTAATTTATTTAATATATTTCTATTTTATTTATATTTAAATATATTTAATTTATTTATATTTAAATATAT------TTAAAAA---TATATATTATATTAAAATATCATACTTAAA-----------AAAAGTCTTTTATTTTTATTTATTTTAAAATTATTTAAAAAAAATATTAGTATATGAAAAAGTTTTAAAAAGGGGTTTAGTGTTTAGTATAAAAATAAAAGGTTTAGTATATAACATATTTAGTATAATAATATACAACAAAAATATACGTATATATAAAACTTACATCAGCAATTCTCCCAATTTCATTTAGATAATTTCATTTATAGAAAGTAAAGGTTCTAAAAAGGCATCTCCAACTCAATATTCCAATCAACCAATCAATATTATATATTAATCAAGATTATTTCTATATATTGTATCTATATATATTGTATCTATATTTTGTATATTGATTGATATATAATATTATCAATATATTATA-ATTAACTATTTATAATTAATAGTTAATAAATTAATAGTTAATAAATAAATAGTTAATATTTATAAAATATTACCTTTTAATTTAAGATTACC-TTTTTTTTTTCAATTTCGTCTTCGTCCAAATTGGCCCGAAAAGCCCTTTTTCCACGGCCTAGCCCGTGATATAGATAAAATTC-TTTTTTTTTGATATTTGATTCGAAAGGAAAAATAGTATTTGTTATTGAACGAACAACAATGAGAAGGGGGATTTTTTCCGTTTCTATGATATAGGATCAAATGATATAGAATCATTGAGTCCTCTTTTCCTAATCTCATTAGGCCCCCTGAAGAAATACACTACGTCAACGCGCTAATTTTTAGAATTCAATCCTATTTTGTCCGATTTTCTTACTCGACAAAAGGTTTATTTATATATAATAATGGCATCATAGCGGGTATAGTTTAGTGGTAAAAGTGTGATTCGCTCTATTATAATAGTTAAGGGATCCCTTGACTCAGATTCCAATCAAAAACTTTATTTCTTAAAAGGATTAAATCCTTTACCTCTCAATGAGAAATAGAAATTCGAGAAAGAAGATACATTCTCGTGATTTGTATCCAAGAGTCAATTAGAAATTGAAAATTGGATTATGAGATTGCGAAACATAATTTTTTTTGAATTGGATCCATACTTCCAATTGAATGAGTATGATTAAAGGATCTATGGATAAAGATAGAAAAATACATATTTCTAATCGTAACTAAACCTTCAATTTTTGTTTGTTTTGTATAGTCGAGATTGAAGCAAAAAAGTATTAAATGATGACTTTGGTTTACTATAGACATCGACATCTTGTTTTATCTCGGTGGAAACAAAGTGCTTTTCCTTAGGATTCTCCCAAATAGAAATAGAGAACGAAGTAACTAGAAAGATTATTCAAATCCCACTCGTCTAGAGGGATCATCTAGAAAGCGCGTTGTTTTGAATGCATTAAGACAGCATTAAGATAGAAGGGCTGACATAGATGTTATGGGTCGAATTAAATTCTTTTTCACTTACATCTTATAGCAGGAAATTTGTCCATATTCCATAAAGGAGCCGAATGAAATCAAAGTTTCATGTTCGGTTTTGAATTAGAGACGTTAAAGATGATGAATCAACGTCGACTATAACCCCTAGCCTTCCAAGCTAACGATGCGGGTTCGATTCCCGCTACCCGCTAGGATATATATAATCTATATACGGTATTATAGAAATATATACGGTATTATAGAAAATAGATTTATATAGATTTATTTAGATATTTATTTAGTATATTATTATCTATTTAGTAGACTACTATCTATTTATTAGACTATTAAAAGTCTAATAAATAGATAGTAGTCTATGTCATTAATATGTAGATGTAGAATTTTAATAAATTCTACATATCTATAGAGATATAGAGAGAGTTCTTTTATTTTTATAGTATGTACTATATATGGATATGGATAGGCTCTCTATCGATAGGCTATATAGATATTATCTATAATATCTATTATCTATAATATCTATTATCTAGACTATTAAGTATTATCTATACTTATAGAATATTAACATTTAATATAATTATTTCATTATTTACTGAAATATGCAATTCCATTTTTTTTCTCGCATAC-TTTTTTTTATGAAGAAAAAGGGTGAAAGAAAAAAAGAAAAGAAAAAATTGGAGTGGAAGAGCGTCCATTGTCTAATGGATAGGACAGAGGTCTTCTAAACCTTTGGTATAGGTTCAAATCCTATTGGACGCAATATTTTTCCATATATAGTATTCTTAGGACATATATAGTATTCTTAGGATCTATGTTTACCGATTCTAAAAAGAATTTGAATAAAAAATGATCATACTTATAGCTTATACTTATTGACAATGTTATTTAAGTTTTTAAGTATTCTAGATTTAGAGTAATCAAGTTCTTTATATTTGTTCCTGAAGTAGAAAACGTTTTATCTGTTCCTGAATAGCCTCTTTCAATAAGGCTTCTGCTTCTTCGGTGAATGTTTTGGTAGAAGATATGATTTTTTGAAACTGAGGTTTGTTCGTTTTCAAATAAGTACGTAACTCAACCAGAAATTTCCTTACTTGTCCAATTTCTAATGTATCAAGATAACCATTCGTTCCGGTATAAATAGTCATTATCTGTTCCTCCACCGTGAGAGGAGCTGATTGGGATTGTTTGAGTAACTCACGTAATCGTTGACCTCTTGCCAATTGATTCTGAGTAGCTTTATCGAGATCAGAAGCGAATTGCGCAAAGGCTTCTAATTCTGCGAATTGTGCCAATTCCAATTTTAATTTACCAGCTACTTGTTTCATAGCTTTAATTTGAGCTGCGGATCCTACTCTGGAGACAGAAATACCCACATTAATAGCAGGCCTGATTCCAGCATTGAATAGATCGGCAGATAAGAATATTTGTCCATCTGTAATCGAAATCACATTAGTAGGAATATAAGCTGAAACGTCTCCCGATTGGGTTTCGACTATTGGTAAAGCAGTCATACTTCCTTCGCCTAAACGAGAACTTGATTTAGCGGCTCTTTCCAAAAGACGTGAATGCAAATAAAAAACATCGCCTGGATAAGCTTCACGCCCAGGTGGTCTTCGTAATAGAAGAGACATTTGGCGATAAGCCTGCGCCTGTTTGGAGAGATCATCATAAATGATTAAAGTATGTCGTTCACGGTACATAAAATATTCAGCCAGAGCAGCTCCTGTGTAAGGAGCGAGGTATTGTAACGTAGCCGGAGAATCTGCCGTTTCGGCTACCACAATAGTGTATTCCATTGCCCCTCTTTCTTGTAAAGTAGTCACTACCTGAGCCACAGAAGATGCTTTTTGACCAATAGCTACATAAACACATATTACATTTTGACCTTGTTGATTGAGAATCGTATCTGTGGCTACTGCTGTTTTACCGGTCTGTCTGTCCCCAATAATTAATTCTCGCTGACCGCGTCCTATAGGTATCATCGAATCAATAGCAATAAGTCCTGTTTGAAGAGGTTCATATACGGAACGTCTCGAAATAATACCTGGGGCGGGAGATTCAATTAACCGAGATTCAGAAGCTGAAATATCCCCTCGACCATCAATAGGTTTAGCCAGGGCATTTATAACACGACCCAAATAAGCCTCACTCACCGGTATCTGAGCAATTCTTCCTGTTGCTTTTACAGAGCTTCCCTCTTGTATCATCAAACCATCACCCATTAATACAACACCAACATTATTTGATTCCAAATTCAGAGCAATGCCTATTGTACGCTCTTCAAATTCTACTAATTCACCTGCCATTACTTCATCAAGACCATAAATACGAGCAATGCCGTCGCCTACTTGAAGTACAGTACCAGTATTTACAATCTTCACTTCCCTATTATATTGCTCAATACGTTCACGGATAATATTACTAATCTCGTCGGCTCGAATGGTTACCATGATCTTCATTTTTTTTTTTGGGGGGGGAAATAATGCCTACAGTAGAAAGACTAATTAGTTATTTCTTTCATCGAGCCAAACATGCCAATATTAGCACTGATGGTACGTAAATGTAACTCGTTGGTCAAACAACTATTCAAAGTCCCTATAGCCCCTTGTAAGGCTTGTTGGAAAACACGTTGTCGAACTTGATTGATCGCTTTTTGCTCTTCAAAACGAATGGTTTCATTTTTGTAATTCTCTAATTGTTCCAAAGTCTTATAAGTTGAATTAATCAAATTGAATTTTTCTCGTTCTATCTCCGAGTATCCGTTCCCTCGAAACTGATCTGCTTCTATTTCCACTTTCTGTAAGCGCGCTCGGGCTTTTTCTAGCTGTTCAATGGCTCCCCCGCGTAGTTCTTCTGAATTTCGAATAGTATTCAAAATCCTTTGTTTTCGATTATCTAATAAATCACTTAATGAAAGTAGATTATCTTTCCATTCATTGCAAAACTTCTACGATCCCTTCCCGAACCAAACATGAATCTTTCAATTCATTTGGCTCTCACGCTCAATTATTTCAATTACTTATGGGAAATTCCCATATCTTTTTTGACTAGAATGAGCCTATCCTCCCCTCTTTATTCATAATTCATATTCCAAAATATCGAAACCAATCACTAATCCAAGCCCGAAATATTCGGAGGACTCTTCTGACCAAACAAGTACTTGTCAGTAAAGTTGTTTTTTTTCTTCAAATCCAAAAAATATACTTTATTGCATAGGTTATCAATGGGGCATTAGATAAGAATGGTTGAAATACACATTTTTCAAAAA-----AAAAAAAGAAAAAGGGTTCAAATCATTTTTTCGACATGAGTGTTCTATACCGAAAACGATTTCCAAGTATTCATTTTGAACCCATTTATGTACTAACATAAATAGTAGAAAGAGTACCTTGCTATATTTTGACTTCAAACAATTTAGCTTTAACCATATTAATGGTCCTACGTTATTGGTTGATAGAGAATCAAAGTTTATTTACCAATGAATCGCGAAATGCTATGGTTTTTAAAGATGATTTCTTAATTTATTCAGAAGTAATTCGCAGGATCATGCACTTTTGTTTTCCTAGTTAAAACGAAAAAAAGTGCAGCCGGTTCAATCCAGCCTATTCTTGAAATAAACAACTCGCACACACTCCCTTTCCAAAAAAAATCAATACACCAAGGACTACACTTAGATTTATTGGATTTGTTGCTAAAATATCGGTATTAAACCCGAAACTCCCGGCGGAAGGCCAGTGCCCCAAGGAAAGGAAAGAATCGGTTACATTTTTCATATGATCTCCTATTGTCTTATAGACAGAGTAATTATCGATTTGTTGTTCTTATTCTATATATTTTTCTTCTATATATTTTTCATATTTTTCATATTTTTCATATTCTTCCCTATTTTATTTTAATATATATATA----TTTTTTTTTTTTCAATTTTTTCAATTGGAAATTTCTAATTCTAATACGAACAATACTTATTAGATTAGAATTTGGTACCAAGTTTCGTGTGAATTGCGAAATATTTCCTTTGTTGCAACACTCCCTTAAAAAGGGTTCAATTGTAATAACAAGAGGGAAGGAAGAAAGCGAGTCGGTATACTCATTCCTCATCCTCAAATCAGTCCTTCCCGTGGATTATTGTCCCATCCCAATAAAAATGAATAAGTAATTGTAGGAGGGAAATCTTGCTATAATTTGAACAAGAAAGCAACAAGTCTAAAGCAAAAAAAATTGTATTTATAGGATTAAACAAAAGGATTCGCAAATAAAAGTGCTAATGCTACAACCAGTCCATAAATTGTTAAAGCTTCCATAAAAGCCAAACTCAGCAATAAAGTACCTCGTATTTTTCCCTCCGCTTCGGGTTGTCTCGCGATACCTTCTACAGCTTGGCCCGCAGCAGTACCTTGACCAACCCCAGGTCCAATAGAAGCAAGTCCAACGGCCAACCCAGCAGCAATAACGGAAGCGGCAGAAATCAATGGATTCATGATAAGTTCCTCGCACCAAAAGAAAGAAATAGTTAATGATACAATCAACCAATAAAAATTATAACTTAATTGTTCCATCGATACGATTTTCATCAAGTCCAAGTAACTAAGAACTCCGAATTGAAGTAATGATATTATTGAATCTACTTCTATATCCATTTTTTAGTTCTTATCCGCAGAGTTCATATGAATTCATACAACTTTTTTTTTTCATTTCTTTCTTTGTTTCGAAACATTCTTTCAATTTGAACTCTTCCGTCTTTTTCTTTATTTAATCTTTTTATTTAATTCACAGTTACAAACGAAAAAGAAGGACTTTTATTGGAATCCCTATCTAAATTCCCAGTGATAGTAGGGAGGATTAGATATATCTTTTAGCTCATATATAACTAGTTAATACCTAATATTATAATCTTTCTTCCATAACGTAAACAAAATATTCTTATCAAGGAAAGTTGGCTTATAGCCATTACCTATATATATTACATATATTTAGTTTAATCCCACCCCCCTAAAGAACCAACCTATTTTTTTTCTGAATCTCATTTTTTGTAAACTCTTCTCTTCTTTTTATTTATCATTATCTCACATAGATACAATCAACCTAAATGGATGAATTCATTAGTCTCAATGATTACATAAAAATCTAAGTCTTTGGTTAATCGAAGTTCATGTAATTTATTATTCATTAATATTGTCTTTTGGTCAATCATTGAATTGAAATAAAACCGACTGAAATGGGAATCGCTCTATAAAACCCTTTTTTTAATCACCCATCGTAAACAAATAAAGAATTCTTATTCAGATTATAACCTCTAAGATTGAAATTGAATGAACAAAACAATCAAGACAGTATAAAGAGAATATTCAGCTGAAGGAAGTATAAATGGGCCAAACAAATTTCAGGAAAAAGATCTTTTATTTC-TTTTTTTTTTCAATTCCCTAATATCGTAATCTTTTTTACTATTCCTCTAGATCGTATGTTTTGTCTATTTATGTGTATATTTATGTTCACTAAGTAGATTATCTTGAGCAAGGCAGAGATTGCCTTGCACTAAACTAACAAAGACTATTTTGAAAATTAGTCAATGATGCCCCTCTATGGATTCGCCTATATAAGCTCCAGCTAAAGTTGCAAAAATAAGGGCTTGAATACCGCTTGTAAATAATCCAAGGAACATGACAGGTATAGGAACCACTGAAGGTACTAAAGAAACAAGAACAACAACTACTAATTCATCCGCTAATATATTTCCAAAAAGTCGAAAGCTAAGTGATAAAGGTTTTGTGAAATCTTCTAAAATGTTAATGGGCAAAAGGATTGGAGTTGGTTGAATGTATTTACCGAAATAACCTAATCCTTTTTTGCTAAGGCCTGCATAAAAATATGCTACTGACGTAAGTAAAGCTAAGGCAACGGTAGTATTTATATCATTCGTAGGTGCAGCTAACTCTCCATGTGGTAACTGTATGATTTTCCAAGGTAAAAGCGCCCCTGACCAATTCGAAACAAAAATAAATAGAAACATAGTTCCAATAAAGGGAACCCAGGGACCATATTCATCTCCAATTTGAGTTTTGCTCACGTCTCGAATGAATTCAAGGACATATTCAAAGAAATTCTGACCGGCAGTCGGAATGGTTTGTGGATTCCAAACAGCTACAATAACTGAACCTAATAAGAGAGCAATTACAACCCACGAAGTAATAAGTACTTGGGCATGGACTTGGAAACCCCCTATTGTCCAATAGAAATGCTGGCCTACTTCCACACCGGATATATCATAGAACCCTTTTAGTGTGTTGATGGAACATGATAGAACATTCATATTGCCCTCTGAAAAAAAAAGAAACTTTAAAAGGAATTATTTTGATTCAATCATCTTTTTTTTTTCGACTTGCCCGCTAGATATTTTTGATACCAACTAATTACATAATATCCCCAGTATATTCTTATCTTTTTTGTTTTGTGCGATTCAGGAATAGTAACCGATTCCATAAATCTATGGAGTTCACAAAAAATGGATTTATCTTATTATTAATCAAGGATTTCGTATATAGCTAGAACGGCCTTCACAAATTGCAAATACTAATTTGTTAAGAATTAATCGGATTGAAGTTATAGCGTCATCATTTGCTGGAATCGAAATATCTGCGAAATCCGGGTCGCTGTTTGTATCAATTAAACAAATCGTTGGAATTCCCAAAGTGATACATTCTCGAAGAGCTTTATATTCTTCTTGCTGATCAATGATTATTACAATATCGGGTAACCCTGTCATATATTTAATCCCACCCAGGTATGTTTGCAAGTGCGATAACTGTCTCTTCAATCGAGCCGCATCCCCTTTCGGAAGGCAATTGAGTCTCCCTGTCTTTTGTTCCATTCTCAAGTCCCTGAACTTTTGAAGTCTCGTTTCTGTAGTGGACCAATTCGTTAAAATACCGCCGAGCCACTTTTTATTGACATAATGACACCGAGCCCTCATTGCAGCCCGCGCTACTGAATCAGCGGCTTTCTTTTTTGTACCAACAATTAAGAATTGTTTTCTCCTACTTGCTGCATCAAAAACTAAATCACAAGCTTCTGATAAAAAACGAGCAGTTCTAGTAAGATTTGTAATATGAATATCTTTACGCTTTGCAGAGATATAGGGTGCCATTCGCGGATTCCATTTTCTAGTACCATGACCAAAATGAACTCCTGCTTCCAGCATCTCTTCCAAATTAATGTTCCAATATCTTCTTATCATTTCCCCCCACACTTCCTTTCTATTTTTTTATTAGTACTATTAACAAATCACAGGAATAACGATAGTTAAAAGGACGAATCCGCTCTTAGGAATCCTATTGCTTTGATGTATCATAGAAATTTTTTGAAATGCAAGAATCAAACAACTCTCTGTGGTGGAACAAAATATCTCTCATTTCCCCTTCGAATAAATTCTTCTTTTTGATTTTCAAAGAAATACTCTTGTGTTGCCTCGAGCGGTGCATTAATCCTTTGAACCCAGTACCGATGGGTATCATAGCACCTATAACAACGTTTTCTTTCAGTCCTTTCAACCAATCGATACGACCGCGCAGAGCAGCTTTTGATAAAACGCGAGCAGTTTCTTGAAAACTCGCCTCGGAAATGAAACTTTGAGTATTCAGAGACGCTTTCGTTATTCCCAATAATATGACTCGGTAACAGATCGCTTCTTCCAAAGCGCGCCCCGTTCGTTCCGCTCGCAACAATCCAATTAGTTCTCCGGGTGAAAAAACATTAGACATTCCATCTTCTGAAACCAAGACTTTTGATGTTATTTGACGTACAATAATTTCTATATGTCTATTGTGGATCTGCACCCCCTGGGATCGATAAACCTTTTGGATCTTATTAACCAAAGAGATACGACTTTGCACTATAGTTAGCTCAGCACCAATCAAGAATCCCCAAGGAATTCCAAGAATTCTTGGTATACACTCGTTCCAACCCTCAACTCTCTTTTCTAAGTTTATCGATATTGAATCAATTGAACGCACTTCTAAGACTTGTTCCACTTTTGGAAGACCCTGGGTTATATCACCAGATCTCGATTTTTCGTATATAAATGTAACTAACGTATTTCCTTCGTAAAGGATTTCTCCATAATGGCCATGAACAGTTGCTCCTGGAGTGGCCAAATAAAGTTTAGCCGATCTTAGTACTACAGAATCAACGTGAACAATTATAACTTGACCCGATTTTAGGTGTGGCCCTTTTTTCTTTTTGGCAATACATACATTTTCACAAATAAACTGTCCCAGACTAATTACTGTGAATCGTTCTTCACCATAATAATGATAATTATGATGTAGAAAATACCAATTCAAATTGAATGAATTCAAAACGCTGCAGGGATCGGGATTAAGAATTCGCCCGTTTTCATCCATTAAATAATATTTAATTACTTGAAAAGTCTGTTTGAAATTGTCAAGTTTCAAATATTGAGTTACCGAGATCTGATTATGAGTTATTAAATGGTAAAATGAATAAGAATTCGCAATTTGGGGAGCTGTTCCTAAAGGGCCCAACGAATTCCTAATTGGATTTTTTTGAATTGATTCTTTTATTACATTGTGATATTTTACATCGTTGAATGGATCCATTCGAAAACAATTAGATGATGACAAAATTATCAAAGATTGACGTTCCTTATTTCTATTCAATAAGGTACTAATAGTTCCTTGATTTTGTTTAAGTAATTGTTGAATCCTTCCCTTGGAATAAAATGGATTAATATTGGTGTGATCCGGCCCATTATCAGAGAGTACTCCTGAACCTGATGGATCATTCCTTCTTCTACTGATATATGAAATATGACATTTGATTCTTAGGAAATCACGAATCAGACCATTTGTACTTATTTCAACAAAAGAAGCGCGAGCCTCTTCGATAGAAGAACTTTTTTTGTCTTGATCCCAATTCAACACTAAACAAGTACGAACTAATTGAATATTTGTGTCAGAAATTCCTCGAATTGGTTTACCATTTCCATAAAAAATAGAATTAACAACTCGAAGTTTCAGACTCTCTTTTTCCTTCAACAGCCCCTGGGGGAAAAGTTTTTCTAAATTTATACCGTCCACAATTTCATATATGATTACTGGTCGAACCAAAACAAAATGTTTTTTCTTGGTAGGTGTGATCCGTTGAACATAGATCCAATTTTTAACTTTTTTTGATTCCTTAGAATTTGTTTTTACTCTTCCTGGTGGTATCAAGATACCACTGTGTCGAGATATCTTATCTGTCTCTCCTGGAAAATGGATATCTCCAGAAAAGATTTTAAGTTCCATTTTTTTTTTTTTTCGCTCCACTCGGACCAATCCGCCTACACGACTTCTTGTATTTAAAGTGATTTGTGTATCTACTCCAATGATACTATTGTTTCGTACCATTAAAGAAGAAGATTCGGATAAAATAAAAACTTCCTCGGGAATGAAAAAAAAATGATCTACTTTCATTTGGTATTTTGGTTTAAATTCTTTGACTCGCCCATACTCAACCAAATCTTCTTTTTTGACGATTGAATGCGCCCCGATACCCCCATATTTAGTAATTCCGGAACTCCTTCTTCGGTATTTGGGATCGTCAAAATAAGCAAAAATACTATTTCTACGGAAAATGCCATTTATAGGTATTTCAATCGAGATACCAGAGTGGGACATTAGTTCTTTCTCTCGTTCTTGAATCGATTGGAATGGGATGATGAATCTATTTCTTCGCCTCTTTGCCAACAAATCAGAATTTTCGTGGGGAATAGCAGGATATATAAGATTACAATGACCAGTCCATATGATTTGATTAAGTTCTGAAGAATCGGGAATTAGACTTTGTTTTTTACCTGAAAGATCGGAACTAAAGAATTTGTGTTTAAGTTGATCATTATTTACTGAAGGACTAGAAATTCTTTCGACAGAAAGAGAATGAACGTTCATTTGATCTTGATCCTTGTGTAGTGAAAAAGGGACTTTACTGAATTTGCACGAACCGCCTGATAATATCCATAAATGGCTTGTTTTTGGTAAGAAATGGACATTACTATATGTAAATTCAGGTGCATGGTATACATTGGTACTCCAGTGCATTTCTCCTTCTAAATCGGAATAAATATGTTTTCGAACCCTCTCTTTAAAATTCAAAGTGTATGCTCCTGCACGAATTTCAGCAATCACTTGTTCTGATTCTACATATTGATCATTTTGAACTAAAAGAAAACTTTTAGGTGGAATAGTCACGTTATGTATAATATCTTGACTCTCAATAGTTACATATAAGTCTATATAACATAGAAAAGCGGGATGTCCATGACGTGTACGTGTGGGATGAACTAAATCCTCATTAAATTTTATTTTTCCATTAGAGGGGGCTCGTACATGTTCTGCAGTACCCCCTGTGAATACTCCGCCGGTATGAAACGTTCTTAATGTTAGTTGAGTACCCGGCTCTCCAATCGACTGACCCGCAATAATACCTACGGCTTCTCCTAACTCCACCAGATCACCATGAGTAGGACTCCGGCCATAACATAATCGACAGATCCAAGACGTACTCCTACAAGTAAAAGGAGTTCGAATAGATATTGGTTGTAAGCGAAAGGTTATGAATCGATTAACAAGTCCAACCCCAATATCTTGATTGCGAATTGCAACGCATCGTAGACCCATATATATATTGTCTGCTAATACACGACCAATTAATGTTTGGATAAAAATTCTTTCCGGCATCATCCCATTTCGAGGTCTCACAGAAATCCCTCGGGTGGTGCCACAATCTATTCTACGTACAACAATGTGTTGAACTACTTCAACAAGTCTGCGCGTAAGATATCCAGCATCTGATGTTCGTACAGCAGTATCCACAACTCCCTTTCGGGCTCCATAGCACGAAATTATATATTCTGTTAAAGACAATCCTTCGCGTAAATTACTTTGAATGGGTAAATCAATCATTTGCCCTTGTGGATCCGACATTAATCCTCTCATACCTACTAATTGGTGTACTTGAGATGTATTTCCTCTAGCTCCCGAAAAAGACATTATATGGACTGGATTAAAAGGTTCCGTCATCCTAAAATTAGGATTCATTTCTTGTCGCAAATATTCACTTGTAGCATACCATATCTCAATAGATTGGCGTAATTTTTCTACCGCGTGTACATTTCCATAATGATGGTGTTTTTCCAAAATAAAACTTTGTTTTTCAGCATCTTGGACTAGCCATCCCTTAGAGGGTATTGTTAAAAGATCATCAATTCCTAATGAAATGGATGTAGCAGTGGCTTGTTGGAAACCCAGAGTTTTTACTTGATCCAGGATGTGTAATGTATATGCCATTCCGAAGTGATCTATTAATCTACTAATAAGTCGTTTAATGGCAGTTCCATCTATCGCTTTATTATGAAAGACCAGATTGGTCCGTTCGGGCATAAGTACCTCCATATTCCGCTGAGTAGGATTCGACAATAAATTTGAGTCAATGATTGGAAAACTTCCTTTTCTCCATCTTGATTCGCGTAGAAATTCAGGAACTATGGTCCGAGTTGAACCGAAGCAATCTGAATTCACACCAGTGTCATATAATTACTTAGTTTAGATTGCTATGATTAGATTAGGTACCATCTGAACAGACTTGGTAAAACCCTTGTATAGCTTCTTCGATCTCTCGATAAAGAGAAATATGACCAACAGTGGTTCGAATGTATATACAAAGAGTTTCTTTTTTTATACTTCTTACTATTAGATCGTGTCCATAAATCTCATGATAGGTACCCAAAGATTCATAGTGAACTTCGATGGGAGCTTCTCTTGAAGCAATAACGCGTTGATCTAGTTGCCATCGTAGCCACAAAGGACTATCTAAATTTATTCTTTTCTGCCGATAAGCTCCAATTGCATCATAAGAGTTATTAAAAAAAGGTTCTTTCATATACTTATCATTATTGTCGTCAATTCTTTCATTTTGATAATTTTTGCAATTACATGGATTATACCTATTTGCACAAATACCTCGGCGATTCCCGCTTGTTAATACATAGAGACCAATAAGCATATCTTGAGTTGGTACAGAAATGGGCTCTCCAATAGCTGGAGACAGGAGGTTCATATGAGCAAACATAAGTAAACGTGCTTCCGCTTGAGCCTCCAATGATAAAGGTACATGAACAGCCATTTGATCCCCATCAAAGTCTGCATTGAATCCCTTACGAACTAATGGATGTAAACAAATCGCACGTCCTTTCACTAAAATGGGTTGGAATGCCTGTATGCCTAATCTATGCAGAGTCGGCGCTCTATTCAGCAATACAGGATGCCCCTGCATAACTTCTTGAAGTATTTCCCATACAATAGGCTCTTTTTCCCGAATTTTACTCTTAGCAACTCCTATGTTCGAAACAAGATGTTGTCTAATTAGACCACGAATTACAAATGTTTGGAAAAGCTCTATTGCTATTTCGCGAGGCAATCCACATCGATATAATGAAAGTGAGGGACCTACGACAATGACGGAACGCCCCGAATAATCAACCCGTTTGCCAAGCATAGTTTCACGAAATCTTCCCTCTTTGCCTTCAATTACATCTGAAAACGATTTGTAAACCTTATTATGACCGTCCCTCATAGGTTGTCCGCGGATTCCATTATCAAGAAGTGTATCCACGGCTTCTTGTACCAATTTCTCCTGACACATTACTAATTCCCCTGGCGTAGATCTACTTGTTGTTAATAGATCAGTAAGAGTATTGTTCCGATAGATAACTCTTCTATAGAGTTCATTAATATCTGAACTCATTAGTTTACCCCCATCTATCTGAATGATTGGTCTCAACTCGGGAGGAAGAACTGGTAATAGACATAAAACCATCCATTCTGGTTCTATATTTGTTCGAATAAAATGCTTAGCTAATTCCACGCGTCTAACCAAAAAATCTTTTCTTCTTCCAACTTTTCGATCTTCCCATTCATTCCCCGTAGGCCCTTCTTCCCCTAATTCTTTCCATTCTACCAATGAATAATCTATAATAATTCGCAAATCCAGATCGACTAATTGTTCTCGGATAGCACCGGCTCCAGTAGAAATCTCGCGAGTTCGAAATGTATCGAAGCCTTGGGTAGTAAAAAAAAGTGGAATACTGTATTTCCAGGATTGGATTTCATATTCGAATGAACCTCGTAATCGTAAGAAAGTAGGTTTTTTAGCTATAGGCCTAGCAAAAGAAAAATTGGGATAGGATCCTATAGGATCTCCCCCCTTCAAAATCGGACGTGAAAGTTTCCTTTCATCCGGCTCAAGTAGTTACACCAAATGAAGATAAAGAAAAGGGTTCCTGCTTTCAAAATAGATAAAAAAACAAAAAAAGGGGGCTACTCCTTACTCAAGTTCTTACTGAAGACCAAGCAACATTTCATTGATTCATCCTTCTTTTTTTTTT-TTCGAATTTCTGAATTCTTTATTCAATTATCACAATTTATTCCATTCTCATAATTACGCCCTAAATGAAATGTGAAATTCTTGAGTAGTCTACTTCCCTTCAAATGATGAATTGAATTCCAAGGTACTAGGGATTCATAAGAGATTTACTTGTCTATGTCTCCTTGCATTCGATCTTTTAGGTCCCGAACTCACCTCGACGGTTATGCCACGATGCTATTAAAACCTATATGCGATGTATAGACTCCTGCAACCATGACATATTTGCTTACTTGAGTATAAAACTTGAGTATAAACAGAATTTCTTTCTAAACTAAAAAGAAAGGGAATGATTAATTCGACAAAAGCAAAAGAGAGAAGTCTATTTTCACGAGGTACAGCTAGAAATTCCTATTTATTTGTTACTGAATCGACCATAGACCCATTCCTTTTTTAGTGGGGAGTATGAAATACACCCATAATTCTGAGCTTCATGTTACTCCTCCCAAGAGACATGTCAGATCCAGGGCATCCCCATTTGATTAAATGGGATGACAGTTTCTCATTTCGAAACTGTAAAATCGGAATTTCGATCAAATCACACATCGCAGTATACTAGGCCTTCTAATTCTTTAAGAGGTTTATCTAAAAGATTCGCGATATAACTAGGAAGACGTTTCAAATACCACACATGAGTTACGGGACATGCCAATTTAATGTAGCCCATTTGATATCTTCGTATCCGAGAATCAATAAATTCGACTCCACATTGTTCACAAAAACTTGGGTCCTCTTTTTCGTCTCCGATTATTCGAAAATTTCCACAAGCACAAATTCCACTTTTTATAGGTCCAAAAATTCTTTCACAAAATAATCCATCTTTTTCGGGTTTATTGGTTTTGTAATGAAAAGTATAGGGTTTTGTCACCTCTCCAACAAGCTCCCCATTAGGTAGGATTTTATTGGCCCAAGCACTTATTTGTTGAGGCGAAACTGATCCAATTCGAAGTTGTTGATGTTTATATCGATCGATCATAGAAGAAAATTTCTGATTCATTCCGATTAAACTTCCTTCCTATTAATCTGGAAGTTCTTATCAGATAAAAGGAAATGGTTCAGTTCCAGAGCCAAAGATCGTAGTTCTCGAACGAGTAATCGAAAAGATTCTGGAGCACCCTCCGGTTTAGGTATTGTTCCTCCAATGATCGTAGTACCAAGCACTTCTTGGCGGGCTCTAATATGATCAGATTTATAAGTAAGCATCTCTTGTAAAATATGAGAAACACCAAATCCCTCGAGAGCCCAGACCTCCATTTCTCCTACTCGTTGTCCCCCTTGCTTAGCCCTTCCTCTAAGAGGTTGTTGTGTAACAAGTGCATAATGTCCACCGGAACGCCCATGTATTTTATCATCAACTTGATGAATTAATTTCAAGATATAAGGCTTTCCTATTAGAACAGGCTGTTCAAAAGGATCTCCCGTTCTTCCATCAAATATTCTACTTTTCCCCGGATACTCGGGTTCAAATACCCACGGATTTGCTGTTTGCTTACTAGCTTCATATAATTCAGAAAACACTAGTTTTCTCGAAGCCTCCTGTTCATATCTCTCATCAAAAGGCGGTATTCGATAATGTCTATCTAGCAGACCTCCTGCTAACCCGAGTGAGCATTCAAATATCTGTCCTACATTCATTCGTGAAGGTACTCCTAATGGGTTGAAGACCATATCAACGGGTCTTCCATCTTGCAAATAAGGCATATCTTGTCTAGGCAAAATTTTGGAAATGATGCCCTTATTTCCATGTCTTCCAGCTACTTTATCACCTACTTTAATTTCACGTTTCTGTAAAATATATACACGAATCATTTCTGGATTAAAGCAAGAACCCCCCTTTTTCTGGATCCATCTCACATCAATAACTCGACCCCTACCGCCTATAGATAGTTTTAGACAAGTTTCCTTTGAAGTAGAAACCTGAACGCCAAGTATGGCTCGTAATAATCTATCCTCGGGGGCATACGATGATTCTTTCGCCATTTGAGGCGTTAATTTACCTACTAAAATATCGCCCGTCTCCACCCAAGATCCTAGCATCACAATTCCATTTTTGTCTAAATTTCGGAGTAAATGGGCTTCTAGATGCGGTATTTCGTTAGTGATCCTTTCAGGGCCTTGGCTTGTTACATGAGTCTGAATTTCGTATTTCCGTATGTGAAACGAAGTATAAATATCTTCATATACCATACGTTCACTAATGAGTACCGCATCCTCAAAATTGTAACCCTCCCACGGCATATAAGCTACTAATATGTTTTTGCCTAAGGCGAGTTCGCCATTAACCGTAGCGGCACCATCTGCTAAAATTTGTCCTTTTTTAATGAATTTATCCTGCTGAACCCGGGTTTTTTGATGTATACAAGTATTCTTGTTGGAACGTTGATACATAACTAATGGAATGCTTACAGTATTCCCATTGTCCGATAAAACGATCTTGTCAATATCGGTATAAATTATCTTTCCCCCGCGTTCCGCTATAGCGGGAACCCCTGAATCTAGAGCCACTTGGCGTTCCAATCCAGTTCCAACAATGCACTTCTCGGACCGAGAAAGCGGAACTGCTTGGCGTTGCATATTAGAACTCATTAAAGCCCGATTCGCATCATTATGCTCGATAAAAGGAATGAGGGAAGCTCCAATAGAAAAATATTGGAAGGGAAAAATACTTCGAAGAAGCACCTGTTCCCATGCAATAGTTAGGAATTCTTGACGGTATCGAGCTGGAACAACCTGTTCTTCCTGAACACCTCGATTCAAGGCCAAAAAATTTCCTGCCGCTACCATATAGTATTCATCTCTAGTTGGCGATAAATAAAGCATCTGTACTGATCCCTTAGAGATTTCATAAAACGGGCTTTTTAAAGACCCCCAATGATCAATCTGGGCATGAATTGTTAAAGATCCAATAAGGCCAACATTGATTCCTTCAGACGTGTCAATTGGACAAATGCGTCCATAGTGACTAGGATGAATATCTCGTACCCGAAAACTAGCAGTTCGCCCCGTCAATCCTCCAGGGCCCAAATAACTCAATTTTCTCCCATGAACTATTTGGGTCAATGGATTAGTTCGATCCAAAACTTGAGATAATGGGTGTAATCCAAAAAAAGATTCATAAGTGGTTGTTAATGGAGTTGAAGTTACCAAATTTTGAGGGGTCGGTATCAATTTATGACTAATTGCTCCACATATAGTTCCTCTAACTACATTTTCTAAACGAATCAGAGCCAATCCGAATTGATCTTGTAAGAGATCCGCTACAGAACGAATACGTTTATTTTTTAAATGATTCATATCGTCAAGTGTACCCATTCCAAATTTCATTCCAATCAAATGATCCGCAGCTGCCAATATATCTCGTGGTAACAAAAATGTATTGGTAGGGGGGATATCAAGATTTAGTCTCCGGTTCATATTTAGTCGACCAATCCTTCCCAATTCACATCTTTGTTGAAAGAATTTCTTTTGTAATTCCTTATATAAGGATTCAGAAAATACCGGATCTCCGCCTACACAAGTAAATTGTTGATAAAACTCCAAAATGGCATTTTCCTTTGACCTGATTTTTTTTTTCTCCTTATCATTCAGGAAAGACAAAAAAATTTCAGGGTAGCACACATTCTCTAGAATTTCTCTTAGATTCGAACCCATAGCTAATGATAGAACTAGAATAGATATTTTCTGTTTCCTACTCACACGAGCCCATATCCTTGTTTTTCTATCAATCTCTAATTCTACTCTTCCTCCCCAATCTGATATTATGGTGCCGGTATAGATCGAAATTCCGTTATAGTCCAATTCTGACCGATAATAGATACCAGGGCTTTGCAATATTTGGTTGATCACAATTCTATATATTCCATTTACTATAGAAGTTCCCAGGGAATTCATTAGAGGAATGTTTCCAATAAAAATTGTTTGTTCTTGCATATCCCTACGTGTTTTCCAAATTAATCCCGCGGATATATATAATTCAGAAGAATATGTGAGTGATTCATATACAGCATCTCTTTCTTTTATCAAAGGTTCTACTAATTGATATGTTTCCACAAATAATTCAAATTCAATTTCTTGATCTGTATCTTCAATTTTTGGAAACTTATAAAGCTCTTCTGTTAAGCCCTGATTAACGAACCTACAAAACCCTTCCAATTGTATCTGATTAAATCCAGGTATTGTAGACATTCCCTCATTTTCATTCCCGAGCATTTTTAATTTCGCATTTATTGAAAAAAATCCCATTATTGGACCCTTTCTTTATCCAATTCCAATTAGATGGATCGAGCTAGCAATGATGGAATTTCGATTCTGTTTACAGAATTACATAAAATTTATCTAACTCCATATATGAATATGGAATGTATGAAATACGTATGAACGGAAGAATAAAGAGAATTTTATAATCAAATTGGAATTTGCAACAAATACAACTAAAAAAGAATTGAAAAACTCCACTCCATTTAGACTTATGGTAGGGGTTTTTGTATAGAATAGCAACAAAAAGTGATTCAATTTCTACCATTATTATGATATTACATATTCCAATACGATTGCATAGCGGTAAAATAAAAGAATTCGGAATTTGATCTGTTAGATGAAGCAAAGGCCCAATAATCAGAAACAATATAAAGTTGATTTTTTATCACTTAGCTTTTTCCATGGATTTCATTGTTCAGTTCAAAAAAAAAGATTCCGATAAATTTTTATCTTTTTTATATATTTTTTTAATAAAAAAAAGTTCATATAATACGATTGAACTACGTAAGAAGGTTTAATAGGCAGATATAACTATCTATATATACGTCTCTCCTTTTATTGCAGTTCTGTTCTGGACAACACATGTTGAATTTCTATTCAATGAAAAATGAAATAGAAACTTTCCTATAGGAATCATAGACAGATAAGATATCCGATTAAATATCTGTGTAAGAATCTATATTCTGGGGTTTACATATACTCATACTTGTTGTTATAATTGAAGAGGGTTTTTTTTATTGAAAAGAATCAATACTGATCAGTTACATATCAATTTTGATTTTCTTAATTTTCTTATATGTATATCATTAAAAAATACAATTTTAGATTCCAATCTAAGAATCAACCACAATCAATAGTTAAGGGTTCCAATTTGTCCTGAATTTTGGCTTTTGTTTTATGCTTAGTCTTTTGTTTTATGCTTCAAAATTTCCCTTGGGTTTTTTATTTCAATAGAATAGAAGGGGGAAAGAATTTAGCTAGTGTGTGTTTTGAGATACTATACAAAAATTAATCGAAGCGACGGATCTAATCCAAAAAAGGAAGTATTTCTTTTAGGAAAGAAATGAATAATTAATAAAAATGGCATTCAAGATACAAGTAAAAAAAAAGGGGGGGATATTTTCATCTATTTTGTATCGCCTTGGCGGCATGGCCGAGTGGTAAGGCGGGGGACTGCAAATCTTTTTTCCCCGGTTCAAATCCGGGTGTCGCCTGATCAACAAAAGACACGAAATAGCTTATTCCATTCTGATATAACTTGTCAAATTTTTCCTCAAAGAGGCACGCGGAGAAAAAGGACCCTTGAAACTTCCAAGGTGTCGCTGCATATTTTATTTGTACTTAATGTTCCCGATTCGACTAGCAATCATATAAGAACTTTTGGACAGAATCCTTTTTTTGACTCTGCGCCAGTGATTCCACTATTATTAATGAATAATAATGTAATGAACAATAATGAAAAATTCTTTCATATTCATAGAGATAGGGGACATAATTCACATGGATATAGTAAGTCTCGCTTGGGCTGCTTTAATGGTAGTCTTTACATTTTCCCTTTCACTCGTAGTATGGGGAAGAAGTGGGCTCTAGGGGTACTACTAAGTGAGTTGAGAAATCAAAATCTATCAATTGTTTGATAGAGCGTTCTGCAAAGACAATTTAACTATTTAAATTGAAGTGAAGTGACTTCGATTAGTAATTCAATTTCTAAATTATTTGTACGAATTTAGAAATTGAATTACTAAGAATATCTTCATTTTCAAATTATATTGGATGAAGAGTAATCTATTCTATGAATAATATATGAATAATACCCTTTATAATCATAATTTAATAATCATAATTAAACAAATATTTCAATGATTCTCGTGTTCCTATTTCGTTCGAAAGTAAAAAGAATAGAAACGATAGAATAAATCTTCTAACCCAATCCTTCCTAAATTTTCTATTTCGATAAACCACTTCTTGTCAGAGTTTTTTATCGAAAAATGAGGAACAGTGGAATCCTTTTTTCTTATTATTTGTTTACCCTTTTCCTGCTCAAAAAGAAAGTAGTTCTTTTATTAGTTATTAATAGTTATTAAATTAAGTGAATTCTCTATGGGAACTAAGATAGACATGGTGCTTATCCAAGGAGATACTACGTGGTGTACTAAGATATTTTCTTGGACAAGTCACATATTGCGCACTTAGTGCTTAGGTTGTATTTGTTTTATTATTTTAAATAATTTGACTTATGCTATACTTTATTGACTTGACGCATTTCATATCATGATTCGAAAGTTAAAAATCGGCAGGGTCCCCTAATCCTTTTCGTCGAAATCTTACAAAGTTTTTATAGAACTCTTTTTCTTAGATGATCTGTCAACTGCTCAATCAATTCCCTCTTCGGAATGCTAAAAAAGATTTCTTGATGTTCTTTTATTAATATATGCACAGACTATTCTTTTTTTCCTTTTCCTTAATTTTATTCTTTAATTTTATTCTTTCGGTAGAAGCCGGGATTCATATTGAAAATAATCAGAAATCTAGGGACTAGAATAATAAGAGTTGCCTTTCGACTATTTGAGATTAATTGGAATCAAAAATAGATAAAGAAAGGAAATCGAATTGGGACATTATGTGCATTACATATAGATAATTGATATCTAGAGATATGAAGAGAATATTCTAGATTGATCTAAATTAAACCTATATCTTTATATGGTACAACTTTATAGACTAGAATAACAAAAATAGATAGTATGGTAGAAAGAGATCTCTTTCTACCATACTATCTATTCTAGTCCACTGATTTCATCTAAGACAAGAAATTGGAATCCTTTTGATTTGATTTCTGCCGTCATTGAGATTGATAAGAACTAAAAGGTCAAGTTTCATTCAAATTAATCAGTTTGACTAACCGTTTTTACGTATATTATAAGTAAAAAAGCAGTAGGAACTAGAATGAAGAGTGCAGTAGCAATAAATGCAAGAATATTTACTTCCATAATCTCATCGGTTCTTTACTTCGAAAATAGCTCGGGATTTAATCCCATAGAGATGATAAATCTTTCGCCTGTAAATTCAATAGGATGACTTCCATCTCGATGATATCGAATCGTATCAATATCATGAATAACAATATCTGAGCTATCAAATCGATTCATCGTCGAGAATTGAATAGTATAACATAGAAAGATAGTTTATCCATACCGAATCAAAAAATGGATTCCTGATCCAATCAATAATTTCTTTACGATAATTTCTTTTCTTTATTTTCATTTCTCATTCTTTTCCATTCTTTCTTTTCTATAAAACTCTCGCCGCCCCTGTACAATCATCTGACAAAGTATCATTTAACCCCCCCTTCCACTTACATTGGTAACAAACCCACATTGGAAACAAACCCAAACAAACAATAGAAGCAAAATAGAGAAAAGGGGATTAAGTTCTAAACTCTTTTTTTTAATGGCTAATCTTATTGAAAAACAAAAAAGTGTGATAAAGACAAGTCCGATTACAGCAAAAAAAAGATCGAATATTCTACCCAATTTCTTTTTTTAGAGTTTGCTTTTTCTTCGGCAGAAATTCTTAACTTAAAAAACTAAAAAAAAAAAAAGATTATTCATTCCTTCTATAAGATCTAAAAGAGGTGAGATTTTTATTTTATCTTTATTTTTTATGAAAAAACTCTTTCCTTAGATTAGGAATGGGATACAATTAATATAATATATCAAAACTTCAATGTGCAAGTTGAATGAGATAGATTGTTTCAAATTGAAATTAGTAATTGAAGTTACACAAAATCGGAGAAAAAAGAAGATATTTTTCAGATTAACAGGATTTTATCAAAGCAATTAAATTCATTTTGTAGCGTACAAATTTCAATTTTTTTATGCGCTACCGGAAAGATATGGTACTCGATTCGATTCTATTACACAGATCGGGAGTAATCGAAAAAGCCAAACTCAGCACAGTATCTCTTTGCATCCTGAATATGAGCCTACCGATAATTGTACTAATCCACACATGTCTCTATTAATCGCTACTGGTTGAAGAAATGAAAATTCCCATATTTGTATTTACTCTGATGCATATTTGTATTTACTCTGATGAGAAATGAAAAAAGAAAATAGCCATTCTATCTCTATATAAAAAAATAAGAAGGATTTTCCTGGGGAATGGAATTTTGCTATTTGTCTCCCTTTCACAGAAAATGGAGACATGAATTGATGTATTTTTTTATTGGCTAATTGGATTTTGATCCGTCGGGACTGACGGGGCTCGAACCCGCAGCTTCCGCCTTGACAGGGCGGTGCTCTGACCAATTGAACTACAATCCCAGGAAAATGAAAAAAAAAAGTGTACAACATAAATATTCTTATGATTTCATTCAAACTCCCTTTCTATTTAGATTTTAGATTGGAATCTCTGTGTTGTAACAAGGACGCGAATGGTATATTGATACCCACATAGATATACACTTTAGTGAAAATGGAAGGGATTACTAGTGATCTTTTCGTTATTTCAAACCACAATCGATTAATAATCAATTTGTCTTTACATTCCTCTTTTTCTTAGATTTTATACTTATAAATCCTGAGATGAATCTAGATCATTAGCAAGAGCGGAATTTGCGGGAAAAAAAAAATAAAGCAAATGAAATAAGAGCCGAAATTTTGACTTTTTCC-TATCGGGTATTTCGAGAGAACAAAGAGGGTATTTCATTTCATTTCATGGCGGATCCGTGAATTATTGGGCCGAGCTGGATTTGAACCAGCGTAGACATATTGCCAACGAATTTACAGTCCGTCCCCATTAACCGCTCGGGCATCGACCCAGGAAGAATCAGTTCCAGACTTATTAATAATTTAATAATCCATGCTCAACTTCCTTTCGTAATACCCTACCCCCAGGGGAAGTCGAATCCCCGCTGTCTCCTTGAAAGAGAGATGTCCTGAACCGCTAGACGATGGGGGCGCATGTGCCCGACCTCAGCATACTATGCTCATAGTATGAACGGTTTTTTCAAATTGTCAATATAACGAAATGGTATGACTTGACTAGATTCAAAAGATTTTTCCGTCTTTCATGATTCCAGACAATATTTTATTTTGATTCGTCATTTATATTTATGAATCATTCATTCTAATCGTCATTCTAATCGTCATTATCCATTTTAATTATCTATTTTGTTTTGATTAAATTATATATTTTGATTATCAATTATATAAATTCAATTATATAAATAATAAAATTCTAAATATATATATAAATATAAATAAAAAAAAAAAGAAAATAAAAAAGAAATATTTATTATATTTATATGGATACATAATACATAATAAAAAATTCTGATTTTGAATTTTAAATATTAATAAAATTCAAAATTTTAATAAAAATAGAAAATATAGAAGAAACCATAGAATATAAGAATAGAAATAATATGAAAGATTTTTTCAGGAAAAGATTGGTCTTCCCGAAAGGTTAAACCTCTTTTCTTACGCTTTCATTTATTTCTCTTGCACACACTAAACCAGTAAATTAACAAAACCAGTAAATTAACAAATTAAAAATCTGTAATTCTGTAATGTAATAAAGGGATAAGCATCAACAAGTTATCCAATTTTTTTTT--TCTAAGAATTTGGTTCAGGGGACAAATGGAATCTGTTCATCAGTGATTCAATGAAATATCTTGGTCTTGAGTCTATCTTGAATTGGTAGGTACATGCATCAATTAAATGAATTTTCTTATGATGGTCAATTCAATTAGGTTCAACTTTGAAACAATTCATTGCGTTCATATTTATCAATATCAAATTGAATCCATTCAAATTGAATCCA-TTTTTTTTTTATCTATATTCAGCGGTTTAACCTATACTCACTAAGTAAATCCTAAATATCGTTTAGGAATGAACTATTATGAGCCTACTCCATCTATATATTAATCTATATATTATAATATAGAATATATTTACTTTACATAAATTTGATCTAGAATCTATTTCTATAAATATATCCTATCCGTATAGTGACTCATTTAGGAATTGAATTAAATGGGGCCCTTTTAACTCAGTGGTAGAGTAACGCCATGGTAAGGCGTAAGTCATCGGTTCAAATCCGATAAGGGGCTTTGGCCTTTTTTTCATAAAACTCCATCGATAGTATTCCTGTTTGAGGGAAGAATAGAGATCTTGTTGACATTTTTAATCAAAAAAAAGTAAGAAACTCTATAATGAATTCTAAAATAAAATTAAAATGAAATTATAAAATTATACTAAGTAATAATAAGGATAAAAAGCTATCTTTATAGTGATTGAGATTAATAATCATTTCCAGTATAATACTATATATAGTTATAAATATAGTTATATAGTTACTATAATATAGTTTATATATTAATTTAGTTTTAAAGTAAAGTTGAACATTTGTTTAACAGTTGTTTATTATATTAAAATCAAAATGAATAATGATAAGTTTGGTCTAAAATCGCCAAATTTTCTTATTTTACATTATTCCAATCAAAGCAATTGTAAAAATTAGATTAGAAATCAATAAAAGAAAAAGTAAGTGAACCTAACCCATTGAATCGTGATTCTATCCACTATTCTGATATATAAAATTTGATATAGATGAAATTGTAACAGTAATAGCAGATCCCGCTTTTTTCTTTCATTTTCATATTTCTTTGAAGTCAAAAAAATCTGTCGATATTTCTGATTAAATCTTCTTGTTCCTAGTTATTCTATACTATCAGAATAGATTATTCTTCCTTTCCTCCCCAGAAGATTTTATTTGAAGTAGACATATAAGAGAGATTTTAAATATCGTTCTTTGATTCCAGAACCCAAGATCAATTTATATCGCCACCTATATAAGATTTCTATATAATAAGATTTATACCTATCAGATCATGGCTTCGTGTACCAAATATTTCCATATCGATGCATACAATATTTTTATTCCGACAATGTAATGTAGAATAGGTGTGAGAAAAGTACTTTCATTTAAAGTTTCCTATTATTAAATTCACTATTATATTAAATAATAGGAAAATTCATTCTCCTTTATCTTTTCTCACAGATATAGATATAAAGTAAATAGAAA-AAAAAATATTCGAAATGTCATTCTTGCTTTGACCTGCGAAAAGACATACTCTGGGGTTTTATATTCATCTAAAGGAAAAAGAAATAGAACAAAGATGATAATAAAATGAAAGAATAAAGTATAAAATAATAAAAGATACGAAATTGTAGTTGTTTAATGCACATAGAAATTAGAAGAGTGTATAAAAGTATTTTTTTTGAATCTCATGAACAAGATCCAAGAAGAAAATAAGATTAGTTTGATAGAATGAAACAAAGGGAGTCTGAGGATCAACTGATAACGAGAGCAAGGATCACTTGTTTTTTGAGCAGTTCTTTTTAAAAATTCATCTATCTGATTGATGAGTTATAAAAAAATTCATGATTCATATGGTTATTAAAACTAAAAGAGAATAACCGAATTGAGTTCATGAATTTACCTAAGTCGGGTTATGTACCGATAAAGAATTTTTATCTTCGAAACCCATTAGATTAGAAGGGGCAGTGTACGAGAAGTCATATATACATGATAAAAGCTTCAAAAGCCCTGAAACTGCTATGAGGTGCTCGGAAATGGTTAAAGTAGTTGAATAGGAGGATCACTATGACTATAGCTCTTGGTAAATTTACCAAAGACGAAAATGATTTATTTGATATTATGGATGACTGGTTGCGGAGGGACCGTTTCGTTTTTGTAGGTTGGTCCGGTCTATTACTCTTTCCTTGTGCCTATTTCGCCTTAGGGGGTTGGTTCACAGGTACAACCTTTGTAACTTCATGGTATACCCATGGATTGGCCAGTTCCTATTTGGAAGGCTGCAACTTCTTAACTGCCGCGGTTTCTACTCCTGCCAATAGTTTAGCACATTCTTTGTTATTACTATGGGGTCCTGAAGCACAAGGGGATTTTACTCGTTGGTGTCAATTAGGTGGTCTGTGGACTTTTATTGCTCTGCACGGCGCTTTCGGACTAATAGGTTTTATGTTACGTCAATTTGAACTTGCTCGATCTGTGCAATTGCGACCTTATAATGCAATCGCATTCTCTGGTCCAATTGCTGTTTTTGTTTCTGTATTCCTGATTTATCCACTAGGTCAGTCTGGTTGGTTCTTTGCGCCCAGTTTTGGTGTAGCAGCGATATTTCGCTTCATTCTCTTTTTCCAAGGGTTTCATAATTGGACATTGAACCCATTTCATATGATGGGAGTTGCCGGTGTATTGGGCGCTGCTCTGCTATGCGCTATTCATGGTGCTACTGTAGAAAATACTTTATTTGAAGATGGTGATGGTGCAAATACATTCCGTGCTTTTAACCCAACTCAAGCTGAAGAAACTTATTCAATGGTCACTGCTAACCGCTTTTGGTCCCAAATCTTTGGGGTTGCTTTTTCCAATAAACGTTGGTTACATTTCTTTATGTTATTTGTACCAGTAACCGGTTTATGGATGAGCGCTCTTGGAGTAGTCGGTCTGGCTCTGAACCTACGCGCCTATGACTTCGTTTCTCAGGAAATCCGTGCGGCGGAAGATCCTGAATTTGAGACTTTCTACACCAAAAATATTCTCTTAAACGAAGGTATCCGTGCTTGGATGGCGGCTCAAGATCAGCCTCATGAAAACCTTATATTCCCTGAGGAGGTTCTACCCCGTGGAAACGCTCTTTAATGGAACTTTAGCTTTAGCTGGTCGTGACCAAGAAACCACAGGTTTCGCTTGGTGGGCCGGGAATGCCCGACTTATCAATTTATCCGGTAAACTACTGGGAGCTCATGTAGCCCATGCTGGATTAATTGTATTCTGGGCCGGAGCAATGAACTTATTTGAAGTGGCTCATTTCGTGCCGGAGAAGCCAATGTATGAACAAGGATTAATTTTACTTCCCCACCTAGCTACTCTAGGTTGGGGGGTGGGTCCTGGTGGGGAAGTTATAGACACCTTTCCATACTTTGTATCTGGGGTCCTTCACTTAATTTCCTCTGCAGTGTTGGGTTTTGGCGGTATTTATCATGCACTTCTGGGACCTGAAACTCTTGAAGAATCTTTTCCATTTTTTGGTTATGTATGGAAAGATAGAAATAAAATGACAACAATTTTAGGTATTCACCTAATCTTGCTAGGTATAGGTGCTTTTCTTCTAGTATTCAAGGCTCTTTATTTTGGGGGCGTATATGATACCTGGGCTCCGGGGGGGGGAGATGTAAGAAAAATTACCAACTTGACCCTTAGCCCAAGTGTTATTTTTGGTTATTTACTAAAATCCCCCTTTGGAGGAGAAGGATGGATTGTTAGTGTGGACGATTTGGAAGATATAATTGGAGGGCATGTATGGTTGGGTTCCATTTGTATACTTGGTGGGATCTGGCATATCTTAACCAAACCCTTTGCATGGGCTCGCCGTGCACTTGTATGGTCTGGAGAGGCTTACTTGTCTTATAGTTTAGGTGCTTTATCTGTTTTTGGTTTCATTGCTTGTTGCTTTGTCTGGTTCAATAATACCGCTTATCCTAGTGAGTTTTATGGGCCTACTGGACCAGAAGCTTCTCAAGCTCAAGCTTTTACTTTTCTAGTTAGAGACCAACGTCTTGGGGCTAATGTGGGATCTGCTCAAGGACCTACTGGTTTAGGTAAATATCTCATGCGCTCACCCACCGGAGAAGTTATTTTTGGAGGAGAAACCATGCGGTTTTGGGATCTGCGTGCTCCGTGGTTAGAACCTCTAAGGGGTCCAAATGGTTTGGACTTGAGTAGGTTGAAAAAAGACATACAACCTTGGCAAGAGCGGCGTTCCGCGGAATATATGACCCATGCGCCTTTAGGTTCGTTAAATTCCGTAGGCGGCGTAGCTACCGAGATCAATGCAGTCAATTATGTTTCTCCTAGAAGTTGGTTAGCTACCTCTCATTTTGTTCTAGGATTCTTCCTATTCGTAGGTCATTTATGGCATGCGGGAAGGGCCCGTGCTGCTGCAGCAGGATTTGAAAAAGGAATTGATCGTGATTTTGAACCTGTTCTTTCCATGACTCCTCTTAACTAACTGAGACAAGAGATCCAATACTGTAAGTAGGAATCAATTTGATCTACCATACATATTGATTGGGTAGATCAAGTCATACTTAAAAAAAAAAGTCTTCCTTTTTCCTTTCTTTTCAACTCATTTAGATCTAATCTATTTTTTTTTCTGGCTCGGCTATTCCACTTAGCCGAGCCATTCACCTTTATGATACTGAGACAGTCAAAACTAATAAAGACATAAATCTATTCGCCGAGAAAAGGAGAGAGAGGGATTCGAACCCTCGATAGTTTCTTGCGAACTATACCGGTTTTCAAGACCGGAGCTATCAACCACTCGGCCATCTCTCCGAAAGATTATTTCTATTTTATTATTTTTTCTTTATTCCGCCGAATAGAATAGGAGTTAATAGTATAACTGTACTATAGAAAGATATTAGGCGTGATTTGTGAAGTAAAAAACGGCCCTAGATCCATAAAGTGGGAAGGGGGTGAAATCATATAGAATTAATGTATTCATTGTACAATCCCGCCATGATGCATTTTTTTTACTGATAGAGGGATAAAATGGTATAGTTCTTTTGTTGGTAGCTTGGAGGATTAGAAAGATGACTATTGCTTTCCAATTGGCTGTTTTTGCATTAATTGCTACTTCGTCAATTTTACTAATTAGTGTACCTGTTGTTTTTTCTTCTCCTGATGGTTGGTCGAGTAACAAAAATGTTGTATTTTCCGGCACATCATTATGGATTGGATTAGTCTTTCTGGTAGGTATCCTTAATTCTCTCATCTCTTGAACCTATTCGAGCCAAATACAAAAATGAAATGACCCCTCCCCCGAATTCTTTCGGGTTGCGAGACACATTAAAGTTCAATATAACTCTCAAAAATGTAAAATACAAATAAAGAAAACAAAAAATTAGAGGGGGGTCAAACTTTCTTGTAATTTGTAAATGTAATAAAATGTAAATTTCAGTGTAATCTGATAAATGTAAAATTAAGTGTAATAAAAAATGAATATTAAATATATAATTTTCTATTTTATATTTAAATTTAATATTTAAATATTATAAAATTAAAATAATTACAAATAATATTGAATTATAATTATATAATTTATTATAATTATATAAAATAATAAT-----------------AAAATAATAAATAATTAATAAATAAAAATTATATTTAATTATATTTCTATTTAATTATATTTTAAATAACAGATTTTAAATAAGTTTATTAAATTCAAAAAATGAAACTATAAAACAGTTATTTTAAAACATATATTATTATCAATTCAATTTATTAATTTATTATGTTATTAAATAAATATTATTATTATTATTATTATTATTCAGTAGATTACTACTATTTAATACTATTTAGATAGAATATATAACAGTTAGTAAAATTATCATATAATAGGATTAGTCCTGAAAAGACTCTCTGGCATAGCTGTTCACAAATATGATCCAGCTATTGCGTAGCGTATGAAGAACGAAATGCGGATATAGTCGAGTGGTAAAATTTCTCTTTGCCAAGGAGAAGACGCGGGTTCGATTCCCGCTATCCGCCAAAAGTTATTTTATTAATAGAATAATAATAGAATATAAGGATTAGAATAAAGGATTCAGTATAGTTGACCATGATAGGATAGTGATTCTCTCCCCTACCCTCTTTTTTTCTTCTCACCTTTTCTTCTCACCTCAAATCAAAAGAAAAATAGTAATTAATTCATTATACTAGTTAACACTAGTTAACAGGAACAATCCGAATTTTCCGAATTTTTTTTATTTAATTTTTTAAATTTAATTTTTATTTTTTTAATTAAATTAATTAAAAAAAATAAAAAAATATAGTT--AAATATATTAACTAACTATATTATAATATTGTTAATGTATAGTGCGGAGACGGGATTTGAACCCGTGACCTCAAGGTTATGAGCCTTGCGAGCTACCAAGCTGCTCTACCCCGCGTGATGAGGAAAAGAACTGGAACCTAATGAACAAACAAAGATTGAATTTGAATGTGCCCCTCTACCATATCTGTAGAAATAGAATAGCGTATTTATACAGAATGGTAAAGGGGCTCGTCTATGATCATAGAAATTACTAGAGAAATGAAGAGAAATTTGGAATCCTTACCAACTTGATCTTGTTGCCCCCGGCAACAAACATGCATGAACCATTTCACGAAGTATGTGTCCGGATAGCCCAAAGTCTCGATAGTTAGCTCTCGGTCTTCCAGTCGAAAAACAACGTCGATGAAGACGTGTCGGTGCACTATTTCGCGGTAGGGATTGTAACTTTCCATGAATTTCCCATTTAGCACTCAACGACGAAACTTTTCTTATTTCTTTTTTTGAAGATCGACGAATCAAATGATATTTTTCTTTCAATTTTTGCCTCTTCTTGTCCCGCTGAATCAAACTTTTCCTTGCCATAATGTTTCACTTCCTATTAGTATCTTAGTATCGTTGATACAAGTCGGATCCTAGATGTAGAAATATAAATAAAAAAAAGCCTTCTCCATCGAAAGAAATGAGATTATCACGGATACAGCACATAAAGAATTAACCAAATTTGCCTGATGTAGAGGCAATCAAGAAAGCCGCATAAGTGAAGATATAACCTACGGAAAAGTGGGCTAATCCAACCAATCTTGCTTGCACAATGGAAAGAGCTACTGGTTTATCTCTCCATCGAATCAAATTAGCCAAAGGTGTACGTTCATGAGCCCATGCTAAAGTTTCAATCAATTCCTGCCAATATCCACGCCAGGAAATTAAGAACATAAATCCCGTGGCCCAAACAAGATGTCCAAATAAGAACATCCACGCCCAGACGGATAAACTATTCATACCAAAGGGGTTATATCCATTGATAAGTTGCGAAGAGTTTAACCATAGATAATCTCTTAACCATCCCATCAAATAAGTGGAAGATTCATTAAACTGTGAAACGTTACCCTGCCATAATGTGATGTGTTTCCAGTGCCAATAAAAAGTAACCCATCCAATGGTATTTAACATCCAGAAAACCGACAAATAAAATGCGTCCCAAGCCGAAATATCACAAGTACCACCTCGTCCCGGGCCATCGCAAGGAAAACTATAACCAAAATCTTTTTTATCTGGCATTAACTTAGAACCACGTGCATCTAAGGCACCTTTTACTAAGATCAATGTAGTTGTATGTAAACCTAGAGCAATAGCATGATGAACCAAGAAGTCTCCCGGCCCTATTGTTAAGAATAATGAATTACTATTTTCATTAATGGCATTTAGCCAGCCGGGCAACCATATGCTTCGGCCTGCATTGAAGGCTGGACTATTCGTTGAAGATAAAAGTACATCGAACCCATATGAGGTTTTACCGTGAGCAGATTGTATCCATTGGGCAAATATGGGTTCGATCAAGATTTGTTTCTCCGGAGTACCAAAAGCAAGCATGACATCATTATGAACATAAAGTCCCAAAGTATGGAATCCCAAAAAGAGGCTGGCCCAACTTAAATGGGATATGATAGCTTCTTTATGGTCTAAGATTCTTGCCAATACATTATCCTCATTATGTTCCGGATTATAATCTCTAATAAAAAATATAGCTCCATGAGCAAAAGCCCCTGTCATGATGAATCCTGCGATGTATTGGTGATGAGTATATAGCGCAGCTTGAGTAGTAAAGTCTTGCGCTATGAACGCATAAGCAGGTAACGAGTACATGTGTTGAGCTACTAAGGAAGTAATAACCCCTAAAGAAGCTAGAGCAAGGCCTAATTGAAAATGAAGCGAATTATTGATTGTGTCATAAAGACCCTTATGTCCACGTCCCAATCGCCCCCCCGGCGGAATATGCGCTTCTAAAAGATCTTTTATACTGTGCCCAATCCCGAAATTAGTTCTATACATATGACCGGCAACGAGAAAAATAAATGCAATAGCTAAATGATGATGTGCAATATCAGTCAGCCATAGACTTTGGGTTTGTGGATGGAACCCCCCGAGAAGGGTTAGAATGGCGGTTCCTGCTCCTTGGGAGGTACCAAATAAATGACTACTTGAATCGGGATTTTGAGCATAAATATTCCACTGACCTGTAAAAAGAGGGCCTAATCCTTGGGGGTGCGGTAACACATCTAGGAAATTATTCCATCGAACGTATTCCCCCCTGGAGCCAGGAATAGCGACATGGACTAAATGTCCTGTCCAAGCCAAGGAACTTACTCCGAATAGTCCTGACAAATGATGATTGAGACGAGATTCGGCATTTTTAAACCACGAAACGCTCGGTTTCCATTTCGGTTGTAGGTGTAACCAACCTGCTAGTAGGGATACGGCAGAAAGAAATAATAGAAAAAGAGCTCCAATATAAAGATCTTCATTAGTACGTAAACCGATTGTATACCACCATTGATAAACACCAGAATACGCGATATTCACTGGGCCAAGAGCACCCCCTCGAGTAAAAGCTTCCACAGCCGGTTGACCAAAATGAGGATCCCAAATAGCATGAGCAATAGGTCTTACATGTAAAGGGTCCTGTACCCATGCTTCAAAATTTCCCTGCCAAGCTACATGAAACAGATTTCCGGAAGTCCACAGAAAAATTACTGCTAATTGCCCGAAGTGAGAAGCAAAAATATTCTGATAAAGACGTTCCTCCGTAATATCATCATGACTCTCGAAGTCATGTGCGGTAGCAATACCAAACCAAATACGACGAGTAGTGGGGTCCTGAGCTAAGCCTTGGCTAAACCTTGGAAATCTTAATGCCATAATGCCTTTCAAATCCTCCTAGCCATTATCCTACTGCAATAATTCTTGCTAAGAAGAACGCCCATGTTGTGGCAATTCCACCCAGAAGGTAATGGGTTACTCCTACAGCACGTCCTTGTATAATGCTCAAGGCTCTCGGCTGAGTAGCAGGAGCAACTTTTAATTTATTATGAGCCCAAACGATTGATTCAATAAGTTCTTGCCAATAACCACGACCACTGAATAGAAACATTAAACTAAAAGCCCATACAAAATGAGCGCCTAGGAAAAAAAGGCCATATGCAGATAATGAAGAACCATAAGACTGAATTACCTGGGATGCCTGTGCCCATAAGAAATCGCGGAGCCATCCATTAATAGTAATGGAACTCTGTGCAAAGTTTCCTCCCGTGATATGAGTTACCACCCCTTGATCACTTAGACTACCCCAAACATCTGACTGCATTTTCCAACTGAAATGGAATATTACTACCGAAATTGCATTGTACATCCAAAATAGCCCTAAGAAGACATGATCCCAAGCGGATACTTGACATGTCCCCCCTCTTCCAGGTCCATCACAAGGGAAACGAAAACCAAGATTCGCCTTATCTGGTATCAAACGAGAACTACGGGCAAATAGAACTCCTTTCAGGAGTATCAATACCGTTACATGAATCGTAAATGCATGAATGTGATGGACCAAAAAATCCGCGGTTCCTAATGGAATAGGTAACAAAGCAACCTTACCACCCACTGCTACTAAATCACCGCCCCCCCAAGTTAAACTGGTGCTTGCTGTTGCACCAGGAGCCGTTGCACCAGGCGCTAAAGCATGGGTGTTTTGTATCCATTGAGCAAAGACGGGTTGTAATTGTATAGCAGTATCTGAAAACATATCTTGAGGGCGCCCTAAAGCGCTCATGGTATCATTATGAATATACAAACCAAAACTGTGAAAGCCTAAAAATATACATACCCAGTTGAGATGGGATATGATTGCATCACGATGTCTAAGGACACGATCTAATAGATCGTTGTATCGAGTAGTTGGATCATAATCTCTTACCATAAAAATGGCTGCATGCGCAGCAGCACCAACTATAAGAAATCCACCAATCCACATGTGATGTGTGAACAATGACAGTTGGGTACCATAGTCAGTAGCTAAATATGGGTAAGGGGGCATGGAATACATATGGTGAGCTACAACAATGGTTAAAGAGCCTAACATAGCTAGGTTAAGAGATAATTGAGCATGCCATGACGTTGTTAGGATCTCATACAGGCCTTTATGGCCCTGGCCTGTAAATGGACCTTTATGAGCCTCTAAAATATCTTTTATACCATGACCAATCCCCCAGTTAGTCCTATACATGTGACCCGCTATCAGGAAAAGAATTGCAATAGCTAAATGATGGTGTGCAATATCGGTCAGCCATAGACCCCCGGTTACGGGATCTAATCCTCCCCGAAAAGTAAGAAATTCCGAATATTTTGACCAGTTCAAGGTGAAAAATGGGGTTGCTCCCTCAGCAAAACTGGGAGAAAGTTGAGCCAAAAGATCCCGATTCAAGATAAATTCATGAGGAAGTGGGATTTCTTTAGGATCTACTCCAGCGTTTAGAAATTGGTTAATTGGTAAAGATACATGTACTTGATGCCCCGCCCAAGAAAGAGACCCAAGTCCTAGTAACCCTGCTAAATGGTGATTCAACATGGATTCTACATCTTGGAACCAAGCCAATTTTGGAGCAGCTTTGTGATAATGAAACCAACCAGCAAAAAGCATTAAAGCTGCAAAGACCAATGCACCAATTGCGGTACAATAAAGTTGTAATTCATTAGTTATTCCAGATGCTCTCCAAATCTGAAAAAAACCAGAGGTTATTTGTATTCCTCGAAAACCACCGCCCACATCACCATTCAATATCTCTTGGCCCACTATTGGCCAAACCACTTGAGCGCTAGGTCCAATGTGAGTAGGATCACTTAGCCATGCTTCATAATTGGAAAAACGAGCACCGTGGAAATACATGCCACTCAGCCAAAGAAAGATGATGGAGAGTTGGCCGAAATGAGCACTAAATACTTTTCGAGAGATCTCCTCCAAATCACTGGTATGGCTATCAAAATCGTGAGCATCAGCATGTAGATTCCAGATCCAAGTGGTAGTATCCGGTCCTTTAGCTATTGTTCTTGAGAAATGACCGGGTCTGGCCCATTCTTCAAATGAAGTTTTGATGGGATCCCTATCTACCAAAATTTTGACTTCTGGTTCCGGCGAACGAATAATCATTGAGTCCTCCTCTTTCTGGGCAACACATACAAAGAAACCCGCCAACAGTCAAGTAATTAGTGAACCCATGAGAGATGTTTATAATTAGTTTCTTTCTCTTCTATCTCCCATCTATCTAATTTCTTTAGTTATTCACTAGAACAATTATGATTTTGAAGTCGATCCAGGGCAAGTGTTCGGATCTATTATGACACAGGCGCGAGGTGCTCAACGGACCTTTATGGGCTTTGAATTGATACAAAAACCATTTTTTTGTGCAACCTGGTGTATTCTGATGTTAATTCAAAGTTATATTTCTATCTTAATTTTAAGTTCCTAGATGTGGCTACTTTCCGTTTTACATAAAACATATTACTCTTACTTTATTCCAAATCAGGTGAGCGTTACTAAAAAAAAAGATATCCCAGTATCTATATTTAGGCATTCAAAGGTATCTTTTAATTCAAAGGTTAAAGGTATCTTTTATTCGTTTTAATATTAATAATAGAAAATAAAATAGATATTCTATACTGTCTGTTTCTGTGTATCGTATATTCTTATGAAATACCAGATACCAGACGAAAAGGAACTATCGTTATAATAAAATTCATGAAATTTTTTGATTGTTTTCCCCAGAGAAATGATCCTTTTATTTGTATTTGCCTGATAGGAACACAAAAGAATGAATTATAATATAACAAATTATATATTAAATATAAGAAATATAAAAAGAGTGTTCTTATCTTATTCGAAACGCCCTGTGATCTTCAACCAATTCTGCGCTTCAATATAATTTCCAGGAGTAAGCGCTATAGCTTGTTTCCAATACTCAGCGGCTTGATCAAACCAAGCCTCCGCGATTTCAGAATCTCCCTGACAAATGGCCTGCTCTCCTCGGTCGGAATAGGCGAGTAAATTCCTTCCCTTAGAACCGTACTTGAGAGTTTCCTACCTCATACGGCTCAACAGTCAATTCTTTTTGTGTCCCATTTTTCTCGACTTAGCCAAAAGAGGTTAATTACATGAGTTTCAAACTTGAATTTAGATTTGATTAATATTTTGATTTGATTTGATTAATAAAATTAGTTTTATCTTTTCTCCCACCTTCAGAAGAATAAAGCATAGGTATTCTACTATTGTTAGATGTTAGAATTTTCTGAAAGGTAATTATCTCGGTTTCATACATATATAAATTTATATAGAATCTTTGAAAAAGACCTTCCCTCATAAGAAAGAAAAGACTTACTCTCTTTGGGATCTGATGCTACACCGCTGCTCAATACTTTAGGGGATCGACTCTGTTACATAAGTTGATTCCTAACTTTTGTCTCATATTATGACATAAGTAAGCAGTTCTTATTGTATCGGCCAAAAATCTCGCTAATTGATCTTTACGGTGCTTCCTATATCAATTAGATCCTTTATCCATAGAATAAACTATTTAGGCATATTTAGTTCTTCATATTTCGACTTCTATGAAGTCTCTTTCTTTGCTACAGCTGATAAAAATCGTTTTTTTGAACGATACATATGTAGAAAGCCTTTTGTACTAGTAGATTTTTGCTCTTTCTTTCTATAGTGGAGACAGTCGCACGTAATGACAGATCACAGCCATATTATTTAAAGCTTGTGGTAAGAAGGGATTTCGTTCTAGTGCTCGAAAATAATATTCCAAAGCTTTTGTGTGTTCTCCATTACTTGTGTGAATAAGGCCTATATTATAGAGTATATAACTTCGATCATAGGGATCAATTTCTAGTCGCATAGCTTCATAATAATTCTGTAAAGCTTCCGCATAATTTCCTTCGGATTGCGCAGACATCCGTTACGGTCGTCTTCGATTCAAAGAATCTCCGTTCCAGAACCGTACGTGAGATTTTCATCTCATACGGCTCCTCCCTTATGTGCATCATGATAATGAGAGTGCATAATGAGAACAAGACAGAGAATCAAAAACTAATGAAATATTCTCATTATGAACTGAGCGGGGCTAGCGTCTTTACAAAAAATTTCTAGCCAACCTTACTGCAAAAGATCTTTTCTTAACATCAAGTATGTTGGTACTAGATAAAAATGTTAAGTTAACTCCAACAATTTCTTTGTCCTCAACGTCCCCTAAATTCCAGGAATTAGTCACTTCAACAGTCTTCGATGGTTATACGGGTATCCAAAGTACGAACGAGATGGATGTTTGTTGTCCCAACCATTCTTCTTAGCCCCGATCCCAATAAGGAAAAGGAAAAGTGTATAACAAAGTTTTTGTGTTGTTGATTCCTAGGCGTAGTGCTTCTTCCTCTATGCCGCCTATTGGTACTAGTGGAGTATGATTAACCTGCAATACGGACCCCCCGTATCCATAGGTATAACCTTTCGCTCAATGCTAAAAAATCGACAATTGAAGCATCTGAGGCTGCATTAATCGGGGATACACGACAGAAGGAATTGTTTTATTTATAAACTTCACCTTCAACAAGCGTAGAGTTTTTTCAAATCTTTCTATTCCAACTAATGTGTATTCTCTTAAGACTTGAGAGCAGT-AAAAAAAAAATCAAATCACACCATCTCTGTAGTAGGTAAATGCCTCTTTTTCTCCTGAGGTTGTCGGAATTATTCGTAATAAGATATTGGCTATAATGGAAAAGGTCTTATCAATAAAATTTCCAGTTATCCGGGATCTAGACATAGGTAGCAATCCGTTTTTGAATTTCTTTTAATTACCTCTTGTGAGAAAAAGATCCCACAAAAAAAGAATTGGACAGTACGAAATAACATAAAACCAGACTGAACTTATAAAAAAACTCATAAAAAAGATAGACCGAGCGTTCGAATTGTTCTAATCTATTGATTTAAGCCGGTATAGATATCAAAAAACGACAGAAGCGCCGTCTTCGCAAACATGAATAGATATATATCTTTATTGTTTTTAAAAAAGAGTTCTTCTTTTTCGCAAAAAAAAAAATTTCTTTACCCCCTCGGTCCCGTCTAATTCAATAATCTATCTTATCTAATCTTATCCAATATGAACGACTCGCGATTCACTCGGGTTCTGGGCCATAATCATTATGTAGGAGAGATGGCCGAGTGGTTCAAGGCGTAGCATTGGAACTGCTATGTAGGCTTTTGTTTACCGAGGGTTCGAATCCCTCTCTTTCCGTACCTTCACCTAATTTATCAATGTTACTGACCGCAATCTATCAAATCACATAACAATAGATACCCTTAATTCCACCAGTTGGACCTTCCTTTGATATGGATTTTCGATTCCTGATTTCTGCACAAAAAATACTGGAAAGAAAAGAATGGACAAGGAAAAAAAATATTCCTACTATTCTATGATATATGAATGGGAAAAAATCCCTCGCCCTTTCTTGGTTCTCTTTACTTAAGCGATAGGGACAAAATTATATGAATCCTTCTTATTTTAGTTAGGTTTAAGTTTGACGCGAATAATATTCTACGACTAGCAATTCATTTATTTTCAAGCCCACCCACCTATTATCTATTATTTGATTGACCAATCCTTTATATTGGAATGTGTGAAGAGTCAAATGTTTTGGCAATTCCTCCTGGGGGGATGAATCAAGATAATTTTGAATCATAGCTCTAGATTTTTGCTCATCCCTTGCTGTAATAATATCTCGGGGTTTGCAGCGATAACTGGGTATATCTACTATACGACCATTAACTAAAATATGTCTATGGTTAACTAATTGACGGGCTTGAGGAATAGTTGACGCCATACCCAATCGAAAAAGGATGTTATCCAAACGCATTTCAAGTAATTGTAGTAAAACTTGACCTGTTGACCCTTTTGCTTTTGCAGCGATACGAACGTATTTAAGTAATTGTCGTTCTGTAAGACCATAATGAAAACGTAATTTTTGTTTTTCTTCTAAACGAATACGATATTGAGATTTTTTACCAAAGCGCGATTGATTTCTAAGATCGCTCCCGGCTCTAGGCCCTTTACTAGTTAATCCCGGTAAAGCTCCTAGACGGCGTATTTTTTTGAAACGAGGCCCTCGGTAACGTGACATAAAAACTCCTTTTTCCTTATTTTATTGAAATTTTTTAAACCTAAATTAAAACTGAACTAAAGAATAAATATGATAAATGAGGCTGTAGTATTATACTACAAAGAATAATGAGATGGCTTGTATCAATATCCGGACCTTATCGTATATACATAAATAATGTTTATTTTTATAGATATACAAAAAAAAGAAAAGGTCCTTTTCTTGCTCTTAATTTGTTATGCAGAGATTTAACAATTCTAACTTTTATTCCTTTCTTTTCACATAATAATTAATAATTGGGGGCCTTTGGAAAAAGGGAAGAAACCTTTTCAATATTCTTTGATGTCAAAAAAAAAAAACATTATCAATCATGTAAAAAAAATCAAACAAATAGAGAAAAGCCAGCTATCGGAGTCGAACCGATGACCATCGCATTACAAATGCGATGCTCTAACCTCTGAGCTAAGCGGGCTCACATAACAGAAATTGTACATGCATAGGAATTTAGTAAACTACTGGAATCTTAGCTATTAACTTGTCATTCTTTTCATTCTTAGTTATTCATATTTAATATGAGTATAGAGAAAAAGAATCGACCCTTCGAGTATTCAAAATTGCACAAGAAAAATGATAGGAAGAGAAACATAATATATATAAGAAATGTGGTAGGTAGATAGATATATATTGAATTGCGGATACAGAAATGATAGAATCATTTCTGATTAGACCAAATACGGGTTTCCAGTAAAGATGAAAGAAGATAGACAAGGAATCCAATTCAAATAAAAAAAATAAAAAAAAAATAAGAGGAAACACTTTTATAGGAATCCGTATTTAATGACTTCAACAGTTCTACAGTACAAAAAAGTAGGAATGGCATAATAAGAATTTAATCTAAAAAAAAGGGGATATGGCGAAATTGGTAGACGCTACGGACTTAATTGGATTGAGCCTTGGTATGGAAACTTACTAAGTGATAACTTTCAAATTCAGAGAAACCCTGGAATTAAAAAAGGGCAATCCTGAGCCAAATCCTGTTTTCCGAAAACAACCAAGAGTTCATAAAGACAGAATAAAAAAGGATAGGTGCAGAGACTCAATGGAAGCTGTTCTAACAAATGGAGTTGACTGCTTTGCATTAGTTAAAGCAATCCCTTCGTTAAAATTCCAGCAAGGAGAAAGGAAAGGATAACCCTATATGCATATACGTACTGAAATACTATCTCAAATCATTCATTTAAAATAATAAATAATTGTTTTGAATCGATTCAAAATTGAAGAAAGGATCGAATATTAATTGATCAAATCATTTACTCCATAGTCTGATAAATAACTAATTCATCATACGAGAATAAAGATAGAGTCCCATTCTACATGTCAATATTGACAACAAGGAAATTTTTAGTAAGAGGAAAATCCGTCGATTGTAGAAATCGTGAGGGTTCAAGTCCCTCTATCCCCAAAAAATCGTTCGACGCCCTAATTATTTATCCTATTCTCTCTTTTCATTAATGGTTCAAAATTCGTTATCTTTTTCATTCATTCGATTCTTTCACAAACGTAACCGGGCTGAAATTC-TTTTTTCTTTTCACAAATCTTGTTCTAGATATGATACACGTACAAATGAACATCTTTGAGCAAATCAAACAATTGAGCAAATCAAACAATTCCCATTAGACATTGGAATAATTAACAATCAAAATCATTACTCGGACTGAAACTTACGAATTCGTCTTTTTCTTTTAAAGATACAAAGCATTCCAGGTCCTAGATAAAACTTTAGAATATTTTTTCGTCTTTTTTTTTAATTGACATAGACTCAAATCAGTTAGTAAAATGAGAAAGACGACGTGTCGGAAATGGTCGGGATAGCTCAGCTGGTAGAGCAGAGGACTGAAAATCCTCGTGTCACCAGTTCAAATCTGGTTCCTGACACATGATTCATTTATGTATGAATATCTATTCTCCAACTAATTGATATAAATCGACATACATATTGATTAATATGTATAGATCATGATAGGTACTTGTGTATTTAGGGATCTGTAGATATAGCCTTTTTAGATGAGTAAAAAGTATATATTATAAAATAAAGTATGTAACAAAAAAATTAGATTATGTTTCCTTATTTGTATTTGTTCACAATGTGTTTCCTCTCGGTCAAAACGAACGTTAATCCTTATTAAACTTAAATAAGTTGGTTAAAAGATTTATAGGGTCTACTTTATAGGAGTGGAAAGGTGGGAATATACGAAAATCATTTCAGATATGGTACAAATAGAATCCGCCCCTCTTTCATTTATTTGTATTTTATTTCATATTCTATTTCTTCATTCCCCCCTATGTGACTTTATATAGCTCATCTAAGAGATGTGCGCGGTACAAAATTCATGATACAGAACTCGTTTAGTTCAGCTTATTAGCTCGGCTCGTCCGAAATAAATATCTTCCAAATTAGAATCCAACGAATCCCTAATAGAATTGT--------------------CTTTTTTTATTTAGTCTATCCATATTTATAATAATTTGAATGAGAATTCAACAATTCTATTCAACAATTCTGTTGATCTATAAGAGAACGTACAAATATTTCCTGAATATCTGGAGTTGTAACACTGAAAATTTGTTTCTTATTCTTTAATAAGCATCTTGTATTTCATAAAAATTGGGGGTAATATAATCCTTACGTAAGGGCCACCCTATCCAACTTTCCGGCATTAAGATACGTTTCAGACGTGGATGATTATCATAAGAGATTCCCAACAGATCATATGATTCCCTCTCTTGAAAATCCGCGCTTTTCCAAACCCAGAAAACAGACGGAATTTTAGGATTCTTCCTTGGAGTAAATACTTTTATACATACTTCTTCTGGTTGATCTATACCATATTCTATTCTCGTAAGATGATATACACTAGTTAAAGGTCCGCCCGGTGCTACATCATAAGCACATTGGGAGCGCAGATAATTGTAACCATATACATATAGAATGACAGCAATGGAATGCCAATCCTCGGACTTTATTTGTAAAGTCTCTATTCCTTGGTAATCAAAGCCCAAAGATCTATGAACTATCCCATGTTTGACCAGCCAAACCGACAAAGGACCCTGCATCTTTTTTCTCTCTCCCTTTTTTTTATTTGTATTTTTTTATTTGTATAAGTATTTCACAGTTATGATGAAATTTATGAAGTGAAGATTGATTTGCTCTTTGTTATTCTGTACAAAAAAATCCTTCGTCTAATTTACTAATTCGTGGGATGATGCTGATCTTTTGTATTTGAAAAATGTTTCAGGAGAGATCTTTGAAGTAGACGGTGGTTGATAGAATAATCCTTGATCATAATTTCCAGTATGAGTAGTGCGTCCAATATGAAGCTTGTGATTGGTAGTAAAACACCGATTCCCCTGTTGAGCCCTAATTCGATCTTCATAAATTTCTTGAGATATTTTTTTACGAAGTTTTGTTATAGCATCTATAACTGCCTCCGGTTTAGGTGGACAACCCGGCAAATAGACATCTACAGGAATTAGCTTATCGACTCCCCGAACAGTACTATAAGAATCGATACTGAACATCCCCCCTGTAATTGTGCATGCTCCCATAGCAATAACATATTTCGGTTCAGGCATTTGTTCATATAATCTCACTAATGAAGGAGCCATTTTCATGGTTACTGTGCCGGCTGTTAAAATCAGATCCGCTTGTCTAGGGCTAGATCTTGGTACTAGTCCATAACGATCAAAGTCGAATCGTGAGCCTATTAATGAAGCAAATTCAATAAAGCAACAACTGGTACCATAGAGAAGCGGCCATAAACTGGAGAGTCTTGACCAATTTGAAAGATCATTTGATGTAGTTGAAATAACAGAAATTTGGGTTGTTCGATCAAGGAAGGAAAACTTAATGGAATTCATAACCGTTTCAATCTTC-TTTTTTTTTCATTATTTTTGTCGGAGTATTCACGAGCTAAGACCATTCTAATGCTCCTTTTCGCCATGCATAAACTGAACCAACAATTAGGATAAGCACAAAAATGAAAGCTTCTATAAATACAGACCCCCCCACTACATCGAAACTCATTGCCCATGGATAAAGAAAAACCGTTTCAACATCAAAAACAACAAAAACTAAAGCAAACATATAATAACGGATTCGAAATTGTAACCAAGCATCACCCATTGGTTCTATACCCGATTCATAACTAGAAAACTTCTCTGGCCCTTTTCTAAGCGGGGATAAAAGGCCGGAAATTAGAAATGCCAAAATAGGAATAACACTTGATATTGTTAGAAATGCCCAGAAAATATCATATTCGTAAAGTAAAAACATAGGTGCACTCCTATGAATATAGAAAATAGACTAGATTAGTCGATTCGAAATGGAAAATTGGAATAAATTGCCAACTCATCCATAATTGTTTACTTAAAACAACAATTTTTTTTATTGACCTGTCTAGTTTTGTTTATTTGCTGTGGTACACATCTCGTTTCACAATCCATCGACTATAATTTTTCCATTACTTTTACTTCAATTTTATTTCGATATCAATATATTCGATATCAATATAGTATAAATATCTATTTGTCTTATCTTATTCAAATAAGACTCTCTTCTCGTCTTTTCACCTCACCTTGCCGCTCTAAAAAAAAAAAAGAATTCAAAATTCTATTTTGAATTTTTTAGTAATTTAGTAATTTTTATTAGAAATTCAATATTCAAAATTGAAGAAATTGAAATCTATTTTTTAGTCTAGTTTCTATATATTTACTTTCTATTTAGAATGTTTGATTCTATGTTTATAACTAGGATTATCAAAGTGAGGAGACTCCTTTCTTTCTGTCTATGTTTTCACGGTAATAAAGGACTCCTTTGTTTTGTGCTTTACCAGGTAAGGTATACCAAGAAAAGCCTATTTGACAATGTTACCAATGAAAGGTGTCAAAGATCCTCATTTTTCCAACTCGAGCTTACCAATAAATACAGTAAGTCGTTCCTAAACCCGTGTAACTTACTAGTGGATTCGATTTGGGTTGGGTTAGGTTGGAGCTTTTTTTAACCTATATGATTTTGACTCCAAAAAGTCATTAGGTTTAGGTAGGTATTCCAAAGGCAAAGAAAAGAAGTATCACTAACTTTTTGATTGCCGAAAAGAAAGGAGGAAAATTCATATATAATTGACCTAGGAAGAGTAAGGAAGAAAATTTGGTTTGTTTAGACAAGATTAGAAAAAAAAACGGATTGGATCTATTGAAATGCGCTTTTTTGTTTCAGCTTTATGCTCGGCCCTGAATGATTCCTGTAAGCAGAATGCTTTTTGTTTTTCGATGAATCAAGCAACCACAAGCGGCTAGTTACAAACAACAAAGAATACAATAATGAAGAACTGAAAACTATAAACTATACAATTTTTTTTTTCATTTTTTTAGGGCTATACGGACTCGAACCGTAGACCTTCTCGGTAAAACAGGTCAAACTTTTTATTATCAAAATGATTCGAACTGTTTCAAAGACCCAACATGCATTTTTTGTTTTTTGCATTGAGCTCTTTCATTAACTGATATAACTAATCGGTTAGTCTACCATAGTTCTCTTGACAGAAAGATAAGAAGATGGCTCCATGTGCTCTGATTTATTATGGATTTCGATCCGAGAGCACTACCAAAGTGTTTCAAAGAAGGGTTATACTGACGTAGGTCTGCTTTTGGCTTAGATCAACCTAAGTTAAATGGAGTCTCCATCGCCCCGCTTCTGCTTAAAGAATCAAATATGAAACTTCATACACCTTAAAGTTCATAGGGATAGGACGAAAAGATAATTTTTTTGAAATCCTTATACTCAGCCTAGCATTGAATAGACTGGATATTTACCTTATCAATATCTTAAATCAATAATGGGTTCTTTTGAGTGCTGAAAAGAGCACTTAAATTAAACCGAATCTTTTGTCAGGCTATTGTTCTCTTGTTCCCTAAAAGTCATGGAGTAAGACATCAACTTCTGAATAAGTCTTTTAATTATATGATATACTTCTTTGAAAAAACATTGACGCGCGTGTAAACGAGGTGCTCTACCTAACTGAGCTATAGCCCTTGTACTTGTGATATACATTTTATCATGTCGATAGTTTCTTGTCAAGATGAAGATTACAAGGGCTAACATCCTATTTCTTTGATCTGGTTGTTTGATATTGCTTATAAATAATATTCGATTTATAATCGATAGATGGGACGGGCTCCC--TTTTTTTTTCTCTTTATGATGATAAAAAACCTACTTAACTCAGTGGTTAGAGTATTGCTTTCATACGGCGGGAGTCATTGGTTCAAATCCAATAGTAGGTAGAACTTATTAGATAGCAGAATCAATGGTATCTAATAAGTTTTGCTACCCACCTTTTTATTTGATTGATTTTTGATCTTTTCCATTCCATTCTATTTCATTTTTGAATTGAAAAATTTTTCGTTGTATTAGAATCCGATTTTACTTATGATTCTAGTCAATTGGCAGAAAAAAAAAATAGGTGTATAAACGAAACCTCTGTTTATACATATACAGAAGTTATTTTGATTATTCGGACACACCAACAACTAGTTATACTTACGAAATCAGATTGATAGCCTCTACTCGTGCTTTAGCCCGTCTGAGAGCTAGATTGGCCTCAATTATTTGTCTCTTTCCTTCAGCTTTCCTCAAGTTTGCTTCGGCTATTTCAAGAGTTTGCTGAGCTTCTTGTGGATCAATGTCACTACCCCTCTCCGCATCATTTACTAAAACAGTAATCTCATTATTGCCTATTCTAGCAAAACCACCCATCAGAGCCATCGTTAACCATTCGTCGTTAAGGCGTATTCTCAAAATACCGATATCGACAGCAGTGGCAATAGGCGCGTGATTTGGTAATACGCCAATTTGTCCACTATTAGTAGATAAAATGATTTCTTTAACTTCTGAATCCCAAACAATTCGATTCGGGGTCAGTACACAAAGATTTAAGATCATTTCTTCAAGTTGTTCTCCATTTCTAAATTCGTAGCCTTCGCAGTAGCTTCATCAATATTACCTACCAAATAAAAGGCCTGTTCGGGAAGACTATCTAATTCTCCGGAAAGGATCAATTTAAACCCTCTAATTGTTTCCACTAGACCGACATATTTTCCCGGAGAACCGGTAAATACTTCTGCTACAAAAAAGGGTTGTGATAAGAAACGCTCAATTTTTCGTGCTCTTGCTACAGTTAAGCGATCCTCTTCGGATAATTCGTCCAACCCAAGGATAGCTATAATGTCCTGAAGTTCTTTGTAACGTTGTAAAGTTTGCTTAACTCTTTGCGCAGTTTCATAATGTTCCTCACCAACGATCTGAGGTTGGAGCATAGTTGACGTTGAATCTAAAGGGTCCACTGCTGGATAGATACCTTTAGCAGCTAATCCTCTTGATAGTACAGTAGTAGCATCTAAATGCGCAAATGTAGTGGCAGGAGCAGGGTCAGTCAAATCGTCCGCAGGTACATAAACTGCTTGAATAGAGGTTATGGATCCCTCTTTGGTCGAAGTAATTCTTTCTTGTAAAGAACCCATTTCGGTACTAAGGGTAGGTTGATAACCCACAGCAGAAGGCATTCTGCCCAATAAGGCGGATACTTCCGATCCCGCTTGGACGAAACGGAAGATATTGTCGATAAATAGAAGCACGTCTTGTTCATTAACATCTCGGAAGTATTCCGCCATAGTTAGGGCAGTCAAACCAACTCTCATACGAGCTCCCGGCGGTTCATTCATCTGACCATAGACTAGAGCCACTTTTGATTCTGCAATATTTTCTTCATTAATTACTCCAGATTCTTTCATTTCCATGTAAAGATCATTTCCTTCACGAGTACGTTCGCCTACTCCGCCAAATACGGATACACCCCCGTGAGCTTTCGCAATGTTGTTGATTAATTCCATAATTAGTACTGTTTTCCCCACTCCAGCCCCCCCGAATAGTCCGATTTTTCCTCCACGGCGATAAGGGGCTAAAAGATCTACTACTTTAATTCCGGTTTCAAAAATAGATAATTTTGTATCTAACTGTATAAAGGCAGGCGCAGATCTATGAATAGGAGATGTTGTGCGAGTATCTACAGGACCTAAATCATCAACGGGTTCTCCAAGCACATTGAAAATTCGTCCTAGAGTCGCCCCGCCGACTGGAACACTTAGAGGAGCTCCCGTGTCAATCACTTCTATTCCTCTCATTAAACCATCTGTAGCACTCATAGCTACAGCGCGAACTCGATTATTTCCTAATAATTGCTGTACTTCACAAGTCACATTAATTTGTTGACCGACAGTATCTCGACCCTTAACTACCAGCGCGTTGTAAATATTAGGCATCTTGCCCGGGGGAAAAGTTACATCTAGCACCGGGCCAATGATTTGAGCGATACGCCCCAGGTTCTTTTTTTCAAGCGTGGAAACTCCAGGGTCAGAAGTAGTAGGATTGATTCTCATAATAATATAAAAACATGTCGAAATTCTTTTTTTTTTTTCAAAATTTTCCAGTCCAAAAGAAATGTTCGATAGCAAGTTGATCAATTAATTCAATAAGAAGTGGGAGTTAGCACTCAATTTCGTTGGTACCATCCAACGAATCCAATTCAATTGTTTACTTATTTTCAATTTCAATGAGTGAATTTTCAAGTTCAACTAACTCATTTTCAAAACAAAATAGAGATATTAAGTGTATGAATAAAAAGGGCTTCAGGAAGCCTTTCATTTTTCTATCATTATAAACAATACTATCTATTTATGATTCATTATTTCTATCTCATGGTTACTTTTTTCTTATTTAAACAGATCTAGTTACGCCTAGTTATTATTTTCTTTTTTTCCTAGACGAATTCCGCAGATTTTCACATTTACACCTTTTCACATTTAGGATTTACATATACAACATATATCACTGTCAAGAGGACATTTTTTTTATTATTTATATATTTTGATTAAATTTTTTATTATTTATATATTTTGTATTTTGATTAAAAAAAGTTAAGGATTTAGAAACTTGAAAAACAAGAGTTGGGTTGCGCCATACATATGAAAGAGTATACAATAATGATGTATTTGGTGAATCAAATACCATGATTTAATGTCTAATAACGAAATTATGATTAGTTGATAATATTGGTTAATAACTTTGTGAAAGATTCCTGTGAAAGGGTTCATTCACTCCTAATTCATGTCGAGTAGACCTTCTTGCTGTGAGAATTCTTAATTCATGAGTTGTAGGGAGGGACTTATGTCACCACAAACAGAGACTAAAGCAAGTGTTGGATTCAAGGCTGGTGTTAAAGATTATAAATTGACTTATTATACTCCTGACTATGAAACCAAAGATACTGATATCTTGGCAGCATTTCGAGTAACTCCTCAACCTGGAGTTCCGCCCGAGGAAGCAGGGGCTGCGGTAGCTGCTGAATCTTCTACTGGTACATGGACAACTGTGTGGACCGATGGGCTTACCAGTCTTGATCGTTATAAAGGACGATGCTACCACCTCGAGCCCGTTGCTGGAGAAGAAAATCAATATATTGCTTATGTAGCTTACCCTTTAGACCTTTTTGAAGAAGGTTCTGTTACTAACATGTTTACTTCCATTGTGGGTAATGTATTTGGGTTCAAAGCCCTACGCGCTCTACGTCTGGAGGATTTGCGAGTCCCTCCTGCTTATTCTAAAACTTTCCAAGGCCCACCCCATGGTATCCAAGTTGAGAGAGATAAATTGAACAAGTATGGTCGTCCCCTATTGGGCTGTACTATTAAACCAAAATTGGGATTATCCGCTAAAAATTATGGTAGAGCTGTTTATGAATGTCTCCGCGGTGGACTTGATTTTACCAAAGATGATGAGAATGTGAACTCCCAACCATTTATGCGTTGGAGAGACCGTTTCCTATTTTGTGCCGAAGCAATTTATAAAGCACAGGCGGAAACGGGGGAAATCAAAGGACATTATTTCAATGCTACTGCGGGTACATGCGAAGAAATGATCAAAAGGGCTGTATTTGCCAGAGAATTGGGAGTTCCTATCGTAATGCATGACTACTTAACAGGAGGATTTACTGCAAATACTAGCTTGGCTCATTATTGCCGAGATAATGGTTTACTTCTTCACATCCATCGCGCAATGCATGCAGTTATTGATAGACAGAAGAATCATGGTATACACTTTCGTGTACTAGCTAAGGCGTTACGTATGTCTGGTGGAGATCATATTCACGCTGGTACCGTAGTAGGTAAACTTGAAGGGGAAAGAGAGATCACTTTGGGCTTTGTTGATTTACTGCGCGATGATTTTATTGAAAAAGATCGAAGTCGCGGTATTTATTTCACTCAAGACTGGGTCTCTCTACCAGGTGTTATACCCGTGGCTTCAGGGGGTATTCACGTTTGGCATATGCCTGCTCTAACCGAGATCTTTGGAGATGATTCCGTACTACAATTTGGTGGAGGAACTTTAGGGCACCCTTGGGGAAATGCACCCGGTGCCGTAGCTAATCGCGTAGCTCTAGAAGCATGTGTACAAGCTCGTAATGAGGGACGTGATCTTGCTCGTGAGGGTAATGAAATTATACGCGAGGCTAGCAAATGGAGTCCTGAACTAGCTGCTGCTTGTGAAGTATGGAAGGAGATTAAATTTGAATTTGAGGCAATGGATACTTTGTAATCCACTAATTGACGTTTTTTCTTTTAATTGAATTACAATTAAACTCGGCCCAATCTTTTACTAAAAGGATTGAGCCGAATATAAGGATCCTAATAAAAAGGTCCTGTTGTATATGTATATATTTTATTTTTGTATATATTTTTTCTATTTTTGATATATTAGATATACAAGACCTTAACCTTAAATACAAAATAAAAATAGAAAGTTAAACAACTCAAACCTTTCTATTCTTGTCTTGGATCCACACTTAATCCTAAGGATCTATAGGATTGATGTATTCTTTTATATCTATATTCCGTAGTTTCGGATTAAGGGTCGATCCAAGTATCACAACTTTGTCTACCCATCCTGTATATTGTCCTTTTTGTTCCTTATCCGTATTGGAATAGAAACTTATTAATAGGCGAGATTTTACCAAAAATTTTCTTCTTCATATTTTCTTCTTCATATTCCTAGGAGAAAAGAAAAAATTCTTTTCTCAATGCGAATACGAATTTTTCATAACATGACAAATTCCTATTTCATTTTTATATTTAGTTAGATATCTATTATATTTAGATAGTTAGTTTAGAATTATGATAATAGAATAGAAATAGAATTCGAATATTTTATTATATTTAAGATTTCGTTTTTTAG-TTTTTTTTTAGTTTATATTAAAATTAATATTAAATAATTAATTTAATATTCAAATTAAAAAATAATGGAAAGAAAATGGGGTTCCATCATAATCTTATTTTTTTCTCACCCCTTACCTTATTCAATACCCAGTTAATAATCATAGTGTTTGGATCCATATGCTTATTCTGAGAGGAGATGAAATATTCAAATGATTTTTTTTTCATCGAATGACTATTCATCTATTTATTTTGATATAAATAGCGGCAAGAAAGCTCTATGGAAAAATGGTGGTTCAATTCGATGCTATCCAACAGGAAGGTAGAATACAGGTGTAGGCTAAATAAATCAATGGATAATATTGGTCCTCTTGAAAATACCAGTATAAGGGAGGACCTTATTATAAATAAGACAGATAAAAACACCTATAATTGGAGTAATAGTGAGAGTTCTAGTTATTGTAATGTTGATCATTTAGTCGGCGTTAGGGACATTTGGAATTTCAGTGCGGATGACATTTTTTTCGTTAGGGATAGTAATAGGAACAGTTATTCCATATATATTGATAATCCAATTTTTGAGATGAACAACGATCGTTCTTTTCTGAGTGAACTAGAAAGTTCTTTTTATAGTTATTGGAATTCTAGTTATCTGAATAATAGGTCTAGGGGTGACGACGGCCACTATGATTATTATATGTATGATACTAAATATAGTTGGAATAATTACATCAATAGTTGCGTTGACAGTTATCTTCATTCTCAAATCTGTATTGATGGTTCTATTTTAAGTGCTAGTGACAATTACACCGAAAGTTACATTTATAGTTCCATTTGTGGTGAAAGTGGAAATAGGAGTGAAAACGCGAGTTCCGGTCTAAGAAGAAAAACGAATGGCAGCGATTTAACTAGAAAAGAAAGTTCTAATGATCTCAATGTCGCTCAAAAATACAGGCATTTGTGGATTCAATGCGAAATTTGTTATGCATTAAATTATAAAAAAATTTTTAAGTCAAGAATGAATATTTGTGAACAATGTGGATATCATTTGAAAATGAGTAGTTCAGATAGAATTGAATTTTCGATTGATCCAGGTACTTGGAATCCTATGGATGAAGACATGGTATCCCTGGATCCCATTGGATTTCATTCGGAGGAGGAACCTTATAAAGATCGTATTGATTCTTATCAAAGAAAGACAGGATTAACCGAGGCTATTCAAACAGGCACAGGTCAACTAAACGGAATTCCCGTAGCAATTGGGGTTATGGATTTCCAGTTTATGGGGGGTAGTATGGGATCCGTAGTAGGCGAGAAAATTACTCGTTTGGTCGAGTATGCTACCAATAAATTTTTACCTCTTATTCTAGTGTGTGCTTCCGGAGGAGCTCGCATGCAAGAGGGAAGTTTGAGCTTGATGCAAATGGCTAAAATTTCTTCCGCTTTATATGATTATCAATCGAATAAAAAGTTATTTTATGTATCAATCCTTACATCTCCTACAACGGGTGGGGTGACAGCTAGTTTTGGTATGTTGGGAGATATCATTATTGCTGAACCCAATGCTTACATTGCGTTTGCGGGTAAAAGAGTAATTGAACAAACATTGAATAAGAGAGTACCTGAAGGTTCCCAAGCGGCTGAATTTTTATTCCATAAAGGCTTATTTGATCCAATCGTACCACGTAATCTTTTAAAAGGCGTTCTGAATGAGTTATTTCAGCTCCACGCTTTTTTTCCTTTGAATCATAAATAAAGTAAAGTAGAGCTTAACTTAGTTAATTCTAAATTGGTTTAATTCTAAATTGGTTTAATTCTAAATAAGTTAACTAATTTAATTATTTGAGTTTGGGCGAACAAGTATTTATCGAAATCAAAGGAAAAACCCGAAGAATTCGTTTTTTTTGTGACAGAAGAGTAAATTGTAGAAAGTATCATGTAGATCTTTTTTTTTTACCGATATTTCTGATTACTAATACTAATTAGGCAACCTATATCGACAAACCAAGAGAAAAGAGTGAATTTTTTCTTATGCGAAATTGAATTTACAAGGTAAATAATAAATAAAACGAATTTCATGTTCTTTTCTTACCTCTGTATAGTGTATAAAAAATATAGAGTCTTGCATATTTCTATATAGCTGTCGAGAATCCCTCTTTTACTAATATTTTAAATCCCTATTGTTCGATCGGATTACAAGCCACTTTTTCGGAAATTTATAAGCGGAAGAAGTTCTTTCTTTTATATTAAAATGAAAGTCAAATTAAAGTTATAAGACAAGAAAAAGATAATAAAAGAAGAATGAGAACTAAGTGGATTATCATACATATAATTTATGTAGAAAAATAAAAGAGTCCATTTATCATTTAGTTAGTTCTACACTCCTTGTATTTTATTATATATACTCACTTAGATATACTTAATCTAATTTTATACAAATTATATTATAATGATTATAAGCTATCTTTCTAACAAAATAATATAGCAATAACAGGTAAAAAGATTAATAAAAATAGGTACAAATTTTAAGTCGAGGTGCCCATTCTATGACAATTCTCTTACCCTCTATTTTTGTGCCTTTAGTGGGCTTAGTATTTCCGGCAATTGCAATGGCTTCTTTATCTCTTCATGTTCAAAAAAACAAGATTTTGTAAATCCGATGGGAGCAAATCTCATCTA-TTTTTTTTTCAAGACTTAGACTTGGACCATAACACAGATATCTATTTAGTATAATATGGTATAACATGCGGCTTCCTTCAAAAAAAAAAAACATAAATGAAAAAAGGTTCTTATGCAGGCGTAAATAGGCTATATGAGTAAATAAGCTTTTTGAAAAAAAAAAATCGAGATTGGGGCGGATGCCTAAAATTGAAATAAAAGTAAAGCTAATGTATCTATATGTGTGTAAATAGGCTATATGTGTGTAAGTGTAAATAGGAGATTATATGAAGGGACTTCTCTTATTTTAGATCTAACAAATTCAATGAATTCCTCCCTAAGATTTACATCAGAATAGTGCGAGTTGATAAAAGTTACTTTGGAAACAAAAAAAGTCAAATTCATTTGGGCTAGTCTCCCACTTCCAATAAAATGCAACTGGATCTAGTATGAGTTGGCGATCAGAACGTATATGGATAGAACTTATAGCGGGATCTCGAAAAACAAGTAATTTTTTCTGGGCCTTTATACTTTTTTTAGGTTCCTTGGGTTTTTTATTGGTTGGAATTTCCAGTTATCTTGGCAGAAATTTAATATCTTTATTTCCGTATCAGCAAATCATTTTTTTCCCACAAGGGATGGTGATGTCTTTCTATGGCATTGCCGGTCTATTTATTAGCTCTTATTTGTGGTGCACAATTTCATGGAATGTAGGTAGTGGCTATGATCGATTTGATAGAATAGAAGGAATAGTGTGTATTTTTCGTTGGGGATTTCCTGGAAAAAATCGTCGCATCTTACTCCGATTCCTTATGAAAGATATTCAGTCTATCAGAATAGAAGTTAAAGAGGGTATTTATGCTCGGCGTGTCCTTTATATGGAAATCAGAGGGCAGGGGGCCATTCCTTTGACTCGTACTGATGAGAATTTGACTCCACGAGAAATTGAGCAAAAAGCGGCTGAATTGGCCTATTTCTTGCGTGTACCGATTGAAGTATTTTGATTAGATACAGATAGATCATATCTTGTAAATTATCTCCCCCTTTTTTTGTCAATTGACGTTTCTTTTTATCTGTGCTCCTTAATGAGCGTTGGACCACTTCGAATGATAACTTTTCTCTGTTTTATTTGGCTTTTGCCAATCATTTTTGATCATCACAATATTCTTTCAGAAATCTATCTCACTTATTCCTGGGGAATATAGGCAGTTGACCCATTTTATTTTCAAAATATTTTCTATTTTGATAGAAAGGAATTCTTTCATCTCGAAATCCGAATTGGAAGTGGCTCTTTCGGGCATTCATCGAAAAGAAGGAATTGCTTCAAATTTGAGCAATTGAGATATCTGGAAAGAATAGGAATTTTTTGTTTTTTCATTCGTCTTTCTTAGGCCATTTCTGTATTCTTTCTAAATTCAAGAACTAACCACTGATTCACATATAAACAAATAAAAAAGGACTAGCTTCATAGGTTCGAAGGGTCCGAAGCCTTGTAATAGAACTTATGCTTGATAGAAATATTCGATCATATAGAGTCGACGAATGGGATCGGTTCATTAAAAATTCACAGACAACAAAATGAAAAAAAAAACATTTATTCCCCTTCTATATCTTATATCTATAACCTTTTTGCCCTGGTGTATCTCTTTTTCATTTAATAAAAGTCTGGAATCTTGGATTATTAATTGGTGGAATACTAATAAATATGAAACTTTTTTAAATGATATTCAAGAAAAGGATATTCTAAAAAAATTTATAGAATTAGAGGAACTATTACTCTTAGACGAAATAATAAAAGAATACCCCGAAACGCATCTACAAAAGTTTCCTATCGAAGTCCACAAAGAAACGATCCAATTGCTCAAGATGCATAATGAGCAGCGTATCCATACGATTTTGCACTTCTCGACAAATATAATCTGTTTCGTTATTCTAAGTGTTTATTCTATTCTAGGTAATGAAGAACTTATTATTCTTAATTCTTGGGTTCAAGAATTCCTATATAACTTAAGTGACACAATAAAAGCTTTTTCTATTCTTTTATTAACCGATTTATGTATAGGATTCCATTCACCCCACGGTTGGGAATTAATGATTGGCTCTGTCTACAAAGATTTTGGATTTGCTCATAATGATCAAATTATATCTGGTCTTGTTTCCACTTTTCCAGTCATTATTGATACAATTTTGAAATATTGGATTTTCCGTTATTTAAATCGTGTATCTCCGTCACTAGTAGTGATTTATCATTCAATGAATGACTGAAAAACGGTCCACCGATCAAATTAGAATGTTTGGTATTTTGTACATAAACAAAACATTCAAAATCTTACTTTTTTTATATAGTAATTTTTTCGATATATTCAAAAGATTCTGATTTTTCTTCTATTTTAGAAAAATTTTTCAGTAAATATCAGCATCGTGGATAGGGAACTTTACTAGTAACCTACCTAATTTTA-----------TTGTAGAAATTTTCGGGATCAACGTTGGATCATGCAAACTAGAAGGACCCTTTCTTGGATAAAGGAAGAGATTACCCGCTCCATTTCCGTATCGCTCATGATATATATAATAACTCAGGTATCCATTTCAAAAGCATATCCCATTTTTGCACAGCAGGGTTATGAAAATCCACGCGAAGCAACTGGCCGTATTGTATGCGCCAATTGTCATTTAGCTAATAAGCCCGTGGATATTGAGGTTCCACAAGCGGTACTTCCTGATACTGTATTTGAAGCAGTTGTTCGAATTCCTTATGATATGCAACTGAAACAAGTTCTTGCTAATGGCAAAAAAGGAACTTTAAATGTAGGAGCTGTCCTTATTTTACCCGAGGGGTTTGAATTAGCCCCTCCCGATCGTATTTCGCCAGAGATGAAAGAAAAGATAGGTAATCTGTCTTTTCAGACCTATCGCCCCACTAAAAAAAATATTCTTGTGATTGGTCCTGTTCCTGGTCAGAAATATAGTGAAATCACCTTTCCTATTCTTTCCCCGAACCCTGCTACTAAGAAGAATATTCACTTCTTAAAATATCCCATATACGTAGGAGGAAACAGGGGAAGGGGGCAGATTTATCCCGACGGGAGCAAGAGTAACAATACGGTTTATAATGCTACAGCAGCAGGTATAGTAAGCAAAATTCTACGAAAAGAAAAAGGGGGTTACGAAATAACCATAACAGATCCGTCAGAGGGACGTCAAGTGATTGATATTATACCTCCAGGACCAGAACTTCTTGTTTCAGAAGACGAATCCATCAAACTTGATCAACCATTAACGAGTAATCCTAATGTGGGTGGATTTGGTCAGGGAGGTGCGGAAATAGTACTTCAAGACCCATTACGTGTTCAAGGCCTTTTGTGTTTCTTGGCATCTGTTATTTTGGCACAAATCTTTTTAGTTCTTAAAAAGAAACAGTTTGAGAAGGTTCAATTGTCCGAAATGAATTTCTAGATCTATGGATTTATCACCAGCAAGTTCTTAAAAAGAACACAATTTTTTATTTTTGTTGGCAATTATGTATGATCAAATTGTGACAAGCCTTTTTCTTTTGTTTATATTTTTTTTATACCAGATTTTGGGAATTACTTGTACCGCATTTCGAGTCATAGTCATAGTATGGATATTGGTAAAAAGGCTATTTTACCTTATCCCTTCTTTTTGTCTTTTTTAATCTAAATGAAGCGGTCTGATTCTGTTACTATTGTCAGATGTCATAGAATGTATCACTTTTCTATTCGCATAGAATCAAATTCGACTAGATACTAAATTCTTAGTCGTCGGCACAAGAAAGGAATTTTCTTGTGTCGAAATAATAATGATTCTTGATCTCATTTGTCAAAGATTCCTATTCTTAGTTTCTATCTATTTTTTCCAGGTTTATCATAATATCCCTTTCAATTTGAATTTTATATGTATCCATTTTTTTATTACGTATATTAAAACCTAGTGGACAAAGAAAAAAGAAAGGGAAAATTTTTGAGCAAATAGAACTTCGAACTTCTAAAAAAATTGAAACTTTGATGAGATACTAAAAAAAAATAGAGTAAGGTTCTATTAGTATAGAAAAATTGGCATGCTATCGGATCGACCGAAACAAAATATATAACATAAATTAAATAGTATGATTATGCCATTCAAGAGAAGGAAATCTAGTAATTACTTCTTTCTTATAACTTTGAAAGTAGTGATAGATACTGTCGAGGAACAACTGTTCTGAGTCAATTAATGAAGTTACTTTTTCAAAAGCACCATCCAGAAAAAATTGGATGGAGTTTTTTGAAATATTTGAAATATGAGAGAGCTCAACGGGAACCCCGCCCGTTTTTTCTCTCTTTGTTTTGATTTGAGGGGGTTCGTTGAACTCTTACGCTTTCATGTCTACACCGCAGTTTATCCAATTATTACAGGGACGAACCCAATCCGGAATATGAACCATAAAAGAAAATGCCTATTAAACCAATCACAGGAATACCAGTTACAGTACCTATTATCCAAAGAGGAATCCTTCCAGTAGTATCGGCCATTTCTCTCACTTTCCTCCACATTTAATCAAGTGATCATGCTAGAGACCTAAACAGTCATAGGTAATTATGAGATGATATCCTTCCGATGGGGTAAGAGAATTCCTACCCTTATTTATTATTCTACTATTCTCTTTAGCTTCTATTAATTGAAGAAATAATTAGAAAATAAAACAGCAAGTACAAAAATGAGTAATAATCCCCAGTAGAGACTGGTACGATTCAATTCAACATTTTGTTCATTCGGGTTTGATTGTGTCATAGTTCTATAATAAATTCGAATTAGGTTTATCGTTGGATGAACTGCATTGCCGATATTGACCCCAAAAAAGAAACGGTAGGTACAGCTAATCCGTGAACAGCCAACCATCGTACTGTAAAAATTGGATAGGTTCGATCTATGGTCATTTGGGCCTCCTAAAAAGATCTACTAAATTCATCGAGTTGTTCCAAAGGATCAAAACGGCCAGTTATTAATGGAATTCCTTGTCGGCTCTCTGTAAAATATTCATTTGGGCGAGGGCTTCCAAAGACATCGTAAGCTAAACCCGTGCTTACGAATAACCAACCTGCAATGAATAGGGAAGGTATAGTAATGCTATGAATGACCCAATATCGAATACTGGTAATAATATCAGCAAACGAACGTTCTCCTGTGCTTCCAGACATGCTGAGCTCCATATATTCTTGTACAGTCAAAGGGGGATCCATTTTGTAAACGATTGGATCAGTAAATGAAAATTTACTGGGATTCCATCCTTGTGAGATCGTCAATATTGTACCAAGGGTTTCATTAAAGTATACCAAATCAGTATAGCTATCCTTCTTCTGACGCAGCAATGCAACTTCAATCAGTATCGAAACGAAGCCCTAGATAATTTCTTTCTTCTTTTCTTTTTCTTGTCGCTATAGAACCGTGTATGGAAAATTTGAATTCGACAGGTTGCTTTCTAATCTAATAATCTAATAATAATTCATAAATTGAAATCCTTTTTTTTTCATTTTAAAGGAATTGGTTAGTCGTTCAGTACCAAGAACCGGCAATAGAAAGTATTCGATGAAAGAAGGAGACGAGAACAACGAAAAAATAATTGTAATAATCAATATTCCTGATGTACGCATTCTTGTAGTAGATCAAAATGTTTTAGATGATGAATGGATTTCTTTTTCTACTTATACTACTCTATTTTTGTTAGTGCCATCTATAGATAATAATATATAATTATCATGATTGATAAATAATTGATAAATTCAAAACTTTCAATTGAACGTATTCATTTAATATTGGTATGTATTTTTGTTTATTCTTGTATCTTTCAAAAAATGGAACTTTAGGGAAGTACTTTACAACCATATGATATGTATAAAAAAGTTTATTTAGTTTTTTCATGCCTACTATAACTAGTTATTTCGGTTTTCTACTAGTGGCTTTAACTATAACCTCAGTTTTATTTATTGGTATGAGTAGGATACGACTTATTTGAAATGAATTGAATGAACAATTCATAAAAAAATATTTTTTTTGCAAGATTCCATCTCTAGTTCGTGTCAATTTCCAATTCTTGGTTATTGAGATTTATGGACAATATGGAGTAATATTGAAGGATAGATATTACCTCCCTTTTCTCTTTAAACAAAAATTGAAATGATTGAAGTTTTTCTATTTGGAATCGTCTTAGGTCTAATTCCTATTACTTTAGCTGGATTATTTGTAACTGCATATTTACAATACAGACGTGGTGATCAGTTGGACTTTTGATTAATTAACATCGTGCCTTTTTTGACCTCCTTCTTTCTTTAATCCGCAGGAGGTCAAATCAGAGTAGATTGTTGTTCCATTTTTCTGTATAATTTTGACCTAACAAAACAGATTCACGCTCTGTAGGATTTGAACCTACGACATTAGGTTTTGGAGACCTACGTTCTACCGAACTGAACTAAGAGCGCTTTTTTTTATGACAAAGAATATAAGACTGTAAGGAAAAAGATTCTTTTTTTAACTCCAATACATCTTGAATGCCTATATTATCCTATTCTATAGCATAATATAGAATAGGATAAAAATGAAAGATTAGGTATGTCCAATTTTAATTGATCTCAATTGATCCCTCGTTGTTGCTTAGAGACGAAGTAATAGGTAGGGATGACAGGATTTGAACCCGTGACATTTTGTACCCAAAACAAACGCGCTACCAAGCTGCGCTACATCCCTTTCAATTGGTCTACAATGTCATTGTAGAGAATCCATGTATTGTTTTCCACATACTTATTTCATTTTCTCCACCGGTATACACAACTTATCTTGCTATTTCTTCTTTTTGG------------TCTCATATCATATATTAATAATAAACATATGAAAAAAAAAAAGTATATGAAACCCGCCTTCGTGAATGTTTGGGCGGAAGCGGACTATTTCTTAAGAAGAGGAAGATCTTATCTATCAAATCGTTGTACATTTCTATTTGAATTATGGATTCCTCCCACATACAAAACGAATGCAAGTGGTCTTTAATTACATAAACCTTAGATCATGTATGTATTATACAATAAACAATTTTTATTACACTAAAGAAGGAGGATTCAAAA-TGCGAGATCTCAAAACATATCTATCCGCGGCACCGGTAATAAGTACTATATGGTTCGGTTCTTTAGCAGGTCTATTGATAGAGATCAATCGTTTTTTCCCAGATGCGTTGACATTCCCCTTTTTTTCATTCTAGTTATTTACACGAGAGGGTG-AAAAAAAAAGATTAGAGATAGAATTCAAAATCTGTGACTACTCCCCCCTTCCTCTTTTCTCTTTTTTTTAATTCCTTTTTTTTTAGGATAAGTTAGAAAAGAGAAAGAATAAGTGGGTTCAAACTTAGTGAAACTTGGACTTGGGTCCTGTCTTCAAGTAAATTAACTTTAATCAAATTAAAATTAAGAGAACAGAAGTTAAAGTTAAAATATGGTTAGCGCAACAGTATCATACAAGATGATTAAATGAAATACTGTCCTGCAATTCTAATCTAAACTTCTAATCAAAATAGAGTTTAAAATCATTGTATTACTTATTATTTTTTAATATATTGTTTGCAACAATAAAATTTCGCGAAATTTTATTTCGAGTTAGCAACTTCTATTTTTTCCTTCCTTTCTTCTTCCTTTTGGATCGAAAAAAAGAGAGGAGTTGATTGGATAAAAAATCCAAAGGAGGAGGTTCATGGCCAAGGGTAAAGATGCCCGAGTAAGGGTTATTTTAGAATGTACCGGTTGTAGTGTTAATAATAAATCAACAGGCATTTCCAGATATATTACTCAAAAGAATCGACACAATACGCCTAGTCGATTGGAATTGAGAAAATTTTGTCCCTATTGTTACAAACATATGATTCACGGGGAAATAAAAAAATAAGTGGAACCGACCACCTACGCGTCACCTTTACAAAGAAGATGAAAAATAACATATTAACATATAATATGTTAATAGTTAATATATATTTATTATATATAAAATATATATAAATTAAAATAAAAATCCTATTTTTTAATTCTAAATCATTATCATTTTTGACCCAATCGAACGAAATAGGATTTTCGAAATAAGGAAAATAAACAAATCATGGATAAATCTAAGCGGCTTTTTCTTAAGTCAAAGCGATCTTTTCGTAGGCGTTTGCCCCCGATCCAATCGGGGGAGCGAATTGATTATAGAAACATGAGTTTAATTAGTCGATTTATTAGTCAACAAGGAAAAATATTATCTAGACGGGTGAATAGATTGACTTTAAAACAACAACGATTAATTACTATTGCTATAAAACAAGCTCGTATTTTATCTTCGTTACCTTTTCTTAGTAATGAAAAACAATTTGAAAAAGGCGAGTTGGCCGTTAAAATGACTGGTCTTAGAACCAGAAAAAGATAGGCTTACTCTTCAATTGAATCAAAATTAGAATCCGAACTTAAACGTAGATTGAAGGTTTTGTTCGAAAAATTCGAAAACCCAGATTTGATTGTTGTAAGAAAAAACGAATTTGGGAAGAAGAAATCTTTTTTTTTTTATTGAATGTTTTTGTTCAATTTCACTACTTGATCATATTATGATCATATTTGATCATATTTTATCATACTAATTTCTATTCTATCCTCTCAGAATTCATTCTCCATCGAATTCCATGTAAATCATTCCGATGGATTCTTTTCAATCTCCTTATTTTTATTTTATAATGTCATTGCAAATCATATAAAGACAATTCCTATTTAATATAGCTATTTGCGCCAGTATTTTACGATTAAGAAGCAATTGTTTCTTGTATAGATTTTTTATTAATCTACTATAACTATAGGATGCCTTATTCTCACGAATTACTGCATTTATCCGAGTAATCCACAAACGACGAAAATCTCTTTTTTGCCTATCTCTATCCCGATGGGCCGAAAGTAAAGCTCTTATTTTTTGTTGGATAATAGTTCGAGTAAGTCTTGAATGAGCTCCGCGAAAACTTGATGTGAATAAACGAATTTTTGTTCTACGCCTTCGAGCTATATATCCTCGTCTAATTCTGGTCATTGACTAAACGAAACTTTGATGAATAACTAATTGATTTCCTTTCTTTCAGTTATTCTTGTCCCCTTAATAACAAAACGGAATCCTCCAATGTATAAAATAATAATTCCAACGGCTTTTGCTACTATAACCTTCCCAACCACAA-TTTTTTTTTCTTTTTTTTTTCTAGGCATTGTCGCCTAGAAAAAAAATTGTATTGATACTAAAAGTATTAAATAAAAAAATAGTAAATAAAATAGTAAATATAAATAGAAATGGATAAATAAATCGTGGGTTCCATCGTTTCTATGGTTACTTATTAAACGGTGAGGTCTTCTCTATACACCGGAGCCCCTTCCTTCATTGATTTTTTTAATCAATTAATCAATGTTATTATTAACTTGTACAGTTCACACTCTTTGGCTCTACTCATGAATTCTCTAGTAATAGGTCTTTCACAACGAAATTTATCTATACAGTAACGGTATTTAATTCTGAAGATTAGCTGATTAGCTGACCTTGTTAGTCCGTTCTTACAAGAATAGGGGTATAATTTTTCGGCCTTTTAATTTAAATAAGATTTTCCCTGCTTAAGGTATAATCATTTACTACCAATAGGGAATTCTTTATCATTTTAAATGAAAATTTGAGGTGATTGAATTTCCACCAATAGAAAACATAAATTTAATACACAATAACAATAGAAGGATATAATAGATCTTTTTTTTTTAGATAGTGAAGTTTCTATCCTATCCATCTGTACTGATCATGGATAGGGGAAAAAACGGTTTCCTTTCTTTTGTCCTAACCCACGATCTGAACGAGTCGCACATACACCCTAGTACATGTTCCTCGCCGCTGAGGACATCCCCCAAGAGCGGGGGATTTGGTGACATTTCTGATTGGCTGTCTTGTGTTTCTAATAAGTTGTTTAATAGTTGGCATATTGAATTGTATGCATAATGGGCTGGTTTAGATCGATCCTAACCGGAAGATTATGAATTATTTCTAATAATATTAATAGAAGATTAATAGAATATTAAACCCGAGTAATAAAATCTCAAATTGTTTGTGCAATTTGTGTGAAATTACTGTTATTTTTTATGAAACTGCTACAAGATCAACAATTCCATAAGCTTGGGCTTCTGTTGCTGACATAAAAACATCCCTTTCCATGTCTTCGGATACGACCCATAAGGGTTTGCCCGTTCTTAATGCATAAACCCGTGTGAGGATTTCGCGCAGTTTCAGTAGTTCTTCTGCTTCCAGGACAAATTCTCCTGTTTGTGCCTCATAAAAACCGGAAATAGGTTGATGGATCATTACCCTGATGATATAAGATAATCAAAGATTATTCTATCCCGAATCATAAGGCGACGAAAAGATATAAAGAATAATAAGAAAAAAGCTAGAATTGAACAACCGTACAGGCATTGTTTGCGGATTGCATACGGCTTCAGACTGGAATTCACTTTTATCTTTCATCGAAGAAAAATATAGAGTCTACGAGGCTCAGATTGGTAAATGATCCAATAACCGCCCTTCCCTTGGGAGTAGTTAAAAAATACTACGGTGGCTCCGTTGCTTTATTTCATCGGTGATTTAGCAATCCCAAAGTTTCTTTTTTTTTTCAAATAAAAAAATACTGAAAAAAGAATAAAATTTTTTTTTTTCGTACTCTTTCATAACTCATAACATAAATAGTGTTAAGAGCCCCTCGATGTGAAAACAAAAAGGTTTGTAACGCTGAAAAAGAACCCCGATAGAAAAGATAAAATCGGAAATCCCCTTACTATCTCATACTATTCTTTCGATACAGAATCAAATATTAAATTACAAAAAACAAGAAAAAAATTTCTTATATCGAATTCGAAATGCCATGCTATTATTACTTAATATTCATATTTCCTATGGCGAAGGCATAGTTTTCTTTGTTCTTTCAAAAAAAAAACTCATTGGCGCCAAGCGTGCGGGAATGCTAGACGTTTAGTAATTTTTCCTCCGACCAGGATAAAAGATCCCATTGAAGCGGCCAATCCCATACATACTGTCTGTACATCTGGTCGCACAAATTGCATAGTATCATAGATAGCTATTCCAGGTATTACCCATCCGCCAGGAGAGTTTATAAACAAATACAAATCTTTAGTTTCACTCTCCATACTGAGATATACCATAAGACCAATAAGTTGATTTGAGATCTCGCTATCAACATCTTGACCTAAAAAAAGTAATCTCTCTCGATAAAGTCGATTGATTAGGATAAAATTCTATCCCCTAGAAACCGTACATGCATCTTTTGCTGCATACGGTTCAACAAAAGTCGCGAAAAAAAAAAATCAATGTGTAGCTTCCAGTTCTCCTGTTTTTGATAGTGAGTACTTTCTAACTTCTCTTCTAATGAAGGGGTTGTTCTTCCA-TTTTTTTTTTAAAGAAAGAGAGGTTTTGACCCGTTTACCTATATGTTTACCTATATATAATTCATTAAATTAAACTTATCAAACTAATCTCTCATTGATGTATTCTTTCATCGAGATCTAATTCAAATCACGATGACATTTTCTTGTTCCTGAATGGGTTTCTTTAATTCTTCTTTAGGTTTGTGCTCTACTCCGTGTAAAGATCTGTCCGAATTTGGATTTGCCCGTATAGGGCAAATGTCCCCAAGACTCCGTCTTTTTGTTACAACTTC--TTTTTTTTTCAATTGATAGGACGGTTTCCGCCACAAATATTTGACGTATTCGGCATATTATTCGATTGATTATGAGTAGCGATTGTAAACTACTCCTATTTCTATTTATTTCTATTTATTTATATTTATAAATAAATAAGTAGTAATGATATATATTAATAATTGGTTTTTTATAAACGGAGCCTGGATACTTCATTTTTTTGGGCCAACCAAGCTAACCATAAATTATTCTAATTGATAATATTAATCTGGATACCCCCAAAGCATAGATCAACTTCACGCTCCAAATTTTGGATAATTTAATCAATCTTTCTTGGGTGAAACAGAGGATCTCTCGATCGGGGGAGAGAACGGGAAAATCCCGTATGACCCAATATATCTGACAAGTCGCACTATACGTCAATCCAAATTGAATCGTCTTCCCCAGGATTTCTAAAAGGCACTTTTGGAACACCAATAGGCATTAAATGAAAGCAAAAAAATAAGTACTATATTTCACTTTGATGTGAAAGCGTAACAATGAATTTCTTGTCTTAATAATATTGGCCTTTATCATATGTTATGTGTGGATTCGGTAAGTTCATAAAAATAAAGGGAGACAAAGTAATAAAGTAAAATTCTTACTAATAACCCCCTTGAATAATAAACAAATCTGTATGCAGTCGTTCATAGAAAATGGGGTCAATCCCCCATTGCGTATTGGTGCTTATTGGGTATAGAATAGATCTGCTTCTCCGTATTTCTACAAACAGAATTGTTACATTGTTTGTTATTAAAAGAATAGAAAAAAAAATAATAATCCTTTCTCAGAGATAATCCAATGAAAAAAAGGGGGGGTCCATAACATAGTTTTTTTCCAGTGCAATAAAGTTACATAGTATCTATTTTTCGTTGATAAAGGGGTATTTCTATGGGTTTGCCTTGGTATCGTGTTCATACTGTCGTATTGAATGATCCCGGTCGTTTGCTGTCTGTCCATATAATGCATACAGCTTTGGTTGCTGGTTGGGCCGGTTCGATGGCTCTATATGAATTAGCCGTTTTTGATCCCTCTGACCCTGTTCTTGATCCAATGTGGAGACAGGGTATGTTCGTTATACCCTTCATGACTCGTTTAGGAATAACCAATTCATGGGGTGGTTGGAGTATCACAGGAGGAACTATAACAAATCCGGGTATTTGGAGTTATGAAGGTGTGGCTGGGGCGCATATTGTCTTTTCGGGCTTGTGCTTCTTGGCAGCTATCTGGCATTGGGTATATTGGGATCTAGAAATCTTTTGTGATGAACGTACCGGAAAACCCTCTTTGGATTTGCCCAAGATCTTTGGAATTCATTTATTTCTATCAGGGTTGGCTTGTTTTGGGTTTGGCGCTTTTCATGTAACCGGATTGTATGGTCCTGGAATATGGGTGTCTGATCCTTATGGACTAACCGGAAAAGTACAATCTGTAAATCCAGCGTGGGGTGTGGAAGGTTTTGATCCTTTTGTTCCGGGAGGAATAGCTTCTCATCATATTGCAGCGGGGACGTTGGGCATATTAGCGGGCCTATTTCATCTTAGTGTCCGTCCGCCTCAACGTCTATACAAAGGATTACGTATGGGAAATATTGAAACCGTCCTTTCCAGCAGTATCGCTGCTGTCTTTTTTGCAGCTTTTGTTGTTGCTGGAACCATGTGGTATGGTTCAGCCACTACCCCCATTGAATTATTTGGTCCGACTCGTTATCAATGGGATCAAGGATACTTCCAGCAAGAAATATATCGAAGAGTTGGCGCTGGGCTAGCCGAAAATCAAAGTTTATCCGAAGCTTGGTCTAAAATTCCTGAAAAATTGGCTTTTTATGATTATATCGGTAATAATCCGGCAAAAGGCGGATTGTTCAGAGCAGGAGCAATGGACAACGGGGATGGAATAGCTGTTGGGTGGTTAGGTCATCCTATCTTTAGAAATAAAGAAGGGCGTGAACTTTTTGTACGTCGTATGCCTACTTTTTTTGAAACATTTCCAGTTGTTTTGGTAGACGGAGACGGAATTGTTAGAGCCGATGTTCCTTTTCGAAGGGCAGAATCGAAGTATAGTGTCGAACAAGTAGGTGTAACTGTTGAGTTTTATGGTGGCGAACTTAATGGAGTTCGTTATAGTGACCCTGCTACTGTGAAAAAATATGCTAGACGTGCTCAATTGGGTGAAATTTTTGAATTAGATCGTTCTACTTTGAAATCTGATGGTGTTTTTCGTAGTAGTCCAAGGGGTTGGTTTACTTTTGGACATGCTTCGTTTGCTCTTCTCTTCTTCTTTGGACACATTTGGCATGGTGCTCGTACCTTGTTCAGAGATGTTTTTGCCGGCATTGATCCAGATTTAGACGCTCAAGTGGAATTTGGAGCATTCCAAAAATTGGGAGATCCAACTACAAGAAGACAAGTAGTCTGAATTTAATTTTTGGAATTTGACTATGGGGTACTGGAAACATCTTGATTTGAATCGTCGTCTTTTCCTTGAATCTTGCTCTCGGGGGACGATCCCTAATAAACAGATATGGAAGTTATAATTGTAAACCACGATCGAATCTATGGAAGCATTGGTTTATACATTCCTCTTAGTCTCGACTCTAGGAATAATTTTTTTCGCTATCTTTTTTCGAGAACCGCCTAAAGTTCCAACTAAAAAGATGAAATGATTTTTTATTATCTTAGTTGAAGTAAAGAGCCTCCCAATATTGGGAGGCTCTTTACTTCAACTAGTCCCCATGTTCCTCGAATGGATCTCTTAATTTTTGAGAGGGTTGCCCAAAAGCAGTATATAAGGCGTACCCGGTAAAACTTACAAGTAAACCAGATATAGAGATAGCGACCAGGGTTGCTGTTTCCATTATTATAGAATTTCAAGACCATAATGGGTCTATGATAAGATCATTTATTTACAACGGAATGGTATACAAAGTCAACAGATCTCAATTAATACAGAATAGGATTTATGGCTACACAAAATGTTGAGAGTAGTTCTAGATTTGGTCCAAGACGAACTATTGTAGGGGATTTATTGAAACCATTGAATTCGGAATATGGTAAAGTAGCTCCTGGATGGGGAACTACTCCTTTGATGGGTATCGCAATGGCTCTATTTGCGATATTCCTATCTATTATTTTAGAGATTTATAATTCTTCCGTTTTACTAGATGGAATTTCAATGAATTAGATGTACAAGGACCGCTAAGTCCTAGCTTTTCAATACAAAGTGAAGCGTTTTGGTCTGAGATTTTTTTTAGTCCATTCTATTCTATTTTGGTAGTTCGATCGTGAAATTTTTCTTTCTTTCTGTATTTTTGGAATATGAGTGTGCGACTTGTTATAATGGATCCTATTGATAGTACAGAGAATGGACCTGTCATCTTGATATAGATTGTTTTTTACCTCGTCAGATATTTATTCTAGTATCTGAAGCACGGAATATATGAAATCGATTACGAAGTATTAGAACTATGATTCATACTTAATGTTCAGGTCCTGCGACCCGACTCAAAAATCAATTTCAATTCAAAGAGTTAGTTTCAATTCAAAGAGCTAGAAGGTATAAATTCAAAGATTTTTCTTCTTTCAAACTCTTTGTCTATGCTTTTTTGATCAAAGCCCTTCTTTGGATTTTTAGTTACTATATTTCTTTAACTCATTGAATAAGTGATGATACAACGATTCTTACTCAGGGAATCTTAGGTTTAGTTTGAAGGGTTTATTGAATCATCGTGGGTCTAGCATGAATCTGAGGTTTCTTTCAATCGAGTTTAGGATCTTAACAAGAAAATTCCTATCAATAATAAAGACAACAACAGTAAGGCTGCATTACATACAAATCAAAATACCAAAAAAAATAGAGAATATAGAAGATTCAAGAGGCCTGTAAAGAGCAACACTAAGAGATCAAAGAGCCAACTTGAAATTTTGGCATTATAACCACAAGAAAGAGTTGCCGGATTAGTGTTTTTTCGTATCGTAATCTTCAGCGAAGATTGTTGAATCATAGAATTAAGAAGTTTTTATTACACATATCCGTTTCAACTAATATTTTGGTGTTTCTGTTTGAGCTGTACGAGATGAAATTCTCATATATGGTTCTCAGAGGGGGAGTCTCCCCGGTTTACCTATCTCAATAAAGTCTATGATTGGTTCGAAGAACGCCTCGAGATTCAGGCGATTGCAGATGATATAACTAGTAAATACGTTCCCCCTCATGTCAACATATTTTATTGTTTAGGAGGAATTACGCTTACTTGTTTTTTAGTACAAGTAGCTACGGGGTTTGCTATGACTTTTTACTATCGTCCGACCGTTACTGAGGCTTTTGCTTCTGTTCAATACATAATGACTGAAGCTAACTTTGGTTGGTTAATTCGATCAGTTCATCGATGGTCGGCAAGTATGATGGTCCTAATGATGATCCTGCACGTATTTCGTGTGTATCTCACCGGTGGCTTTAAAAAACCTCGTGAATTGACTTGGATTACAGGTGTGGTTCTTGCTGTATTGACCGCATCTTTTGGCGTAACTGGGTATTCTTTACCCTGGGACCAAATAGGTTATTGGGCAGTCAAAATTGTAACAGGTGTGCCGGAAGCTATTCCTGTAATAGGATCGCCTTTGGTGGAGTTATTACGTGGAAGTGCTAGTGTAGGACAATCTACTTTGACTCGTTTTTATAGTTTACATACGTTTGTATTACCTCTTCTTACTTCCGTATTTATGTTAATGCACTTTTCAATGATACGTAAGCAAGGCATTTCTGGTCCTTTATAGAGAATATAGATCATAGATCATAGATAGTTGTAATCAATCATTAATCGTTTTGGGGAGGAAGATATAGTATTTCATTGCTATAAATATGGATTATAAAAAAAATAAGCCATGTATTTGGATATTTTCCTTCAACTCCAAAAAAAAAAAATTGAATTTTTTTTATTTGACATGAATAGTTGAAGCGAATTCTCCTAAGATAAAAATGGATTATGGGAGTGTGTGACTTGGACTATTGATTTAGCCGTGCAGATATATGCTTTTATCCGCCACATTTGAATTCACAATCAAATGTGTCTTTGTTCCAACAACTGCGAAAGCCTCATACAATACAGAGGGTAGGCTGGTTCGCTCGAAGAGAATCTTTTCTATGATCAGACCCCAATCATGTTGTGCATGAAGAGGCTCCGTAAAATCCAGTCGAATAAGTGATGTGGTAGAATCCATATTCTATTTTAGCTATTTTACCTAATACTTAGTTTTACAGATTTCATTTACTTAATACTTTTTTTAATAGTATGGAAATGCAGCCATTTCCTTTGCATCGACTCGATTTACGATACTATCGGAGTGAAACAAGGGATCTACAGAATGCCAGAGGCTAAACTATATTAGTAACAAGTAAATCCTTTGTATGTAAAAAGTCTCGATATTTTTTGGAGATGGAGATAAACCAATCAAAAGGTCTGAGACGGCCCAAAAAGCAGATCCCCTTTGTAGGCATACTTGGGTATTGAGCATTTACCTGTAAGAACCGAATTCTTTGCAATGGATGATTGCAACTCTGGAAAAAAAAATCTAGTCAACTTTTTATTACATAAAATTATTACATAAAATCATTCATCTATGTGTAGATATGGATAACATATGGATTTTATAACATCTAGACATATATATATTTTATAGGGATGCTTTTGGTTCGTTTGATTATTGCTCGAGCTGGATGATGAAAAATTATCATGTCCGGCTCTTTCGGAGGATGGATCTATGAATTCACCTATCCCAATAACAAAAAAACCTGACTTGAATGATCCTGTATTAAGAGCTAAATTGGCTAAAGGAATGGGTCATAATTATTACGGAGAACCCGCATGGCCCAACGATCTTCTATATATTTTTCCAGTAGTAATCTTAGGTACTATTGCATGTAATGTAGGATTAGCGGTTCTAGAACCATCAATGATTGGTGAACCTGCAGATCCATTTGCAACTCCTTTGGAAATATTACCTGAATGGTATTTCTTTCCCGTATTTCAAATACTTCGTACAGTACCCAATAAGTTATTGGGTGTTCTTTTAATGATTTCAGTACCTGCGGGATTATTAACAGTACCCTTTTTGGAGAATGTTAATAAATTCCAAAACCCATTTCGTCGTCCAGTCGCGACAACCGTCTTTTTGATTGGTACCGTAGTGGCCCTTTGGCTAGGTATTGGAGCAACATTACCTATTGATAAATCTTTAACTTTAGGTCTTTTTCAAATTGATTCAATTATAAAATATCACGACATGCGTATCTAGGGAATAGTCACTTCAAAGTGAATTCTCCCTAGATAAACAATCTATTCAATGTTAAAAAAATCAATGTTAAATAAAGGCGCAAATAAATCCATTGGATTTAAAATGGATTCTTTGGTAAATCAATTGCGAAATGCTTTTCCCTTTCTAGAATGTCTAATATATGTTTTACGTCGTTTATGCGAAAATGTTCCATTTTCATAAGATCGTCTTGGCTCTTATTCAAAAGGTCCAATAATGTATGTATATTGGACCTTTTCAGGGAATTATAGATCTTCGGAGTCAATTCTAATTGGTCAATAAAAATGTATTTCAATGCGAGTTCTTTTTTATTTTTCCTTAGTTTAAATTTAGCCAATCTATCATGAAAAGTAAAAATAGGTAAAGTAACCTTGTGCTGATTTTTTTCTAAATGCGCGTTTTCTTCTTCTGCATGTAGAAAAAGAATAAATAAATCAATTAAAGTTCGAGAGGCTTCATGAAGTGCTTCTTTAGGAGTTAAACTTCCATTTGTCCATATTTCCAGAAAAAGTATCTCTTGCTTTTCATTCCCGTTTCCATAAGAATGAACACTATGATTTGCATTTTTAACAGGCATGAATACAGCATCTAGAGGATAACTTTCCTCTTGAAAATTATTTGGCGGTTTTAGACGATAGCCGCGACTCCTCTCGATTTGTAATTCAATACGCAAATCAATAGGTTCGGTTAGCTTAGCTATATGCTGTTTATTATCAATGATTTCCACAGCAGGTGGTAGGATGATGTCTTGAGCAGTTACATACGCAGGGCCTTTGACACAAATAGATGCGTTACGAGTTCCATACAAATTACTTCTCAATACAATTTCTTTTAAATTCATTAAAATTTCATGTACTGATTCTTGAATACCTGCTATAGTAGAAAATTCGTGTGCTATTTTTTGAGATTTTGATTTTGCACATGTGATACATGTTCCTTCTATTTCTCCAAGCAAAGCTCTTCGCATCGCAATGCCTATTGTGTCGGCTTGACCTTTCATAAGTGGAGACAGAATAAAACGTCCATAATAAAGACGCTTACTGGTGGCTCTTGATTCAACACACTTCCACTGTAGTGTCCGAGTAGATATTGTTACTTTCTCTCGAACCATAATAATTTTATTGTTTTTTTTTTGATCAAATGATTGAATTATTTATTTCTCTTGAAATCTCTTCAATGTTTCTTTTTACACGCGTCTTTTTTTCGGGGCTCTGCAGCCATTATGTGGCATAGGAGTTACATCCCGGACGAAACTTAATAGTATACCACTTCTGCGAATAGCTCTTAATGCTGCATCTCTTCCGAGACCAGGACCTTTTATCATAACTTCTGCTCGTTGCATACCTTGATCCACTACTGTTCGAATAGCAATTCCTGCTGCAGTTTGAGCAGCAAATGGGGTCCCTCTTCTTGTGCCTCTGAACCCACAAGTGCCAGCGGAGGACCAAGAGATTACTCGACCCCGGACATCTGTAACGGTCACAATAGTATTGTTGAAACTTGCTTGAACATGGATAACTCCTTTTTGTATTTTACGTGGATTCCTACGTGAAGCACTACGTCCATTCCTGCGTAAACCAATTCTTGGTAAGGGTTTTGGCATATTTTATCATCTCATAAATATAAGTCATAGGTTTATGGATATATCCATTTTGTGTCAAAATAGATCTTTTTATTTTTATTTGTACATTGGATCCTTTAGAGAGTTCCCATTTACAAAGATTATCCTTGTCTTTGTTTATGTCTGGGATTGGAGCAAATTACTATAATTCGTCCCCGTCTCCGTATCAGTCGACATTTTTCACAAATTTTACGAACAGAAGCTCTTATTTTCATATTTGTCATTCCTTAATTTTGAATATACATACTTTTTTTTGAAGAAAATAAGTTTCTTTCAATTTTGAAATCTTGAATTGTATCCCTATGAAAATGAAAGGAATTTTGAAGTTCCAAAAAACTATCTAATCATTCGAATCTTTCTTGCGGAGTCTGTAAATTAGACACCGTCTGGTTGAATCAGAATTACTTACTTCCATTTTGACTCTATCCCCCGGTAATATATGTATAACGTCGGGTCTTTCTCGAAACATAACCTAAAATTGGGTCTTTATTATCTAAATGAATCTGGGAACATACCATTAGAAAGTGATTTAGTAATTTAACCTTCTCGAATCCTCTTTTCTTCTTTCATTCCATCTAAAAGCCTCTTGAAGTATCAACTAATGTAGGAGGAATGCTATTATAAACCTGCTCCTTCCCTCTTTTTTTTTCACAAATAGAAAGCCCGGATACAATTTTGAAAAGATTACCATATATAACACAAGATTTCTCCACCGATTCTTTCTAGTCGAGCTTCTCGGTCTGTCATTATACCCCGAGAAGTAGAAAGAATTACAACCCCCATCCCGCCCAAAACTTTAGGAATTTGTTGATAGTTAGAATAGATTCGTAAACCGGGTCGACTGATCCGTTTTAAATTTAGACTTGTTTTATATGGTCCTTTTCTATTCCTTCTATGCCGTAGAGTTAAAACAAAAAAATTTTTGTTGCCTTCCCGGTGTTTCCTCACGTTTTCAATAAAACCCTCTCGTAAAAGTATTTTAATAATGTGTTCCGTGGTGTTAGTAGATCTTATTCGAAGGCTTCCTTTTCTATCCATGTCAGCATTTCGTATAGAGGTTATTATGTCAGCAATAGTGTCCCTACCCATGATAAACTAAAATTATTGTTGCCCCCTAATTTGGATATAATTAACATACTCATTTTTTTTTT-CTTTTTTTTTTTTATGAAAGAATTTGATTTTTATTTTTATTTAAGGTATATGCGTGAAACACAATCTATTAATTAATTTGAATTAAATCCAGTTCATTCAACTATTATAACTATATTACAGTCTAATCTTAAATGTTATCTTTCGTCTTATATTTTATATTATATGCTTTATCTTATAATACTTCAGGTGCTAATGAAACTACTTTAGTAAAATTTAACTGTCTCAATTCTCGGGCAATCGCACCAAAAATTCGAGTTCCTTTTGGATTTCCTTCTTGATCAATAACAACTGCAGCATTGTCATCATATTGTATTATCATACCGTTGTCGCGTTTGAGTTCTTTACAGGTACGTACAATTACAGCTCTGATCACTTCTGATCTTTCTAGGGGTGAATTTGGTACTGCTTCTTTGATTACAGCAACAATAACGTCACCGATATGAACATATCGGCGATTACTAGTTCCTAGGATTCGAATGCACATCAATTCTCGGGCTCCGCTGTTATCTGCTATATTCAAATGGGTCTGAGATTGGATCATATCATTTTGTTATTTCAATGCAAAGCAAAGG--AAAAAAAAAAGAAATATTATTTGTTCAAAAAAAAAAAGAAACTTGCGATTTTTTTTTTCATCTCCAAGACCCTTTTAGTTTAATTCTATATTTCTATCCCGAAATAATGAATTGAGTTCGTATAGGCATTTTTGACGCTGCTATTGAAATAGCCTTTCTGGCTATATTTTCTGCTACTCCGCTCATTTCATAAAGTATTCTTCCTGGTTTAACAACAGCTACCCAATACTCGGGAGATCCTTTCCCCGAACCCATACGTGTTTCCGTGGGTCTTACAGTAATAGGTTTGTCGGGAAAAATACGTACCCATATTTTTACACCGCGGCGCGCATTTCGTGTCATTGCCCGACGCCCTGCTTCTATTTGTCGAGATGTAATCCAAGCGGGTTCAAGTGCTTGAAGAGCATATTTACCGAAAGAAATATGATTACCTCGATAAGATATTCCTTTCATCCTTCCTCTATGTTGTTTACGGAATCTGGTTCTTTTGGGGTTATAGTTGATGGTTGTTTCTCAATTCCATCTCTACTGCAAAACCGGACATGAGAGTTTCTTCTCATCCAGCTCCTCGCGAATGAAATTATTAAAAAATGAAATGATTAAAAAAAATATACATTTTAAAAAAATATACATAGAGTTGATGAATAGTATACTGAATGGTGGGATCTTTTCAGATTTCATCTAAATTATTTATTGTTATTGGAAATTTGTATATTTTATTTTTAGTTTTATTTAGTTTTAGTTAAAAAACTAACTAACTATAGTATAAAGTTTTGGTTTTTTTTTTGTATTATTATTTAGTATATTTATTATGATATCAGATCGTTTAACAATAACATAAAAATCTTCGCGGGCGAATATTTACTCTTTCAATGTTTACTTCATTTGTAAGGTTAACCCATTAACTCTCAGAATAAATGGATTGTTTCCTGGTGCATTTCGCCATCCCCCCTAATGAATCATTAAGATTCATTTTCAATAGGATCTTATGTATTCACAGGTTCCGTCGTTCCCATCACTTCTCGATTACTGGTTAGGTCTTAATTCTACAATGGAGCCCTAATGAAAATTCTTCTTGAGTCAATCTTCTCAGTCTTTCTTGACTTGAGGCTCTTGATTTTTTTTCTATGAATATGAACAGATTCATTTAATTATAGATCAATCGGTAGTGATGCTTTATTACATTGGCTTTTATATGAGATGACTCATAGACCTTACATATTGGTATTGGAATTTTATATCATTGATATTTTTTTTCTCTCTTTCTCTCACCTTTCCATTTATCTGCAAAATTGTAATTTTGCTTTCCAATTCACGATCTAATTCATTTAGCTTTTCTTTATGTAAAAAAAAGATTTGAATTGCTACAATAGATATGATTAATATATCATATTTTGCTTCTTTTCTTTGGATCTAGATAATGCGAAGGGATGAGTTGGTTATTCATTCTATACTTATTAGTTCATAATTAGGGATCAGTCCATTTTTTTTTTAATCCTTACCTTAAAAAACCAACGAGTCGCACACTAAGCATAACAATTCTATCAAATTCTTAATCTAATTTTTTATTTTATTCAACCCTATAGAATTAGAATTGCTTTTTTTGTTCAATCAAAACAAAAAAAAAGAATGAAAGAGGTTGTCATTTTTTGTTCTTTCAATGGATCGAACATAAAGGATCGAACATAAAGACAAGGGTCTACTATTCCTCGTTTCCAAATGTCCAAATTTTTATGCCTAATACCCCATAAATCGTTATAACTCGATAGGAACAATACTCAATTTTAGCTCGAATGGTTTGGAGAGGAACTCTACCTTCTCTAATCCATTCAACGCGTGCAATTTCTTTTCCGTCAAGACGCCCCGCAATTTTTATTTGAATTCCTTTTGTATCGGCCTGTTCGGTCAATTCAATAGCTTTTTTCATTGCTTTGCGAAACGAGACTCTATTCTTTAATTGTCCGGTTATAAATTCTGCAAGAATATTAGGGTGCCTGTACGGCTTTTTAATTCTTTTAATAGAAATGTTGAGCTTTTGTTTCCCACAATTAAGTTCTTTTTGTATATTTAGCTCTAATTCTTCGAGTTTTTTACTTTTAGGTTTAGCTTCTATTAATAATTTAGGGAATCCCATATATATTATAACCTGAATCACATCAATTCGTTTTTGAATCTTTATACGTGAAATTCCCTCAACACCAGAAGAAACTTTCATATCTTTTTGTACATAATTCTTGATACAGTTTCTTATTTTTTGATCTTCTTGTAGATCCTCAGAATAATTTTTTGGTTGTGCAAACCAAAGAGAATGATGACTTTGGGTTGTACCAAGTCTGAAACCAAGTGGATTTATTTTTTGTCCCATAATCCCTCACTACTATAGATATCATGACATGTCATATCCGTGGATTTTTTTTTTTTTTTCTTTATCCCCCCTGATTTTTTTAAGCATATGGTATATTCTTCATATTCTTCATATAATTCTTCATATAAGGATGTATTTTTCAGTACAATAGTTATATGACAAGTCGGTCTTTTTATTAGAGAATTGCGCCCTTGAGCCCGAGGTTTTAGTTTTTTCACAGCAGTACCCTCGTTGACTTCGGCTTTACTAATGACTAAACTGGCTTCGTTGAAGCCCATATTGTGACTAGCATTTGCCCCTGCAGAGTAAACTAATTTAAAAATGGGATAAGATGCTTGATAAGGCATGAGCTCGAGTATCATAAGTGTTTCCTCGTAGGAACGCCACCGAATCTGATCAATTATTCTTCGTGCCTTGTGGGCAGACATACATATATGTTGACTTAGAACATATACAGAAGTATATGAGTTTCTCCGTCTCTTCTTTATCATAAGATTCACCTCAAATATAAATAA-----TTATTATTGATGCTTTTATTAACGACGAGATTTATTATCATTTTTTGCATGTCCCCGGAAATTTAGAGTAGGTGAAAATTCTCCCAATTTATGACCCACCATACGATCTATTATATAAATAGGTAAATGTTCCTTTCCATTATGGATAGCAATAGTATGGCCAATCATTGTGGGTATAATGGTAGATGCCCGGGACCGCGTTACTATTATTTCTTTTTCTGCTTTTGTGTTAAGTTTATTTATTTTTCTTAATAAATGATTTGCTACAAAAGGGTTTTTTTTTAGTGAACGTGTCACAGTCAATTTCTCCTA-TTTTTTTTTTTTTTTTTGAAAAGACGAAGAAACAAATTCTATTTTCTCTCCTATTTACTACGGCGACGAAGAATCAAATTCTCACTATATTTATTCCTTTTTCTACTTCTTCTTCCAAGTGCAGGATAACCCCAAGGGGTTGCGGGTTTTTTTCTACCAATTGGGGCCCTCCCTTCACCACCCCCATGGGGATGGTCTACAGGGTTCATAACTACTCCTCTTACTATAGGACGCTTACCTAGCCAACATTTAGATCCGGCTCTACCCAAACTTTTCTGGTTCACCCCAGCATTCCCTACTTGTCCGACTGTTGCTGAGCAGTTTTTGGATATTAAACGAACCTCCCCAGAAGGTAATTTTAATGTGGCCGATTTCCCCTCTTTTGCAATCAGTTTCGCTACAGCACCTGCAGCTCTAGCTAATTGTCCACCCTTTCCAAGTGTGATTTCTATGTTATGTATGGCCGTGCCTAAGGGCATATCGGTTGAAGTAGATTCTTCTTTTTGATCAATCAAAACCTCTTCCCAAACCGTACAAGCTTCTTCCAAAGCATACGGCTTTCTGGGTGTAGATGATGATATCTATACAGATGGATCTTATCTATCATACAATGAAGTAAAGTACTACATGAGTGGATATATAGGAATCCAAATCTGCCGAATCACTCATGTTATGCTCTTCTACATCCTAGGTCTTCCCCTTCCTTCATCTGGCTTATGTTCTTCATGTAGCATTCAGATCGAATGACTCTATGAAATTACGTCGATACTTCCACATATTAGGGGTAACGTAGGAGACATCTCTATTTTTCCCCCGGGGAATCTTTAGAATTCCCACTGCTTAGCTTTCAATTTGTCTCTGACCATCAAATGAAATGTGAATAACCCGTCCTCCTCTCTTTGAAACAAGGGGCGCTTCTGGTTCTGTCGGTGCTTGAAACAATTTTGTCTTCTCCATATTACTATATCTCTAGAGTCAATAATTTTATATGAGGAACTACTGAACTCAATCACTTGCTGCCGTTACTCTTCAGTTTTCTGTTGAGGTCTATCCTGTAGAGGTACTCAAATTGGATCAGTGATCGATTTCTAGGTTTCGTCGTAAACCTAATTGGTTACTTCCAATTACGTAAATCAATAGTTCAAACCGCACTCAAAGGTAGGGCATTTCCCATTTTTATAGGAACTTCTGTACCAGAAATAATGGTATCTCCAATTATAGCCCCTCTGGGATGTAAAATATATCTCTTCTCACCATCCCCATAGTGTATGAGACAAATGTATGCATTTCGATTAGGGTCGTATTCTATGGTTACGATTCTACCATATATGTCTTTTTCATTCCGTCGAAAATCGATTTTACGGTATAGACGCTTATGACCTCCCCCTCTATGCCTTGCGGTAATGATTCCTCTAGCATTACGTCCTTTACCACAACGATGCTGTCCATAGATCAAATTATTTCGTGTATTGGATTTTACTTGACTGTCTACGGCTCCATTGCGTGTGCTCGGGGTAGAAGTTTTGTATAAATATATCGCCATGCTATTAAGTATTTTGATTTAAGTTCTTTTCTTTCTAAGAGGTGGAATAGAATAACCCGGTTGAAGCGTAATGATCATACGTTTGTAATGCATTGTATGTCCCATAATAGGTCTCATTCTTCTACCCTTTCCCGGGAGTCGATGGCTATTCATAGCTATTACCTTAACACCAAAGAAGAGTTCGACCCAATGCTTTATTTCTGTCCTAGTTGATCCTAATTCGACATTAAAAGTATATTGATTTTTCCCCAATAACTGAATACTTTTGTCTGTAAATACTGCATATTTGATTCCATCCATAAATCTATTTTCTTCCCTATGAGTTCTAGTCTCAGTAAGAATGCTAGTTCTTACTGTTCATATGTTATGATATGAATATACCACACCAATTCGTTATGTATGGATGATGAGATTCCATTGATACAGAGCCAATTCCAATAGACTTATTGGAGGGTCCCATTGGCGTGCATCCAGTAGGAATTGAACCTACGAATTCGCCAATTATGAGTTGGGCGCTTTAACCATTCAGCCATGGATGCTTAGCGGGGATCCTCGTACATGGTGAATAACCAAATTCCAATTGAAATGAAATCTTTAGGATAAATCAATGCAATTTAGGAGGAATCAATGAAAGGACATCAATTCAAATCCTGGATTTTCGAATTGAGAGAGATATTGAGAGAGATCAAGAATTCTCACTATTTCTTAGATTCATGGACCCAATTCAATTCAGTGGGATCTTTCATTCACATTTTTTTCCATCAAGAGCGTTTTATAAAACTCTTGGACTCCCGAATTTGGAGTATCCTACTTTCACGCAATTCACAGGGTTCAACAAGCAATCGATATTTCACGATCAAGGGTGTAGTACTATTTGTAGTAGTGGTCCTTATATATCGTATTAACAATCGAAAGATGGTCGAAAGAAAAAATCTCTATTTGACAGGGCTTCTTCCTATACCTATGAATTCCATTGGACCCAGAAATGATACATTGGAAGAATCCTTTGGGTCTTCCAATATCAATAGGTTGATTGTTTCGCTCCTGTATCTTCCAAAAGGAAAAAAGATCTCTGAGAGCTGTTTCCTGGATCCGAAAGAGAGTACTTGGGTTCTTCCAATAACTAAAAAGTGTATCATGTCTGAATCTAACTGGGGTTCGCGGTGGTGGAGGAACTGGATCGGAAAAAAGAAGGATTCTAGTTGGAAGATATCTAATGAAACCGTCGCTGGAATTGAGATCTCATTCAAAGAGAAAGATATCAAATATCTGGAGTTTCTTTTTGTATATTATATGAATGATCCGATCCGCAAGGACCACGATTGGGAGTTGTTTGATCATCTTTCTCCGAGGAAGGGGCGAAACATAATCAACTTGAATTCGGGACAGCTATTCGAAATCTTAGTGAAAGACTGGATTTGTTATCTCATGTTTGCTTTTCGTGAAAAAATACCAATTGAAGTGGAGGGGTTCTTCAAACAACAAGGAGCTGGGTCAACTATTCAATCAAATGATATTGAGCATGTTTCCCATCTCTTCTCGAGAAAGAAGTGGGCTATTTCTTTGCAAAATTGTGCTCAATTTCATATGTGGCAATTCCGCCAAGATCTCTTCGTTAGTTGGGGGAATAATCCGCACGAATCGGATTTTTTGAGGAACATATCGAGAGAGAATTGGATTTGGTTAGACAATGTGTGGTTGGTAAACAAGGATCGGTTTTTTAGCAAGGCACGGAATATATCGTCAAATATTCAATATGATTCCACAAGATCTAGTTTCGTTCAAGGAAGGGATTCTAGCCAATTGAAGGGATCTTCTGATCAATCCAGAGATCATTTCGATTCCATTAGGAATGAGGATTCGGAATATCACACATTGATCAATCAAAGAGAGATTCAACAACTAAAACTAAAAGAAAGATCGATTCTTTGGGATCCTTCCTTTCGTCAAACGGAACGAACAGAGATAGAATCAGACCGATTCCCTAAATGCCTTTCTGGATATTCCTCAATGTCCCGGCTATTCGTGGAAGGTGAGAAGGAGATGAATAATCATCTGCTTCCGGAAGAAATTCTTCAATTTCTTGGGAATCCTACAAGATCCATTCGTTCTTTTTTCTCTGACAGATGGTCAGAACCTCATCTGGGTTCGAATCCTACTGAGAGGTCCACTAGAGATCAGAAATTGTTGAAGAAAGAACAAGATATTTCTTTTGTCCCTTCCAGGCGATCGGAAAATAAAGAAATAGTGAATATATTCAAGATAATTACGTATTTACAAAATACCGTCTCAATTCATCCTATTTCATCAGATCCGGGATGTGATATGGTTCTGAAGGATGAACTGGATATGGACAGTTCCAATAAGATTTCTTTCTTGAACAAAAATCCATTTTTTGATTTATTTCATCTATTCCATGATCGGAACGGGGGGGGATACACGTTACACCACGATTTTGAATCAGAAAAGAGATTTCAAGAAATGGCGGATCTATTCACTCTATCAATAACCGAGCCGGATCTGGTGTATGATAAGGGATTTGCCTTTTTTATTGATTCCTACGGATTGGATCAAAAACAATTCTTGAATGAGGTATTCAACTCCAGGGATGAATCGAAAAAGAAATCTTTATTGGTTCTACCTCCTATTTTTTATGAAGAGAATGAATCTTTTTATCGAAGGATCAGAAAAAGATGGGTCCGGATCTCCTGCGGGAATGATTTGGAAGATCCAAAACAAAAAATAGTGGTATTTGCTAGCAACAACATAATGGAGGCAGTCAATCAATATGGATTGATCCGAAATCTGATTCAAATCCAATATAGCACCTATGGGTACATAAGAAATGTATTGAATCAATTCTTTTTAATGAATAGATCCGATCGCAACTTCGAATATGGAATTCAAAGGGATCAAATAGGAAATGATACTCTGAATCATAGAACTATAATGAAATATACGATTAACCAACATTTATCGAATTTGAAACAGAGTCAGAAGAAATGGTTCGATCCTCTTATTTTTCTTTCTCGAACCGAGAGATCCATGAATTGGGATCCTAATGCATATAGATACAAATGGTCTAATGGGAGCAAGAATTTCCAGGAGCATTTGGAACATTTCATTTCTGAGCAGAAGAGCCTTTTTCAAGTAGTGTTCGATCGATTACGTATTAATCAATATTCGATTGATTGGTCTGAGGTTATCGACAAAAAAGATTTGTCTAAGTCACTTCCTTTCTTTTTGTCCAAGTTACTTCTTTTTTTGTCCAAGTTTCTTCTCTTTTTGTCTAACTCACTTCCTTTTTTCTTTGTGAGTTTCGGGAATATCCCCATTCAAAGGTCCGAGATCCATATCTATGAATTGAAAGGTCCGAATGATCAACTCTGTAATCAGCTGTTAGAACCAATAGGTCTTCAAATCGTTTATTTGAAAAAATGGAAACCCTTCTTATTGGATGATCGTGATACTTCCCAAAAATCGAAATTTTGGATCAATGGAGGAACAATATCACCATTTTTGTTCAATAAGATACAAAAGTGGATGATTGACTCATTCCATACTAGAAATAATCGCAGGAAATCTTTTGATAACACGGATTCCTATTTCTCAATGATATCCCACGATCAAGACAATTGGCTGAATCCCGTAAAACCATTTCATAGAAGTTCATTGATATCTTCTTTTTATAAAGCAAATCGACTTCGATTCTTGAATAATCTACATCACTTCTGCTTCTATTGTAACAAAAGATTCCCTTTTTATGTGGAAAAGGCCCGTATCAAGAATTATGATTTTACGTATGGACAATTCCTCAATATCTTGTTCATTCGCAACAAAATATTCTCTTTGTCTTTGTGCGGCGGTAAAAAAAAACATGCTTTTTTGGAGAGAGATACTATTTCACCAATCGAGTCACAGGTATCTAACATATTCATACCTAATGATTTTCCACGAAGTGGTGACGAAAGGTATAACTTGTACAAATCTTTCCATTTTCCAATTCGATCCGATCCATTCGTTCGTAGAGCTATTTATTCGATCGCAGACATTTCTGGAACACCTCTAACAGAGGGACAAATAGTCAATTTTGAAAGAACTTATTGTCAACCTCTTTCGGATATGAATCTATCTGATTCAGAAGGGAAGAACTTGCATCAGTATCTCAATTTCAATTCAAACATGGGTTTGATTCACACTCCATGTTCTGAGAAAGATTTACCATCCGAAAAGAGGAAAAAACGGAGTCTTTGTCTAAAGAAATGCGTTGAAAAAGGGCAGATGTATAGAACCTTTCAACGAGATAGTGCTTTTTCAACTCTCTCAAAATGGAATCTATTCCAAACATATATGCCATGGTTCCTTACTTCGACAGGGTACAAATATCTAAATTTGATATTTTTAGATACCTTTTCAGACCTATTACCGATACTAAGTAGCAGTCAAAAATTTGTATCCATTTTTCATGATATTATGCATGGATTAGATATATCATGGCGAATTCTTCAGAAAAAATTGTGTCTTCCACAATGGAATCTGATAAGCGAGATTTCGAGTAAGTGTTTACATAATCTTCTTCTGTCCGAAGAAATGATTCATCGAAATAATGAGTCACCATTGATATCGACACATCTGAGATCGCCAAACGTTCGGGAGTTCCTCTATTCAATCCTTTTCCTTCTTCTTGTTGCTGGATATCTCGTTCGTACACATCTTCTCTTTGTTTCCCGAGCCTCTAGTGAGTTACAGACAGAGTTCGAAAAGGTCAAATCTTTGATGATTCCATCATACATGATTGAGTTGCGAAAACTTCTGGATAGGTATCCTACATCTGAACTGAATTCTTTCTGGTTAAAGAATCTCTTTCTAGTTGCTCTGGAACAATTAGGAGATTTTCTAGAAGAAATACGGGGTTCTGCTTCTGGCGTCAACATGCTATGGGGTGGTGGTCCCGCTTATGGGGTCAAATCAATACGTTCTAAGAAGAAATTTTTGAATATCAATCTCATCGATCTCATAAGTATCATACCAAATCCCATCAATCGAATCACTTTTTCGAGAAATACGAGACATCTAAGTCATACAAGTAAAGAGATTTATTCATTGATAAGAAAAAGAAAAAACGTGAACGGTGATTGGATTGATGATAAAATAGAATCCTTGGTCGCGAACAGTGATTCAATTGATGATAAAGAAAGAGAATTCTTGGTTCAGTTCTCCACCTTAACGACAGAAAAAAGGATTGATCAAATTCTATTGAGTCTGACTCATAGTGATCATTTATCAAAGAATGACTCTGGTTATCAAATGATTGAAGAGCCGGGAGCAATTTACTTACGATACTTAGTTGACATTCATAAAAAGTATCTAATGAATTATGAGTTCAATACACCCTGTTTAGCCGAAAGACGGATATTCCTTGCTCATTATCAGACAATCACTTATTCACAAACCTCGTGTGGGGCGAATAGTTTTCATTTCCCATCTCATGGAAAACCCTTTTCGCTCCGCTTAGCCCTATCCCCCTCTAGGGGTATTTTAGTGATAGGTTCTATAGGAACTGGACGATCCTATTTGGTCAAATACCTAGCGACAAACTCCTATGTTCCTTTCATTACAGTATTTCTTAACAAGTTCCTGGATAACAAGCCTAAGGGTTTTCTTATTGATGATAGTGATGATATTGATGTGAGTGACGATCTCGATCGTGACCTTGATACGGAGCTGGAGCTTCTAACTAGGATGAATGCGCTAACTATGGATATGATGCCGGAAATAGACCGATTTTATATCACCCTTCAATTCGAATTAGCAAAAGCAATGTCTCCTTGCATAATATGGATTCCAAACATTCATGATCTGGATGGGAATGAGTCGAATTACTTATCCCTTGGTCTATTAGTGAACTATCTCTCCAGGGATTGTGAAAGATGTTCCACTAGAGATATTCTTGTTATTGCTTCGACTCATATTCCCAAAAAAGTGGATCCCGCTCTAATAGCTCCGAATAAATTAAATACATGCATTAAGATACGAAGGCTTCTTATTCCACAACAACGAAAGCACTTTTTCACTCTTTCATATACTAGGGGATTTCACTTGGAAAAGAAAATGTTCCATACTAATGGATTCGGGTCCATAACCATGGGTTCCAATGTACGAGATCTTGTAGCACTTACCAATGAGGCCCTATCAATTAGTATTACACAGAAGAAATCAATTATAGACACTAATATAATTAGATCTGCTCTTCATAGACAAACTTGGGATTTGCGATCCCAGGTAAGATCGGTTCAGGATCATGGGATCCTTTTCTATCAGATAGGAAGGGCTGTTGCACAAAATGTATTTCTAAGTAATTGCCCCGTAGATCCTATATCTATCTATATGAAGAAGAAATCATGTAATGAAGGGGATTCTTATTTGTACAAATGGTACTTCGAACTTGGAACGAGCATGAAGAAATTGACGATACTTCTTTATCTTTTGAGTTGTTCTGCCGGATTGGTTGCTCAAGACCTTTGGTCTCTACCCGGACCCGATGAAAAAAATGGGATCACTTATTATGGACTTGTTGAAAATGATTCTGATCTAGTTCACGGCCTATTAGAAGTAGAAGGCGCTCTGGTGGGATCCTCACGGACAGAAAAAGATTGCAGTCGGTTTGATAATGATCGAGTGACATTGCTTCTTCGGCCCGAACCAAGGAGTCCCTTAGATATGATGCAAAATGGATCTTGTTCTATCCTTGATCAGAGATTTCTCTATGAAAAATACGAATCGGAGTTTGAAGAAGGGGAAGGAGAAGGGGTCCTCGATCCACAACAGATAGAGGAGGTTTTATTCAATCACATAGTTTGGGCTCCTAGAATATGGCGCCCCTGGGGCTTTCTATTTGATTGTATCGAAAGGCCCAATGAATTGGGATTTCCCTATTGGGCCAGGTCATTTCGGGACAAGCGGATCATTTATGATGAAGAGGATGAGCTTCAAGAGAATGATTCGGAGTTCTTGCAGAGTGGAACCATGCAGTACCAGACAGGAGATAGATCTTCCAAAGAACAAGGCTTTTTTCGAATAAGCCAATTCATTTGGGACCCTGCGGATCCACTCTTTTTCCTATTCAAAGATCCGCCCTTTGTCTCTGTGTTTTCACATCAAGAATTCTTTGCAGATGAAGAGATGTCAAAGGGGCTTCTTACTTCCCAAACCAATCCTCCTACATCTATATATAAACGCTGGTTTATCAAAAATACGCAAGAAAAGCACTTCGAATTGTTGATTCATCGCCAGAAATGGCTTAGAACCAATAGTTCATTATCTAATGGATTTTTCCGTTCTAATACTCTATCCGAGAGTTATCAGTATTTATCAAATCTGTTCCTATCTAACGGAACGCTATTGGATCAAATGACAAAGGCATTGTTGAGAAAAAGATGGCTTTTCCCGGATGAAATTGGATTCATGTAATAGGAGAAAGGTTTCCCATTCCTTAGCCTGAAAGATATGTGGCCATGAAATAGAGATTAAGTGGAACAGAATTGACTGGGTGGTAAAGTCGTGGAAACACCTCTTTCTTCCATATTTTGGACATGGAAGAATATGTTACTGCTGAAACATGGAAGAATTGAAATCTTAGATCAAAACACTATGTATGGATGGTATGAACTGCCTAAACAAGAATTCTTGAACAGCGAGCAACCAGAGCTATTACTCACTACATCAAAAAATTTCCATTAATGAAAGATGTAAATCCATTGGAAAATCAAAAATACGTATGTCGGATGAAATGGTGGTTGTTGCTATCTGCTCCAATAACGAATCATTGGTTTAACTGAATAACTAAATGAATAACTAAATAAAATAGATAGACCCTTCTCTTCGTCTCAGGTCGATGGATCTTCTTGACTGGGCCTAATTCTAATTGTTTTGTTCCGAAGCAAAGATATCCACGGGGCGGTTCGTCCTATTCAGATATTCACGACCAAGAAGTACTGGATTCTCTTTCGGATAGTCCCTGAAAGGAGAAGGAAGGATGGAATGCCAACAGACGCCTATTATTGAATTCACCCGACCCGATAGTACCCATTTTTTTTGGGGACCATCCAGTGCCAAAGTCACTGAATGGGTAAGTCGCCAATCCCTAAAACGGACTATGTAATGTACTTTATCTGTTGGGTGACGGGCGGGCATTTTACCAGAGGTTTCTATTGTATCAATCTACCCTTGTGTAATTCCTGTTGAAGCATATACTCGGGGGTGGTTGCAGGGCGAACGATTTCAAAGCGGACTCCCCATTCATTAGATAGAGAAGATCACCAAGATTTCGTGATCCGCTGCCGAACTTATTCCAATTCCAAGATCTCGGATCGAATCGGTATTGATATACCGATTCGATCCGAGATCTCTTATTGAATTGCTCATTCAATGAGCATTCTCAATATTATGCCTTGAAGAGGACTCGAACCTCCACGCTCTTTAGCACGAGATTTTGAGTCTCGCGTGTCTACCATTTCACCACCAAGGCATCTTGAAAGTGAATCGTATTCCATGAATATGATATCTATCTAGTGTGATGTATGGAATATATGACAAAGGTGGAGTGTTGGAGTATTTCTATTGATCGTTCATGTCATATAGGCCCGAGTCGGACATCCAATTGCTTCGATTTGAATTATCCGGAACATGCCTTATATATATATTATAGCAAAAAAATGGACAATCAAACCCATTTCTCGATTCAATAGACGCCCAAAGAGGTGAATAGAATAGGGTCCCAAATAAGGAGAGATATATATGTAAAAAGCAGGTCCGATTACGCCTATTCCTAATCCTAAATGGAATGTAACGACGGAGGGATCCATATGTAAACATAGTATCTATTTAGCTCGAATGACCCCTTCTCATAATGAGAATGTATATAAGCCTATTCCGGTCTGGTCCGGTATGGAATGAACTTATAATCATGGAATCGACTCGATTATCAGATTATAAGTTCATAACCCTAGCCCATTCCCATTTTGGGCGGAACAGATCTACTAATTCTTTGATTCCAGTTAGTAAGAGGGATCTTGAACTAAGAAATAGGTTCTAGAAGCTAAAAAAGGGTATCTTGAGCAATTTCAATAATCGGGTTCATTGATATTCCTGGTATAGTAGATGCTATTACACATACAATCATACTCAATTCGATGGAATTGTTTGATCTTAAAGGGGATCTTCTATAATTTCGCACGTGAGGGGTTATTTCTTGGTTTCGTCCAGTCATTAATAACTTGATTATTTTTAGATAATAGTAGATAGAAACAACGCTCGTAAGGAGTCCTATTGAAACCAAGAAATATAGGCCTGCCTGCCATCCACACCAGAATAAATGGAGTTTTCCGAAAAAACCTGCTAGTGGAGGAAGACCTCCTAGGGATAAGAGACATAGGGCTAAAGAGAGAGCCAAAAAAGGATCTTTCGTGTATAATCCTGCATAATCTCGAATGTTATCAGTTCCGGTACGTAGACCAAATAATACAATGCAAGCAAAAGTTCCTAGATTCATGGAGATATAGAAGAAGATATAAGTTATCATGCTTGCATATCCACCATTTGAGTCTCCAACAATTATTCCAATAATTACATATCCGATTTGACCTATGGACGAATATGCAAGCATACGTTTCATGCTTGTTTGAGTAATAGCAATGAGATTCCCCACTATCATGCTCAGAATAGCTAGGATTTCCAGAAGAAGATGCCATTCGTTTGATGAGAAATAAAAAGGAATATCGAAAATTCGAGTGGCTGAAGCTGAAGCAGCTACTTTCGAAGTAACAGAAAGAAAAGCAACGACTGGAGTGGGAGAGTCAGAGTCGAAAAGAGGATTCCTCACTTCTTTCTCTCATTCAAAACCGTGCATGAGACTTTCATCTCGCACGGCTCCTAAGTGATAAAAGAAAGAAGAACTCATCTTCTTTCTTTTTTGATTACCTTCCTCGCGTATGTATAAGACCGAATCCATTCGATTTCTAAAAAGGATTACTAATCCTTAACTTTTCGAGGAATCCTTCATCAGTGGTTGTGAATGACCAATTTTTCTCAATCTTTCTGACTTGCTCTTACGGAACCAAGAGGTCGAAAAGATTGAGAAATAGAACCATCTGATTTGATTCGTTCTCAATAGCCATGAGATGATCATCTTAGGGTGATCCTTTTGTCGACGGATGCTCCTATTACACTCGTAGTCTCTGAAGGATGAGAACCAACTATGTAGCATCTACATCGAGAATTTAAATATTGTATACGTCATTAGTCCGATCTTTTGTAGGAGCTACCCGTAATAACGAACTTGCAAAATGAATCTGTTTATCATAAAGAGATTCGTTGTTCCTGACGCTGCTTCACCTTAATTGTTATTTGAACAAGTAAAAGTTATGTCTTGGTCCGAGTGCGGATAGCATTTCTCTTCTGCATGTCCATGGAGTTTTGAAAAATCCAAGCATCTCAGAGATAGATAGAGAAGTAGGAATTTTTCGAACGAACCGCACTCCTTCGTATACGTCAGGAGTCCATTGATGAGAAGGGGCTAGGGAAAGCTTGAACCCAATTCCTACAGTGATGAATATAAGCGCAATTGAAATTCCTGGGGAGTTATACATTTGTGTATTGATAAGACCATTCACTATTTCTTGAAGCTCGATCTCTCCCCCGGACGAACCATATAGCCAAGAGAAACCATGAACCAGAATAGAAGAGCTTGCCCCACCCATGAGTAAATATTTCATAGTAGCCTCATTAGACCGTACATCTTTCTTGGTATATCCAGATAATAGGTAGGAGCATAAACTGAAACATTCTGGAGCTACAAAGATAGTTATTAAATCGTTAGCACCGCATAAAAACATTCCTCCTAGAGTAGCTGTTAATACGAATAAGAGAAACTCTGTTATAGCCATTTCTGTACATTCAATGTACTCTACGGATAGAGGAATACATAGAGTTGAACATAGTAAAATAAGAAATTGAAATATTTCGTTGAAATTGTTCGTTTGGAAATTTCCCGAAAAGCTAATCATAGGTTCTTCTCTCCATCGGAACAATAGGGCCGTTATACTCATTACTAAACTTGTTGAAGAGATGAAATATAACCAAGGTATATCTTTTTGATCAGAAGTTGAATCGATCATCAGAAGAAGAATTAGGCCAAAAATTAGGATACATTCTGGGAAAATAAAACTTCCATCGAAGAGAAGCAAATGAAAGGCTTTCATAAAAATTCTCGTAGAATCGAGAATGAAGTTTTCATTCTGTACATGCCAGATCATGAATTAGTAACTGCATCCAATCTCCAAAAAATCCCAATTGTTTCGAACTTTCTCTTTTTTTTTTTTTGGAATGGAATATTTACGGAATCCCCATAAATAGGATCAAACCTTATTCCATGGTATTTACCTTTTTTTTATTCTTAAGCAAGTCCCCGAGAGGGCTTAATTGATCCATGATTTATGTTTCATCTTTCGTTTCCTTTTCGTTTGTTTCGAGAAATATAGCGATCAATTCCGATTCTTTCTTTTTCTATTGATTCTTTTCCGATCGAGATGTATGGCTCCATGAGTCTATATAGATCCTGTTCATGGATTAACGAAAATGCGCAAAAGCTCTATTTGCCTCTGCCATTCTATGAGTCTCTTCCTTTTTGCGTATGGCATCGCCACTCCCTTTGGCAGCATCCACTAATTCGGAACTTAATTTGAAAGCCATATTTCGGCCCGGACGTTTTCGGGATGCCCCTAATAACCAACGAATGGCAAGTGCTTTTCCTTGTGTGGATCCTATTTCAATGGGAACTTGATGAGTCGATCCGCCTACACGTCTTGCTTTTACTGCTATATCGGGAGTTACTCCACGTATTGCTTGACGTAAAACAGATAGTGGATTTGTTTCTGTCTTTTGTTGAATCTTTTTCATGGCTCGATAGATAATTTGATAAGCCAATGATTTTTTTCCGTGTTTCAGAATACGGTTAACCAACATGTTAACTAATCGATTACGATAAATTGGATCGGATTTTGCAGTTTTTTCTTCTGCAGTACCTCGACGTGACATGAGCGTACAAGGGGTTCTCAAGAATCAGTTTTCCTTTTATAAGGGCTAATAAAATCATTTATTTTGGCTTTTTGACCCCATATTGTAGGGTGGATCTCGAAAGATATGAAAGACCTCCCTCCAAGCCGTACATACGACTTTCATCGAATACGGCTTTCCACAGAATTCTATATGTATCTATGAGATCGAGTATGGAATTCTATTTACTCACTTTAAATTGAGTATCCGTTTCCCTTCTTTTCCTGCTAGGATTGGAAATCCTGTATTTTACATATCCATACGATGGAGTCCTTGGGTTTCCGAAATAGTGTAAAAAGAAGTGCTTTGAATCATTGCTATTTGACTCGGACCTGCTCTAAAAAAGTCGAGGCATTTCGAATTGTTTGTTGACACGGACAAAGTCAAGGAAAACTTCTGAAATTCTTCCAATATTGGACCTTGGACATATAAGAGTTCCGAATCGAATCTCTTTAGTAAAGAAGATCTTTTGTCTCATGGTAGCCTGCTCCAGTCCCCTTACGAAACTTTCGTTATTGGGTTAGCCATACACTTTACATGTTTCTAGCGATTCACATGGCATCATCAAATGATACAAGTCTTGGATAAGAATCTACAACGCACTAGAACGCCCTTGTTGACGATCCTTTACTCCGACAGCATCTAGGGTTCCTCGAACAATGTGATATCTCACACCGGGTAAATCCTTAACCCTTCCCCCTCTTACTAAGACTACAGAATGTTCTTGTAAATTATGGCCAATACCAGGTATATAAGCAGTGATTTCAAATCCCGAGGTTAATCGTACTCTGGCAACTTTACGTAAGGCAGAGTTTGGTTTTTTGGGGGTAATAGTGGAAAAGTTGACAGATAAGTCACCCTTACTGCCACTCTACAGAACCGTACATGAGATTTTCACCTCATACGGCTCCTCGTTCAATTCTTTCGAAGTCATTGGATCCCTTTCCTCGTTCGAGAAGCTCCTCCCTTCATCCACTCCGTCCCCAAGAGTAACTAGGACAAATTGAGTCACGTTTTCATGTTCCAATTGAACACTTTCTTTTTTTGATTATTCTCAAAGGAGAAGATTCTTCTTTTTACCAAACATATGTGGATCCAATCACGATCTTATAATAAGAACAAGAGATCTTTCTCGATCAATCCCTTTGCCCCTCATTCTTCGAGAATCAGAAAGATTTTTTTTTCAAGTTTGAATTTGCTCATTTGGAATCTGGGCTCTTCTACTTCATTTTTATTTATTTCTTTTTTATTCCCTTCCGTCATTCCTTAAGTCCCATAGGTTTGATCCTGTAGAATCTGACCCATTTTCTCATTGAGCGAAGGGTACGAAATAAATCAGATTGATTTTTCGATCAAAAGTACTATGTGAAATCTTCGGTTTTTTCCTCTTTCGCTAGCCCTATCCCATAGGTACAGCCTTTGAATCAATAGAGAATCTTTTCTTCTATATCTGTATGAATCGATATTATTACATTCCAATTCCTTCCCGACACCTCCCAAGGAAAATCCCGAATTGGATCCCAAATTGACGGGTTAGTGTGAGCTTATCCATGCGGTTATGCACTCTTCGAATAGGAATCCATTTTCTGAAAGATCCTGGCTTTCGTGCTTTGGTGGGTCTCCGAGATCCTTTCGACGACTTATGTTGTGTTGAAGGGATATCTATATGATCCGATCGATTGCGTAAAGCACGCGGTAGCAACGGAACCGGCGAAAGTATAAAGAAAAGACAGTTCTTTTCTATTCTATCTATTATATTAGTATTTTCTATTAGTAATAGATTAGTATTAGTTAGTGATCCTGGCTCAGTGAGTCCTTTGTGATGAACTGTTGGCACCAGTCCTACATTTTGTCTCTGTGGACCGAGGAGAAAGGGGCTTAGCGAGAAGAGGATTGTACCATGAGAGAAGCAAGGAGGTCAACCTCTTTCAAATATACAACATGGATTCTAGCAATGCAATGTAGTTGGACTCTCATGTCGATCCGAATGAATCATCCTTTCCACGGAGGTAAATCTTTGCCTGCTAGGCAAGAGGATAGCAAGTTACAAATTCTGTCTCGGTAGGATATATATGTATTTTATTTCTATTACTATGAAATTCATAAATGAAGTAGTTAATAAATGAAATAGTTAATGGTGGGGTTACCATTATCCTTTTTGTAGTGACGAATCTTGTATGTGTTCCTAAGAAAAGGAATTTGTCCATTTTTCGGGGTCTCAAAGGGGCGTGGAAACACATAAGAACTCTTGAATGGAAAAGAGATGTAACTCCAGTTCCTTCGGAAATAGTAAGATCTTTGGCGCAAGAAGAAGGGGTTGATCCGTATCATCTTGACTTGGTTCTGATTTCTCTATTTTTTTAAGAATACCGAGTCGGGGTCTTCTCCTACCCGTATCGAATAGAACATGCTGAGCCAAATCTTCTTCATGTAAAACCTGCTTTATTTAGATCGGGAAAATCATACGCTTTTATGAAACCATGTGCTATGGCTCGAATCCGTAGTCAATCCTATTTCCGATAGGAGCAGTTGACAATTGAATCCAATTTTTCCCATTCTTTTCGTATCCGTAATGGTGCGAAAAGAAGGCCCGACTCCAAGTTGTTCAAAAATAGTGGCGTTGAGTTTCTCGACCCTTTGCCTTAGGATTAGTCAGTTCTATTTCTCGATGGGGGCAAGGGAAGGGATATAACTCAGCGGTAGAGTGTCACCTTGACGTGGTGGAAGTCATCAGTTCGAGCCTGATTATCCCTAAACCCAATGTGAGTTTTTCTATTTTGACTTGCTCCCCCGCCGTCGTGATCGAATGGATAAGAGGCTCGTGGGATTGACGTGAGGGGGTAGGGACGGCTATATTTCTTGGAGCGAACTCTAAGCGAATATGAAGCGCATGGATACAAGTTATGCCTTGAAATGAAAGACAGTTCCGAATCAGCTTTGTCTACGAATAAGGAAGCTATAAGTAATGCAACTAAGAATCTCATGGAGAGTTCGATCCTGGCTCAGGATGAACGCTGGCGGCATGCTTAACACATGCAAGTCGGACGGGAAGTGGTGTTTCCAGTGGCGGACGGGTGAGTAACGCGTAAGAACCTGCCCTTGGGAGGGGAACAACAGCTGGAAACGGCTGCTAATACCCCGTAGGCTGAGGAGCAAAAGGAGGAATCCGCCCGAGGAGGGGCTCGCGTCTGATTAGTTAGTTGGTGAGGCAATAGCTTACCAAGGCGATGATCAGTAGCTGGTCCGAGAGGATGATCAGCCACACTGGGACTGAGACACGGCCCAGACTCCTACGGGAGGCCGCAGTGGGGAATTTTCCGCAATGGGCGAAAGCCTGACGGAGCAATGCCGCGTGGAGGTAGAAGGCCTACGGGTCGTGAACTTCTTTTCCCGGAGAAGAAGCAATGACGGTATCTGGGGAATAAGCATCGGCTAACTCTGTGCCAGCAGCCGCGGTAATACAGAGGATGCAAGCGTTATCCGGAATGATTGGGCGTAAAGCGTCTGTAGGTGGCTTTTTAAGTCCGCCGTCAAATCCCAGGGCTCAACCCTGGACAGGCGGTGGAAACTGCCAAGCTGGAGTACGGTAGGGGCAGAGGGAATTTCCGGTGGAGCGGTGAAATGCGTAGAGATCGGAAAGAACACCAACGGCGAAAGCACTCTGCTGGGCCGACACTGACACTGAGAGACGAAAGCTAGGGGAGCGAATGGGATTAGATACCCCAGTAGTCCTAGCCGTAAACGATGGATACTGGGCGCTGTGCGTATCGACCCGTGCAGTGCTGTAGCTAACGCGTTAAGTATCCCGCCTGGGGAGTACGTTCGCAAGAATGAAACTCAAAGGAATTGACGGGGGCCCGCACAAGCGGTGGAGCATGTGGTTTAATTCGATGCAAAGCGAAGAACCTTACCAGGGCTTGACATGCCGCGAATCCTCTTGAAAGAGAGGGGTGCCTTCGGGAACGCGGACACAGGTGGTGCATGGCTGTCGTCAGCTCGTGCCGTAAGGTGTTGGGTTAAGTCCCGCAACGAGCGCAACCCTCGTGTTTAGTTGCCACCGTTGAGTTTGGAACCCTGAACAGACTGCCGGTGATAAGCCGGAGGAAGGTGAGGATGACGTCAAGTCATCATGCCCCTTATGCCCTGGGCGACACACGTGCTACAATGGCCGGGACAAAGGGTCGCGATCCCGCGAGGGTGAGCTAACTCCAAAAACCCGTCCTCAGTTCGGATTGCAGGCTGCAACTCGCCTGCATGAAGCCGGAATCGCTAGTAATCGCCGGTCAGCCATACGGCGGTGAATTCGTTCCCGGGCCTTGTACACACCGCCCGTCACACTATGGGAGCTGGCCATGCCCGAAGTCGTTACCTTAACCGCAAGGAGGGGGATGCCGAAGGCAGGGCTAGTGACTGGAGTGAAGTCGTAACAAGGTAGCCGTACTGGAAGGTGCGGCTGGATCACCTCCTTTTCAGGGAGAGGTAATGCTTGTTGGGTATTTTGGTTTGACACTGCTTCACACCCAAAAAGAAGGGAGCTACGTATGAGTTAAACTTGTCGACGGAAGTCTTCTTTCGTTTCTCGACGGTGAAGTAAGACCAAGCTCATGAGCTTATTATCCTAGGTCGGAACAAGTTGATAGGATCCCCCTTTTTTTCGCCCCCATGTCGCCACGCGGGAGGGGCATGGGGGCGAAAAAAGGAAAGAGAGGGATGGGGTTTCTCTCGCTTTTGGCATAGCGGGCCCCCGGCGAGAGGCCCGCACGACGGGCTATTAGCTCAGTGGTAGAGCGCGCCCCTGATAATTGCGTCGTTGTGCCTGGGCTGTGAGGGCTCTCAGCCACATGGATAGTTCAATGTGCTCATCAGCGCCTGACCCTGAGATGTGGATCATCCAAGGCACATTAGCATGGCGTACTTCTCCTGTTCGAACCGGGGTTTGAAACCAAACTTCTCCTCAGGAGGATAGATGGGGCGATTCGGGTGAGATCCAATGTAGATCCAACTTTCTATTCACTCGTGGGATCCGGGCGGTCCGGGGGGGACCACCATGGCTCCTCTCTTCTCGAGAATCCATACATCCCTTATCAGTGTATGGACAGCTATCTCTCGAGCACAGGTTTAGGTTCGGCCTCAATGGGAAAATAAAATGGAGCACCTAACAACGTATCTTCACAGACCAAGAACTACGAGATCGCCCCTTTCATTCTGGGGCGACGGAGGGATCGTACCATTCGAGCCTTTTTTTTTCATGCTTTTCCCGGAGGTCTGGAGAAAGCTGCAATCAATAGGATTTTCCTAACCCTCCCTTCCCGAAAGGAAGAACGTGAAATTCTTTTTCCTTTCCGCAGGGACCAGGAGATTGGATCTAGCCGTAAGAAGAATGCTTGGCTGATAAATAACTCACTTCTTGGTCTTCGACCCCCTCAGTCACTACGAACGCCTCCGATCAGTGCAATGGGATGTGTCTATTTATCTATCTCTTGGCTCGAAATGGGAGCAGGTTTGAAAAAGGATCTTAGAGTGTCTAAGGTGGGGCCAGGAGGGTCTCTTAACGCCTTCTTTTTTCTTCTCATCGGAGTTATTTCAAAAAGACTTGCCATGGTAAGGAAGAAGGGGGGAACAAGCACACTTGGAGAGCGCAGTACAACGGAGAGTTGTATGCTGCGTTCGGGAAGGACGAATCGCTCCCGAAAAGGAATCTATTGATTCTCTCCTAATTGGTTGGACCGTAGGTGCGATGATTTACTTCACGGGCGAGGTCTCTGGTTCAAGTCCAGGATGGCCCAGCTGCGCCAAAGAAAAGAATAGAAGAAGCATCTGACTCCTTCATGCATGCTCCACTTGGCTCGGGGGGATATAGCTCAGTTGGTAGAGCTCCGCTCTTGCAATTGGGTCGTTGCGATTACGGGTTGGATGTCTAATTGTCCAGGCGGTAATGATAGTATCTTGTACCTGAACCGGTGGCTCACTCTTTCTAAGTAATGGGGAAGAGGACCGAAACATGCCACTGAAAGACTCTACTGAGACAAAGATGGGCTGTCAAGAACGTAGAGGAGGTAGGATGGGCAGTTGGTCAGATCTAGTATGGATCGTACATGGACGATAGTTGGAGTCGGCGGCTCTCCTAGGGTTCCCTCATCTGGGATCCCTGGGGAAGAGGATCAAGTTGGCCCTTGCGAACAGCTTGATGCACTATCCCCCTTCAACCCCTTAGCGAAATGCGGCAAAAGGAAGGAAAATCCATGGACCGACCCCATCGTCTCCACCCCGTAGGAACTACGAGATCACCCCAAGGACGCCTTCGGCATCCAGGGGTCGCGGACCGACCATAGAACCCTGTTCAATAAGTGGAAGGCATTAGCTGTCCGCTCTCAGGTTGGGCAGTAAGGGTCGGAGAAGGGCAATCACTCATTCTTAAAACCAGCATTCTTAAGACCAAAGAGTGGGGCGGAAGGGGGGAAAGCTCTCCGTTCCTGGGTTTCCTGTAGCTGGATCCTCCGGAACCACAAGAATCCTTAGTTAGAATGGGATTCCAACTCAGCACCTTTTGAGATTTTGAGAAGAGTTGCTCTTTGGAGAGCACAGTACGATGAAAGTTGTAAGCTGTGTTCGGGGGGGAGTTATTGTTTATCGTTGGCCTCTATGGTAGAATCAGTCGGGGGGCCCGAGAGGCGGTGGTTTACCCTGTGGCGGATGTCAGCGGTTCGAGTCCGCTTATCTCCAACTCGTGAACTTAGCCGGTACAAAGCTATACGATAGCACCCAATTTTTCCGATTCGGTAGTTCGATCTATGATTTATCATTCATGGACGTTGATAAGATCCTTCCATTTAGCAGCACCTTAGGATGGCATAGCCTTAAAGTTAAGGGCGAGGTTCAAACGAGGAAAGGCTTACGGTGGATACCTAGGCACCCAGAGACGAGGAAGGGCGTAGTAAGCGACGAAATGCTTCGGGGAGTTGAAAATAAGCGTAGATCCGGAGATTCCCGAATAGGTCAACCTTTCAAACTGCTGCTGAATCCATGGGCAGGCAAGAGACAACCTGGCGAACTGAAACATCTTAGTAACCAGAGGAAAAGAAAGCAAAAGCGATTCCCGTAGTAGCGGCGAGCGAAATGGGAGCAGCCTAAACCGTGAAAACGGGGTTGTGGGAGAGCAATACAAGCGTCGTACTGCTAGGCGAAGCGGTGGAGTGCTGCACCCTAGATGGCGAGAGTCCAGTAGCCGAAAGCATCATTAGCTTATGCTCTGACCCGAGTAGCATGGGGCACGTGGAATCCCGTGTGAATCAGCAAGGACCACCTTGCAAGGCTAAATACTCCTGGGTGACCGATAGCGAAGTAGTACCGTGAGGGAAGGGTGAAAAGAACCCCCATCGGGGAGTGAAATAGAACATGAAACCGTAAGCTCCCAAGCAGTGGGAGGAGCCCGGGGCTCTGACCGCGTGCCTGTTGAAGAATGAGCCGGCGACTCATAGGCAGTGGCTTGGTTAAGGGAACCCACCGGAGCCGTAGCGAAAGCGAGTCTTCATAGGGCAATTGTCACTGCTTATGGACCCGAACCTGGGTGATCTATCCATGACCAGGATGAAGCTTGGGTGAAACTAAGTGGAGGTCCGAACCGACTGATGTTGAAGAATCAGCGGATGAGTTGTGGTTAGGGGTGAAATGCCACTCGAACCCAGAGCTAGCTGGTTCTCCCCGAAATGCGTTGAGGCGCAGCGGTTGACTGGACATCTAGGGGTAAAGCACTGTTTCGGTGCGGGCCGCGAGAGCGGTACCAAATCGAGGCAAACTCTGAATACTAGATATGACCTCAAAATAACAGGGGTCAAGGTCGGCCAGTGAGACGATGGGGGATAAGCTTCATCGTCGAGAGGGAAACAGCCCGGATCACCAGCTAAGGCCCCTAAATGACCGCTCAGTGATAAAGGAGGTAGGGGTGCAGAGACAGCCAGGAGGTTTGCCTAGAAGCAGCCACCCTTGAAAGAGTGCGTAATAGCTCACTGATCGAGCGCTCTTGCGCCGAAGATGAACGGGGCTAAGCGATCTGCCGAAGCTGTGGGATGTAAAAATGCATCGGTAGGGGAGCGTTCCGCCTTAGAGGGAAGCACCCGCGCGAGCAGGGGTGGACGAAGCGGAAGCGAGAATGTCGGCTTGAGTAACGCAAACATTGGTGAGAATCCAATGCCCCGAAAACCTAAGGGTTCCTCCGCAAGGTTCGTCCACGGAGGGTGAGTCAGGGCCTAAGATCAGGCCGAAAGGCGTAGTCGATGGACAACAGGTGAATATTCCTGTACTACCCCTTGTTGGTCCCGAGGGACGGAGGAGGCTAGGTTAGCCGAAAGATGGTTATCGGTTCAAGGACGCACGGTGTCCCTGCTTTTTCAGGGTAAGAAGGGGTAGAGAAAATGCCTCGAGCCAATGTTCGAGTACCAGGCGCTACGGCGTTGAAGTAACCCATGCCATACTCCCAGGAAAAGCTCGAACGACCTTCAACAAAAGGGTACCTGTACCCGAAACCGACACAGGTGGGTAGGTAGAGAATACCTAGGGGCGCGAGACAACTCTCTCTAAGGAACTCGGCAAAATAGCCCCGTAACTTCGGGAGAAGGGGTGCCTCCTCACAAAGGGGGTCGCAGTGACCAGGCCCGGGCGACTGTTTACCAAAAACACAGGTCTCCGCAAAGTCGTAAGACCATGTATGGGGGCTGACGCCTGCCCAGTGCCGGAAGGTCAAGGAAGTTGGTGACCTGATGACAGGGGAGCCGGCGACCGAAGCCCCGGTGAACGGCGGCCGTAACTATAACGGTCCTAAGGTAGCGAAATTCCTTGTCGGGTAAGTTCCGACCCGCACGAAAGGCGTAACGATCTGGGCACTGTCTCGGAGAGAGGCTCGGTGAAATAGACATGTCTGTGAAGATGCGGACTACCTGCACCTGGACAGAAAGACCCTATGAAGCTTCACTGTTCCCTGGGATTGGCTTTGGGCCTTTCCTGCGCAGCTTAGGTGGAAGGCGAAGAAGGCCCCCTTCCGGGGGGGTCCGAGCCATCAGTGAGATACCACTCTGGAAGAGCTAGAATTCTAACCTTGTGTCAGGACCTACGGGCCAAGGGACAGTCTCAGGTAGACAGTTTCTATGGGGCGTAGGCCTCCCAAAAGGTAACGGAGGCGTGCAAAGGTTTCCTCGGGCCGGACGGAGATTGGCCCTCGAGTGCAAAGGCAGAAGGGAGCTTGACTGCAAGACCCACCCGTCGAGCAGGGACGAAAGTCGGCCTTAGTGATCCGACGGTGCCGAGTGGAAGGGCCGTCGCTCAACGGATAAAAGTTACTCTAGGGATAACAGGCTGATCTTCCCCAAGAGCTCACATCGACGGGAAGGTTTGGCACCTCGATGTCGGCTCTTCGCCACCTGGGGCTGTAGTATGTTCCAAGGGTTGGGCTGTTCGCCCATTAAAGCGGTACGTGAGCTGGGTTCAGAACGTCGTGAGACAGTTCGGTCCATATCCGGTGTGGGCGTTAGAGCATTGAGAGGACCTTTCCCTAGTACGAGAGGACCGGGAAGGACGCACCTCTGGTGTACCAGTTATCGTGCCCACGGTAAACGCTGGGTAGCCAAGTGCGGAGCGGATAACTGCTGAAAGCATCTAAGTAGTAAGCCCACCCCAAGATGAGTGCTCTCCTATTCCGACTTCCCCAGAGCCTCCGGTAGCACAGCCGAGACAGCGACGGGTTCTCTGCCCCTGCGAGGATGGAGCGACAGAAGTTTTGAGAATTCAAGAGAAGGTCACGGCGAGACGAGCCGTTTATCATTACGATAGGTGTCAAGTGGAAGTGCAGTGATGTATGCAGCTGAGGCATCCTAACAGACCGGTAGACTTGAACCTTGTTCCTACATGACCCGATCAATTCGATCAGGTACTCGCCATCTATTTTTATTGTTCAACTCTTTGACAACATGAAAAAACCAAAAGCTCTGCCCTCCCTCTCTATCGATCCAAGGGATGGAAGGGCGGAGGCCTTTGGTGTCCCCTCCAGTCAAGAATTGGGGCCTCACAATCACTATCCAATATGTTTTTCTCTCATGCCTTTCTTCGTTCATAGTTCGATATTCTGGTGTCCTAGGCGTAGAGGAACCACACCAATCCATCCCGAACTTGGTGGTTAAACTCTACTGCGGTGAAGATACTGTAGGGGAGGTCCTGCGGAAAAATAGCTCGACGCCAGGATGATAAAAAGCTTAACACCCCTCATTCTTATTACTTTTTCAATATGAAAAAAAATGAAAAGGTCGTCTTATCTTATTCAAAACCCCAATTATGAAATCTCTTCTCTCCCACTTCACACCTCGGAACGCACCGTTCTTATAGAGAGAGAGGCGCTTTCGCATCTTCTTAACCCGAAATGGCTGGGGAGAGGAAAGGTTCCTTTTTTAGGGTACTCCCAGGAACAGATCCAGTGGAGACAGGGTGGGGCCTGTAGCTCAGAGGATTAGAGCACGTGGCTACGAACCACGGTGTCGGGGGTTCGAATCCCTCCTCGCCCACAACCGGCCAAAAAGGGAAGGACCCCTCCCTCTGGAGGTAGGAAAATCATGATCGGGATAGCGGATCCAAGGCTATGGAACTTGGGTGTAGGTCTTGTGTCAAAATAGAATGGCCTCACTTTTTCTTCTTTTTATTTATTCTTTATTTTATACTTTATTTTATATTTATTTTATAGATATATATATCGTTAATGCTTTAATCCGTCGGACCAAATCAGCATATTTTTTTGTTTTACGCCCCGTAACTCTTCCTCAGCCAGGCTTGGGCAGAATAGCAGAGCAAGTATTAGTAGCATAGCAAAAATGTGTTCGTCGTCATTAATATGTTTGCTCGCGGTAATTGTGGCCTCTCGGCAGAATCGATGACTGCATCTTTGATGCACTTGCTAGTACATCTGAAAATTCTTAATTGGCTAGTTGTAAATAGCCCCAGACTATGGAACAAAGGATTATACCGGACTTACCTACACCGAGGTATTGACGGTGATTCTCAAATATCGCAGAACAGAATGTGATATGATGAGATAGAATGCAATAGAAAGAAAGCCACAGGGAACGGGTTACCTACTCTTAACGGTCAAAGCAAACCCTTTCATTCCGAATTCTTTAATTCGGAATGAATCAAATCTCCCCAAGTAGGATTCGAACCTACGACCAGTCAGTTAACAGCCGACCGCTCTACCACTGAGCTACTGAGGAACAACGGGAGATTAGATCTCATAGAGTTCAATTCCCGTTCTTAACCCATGACCAATATGAGCTCGAAGTTTCCTTCGTAACTCCCGAAACTTCTTCGTAGTGTCTTCGTTCCATGCCTCATTTCATAGGGAACCTCAAAGTGGCTCTATTTCATTATATTCCATCCATATCCCAATTCCATTCATTTAATATCCCCTTTCCTTTGGTGTCATTGACATAAGAGATGTCGTTTCTAGTCTATCTGTTTCTATTTCTATATGCTATTTCTATATATATGGAAAGTTTCAAAATCATCATATAATAATCCAGAAATTGCAATAGAAAAGAAAAAGGGGGGTTTGTGATATGATTTTGAAATCTTTTATACTAGGTAATCTAGTATCCTTATGCATGAAGATAATCAATTCGGTCGTTATGGTCGGACTCTATTATGGATTTCTGACCACATTCTCCATGGGGCCCTCTTATCTCTTCCTTCTCCGAGCTCGGGTTAGAGAAGAAGGAACCGAGAAGAAGGTATCAGCAACAACAGGTTTTATTACGGGACAGCTCATGATGTTCATATCGATCTATTATGCGCCTCTGCATCTAGCATTGGGTAGACCTCATACAATAACTGTCCTAGCTCTACCGTATCTTTTGTTTCATTTCTTCTGGAACAATCACAAACACTTTTTTGATTATGGATCTACTACCAGAAATTCAATGCGTAATCTTAGCATTCAATGTGTATTCCTGAATAATCTCATTTTTCAATTATTCAACCATTTCATTTTACCAAGTTCAATGTTAGTCAGATTAGTCAATATTTATATGTTTCGATGCAACAACAAGATGTTATTTGTAACAAGTAGTTTTGTTGGTTGGTTAATTGGTCACATTTTATTCATGAAATGGGTTGAATTGATATTAGTCTGGATACAGCAAAATCATTCTATTAAATCGAATGTACTTATTCGATCTAATAAGTACCTTGTATCAGAATTGATAAATTCTATGGCTCGAATCTTTAGTATTCTCTTATTTATTACCTGTGTCTACTCTTTAGGCAGAATGCCGTCACCCATTTTGACTAAGAAACTGAAAGAAACCTCAGAAAGGGAGGAAGAAACAGATGTAGAAATAGAAAAAACTTCCGAAACAAAAGAGATAGACTATAAAAATAGACAAATTTTTGAAATTTTATATTCTTATGATTTCAAAAATGGTAATCAAAAAAGTAGTAAATTACTAATAATAAAAAAATGAATACATAAAATGAATAGAAAAAGAGATAAGACGAGATGCGACCTCCTCCTATATATTTTATACCTTCTCCTACAAAGAAACTTGTAACTCCGATTCCATTAGTAAGTCCATCAATTACTCGTCTATCAAAAAACTCAGTTAATTGCGTTAATTTTCTTATTCCTCCAGTAAAAAATATTGCATAAAAATCATCTATGTAAGCACGATTATAGGACCAATCATATATAACATTTATTATTTTGTCCCAAAGAATTCTCTTAGGACCTTCTTTAACAAGCGAATTAAGGAAGTTAAAATTTTGTAACGATGAATAAACGGGCTTATATAAATAGGATGCTATAAATATTCCGAAATAAGCTATACTGACTGAGAAAATTGCGTTTGTTACAAATTCATAGACATCCACATAGTTTTTTTGATTTTGATTCAAAGAGGGAGTTAACAATTTTGATAATATAGCCAAATCCATTCCTTCTTGATTGAATTGATTGAAAGAAATTCCTATAGCTCCAATAAACAAAGTAAATAGTACTAAAACAAGTATAGGAAATAATATAGTATTATCCGATTCATAAGGATAGGAGAAAGTACTTTTATTGTCAAAAGATTTAATAGTAATAAAAGGATGCGTCATATTTCTTACATTACCATCAATTTGATATGTCTTCTTCCGAAAAAAAGAAACCCTTTCATCATTCATTGTTAATACACTTAATAAACATAAACAAATTTTTTTTTTTAACATTTTTGATGTTTCTTTACCCCATAGAGATATTCCATAGAATGAGCTATTTTTTTTGCCACTGTAATTTTGAAAATAAACATTTAAATGCCCTTCAAAAGTAAGTAAATATACTCGAAACATATAAAAGGCAGTCAATCCTGCTGTGAACCAAGCTATTATTGCGAAACTAAGTGAATACAACCCAATATCATTAAGAATTTCTTCTTTGGACCAAAAACAGGCAAGGGGTGGAATACCACAAAGAGAGAGGGTTCCTAATAAAAAAGCAGTTTTTGTAATCGGAACATGTTTTGTTAAGCCACCCATAAGAACCATATTTTGACTCTTATCTGGGGAATAACCAACAATAGCTTCCATTAAATGAATAATGGATCCAGATCCTAAAAATAACAATGCTTTTGAATAAGCATGAGTAATCAAATGAAATAAAGCAGCTCGATACGACTCCATACCTAGGGCTAACATTGTATAACCCAATTGAGACATTGTAGAATAGGCTAAACTCCTCTTAATATCTCTTTGAGCAAGCGCTAAAGTCGCTCCTAAGAATACTGTTATTATACCTATCAAAGCTATTAGATTCATTATGTAGGGTATGAGTACGAAAAGAGGTAAGAGTCGAGCTACAAGAAAAATACCCGCCGCTACCATAGTAGCAGCATGGATTAACGCCGAAATAGGAGTGGGTCCCTCCATGGCATCCGGTAACCATACATGAAGAGGAAATTGGGCTGATTTAGCAATTGCACCAGAAAATAATAGGAAAGTACACAAAGTAAGAAATAAAAAATTAACTTCATTGTTAAAAATCAAGTTTTTGAATATTTCGAACAAATCCCGAAAGTCAAAACTGCCCGTTATCCAATAAAGACCTAAAATTCCTAATAATAAACCAAAATCCCCTACACGATTAGTTACAAACGCTTTTTGACAAGCATTCGACGCAATAGGTCGTGTGAACCAAAAGCCTATTAATAGATAAGAACACATTCCAACCAATTCCCAAAAAATATAAATTTGTATCAAATTAGAACTAGTAACTAATCCCAACATTGAAGTATTGAAAAAACTCATATAAGTAAAAAATCTCAAATAGCTTTGATCATGAAACATATAATTGTCACTATAAATAAGAACCAGAATTCCAACTGTAGTAATTAATATTGACAAAATAGAAGTAAGGGGGTCAATCAAGTGTCCGAACTCTAAGGAAAAATCATTATTGATGGTCCAAGACCATACATATTGATAGATAAAAGAAGTATTTATTTGCTGAATAGACAGATCGGTGGAAAAAATCATAATTATACTTAACAATAAAACACTCGGAAAGGCCCACATACGACGAAGTTTTTTTGTTGCTGCAGGAAAAAGTAGGAGTCCCCATCCTATTAACATAGGGACTGAAAGTGTAAGGAAAGGTATGATCCATGAATATTGATGTATATGTTCCATAAAAAAATCGTATTAGTTTAATTAATAATTTAATTCATTTTTTCTTGTTTCTCATTCATCGGTTCTTATTTCTTGTTAAAAAAAGGGGTCAGTCAATAAAATGTCAATAAAATAAAGAAAAAAAAAAAAGATAAAGATATACAAAACTAAAATAAAATTTGCTATTCTTAATTATTCTGAATCTTTACCAAATAATTCACATATTCAAATCAAGAAGTTAGAATTGGTCAAATGATAAAACTAAAATACTAGTGAAAAAAAATACTTAAGAAAATAAAGGATTCACTATTATTAATAGATTTCAAGAATTTAAGAATAATATCTATAGAATATAGAAATATATAGTCTATAAATTATAGCAAAAGTCATCTTATTTTAATAGGAATCATAAAATAAAATGACTTTTAGTGGATCTTTACTGGATCAAAAAAAAAAAAAAAAAGAATTTTTATTTTAGTACCCTTAGTCAGATTCAGAAGCATTAACTAGTGTATTTTGTAACTGATTTATTGGTCTTCATTATCTTTGTAGAAAACAATATAATATTTGCAATTTTACGTTTACATAAGATAAAATGAAAGAATTACGCAAAATTTTTATATAGGACGTCTTTTATAAGATCATATAGTTTTTAACCAATTAATCAATGTTCTCATTCAAATTCACAATTTAAGTTCAATTTGGAGATATTTTATTAAATGTATAAATAGAGTATGCTGAAAAAAGACAGAAATAGAAACAAAAATATGAGCGGACAATCTTTTTCATGAAGAAAGTTTAATTTCAAAATTAAATAAGGAATAGTAAAGAAAGATTTTTGTTTGAACAATAGATGTCTTTCACATCCAATTCTAATAATAAAAAACCTCTTTGTTTTTGAATGGCAGTTCCAAGTACTTCTATATCAAAAAAACGTATTCGAAAAAATATTTGGAAAAGAAAGGGGTATGGGTCAGCGTTGAAAGCTCTTTCATTAGGGAAATCTCTTTCGACCGGTAATTCCAAAAGTTTTTTTTTGCGTGCGACAAATATAAAATCAAATATGGTTATTTATAATATAGAATATATATTTCTAATTGAAAACTAATGTACGATATAAAAATTCAAATCTAAAAAATTTCTATTCTTTAATTTGAATTTTAATGTAATTTAATATAATTAATATTAAATTGACCTTATTTCACTTTTATCGTATGTAGAATAACAATTCTTTTGTCTCCGGAATTCTAAAAATGGTATTTTGTTTTTGACAAAAAAAGAATATAAAAAAGAATATAATAGAAAAATTTTAAATAAAGAGAAGACAGACGGTTTCGCTAGGATATTTTAGCATTTTATTTTTGAGATGGGGATTCTTATTTTCTCCATTGACCTACATGTCACAATTGAAATAATAAATATAAAAACGTTTTCTCTTC-TTTTTTTTTTCTTTTTTTTTATACTAGTGATATTATACTAGTTTAGTAGAAGATAGAAGAGAACAGATCTAAGATCTTTAGTCAAAAAAAATCAATTTTAAATAAAAAGAATGGATTTAATTTAAAACTTGTTTTGTAACTTTCTTAATAATGATGATTCTAAATCACTATATCACATAAACCATTCGTGGCGTTCAATCCAATTAATAAAATAAAAGTTTCTTTTAAATTTAGGTAGATAAAAATATGTCAATTTTAAATGATGTATTTTAGATCATATGCTTGGGCTGGAAGATGGATCAAGATAAAAAGATTTTTTGAAGTAGGGGACAGAACCCGTTCCCTTTTTGGTATATCATATACCAAAATGAATACCTATGCCTAAGTGGGTTGTTAAATCCTAACACAAACAATGAAACCGTAACGATTAAACGATTAATAGAATTAAATGTTTCCATAAACCCCTTGAATGTAGTGTTGAAATTGTAATCCATAAAAAACTACAATACAAAAAACCACGGTTAAGTTAACTGAAATTTGCATACTAAATGATAAGAAGGATTATAATAATAAGTATTAATATGGAAAGATTCCAAATTTAATTACGAATTTTTATTTATTAATCTTGAATTTTTATCCTTCCTAAAATAGAAAAATATTGCATTGAATTGACTCCTTCAAGCTCGACGATTGAATAAAAATAATTTATTATGATTTTGAGCAAGCCGCTATGGTGAAATTGGTAGACACGCTGCTCTTAGGAAGCAGTGCTAGAGCATCTCGGTTCGAGTCCGAGTGGCGGCATAAATTTTTCAATTTCAAATCAAAAAGTTAGAATAAGTCCTATAATGAATTCAATTTCTGCTTTTAATTTCGTATAATATAATTGAGGGACTCTCCCGCCTTTTTAAGAATTTTTATGATATTTTCGACTTTAGAACATATATTAGCTCATATATCTTTTTCGGTCGTTTCAATTGGAATTACAATTCATTTGATAACCTTATTAGTCGATGAATTCATAGGACTATATGATTCATCAGAAAAGGGCATGATAACCACTTTTTTCTGTATAACAGGATTATTAGTCATTCGTTGGATTTATTCGGGACATTTACCATTAAGTGATTTATATGAATCATTAATCTTTCTTTCCTGGGGTTTCTCCATTATTCATATGGTTCCGTATTTTAATTTTAAAAAACATACAAATTATTTAAGTGCAATAATCACCCCAAGTACTTTTTTTGCCCAAGGCTTTGCTACTTCGGGTCTTTTAACCGACACGCATCAATCCGAAAATTTAGTACCAGCTCTTCAATCTCAGTGGTTAATGATGCACGTAAGTATGATGGTATTGGGCTATGTAGCTCTTTTATGTGGATCATTATTATCAGTAGCACTTCTGGTAATTAAATTTCGAAAATTCATAAGAATTTTTGATAAAAGGAATAATTTATTAAATGATTCATTTCCCTTCGGTAAGATCCAATATATGATGGAAAAAAGGAGTGTTTTAAAAAGTACTTCTTTTCTTTTTTCTAGGAATTATTACAAATTTCAATTGATTCAACAATTAGATTATTGGAGTGATCGTATTATTAGTATAGGGTTTCTTTTTTTAACCATAGGTATTCTTTCGGGCGCAGTCTGGGCTAATGAAGCATGGGGATCATATTGGAATTGGGATCCAAAGGAAACTTGGGCATTTATTACTTGGACTATATTCGCGATTTATTTACATATTCGAACAAAGAAAAATTGGGAAGGTTTTAATTCCGCAATTGTCGCCTCTATCGGCTTTCTTATAATTTGGATATGTTATTTTGGGGTTAATTTATTAGGAGTAGGACTACATAGTTATGGTTCATTTACATTAACAGCTAATTGAATTCAAGTAAAGGGTCTGGCGAATATAACTCTAGGACAGCATATAGAAGAAATTTTAGGTAAGCCATTGAGAACTTTTTGAATCACTACAGTAGTTGATTCAAAAAGTTCTCACAAATGCCAAACATATCTGGATCTCGTTACAATGCATTTTTTTTTAATTTAAATTTCATTTTTTTTTTTAATTTAAATTTCATTTTTTTTTTTAACTTAAATTTAAGGGAAGAAAAAAGAAGTTTTTTTATTATATAACAATTTTCATAACAATTTTTTATTTTTTAATTCTATTTTTTAAAATAATAGGATTGCTTTTTGATATTTTGTTTTATTTTTTTTTAGTTATTAGTTATAAAAACTACCTATAAAAATAATTAGATAGAATATCTTCAACCTTGTCGACTGACAATGAAAAAACGAAATCCGGATAAATACCAATACCTATTATTGGCAAAAGGATAGAGATTAAAACAAAGAGCTCTCGTGGACCAGAATCAAAAAAAGAAAAATTTGTGCCATTAAAAAGCTTGTATCCATAGAATATTTGGCGTAACATAGATAATAAATAAATAGGAGTTAATATCATTCCAACTGCCATTCCAAAAGTAATTAGTATTTTTGGCATTAAAAGATATTTTTGACCAGTAATTATTCCAAGAAATACTATCAATTCCGAAAAAAAACCGCTCATGCTTGGTAATGCAAGGGAGGCTAGTGATAAGATACTGAACATCATGAATATTTTTGGCATTGGGTTAGCCATTCCGCCCATTTCGTCAAGATAAAGGAGACGTATTCTATCATAACTCGTTCCTGCCAAGAAAAAAAGGGCAGCGCCAATAAATCCATGTGATATTATTTGTAAAATGGCTCCATTAAGTCCCATATCGCTTATAGAACAAATTCCTATAATTATGAAACCCATATGAGATACAGAAGAATAGGCTATTCTTTTTTTTAAATTTCGTTGACCAGGAGATGTTGAAGCTGCATAGATTATTTGTATTGCGCCTACTATTATCAACCAGGGAGAAAATATAAAATGAGCGTGGGGTAATAATTGCATATTGATTCGAACTAACCCATATGCTCCCATTTTTAATAGGATTCCGGCTAGAAGCATACAAGTACTATAATGTGCTTCCCCATGGGTGTCGGGTAACCATGTATGGAAAGGTATAATCGGTAATTTGACAGCAAAAGCAATAAGAAATCCAATATAGAATATTATTTCTAAAGACACAGGATATGATTGATTTGCTGATGTTTCAAAATTAAATGTTGGTTCATTGGAACCATATAAAGCAATACCCAAAGCTCCCATTAATAAAAAGACAGAACTTCCTGCAGTATACAAAATAAACTTTGTAGCTGAATATAGACGTTTCTTCCCCCCCCATATCGATAGAAGTAGATAAACAGGAATTAATTCTAACTCCCACATGATGAAAAAAAGCAAAAGATCTTGAGAAGAAAATAATCCTATTTGACCACTATACATTGCTAACATCAGAAAATGGAATAATCGGGAATCCCGAGTAACTGGCCGAGCCGCTAAAGTAGCTAAAGTAGTAATAAATCCTGTCAGTAAAGTCGGCCCTAAAGAAAGTCCATCTATTCCCAATCTCCAGTAAAAATCAAAGAAATTGATCCATTTATAATCCTCTGTTAATTGAATTAATGGATCATCCAATTCGAAATAATAAGAGAATGCATAGGTCATTAAAAGAAGTTCGGATATACATATACATATGGTATACCATTTAATTACCTTATTTCCTCGATGAGGGAAAAAAAAAATTAAAGAACCTGCGGATATCGGTAAAACTACAAATAATGTTAACCAAGGAAAAGAATTCGTGGTAAAGACAAGATACACTTGGACCAGAAAAACCCGTATTCGAAATTATAATAAATATATTATGTTTTCGATTACGGGTTTTTGTCGGTAAACAAAAAATCAAATGTATTCAAGTGGTTTTTTTATGGAAAGTATCAATAAGCTAGACCCATACTTCGGGTGGTTTCATGCCATAAATAAACTCGAACACTCAAGAAATCCGTTGGACAGGCGGATTCACATCTCTTACAACCGACACAGTCTTCTGTTCTTGGGGCAGAAGCAATTTGCTTTGCTTTACATCCGTCCCAAGGTATCATTTCTAATACATCGGTGGGGCAGGCTCGTACACATTGAGTACACCCTATACATGTATCATAAATCTTTACTGAATGTGACATTGTATCTAGAATTTTTTTGAATATCATAAATTTGAATTCTCGATCTAGAAAAATTTTAAAGGAATTTGAATTATATATTTAAAGTACTAGATGAC---------------------TCAATGATTTACCAAAAAATATCTATTCAATTGTGGATCGACTCATGAGATAGAACCAAGATACTTTAAATTTTTACGTTTTCTTTCGTAAATATGATTAGATACGTTACATATCATAGCTGCTGATTTGAATTGATGAATATTCTATTTTATCTGATGAATACTACTTATTCAACAAATTCGATTGATTGATACGGGTTGATTTTCTGTTACGATAAATTGACGAAACAATAGCCAGCCCAATAGCTGCTTCAGCGGCTGCGATAGCTATAACAAAAATTGAGAAAATATTTCCTTTTAATTGTCGACTATCAAAAAAATCAGAAAATGTTACAAAATTTATATTAACTGCATTCAGTATAAGTTCAAGACACATAAGGGCTCTAACCATATTTCGACTCGTGATCAATCCATAGATACCGATAGAAAATAAATAGGCACTCAAAACAAGTACATGTTCGAGGATCATTGAGCAACTCCTTATTAATTTCGATTTATTTCAACACGAACAACAATTCAACATCAGCGGATTGGGTTGATTAGAATAAGAATATCACAAGTACAGAACAAAAAAAATCTATTGGTAATAGATTGAATAAAAAAATTTATACATGAATAATCTTCAAATAGAATTAAAGGAAAATGAATGTAATAACATAGACAAAGGTTTTATTTTGATTCCAATTTCTAATTCTAAAGATTTTTTACTGACGAGCCACAACAATCGCACCTATCAAAGCAACTAAAAGAATTATTGAAATAAATTCAAATGAAAGGAAAAAATCTGTTGATAAATGAATTCCAATTTGTTGACCATTACTTATCAACTCTTGCTCTATAATCTGATTTGGTCTTGTAGTCCAAATAATCCCGTACCATGACGTATCTAGAACAATAGTAATTAGTGAAACAAAAATACTTGTACAAACAAAGAGGGTAACCCCACCCCCAACATTCCAAAGATTCAAATCTTTGGAATATTCTGGACCATTCATCACAGCAAATAGAATTAAAACATTTATAGCTCCCACATAAATAAGGAGTTGTGCGGCAGCTACAAAAGGAGAGTTTGATAAAATATAGAATAAAGATATACAAACAAGAACCAATCCTAACGAAAAGGCAGAATAAATTGGATTGGTAACTAATACCACTCCTAGACCTCCTAATATAAGCCCTAAACCCAGAAAGACTAAAAGAAAATCATGTATTGGTCCAAGCAAATCCATTGTACGTAAAATAAGAGATAAAAAAATCTAA-TTTTTTTTCATGACCTTCCGACCAGGAAAAACGATTTTATAATCGGTTCTTAATTGAATTTAACCCCAAGGGGTGTAATTTACTGTAGGTACAACTATTGGCCTAATTTCAGTCTTTCTCGAAAAGGATAATTCGACACTCGAAATTGAAATTTCGAATATTAATAAATCTTCAATACAAATTGAGTCCCGATGTGATTCTCACCAACTAAGCACTCGTACTTTTTATAGTTATTGCTCAAGTAAAATGAAAAAAATACTATTCCACATTTAATAATTGGAAATTGCTTTTTAATCAATCTTTAATCAAAATGGATTTCCCTTTTTTTGAGGCGAATTGAAAACTGTTCGAATTGTATAATCGTCAATTACTAACATAGGTAAACGGCCTAAAGCAATTTGATTATAATTTAATTCGTGACGATCATAAGTAGAAAGCTCATATTCTTCAGTCATTGATAAACAATTTGTTGGACAATACTCAACACAGTTGCCACAAAATATACAGATTCCAAAATCAATACTGTAATTAAACAATCTTTTCTTTCGAATGTCAGTTTCCAATTTCCAATCAACAACCGGTAGGTCTATAGGACATACACGAACACATACTTCACAAGCAATGCATTTATCAAATTCAAAATGAATTCGACCGCGGAAACGTTCCGATGTAATTAATTTTTCATAAGGATATTGAATAGTTATTGGTAAACGATTTGCATGGGATAAGGTAATCATGAAACTTTGACCAATGTACCTCGCAGCTCGGATGGTTTGTTGACTATAATTCATGAACCCAGTTACCATGGGGAGCATATCGTGAATATTTATGAATAGGTTTCTCTTTGTTTCTTTCTATTGTTTCAGACAAGTTGTGAATATAGAAAAGGATTTCTTTAGAGTGCTTATAGTGAAAGGAGTTCAGAGGAGGTTGTTAATAATAGATTACTGAGAGAAATAGGTAAAAGAAATTTCCATCCAAGATTTAATAATTGGTCCATTCTTAATCTAGGTAAAGTCCATCTTGTTGTGATAGGAATGAACAAGAACAAATATGTTTTAACCAATGTAATAAAGATACCAATCATTGTTCCAAAGACCGCACCCACTTTATTTATTTCAAAAAGTTCAGGAACAAATATGTGCGGAATAGAGATATTCCAACCGCCCAAGTAAAGAACTGTTACAAATGATGAAGAAACTAATAAGTTTAGATAGGAAGCAACATAAAATAAACCAAATTTGATACCCGAGTATTCGGTTTGATACCCTGCTACTAACTCTTCTTCTGCTTCTGGTAAATCAAAAGGTAGTCTTTCACATTCTGCTAGGGAAGAAATGAAAAAAAGGATAACCCCTATAGGTTGACGCCACAAATTCCACCCCCAAAAACCATATTTTGATTGTGCTTCAACTATATCAACTGTACTTGAACTGTTAGATAATCATAGTCGGTGATAACATCACTGTTTCCATCGCTATTACAGAACCGTACATGAGATTTTCACCTCATACGGCTCCTCGAAGGACTTAAATAAATCTAAGGGCCGGATCATATTATTTGTCTTGATCTATTTGTTATTTGTAGGATAGATAGGATCAAAATCTATTTAACTTTCCAAAACCAAAATTCGGCCAATAAAATTCTTTCTGTTATAATACTGAAAAAGTACTTTTGAATTGATCTTATCCTTTAAGAATTTATGTTTTTCTTTCTTGAGTAATAACTTTTAATCCTTTAATAAAATACTCCTTATAATGTAAATACTGCTTGTAGAACATAGGTAGTTCAATCTATTTTTGTCGATTACAAAAAGAATTAGGCAGTCCATTAGTTCCCGGATTATGACAAGAATTCGATCTGTATGAATATGGCTATAAACAAGAAAGAATAAAAAAGATCTCTTTTTTTTTTCTATTGTAATTAGATTCATTTTTTTTCCTATTCTTCTTTATGAAAAAAATTTATGAAAAAAAGAAAAAGAAAAGTGAACTTTAAAAGGAAAGGATTCTTTCGTTCCTGATAGTTATTTCTTTAATCGGTGGGCGGCAGCATACTCTAAATCGGAATCATGGGGAGTACTACCTAATCAGTTCTACCAACTTAAAGCCCCCATTAATATTCTTTTTATATTATTATATTATGTATATTGCAGAAATATTCTTTTGGACTATTTTAATAATCTCTATTACTAATCCTTTGTGTATCTTGGTGTTCCTAACCATCCACTCGTTTTTGCTCAATCACCCGTTAGCATTATGGTAATACATAGAAATAATAGTGAAAACTGAATAAGGTTTCTCTTTTGGGCCCGCTTCAAGCCAGGATGACTAATCAACCAATCTTGGGGCAAATAATCTCGTCTTCTTATGTCTATTTCCGGTTTCGTCTTTCACATAGGAAATGAGTCTCAATTTTGTACTACAAATTGAGCAGCAGTTTTCTTTCACTCATATAACTATCTAATTTAGTTCATCAAACAAAATGATAAATAAAAAATGAAAATATCTATTCAATTCATTTCACCTTCTTCCTAAAAAACTAAAAAAAGAAAGGAAAAATAATATAGAAAAGTTTCTGTTTCAACGAATCACACGTAGAGATATGGATAATACACAGAGAGTTAATGGTATTTCATAACTAATTGATTGAGCAGCAGCTCGTAGACCACCTAAAAAGGAATATTTATTATTTGATCCATATCCTGACATAAGAAGTCCAATCGGAGCAATACTTGAAATAGCAATCCATAAAAAAACACCGATATTTAGATTAACTAAAACAAGGTGATAACTAAAAGGAATTACTGAATAGGTTAATAGAGTTGATATGACTGCTATGGACGGCCCGATACTGAATAAATGATTATTCCCTCTAGATGGAAAAAGATTCTCTTTGAAAAGTAGTTTTGTCCCATCTACTAGAGCTTGAAGAACCCCCAAAGGGCCAGCGTATTCAGGTCCAATACGTTGTTGTAGTCCTGCGGATATTACTCTTTCTAACCACACAATTACGAGTATGCCTAGTGTGATTCCAAATACAAGAGTCAAAATAGGAACAAGCATCCATATAATTCCATAAACCTCGTTTAAGGATTCCAATCTGGAAAAAGAATGTATAGCTTGTACTTTTGTTGTATCAATTATCATTTCAACGATCAACTTCTCCCATAATGATATCTATGCTACCTAGTATTGTCATAATATCAGCCAATTTCATTCTTTTAACTAATTGAGGAAGAATTTGCAAATTGATAAAACCCGGCGGGCGAATTTTCCATCTCCAAGGAAACCCGCTCTGATCCCCTATCAGAAAAATACCCAATTCCCCCTTTGGGGCTTCGACTCTTACATAAAGTTCTTGTTTCGGTAATTCAAAAGTAGGAGACATTTTTTTACTAATGAATCGATATTCAAAATCATTCCACTCTAGATCCCTTTCTCTATCAAAACATCGGGTTTCTAAATTCTCATAGGGTCCTCCTGGGATTCCTTCCAGAGCTTGTTGAAGAATTTTTATGGATTCCGTCATTTCACCAATTCGGACTAAATAACGAGCTAATGAATCTCCTTCTTTTTGCCACTGAATTTTCCAATCAAATTCGTCATAAGACTCATAATGATCAACTTTACGAAGATCCCATTGTATTCCGGAAGCTCGTAGCATCGGTCCTGATAAACCCCAATTTATTGCTTCCTCCGGACCAACAATACCTACTCCTTCAACTCGTTCTAAAAAAATAGGATTTCGCGTAATAAGTTTTTTATATTCAGTAACTCCTATTAAAAAATAATCACAGAAATCCAAACATTTATCTATCCATCCATGAGGTAGATCAGCCGCCACTCCGCCGATACGAAAAAAATTATGCATCATTCTCATACCAGTTGCAGCTTCGAATAAATCATATATTAATTCTCTTTCTCTAAAAATATAGAAGAAAGGAGTCTGTGCGCCAATATCTGCCATAAAAGGGCCAAGCCATAAGAGATGAGAGGCTATACGACTTAACTCCAACATAATTATTCGGATATAGCTGGCCCTTTTAGGTACTTGAATATTTCCCAACTGTTCTGGCCCATTTACTGTTATTGCTTCTGTGAACATCGTAGCTAAATAATCCCAACGTGTTACATAAGGCAAATATTGTATAATTGTTCGGTTTTCCGCAATTTTTTCCATTCCTCTGTGTAAATAACCTAAAATTGGTTCACAGTCAATAACATCTTCACCGTCTAGAGTAACGATGAGTCGAAGAACACCATGCATTGATGGGTGGTGAGGGCCCATATTGACTATCATAAGGTCTTCTCTTGTAACTGGTACATTCATAGGGATTTCCTCGATTCGTTCTTCTATGAATTACTGAAAACGAAAATAAATTCATCAAAATTCAAGATCTCATAAATCAAATAATTCAAAAAAGGACTCTTCAAATCAACGAGTTTTTGACTCCCGAATATCCAACTGGTTAATTAATTCTTTATAACGCACTCTATTTTGCTTGGACAAATAAGATAGGAGTCGTTGACGTTTTCCTAGAATTTTCCGTAACCCTCTCTGAGATAAATAGTCTTTTCTATGTAATTCCAAATGTGAAGTAAGGCTTCGTATCTTATTAGTGAAACTTTTTATTTGAAATTCAACAGATCCCGTGTTTTCTTCTTTTTGTTTTTGTGAAATAAATGAAATGAATGAAATTTTTACCATAAAAAAAGCTCCCTTTTCTTATCTTATTCTTATTTTAAGATATTTTTTTTTATTGATCAGTAATAATAAATAATGTAATAAATAATAATGTCAGTTTATTTTATGTTATACACAATAAATAATCTTTCCTTCGGTAGGGATTCCTAATTTTGTCAAATAAAATAGATCATTAAGCAATCCAATTTTTTTATTCGGTTAGAAATAAAAAAAGATGATATATTTCTTCGCTTACAAAAGAAAAAAATTATACCTAAAAGGAAAAAAACTTCCATTTTTCATCTCTAGATACAATTGATATGTGATTGAATTCTATGTATCCGAATGGAATATGGAATATAAACCAACACATGTGTTCATTTTTTTTATACTAGATCAGACATGCTATGAGATATATGAAAGATGTACTCCTACTAAATTTGCAATGGTGGATATATATGTATCTTTACCATACTGAAACGACTGGCATTATTGGTATCAAACCAATAGCGATTTATACAAGCTAAATCTTCTAATCGATAATTGGGCCAAAGAAAAAGCTTTAATTTAATTAGTTTATTTTTAGTTCTATCAAAATGTTTGCTTTTATCCAGAATGTGACCATAGTCTTTTATGTTATTAGCATTGAAAATTTTTGTATTTATATGAATATCATTTCTCTTTTTTGAATTCAACAACATTAAAATTCTCAATTCTCTACGATGTTTAGGGGAGAAAACATTTTCAAGAACAAGTAAATCATAATGATTTTTATCTCTATTTCCAGTTATATTTTGATTTCTTTCAATCGGTGCGGTAAAATTCTTTTTATCAACATAGCTTTTTTCTCTGTATCTTTGATTAATTTGTTGTTTGCTATTATGAACCAATAAAATACCTATGATTTGATACATAAAAAATTGTCCATCATTTTTTACTGACAAAGGAACTGGTTCAATAATCAGGATTCCCTTTTTCATCAATTCTGTAAGAGTTACATTCTTCTGAGTCATTAGAATATCCAGATTCATTTCCCCCCTTTGGATAGAGGATAAAATAATTTCTCGTGGATTGGGTAGTCTAAGCAGGAGACAATATACTTTGATATTATTGATTATTTTTTGATTTAAAGAATCATCCCATCTTAATTGAAATCGTAAATACCTTTTTAGGAAGAAATCGAGTTCTGCTTCCGTATTATTTTTGTATTGCTTTTTCTTTCTACGTTTTTTCATGCCTGATCCCGCATAAGCTTCTTCAATATCCTTTTCTTGATTTGCGAGAACTGATACAAGATACACTTGATCCTCAGATTCTTTTTCTTCTTGATTTCCATTCGCTAATTCAATAGATTTTTTTTCGGTCGATGATATAGATATAAGAGGATCTCCCCTTTTCTTTCTCTTTTCGTTGATTTTTTTATTTTTATGAGCAGTTTCATTTCCATTTGAATTTAAGAGAAGTAATTTGATTGGTATCGACCATGGTTTTATCTTGTAGGTGTTGTAAAGTATTACAAATTTTTTAAAAAACCAAAGTTCAAAATTGAATATGGGGTGATTTAGTATTTCTTCATTCATTCCCATCCAATCAAAAGGCTTTTTTTTTTGATTGGATGAAAGTACTTTTTTTTCATATTTTGGAATCGTAAAAAAAAAAATACCTTTTTTATCAATTTTATCAATTATTTGATACTTATTAGGGCTAGTTTTATTCTTATTTTTTTTTTGTTTCGTTCCGGTATTGATCCAGGAGTCAATATTGACCTTATTTCTAGGACAAAAATAGAGAATTCTCCAATCAAAATATTTTCTAGTTGGGCTTTTATTCATATCGACAATAGCTTTTTCTGTTAGATAATTATTGGTAGGGATATCTTCCAATATATCAAGTAATTTGCTTTTTTCTGTGTTGGAAATCTCTTGTTTATTATTTACTTTTACTTGGAATGGTAATCTATATATAGATGAATCTTTTTTCTCTTCATAATTAATAGATTTATATGATAAAAGATAATATCGATAGTGTTTTTTTAAATTCTCTTTTTGGTTCGGTAATGAGTCTGCTTCAAGATCATTTTGCTTTTCGTAATGAATTAAGTGGTTTTTTTCATATAAGTTCAATTTGTTTAAATTTTTATCTTTATTTTGAACCATATGGTCTTGATTGATCTTATTTCGCCCTTTTTGTGGTATTAATCTAGACCATCTAATCGGAGATAAATCATATTTATATTGGTAATGACTCTTTAACCAGTTTTTCCATTGATTCATTACAGAATTTCGAAAATTTGGATCTTTTAACTTAAAATGAAATAGCCCCTGGGTGGCAAAATAATCTTTTATTTCTTTCTTAAGAAAGAGGGGTGTTCCTTCATATTGAAGGACAGATCTTAACTTATATATGTTAATAACTTGGATTTGTGATAATTTGTAAAGTACGTATGTTTGTGACAAGGAGGATACATCACAAAAAAGCTGTGAATTCTTAGTAAGAACGCTACTATTCTTAATAAGGGACTTTTTTATAATTGAAATAAAGTGAATTGTATTTTCATTTCTTTTATCAATTTTTTTATGATTTTCTTCATCATAGTAAATGTATTTATTGAGAATTTTTCTTGTTGATTCAAGAAAAAATGGAGCATTAATCCTTGGAATATTAATGATACCAAGAAAGATATCTATGTATATTCTTTCAATCAAAATTCTTATAAAAAAATGTGATTTATGGACTAATTGACTATTTTTTCTTTTCAATATATTTGAAATATTTTTTGATGATTTTAATTTTAAT-TTGTTAGCAGGATCACTTATTTTGTTAGGATTAATATTGATCTCTGAGGTTATAAATCTTTTTGTCTTTTCTTTTGTAATGTTTTCGATTTGATTTAGTATTGTGTTTGTTCTATCAGTCAGATTTTTCATTTTTTTTTCTGTCAGTGAAAAATTTGTCCAGTCCATAGATTCGATAGATTGAAGTTGAGTAGAAAATTGAAAAGTCATTCGATTAGTGATTATCGGATCTTTTTTAGTTTCATTCAATCCATATACTTCTCTAAATCCAAATAGTAGAATTTGGTTTCTTTTTAATTTTGAAAGTTTGTTTATTATTTCTTTTAGAAATAGAATGTTTTTGATGATCCGGTTTTTTATTTCTTTTGAAAAATTTAGAAAGAATCTTTCTTTTAAAATTTTTATAACTAGAAAACAATTCTTTTTCAACTTTCTAATTTTTTTTTTGAGTTTTGTAAATATGGGGTTAAAAAGTGAAAGCCGTTTTCGGGGGGAGCCGAAAGGGAGTTCAACTTCCATTCCAAAAACTGTTAAAAAACAAAACTCATTTTTTTGCCCTTTCTTTTTCATTGGATCTATATGAGTATGAGAAATTTTTAACTTAGATCTATGCCAAGGTTTTAGACGAAAAGGAAATAAGATCTTTATTTGAATACCGTCTGTTAACCAGTTTTGCGGAAATTCTGTTTCTGATAATTGAACTCCATTATAGGTGCATTTAACATGCATTTCTCTATTCCAATCCTTTAAATCTTCGGACCATTCGGGAAATTGAAAAAATAGCATACGAATTATATTTTTAACTATTATTAATGAGGGCAAGATTATATATTTTCTAAGAATCGATTGGGTTACTAAAAGAGAGCCCCTTATTACTTGAGCACATATAATACTATCCCAAGCTTCGGCAATTTCTATCCGGACTTTTTCCTCTCTTTTGTCTTCTTCTCGTTTGTTCTCTTCTTTTTTCTCACTTTCTTTTTTTTTTTTTTCTGTATAATTCAAAATTGTCAATTCTGTGTTTTTACATATCCAATTTAGAAATATTATTTTCATTAATTCTGAAATATTAAAAGAAAAAAAAATGGATTTATCTATTCTGTCCAAAAAAAGGGGTGAATGCACATTTGCTTGAAACAGTTCAAAAATAGTGATTTTGCGTCTTTGTGCTCGGATAGATCCTTTTATTATATCGCGACGAAAGTCAGATTGTTGTGAATAACGTATCAAAGCCACTTCGTCTATTTGATCAGAATTTGTTTTATCCTTGCTAGGATCATTATTTTGTTGATTGTCAGTAAAAATTACTACACGCTTGGCTTTTCGTGAACGAATCTCATGATCCTCTATCATGTTTTCCTCATTTTCTCCCGTTTGTTGTTCCAACTCGTCGAGTAATTTATATGAGCACCGAGAAACTTGTTTGCTTATTTCTTTTATTTCAGTGGATTTTTTTCTAATTGTTTTATTCTTGGGATAGGTTATAACTGCCTCCAATAAAAATTTTAAAATTTTTATTCGATCTTCTGAATACATTTTTTCTTCTTTGTAATCTGGAAATAAAGAAAGTATTTTAAAATTTAAACTTGATGCTGATTTATCAGCAGATTCATTAATTAAGTTCAAGAAATAACCGATTTCTGTTGAAAATAATTTTATATTAAAATTAAACGGATCCTTTTTTGATTCAAATTCTGGATAATTGGTAATAAGAAGGATAAGGTGAATTTTATTTATCCAAACCTTTTCTATGTAATTTTTTATCGAAGTTTCATTTATGATTGATGATGAAAAACAAAATTTCATTCTTCCTCGGCGAGATCCACTCAACAAGGGATCATAAGTTTTAGGTAAGTATTCTTTTTTAGTTTCATCATTACACAATCTAGTCTTTTTTTCTAATATATTCGGAACAAGAAGTCTCGGATCTAGGGCTTCGACTCTATTTAGAAACTCTTTATTTAAGTTTTTCCTTTTTTTTTCATTGTTAGAATTCCAATGATTATATAATTCCTCAAAGGAGAGTTCCTTTGTTGTAAACAGAGACATTTTTCTTTGTATCATTTCTAAAAAGGTTGACAAACTCTGTGGATATGTAAAAGATATTCTTTCTTTTCCATCACTTTGACATGTATAAAAAAAATATTGTGACATTTCCTGCCGTACAACATTTTCAAATTGATCATTTTTTATATATCGAAATGGACGATTCCATCGTTTGTAGTCGAAAAGACTAGTTACAAGAGGTTTTTCAAACCAGAAGAGATCTTTCTCTTTTTTATTTATCACTATTTCTAACTTCAAATTTTTTTGATTACCATTTTTGAAATCATAAGAATATAAAATTTCAAAAATTTGTCTATTTTTATAGTCTATCTCTTTTGTTTCGGAAGTTTTTTCTATTTCTACATCTGTTTCTTCCTCCCTTTCTGAGGTTTCTTTCAGTTTCTTAGTCAAAATGGGTGACGGCATTCTGCCTAAAGAGTAGACACAGGTAATAAATAAGAGAATACTAAAGATTCGAGCCATAGAATTTATCAATTCTGATACAAGGTACTTATTAGATCGAATAAGTACATTCGATTTAATAGAATGATTTTGCTGTATCCAGACTAATATCAATTCAACCCATTTCATGAATAAAATGTGACCAATTAACCAACCAACAAAACTACTTGTTACAAATAACATCTTGTTGTTGCATCGAAACATATAAATATTGACTAATCTGACTAACATTGAACTTGGTAAAATGAAATGGTTGAATAATTGAAAAATGAGATTATTCAGGAATACACATTGAATGCTAAGATTACGCATTGAATTTCTGGTAGTAGATCCATAATCAAAAAAGTGTTTGTGATTGTTCCAGAAGAAATGAAACAAAAGATACGGTAGAGCTAGGACAGTTATTGTATGAGGTCTACCCAATGCTAGATGCAGAGGCGCATAATAGATCGATATGAACATCATGAGCTGTCCCGTAATAAAACCTGTTGTTGCTGATACCTTCTTCTCGGTTCCTTCTTCTCTAACCCGAGCTCGGAGAAGGAAGAGATAAGAGGGCCCCATGGAGAATGTGGTCAGAAATCCATAATAGAGTCCGACCATAACGACCGAATTGATTATCTTCATGCATAAGGATACTAGATTACCTAGTATAAAAGATTTCAAAATCATATCACAAACCCCCCTTTTTCTTTTCTATTGCAATTTCTGGATTATTATATGATGATTTTGAAACTTTCCATATATATAGAAATAGCATATAGAAATAGAAACAGATAGACTAGAAACGACATCTCTTATGTCAATGACACCAAAGGAAAGGGGATATTAAATGAATGGAATTGGGATATGGATGGAATATAATGAAATAGAGCCACTTTGAGGTTCCCTATGAAATGAGGCATGGAACGAAGACACTACGAAGAAGTTTCGGGAGTTACGAAGGAAACTTCGAGCTCATATTGGTCATGGGTTAAGAACGGGAATTGAACTCTATGAGATCTAATCTCCCGTTGTTCCTCAGTAGCTCAGTGGTAGAGCGGTCGGCTGTTAACTGACTGGTCGTAGGTTCGAATCCTACTTGGGGAGATTTGATTCATTCCGAATTAAAGAATTCGGAATGAAAGGGTTTGCTTTGACCGTTAAGAGTAGGTAACCCGTTCCCTGTGGCTTTCTTTCTATTGCATTCTATCTCATCATATCACATTCTGTTCTGCGATATTTGAGAATCACCGTCAATACCTCGGTGTAGGTAAGTCCGGTATAATCCTTTGTTCCATAGTCTGGGGCTATTTACAACTAGCCAATTAAGAATTTTCAGATGTACTAGCAAGTGCATCAAAGATGCAGTCATCGATTCTGCCGAGAGGCCACAATTACCGCGAGCAAACATATTAATGACGACGAACACATTTTTGCTATGCTACTAATACTTGCTCTGCTATTCTGCCCAAGCCTGGCTGAGGAAGAGTTACGGGGCGTAAAACAAAAAAATATGCTGATTTGGTCCGACGGATTAAAGCATTAACGATATATATATCTATAAAATAAATATAAAATAAAGTATAAAATAAAGAATAAATAAAAAGAAGAAAAAGTGAGGCCATTCTATTTTGACACAAGACCTACACCCAAGTTCCATAGCCTTGGATCCGCTATCCCGATCATGATTTTCCTACCTCCAGAGGGAGGGGTCCTTCCCTTTTTGGCCGGTTGTGGGCGAGGAGGGATTCGAACCCCCGACACCGTGGTTCGTAGCCACGTGCTCTAATCCTCTGAGCTACAGGCCCCACCCTGTCTCCACTGGATCTGTTCCTGGGAGTACCCTAAAAAAGGAACCTTTCCTCTCCCCAGCCATTTCGGGTTAAGAAGATGCGAAAGCGCCTCTCTCTCTATAAGAACGGTGCGTTCCGAGGTGTGAAGTGGGAGAGAAGAGATTTCATAATTGGGGTTTTGAATAAGATAAGACGACCTTTTCATTTTTTTTCATATTGAAAAAGTAATAAGAATGAGGGGTGTTAAGCTTTTTATCATCCTGGCGTCGAGCTATTTTTCCGCAGGACCTCCCCTACAGTATCTTCACCGCAGTAGAGTTTAACCACCAAGTTCGGGATGGATTGGTGTGGTTCCTCTACGCCTAGGACACCAGAATATCGAACTATGAACGAAGAAAGGCATGAGAGAAAAACATATTGGATAGTGATTGTGAGGCCCCAATTCTTGACTGGAGGGGACACCAAAGGCCTCCGCCCTTCCATCCCTTGGATCGATAGAGAGGGAGGGCAGAGCTTTTGGTTTTTTCATGTTGTCAAAGAGTTGAACAATAAAAATAGATGGCGAGTACCTGATCGAATTGATCGGGTCATGTAGGAACAAGGTTCAAGTCTACCGGTCTGTTAGGATGCCTCAGCTGCATACATCACTGCACTTCCACTTGACACCTATCGTAATGATAAACGGCTCGTCTCGCCGTGACCTTCTCTTGAATTCTCAAAACTTCTGTCGCTCCATCCTCGCAGGGGCAGAGAACCCGTCGCTGTCTCGGCTGTGCTACCGGAGGCTCTGGGGAAGTCGGAATAGGAGAGCACTCATCTTGGGGTGGGCTTACTACTTAGATGCTTTCAGCAGTTATCCGCTCCGCACTTGGCTACCCAGCGTTTACCGTGGGCACGATAACTGGTACACCAGAGGTGCGTCCTTCCCGGTCCTCTCGTACTAGGGAAAGGTCCTCTCAATGCTCTAACGCCCACACCGGATATGGACCGAACTGTCTCACGACGTTCTGAACCCAGCTCACGTACCGCTTTAATGGGCGAACAGCCCAACCCTTGGAACATACTACAGCCCCAGGTGGCGAAGAGCCGACATCGAGGTGCCAAACCTTCCCGTCGATGTGAGCTCTTGGGGAAGATCAGCCTGTTATCCCTAGAGTAACTTTTATCCGTTGAGCGACGGCCCTTCCACTCGGCACCGTCGGATCACTAAGGCCGACTTTCGTCCCTGCTCGACGGGTGGGTCTTGCAGTCAAGCTCCCTTCTGCCTTTGCACTCGAGGGCCAATCTCCGTCCGGCCCGAGGAAACCTTTGCACGCCTCCGTTACCTTTTGGGAGGCCTACGCCCCATAGAAACTGTCTACCTGAGACTGTCCCTTGGCCCGTAGGTCCTGACACAAGGTTAGAATTCTAGCTCTTCCAGAGTGGTATCTCACTGATGGCTCGGACCCCCCCGGAAGGGGGCCTTCTTCGCCTTCCACCTAAGCTGCGCAGGAAAGGCCCAAAGCCAATCCCAGGGAACAGTGAAGCTTCATAGGGTCTTTCTGTCCAGGTGCAGGTAGTCCGCATCTTCACAGACATGTCTATTTCACCGAGCCTCTCTCCGAGACAGTGCCCAGATCGTTACGCCTTTCGTGCGGGTCGGAACTTACCCGACAAGGAATTTCGCTACCTTAGGACCGTTATAGTTACGGCCGCCGTTCACCGGGGCTTCGGTCGCCGGCTCCCCTGTCATCAGGTCACCAACTTCCTTGACCTTCCGGCACTGGGCAGGCGTCAGCCCCCATACATGGTCTTACGACTTTGCGGAGACCTGTGTTTTTGGTAAACAGTCGCCCGGGCCTGGTCACTGCGACCCCCTTTGTGAGGAGGCACCCCTTCTCCCGAAGTTACGGGGCTATTTTGCCGAGTTCCTTAGAGAGAGTTGTCTCGCGCCCCTAGGTATTCTCTACCTACCCACCTGTGTCGGTTTCGGGTACAGGTACCCTTTTGTTGAAGGTCGTTCGAGCTTTTCCTGGGAGTATGGCATGGGTTACTTCAACGCCGTAGCGCCTGGTACTCGAACATTGGCTCGAGGCATTTTCTCTACCCCTTCTTACCCTGAAAAAGCAGGGACACCGTGCGTCCTTGAACCGATAACCATCTTTCGGCTAACCTAGCCTCCTCCGTCCCTCGGGACCAACAAGGGGTAGTACAGGAATATTCACCTGTTGTCCATCGACTACGCCTTTCGGCCTGATCTTAGGCCCTGACTCACCCTCCGTGGACGAACCTTGCGGAGGAACCCTTAGGTTTTCGGGGCATTGGATTCTCACCAATGTTTGCGTTACTCAAGCCGACATTCTCGCTTCCGCTTCGTCCACCCCTGCTCGCGCGGGTGCTTCCCTCTAAGGCGGAACGCTCCCCTACCGATGCATTTTTACATCCCACAGCTTCGGCAGATCGCTTAGCCCCGTTCATCTTCGGCGCAAGAGCGCTCGATCAGTGAGCTATTACGCACTCTTTCAAGGGTGGCTGCTTCTAGGCAAACCTCCTGGCTGTCTCTGCACCCCTACCTCCTTTATCACTGAGCGGTCATTTAGGGGCCTTAGCTGGTGATCCGGGCTGTTTCCCTCTCGACGATGAAGCTTATCCCCCATCGTCTCACTGGCCGACCTTGACCCCTGTTATTTTGAGGTCATATCTAGTATTCAGAGTTTGCCTCGATTTGGTACCGCTCTCGCGGCCCGCACCGAAACAGTGCTTTACCCCTAGATGTCCAGTCAACCGCTGCGCCTCAACGCATTTCGGGGAGAACCAGCTAGCTCTGGGTTCGAGTGGCATTTCACCCCTAACCACAACTCATCCGCTGATTCTTCAACATCAGTCGGTTCGGACCTCCACTTAGTTTCACCCAAGCTTCATCCTGGTCATGGATAGATCACCCAGGTTCGGGTCCATAAGCAGTGACAATTGCCCTATGAAGACTCGCTTTCGCTACGGCTCCGGTGGGTTCCCTTAACCAAGCCACTGCCTATGAGTCGCCGGCTCATTCTTCAACAGGCACGCGGTCAGAGCCCCGGGCTCCTCCCACTGCTTGGGAGCTTACGGTTTCATGTTCTATTTCACTCCCCGATGGGGGTTCTTTTCACCCTTCCCTCACGGTACTACTTCGCTATCGGTCACCCAGGAGTATTTAGCCTTGCAAGGTGGTCCTTGCTGATTCACACGGGATTCCACGTGCCCCATGCTACTCGGGTCAGAGCATAAGCTAATGATGCTTTCGGCTACTGGACTCTCGCCATCTAGGGTGCAGCACTCCACCGCTTCGCCTAGCAGTACGACGCTTGTATTGCTCTCCCACAACCCCGTTTTCACGGTTTAGGCTGCTCCCATTTCGCTCGCCGCTACTACGGGAATCGCTTTTGCTTTCTTTTCCTCTGGTTACTAAGATGTTTCAGTTCGCCAGGTTGTCTCTTGCCTGCCCATGGATTCAGCAGCAGTTTGAAAGGTTGACCTATTCGGGAATCTCCGGATCTACGCTTATTTTCAACTCCCCGAAGCATTTCGTCGCTTACTACGCCCTTCCTCGTCTCTGGGTGCCTAGGTATCCACCGTAAGCCTTTCCTCGTTTGAACCTCGCCCTTAACTTTAAGGCTATGCCATCCTAAGGTGCTGCTAAATGGAAGGATCTTATCAACGTCCATGAATGATAAATCATAGATCGAACTACCGAATCGGAAAAATTGGGTGCTATCGTATAGCTTTGTACCGGCTAAGTTCACGAGTTGGAGATAAGCGGACTCGAACCGCTGACATCCGCCACAGGGTAAACCACCGCCTCTCGGGCCCCCCGACTGATTCTACCATAGAGGCCAACGATAAACAATAACTCCCCCCCGAACACAGCTTACAACTTTCATCGTACTGTGCTCTCCAAAGAGCAACTCTTCTCAAAATCTCAAAAGGTGCTGAGTTGGAATCCCATTCTAACTAAGGATTCTTGTGGTTCCGGAGGATCCAGCTACAGGAAACCCAGGAACGGAGAGCTTTCCCCCCTTCCGCCCCACTCTTTGGTCTTAAGAATGCTGGTTTTAAGAATGAGTGATTGCCCTTCTCCGACCCTTACTGCCCAACCTGAGAGCGGACAGCTAATGCCTTCCACTTATTGAACAGGGTTCTATGGTCGGTCCGCGACCCCTGGATGCCGAAGGCGTCCTTGGGGTGATCTCGTAGTTCCTACGGGGTGGAGACGATGGGGTCGGTCCATGGATTTTCCTTCCTTTTGCCGCATTTCGCTAAGGGGTTGAAGGGGGATAGTGCATCAAGCTGTTCGCAAGGGCCAACTTGATCCTCTTCCCCAGGGATCCCAGATGAGGGAACCCTAGGAGAGCCGCCGACTCCAACTATCGTCCATGTACGATCCATACTAGATCTGACCAACTGCCCATCCTACCTCCTCTACGTTCTTGACAGCCCATCTTTGTCTCAGTAGAGTCTTTCAGTGGCATGTTTCGGTCCTCTTCCCCATTACTTAGAAAGAGTGAGCCACCGGTTCAGGTACAAGATACTATCATTACCGCCTGGACAATTAGACATCCAACCCGTAATCGCAACGACCCAATTGCAAGAGCGGAGCTCTACCAACTGAGCTATATCCCCCCGAGCCAAGTGGAGCATGCATGAAGGAGTCAGATGCTTCTTCTATTCTTTTCTTTGGCGCAGCTGGGCCATCCTGGACTTGAACCAGAGACCTCGCCCGTGAAGTAAATCATCGCACCTACGGTCCAACCAATTAGGAGAGAATCAATAGATTCCTTTTCGGGAGCGATTCGTCCTTCCCGAACGCAGCATACAACTCTCCGTTGTACTGCGCTCTCCAAGTGTGCTTGTTCCCCCCTTCTTCCTTACCATGGCAAGTCTTTTTGAAATAACTCCGATGAGAAGAAAAAAGAAGGCGTTAAGAGACCCTCCTGGCCCCACCTTAGACACTCTAAGATCCTTTTTCAAACCTGCTCCCATTTCGAGCCAAGAGATAGATAAATAGACACATCCCATTGCACTGATCGGAGGCGTTCGTAGTGACTGAGGGGGTCGAAGACCAAGAAGTGAGTTATTTATCAGCCAAGCATTCTTCTTACGGCTAGATCCAATCTCCTGGTCCCTGCGGAAAGGAAAAAGAATTTCACGTTCTTCCTTTCGGGAAGGGAGGGTTAGGAAAATCCTATTGATTGCAGCTTTCTCCAGACCTCCGGGAAAAGCATGAAAAAAAAAGGCTCGAATGGTACGATCCCTCCGTCGCCCCAGAATGAAAGGGGCGATCTCGTAGTTCTTGGTCTGTGAAGATACGTTGTTAGGTGCTCCATTTTATTTTCCCATTGAGGCCGAACCTAAACCTGTGCTCGAGAGATAGCTGTCCATACACTGATAAGGGATGTATGGATTCTCGAGAAGAGAGGAGCCATGGTGGTCCCCCCCGGACCGCCCGGATCCCACGAGTGAATAGAAAGTTGGATCTACATTGGATCTCACCCGAATCGCCCCATCTATCCTCCTGAGGAGAAGTTTGGTTTCAAACCCCGGTTCGAACAGGAGAAGTACGCCATGCTAATGTGCCTTGGATGATCCACATCTCAGGGTCAGGCGCTGATGAGCACATTGAACTATCCATGTGGCTGAGAGCCCTCACAGCCCAGGCACAACGACGCAATTATCAGGGGCGCGCTCTACCACTGAGCTAATAGCCCGTCGTGCGGGCCTCTCGCCGGGGGCCCGCTATGCCAAAAGCGAGAGAAACCCCATCCCTCTCTTTCCTTTTTTCGCCCCCATGCCCCTCCCGCGTGGCGACATGGGGGCGAAAAAAAGGGGGATCCTATCAACTTGTTCCGACCTAGGATAATAAGCTCATGAGCTTGGTCTTACTTCACCGTCGAGAAACGAAAGAAGACTTCCGTCGACAAGTTTAACTCATACGTAGCTCCCTTCTTTTTGGGTGTGAAGCAGTGTCAAACCAAAATACCCAACAAGCATTACCTCTCCCTGAAAAGGAGGTGATCCAGCCGCACCTTCCAGTACGGCTACCTTGTTACGACTTCACTCCAGTCACTAGCCCTGCCTTCGGCATCCCCCTCCTTGCGGTTAAGGTAACGACTTCGGGCATGGCCAGCTCCCATAGTGTGACGGGCGGTGTGTACAAGGCCCGGGAACGAATTCACCGCCGTATGGCTGACCGGCGATTACTAGCGATTCCGGCTTCATGCAGGCGAGTTGCAGCCTGCAATCCGAACTGAGGACGGGTTTTTGGAGTTAGCTCACCCTCGCGGGATCGCGACCCTTTGTCCCGGCCATTGTAGCACGTGTGTCGCCCAGGGCATAAGGGGCATGATGACTTGACGTCATCCTCACCTTCCTCCGGCTTATCACCGGCAGTCTGTTCAGGGTTCCAAACTCAACGGTGGCAACTAAACACGAGGGTTGCGCTCGTTGCGGGACTTAACCCAACACCTTACGGCACGAGCTGACGACAGCCATGCACCACCTGTGTCCGCGTTCCCGAAGGCACCCCTCTCTTTCAAGAGGATTCGCGGCATGTCAAGCCCTGGTAAGGTTCTTCGCTTTGCATCGAATTAAACCACATGCTCCACCGCTTGTGCGGGCCCCCGTCAATTCCTTTGAGTTTCATTCTTGCGAACGTACTCCCCAGGCGGGATACTTAACGCGTTAGCTACAGCACTGCACGGGTCGATACGCACAGCGCCCAGTATCCATCGTTTACGGCTAGGACTACTGGGGTATCTAATCCCATTCGCTCCCCTAGCTTTCGTCTCTCAGTGTCAGTGTCGGCCCAGCAGAGTGCTTTCGCCGTTGGTGTTCTTTCCGATCTCTACGCATTTCACCGCTCCACCGGAAATTCCCTCTGCCCCTACCGTACTCCAGCTTGGCAGTTTCCACCGCCTGTCCAGGGTTGAGCCCTGGGATTTGACGGCGGACTTAAAAAGCCACCTACAGACGCTTTACGCCCAATCATTCCGGATAACGCTTGCATCCTCTGTATTACCGCGGCTGCTGGCACAGAGTTAGCCGATGCTTATTCCCCAGATACCGTCATTGCTTCTTCTCCGGGAAAAGAAGTTCACGACCCGTAGGCCTTCTACCTCCACGCGGCATTGCTCCGTCAGGCTTTCGCCCATTGCGGAAAATTCCCCACTGCGGCCTCCCGTAGGAGTCTGGGCCGTGTCTCAGTCCCAGTGTGGCTGATCATCCTCTCGGACCAGCTACTGATCATCGCCTTGGTAAGCTATTGCCTCACCAACTAACTAATCAGACGCGAGCCCCTCCTCGGGCGGATTCCTCCTTTTGCTCCTCAGCCTACGGGGTATTAGCAGCCGTTTCCAGCTGTTGTTCCCCTCCCAAGGGCAGGTTCTTACGCGTTACTCACCCGTCCGCCACTGGAAACACCACTTCCCGTCCGACTTGCATGTGTTAAGCATGCCGCCAGCGTTCATCCTGAGCCAGGATCGAACTCTCCATGAGATTCTTAGTTGCATTACTTATAGCTTCCTTATTCGTAGACAAAGCTGATTCGGAACTGTCTTTCATTTCAAGGCATAACTTGTATCCATGCGCTTCATATTCGCTTAGAGTTCGCTCCAAGAAATATAGCCGTCCCTACCCCCTCACGTCAATCCCACGAGCCTCTTATCCATTCGATCACGACGGCGGGGGAGCAAGTCAAAATAGAAAAACTCACATTGGGTTTAGGGATAATCAGGCTCGAACTGATGACTTCCACCACGTCAAGGTGACACTCTACCGCTGAGTTATATCCCTTCCCTTGCCCCCATCGAGAAATAGAACTGACTAATCCTAAGGCAAAGGGTCGAGAAACTCAACGCCACTATTTTTGAACAACTTGGAGTCGGGCCTTCTTTTCGCACCATTACGGATACGAAAAGAATGGGAAAAATTGGATTCAATTGTCAACTGCTCCTATCGGAAATAGGATTGACTACGGATTCGAGCCATAGCACATGGTTTCATAAAAGCGTATGATTTTCCCGATCTAAATAAAGCAGGTTTTACATGAAGAAGATTTGGCTCAGCATGTTCTATTCGATACGGGTAGGAGAAGACCCCGACTCGGTATTCTTAAAAAAATAGAGAAATCAGAACCAAGTCAAGATGATACGGATCAACCCCTTCTTCTTGCGCCAAAGATCTTACTATTTCCGAAGGAACTGGAGTTACATCTCTTTTCCATTCAAGAGTTCTTATGTGTTTCCACGCCCCTTTGAGACCCCGAAAAATGGACAAATTCCTTTTCTTAGGAACACATACAAGATTCGTCACTACAAAAAGGATAATGGTAACCCCACCATTAACTATTTCATTTATTAACTACTTCATTTATGAATTTCATAGTAATAGAAATAAAATACATATATATCCTACCGAGACAGAATTTGTAACTTGCTATCCTCTTGCCTAGCAGGCAAAGATTTACCTCCGTGGAAAGGATGATTCATTCGGATCGACATGAGAGTCCAACTACATTGCATTGCTAGAATCCATGTTGTATATTTGAAAGAGGTTGACCTCCTTGCTTCTCTCATGGTACAATCCTCTTCTCGCTAAGCCCCTTTCTCCTCGGTCCACAGAGACAAAATGTAGGACTGGTGCCAACAGTTCATCACAAAGGACTCACTGAGCCAGGATCACTAACTAATACTAATCTATTACTAATAGAAAATACTAATATAATAGATAGAATAGAAAAGAACTGTCTTTTCTTTATACTTTCGCCGGTTCCGTTGCTACCGCGTGCTTTACGCAATCGATCGGATCATATAGATATCCCTTCAACACAACATAAGTCGTCGAAAGGATCTCGGAGACCCACCAAAGCACGAAAGCCAGGATCTTTCAGAAAATGGATTCCTATTCGAAGAGTGCATAACCGCATGGATAAGCTCACACTAACCCGTCAATTTGGGATCCAATTCGGGATTTTCCTTGGGAGGTGTCGGGAAGGAATTGGAATGTAATAATATCGATTCATACAGATATAGAAGAAAAGATTCTCTATTGATTCAAAGGCTGTACCTATGGGATAGGGCTAGCGAAAGAGGAAAAAACCGAAGATTTCACATAGTACTTTTGATCGAAAAATCAATCTGATTTATTTCGTACCCTTCGCTCAATGAGAAAATGGGTCAGATTCTACAGGATCAAACCTATGGGACTTAAGGAATGACGGAAGGGAATAAAAAAGAAATAAATAAAAATGAAGTAGAAGAGCCCAGATTCCAAATGAGCAAATTCAAACTTGAAAAAAAAATCTTTCTGATTCTCGAAGAATGAGGGGCAAAGGGATTGATCGAGAAAGATCTCTTGTTCTTATTATAAGATCGTGATTGGATCCACATATGTTTGGTAAAAAGAAGAATCTTCTCCTTTGAGAATAATCAAAAAAAGAAAGTGTTCAATTGGAACATGAAAACGTGACTCAATTTGTCCTAGTTACTCTTGGGGACGGAGTGGATGAAGGGAGGAGCTTCTCGAACGAGGAAAGGGATCCAATGACTTCGAAAGAATTGAACGAGGAGCCGTATGAGGTGAAAATCTCATGTACGGTTCTGTAGAGTGGCAGTAAGGGTGACTTATCTGTCAACTTTTCCACTATTACCCCCAAAAAACCAAACTCTGCCTTACGTAAAGTTGCCAGAGTACGATTAACCTCGGGATTTGAAATCACTGCTTATATACCTGGTATTGGCCATAATTTACAAGAACATTCTGTAGTCTTAGTAAGAGGGGGAAGGGTTAAGGATTTACCCGGTGTGAGATATCACATTGTTCGAGGAACCCTAGATGCTGTCGGAGTAAAGGATCGTCAACAAGGGCGTTCTAGTGCGTTGTAGATTCTTATCCAAGACTTGTATCATTTGATGATGCCATGTGAATCGCTAGAAACATGTAAAGTGTATGGCTAACCCAATAACGAAAGTTTCGTAAGGGGACTGGAGCAGGCTACCATGAGACAAAAGATCTTCTTTACTAAAGAGATTCGATTCGGAACTCTTATATGTCCAAGGTCCAATATTGGAAGAATTTCAGAAGTTTTCCTTGACTTTGTCCGTGTCAACAAACAATTCGAAATGCCTCGACTTTTTTAGAGCAGGTCCGAGTCAAATAGCAATGATTCAAAGCACTTCTTTTTACACTATTTCGGAAACCCAAGGACTCCATCGTATGGATATGTAAAATACAGGATTTCCAATCCTAGCAGGAAAAGAAGGGAAACGGATACTCAATTTAAAGTGAGTAAATAGAATTCCATACTCGATCTCATAGATACATATAGAATTCTGTGGAAAGCCGTATTCGATGAAAGTCGTATGTACGGCTTGGAGGGAGGTCTTTCATATCTTTCGAGATCCACCCTACAATATGGGGTCAAAAAGCCAAAATAAATGATTTTATTAGCCCTTATAAAAGGAAAACTGATTCTTGAGAACCCCTTGTACGCTCATGTCACGTCGAGGTACTGCAGAAGAAAAAACTGCAAAATCCGATCCAATTTATCGTAATCGATTAGTTAACATGTTGGTTAACCGTATTCTGAAACACGGAAAAAAATCATTGGCTTATCAAATTATCTATCGAGCCATGAAAAAGATTCAACAAAAGACAGAAACAAATCCACTATCTGTTTTACGTCAAGCAATACGTGGAGTAACTCCCGATATAGCAGTAAAAGCAAGACGTGTAGGCGGATCGACTCATCAAGTTCCCATTGAAATAGGATCCACACAAGGAAAAGCACTTGCCATTCGTTGGTTATTAGGGGCATCCCGAAAACGTCCGGGCCGAAATATGGCTTTCAAATTAAGTTCCGAATTAGTGGATGCTGCCAAAGGGAGTGGCGATGCCATACGCAAAAAGGAAGAGACTCATAGAATGGCAGAGGCAAATAGAGCTTTTGCGCATTTTCGTTAATCCATGAACAGGATCTATATAGACTCATGGAGCCATACATCTCGATCGGAAAAGAATCAATAGAAAAAGAAAGAATCGGAATTGATCGCTATATTTCTCGAAACAAACGAAAAGGAAACGAAAGATGAAACATAAATCATGGATCAATTAAGCCCTCTCGGGGACTTGCTTAAGAATAAAAAAAAGGTAAATACCATGGAATAAGGTTTGATCCTATTTATGGGGATTCCGTAAATATTCCATTCCAAAAAAAAAAAAAGAGAAAGTTCGAAACAATTGGGATTTTTTGGAGATTGGATGCAGTTACTAATTCATGATCTGGCATGTACAGAATGAAAACTTCATTCTCGATTCTACGAGAATTTTTATGAAAGCCTTTCATTTGCTTCTCTTCGATGGAAGTTTTATTTTCCCAGAATGTATCCTAATTTTTGGCCTAATTCTTCTTCTGATGATCGATTCAACTTCTGATCAAAAAGATATACCTTGGTTATATTTCATCTCTTCAACAAGTTTAGTAATGAGTATAACGGCCCTATTGTTCCGATGGAGAGAAGAACCTATGATTAGCTTTTCGGGAAATTTCCAAACGAACAATTTCAACGAAATATTTCAATTTCTTATTTTACTATGTTCAACTCTATGTATTCCTCTATCCGTAGAGTACATTGAATGTACAGAAATGGCTATAACAGAGTTTCTCTTATTCGTATTAACAGCTACTCTAGGAGGAATGTTTTTATGCGGTGCTAACGATTTAATAACTATCTTTGTAGCTCCAGAATGTTTCAGTTTATGCTCCTACCTATTATCTGGATATACCAAGAAAGATGTACGGTCTAATGAGGCTACTATGAAATATTTACTCATGGGTGGGGCAAGCTCTTCTATTCTGGTTCATGGTTTCTCTTGGCTATATGGTTCGTCCGGGGGAGAGATCGAGCTTCAAGAAATAGTGAATGGTCTTATCAATACACAAATGTATAACTCCCCAGGAATTTCAATTGCGCTTATATTCATCACTGTAGGAATTGGGTTCAAGCTTTCCCTAGCCCCTTCTCATCAATGGACTCCTGACGTATACGAAGGAGTGCGGTTCGTTCGAAAAATTCCTACTTCTCTATCTATCTCTGAGATGCTTGGATTTTTCAAAACTCCATGGACATGCAGAAGAGAAATGCTATCCGCACTCGGACCAAGACATAACTTTTACTTGTTCAAATAACAATTAAGGTGAAGCAGCGTCAGGAACAACGAATCTCTTTATGATAAACAGATTCATTTTGCAAGTTCGTTATTACGGGTAGCTCCTACAAAAGATCGGACTAATGACGTATACAATATTTAAATTCTCGATGTAGATGCTACATAGTTGGTTCTCATCCTTCAGAGACTACGAGTGTAATAGGAGCATCCGTCGACAAAAGGATCACCCTAAGATGATCATCTCATGGCTATTGAGAACGAATCAAATCAGATGGTTCTATTTCTCAATCTTTTCGACCTCTTGGTTCCGTAAGAGCAAGTCAGAAAGATTGAGAAAAATTGGTCATTCACAACCACTGATGAAGGATTCCTCGAAAAGTTAAGGATTAGTAATCCTTTTTAGAAATCGAATGGATTCGGTCTTATACATACGCGAGGAAGGTAATCAAAAAAGAAAGAAGATGAGTTCTTCTTTCTTTTATCACTTAGGAGCCGTGCGAGATGAAAGTCTCATGCACGGTTTTGAATGAGAGAAAGAAGTGAGGAATCCTCTTTTCGACTCTGACTCTCCCACTCCAGTCGTTGCTTTTCTTTCTGTTACTTCGAAAGTAGCTGCTTCAGCTTCAGCCACTCGAATTTTCGATATTCCTTTTTATTTCTCATCAAACGAATGGCATCTTCTTCTGGAAATCCTAGCTATTCTGAGCATGATAGTGGGGAATCTCATTGCTATTACTCAAACAAGCATGAAACGTATGCTTGCATATTCGTCCATAGGTCAAATCGGATATGTAATTATTGGAATAATTGTTGGAGACTCAAATGGTGGATATGCAAGCATGATAACTTATATCTTCTTCTATATCTCCATGAATCTAGGAACTTTTGCTTGCATTGTATTATTTGGTCTACGTACCGGAACTGATAACATTCGAGATTATGCAGGATTATACACGAAAGATCCTTTTTTGGCTCTCTCTTTAGCCCTATGTCTCTTATCCCTAGGAGGTCTTCCTCCACTAGCAGGTTTTTTCGGAAAACTCCATTTATTCTGGTGTGGATGGCAGGCAGGCCTATATTTCTTGGTTTCAATAGGACTCCTTACGAGCGTTGTTTCTATCTACTATTATCTAAAAATAATCAAGTTATTAATGACTGGACGAAACCAAGAAATAACCCCTCACGTGCGAAATTATAGAAGATCCCCTTTAAGATCAAACAATTCCATCGAATTGAGTATGATTGTATGTGTAATAGCATCTACTATACCAGGAATATCAATGAACCCGATTATTGAAATTGCTCAAGATACCCTTTTTTAGCTTCTAGAACCTATTTCTTAGTTCAAGATCCCTCTTACTAACTGGAATCAAAGAATTAGTAGATCTGTTCCGCCCAAAATGGGAATGGGCTAGGGTTATGAACTTATAATCTGATAATCGAGTCGATTCCATGATTATAAGTTCATTCCATACCGGACCAGACCGGAATAGGCTTATATACATTCTCATTATGAGAAGGGGTCATTCGAGCTAAATAGATACTATGTTTACATATGGATCCCTCCGTCGTTACATTCCATTTAGGATTAGGAATAGGCGTAATCGGACCTGCTTTTTACATATATATCTCTCCTTATTTGGGACCCTATTCTATTCACCTCTTTGGGCGTCTATTGAATCGAGAAATGGGTTTGATTGTCCATTTTTTTGCTATAATATATATATAAGGCATGTTCCGGATAATTCAAATCGAAGCAATTGGATGTCCGACTCGGGCCTATATGACATGAACGATCAATAGAAATACTCCAACACTCCACCTTTGTCATATATTCCATACATCACACTAGATAGATATCATATTCATGGAATACGATTCACTTTCAAGATGCCTTGGTGGTGAAATGGTAGACACGCGAGACTCAAAATCTCGTGCTAAAGAGCGTGGAGGTTCGAGTCCTCTTCAAGGCATAATATTGAGAATGCTCATTGAATGAGCAATTCAATAAGAGATCTCGGATCGAATCGGTATATCAATACCGATTCGATCCGAGATCTTGGAATTGGAATAAGTTCGGCAGCGGATCACGAAATCTTGGTGATCTTCTCTATCTAATGAATGGGGAGTCCGCTTTGAAATCGTTCGCCCTGCAACCACCCCCGAGTATATGCTTCAACAGGAATTACACAAGGGTAGATTGATACAATAGAAACCTCTGGTAAAATGCCCGCCCGTCACCCAACAGATAAAGTACATTACATAGTCCGTTTTAGGGATTGGCGACTTACCCATTCAGTGACTTTGGCACTGGATGGTCCCCAAAAAAAATGGGTACTATCGGGTCGGGTGAATTCAATAATAGGCGTCTGTTGGCATTCCATCCTTCCTTCTCCTTTCAGGGACTATCCGAAAGAGAATCCAGTACTTCTTGGTCGTGAATATCTGAATAGGACGAACCGCCCCGTGGATATCTTTGCTTCGGAACAAAACAATTAGAATTAGGCCCAGTCAAGAAGATCCATCGACCTGAGACGAAGAGAAGGGTCTATCTATTTTATTTAGTTATTCATTTAGTTATTCAGTTAAACCAATGATTCGTTATTGGAGCAGATAGCAACAACCACCATTTCATCCGACATACGTATTTTTGATTTTCCAATGGATTTACATCTTTCATTAATGGAAATTTTTTGATGTAGTGAGTAATAGCTCTGGTTGCTCGCTGTTCAAGAATTCTTGTTTAGGCAGTTCATACCATCCATACATAGTGTTTTGATCTAAGATTTCAATTCTTCCATGTTTCAGCAGTAACATATTCTTCCATGTCCAAAATATGGAAGAAAGAGGTGTTTCCACGACTTTACCACCCAGTCAATTCTGTTCCACTTAATCTCTATTTCATGGCCACATATCTTTCAGGCTAAGGAATGGGAAACCTTTCTCCTATTACATGAATCCAATTTCATCCGGGAAAAGCCATCTTTTTCTCAACAATGCCTTTGTCATTTGATCCAATAGCGTTCCGTTAGATAGGAACAGATTTGATAAATACTGATAACTCTCGGATAGAGTATTAGAACGGAAAAATCCATTAGATAATGAACTATTGGTTCTAAGCCATTTCTGGCGATGAATCAACAATTCGAAGTGCTTTTCTTGCGTATTTTTGATAAACCAGCGTTTATATATAGATGTAGGAGGATTGGTTTGGGAAGTAAGAAGCCCCTTTGACATCTCTTCATCTGCAAAGAATTCTTGATGTGAAAACACAGAGACAAAGGGCGGATCTTTGAATAGGAAAAAGAGTGGATCCGCAGGGTCCCAAATGAATTGGCTTATTCGAAAAAAGCCTTGTTCTTTGGAAGATCTATCTCCTGTCTGGTACTGCATGGTTCCACTCTGCAAGAACTCCGAATCATTCTCTTGAAGCTCATCCTCTTCATCATAAATGATCCGCTTGTCCCGAAATGACCTGGCCCAATAGGGAAATCCCAATTCATTGGGCCTTTCGATACAATCAAATAGAAAGCCCCAGGGGCGCCATATTCTAGGAGCCCAAACTATGTGATTGAATAAAACCTCCTCTATCTGTTGTGGATCGAGGACCCCTTCTCCTTCCCCTTCTTCAAACTCCGATTCGTATTTTTCATAGAGAAATCTCTGATCAAGGATAGAACAAGATCCATTTTGCATCATATCTAAGGGACTCCTTGGTTCGGGCCGAAGAAGCAATGTCACTCGATCATTATCAAACCGACTGCAATCTTTTTCTGTCCGTGAGGATCCCACCAGAGCGCCTTCTACTTCTAATAGGCCGTGAACTAGATCAGAATCATTTTCAACAAGTCCATAATAAGTGATCCCATTTTTTTCATCGGGTCCGGGTAGAGACCAAAGGTCTTGAGCAACCAATCCGGCAGAACAACTCAAAAGATAAAGAAGTATCGTCAATTTCTTCATGCTCGTTCCAAGTTCGAAGTACCATTTGTACAAATAAGAATCCCCTTCATTACATGATTTCTTCTTCATATAGATAGATATAGGATCTACGGGGCAATTACTTAGAAATACATTTTGTGCAACAGCCCTTCCTATCTGATAGAAAAGGATCCCATGATCCTGAACCGATCTTACCTGGGATCGCAAATCCCAAGTTTGTCTATGAAGAGCAGATCTAATTATATTAGTGTCTATAATTGATTTCTTCTGTGTAATACTAATTGATAGGGCCTCATTGGTAAGTGCTACAAGATCTCGTACATTGGAACCCATGGTTATGGACCCGAATCCATTAGTATGGAACATTTTCTTTTCCAAGTGAAATCCCCTAGTATATGAAAGAGTGAAAAAGTGCTTTCGTTGTTGTGGAATAAGAAGCCTTCGTATCTTAATGCATGTATTTAATTTATTCGGAGCTATTAGAGCGGGATCCACTTTTTTGGGAATATGAGTCGAAGCAATAACAAGAATATCTCTAGTGGAACATCTTTCACAATCCCTGGAGAGATAGTTCACTAATAGACCAAGGGATAAGTAATTCGACTCATTCCCATCCAGATCATGAATGTTTGGAATCCATATTATGCAAGGAGACATTGCTTTTGCTAATTCGAATTGAAGGGTGATATAAAATCGGTCTATTTCCGGCATCATATCCATAGTTAGCGCATTCATCCTAGTTAGAAGCTCCAGCTCCGTATCAAGGTCACGATCGAGATCGTCACTCACATCAATATCATCACTATCATCAATAAGAAAACCCTTAGGCTTGTTATCCAGGAACTTGTTAAGAAATACTGTAATGAAAGGAACATAGGAGTTTGTCGCTAGGTATTTGACCAAATAGGATCGTCCAGTTCCTATAGAACCTATCACTAAAATACCCCTAGAGGGGGATAGGGCTAAGCGGAGCGAAAAGGGTTTTCCATGAGATGGGAAATGAAAACTATTCGCCCCACACGAGGTTTGTGAATAAGTGATTGTCTGATAATGAGCAAGGAATATCCGTCTTTCGGCTAAACAGGGTGTATTGAACTCATAATTCATTAGATACTTTTTATGAATGTCAACTAAGTATCGTAAGTAAATTGCTCCCGGCTCTTCAATCATTTGATAACCAGAGTCATTCTTTGATAAATGATCACTATGAGTCAGACTCAATAGAATTTGATCAATCCTTTTTTCTGTCGTTAAGGTGGAGAACTGAACCAAGAATTCTCTTTCTTTATCATCAATTGAATCACTGTTCGCGACCAAGGATTCTATTTTATCATCAATCCAATCACCGTTCACGTTTTTTCTTTTTCTTATCAATGAATAAATCTCTTTACTTGTATGACTTAGATGTCTCGTATTTCTCGAAAAAGTGATTCGATTGATGGGATTTGGTATGATACTTATGAGATCGATGAGATTGATATTCAAAAATTTCTTCTTAGAACGTATTGATTTGACCCCATAAGCGGGACCACCACCCCATAGCATGTTGACGCCAGAAGCAGAACCCCGTATTTCTTCTAGAAAATCTCCTAATTGTTCCAGAGCAACTAGAAAGAGATTCTTTAACCAGAAAGAATTCAGTTCAGATGTAGGATACCTATCCAGAAGTTTTCGCAACTCAATCATGTATGATGGAATCATCAAAGATTTGACCTTTTCGAACTCTGTCTGTAACTCACTAGAGGCTCGGGAAACAAAGAGAAGATGTGTACGAACGAGATATCCAGCAACAAGAAGAAGGAAAAGGATTGAATAGAGGAACTCCCGAACGTTTGGCGATCTCAGATGTGTCGATATCAATGGTGACTCATTATTTCGATGAATCATTTCTTCGGACAGAAGAAGATTATGTAAACACTTACTCGAAATCTCGCTTATCAGATTCCATTGTGGAAGACACAATTTTTTCTGAAGAATTCGCCATGATATATCTAATCCATGCATAATATCATGAAAAATGGATACAAATTTTTGACTGCTACTTAGTATCGGTAATAGGTCTGAAAAGGTATCTAAAAATATCAAATTTAGATATTTGTACCCTGTCGAAGTAAGGAACCATGGCATATATGTTTGGAATAGATTCCATTTTGAGAGAGTTGAAAAAGCACTATCTCGTTGAAAGGTTCTATACATCTGCCCTTTTTCAACGCATTTCTTTAGACAAAGACTCCGTTTTTTCCTCTTTTCGGATGGTAAATCTTTCTCAGAACATGGAGTGTGAATCAAACCCATGTTTGAATTGAAATTGAGATACTGATGCAAGTTCTTCCCTTCTGAATCAGATAGATTCATATCCGAAAGAGGTTGACAATAAGTTCTTTCAAAATTGACTATTTGTCCCTCTGTTAGAGGTGTTCCAGAAATGTCTGCGATCGAATAAATAGCTCTACGAACGAATGGATCGGATCGAATTGGAAAATGGAAAGATTTGTACAAGTTATACCTTTCGTCACCACTTCGTGGAAAATCATTAGGTATGAATATGTTAGATACCTGTGACTCGATTGGTGAAATAGTATCTCTCTCCAAAAAAGCATGTTTTTTTTTACCGCCGCACAAAGACAAAGAGAATATTTTGTTGCGAATGAACAAGATATTGAGGAATTGTCCATACGTAAAATCATAATTCTTGATACGGGCCTTTTCCACATAAAAAGGGAATCTTTTGTTACAATAGAAGCAGAAGTGATGTAGATTATTCAAGAATCGAAGTCGATTTGCTTTATAAAAAGAAGATATCAATGAACTTCTATGAAATGGTTTTACGGGATTCAGCCAATTGTCTTGATCGTGGGATATCATTGAGAAATAGGAATCCGTGTTATCAAAAGATTTCCTGCGATTATTTCTAGTATGGAATGAGTCAATCATCCACTTTTGTATCTTATTGAACAAAAATGGTGATATTGTTCCTCCATTGATCCAAAATTTCGATTTTTGGGAAGTATCACGATCATCCAATAAGAAGGGTTTCCATTTTTTCAAATAAACGATTTGAAGACCTATTGGTTCTAACAGCTGATTACAGAGTTGATCATTCGGACCTTTCAATTCATAGATATGGATCTCGGACCTTTGAATGGGGATATTCCCGAAACTCACAAAGAAAAAAGGAAGTGAGTTAGACAAAAAGAGAAGAAACTTGGACAAAAAAAGAAGTAACTTGGACAAAAAGAAAGGAAGTGACTTAGACAAATCTTTTTTGTCGATAACCTCAGACCAATCAATCGAATATTGATTAATACGTAATCGATCGAACACTACTTGAAAAAGGCTCTTCTGCTCAGAAATGAAATGTTCCAAATGCTCCTGGAAATTCTTGCTCCCATTAGACCATTTGTATCTATATGCATTAGGATCCCAATTCATGGATCTCTCGGTTCGAGAAAGAAAAATAAGAGGATCGAACCATTTCTTCTGACTCTGTTTCAAATTCGATAAATGTTGGTTAATCGTATATTTCATTATAGTTCTATGATTCAGAGTATCATTTCCTATTTGATCCCTTTGAATTCCATATTCGAAGTTGCGATCGGATCTATTCATTAAAAAGAATTGATTCAATACATTTCTTATGTACCCATAGGTGCTATATTGGATTTGAATCAGATTTCGGATCAATCCATATTGATTGACTGCCTCCATTATGTTGTTGCTAGCAAATACCACTATTTTTTGTTTTGGATCTTCCAAATCATTCCCGCAGGAGATCCGGACCCATCTTTTTCTGATCCTTCGATAAAAAGATTCATTCTCTTCATAAAAAATAGGAGGTAGAACCAATAAAGATTTCTTTTTCGATTCATCCCTGGAGTTGAATACCTCATTCAAGAATTGTTTTTGATCCAATCCGTAGGAATCAATAAAAAAGGCAAATCCCTTATCATACACCAGATCCGGCTCGGTTATTGATAGAGTGAATAGATCCGCCATTTCTTGAAATCTCTTTTCTGATTCAAAATCGTGGTGTAACGTGTATCCCCCCCCGTTCCGATCATGGAATAGATGAAATAAATCAAAAAATGGATTTTTGTTCAAGAAAGAAATCTTATTGGAACTGTCCATATCCAGTTCATCCTTCAGAACCATATCACATCCCGGATCTGATGAAATAGGATGAATTGAGACGGTATTTTGTAAATACGTAATTATCTTGAATATATTCACTATTTCTTTATTTTCCGATCGCCTGGAAGGGACAAAAGAAATATCTTGTTCTTTCTTCAACAATTTCTGATCTCTAGTGGACCTCTCAGTAGGATTCGAACCCAGATGAGGTTCTGACCATCTGTCAGAGAAAAAAGAACGAATGGATCTTGTAGGATTCCCAAGAAATTGAAGAATTTCTTCCGGAAGCAGATGATTATTCATCTCCTTCTCACCTTCCACGAATAGCCGGGACATTGAGGAATATCCAGAAAGGCATTTAGGGAATCGGTCTGATTCTATCTCTGTTCGTTCCGTTTGACGAAAGGAAGGATCCCAAAGAATCGATCTTTCTTTTAGTTTTAGTTGTTGAATCTCTCTTTGATTGATCAATGTGTGATATTCCGAATCCTCATTCCTAATGGAATCGAAATGATCTCTGGATTGATCAGAAGATCCCTTCAATTGGCTAGAATCCCTTCCTTGAACGAAACTAGATCTTGTGGAATCATATTGAATATTTGACGATATATTCCGTGCCTTGCTAAAAAACCGATCCTTGTTTACCAACCACACATTGTCTAACCAAATCCAATTCTCTCTCGATATGTTCCTCAAAAAATCCGATTCGTGCGGATTATTCCCCCAACTAACGAAGAGATCTTGGCGGAATTGCCACATATGAAATTGAGCACAATTTTGCAAAGAAATAGCCCACTTCTTTCTCGAGAAGAGATGGGAAACATGCTCAATATCATTTGATTGAATAGTTGACCCAGCTCCTTGTTGTTTGAAGAACCCCTCCACTTCAATTGGTATTTTTTCACGAAAAGCAAACATGAGATAACAAATCCAGTCTTTCACTAAGATTTCGAATAGCTGTCCCGAATTCAAGTTGATTATGTTTCGCCCCTTCCTCGGAGAAAGATGATCAAACAACTCCCAATCGTGGTCCTTGCGGATCGGATCATTCATATAATATACAAAAAGAAACTCCAGATATTTGATATCTTTCTCTTTGAATGAGATCTCAATTCCAGCGACGGTTTCATTAGATATCTTCCAACTAGAATCCTTCTTTTTTCCGATCCAGTTCCTCCACCACCGCGAACCCCAGTTAGATTCAGACATGATACACTTTTTAGTTATTGGAAGAACCCAAGTACTCTCTTTCGGATCCAGGAAACAGCTCTCAGAGATCTTTTTTCCTTTTGGAAGATACAGGAGCGAAACAATCAACCTATTGATATTGGAAGACCCAAAGGATTCTTCCAATGTATCATTTCTGGGTCCAATGGAATTCATAGGTATAGGAAGAAGCCCTGTCAAATAGAGATTTTTTCTTTCGACCATCTTTCGATTGTTAATACGATATATAAGGACCACTACTACAAATAGTACTACACCCTTGATCGTGAAATATCGATTGCTTGTTGAACCCTGTGAATTGCGTGAAAGTAGGATACTCCAAATTCGGGAGTCCAAGAGTTTTATAAAACGCTCTTGATGGAAAAAAATGTGAATGAAAGATCCCACTGAATTGAATTGGGTCCATGAATCTAAGAAATAGTGAGAATTCTTGATCTCTCTCAATATCTCTCTCAATTCGAAAATCCAGGATTTGAATTGATGTCCTTTCATTGATTCCTCCTAAATTGCATTGATTTATCCTAAAGATTTCATTTCAATTGGAATTTGGTTATTCACCATGTACGAGGATCCCCGCTAAGCATCCATGGCTGAATGGTTAAAGCGCCCAACTCATAATTGGCGAATTCGTAGGTTCAATTCCTACTGGATGCACGCCAATGGGACCCTCCAATAAGTCTATTGGAATTGGCTCTGTATCAATGGAATCTCATCATCCATACATAACGAATTGGTGTGGTATATTCATATCATAACATATGAACAGTAAGAACTAGCATTCTTACTGAGACTAGAACTCATAGGGAAGAAAATAGATTTATGGATGGAATCAAATATGCAGTATTTACAGACAAAAGTATTCAGTTATTGGGGAAAAATCAATATACTTTTAATGTCGAATTAGGATCAACTAGGACAGAAATAAAGCATTGGGTCGAACTCTTCTTTGGTGTTAAGGTAATAGCTATGAATAGCCATCGACTCCCGGGAAAGGGTAGAAGAATGAGACCTATTATGGGACATACAATGCATTACAAACGTATGATCATTACGCTTCAACCGGGTTATTCTATTCCACCTCTTAGAAAGAAAAGAACTTAAATCAAAATACTTAATAGCATGGCGATATATTTATACAAAACTTCTACCCCGAGCACACGCAATGGAGCCGTAGACAGTCAAGTAAAATCCAATACACGAAATAATTTGATCTATGGACAGCATCGTTGTGGTAAAGGACGTAATGCTAGAGGAATCATTACCGCAAGGCATAGAGGGGGAGGTCATAAGCGTCTATACCGTAAAATCGATTTTCGACGGAATGAAAAAGACATATATGGTAGAATCGTAACCATAGAATACGACCCTAATCGAAATGCATACATTTGTCTCATACACTATGGGGATGGTGAGAAGAGATATATTTTACATCCCAGAGGGGCTATAATTGGAGATACCATTATTTCTGGTACAGAAGTTCCTATAAAAATGGGAAATGCCCTACCTTTGAGTGCGGTTTGAACTATTGATTTACGTAATTGGAAGTAACCAATTAGGTTTACGACGAAACCTAGAAATCGATCACTGATCCAATTTGAGTACCTCTACAGGATAGACCTCAACAGAAAACTGAAGAGTAACGGCAGCAAGTGATTGAGTTCAGTAGTTCCTCATATAAAATTATTGACTCTAGAGATATAGTAATATGGAGAAGACAAAATTGTTTCAAGCACCGACAGAACCAGAAGCGCCCCTTGTTTCAAAGAGAGGAGGACGGGTTATTCACATTTCATTTGATGGTCAGAGACAAATTGAAAGCTAAGCAGTGGGAATTCTAAAGATTCCCCGGGGGAAAAATAGAGATGTCTCCTACGTTACCCCTAATATGTGGAAGTATCGACGTAATTTCATAGAGTCATTCGATCTGAATGCTACATGAAGAACATAAGCCAGATGAAGGAAGGGGAAGACCTAGGATGTAGAAGAGCATAACATGAGTGATTCGGCAGATTTGGATTCCTATATATCCACTCATGTAGTACTTTACTTCATTGTATGATAGATAAGATCCATCTGTATAGATATCATCATCTACACCCAGAAAGCCGTATGCTTTGGAAGAAGCTTGTACGGTTTGGGAAGAGGTTTTGATTGATCAAAAAGAAGAATCTACTTCAACCGATATGCCCTTAGGCACGGCCATACATAACATAGAAATCACACTTGGAAAGGGTGGACAATTAGCTAGAGCTGCAGGTGCTGTAGCGAAACTGATTGCAAAAGAGGGGAAATCGGCCACATTAAAATTACCTTCTGGGGAGGTTCGTTTAATATCCAAAAACTGCTCAGCAACAGTCGGACAAGTAGGGAATGCTGGGGTGAACCAGAAAAGTTTGGGTAGAGCCGGATCTAAATGTTGGCTAGGTAAGCGTCCTATAGTAAGAGGAGTAGTTATGAACCCTGTAGACCATCCCCATGGGGGTGGTGAAGGGAGGGCCCCAATTGGTAGAAAAAAACCCGCAACCCCTTGGGGTTATCCTGCACTTGGAAGAAGAAGTAGAAAAAGGAATAAATATAGTGAGAATTTGATTCTTCGTCGCCGTAGTAAATAGGAGAGAAAATAGAATTTGTTTCTTCGTCTTTTC-AAAAAAAAAAAAAAAAATAGGAGAAATTGACTGTGACACGTTCACTAAAAAAAAACCCTTTTGTAGCAAATCATTTATTAAGAAAAATAAATAAACTTAACACAAAAGCAGAAAAAGAAATAATAGTAACGCGGTCCCGGGCATCTACCATTATACCCACAATGATTGGCCATACTATTGCTATCCATAATGGAAAGGAACATTTACCTATTTATATAATAGATCGTATGGTGGGTCATAAATTGGGAGAATTTTCACCTACTCTAAATTTCCGGGGACATGCAAAAAATGATAATAAATCTCGTCGTTAATAAAAGCATCAATAATAA-----TTATTTATATTTGAGGTGAATCTTA
>Lophira lanceolata voucher Kasper & Descheres 64 chloroplast, complete genome
AGTTCTGGGCGAACGACGGGAATTGAACCCGCGCATGGTGGATTCACAATCCACTGCCTTGATCCACTTGGCTACATCCGCCCCTAATAAAAAATGAAAAGGATTTCCACTTATAATTTATAGCATTTACCACTCAATGGAAAAAAAAAAAAGACAAAATAAATTTATAAAGTGAAAGCTTTATCTTTTATATCTTTATCTTTCATTTTCCATTTTTAAACCTAAAAAAATAACTTCAAAAAAGAAAAGATACTAAAAACAAAAGATATTAAGCAAAAGATATTAAGCAAAAGATATTAAGAAAAAGATATATAAATTTAAAAAGAGTACTATAATATACTGTAATATTCAATCCTAAATCAACTCAAAAAAAGTTCTTCTTAGGGTAAAGATAAATATTACTAAAAAAAAAAG------AGCAACCTTCTATCAAGAAGGTTGCT------CTTTTTTTTTTTTCAAAAACTCATATACACTAAGACCAAAGTCTTATCCATTTGTAGATGGAACTTCAACAGCAGCTAAGTCTAGAGGGAAGTTATGAGCATTACGTTCATGCATAACTTCCATACCAAGGTTAGCACGGTTAATAATATCAGCCCAAGTATTAATTACACGACCTTGACTATCAACTACAGATTGGTTGAAATTGAAACCATTTAGATTAAAAGCCATAGTGCTAATACCCAAAGCAGTGAACCAAATACCTACTACAGGCCAAGCAGCTAGGAAGAAATGTAAAGAACGAGAGTTATTGAAACTAGCATATTGGAAGATTAATCGGCCAAAATAACCATGAGCAGCTACGATATTATAAGTTTCTTCCTCTTGACCGAATCTGTAACCTTCATTGGCAGATTCGTTTTCTGTAGTTTCCCTGATCAAACTAGAAGTTACCAAAGAACCATGCATAGCACTAAATAAGGAACCGCCGAATACACCAGCTACGCCTAACATGTGAAATGGGTGCATAAGGATGTTGTGCTCAGCCTGGAATACAATCATAAAGTTGAAAGTACCAGAAATTCCTAAAGGCATACCATCAGAAAAGCTTCCTTGACCAATTGGGTAGATCAAGAAAACTGCAGTAGCAGCTGCAACAGGAGCTGAATATGCAACAGCAATCCAAGGACGCATACCCAGACGGAAACTAAGTTCCCACTCACGACCCATGTAACAAGCTACACCAAGTAAGAAATGTAGAACAATTAACTCATAAGGACCACCATTATATAACCATTCATCAACAGATGCGGCTTCCCATATTGGGTAAAAGTGCAAACCTATAGCCGCAGAAGTAGGAATAATGGCACCAGAAATAATATTGTTTCCGTAAAGTAGAGATCCGGAAACAGGTTCACGAATACCATCAATATCTACTGGAGGGGCAGCAATGAAAGCGATAATAAACACAGAAGTTGCGGTCAATAAAGTAGGGATCATCAAAACACCAAACCATCCAATGTAAAGACGGTTTTCAGTGCTGGTTATCCAGTTACAGAAGCGACCCCATAGGCTCTCACTTTCGCGTCTCTCTAAAATTGCAGTCATGGTAAAATCTTTGTTTATTTAATCATCAGGGACTCCCAAGTACACGAATTCTCTATAAATAGAAATAGATAATTGAGGACTTGTTATTCAACAGTATAACATGACTTATATACCCATGTCAACCAATATATCAACATCCATGGATATATCTTTATGATATTATCTATCTAGATTATCAGAATCTTTTTGAATAAATGAAGTTGAAGTAAGTTAAAAAAAAAATTCAGATATTCAGATTTAGAGAATATACTATTTAGAGAATATACTCTAGAATTTCATATGATTCTAATATGATAATTAGAATGGGTTGCCCGGGACTCGAACCCGGAACTAGTCGGATGGAGTAGATAATTTCTTTGTTAAAAAAAAAAATAAGTAAAAAACCTCTCCCAAAACCGTACTTGCATTTTTCATTGCACACGGCTTTCCCTATGTATACGTCTAAAACTCAGTTCGCTTCCTAGACAAAACTTCTAAGAAAGTTGAATACTCAGTTCTTCAATCCTTACTCGTATACTGCATGAGCATTTCATAATAGAAATGAATGAATTTTTTTGTTATCTTTTCATCATTTAGGAAAAATTTCGATTTACATGTTTTCATAACCAATTATTCGTAATTGGCCAGATCATGGATACAAATAATATCCAAATACCAAACCCGTCCTCTATATAACTTTCGTAAAATAGAAAAAGTTCTCGGGAAGATCAAAGAAAGAATATCTTCTTCCTCCATAAAAAATTCTTCCAATAACCCCGAACCTAATCTTTTCAAAAAAGCGCGTACAGTACTTTTGTGTTTACGCGCCAAAGTTTTAACACAAGAGAGCCGAAGTATATATTTTATTCGATACAAACTCTTTTTTTTTGAAGATCCGCTATAATAATGAAAAAGGTTTCTACTGATATGCAAAAACCGGTCGATAATATCAGAATCCGATGAACCAGCCCGAGTCGGATTACTAATGGGATGTCCTACTGTGTTACAAAATTTCATTTTTGCCAAGGATCCAATCATTCCGTTGATTGGAACTATTGTATCGAGTTTCTTCATAGTATTATCTATTAGAAATGAATTTTCTAGCATTTGACTCCGTACCGCTGAAGGCTTTAGTCGTATACTTGAAAGATAACCCAAAAAGTCGAGAGACTGCTTGGATAATAGATTTATATAGATCTTTTCTGGCTGAAACCACACATAAAAATAACATTGGCATAAATTGATAAAATAATATTTCCATTTTTTCATCAGAAGAAACGTATCCTTTGAAGCCAGAATGGATTTTCCTTGATATCTAACATAATGAATGAAAGAATCCTTGAACAAGTCTAGGATGGCCTGAAAATCATTAACACAGACTTCTGCAAAATGTTCTATTTTTCCATAGAAATCTATTCGTTCAAGAAGGACCCAAGAAAATGTTGATCGTAAATGAAAGGATTTGTTACGGAGAAAAAAGAAGATATATTCATATTCATATACATGAGAATTATATAGGAACAAGAAAAATCTTGAATTTGTTTTTGAAATGGATTTCTTTGAAATAAGAAGACTGTTCCAATTCCAATACTCGTGAAGAAAGAGTCGTAATAAATGTAAGGAAGAAGGATCTTTTACCGAGTAGCGAAGAGTTTGAACCAATTTTTCTATATGGATGGGGTAAGGTATTAGTCCATCTGACACATAATTTAAATGTGGAATTTTGTCCTCTAAAAAAGGAAATATTAAATGAATAGATCGTAAATTATGAGATTTTACTATTTTTGAACTTTCTAAAGAGGATCCTAATCGTAGGGAAAATGGAATTTCCACAATGGCCGCAAACCCCTCTGATATCATTTGAGAATAAAAGTTCTTATTGTACCTAATAAATCGATTTTGGTTAGAACCATTAGCAGAAATAATCAAATGATTCTGTTGATACATTCGAGTAATTAGACGTTTTACAATTAGTAAATTCAATTTATTGTAATAACCTACATTTTCCAACAAAATAGATCTATTTAAACCATGATCATAAGCAAATGTATAAATATACTCCCGAAAGATAAGTGGGTATAGGAAGTCATTTTTTCGAGATCTATCTAGTTCTAAATATCTTTGATATGCCTCCATTTTCAGTTTCAATTCGATTTGATTGAAGCAAGGATAGGAGATTTATTGGGTTATTAAATGATACATAGTGCGATACAGTAAAAACAAAGTAGTATAATAAGAATAGATACCTCGAAAGGGGTAAACTCATCAATAAACTCTCTAGCCTATCTTTCTTCCATCTAATTTATTTATTATAGCAATGGTTAGAAATCCTTTACTTTTTCAAGCCAATCGCTCTTTTGATTTTGGCACAAATCCCTTTATCAATATACTCTTTCTTCTACACATTCATCTCCCACTCATAGTGGAGAATAGCTAATAGTTAGGACTCATTAAAAAAAAATCTGCTCATGGAAAGTCCTTTACCGCATCAGACACTAATATATTTTTAACGACCAATTAGGTCGGATAATCATTCAAATTAAGAACGTAAGCTCGTTACTTTTTGTTTCCCTATAATTTGAGCCATAGTGCCCTATCCGTTTATTTACTTGACCCAACTTTGAATTCATTTTTTATCTTTCGCACCAACAATTTTGGGATCCATCCGGTAAGAACGAAATATTCTCAGAATTCTCCATTGATACGACATGCTTTTTTTTCCATTCATTCCTTTCAGGATCAGTCGTGGTCTTACAAACTATACTGATGGTATGGACGAAGCCCTTTCTTCATACAAATGCGTAAAAGATGTTAGTCGCACTTAAAAGCCGAGTACTCTACCATTGAGTTAGCAACCCCCAATACCCCCCAAAAAAAAATTAGGTTATGTAGATACAATCGGAATTAAAATAAATAAAGAGATTAAGTTACATGATAGAATCAAAACATTAAACTAGCAAGAAATGAACAAGAAAAAAAGAAATAAAATCTAAAAATTTCTAATAAATTCTGAACATAAAAAAAATAAAGAATTGATTAACTGAAAATAGAAGAAATTCTCAAATACAAATAAATATAAATCAAATAAAAACATAGATAAAGTCAAAATTGAATGCCCATTCCTTATCTTTTATGCGAGCCATTTTTTATTATATTTAGGTATTCTATTTTATTTAATTTATTATATATTAATAGATTATATTATCTTATGCATTTTTTCTATAACAATACTTTTTTATCTTTATATATAAGATTTTTTTTATAGATATAGATTTTTTTTCAATAAAAAAAAACTTTTGTATCACGGAAAATCCAACAAATCTATCATTTGAATGAAAATGAAGAAAAAAACAACAAAACCTATAGAACTGCGATAAATAGATCCATGAATAAGATGAATAAGATCCAGTTACCCAGATCGGATTATATTTATTTGATACACTGTTGTCAATATGAATGCGTTGAGAAAAAAATAAACAATGAATAAAAAAAAGAATTAATTCAATTTCAATAAAAAAAATATATATAATATATATATATAATAAATAAATTTATAATAAATAAATTTCCTAATTTACTATTTTAATATTTAAAAAATTGAATATTTATTAAAAAAAACTTCTAATCTAATAGAGTTAGAATAAAAACTAAGGACTTGTGTTGGATTGGCACTATATAGAGAATATCCGCATAGATAGAAACAAAAAAGCTATGGGTAGAAGAATAAATTTAAGAAGAATTAGGAAAAAATTCTTCAATTTATTTTATGCAATCAATATAAATCAATAGAAATAAACTAAGAATAAATAAACTAAGACAGGATAATCTCTTTTTTTATTTGTTAATAGAGTTCCAGCGAAAACCAACTCATTGAAAATAATGGTAAACTTTTTTATTTCGAAACCAAATTACTTTATTTAATTTATTCACTTGATTTTTTTCTATCCATCTTAATCTTATATCAATTTCTAGCAAATTACTTCAATTTATATCAAGAAGATTAAAATATAAGTATGAATAGAGAAAGAAAAGGGATAGTAAAAAAAGGGTTATACTAAACTGGATATGTATACGAGTTACCAACATTGGTATTTCATTAAGTAAATTGCCTTTGATTAAAGCGAAGTTCTGTAAAGTAAAAAACCCCGCCTTCTTAAAAATATCATGAACAGTTCTTGTGGGTTGAGCACTTTTTTCAAGGAAATAAAGAATAGCAGGAACATTTAAATAAGTTTGATTTTTTATTGGATCATAAAAACCCACTTTCCGAAGATCTCTTCCTTCCCTTCGGGATCGAACATCAATTGCAACGATTCGATAAACAGCTCATTGGGATAGAGGTAGATAA-CCCCCCCCCTAGAAACGTATAAGCAATTTTCTCCTCGTACGACTCGAGAAAAATGATTCGAAGTTCTCGCTATGTATAAAATTAGAATGTCAAATAGATCCATAAAATCATCAAATCAGTTAGATTATGTTTAAATCCTTTTTTTTTTTCTTTTTTTT-GTTTTGGCAAAAAAAATCATTCGTACCTCCTTAACTCAAGTTGGATAACTTTCAAGTAGCTCAAACAAGACTCTTGAAGCATTTCATGTATTGAGCGATCTCTAATCCCTTTTCTTTTTGTTTGTCTCCTTTAGGATCTATTTTAATTCTTTATTCTGATTTAATATTGTTAAAACAATTGAAAAGGATATTTGCTTGTTCCAGGATTTTTTATCTTTGCACTGACTCATTAGGTTTAGACACTACTTCGGTGATCTTTAATCGTTTCAAAACGGCAGCATACCACTTTTTGCGATTTCTTTCTATCAAAGAATCAACCTAAGGATTGATTCCTGCATAATACACTTTTTTTGCTCAAAAGAATTGTGCCAATTCCAACAAATTTTAGTCTTGGATTTGAAACTTGCTCGAATTAGATCCTTTCAATTTCTATATCGAAAATAGACTTATGAAGTTGTTCCAACTTATTGATTGGCACTAACCTTAGATTCTTGTCCCTAAGAAAAAATCAATACTTTCTACTCGAGCTCCCTCATTCATGTACTATTTACATTCTAACCCAAGAAAAGTAAGGGTTGTAATGTATAGTGGATGGAAGAATCCACAACCAATCATGTCTTTCAAGTCACACGTTGCTTTCTACCACATCGTTTCAAACGAAGTTTTACCATAACATTCCTTGAGTTTTGAACCGGTATGCAAAAGTAGAAGGAATTCAATTTAATCCTTTTTTTTATTATAATTATATGAATTATATAAATATCTTTTGATTTACAATAAGACGAAGAGATAAGGTCTTTCAAAATCTTCATCTTATTGTGACTCAATATGATGGATTCGCCAATCTCCCAAGCCTTTGAGTACCAAAAACTTATAAAAAATCATTAAAAAGATTGAATTAAAAAATTGCCCATTTAGATCTCATTATTTGATCATTATTTGAATAGAATTTCACAGTAAGAATCACATTTTATCATCATAAGAGAGATGAATCTCCCCATTCAGATTCGGATTAAATCATCAACTATTTAAAATAAATAGATAGAAATCTATTTTCTTGTTTTTTTTTTTTAGTGGAGTCATGTAGAAAAGGGCTGATGTAAAGAAAGCTTTAAGTTCTTATTCTTTCATACTGATTGATAAAATAAGAATCGAAATATTAAGCTGTCCCCCTATCTATCAAATTTATTAGATAGATTAAACAATTTTCATTGGAATTAATTATGAATATTTTATGTTAAATCTTTAACATTAACTAAGGGTAGATAGATTCATAATTTTTCATTAAAGGCAAAAGACATAATATCTGAAAACCGAGGTTAGTTAAAAGAAAATCCAGGTGTTACATATCTAATTTCTTTGTTTGATAATGAGATTTGAGCAAACACAGACATTGAAATTGATATCTTCCATTGTCAATTAATTCCTATCGACTTTCCCAATTATATGGAGGATATAAATCCAACAAGCAACAAGGAAGGTTCCTATCTTATTGGACGCGAGATTCTATAGGTACAAAGTAAAAAAGGTCTAGATAAAAAGGTCTAGATTAAGTCATTGTTTCCTATTTTTTTTTACCCTAAATCGGTCTTAAGTTAAGATACTTATGATTGAATTAAAAATATGCATCATTGAAATTTCAAATACGTGTGGGATGTAAGACTTTTATTTTCTAAATAACTAACGTAAATATGAAGAAGATACGATGAAAAGCCCGTCTGGCTTTTTTGAATTCAAATTTTTTTGATCTATATTTCCATCTTTCCTGAAAAAAAAAACTAGATTGAATTCCATCTACGTATTATTTGATTACGAGAAAATTTGTGAAAAAGATATGATTCTGAAAAAAGTCATTAAAAATTAAAAATTTAGAATTGCATTTATTATACTCGTACTAAAATGGAAGGTTGTTCAAAAAGGCAATCTTTGAATAGGTATACTCTGGGACGGAAGGATTCGAACCTCCGAATAGCGGGACCAAAACCCGTTGCCTTACCACTTGGCCACGCCCCATTTATATTTCTATTCAACACTAATAAAAACTAATATTGGTATTGGTTCTTCGTCAATTCTCGCCAAAATAAAAAGATCTATATCTCTGACATATATTAGCTTGTTATTCAGATTTAAATATGTGTAGATATAGAATTATAAACTGAATTTGTTGATCATAATATATAATTCAATTAAGATATTTTATAAACATATGATTACTTCTATTCTTTTTTGATTTGAGAATGGGAGAATTTTTGATTGGATGAGTTTAAAGAAGAGTTTTTGGTCTACCTTACTTGATTTTATATCCATTTTATATCAAAAATATATTACTAACTCATTCAAAATACAATTATATTATCTTCAAGAACAAAATGTTTCTTATGCTTAATATTTTTAGTTTGATTTTTATCTGTCTTAATTCTGCTCTTTATTCAAGCAGTTTTTTCTTCACAAAATTGCCCGAAGCCTACGCTTTTTTGAACCCAATCGTAGATGTTATGCCAGTAATCCCTGTGCTCTTTTTTCTACTAGCCTTTGTTTGGCAAGCTGCTGTAAGTTTTCGATGAAATCTTTAAGACTGTCCTAGAAAAATTCATGATTTATTCAAAAATCAAACTCTATCAATTGATAAAATTAGATAAGTCTTATAGCATAAGCCCTCAATTCAAACATTGAATTTATTGTATAGATGCGACAAAGCTGGATCAACTCATTTCCTCATTCTGAATTTTTATTACAAATGAATTTATAAAATAAAAATTCTTTTTGATTTCTAGAAATCATTTCTTGGTATCAAAATAGGATATATGGTATAAAAATAGAGAATCTATTTCCTTTTTTTTCCAAACCAAAAAAGATCTAGGAGATTGTATAATGCTTACTCTCAAACTCTTTGTTTATACAGTAGTGATATTCTTTGTTTCTCTCTTCATCTTCGGATTTTTATCTAATGATCCAGGTCGTAACCCTGGGCGTGAAGAATAATAAGAATAAAAAGTAAGGGTTTTTCTTTACTTGCTTTA-TTTTTTTTTTAAGTAAATATTCTTAGCATTTTCTCTATTCTAGATTATCGATTCTATCTATTTAACTCTGTAGATAAAGCATAAAGCAAAAAGGTTCAATAAATTTGAAAGATAAAAAAAAACACAAAATCATCCATCAACGGAACCGGAAAGAGAGGGATTCGAACCCTCGGTACGAATAACTCGTACAGCGGATTAGCAATCCGACGCTTTAGTCCACTCAGCCATCTCTCCTAATTGAAAAAGGCTAATTACTATACTTACATTACACAAGAGGTAAGGCTTGAAAAAAAAAAGCCCTTTTTTATCTTTCTCTTTCTTGATTCCT----------------TTCTTTCGTAATTGCTTTCTTTCGTAATTGCTTTATTTCGTTATAACTTTTATTTTATATCAT----------------------------------ATATATTTATATATTATTTATATATTATATTATTTAATATTTTAATTTATTTAATATATTTCTATTTTATTTATATTTAAATATATTTAA-------------AAATATATATTATATTAAAAAAAATATATATTATATTAAAATATCATACTTAAAAAAAGTCTTTTAAAAGTCTTTTATTTTTATTTATTTTAAAATTATTTAAAAAAAATATTAGTATATGAAAAAGTTTTAAAAAGGGGTTTAGTGTTTAGTATAAAAATAAAAGGTTTAGTATATAACATATTTAGTATAATAATATACAACAAAAATATACGTATATATAAAACTTACATCAGCAATTCTCCCAATTTCATTTAGATAATTTCATTTATAGAAAGTAAAGGTTCTAAAAAGGCATCTCCAACTCAATATTCCAATCAACCAATCAATATTATATATTAATCAAGATTATTTCTATATATTGTATCTATATATATTGTATCTATATTTTGTATATTGATTGATATATAATATTATCAATATATTATATAT-AACTATTTAT---------------AATTAATAGTTAATAAATAAATAGTTAATATTTATAAAATATTACCTTTTAATTTAAGATTACCTTTTTTTTTTTCAATTTCGTCTTCGTCCAAATTGGCCCGAAAAGCCCTTTTTCCACGGCCTAGCCCGTGATATAGATAAAATTCTTTTTTTTTTGATATTTGATTCGAAAGGAAAAATAGTATTTGTTATTGAACGAACAACAATGAGAAGGGGGATTTTTTCCGTTTCTATGATATAGGATCAAATGATATAGAATCATTGAGTCCTCTTTTCCTAATCTCATTAGGCCCCCTGAAGAAATACACTACGTCAACGCGCTAATTTTTAGAATTCAATCCTATTTTGTCCGATTTTCTTACTCGACAAAAGGTTTATTTATATATAATAATGGCATCATAGCGGGTATAGTTTAGTGGTAAAAGTGTGATTCGCTCTATTATAATAGTTAAGGGATCCCTTGACTCAGATTCCAATCAAAAACTTTATTTCTTAAAAGGATTAAATCCTTTACCTCTCAATGAGAAATAGAAATTCGAGAAAGAAGATACATTCTCGTGATTTGTATCCAAGAGTCAATTAGAAATTGAAAATTGGATTATGAGATTGCGAAACATAATTTTTTTTGAATTGGATCCATACTTCCAATTGAATGAGTATGATTAAAGGATCTATGGATAAAGATAGAAAAATACATATTTCTAATCGTAACTAAACCTTCAATTTTTGTTTGTTTTGTATAGTCGAGATTGAAGCAAAAAAGTATTAAATGATGACTTTGGTTTACTATAGACATCGACATCTTGTTTTATCTCGGTGGAAACAAAGTGCTTTTCCTTAGGATTCTCCCAAATAGAAATAGAGAACGAAGTAACTAGAAAGATTATTCAAATCCCACTCGTCTAGAGGGATCATCTAGAAAGCGCGTTGTTTTGAATGCATTAAGACAGCATTAAGATAGAAGGGCTGACATAGATGTTATGGGTCGAATTAAATTCTTTTTCACTTACATCTTATAGCAGGAAATTTGTCCATATTCCATAAAGGAGCCGAATGAAATCAAAGTTTCATGTTCGGTTTTGAATTAGAGACGTTAAAGATGATGAATCAACGTCGACTATAACCCCTAGCCTTCCAAGCTAACGATGCGGGTTCGATTCCCGCTACCCGCTAGGATATATATAATCTATATACGGTATTATAGAAATATATACGGTATTATAGAAAATAGATTTATATAGATTTATTTAGATATTTATTTAGTATATTATTATCTATTTAGTAGACTACTATCTATTTATTAGACTATTAAAAGTCTAATAAATAGATAGTAGTCTATGTCATTAATATGTAGATGTAGAATTTTAATAAATTCTACATATCTATAGAGATATAGAGAGAGTTCTTTTATTTTTATAGTATGTACTATATATGGATATGGATAGGCTCTCTATCGATAGGCTATATAGATATTATCTATAATATCTATTATCTATAATATCTATTATCTAGACTATTAAGTATTATCTATACTTATAGAATATTAACATTTAATATAATTATTTCATTATTTACTGAAATATGCAATTCCATTTTTTTTCTCGCATACTTTTTTTTTATGAAGAAAAAGGGTGAAAGAAAAAAAGAAAAGAAAAAATTGGAGTGGAAGAGCGTCCATTGTCTAATGGATAGGACAGAGGTCTTCTAAACCTTTGGTATAGGTTCAAATCCTATTGGACGCAATATTTTTCCATATATAGTATTCTTAGGACATATATAGTATTCTTAGGATCTATGTTTACCGATTCTAAAAAGAATTTGAATAAAAAATGATCATACTTATAGCTTATACTTATTGACAATGTTATTTAAGTTTTTAAGTATTCTAGATTTAGAGTAATCAAGTTCTTTATATTTGTTCCTGAAGTAGAAAACGTTTTATCTGTTCCTGAATAGCCTCTTTCAATAAGGCTTCTGCTTCTTCGGTGAATGTTTTGGTAGAAGATATGATTTTTTGAAACTGAGGTTTGTTCGTTTTCAAATAAGTACGTAACTCAACCAGAAATTTCCTTACTTGTCCAATTTCTAATGTATCAAGATAACCATTCGTTCCGGTATAAATAGTCATTATCTGTTCCTCCACCGTGAGAGGAGCTGATTGGGATTGTTTGAGTAACTCACGTAATCGTTGACCTCTTGCCAATTGATTCTGAGTAGCTTTATCGAGATCAGAAGCGAATTGCGCAAAGGCTTCTAATTCTGCGAATTGTGCCAATTCCAATTTTAATTTACCAGCTACTTGTTTCATAGCTTTAATTTGAGCTGCGGATCCTACTCTGGAGACAGAAATACCCACATTAATAGCAGGCCTGATTCCAGCATTGAATAGATCGGCAGATAAGAATATTTGTCCATCTGTAATCGAAATCACATTAGTAGGAATATAAGCTGAAACGTCTCCCGATTGGGTTTCGACTATTGGTAAAGCAGTCATACTTCCTTCGCCTAAACGAGAACTTGATTTAGCGGCTCTTTCCAAAAGACGTGAATGCAAATAAAAAACATCGCCTGGATAAGCTTCACGCCCAGGTGGTCTTCGTAATAGAAGAGACATTTGGCGATAAGCCTGCGCCTGTTTGGAGAGATCATCATAAATGATTAAAGTATGTCGTTCACGGTACATAAAATATTCAGCCAGAGCAGCTCCTGTGTAAGGAGCGAGGTATTGTAACGTAGCCGGAGAATCTGCCGTTTCGGCTACCACAATAGTGTATTCCATTGCCCCTCTTTCTTGTAAAGTAGTCACTACCTGAGCCACAGAAGATGCTTTTTGACCAATAGCTACATAAACACATATTACATTTTGACCTTGTTGATTGAGAATCGTATCTGTGGCTACTGCTGTTTTACCGGTCTGTCTGTCCCCAATAATTAATTCTCGCTGACCGCGTCCTATAGGTATCATCGAATCAATAGCAATAAGTCCTGTTTGAAGAGGTTCATATACGGAACGTCTCGAAATAATACCTGGGGCGGGAGATTCAATTAACCGAGATTCAGAAGCTGAAATATCCCCTCGACCATCAATAGGTTTAGCCAGGGCATTTATAACACGACCCAAATAAGCCTCACTCACCGGTATCTGAGCAATTCTTCCTGTTGCTTTTACAGAGCTTCCCTCTTGTATCATCAAACCATCACCCATTAATACAACACCAACATTATTTGATTCCAAATTCAGAGCAATGCCTATTGTACGCTCTTCAAATTCTACTAATTCACCTGCCATTACTTCATCAAGACCATAAATACGAGCAATGCCGTCGCCTACTTGAAGTACAGTACCAGTATTTACAATCTTCACTTCCCTATTATATTGCTCAATACGTTCACGAATAATATTACTAATCTCGTCGGCTCGAATGGTTACCATGATCTTCA-TTTTTTTTTGGGGGGGGGAAATAATGCCTACAGTAGAAAGACTAATTAGTTATTTCTTTCATCGAGCCAAACATGCCAATATTAGCACTGATGGTACGTAAATGTAACTCGTTGGTCAAACAACTATTCAAAGTCCCTATAGCCCCTTGTAAGGCTTGTTGGAAAACACGTTGTCGAACTTGATTGATCGCTTTTTGCTCTTCAAAACGAATGGTTTCATTTTTGTAATTCTCTAATTGTTCCAAAGTCTTATAAGTTGAATTAATCAAATTGAATTTTTCTCGTTCTATCTCCGAGTATCCGTTCCCTCGAAACTGATCTGCTTCTATTTCCACTTTCTGTAAGCGCGCTCGGGCTTTTTCTAGCTGTTCAATGGCTCCCCCGCGTAGTTCTTCTGAATTTCGAATAGTATTCAAAATCCTTTGTTTTCGATTATCTAATAAATCACTTAATGAAAGTAGATTATCTTTCCATTCATTGCAAAACTTCTACGATCCCTTCCCGAACCAAACATGAATCTTTCAATTCATTTGGCTCTCACGCTCAATTATTTCAATTACTTATGGGAAATTCCCATATCTTTTTTGACTAGAATGAGCCTATCCTCCCCTCTTTATTCATAATTCATATTCCAAAATATCGAAACCAATCACTAATCCAAGCCCGAAATATTCGGAGGACTCTTCTGACCAAACAAGTACTTGTCAGTAAAGTTGTTTTTTTTCTTCAAATCCAAAAAATATACTTTATTGCATAGGTTATCAATGGGGCATTAGATAAGAATGGTTGAAATACACATTTTTCAAAAAAAAATAAAAAAAGAAAAAGGGTTCAAATCATTTTTTCGACATGAGTGTTCTATACCGAAAACGATTTCCAAGTATTCATTTTGAACCCATTTATGTACTAACATAAATAGTAGAAAGAGTACCTTGCTATATTTTGACTTCAAACAATTTAGCTTTAACCATATTAATGGTCCTACGTTATTGGTTGATAGAGAATCAAAGTTTATTTACCAATGAATCGCGAAATGCTATGGTTTTTAAAGATGATTTCTTAATTTATTCAGAAGTAATTCGCAGGATCATGCACTTTTGTTTTCCTAGTTAAAACGAAAAAAAGTGCAGCCGGTTCAATCCAGCCTATTCTTGAAATAAACAACTCGCACACACTCCCTTTCCAAAAAAAATCAATACACCAAGGACTACACTTAGATTTATTGGATTTGTTGCTAAAATATCGGTATTAAACCCGAAACTCCCGGCGGAAGGCCAGTGCCCCAAGGAAAGGAAAGAATCGGTTACATTTTTCATATGATCTCCTATTGTCTTATAGACAGAGTAATTATCGATTTGTTGTTCTTATTCTATATATTTTTCTTCTATATA---------TTTTTCATATTTTTCATATTCTTCCATATTTTATTTTAATATATATATATATATTTTTTT--------------CAATTGGAAATTTCTAATTCTAATACGAACAATACTTATTAGATTAGAATTTGGTACCAAGTTTCGTGTGAATTGCGAAATATTTCCTTTGTTGCAACACTCCCTTAAAAAGGGTTCAATTGTAATAACAAGAGGGAAGGAAGAAAGCGAGTCGGTATACTCATTCCTCATCCTCAAATCAGTCCTTCCCGTGGATTATTGTCCCATCCCAATAAAAATGAATAAGTAATTGTAGGAGGGAAATCTTGCTATAATTTGAACAAGAAAGCAACAAGTCTAAAGCAAAAAAAATTGTATTTATAGGATTAAACAAAAGGATTCGCAAATAAAAGTGCTAATGCTACAACCAGTCCATAAATTGTTAAAGCTTCCATAAAAGCCAAACTCAGCAATAAAGTACCTCGTATTTTTCCCTCCGCTTCGGGTTGTCTCGCGATACCTTCTACAGCTTGGCCCGCAGCAGTACCTTGACCAACCCCAGGTCCAATAGAAGCAAGTCCAACGGCCAACCCAGCAGCAATAACGGAAGCGGCAGAAATCAATGGATTCATGATAAGTTCCTCGCACCAAAAGAAAGAAATAGTTAATGATACAATCAACCAATAAAAATTATAACTTAATTGTTCCATCGATACGATTTTCATCAAGTCCAAGTAACTAAGAACTCCGAATTGAAGTAATGATATTATTGAATCTACTTCTATATCCATTTTTTAGTTCTTATCCGCAGAGTTCATATGAATTCATACAAC-TTTTTTTTTCATTTCTTTCTTTGTTTCGAAACATTCTTTCAATTTGAACTCTTCCGTCTTTTTCTTTATTTAATCTTTTTATTTAATTCACAGTTACAAACGAAAAAGAAGGACTTTTATTGGAATCCCTATCTAAATTCCCAGTGATAGTAGGGAGGATTAGATATATCTTTTAGCTCATATATAACTAGTTAATACCTAATATTATAATCTTTCTTCCATAACGTAAACAAAATATTCTTATCAAGGAAAGTTGGCTTATAGCCATTACCTATATATATTACATATATTTAGTTTAATCCCACCCCCCTAAAGAACCAACCTATTTTTTTTCTGAATCTCATTTTTTGTAAACTCTTCTCTTCTTTTTATTTATCATTATCTCACATAGATACAATCAACCTAAATGGATGAATTCATTAGTCTCAATGATTACATAAAAATCTAAGTCTTTGGTTAATCGAAGTTCATGTAATTTATTATTCATTAATATTGTCTTTTGGTCAATCATTGAATTGAAATAAAACCGACTGAAATGGGAATCGCTCTATAAAACCCTTTTTTTAATCACCCATCGTAAACAAATAAAGAATTCTTATTCAGATTATAACCTCTAAGATTGAAATTGAATGAACAAAACAATCAAGACAGTATAAAGAGAATATTCAGCTGAAGGAAGTATAAATGGGCCAAACAAATTTCAGGAAAAAGATCTTTTATTTCTTTTTTTTTTTCAATTCCCTAATATCGTAATCTTTTTTACTATTCCTCTAGATCGTATGTTTTGTCTATTTATGTGTATATTTATGTTCACTAAGTAGATTATCTTGAGCAAGGCAGAGATTGCCTTGCACTAAACTAACAAAGACTATTTTGAAAATTAGTCAATGATGCCCCTCTATGGATTCGCCTATATAAGCTCCAGCTAAAGTTGCAAAAATAAGGGCTTGAATACCGCTTGTAAATAATCCAAGGAACATGACAGGTATAGGAACCACTGAAGGTACTAAAGAAACAAGAACAACAACTACTAATTCATCCGCTAATATATTTCCAAAAAGTCGAAAGCTAAGTGATAAAGGTTTTGTGAAATCTTCTAAAATGTTAATGGGCAAAAGGATTGGAGTTGGTTGAATGTATTTACCGAAATAACCTAATCCTTTTTTGCTAAGGCCTGCATAAAAATATGCTACTGACGTAAGTAAAGCTAAGGCAACGGTAGTATTTATATCATTCGTAGGTGCAGCTAACTCTCCATGTGGTAACTGTATGATTTTCCAAGGTAAAAGCGCCCCTGACCAATTCGAAACAAAAATAAATAGAAACATAGTTCCAATAAAGGGAACCCAGGGACCATATTCATCTCCAATTTGAGTTTTGCTCACGTCTCGAATGAATTCAAGGACATATTCAAAGAAATTCTGACCGGCAGTCGGAATGGTTTGTGGATTCCAAACAGCTACAATAACTGAACCTAATAAGAGAGCAATTACAACCCACGAAGTAATAAGTACTTGGGCATGGACTTGGAAACCCCCTATTGTCCAATAGAAATGCTGGCCTACTTCCACACCGGATATATCATAGAACCCTTTTAGTGTGTTGATGGAACATGATAGAACATTCATATTGCCCTCTGAAAAAAAAAGAAACTTTAAAAGGAATTATTTTGATTCAATCATCTTTTTTTTTTCGACTTGCCCGCTAGATATTTTTGATACCAACTAATTACATAATATCCCCAGTATATTCTTATCTTTTTTGTTTTGTGCGATTCAGGAATAGTAACCGATTCCATAAATCTATGGAGTTCACAAAAAATTGATTTATCTTATTATTAATCAAGGATTTCGTATATAGCTAGAACGGCCTTCACAAATTGCAAATACTAATTTGTTAAGAATTAATCGGATTGAAGTTATAGCGTCATCATTTGCTGGAATCGAAATATCTGCGAAATCCGGGTCGCTGTTTGTATCAATTAAACAAATCGTTGGAATTCCCAAAGTGATACATTCTCGAAGAGCTTTATATTCTTCTTGCTGATCAATGATTATTACAATATCGGGTAACCCTGTCATATATTTAATCCCACCCAGGTATGTTTGCAAGTGCGATAACTGTCTCTTCAATCGAGCCGCATCCCCTTTCGGAAGGCAATCGAGTCTCCCTGTCTTTTGTTCCATTCTCAAGTCCCTGAACTTTTGAAGTCTCGTTTCTGTAGTGGACCAATTCGTTAAAATACCGCCGAGCCACTTTTTATTGACATAATGACACCGAGCCCTCATTGCAGCCCGCGCTACTGAATCAGCGGCTTTCTTTTTTGTACCAACAATTAAGAATTGTTTTCTCCTACTTGCTGCATCAAAAACTAAATCACAAGCTTCTGATAAAAAACGAGCAGTTCTAGTAAGATTTGTAATATGAATATCTTTACGCTTTGCAGAGATATAGGGTGCCATTCGCGGATTCCATTTTCTAGTACCATGACCAAAATGAACTCCTGCTTCCAGCATCTCTTCCAAATTAATGTTCCAATATCTTCTTATCATTTCCCCCCACACTTCCTTTCTATTTTTTTATTAGTACTATTAACAAATCACAGGAATAACGATAGTTAAAAGGACGAATCCGCTCTTAGGAATCCTATTGCTTTGATGTATCATAGAAATTTTTTGAAATGCAAGAATCAAACAACTCTCTGTGGTGGAACAAAATATCTCTCATTTCCCCTTCGAATAAATTCTTCTTTTTGATTTTCAAAGAAATACTCTTGTGTTGCCTCGAGCGGTGCATTAATCCTTTGAACCCAGTACCGATGGGTATCATAGCACCTATAACAACGTTTTCTTTCAGTCCTTTCAACCAATCGATACGACCGCGCAGAGCAGCTTTTGATAAAACGCGAGCAGTTTCTTGAAAACTCGCCTCGGAAATGAAACTTTGAGTATTCAGAGACGCTTTCGTTATTCCCAATAATATGACTCGGTAACAGATCGCTTCTTCCAAAGCGCGCCCCGTTCGTTCCGCTCGCAACAATCCAATTAGTTCTCCGGGTGAAAAAACATTAGACATTCCATCTTCTGAAACCAAGACTTTTGATGTTATTTGACGTACAATAATTTCTATATGTCTATTGTGGATCTGCACCCCCTGGGATCGATAAACCTTTTGGATCTTATTAACCAAAGAGATACGACTTTGCACTATAGTTAGCTCAGCACCAATCAAGAATCCCCAAGGAATTCCAAGAATTCTTGGTATACACTCGTTCCAACCCTCAACTCTCTTTTCTAAGTTTATCGATATTGAATCAATTGAACGCACTTCTAAGACTTGTTCCACTTTTGGAAGACCCTGGGTTATATCACCAGATCTCGATTTTTCGTATATAAATGTAACTAACGTATTTCCTTCGTAAAGGATTTCTCCATAATGGCCATGAACAGTTGCTCCTGGAGTGGCCAAATAAAGTTTAGCCGATCTTAGTACTACAGAATCAACGTGAACAATTATAACTTGACCCGATTTTAGGTGTGGCCCTTTTTTCTTTTTGGCAATACATACATTTTCACAAATAAACTGTCCCAGACTAATTACTGTGAATCGTTCTTCACCATAATAATGATAATTATGATGTAGAAAATACCAATTCAAATTGAATGAATTCAAAACGCTGCAGGGATCGGGATTAAGAATTCGCCCGTTTTCATCCATTAAATAATATTTAATTACTTGAAAAGTCTGTTTGAAATTGTCAAGTTTCAAATATTGAGTTACCGAGATCTGATTATGAGTTATTAAATGGTAAAATGAATAAGAATTCGCAATTTGGGGAGCTGTTCCTAAAGGGCCCAACGAATTCCTAATTGGATTTTTTTGAATTGATTCTTTTATTACATTGTGATATTTTACATCGTTGAATGGATCCATTCGAAAACAATTAGATGATGACAAAATTATCAAAGATTGACGTTCCTTATTTCTATTCAATAAGGTACTAATAGTTCCTTGATTTTGTTTAAGTAATTGTTGAATCCTTCCCTTGGAATAAAATGGATTAATATTGGTGTGATCCGGCCCATTATCAGAGAGTACTCCTGAACCTGATGGATCATTCCTTCTTCTACTGATATATGAAATATGACATTTGATTCTTAGGAAATCACGAATCAGACCATTTGTACTTATTTCAACAAAAGAAGCGCGAGCCTCTTCGATAGAAGAACTTTTTTTGTCTTGATCCCAATTCAACACTAAACAAGTACGAACTAATTGAATATTTGTGTCAGAAATTCCTCGAATTGGTTTACCATTTCCATAAAAAATATAATTAACAACTCGAAGTTTCAGACTCTCTTTTTCCTTCAACAGCCCCTGGGGGAAAAGTTTTTCTAAATTTATACCGTCCACAATTTCATATATGATTACTGGTCGAACCAAAACAAAATGTTTTTTCTTGGTAGGTGTGATCCGTTGAACATAGATCCAATTTTTAACTTTTTTTGATTCCTTAGAATTTGTTTTTACTCTTCCTGGTGGTATCAAGATACCACTGTGTCGAGATATCTTATCTGTCTCTCCTGGAAAATGGATATCTCCAGAAAAGATTTTAAGTTCCATTTTTTTTTTTTTTCGCTCCACTCGGACCAATCCGCCTACACGACTTCTTGTATTTAAAGTGATTTGTGTATCTACTCCAATGATACTATTGTTTCGTACCATTAAAGAAGAAGATTCGGATAAAATAAAAACTTCCTCGGGAATGAAAAAAAAATGATCTACTTTCATTTGGTATTTTGGTTTAAATTCTTTGACTCGCCCATACTCAACCAAATCTTCTTTTTTGACGATTGAATGCGCCCCGATACCCCCATATTTAGTAATTCCGGAACTCCTTCTTCGGTATTTGGGATCGTCAAAATAAGCAAAAATACTATTTCTACGGAAAATGCCATTTATAGGTATTTCAATCGAGATACCAGAGTGGGACATTAGTTCTTTCTCTCGTTCTTGAATCGATTGGAATGGGATGATGAATCTATTTCTTCGCCTCTTTGCCAACAAATCAGAATTTTCGTGGGGAATAGCAGGATATATAAGATTACAATGACCAGTCCATATGATTTGATTAAGTTCTGAAGAATCGGGAATTAGACTTTGTTTTTTACCTGAAAGATCGGAACTAAAGAATTTGTGTTTAAGTTGATCATTATTTACTGAAGGACTAGAAATTCTTTCGACAGAAAGAGAATGAACGTTCATTTGATCTTGATCCTTGTGTAGTGAAAAAGGGACTTTACTGAATTTGCACGAACCGCCTGATAATATCCATAAATGGCTTGTTTTTGGTAAGAAATGGACATTACTATATGTAAATTCAGGTGCATGGTATACATTGGTACTCCAGTGCATTTCTCCTTCTAAATCGGAATAAATATGTTTTCGAACCCTCTCTTTAAAATTCAAAGTGTATGCTCCTGCACGAATTTCAGCAATCACTTGTTCTGATTCTACATATTGATCATTTTGAACTAAAAGAAAACTTTTAGGTGGAATAGTCACGTTATGTATAATATCTTGACTCTCAATAGTTACATATAAGTCTATATAACATAGAAAAGCGGGATGTCCATGACGTGTACGTGTGGGATGAACTAAATCCTCATTAAATTTTATTTTTCCATTAGAGGGGGCTCGTACATGTTCTGCAGTACCCCCTGTGAATACTCCGCCGGTATGAAACGTTCTTAATGTTAGTTGAGTACCCGGCTCTCCAATCGACTGACCCGCAATAATACCTACGGCTTCTCCTAACTCCACCAGATCACCATGAGTAGGACTCCGGCCATAACATAATCGACAGATCCAAGACGTACTCCTACAAGTAAAAGGAGTTCGAATAGATATTGGTTGTAAGCGAAAGGTTATGAATCGATTAACAAGTCCAACCCCAATATCTTGATTGCGAATTGCAACGCATCGTAGACCCATATATATATTGTCTGCTAATACACGACCAATTAATGTTTGGATAAAAATTCTTTCCGGCATCATCCCATTTCGAGGTCTCACAGAAATCCCTCGGGTGGTGCCACAATCTATTCTACGTACAACAATGTGTTGAACTACTTCAACAAGTCTGCGCGTAAGATATCCAGCATCTGATGTTCGTACAGCAGTATCCACAACTCCCTTTCGGGCTCCATAGCACGAAATTATATATTCTGTTAAAGACAATCCTTCGCGTAAATTACTTTGAATGGGTAAATCAATCATTTGCCCTTGTGGATCCGACATTAATCCTCTCATACCTACTAATTGGTGTACTTGAGATGTATTTCCTCTAGCTCCCGAAAAAGACATTATATGGACTGGATTAAAAGGTTCCGTCATCCTAAAATTAGGATTCATTTCTTGTCGCAAATATTCACTTGTAGCATACCATATCTCAATAGATTGGCGTAATTTTTCTACCGCGTGTACATTTCCATAATGATGGTGTTTTTCCAAAATAAAACTTTGTTTTTCAGCATCTTGGACTAGCCATCCCTTAGAGGGTATTGTTAAAAGATCATCAATTCCTAATGAAATGGATGTAGCAGTGGCTTGTTGGAAACCCAGAGTTTTTACTTGATCCAGGATGTGTAATGTATATGCCATTCCGAAGTGATCTATTAATCTACTAATAAGTCGTTTAATGGCAGTTCCATCTATCGCTTTATTATGAAAGACCAGATTGGTCCGTTCGGGCATAAGTACCTCCATATTCCGCTGAGTAGGATTCGACAATAAATTTGAGTCAATGATTGGAAAACTTCCTTTTCTCCATCTTGATTCGCGTAGAAATTCAGGAACTATGGTCCGAGTTGAACCGAAGCAATCTGAATTCACACCAGTGTCATATAATTACTTAGTTTAGATTGCTATGATTAGATTAGGTACCATCTGAACAGACTTGGTAAAACCCTTGTATAGCTTCTTCGATCTCTCGATAAAGAGAAATATGACCAACAGTGGTTCGAATGTATATACAAAGAGTTTCTTTTTTTATACTTCTTACTATTAGATCGTGTCCATAAATCTCATGATAGGTACCCAAAGATTCATAGTGAACTTCGATGGGAGCTTCTCTTGAAGCAATAACGCGTTGATCTAGTTGCCATCGTAGCCACAAAGGACTATCTAAATTTATTCTTTTCTGCCGATAAGCTCCAATTGCATCATAAGAGTTATTAAAAAAAGGTTCTTTCATATACTTATCATTATTGTCGTCAATTCTTTCATTTTGATAATTTTTGCAATTACATGGATTATACCTATTTGCACAAATACCTCGGCGATTCCCGCTTGTTAATACATAGAGACCAATAAGCATATCTTGAGTTGGTACAGAAATGGGCTCTCCAATAGCTGGAGACAGGAGGTTCATATGAGCAAACATAAGTAAACGTGCTTCCGCTTGAGCCTCCAATGATAAAGGTACATGAACAGCCATTTGATCCCCATCAAAGTCTGCATTGAATCCCTTACGAACTAATGGATGTAAACAAATCGCACGTCCTTTCACTAAAATGGGTTGGAATGCCTGTATGCCTAATCTATGCAGAGTCGGCGCTCTATTCAGCAATACAGGATGCCCCTGCATAACTTCTTGAAGTATTTCCCATACAATAGGCTCTTTTTCCCGAATTTTACTCTTAGCAACTCCTATGTTCGAAACAAGATGTTGTCTAATTAGACCACGAATTACAAATGTTTGGAAAAGCTCTATTGCTATTTCGCGAGGCAATCCACATCGATATAATGAAAGTGAGGGACCTACGACAATGACGGAACGCCCCGAATAATCAACCCGTTTGCCAAGCATAGTTTCACGAAATCTTCCCTCTTTGCCTTCAATTACATCTGAAAACGATTTGTAAACCTTATTATGACCGTCCCTCATAGGTTGTCCGCGGATTCCATTATCAAGAAGTGTATCCACGGCTTCTTGTACCAATTTCTCCTGACACATTACTAATTCCCCTGGCGTAGATCTACTTGTTGTTAATAGATCAGTAAGAGTATTGTTCCGATAGATAACTCTTCTATAGAGTTCATTAATATCTGAACTCATTAGTTTACCCCCATCTATCTGAATGATTGGTCTCAACTCGGGAGGAAGAACTGGTAATAGACATAAAACCATCCATTCTGGTTCTATATTTGTTCGAATAAAATGCTTAGCTAATTCCACGCGTCTAACCAAAAAATCTTTTCTTCTTCCAACTTTTCGATCTTCCCATTCATTCCCCGTAGGCCCTTCTTCCCCTAATTCTTTCCATTCTACCAATGAATAATCTATAATAATTCGCAAATCCAGATCGACTAATTGTTCTCGGATAGCACCGGCTCCAGTAGAAATCTCGCGAGTTCGAAATGTATCGAAGCCTTGGGTAGTAAAAAAAAGTGGAATACTGTATTTCCAGGATTGGATTTCATATTCGAATGAACCTCGTAATCGTAAGAAAGTAGGTTTTTTAGCTATAGGCCTAGCAAAAGAAAAATTGGGATAGGATCCTATAGGATCTCCCCCCTTCAAAATCGGACGTGAAAGTTTCCTTTCATCCGGCTCAAGTAGTTACACCAAATGAAGATAAAGAAAAGGGTTCCTGCTTTCAAAATAGATAAAAAAACAAAAAAAGGGGGCTACTCCTTACTCAAGTTCTTACTGAAGACCAAGCAACATTTCATTGATTCATCCTTCTTTTTTTTTTTTTCGAATTTCTGAATTCTTTATTCAATTATCACAATTTATTCCATTCTCATAATTACGCCCTAAATGAAATGTGAAATTCTTGAGTAGTCTACTTCCCTTCAAATGATGAATTGAATTCCAAGGTACTAGGGATTCATAAGAGATTTACTTGTCTATGTCTCCTTGCATTCGATCTTTTAGGTCCCGAACTCACCTCGACGGTTATGCCACGATGCTATTAAAACCTATATGCGATGTATAGACTCCTGCAACCATGACATATTTGCTTACTTGAGTATAAAACTTGAGTATAAACAGAATTTCTTTCTAAACTAAAAAGAAAGGGAATGATTAATTCGACAAAAGCAAAAGAGAGAAGTCTATTTTCACGAGGTACAGCTAGAAATTCCTATTTATTTGTTACTGAATCGACCATAGACCCATTCCTTTTTTAGTGGGGAGTATGAAATACACCCATAATTCTGAGCTTCATGTTACTCCTCCCAAGAGACATGTCAGATCCAGGGCATCCCCATTTGATTAAATGGGATGACAGTTTCTCATTTCGAAACTGTAAAATCGGAATTTCGATCAAATCACACATCGCAGTATACTAGGCCTTCTAATTCTTTAAGAGGTTTATCTAAAAGATTCGCGATATAACTAGGAAGACGTTTCAAATACCACACATGAGTTACGGGACATGCCAATTTAATGTAGCCCATTTGATATCTTCGTATCCGAGAATCAATAAATTCGACTCCACATTGTTCACAAAAACTTGGGTCCTCTTTTTCGTCTCCGATTATTCGAAAATTTCCACAAGCACAAATTCCACTTTTTATAGGTCCAAAAATTCTTTCACAAAATAATCCATCTTTTTCGGGTTTATTGGTTTTGTAATGAAAAGTATAGGGTTTTGTCACCTCTCCAACAAGCTCCCCATTAGGTAGGATTTTATTGGCCCAAGCACTTATTTGTTGAGGCGAAACTGATCCAATTCGAAGTTGTTGATGTTTATATCGATCGATCATAGAAGAAAATTTCTGATTCATTCCGATTAAACTTCCTTCCTATTAATCTGGAAGTTCTTATCAGATAAAAGGAAATGGTTCAGTTCCAGAGCCAAAGATCGTAGTTCTCGAACGAGTAATCGAAAAGATTCTGGAGCACCCTCCGGTTTAGGTATTGTTCCTCCAATGATCGTAGTACCAAGCACTTCTTGGCGGGCTCTAATATGATCAGATTTATAAGTAAGCATCTCTTGTAAAATATGAGAAACACCAAATCCCTCGAGAGCCCAGACCTCCATTTCTCCTACTCGTTGTCCCCCTTGCTTAGCCCTTCCTCTAAGAGGTTGTTGTGTAACAAGTGCATAATGTCCACCGGAACGCCCATGTATTTTATCATCAACTTGATGAATTAATTTCAAGATATAAGGCTTTCCTATTAGAACAGGCTGTTCAAAAGGATCTCCCGTTCTTCCATCAAATATTCTACTTTTCCCCGGATACTCGGGTTCAAATACCCACGGATTTGCTGTTTGCTTACTAGCTTCATATAATTCAGAAAACACTAGTTTTCTCGAAGCCTCCTGTTCATATCTCTCATCAAAAGGCGGTATTCGATAATGTCTATCTAGCAGACCTCCTGCTAACCCGAGTGAGCATTCAAATATCTGTCCTACATTCATTCGTGAAGGTACTCCTAATGGGTTGAAGACCATATCAACGGGTCTTCCATCTTGCAAATAAGGCATATCTTGTCTAGGCAAAATTTTGGAAATGATGCCCTTATTTCCATGTCTTCCAGCTACTTTATCACCTACTTTAATTTCACGTTTCTGTAAAATATATACACGAATCATTTCTGGATTAAAGCAAGAACCCCCCTTTTTCTGGATCCATCTCACATCAATAACTCGACCCCTACCGCCTATAGATAGTTTTAGACAAGTTTCCTTTGAAGTAGAAACCTGAACGCCAAGTATGGCTCGTAATAATCTATCCTCGGGGGCATACGATGATTCTTTCGCCATTTGAGGCGTTAATTTACCTACTAAAATATCGCCCGTCTCCACCCAAGATCCTAGCATCACAATTCCATTTTTGTCTAAATTTCGGAGTAAATGGGCTTCTAGATGCGGTATTTCGTTAGTGATCCTTTCAGGGCCTTGGCTTGTTACATGAGTCTGAATTTCGTATTTCCGTATGTGAAACGAAGTATAAATATCTTCATATACCATACGTTCACTAATGAGTACCGCATCCTCAAAATTGTAACCCTCCCACGGCATATAAGCTACTAATATGTTTTTGCCTAAGGCGAGTTCGCCATTAACCGTAGCGGCACCATCTGCTAAAATTTGTCCTTTTTTAATGAATTTATCCTGCTGAACCCGGGTTTTTTGATGTATACAAGTATTCTTGTTGGAACGTTGATACATAACTAATGGAATGCTTACAGTATTCCCATTGTCCGATAAAACGATCTTGTCAATATCGGTATAAATTATCTTTCCCCCGCGTTCCGCTATAGCGGGAACCCCTGAATCTAGAGCCACTTGGCGTTCCAATCCAGTTCCAACAATGCACTTCTCGGACCGAGAAAGCGGAACTGCTTGGCGTTGCATATTAGAACTCATTAAAGCCCGATTCGCATCATTATGCTCGATAAAAGGAATGAGGGAAGCTCCAATAGAAAAATATTGGAAGGGAAAAATACTTCGAAGAAGCACCTGTTCCCATGCAATAGTTAGGAATTCTTGACGGTATCGAGCTGGAACAACCTGTTCTTCCTGAACACCTCGATTCAAGGCCAAAAAATTTCCTGCCGCTACCATATAGTATTCATCTCTAGTTGGCGATAAATAAAGCATCTGTACTGATCCCTTAGAGATTTCATAAAACGGGCTTTTTAAAGACCCCCAATGATCAATCTGGGCATGAATTGTTAAAGATCCAATAAGGCCAACATTGATTCCTTCAGACGTGTCAATTGGACAAATGCGTCCATAGTGACTAGGATGAATATCTCGTACCCGAAAACTAGCAGTTCGCCCCGTCAATCCTCCAGGGCCCAAATAACTCAATTTTCTCCCATGAACTATTTGGGTCAATGGATTAGTTCGATCCAAAACTTGAGATAATGGGTGTAATCCAAAAAAAGATTCATAAGTGGTTGTTAATGGAGTTGAAGTTACCAAATTTTGAGGGGTCGGTATCAATTTATGACTAATTGCTCCACATATAGTTCCTCTAACTACATTTTCTAAACGAATCAGAGCCAATCCGAATTGATCTTGTAAGAGATCCGCTACAGAACGAATACGTTTATTTTTTAAATGATTCATATCGTCAAGTGTACCCATTCCAAATTTCATTCCAATCAAATGATCCGCAGCTGCCAATATATCTCGTGGTAACAAAAATGTATTGGTAGGGGGGATATCAAGATTGAGTCTCCGGTTCATATTTAGTCGACCAATCCTTCCCAATTCACATCTTTGTTGAAAGAATTTCTTTTGTAATTCCTTATATAAGGATTCAGAAAATACCGGATCTCCGCCTACACAAGTAAATTGTTGATAAAACTCCAAAATGGCATTTTCCTTTGACCTGATTTTTTTTTTCTCCTTATCATTCAGGAAAGACAAAAAAATTTCAGGGTAGCACACATTCTCTAGAATTTCTCTTAGATTCGAACCCATAGCTAATGATAGAACTAGAATAGATATTTTCTGTTTCCTACTCACACGAGCCCATATCCTTGTTTTTCTATCAATCTCTAATTCTACTCTTCCTCCCCAATCTGATATTATGGTGCCGGTATAGATCGAAATTCCGTTATAGTCCAATTCTGACCGATAATAGATACCAGGGCTTTGCAATATTTGGTTGATCACAATTCTATATATTCCATTTACTATAGAAGTTCCCAGGGAATTCATTAGAGGAATGTTTCCAATAAAAATTGTTTGTTCTTGCATATCCCTACGTGTTTTCCAAATTAATCCCGCGGATATATATAATTCAGAAGAATATGTGAGTGATTCATATACAGCATCTCTTTCTTTTATCAAAGGCTCTACTAATTGATATGTTTCCACAAATAATTCAAATTCAATTTCTTGATCTGTATCTTCAATTTTTGGAAACTTATAAAGCTCTTCTGTTAAGCCCTGATTAACGAACCTACAAAACCCTTCCAATTGTATCTGATTAAATCCAGGTATTGTAGACATTCCCTCATTTTCATTCCCGAGCATTTTTAATTTCGCATTTATTGAAAAAAATCCCATTATTGGACCCTTTCTTTATCCAATTCCAATTAGATGGATCGAGCTAGCAATGATGGAATTTCGATTCTGTTTACAGAATTACATAAAATTTATCTAACTCCATATATGAATATGGAATGTATGAAATACGTATGAACGGAAGAATAAAGAGAATTTTATAATCAAATTGGAATTTGCAACAAATACAACTAAAAAAGAATTGAAAAACTCCACTCCATTTAGACTTATGGTAGGGGTTTTTGTATAGAATAGCAACAAAAAGTGATTCAATTTCTACCATTATTATGATATTACATATTCCAATACGATTGCATAGCGGTAAAATAAAAGAATTCGGAATTTGATCTGTTAGATGAAGCAAAGGCCCAATAATCAGAAACAATATAAAGTTGATTTTTTATCACTTAACTTTTTCCATGGATTTCATTGTTCAGTTCAAAAAAAAAAATTCCGATAAATTTTTATCTTTTTTATATATTTTTTTAATAAAAAAAAGTTCATATAATACGATTGAACTACGTAAGAAGGTTTAATAGGCAGATATAACTATCTATATATACGTCTCTCCTTTTATTGCAGTTCTGTTCTGGACAACACATGTTGAATTTCTATTCAATGAAAAATGAAATAGAAACTTTCCTATAGGAATCATAGACAGATAAGATATCCGATTAAATATCTGTGTAAGAATCTATATTCTGGGGTTTACATATACTCATACTTGTTGTTATAATTGAAGAGGGTTTTTTTTATTGAAAAGAATCAATACTGATCAGTTACATATCAATTTTGATTTTCTTAATTTTCTTATATGTATATCATTAAAAAATACAATTTTAGATTCCAATCTAAGAATCAACCACAATCAATAGTTAAGGGTTCCAATTTGTCCTGAATTTTGGCTTTTGTTTTATGCTTAGTCTTTTGTTTTATGCTTCAAAATTTCCCTTGGGTTTTTTATTTCAATAGAATAGAAGGGGGAAAGAATTTAGCTAGTGTGTGTTTTGAGATACTATACAAAAATTAATCGAAGCGACGGATCTAATCCAAAAAAGGAAGTATTTCTTTTAGGAAAGAAATGAATAATTAATAAAAATGGCATTCAAGATACAAGTAAAAAAAAAGGGGGGGATATTTTCATCTATTTTGTATCGCCTTGGCGGCATGGCCGAGTGGTAAGGCGGGGGACTGCAAATCTTTTTTCCCCGGTTCAAATCCGGGTGTCGCCTGATCAACAAAAGACACGAAATAGCTTATTCCATTCTGATATAACTTGTCAAATTTTTCCTCAAAGAGGCACGCGGAGAAAAAGGACCCTTGAAACTTCCAAGGTGTCGCTGCATATTTTATTTGTACTTAATGTTCCCGATTCGACTAGCAATCATATAAGAACTTTTGGACAGAATCCTTTTTTTGACTCTGCGCCAGTGATTCCACTATTATTAATGAATAATAATGTAATGAACAATAATGAAAAATTCTTTCATATTCATAGAGATAGGGGACATAATTCACATGGATATAGTAAGTCTCGCTTGGGCTGCTTTAATGGTAGTCTTTACATTTTCCCTTTCACTCGTAGTATGGGGAAGAAGTGGGCTCTAGGGGTACTACTAAGTGAGTTGAGAAATCAAAATCTATCAATTGTTTGATAGAGCGTTCTGCAAAGACAATTTAACTATTTAAATTGAAGTGAAGTGACTTCGATTAGTAATTCAATTTCTAAATTATTTGTACGAATTTAGAAATTGAATTACTAAGAATATCTTCATTTTCAAATTATATTGGATGAAGAGTAATCTATTCTATGAATAATATATGAATAATACCCTTTATAATCATAATTTAATAATCATAATTAAACAAATATTTCAATGATTCTCGTGTTCCTATTTCGTTCGAAAGTAAAAAGAATAGAAACGATAGAATAAATCTTCTAACCCAATCCTTCCTAAATTTTCTATTTCGATAAACCACTTCTTGTCAGAGTTTTTTATCGAAAAATGAGGAACAGTGGAATCCTTTTTTCTTATTATTTGTTTACCCTTTTCCTGCTCAAAAAGAAAGTAGTTCTTTTATTAGTTATTAATAGTTATTAAATTAAGTGAATTCTCTATGGGAACTAAGATAGACATGGTGCTTATCCAAGGAGATACTACGTGGTGTACTAAGATATTTTCTTGGACAAGTCACATATTGCGCACTTAGTGCTTAGGTTGTATTTGTTTTATTATTTTAAATAATTTGACTTATGCTATACTTTATTGACTTGACGCATTTCATATCATGATTCGAAAGTTAAAAATCGGCAGGGTCCCCTAATCCTTTTCGTCGAAATCTTACAAAGTTTTTATAGAACTCTTTTTCTTAGATGATCTGTCAACTGCTCAATCAATTCCCTCTTCGGAATGCTAAAAAAGATTTCTTGATGTTCTTTTATTAATATATGCACAGACTATTCTTTTTTTCCTTTTCCTTAATTTTATTCTTTAATTTTATTCTTTCGGTAGAAGCCGGGATTCATATTGAAAATAATCAGAAATCTAGGGACTAGAATAATAAGAGTTGCCTTTCGACTATTTGAGATTAATTGGAATCAAAAATAGATAAAGAAAGGAAATCGAATTGGGACATTATGTGCATTACATATAGATAATTGATATCTAGAGATATGAAGAGAATATTCTAGATTGATCTAAATTAAACCTATATCTTTATATGGTACAACTTTATAGACTAGAATAACAAAAATAGATAGTATGGTAGAAAGAGATCTCTTTCTACCATACTATCTATTCTAGTCCACTGATTTCATCTAAGACAAGAAATTGGAATCCTTTTGATTTGATTTCTGCCGTCATTGAGATTGATAAGAACTAAAAGGTCAAGTTTCATTCAAATTAATCAGTTTGACTAACCGTTTTTACGTATATTATAAGTAAAAAAGCAGTAGGAACTAGAATGAAGAGTGCAGTAGCAATAAATGCAAGAATATTTACTTCCATAATCTCATCGGTTCTTTACTTCGAAAATAGCTCGGGATTTAATCCCATAGAGATGATAAATCTTTCGCCTGTAAATTCAATAGGATGACTTCCATCTCGATGATATCGAATCGTATCAATATCATGAATAACAATATCTGAGCTATCAAATCGATTCATCGTCGAGAATTGAATAGTATAACATAGAAAGATAGTTTATCCATACCGAATCAAAAAATGGATTCCTGATCCAATCAATAATTTCTTTACGATAATTTCTTTTCTTTATTTTCATTTCTCATTCTTTTCCATTCTTTCTTTTCTATAAAACTCTCGCCGCCCCTGTACAATCATCTGACAAAGTATCATTTAACCCCCCCTTCCACTTACATTGGTAACAAACCCACATTGGAAACAAACCCAAACAAACAATAGAAGCAAAATAGAGAAAAGGGGATTAAGTTCTAAACTCTTTTTTTTAATGGCTAATCTTATTGAAAAACAAAAAAGTGTGATAAAGACAAGTCCGATTACAGCAAAAAAAAGATCGAATATTCTACCCAATTTCTTTTTTTAGAGTTTGCTTTTTCTTCGGCAGAAATTCTTAACTTAAAAAACT--AAAAAAAAAAAGATTATTCATTCCTTCTATAAGATCTAAAAGAGGTGAGATTTTTATTTTATCTTTATTTTTTATGAAAAAACTCTTTCCTTAGATTAGGAATGGGATACAATTAATATAATATATCAAAACTTCAATGTGCAAGTTGAATGAGATAGATTGTTTCAAATTGAAATTAGTAATTGAAGTTACACAAAATCGGAGAAAAAAGAAGATATTTTTCAGATTAACAGGATTTTATCAAAGCAATTAAATTCATTTTGTAGCGTACAAATTTCAATTTTTTTATGCGCTACCGGAAAGATATGGTACTCGATTCGATTCTATTACACAGATCGGGAGTAATCGAAAAAGCCAAACTCAGCACAGTATCTCTTTGCATCCTGAATATGAGCCTACCGATAATTGTACTAATCCACACATGTCTCTATTAATCGCTACTGGTTGAAGAAATGAAAATTCCCATATTTGTATTTACTCTGATGCATATTTGTATTTACTCTGATGAGAAATGAAAAAAGAAAATAGCCATTCTATCTCTATATAAAAAAATAAGAAGGATTTTCCTGGGGAATGGAATTTTGCTATTTGTCTCCCTTTCACAGAAAATGGAGACATGAATTGATGTATTTTTTTATTGGCTAATTGGATTTTGATCCGTCGGGACTGACGGGGCTCGAACCCGCAGCTTCCGCCTTGACAGGGCGGTGCTCTGACCAATTGAACTACAATCCCAGGAAAATG--AAAAAAAAGTGTACAACATAAATATTCTTATGATTTCATTCAAACTCCCTTTCTATTTAGATTTTAGATTGGAATCTCTGTGTTGTAACAAGGACGCGAATGGTATATTGATACCCACATAGATATACACTTTAGTGAAAATGGAAGGGATTACTAGTGATCTTTTCGTTATTTCAAACCACAATCGATTAATAATCAATTTGTCTTTACATTCCTCTTTTTCTTAGATTTTATACTTATAAATCCTGAGATGAATCTAGATCATTAGCAAGAGCGGAATTTGCGGGAAAAAAAAAATAAAGCAAATGAAATAAGAGCCGAAATTTTGACTTTTTCCGTATCGGGTATTTCGAGAGAACAAAGAGGGTATTTCATTTCATTTCATGGCGGATCCGTGAATTATTGGGCCGAGCTGGATTTGAACCAGCGTAGACATATTGCCAACGAATTTACAGTCCGTCCCCATTAACCGCTCGGGCATCGACCCAGGAAGAATCAGTTCCAGACTTATTAATAATTTAATAATCCATGCTCAACTTCCTTTCGTAATACCCTACCCCCAGGGGAAGTCGAATCCCCGCTGTCTCCTTGAAAGAGAGATGTCCTGAACCGCTAGACGATGGGGGCGCATGTGCCCGACCTCAGCATACTATGCTCATAGTATGAACGGTTTTTTCAAATTGTCAATATAACGAAATGGTATGACTTGACTAGATTCAAAAGATTTTTCCGTCTTTCATGATTCCAGACAATATTTTATTTTGATTCGTCATTTATATTTATGAATCATTCATTCTAATCGTCATTCTAATCGTCATTATCCATTTTAATTATCTATTTTGTTTTGATTAAATTATATATTTTGATTATCAATTATATAAATTCAATTATATAAATAATAAAATTCTAAATATATATATAAATATAAATAAAAAAAAAAAGAAAATAAAAAAGAAATATTTATTATATTTATATGGATACATAATACATAATAAAAAATTCTGATTTTGAATTTTAAATATTAATAAAATTCAAAATTTTAATAAAAATAGAAAATATAGAAGAAACCATAGAATATAAGAATAGAAATAATATGAAAGATTTTTTCAGGAAAAGATTGGTCTTCCCGAAAGGTTAAACCTCTTTTCTTACGCTTTCATTTATTTCTCTTGCACACACTAAACCAGTAAATTAACAAAACCAGTAAATTAACAAATTAAAAATCTGTAATTCTGTAATGTAATAAAGGGATAAGCATCAACAAGTTATCCAATTTTTTTTTTTTCTAAGAATTTGGTTCAGGGGACAAATGGAATCTGTTCATCAGTGATTCAATGAAATATCTTGGTCTTGAGTCTATCTTGAATTGGTAGGTACATGCATCAATTAAATGAATTTTCTTATGATGGTCAATTCAATTAGGTTCAACTTTGAAACAATTCATTGCGTTCATATTTATCAATATCAAATTGAATCCATTCAAATTGAATCCATTTTTTTTTTTATCTATATTCAGCGGTTTAACCTATACTCACTAAGTAAATCCTAAATATCGTTTAGGAATGAACTATTATGAGCCTACTCCATCTATCTATTAATCTATATATTATAATATAGAATATATTTACTTTACATAAATTTGATCTAGAATCTATTTCTATAAATATATCCTATCCGTATAGTGACTCATTTAGGAATTGAATTAAATGGGGCCCTTTTAACTCAGTGGTAGAGTAACGCCATGGTAAGGCGTAAGTCATCGGTTCAAATCCGATAAGGGGCTTTGGCCTTTTTTTCATAAAACTCCATCGCTAGTATTCCTGTTTGAGGGAAGAATAGAGATCTTGTTGACATTTTTAATCAAAAAAAAGTAAGAAACTCTATAATGAATTCTAAAATAAAATGAAAATGAAATTATAAAATTATACTAAGTAATAATAAGGATAAAAAGCTATCTTTATAGTGATTGAGATTAATAATCATTTCCAGTATAATACTATATATAGTTATAAATATAGTTATATAGTTACTATAATATAGTTTATATATTAATTTAGTTTTAAAGTAAAGTTGAACATTTGTTTAACAGTTGTTTATTATATTAAAATCAAAATGAATAATGATAAGTTTGGTCTAAAATCGCCAAATTTTCTTATTTTACATTATTCCAATCAAAGCAATTGTAAAAATTAGATTAGAAATCAATAAAAGAAAAAGTAAGTGAACCTAACCCATTGAATCGTGATTCTATCCACTATTCTGATATATAAAATTTGATATAGATGAAATTGTAACAGTAATAGCAGATCCCGCTTTTTTCTTTCATTTTCATATTTCTTTGAAGTCAAAAAAATCTGTCGATATTTCTGATTAAATCTTCTTGTTCCTAGTTATTCTATACTATCAGAATAGATTATTCTTCCTTTCCTCCCCAGAAGATTTTATTTGAAGTAGACATATAAGAGAGATTTTAAATATCGTTCTTTGATTCCAGAACCCAAGATCAATTTATATCGCCACCTATATAAGATTTCTATATAATAAGATTTATACCTATCAGATCATGGCTTCGTGTACCAAATATTTCCATATCGATGCATACAATATTTTGATTCCGACAATGTAATGTAGAATAGGTGTGAGAAAAGTACTTTCATTTAAAGTTTCCTATTATTAAATTCACTATTATATTAAATAATAGGAAAATTCATTCTCCTTTATCTTTTCTCACAGATATAGATATAAAGTAAATAGAAAAAAAAAATATTCGAAATGTCATTCTTGCTTTGACCTGCGAAAAGACATACTCTGGGGTTTTATATTCATCTAAAGGAAAAAGAAATAGAACAAAGATGATAATAAAATGAAAGAATAAAGTATAAAATAATAAAAGATACGAAATTGTAGTTGTTTAATGCACATAGAAATTAGAAGAGTGTATAAAAGTATTTTTTTTGAATCTCATGAACAAGATCCAAGAAGAAAATAAGATTAGTTTGATAGAATGAAACAAAGGGAGTCTGAGGATCAACTGATAACGAGAGCAAGGATCACTTGTTTTTTGAGCAGTTCTTTTTAAAAATTCATCTATCTGATTGATGAGTTATAAAAAAATTCATGATTCATATGGTTATTAAAACTAAAAGAGAATAACCGAATTGAGTTCATGAATTTACCTAAGTCGGGTTATGTACCGATAAAGAATTTTTATCTTCGAAACCCATTAGATTAGAAGGGGCAGTGTACGAGAAGTCATATATACATGATAAAAGCTTCAAAAGCCCTGAAACTGCTATGAGGTGCTCGGAAATGGTTAAAGTAGTTGAATAGGAGGATCACTATGACTATAGCTCTTGGTAAATTTACCAAAGACGAAAATGATTTATTTGATATTATGGATGACTGGTTGCGGAGGGACCGTTTCGTTTTTGTAGGTTGGTCCGGTCTATTACTCTTTCCTTGTGCCTATTTCGCCTTAGGGGGTTGGTTCACAGGTACAACCTTTGTAACTTCATGGTATACCCATGGATTGGCCAGTTCCTATTTGGAAGGCTGCAACTTCTTAACTGCCGCGGTTTCTACTCCTGCCAATAGTTTAGCACATTCTTTGTTATTACTATGGGGTCCTGAAGCACAAGGGGATTTTACTCGTTGGTGTCAATTAGGTGGTCTGTGGACTTTTATTGCTCTGCACGGCGCTTTCGGACTAATAGGTTTTATGTTACGTCAATTTGAACTTGCTCGATCTGTGCAATTGCGACCTTATAATGCAATCGCATTCTCTGGTCCAATTGCTGTTTTTGTTTCTGTATTCCTGATTTATCCACTAGGTCAGTCTGGTTGGTTCTTTGCGCCCAGTTTTGGTGTAGCAGCGATATTTCGCTTCATTCTCTTTTTCCAAGGGTTTCATAATTGGACATTGAACCCATTTCATATGATGGGAGTTGCCGGTGTATTGGGCGCTGCTCTGCTATGCGCTATTCATGGTGCTACTGTAGAAAATACTTTATTTGAAGATGGTGATGGTGCAAATACATTCCGTGCTTTTAACCCAACTCAAGCTGAAGAAACTTATTCAATGGTCACTGCTAACCGCTTTTGGTCCCAAATCTTTGGGGTTGCTTTTTCCAATAAACGTTGGTTACATTTCTTTATGTTATTTGTACCAGTAACCGGTTTATGGATGAGCGCTCTTGGAGTAGTCGGTCTGGCTCTGAACCTACGCGCCTATGACTTCGTTTCTCAGGAAATCCGTGCGGCGGAAGATCCTGAATTTGAGACTTTCTACACCAAAAATATTCTCTTAAACGAAGGTATCCGTGCTTGGATGGCGGCTCAAGATCAGCCTCATGAAAACCTTATATTCCCTGAGGAGGTTCTACCCCGTGGAAACGCTCTTTAATGGAACTTTAGCTTTAGCTGGTCGTGACCAAGAAACCACAGGTTTCGCTTGGTGGGCCGGGAATGCCCGACTTATCAATTTATCCGGTAAACTACTGGGAGCTCATGTAGCCCATGCTGGATTAATTGTATTCTGGGCCGGAGCAATGAACTTATTTGAAGTGGCTCATTTCGTGCCGGAGAAGCCAATGTATGAACAAGGATTAATTTTACTTCCCCACCTAGCTACTCTAGGTTGGGGGGTGGGTCCTGGTGGGGAAGTTATAGACACCTTTCCATACTTTGTATCTGGGGTCCTTCACTTAATTTCCTCTGCAGTGTTGGGTTTTGGCGGTATTTATCATGCACTTCTGGGACCTGAAACTCTTGAAGAATCTTTTCCATTTTTTGGTTATGTATGGAAAGATAGAAATAAAATGACAACAATTTTAGGTATTCACCTAATCTTGCTAGGTATAGGTGCTTTTCTTCTAGTATTCAAGGCTCTTTATTTTGGGGGCGTATATGATACCTGGGCTCCGGGGGGGGGAGATGTAAGAAAAATTACCAACTTGACCCTTAGCCCAAGTGTTATTTTTGGTTATTTACTAAAATCCCCCTTTGGAGGAGAAGGATGGATTGTTAGTGTGGACGATTTGGAAGATATAATTGGAGGGCATGTATGGTTGGGTTCCATTTGTATACTTGGTGGGATCTGGCATATCTTAACCAAACCCTTTGCATGGGCTCGCCGTGCACTTGTATGGTCTGGAGAGGCTTACTTGTCTTATAGTTTAGGTGCTTTATCTGTTTTTGGTTTCATTGCTTGTTGCTTTGTCTGGTTCAATAATACCGCTTATCCTAGTGAGTTTTATGGGCCTACTGGACCAGAAGCTTCTCAAGCTCAAGCTTTTACTTTTCTAGTTAGAGACCAACGTCTTGGGGCTAATGTGGGATCTGCTCAAGGACCTACTGGTTTAGGTAAATATCTCATGCGCTCACCCACCGGAGAAGTTATTTTTGGAGGAGAAACCATGCGGTTTTGGGATCTGCGTGCTCCGTGGTTAGAACCTCTAAGGGGTCCAAATGGTTTGGACTTGAGTAGGTTGAAAAAAGACATACAACCTTGGCAAGAGCGGCGTTCCGCGGAATATATGACCCATGCGCCTTTAGGTTCGTTAAATTCCGTAGGCGGCGTAGCTACCGAGATCAATGCAGTCAATTATGTTTCTCCTAGAAGTTGGTTAGCTACCTCTCATTTTGTTCTAGGATTCTTCCTATTCGTAGGTCATTTATGGCATGCGGGAAGGGCCCGTGCTGCTGCAGCAGGATTTGAAAAAGGAATTGATCGTGATTTTGAACCTGTTCTTTCCATGACTCCTCTTAACTAACTGAGACAAGAGATCCAATACTGTAAGTAGGAATCAATTTGATCTACCATACATATTGATTGGGTAGATCAAGTCATACTTAAAAAAAAAAGTCTTCCTTTTTCCTTTCTTTTCAACTCATTTAGATCTAATCTATTTTTTTTTCTGGCTCGGCTATTCCACGTAGCCGAGCCATTCACCTTTATGATACTGAGACAGTCAAAACTAATAAAGACATAAATCTATTCGCCGAGAAAAGGAGAGAGAGGGATTCGAACCCTCGATAGTTTCTTGCGAACTATACCGGTTTTCAAGACCGGAGCTATCAACCACTCGGCCATCTCTCCGAAAGATTATTTCTATTTTATTATTTTTTCTTTATTCCGCCGAATAGAATAGGAGTTAATAGTATAACTGTACTATAGAAAGATATTAGGCGTGATTTGTGAAGTAAAAAACGGCCCTAGATCCATAAAGTGGGAAGGGGGTGAAATCATATAGAATTAATGTATTCATTGTACAATCCCGCCATGATGCATTTTTTTTACTGATAGAGGGATAAAATGGTATAGTTCTTTTGTTGGTAGCTTGGAGGATTAGAAAGATGACTATTGCTTTCCAATTGGCTGTTTTTGCATTAATTGCTACTTCGTCAATTTTACTAATTAGTGTACCTGTTGTTTTTTCTTCTCCTGATGGTTGGTCGAGTAACAAAAATGTTGTATTTTCCGGCACATCATTATGGATTGGATTAGTCTTTCTGGTAGGTATCCTTAATTCTCTCATCTCTTGAACCTATTCGAGCCAAATACAAAAATGAAATGACCCCTCCCCCGAATTCTTTCGGGTTGCGAGACACATTAAAGTTCAATATAACTCTCAAAAATGTAAAATACAAATAAAGAAAACAAAAAATTAGAGGGGGGTCAAACTTTCTTGTAATTTGTAAATGTAATAAAATGTAAATTTCAGTGTAATCTGATAAATGTAAAATTAAGTGTAATAAAAAATGAATATTAAATATATAATTTTCTATTTTATATTTAAATTTAATATTTAAATATTATAAAATTAAAATAATTACAAATAATATTGAATTATAATTATATAATTTATTATAATTATATAAAATAATAATAAAATAATAAATAATTAAAAATAATAAATAATTAATAAATAAAAATTATATTTAATTATATTTCTATTTAATTATATTTTAAATAACAGATTTTAAATAAGTTTATTAAATTCAAAAAATGAAACTATAAAACAGTTATTTTAAAACATATATTATTATCAATTCAATTTATTAATTTATTATGTTATTAAATAAA------TATTATTATTATTATTATTCAGTAGATTACTACTATTTAATACTATTTAGATAGAATATATAACAGTTAGTAAAATTATCATATAATAGGATTAGTCCTGAAAAGACTCTCTGGCATAGCTGTTCACAAATATGATCCAGCTATTGCGTAGCGTATGAAGAACGAAATGCGGATATAGTCGAGTGGTAAAATTTCTCTTTGCCAAGGAGAAGACGCGGGTTCGATTCCCGCTATCCGCCAAAAGTTATTTTATTAATAGAATAATAATAGAATATAAGGATTAGAATAAAGGATTCAGTATAGTTGACCATGATAGGATAGTGATTCTCTCCCCTACCCTCTTTTTTTCTTCTCACCTTTTCTTCTCACCTCAAATCAAAAGAAAAATAGTAATTAATTCATTATACTAGTTAACACTAGTTAACAGGAACAATCCGAATTTTACGAATTTTTTTTATTTAATTTTTTAAATTTAATTTTTATTTTTTTAATTAAATTAATTAAAAAAAATAAAAAAATATA--TATAAATATATTAACTAACTATATTATAATATTGTTAATGTATAGTGCGGAGACGGGATTTGAACCCGTGACCTCAAGGTTATGAGCCTTGCGAGCTACCAAGCTGCTCTACCCCGCGTGATGAGGAAAAGAACTGGAACCTAATGAACAAACAAAGATTGAATTTGAATGTGCCCCTCTACCATATCTGTAGAAATAGAATAGCGTATTTATACAGAATGGTAAAGGGGCTCGTCTATGATCATAGAAATTACTAGAGAAATGAAGAGAAATTTTGAATCCTTACCAACTTGATCTTGTTGCCCCCGGCAACAAACATGCATGAACCATTTCACGAAGTATGTGTCCGGATAGCCCAAAGTCTCGATAGTTAGCTCTCGGTCTTCCAGTCGAAAAACAACGTCGATGAAGACGTGTCGGTGCACTATTTCGCGGTAGGGATTGTAACTTTCCATGAATTTCCCATTTAGCACTCAACGACGAAACTTTTCTTATTTCTTTTTTTGAAGATCGACGAATCAAATGATATTTTTCTTTCAATTTTTGCCTCTTCTTGTCCCGCTGAATCAAACTTTTCCTTGCCATAATGTTTCACTTCCTATTAGTATCTTAGTATCGTTGATACAAGTCGGATCCTAGATGTAGAAATATAAATAAAAAAAAGCCTTCTCCATCGAAAGAAATGAGATTATCACGGATACAGCACATAAAGAATTAACCAAATTTGCCTGATGTAGAGGCAATCAAGAAAGCCGCATAAGTGAAGATATAACCTACGGAAAAGTGGGCTAATCCAACCAATCTTGCTTGCACAATGGAAAGAGCTACTGGTTTATCTCTCCATCGAATCAAATTAGCCAAAGGTGTACGTTCATGAGCCCATGCTAAAGTTTCAATCAATTCCTGCCAATATCCACGCCAGGAAATTAAGAACATAAATCCCGTGGCCCAAACAAGATGTCCAAATAAGAACATCCACGCCCAGACGGATAAACTATTCATACCAAAGGGGTTATATCCATTGATAAGTTGCGAAGAGTTTAACCATAGATAATCTCTTAACCATCCCATCAAATAAGTGGAAGATTCATTAAACTGTGAAACGTTACCCTGCCATAATGTGATGTGTTTCCAGTGCCAATAAAAAGTAACCCATCCAATGGTATTTAACATCCAGAAAACCGACAAATAAAATGCGTCCCAAGCCGAAATATCACAAGTACCACCTCGTCCCGGGCCATCGCAAGGAAAACTATAACCAAAATCTTTTTTATCTGGCATTAACTTAGAACCACGTGCATCTAAGGCACCTTTTACTAAGATCAATGTAGTTGTATGTAAACCTAGAGCAATAGCATGATGAACCAAGAAGTCTCCCGGCCCTATTGTTAAGAATAATGAATTACTATTTTCATTAATGGCATTTAGCCAGCCGGGCAACCATATGCTTCGGCCTGCATTGAAGGCTGGACTATTCGTTGAAGATAAAAGTACATCGAACCCATATGAGGTTTTACCGTGAGCAGATTGTATCCATTGGGCAAATATGGGTTCGATCAAGATTTGTTTCTCCGGAGTACCAAAAGCAAGCATGACATCATTATGAACATAAAGTCCCAAAGTATGGAATCCCAAAAAGAGGCTGGCCCAACTTAAATGGGATATGATAGCTTCTTTATGGTCTAAGATTCTTGCCAATACATTATCCTCATTATGTTCCGGATTATAATCTCTAATAAAAAATATAGCTCCATGAGCAAAAGCCCCTGTCATGATGAATCCTGCGATGTATTGGTGATGAGTATATAGCGCAGCTTGAGTAGTAAAGTCTTGCGCTATGAACGCATAAGCAGGTAACGAGTACATGTGTTGAGCTACTAAGGAAGTAATAACCCCTAAAGAAGCTAGAGCAAGGCCTAATTGAAAATGAAGCGAATTATTGATTGTGTCATAAAGACCCTTATGTCCACGTCCCAATCGCCCCCCCGGCGGAATATGCGCTTCTAAAAGATCTTTTATACTGTGCCCAATCCCGAAATTAGTTCTATACATATGACCGGCAACGAGAAAAATAAATGCAATAGCTAAATGATGATGTGCAATATCAGTCAGCCATAGACTTTGGGTTTGTGGATGGAACCCCCCGAGAAGGGTTAGAATGGCGGTTCCTGCTCCTTGGGAGGTACCAAATAAATGACTACTTGAATCGGGATTTTGAGCATAAATATTCCACTGACCTGTAAAAAGAGGGCCTAATCCTTGGGGGTGCGGTAACACATCTAGGAAATTATTCCATCGAACGTATTCCCCCCTGGAGCCAGGAATAGCGACATGGACTAAATGTCCTGTCCAAGCCAAGGAACTTACTCCGAATAGTCCTGACAAATGATGATTGAGACGAGATTCGGCATTTTTAAACCACGAAACGCTCGGTTTCCATTTCGGTTGTAGGTGTAACCAACCTGCTAGTAGGGATACGGCAGAAAGAAATAATAGAAAAAGAGCTCCAATATAAAGATCTTCATTAGTACGTAAACCGATTGTATACCACCATTGATAAACACCAGAATACGCGATATTCACTGGGCCAAGAGCACCCCCTCGAGTAAAAGCTTCCACAGCCGGTTGACCAAAATGAGGATCCCAAATAGCATGAGCAATAGGTCTTACATGTAAAGGGTCCTGTACCCATGCTTCAAAATTTCCCTGCCAAGCTACATGAAACAGATTTCCGGAAGTCCACAGAAAAATTACTGCTAATTGCCCGAAGTGAGAAGCAAAAATATTCTGATAAAGACGTTCCTCCGTAATATCATCATGACTCTCGAAGTCATGTGCGGTAGCAATACCAAACCAAATACGACGAGTAGTGGGGTCCTGAGCTAAGCCTTGGCTAAACCTTGGAAATCTTAATGCCATAATGCCTTTCAAATCCTCCTAGCCATTATCCTACTGCAATAATTCTTGCTAAGAAGAACGCCCATGTTGTGGCAATTCCACCCAGAAGGTAATGGGTTACTCCTACAGCACGTCCTTGTATAATGCTCAAGGCTCTCGGCTGAGTAGCAGGAGCAACTTTTAATTTATTATGAGCCCAAACGATTGATTCAATAAGTTCTTGCCAATAACCACGACCACTGAATAGAAACATTAAACTAAAAGCCCATACAAAATGAGCGCCTAGGAAAAAAAGGCCATATGCAGATAATGAAGAACCATAAGACTGAATTACCTGGGATGCCTGTGCCCATAAGAAATCGCGGAGCCATCCATTAATAGTAATGGAACTCTGTGCAAAGTTTCCTCCCGTGATATGAGTTACCACCCCTTGATCACTTAGACTACCCCAAACATCTGACTGCATTTTCCAACTGAAATGGAATATTACTACCGAAATTGCATTGTACATCCAAAATAGCCCTAAGAAGACATGATCCCAAGCGGATACTTGACATGTCCCCCCTCTTCCAGGTCCATCACAAGGGAAACGAAAACCAAGATTCGCCTTATCTGGTATCAAACGAGAACTACGGGCAAATAGAACTCCTTTCAGGAGTATCAATACCGTTACATGAATCGTAAATGCATGAATGTGATGGACCAAAAAATCCGCGGTTCCTAATGGAATAGGTAACAAAGCAACCTTACCACCCACTGCTACTAAATCACCGCCCCCCCAAGTTAAACTGGTGCTTGCTGTTGCACCAGGAGCCGTTGCACCAGGCGCTAAAGCATGGGTGTTTTGTATCCATTGAGCAAAGACGGGTTGTAATTGTATAGCAGTATCTGAAAACATATCTTGAGGGCGCCCTAAAGCGCTCATGGTATCATTATGAATATACAAACCAAAACTGTGAAAGCCTAAAAATATACATACCCAGTTGAGATGGGATATGATTGCATCACGATGTCTAAGGACACGATCTAATAGATCGTTGTATCGAGTAGTTGGATCATAATCTCTTACCATAAAAATGGCTGCATGCGCAGCAGCACCAACTATAAGAAATCCACCAATCCACATGTGATGTGTGAACAATGACAGTTGGGTACCATAGTCAGTAGCTAAATATGGGTAAGGGGGCATGGAATACATATGGTGAGCTACAACAATGGTTAAAGAGCCTAACATAGCTAGGTTAAGAGATAATTGAGCATGCCATGACGTTGTTAGGATCTCATACAGGCCTTTATGGCCCTGGCCTGTAAATGGACCTTTATGAGCCTCTAAAATATCTTTTATACCATGACCAATCCCCCAGTTAGTCCTATACATGTGACCCGCTATCAGGAAAAGAATTGCAATAGCTAAATGATGGTGTGCAATATCGGTCAGCCATAGACCCCCGGTTACGGGATCTAATCCTCCCCGAAAAGTAAGAAATTCCGAATATTTTGACCAGTTCAAGGTGAAAAATGGGGTTGCTCCCTCAGCAAAACTGGGAGAAAGTTGAGCCAAAAGATCCCGATTCAAGATAAATTCATGAGGAAGTGGGATTTCTTTAGGATCTACTCCAGCGTTTAGAAATTGGTTAATTGGTAAAGATACATGTACTTGATGCCCCGCCCAAGAAAGAGACCCAAGTCCTAGTAACCCTGCTAAATGGTGATTCAACATGGATTCTACATCTTGGAACCAAGCCAATTTTGGAGCAGCTTTGTGATAATGAAACCAACCAGCAAAAAGCATTAAAGCTGCAAAGACCAATGCACCAATTGCGGTACAATAAAGTTGTAATTCATTAGTTATTCCAGATGCTCTCCAAATCTGAAAAAAACCAGAGGTTATTTGTATTCCTCGAAAACCACCGCCCACATCACCATTCAATATCTCTTGGCCCACTATTGGCCAAACCACTTGAGCGCTAGGTCCAATGTGAGTAGGATCACTTAGCCATGCTTCATAATTGGAAAAACGAGCACCGTGGAAATACATGCCACTCAGCCAAAGAAAGATGATGGAGAGTTGGCCGAAATGAGCACTAAATACTTTTCGAGAGATCTCCTCCAAATCACTGGTATGGCTATCAAAATCGTGAGCATCAGCATGTAGATTCCAGATCCAAGTGGTAGTATCCGGTCCTTTAGCTATTGTTCTTGAGAAATGACCGGGTCTGGCCCATTCTTCAAATGAAGTTTTGATGGGATCCCTATCTACCAAAATTTTGACTTCTGGTTCCGGCGAACGAATAATCATTGAGTCCTCCTCTTTCTGGGCAACACATACAAAGAAACCCGCCAACAGTCAAGTAATTAGTGAACCCATGAGAGATGTTTATAATTAGTTTCTTTCTCTTCTATCTCCCATCTATCTAATTTCTTTAGTTATTCACTAGAACAATTATGATTTTGAAGTCGATCCAGGGCAAGTGTTCGGATCTATTATGACACAGGCGCGAGGTGCTCAACGGACCTTTATGGGCTTTGAATTGATACAAAAACCATTTTTTTGTGCAACCTGGTGTATTCTGATGTTAATTCAAAGTTATATTTCTATCTTAATTTTAAGTTCCTAGATGTGGCTACTTTCCGTTTTACATAAAACATATTACTCTTACTTTATTCCAAATCAGGTGAGCGTTACTAAAAAAAAAGATATCCCAGTATCTATATTTAGGCATTCAAAGGTATCTTTTAATTCAAAGGTTAAAGGTATCTTTTATTCGTTTTAATATTAATAATAGAAAATAAAATAGATATTCTATACTGTCTGTTTCTGTGTATCGTATATTCTTATGAAATACCAGATACCAGACGAAAAGGAACTATCGTTATAATAAAATTCATGAAATTTTTTGATTGTTTTCCCCAGAGAAATGATCCTTTTATTTGTATTTGCCTGATAGGAACACAAAAGAATGAATTATAATATAACAAATTATATATTAAATATAAGAAATATAAAAAGAGTGTTCTTATCTTATTCGAAACGCCCTGTGATCTTCAACCAATTCTGCGCTTCAATATAATTTCCAGGAGTAAGCGCTATAGCTTGTTTCCAATACTCAGCGGCTTGATCAAACCAAGCCTCCGCGATTTCAGAATCTCCCTGACAAATGGCCTGCTCTCCTCGGTCGGAATAGGCGAGTAAATTCCTTCCCTTAGAACCGTACTTGAGAGTTTCCTACCTCATACGGCTCAACAGTCAATTCTTTTTGTGTCCCATTTTTCTCGACTTAGCCAAAAGAGGTTAATTACATGAGTTTCAAACTTGAATTTAGATTTGATTAATATTTTGATTTGATTTGATTAATAAAATTAGTTTTATCTTTTCTCCCACCTTCAGAAGAATAAAGCATAGGTATTCTACTATTGTTAGATGTTAGAATTTTCTGAAAGGTAATTATCTCGGTTTCATACATATATAAATTTATATAGAATCTTTGAAAAAGACCTTCCCTCATAAGAAAGAAAAGACTTACTCTCTTTGGGATCTGATGCTACACCGCTGCTCAATACTTTAGGGGATCGACTCTGTTACATAAGTTGATTCCTAACTTTTGTCTCATATTATGACATAAGTAAGCAGTTCTTATTGTATCGGCCAAAAATCTCGCTAATTGATCTTTACGGTGCTTCCTATATCAATTAGATCCTTTATCCATAGAATAAACTATTTAGGCATATTTAGTTCTTCATATTTCGACTTCTATGAAGTCTCTTTCTTTGCTACAGCTGATAAAAATCGTTTTTTTGAACGATACATATGTAGAAAGCCTTTTGTACTAGTAGATTTTTGCTCTTTCTTTCTATAGTGGAGACAGTCGCACGTAATGACAGATCACAGCCATATTATTTAAAGCTTGTGGTAAGAAGGGATTTCGTTCTAGTGCTCGAAAATAATATTCCAAAGCTTTTGTGTGTTCTCCATTACTTGTGTGAATAAGGCCTATATTATAGAGTATATAACTTCGATCATAGGGATCAATTTCTAGTCGCATAGCTTCATAATAATTCTGTAAAGCTTCCGCATAATTTCCTTCGGATTGCGCAGACATCCGTTACGGTCGTCTTCGATTCAAAGAATCTCCGTTCCAGAACCGTACGTGAGATTTTCATCTCATACGGCTCCTCCCTTATGTGCATCATGATAATGAGAGTGCATAATGAGAACAAGACAGAGAATCAAAAACTAATGAAATATTCTCATTATGAACTGAGCGGGGCTAGCGTCTTTACAAAAAATTTCTAGCCAACCTTACTGCAAAAGATCTTTTCTTAACATCAAGTATGTTGGTACTAGATAAAAATGTTAAGTTAACTCCAACAATTTCTTTGTCCTCAACGTCCCCTAAATTCCAGGAATTAGTCACTTCAACAGTCTTCGATGGTTATACGGGTATCCAAAGTACGAACGAGATGGATGTTTGTTGTCCCAACCATTCTTCTTAGCCCCGATCCCAATAAGGAAAAGGAAAAGTGTATAACAAAGTTTTTGTGTTGTTGATTCCTAGGCGTAGTGCTTCTTCCTCTATGCCGCCTATTGGTACTAGTGGAGTATGATTAACCTGCAATACGGACCCCCCGTATCCATAGGTATAACCTTTCGCTCAATGCTAAAAAATCGACAATTGAAGCATCTGAGGCTGCATTAATCGGGGATACACGACAGAAGGAATTGTTTTATTTATAAACTTCACCTTCAACAAGCGTAGAGTTTTTTCAAATCTTTCTATTCCAACTAATGTGTATTCTCTTAAGACTTGAGAGCAGTAAAAAAAAAAATCAAATCACACCATCTCTGTAGTAGGTAAATGCCTCTTTTTCTCCTGAGGTTGTCGGAATTATTCGTAATAAGATATTGGCTATAATGGAAAAGGTCTTATCAATAAAATTTCCAGTTATCCGGGATCTAGACATAGGTAGCAATCCGTTTTTGAATTTCTTTTAATTACCTCTTGTGAGAAAAAGATCCCACAAAAAAAGAATTGGACAGTACGAAATAACATAAAACCAGACTGAACTTATAAAAAAACTCATAAAAAAGATAGACCGAGCGTTCGAATTGTTCTAATCTATTGATTTAAGCCGGTATAGATATCAAAAAACGACAGAAGCGCCGTCTTCGCAAACATGAATAGATATATATCTTTATTGTTTTTAAAAAAGAGTTCTTCTTTTTCGCAAAAAAAAAAATTTCTTTACCCCCTCGGTCCCGTCTAATTCAATAATCTATCTTATCTAATCTTATCCAATATGAACGACTCGCGATTCACTCGGGTTCTGGGCCATAATCATTATGTAGGAGAGATGGCCGAGTGGTTCAAGGCGTAGCATTGGAACTGCTATGTAGGCTTTTGTTTACCGAGGGTTCGAATCCCTCTCTTTCCGTACCTTCACCTAATTTATCAATGTTACTGACCGCAATCTATCAAATCACATAACAATAGATACCCTTAATTCCACCAGTTGGACCTTCCTTTGATATGGATTTTCGATTCCTGATTTCTGCACAAAAAATACTGGAAAGAAAAGAATGGACAAGGAAAAAAAATATTCCTACTATTCTATGATATATGAATGGGAAAAAATCCCTCGCCCTTTCTTGGTTCTCTTTACTTAAGCGATAGGGACAAAATTATATGAATCCTTCTTATTTTAGTTAGGTTTAAGTTTGACGCGAATAATATTCTACGACTAGCAATTCATTTATTTTCAAGCCCACCCACCTATTATCTATTATTTGATTGACCAATCCTTTATATTGGAATGTGTGAAGAGTCAAATGTTTTGGCAATTCCTCCTGGGGGGATGAATCAAGATAATTTTGAATCATAGCTCTAGATTTTTGCTCATCCCTTGCTGTAATAATATCTCGGGGTTTGCAGCGATAACTGGGTATATCTACTATACGACCATTAACTAAAATATGTCTATGGTTAACTAATTGACGGGCTTGAGGAATAGTTGACGCCATACCCAATCGAAAAAGGATGTTATCCAAACGCATTTCAAGTAATTGTAGTAAAACTTGACCTGTTGACCCTTTTGCTTTTGCAGCGATACGAACGTATTTAAGTAATTGTCGTTCTGTAAGACCATAATGAAAACGTAATTTTTGTTTTTCTTCTAAACGAATACGATATTGAGATTTTTTACCAAAGCGCGATTGATTTCTAAGATCGCTCCCGGCTCTAGGCCCTTTACTAGTTAATCCCGGTAAAGCTCCTAGACGGCGTATTTTTTTGAAACGAGGCCCTCGGTAACGTGACATAAAAACTCCTTTTTCCTTATTTTATTGAAATTTTTTAAACCTAAATTAAAACTGAACTAAAGAATAAATATGATAAATGAGGCTGTAGTATTATACTACAAAGAATAATGAGATGGCTTGTATCAATATCCGGACCTTATCGTATATACATAAATAATGTTTATTTTTATAGATATACAAAAAAAAGAAAAGGTCCTTTTCTTGCTCTTAATTTGTTATGCAGAGATTTAACAATTCTAACTTTTATTCCTTTCTTTTCACATAATAATTAATAATTGGGGGCCTTTGGAAAAAGGGAAGAAACCTTTTCAATATTCTTTGATGTCAAAAAAAAAAAACATTATCAATCATGTAAAAAAAATCAAACAAATAGAGAAAAGCCAGCTATCGGAGTCGAACCGATGACCATCGCATTACAAATGCGATGCTCTAACCTCTGAGCTAAGCGGGCTCACATAACAGAAATTGTACATGCATAGGAATTTAGTAAACTACTGGAATCTTAGCTATTAACTTGTCATTCTTTTCATTCTTAGTTATTCATATTTAATATGAGTATAGAGAAAAAGAATCGACCCTTCGAGTATTCAAAATTGCACAAGAAAAATGATAGGAAGAGAAACATAATATATATAAGAAATGTGGTAGGTAGATAGATATATATTGAATTGCGGATACAGAAATGATAGAATCATTTCTGATTAGACCAAATACGGGTTTCCAGTAAAGATGAAAGAAGATAGACAAGGAATCCAATTCAAATAAAAAAAATAAAAAAAAAATAAGAGGAAACACTTTTATAGGAATCCGTATTTAATGACTTCAACAGTTCTACAGTACAAAAAAGTAGGAATGGCATAATAAGAATTTAATCTAAAAAAAAGGGGATATGGCGAAATTGGTAGACGCTACGGACTTAATTGGATTGAGCCTTGGTATGGAAACTTACTAAGTGATAACTTTCAAATTCAGAGAAACCCTGGAATTAAAAAAGGGCAATCCTGAGCCAAATCCTGTTTTCCGAAAACAACCAAGAGTTCATAAAGACAGAATAAAAAAGGATAGGTGCAGAGACTCAATGGAAGCTGTTCTAACAAATGGAGTTGACTGCTTTGCATTAGTTAAAGCAATCCCTTCGTTAAAATTCCAGCAAGGAGAAAGGAAAGGATAACCCTATATGCATATACGTACTGAAATACTATCTCAAATCATTCATTTAAAATAATAAATAATTGTTTTGAATCGATTCAAAATTGAAGAAAGGATCGAATATTAATTGATCAAATCATTTACTCCATAGTCTGATAAATAACTAATTCATCATACGAGAATAAAGATAGAGTCCCATTCTACATGTCAATATTGACAACAAGGAAATTTTTAGTAAGAGGAAAATCCGTCGATTGTAGAAATCGTGAGGGTTCAAGTCCCTCTATCCCCAAAAAATCGTTCGACGCCCTAATTATTTATCCTATTCTCTCTTTTCATTAATGGTTCAAAATTCGTTATCTTTTTCATTCATTCGATTCTTTCACAAACGTAACCGGGCTGAAATTCTTTTTTTCTTTTCACAAATCTTGTTCTAGATATGATACACGTACAAATGAACATCT-----------------TTGAGCAAATCAAACAATTCCCATTAGACATTGGAATAATTAACAATCAAAATCATTACTCGGACTGAAACTTACGAATTCGTCTTTTTCTTTTAAAGATACAAAGCATTCCAGGTCCTAGATAAAACTTTAGAATATTTTTTCGTCTTTTTTTTTAATTGACATAGACTCAAATCAGTTAGTAAAATGAGAAAGACGACGTGTCGGAAATGGTCGGGATAGCTCAGCTGGTAGAGCAGAGGACTGAAAATCCTCGTGTCACCAGTTCAAATCTGGTTCCTGACACATGATTCATTTATGTATGAATATCTATTCTCCAACTAATTGATATAAATCGACATACATATTGATTAATATGTATAGATCATGATAGGTACTTGTGTATTTAGGGATCTGTAGATATAGCCTTTTTAGATGAGTAAAAAGTATATATTATAAAATAAAGTATGTAACAAAAAAATTAGATTATGTTTCCTTATTTGTATTTGTTCACAATGTGTTTCCTCTCGGTCAAAACGAACGTTAATCCTTATTAAACTTAAATAAGTTGGTTAAAAGATTTATAGGGTCTACTTTATAGGAGTGGAAAGGTGGGAATATACGAAAATCATTTCAGATATGGTACAAATAGAATCCGCCCCTCTTTCATTTATTTGTATTTTATTTCATATTCTATTTCTTCATTCCCCCCTATGTGACTTTATATAGCTCATCTAAGAGATGTGCGCGGTACAAAATTCATGATACAGAACTCGTTTAGTTCAGCTTATTAGCTCGGCTCGTCCGAAATAAATATCTTCCAAATTAGAATCCAACGAATCCCTAATAGAATTGTCTTTTTTTATTTAGTCTATCCTTTTTTTATTTAGTCTATCCATATTTATAATAATTTGAATGAGAATTCAACAATTCTATTCAACAATTCTGTTGATCTATAAGAGAACGTACAAATATTTCCTGAATATCTGGAGTTGTAACACTGAAAATTTGTTTCTTATTCTTTAATAAGCATCTTGTATTTCATAAAAATTGGGGGTAATATAATCCTTACGTAAGGGCCACCCTATCCAACTTTCCGGCATTAAGATACGTTTCAGACGTGGATGATTATCATAAGAGATTCCCAACAGATCATATGATTCCCTCTCTTGAAAATCCGCGCTTTTCCAAACCCAGAAAACAGACGGAATTTTAGGATTCTTCCTTGGAGTAAATACTTTTATACATACTTCTTCTGGTTGATCTATACCATATTCTATTCTCGTAAGATGATATACACTAGTTAAAGGTCCGCCCGGTGCTACATCATAAGCACATTGGGAGCGCAGATAATTGTAACCATATACATATAGAATGACAGCAATGGAATGCCAATCCTCGGACTTTATTTGTAAAGTCTCTATTCCTTGGTAATCAAAGCCCAAAGATCTATGAACTATCCCATGTTTGACCAGCCAAACCGACAAAGGACCCTGCATCTTTTTTCTCTCTCCCTTTTTTTTATTTGTATTTTTTTATTTGTATAAGTATTTCACAGTTATGATGAAATTTATGAAGTGAAGATTGATTTGCTCTTTGTTATTCTGTACAAAAAAATCCTTCGTCTAATTTACTAATTCGTGGGATGATGCTGATCTTTTGTATTTGAAAAATGTTTCAGGAGAGATCTTTGAAGTAGACGGTGGTTGATAGAATAATCCTTGATCATAATTTCCAGTATGAGTAGTGCGTCCAATATGAAGCTTGTGATTGGTAGTAAAACACCGATTCCCCTGTTGAGCCCTAATTCGATCTTCATAAATTTCTTGAGATATTTTTTTACGAAGTTTTGTTATAGCATCTATAACTGCCTCCGGTTTAGGTGGACAACCCGGCAAATAGACATCTACAGGAATTAGCTTATCGACTCCCCGAACAGTACTATAAGAATCGATACTGAACATCCCCCCTGTAATTGTGCATGCTCCCATAGCAATAACATATTTCGGTTCAGGCATTTGTTCATATAATCTCACTAATGAAGGAGCCATTTTCATGGTTACTGTGCCGGCTGTTAAAATCAGATCCGCTTGTCTAGGGCTAGATCTTGGTACTAGTCCATAACGATCAAAGTCGAATCGTGAGCCTATTAATGAAGCAAATTCAATAAAGCAACAACTGGTACCATAGAGAAGCGGCCATAAACTGGAGAGTCTTGACCAATTTGAAAGATCATTTGATGTAGTTGAAATAACAGAAATTTGGGTTGTTCGATCAAGGAAGGAAAACTTAATGGAATTCATAACCGTTTCAATCTTCTTTTTTTTTTCATTATTTTTGTCGGAGTATTCACGAGCTAAGACCATTCTAATGCTCCTTTTCGCCATGCATAAACTGAACCAACAATTAGGATAAGCACAAAAATGAAAGCTTCTATAAATACAGACCCCCCCACTACATCGAAACTCATTGCCCATGGATAAAGAAAAACCGTTTCAACATCAAAAACAACAAAAACTAAAGCAAACATATAATAACGGATTCGAAATTGTAACCAAGCATCACCCATTGGTTCTATACCCGATTCATAACTAGAAAACTTCTCTGGCCCTTTTCTAAGCGGGGATAAAAGGCCGGAAATTAGAAATGCCAAAATAGGAATAACACTTGATATTGTTAGAAATGCCCAGAAAATATCATATTCGTAAAGTAAAAACATAGGTGCACTCCTATGAATATAGAAAATAGACTAGATTAGTCGATTCGAAATGGAAAATTGGAATAAATTGCCAACTCATCCATAATTGTTTACTTAAAACAACAATTTTTTTTATTGACCTGTCTAGTTTTGTTTATTTGCTGTGGTACACATCTCGTTTCACAATCCATTGACTATAATTTTTCCATTACTTTTACTTCAATTTTATTTCGATATCAATATATTCGATATCAATATAGTATAAATATCTATTTGTCTTATCTTATTCAAATAAGACTCTCTTCTCGTCTTTTCACCTCACCTTGCCGCTCT-AAAAAAAAAAAGAATTCAAAATTCTATTTTGAATTTTTTAGTAATTTAGTAATTTTTATTAGAAATTCAATATTCAAAATTGAAGAAATTGAAATCTATTTTTTAGTCTAGTTTCTATATATTTACTTTCTATTTAGAATGTTTGATTCTATGTTTATAACTAGGATTATCAAAGTGAGGAGACTCCTTTCTTTCTGTCTATGTTTTCACGGTAATAAAGGACTCCTTTGTTTTGTGCTTTACCAGGTAAGGTATACCAAGAAAAGCCTATTTGACAATGTTACCAATGAAAGGTGTCAAAGATCCTCATTTTTCCAACTCGAGCTTACCAATAAATACAGTAAGTCGTTCCTAAACCCGTGTAACTTACTAGTGGATTCGATTTGGGTTGGGTTAGGTTGGAGCTTTTTTTAACCTATATGATTTTGACTCCAAAAAGTCATTAGGTTTAGGTAGGTATTCCAAAGGCAAAGAAAAGAAGTATCACTAACTTTTTGATTGCCGAAAAGAAAGGAGGAAAATTCATATATAATTGACCTAGGAAGAGTAAGGAAGAAAATTTGGTTTGTTTAGACAAGATTAGAAAAAAAAACGGATTGGATCTATTGAAATGCGCTTTTTTGTTTCAGCTTTATGCTCGGCCCTGAATGATTCCTGTAAGCAGAATGCTTTTTGTTTTTCGATGAATCAAGCAACCACAAGCGGCTAGTTACAAACAACAAAGAATACAATAATGAAGAACTGAAAACTATAAACTATACAA-TTTTTTTTTCATTTTTTTAGGGCTATACGGACTCGAACCGTAGACCTTCTCGGTAAAACAGGTCAAACTTTTTATTATCAAAATGATTCGAACTGTTTCAAAGACCCAACATGCATTTTTTGTTTTTTGCATTGAGCTCTTTCATTAACTGATATAACTAATCGGTTAGTCTACCATAGTTCTCTTGACAGAAAGATAAGAAGATGGCTCCATGTGCTCTGATTTATTATGGATTTCGATCCGAGAGCACTACCAAAGTGTTTCAAAGAAGGGTTATACTGACGTAGGTCTGCTTTTGGCTTAGATCAACCTAAGTTAAATGGAGTCTCCATCGCCCCGCTTCTGCTTAAAGAATCAAATATGAAACTTCATACACCTTAAAGTTCATAGGGATAGGACGAAAAGATAATTTTTTTGAAATCCTTATACTCAGCCTAGCATTGAATAGACTGGATATTTACCTTATCAATATCTTAAATCAATAATGGGTTCTTTTGAGTGCTGAAAAGAGCACTTAAATTAAACCGAATCTTTTGTCAGGCTATTGTTCTCTTGTTCCCTAAAAGTCATGGAGTAAGACATCAACTTCTGAATAAGTCTTTTAATTATATGATATACTTCTTTGAAAAAACATTGACGCGCGTGTAAACGAGGTGCTCTACCTAACTGAGCTATAGCCCTTGTACTTGTGATATACATTTTATCATGTCGATAGTTTCTTGTCAAGATGAAGATTACAAGGGCTAACATCCTATTTCTTTGATCTGGTTGTTTGATATTGCTTATAAATAATATTCGATTTATAATCGATAGATGGGACGGGCTCCCTTTTTTTTTTTCTCTTTATGATGATAAAAAACCTACTTAACTCAGTGGTTAGAGTATTGCTTTCATACGGCGGGAGTCATTGGTTCAAATCCAATAGTAGGTAGAACTTATTAGATAGCAGAATCAATGGTATCTAATAAGTTTTGCTACCCACCTTTTTATTTGATTGATTTTTGATCTTTTCCATTCCATTCTATTTCATTTTTGAATTGAAAAATTTTTCGTTGTATTAGAATCCGATTTTACTTATGATTCTAGTCAATTGGCAGAAAAAAAAAATAGGTGTATAAACGAAACCTCTGTTTATACATATACAGAAGTTATTTTGATTATTCGGACACACCAACAACTAGTTATACTTACGAAATCAGATTGATAGCCTCTACTCGTGCTTTAGCCCGTCTGAGAGCTAGATTGGCCTCAATTATTTGTCTCTTTCCTTCAGCTTTCCTCAAGTTTGCTTCGGCTATTTCAAGAGTTTGCTGAGCTTCTTGTGGATCAATGTCACTACCCCTCTCCGCATCATTTACTAAAACAGTAATCTCATTATTGCCTATTCTAGCAAAACCACCCATCAGAGCCATCGTTAACCATTCGTCGTTAAGGCGTATTCTCAAAATACCGATATCGACAGCAGTGGCAATAGGCGCGTGATTTGGTAATACGCCAATTTGTCCACTATTAGTAGATAAAATGATTTCTTTAACTTCTGAATCCCAAACAATTCGATTCGGGGTCAGTACACAAAGATTTAAGATCATTTCTTCAAGTTGTTCTCCATTTCTAAATTCGTAGCCTTCGCAGTAGCTTCATCAATATTACCTACCAAATAAAAGGCCTGTTCGGGAAGACTATCTAATTCTCCGGAAAGGATCAATTTAAACCCTCTAATTGTTTCCACTAGACCGACATATTTTCCCGGAGAACCGGTAAATACTTCTGCTACAAAAAAGGGTTGTGATAAGAAACGCTCAATTTTTCGTGCTCTTGCTACAGTTAAGCGATCCTCTTCGGATAATTCGTCCAACCCAAGGATAGCTATAATGTCCTGAAGTTCTTTGTAACGTTGTAAAGTTTGCTTAACTCTTTGCGCAGTTTCATAATGTTCCTCACCAACGATCTGAGGTTGGAGCATAGTTGACGTTGAATCTAAAGGGTCCACTGCTGGATAGATACCTTTAGCAGCTAATCCTCTTGATAGTACAGTAGTAGCATCTAAATGCGCAAATGTAGTGGCAGGAGCAGGGTCAGTCAAATCGTCCGCAGGTACATAAACTGCTTGAATAGAGGTTATGGATCCCTCTTTGGTCGAAGTAATTCTTTCTTGTAAAGAACCCATTTCGGTACTAAGGGTAGGTTGATAACCCACAGCAGAAGGCATTCTGCCCAATAAGGCGGATACTTCCGATCCCGCTTGGACGAAACGGAAGATATTGTCGATAAATAGAAGCACGTCTTGTTCATTAACATCTCGGAAGTATTCCGCCATAGTTAGGGCAGTCAAACCAACTCTCATACGAGCTCCCGGCGGTTCATTCATCTGACCATAGACTAGAGCCACTTTTGATTCTGCAATATTTTCTTCATTAATTACTCCAGATTCTTTCATTTCCATGTAAAGATCATTTCCTTCACGAGTACGTTCGCCTACTCCGCCAAATACGGATACACCCCCGTGAGCTTTCGCAATGTTGTTGATTAATTCCATAATTAGTACTGTTTTCCCCACTCCAGCCCCCCCGAATAGTCCGATTTTTCCTCCACGGCGATAAGGGGCTAAAAGATCTACTACTTTAATTCCGGTTTCAAAAATAGATAATTTTGTATCTAACTGTATAAAGGCAGGCGCAGATCTATGAATAGGAGATGTTGTGCGAGTATCTACAGGACCTAAATCATCAACGGGTTCTCCAAGCACATTGAAAATTCGTCCTAGAGTCGCCCCGCCGACTGGAACACTTAGAGGAGCTCCCGTGTCAATCACTTCTATTCCTCTCATTAAACCATCTGTAGCACTCATAGCTACAGCGCGAACTCGATTATTTCCTAATAATTGCTGTACTTCACAAGTCACATTAATTTGTTGACCGACAGTATCTCGACCCTTAACTACCAGCGCGTTGTAAATATTAGGCATCTTGCCCGGGGGAAAAGTTACATCTAGCACCGGGCCAATGATTTGAGCGATACGCCCCAGGTTCTTTTTTTCAAGCGTGGAAACTCCAGGGTCAGAAGTAGTAGGATTGATTCTCATAATAATATAAAAACATGTCGAAATTC--TTTTTTTTTTCAAAATTTTCCAGTCCAAAAGAAATGTTCGATAGCAAGTTGATCAATTAATTCAATAAGAAGTGGGAGTTAGCACTCAATTTCGTTGGTACCATCCAACGAATCCAATTCAATTGTTTACTTATTTTCAATTTCAATGAGTGAATTTTCAAGTTCAACTAACTCATTTTCAAAACAAAATAGAGATATTAAGTGTATGAATAAAAAGGGCTTCAGGAAGCCTTTCATTTTTCTATCATTATAAACAATACTATCTATTTATGATTCATTATTTCTATCTCATGGTTACTTTTTTCTTATTTAAACAGATCTAGTTACGCCTAGTTATTATTTTCTTTTTTTCCTAGACGAATTCCGCAGATTTTCACATTTACACCTTTTCACATTTAGGATTTACATATACAACATATATCACTGTCAAGAGGACATTTTTTTTATTATTTATATATTTTGATTAAATTTTTTATTATTTATATATTTTGTATTTTGATTAAAAAAAGTTAAGGATTTAGAAACTTGAAAAACAAGAGTTGGGTTGCGCCATACATATGAAAGAGTATACAATAATGATGTATTTGGTGAATCAAATACCATGATTTAATGTCTAATAACGAAATTATGATTAGTTGATAATATTGGTTAATAACTTTGTGAAAGATTCCTGTGAAAGGGTTCATTCACTCCTAATTCATGTCGAGTAGACCTTCTTGCTGTGAGAATTCTTAATTCATGAGTTGTAGGGAGGGACTTATGTCACCACAAACAGAGACTAAAGCAAGTGTTGGATTCAAGGCTGGTGTTAAAGATTATAAATTGACTTATTATACTCCTGACTATGAAACCAAAGATACTGATATCTTGGCAGCATTTCGAGTAACTCCTCAACCTGGAGTTCCGCCCGAGGAAGCAGGGGCTGCGGTAGCTGCTGAATCTTCTACTGGTACATGGACAACTGTGTGGACCGATGGGCTTACCAGTCTTGATCGTTATAAAGGACGATGCTACCACCTCGAGCCCGTTGCTGGAGAAGAAAATCAATATATTGCTTATGTAGCTTACCCTTTAGACCTTTTTGAAGAAGGTTCTGTTACTAACATGTTTACTTCCATTGTGGGTAATGTATTTGGGTTCAAAGCCCTACGCGCTCTACGTCTGGAGGATTTGCGAGTCCCTCCTGCTTATTCTAAAACTTTCCAAGGCCCACCCCATGGTATCCAAGTTGAGAGAGATAAATTGAACAAGTATGGTCGTCCCCTATTGGGCTGTACTATTAAACCAAAATTGGGATTATCCGCTAAAAATTATGGTAGAGCTGTTTATGAATGTCTCCGCGGTGGACTTGATTTTACCAAAGATGATGAGAATGTGAACTCCCAACCATTTATGCGTTGGAGAGACCGTTTCCTATTTTGTGCCGAAGCAATTTATAAAGCACAGGCGGAAACGGGGGAAATCAAAGGACATTATTTCAATGCTACTGCGGGTACATGCGAAGAAATGATCAAAAGGGCTGTATTTGCCAGAGAATTGGGAGTTCCTATCGTAATGCATGACTACTTAACAGGAGGATTTACTGCAAATACTAGCTTGGCTCATTATTGCCGAGATAATGGTTTACTTCTTCACATCCATCGCGCAATGCATGCAGTTATTGATAGACAGAAGAATCATGGTATACACTTTCGTGTACTAGCTAAGGCGTTACGTATGTCTGGTGGAGATCATATTCACGCTGGTACCGTAGTAGGTAAACTTGAAGGGGAAAGAGAGATCACTTTGGGCTTTGTTGATTTACTGCGCGATGATTTTATTGAAAAAGATCGAAGTCGCGGTATTTATTTCACTCAAGACTGGGTCTCTCTACCAGGTGTTATACCCGTGGCTTCAGGGGGTATTCACGTTTGGCATATGCCTGCTCTAACCGAGATCTTTGGAGATGATTCCGTACTACAATTTGGTGGAGGAACTTTAGGGCACCCTTGGGGAAATGCACCCGGTGCCGTAGCTAATCGCGTAGCTCTAGAAGCATGTGTACAAGCTCGTAATGAGGGACGTGATCTTGCTCGTGAGGGTAATGAAATTATACGCGAGGCTAGCAAATGGAGTCCTGAACTAGCTGCTGCTTGTGAAGTATGGAAGGAGATTAAATTTGAATTTGAGGCAATGGATACTTTGTAATCCACTAATTGACGTTTTTTCTTTTAATTGAATTACAATTAAACTCGGCCCAATCTTTTACTAAAAGGATTGAGCCGAATATAAGGATCCTAATAAAAAGGTCCTGTTGTATATGTATATATTTTATTTTTGTATATATTTTTTCTATTTTTTATATATTAGATATACAAGACCTTAACCTTAAATACAAAATAAAAATAGAAAGTTAAACAACTCAAACCTTTCTATTCTTGTCTTGGATCCACACTTAATCCTAAGGATCTATAGGATTGATGTATTCTTTTATATCTATATTCCGTAGTTTCGGATTAAGGGTCGATCCAAGTATCACAACTTTGTCTACCCATCCTGTATATTGTCCTTTTTGTTCCTTATCCGTATTGGAATAGAAACTTATTAATAGGCGAGATTTTACCAAAAATTTTCTTCTTCATATTTTCTTCTTCATATTCCTAGGAGAAAAGAAAAAATTCTTTTCTCAATGCGAATACGAATTTTTCATAACATGACAAATTCCTATTTCATTTTTATATTTAGTTAGATATCTATTATATTTAGATAGTTAGTTTAGAATTATGATAATAGAATAGAAATAGAATTCGAATATTTTATTATATTTAAGATTTCGTTTTTTAGTTTTTTTTTTAGTTTATATTAAAATTAATATTAAATAATTAATTTAATATTCAAATTCAAAAATAATGGAAAGAAAATGGGGTTCCATCATAATCTTATTTTTTTCTCACCCCTTACCTTATTCAATACCCAGTTAATAATCATAGTGTTTGGATCCATATGCTTATTCTGAGAGGAGATGAAATATTCAAATGATTTTTTTTTCATCGAATGACTATTCATCTATTTATTTTGATATAAATAGCGGCAAGAAAGCTCTATGGAAAAATGGTGGTTCAATTCGATGCTATCCAACAGGAAGGTAGAATACAGGTGTAGGCTAAATAAATCAATGGATAATATTGGTCCTCTTGAAAATACCAGTATAAGGGAGGACCTTATTATAAATAAGACAGATAAAAACACCTATAATTGGAGTAATAGTGAGAGTTCTAGTTATTGTAATGTTGATCATTTAGTCGGCGTTAGGGACATTTGGAATTTCAGTGCGGATGACATTTTTTTCGTTAGGGATAGTAATAGGAACAGTTATTCCATATATATTGATAATCCAATTTTTGAGATGAACAACGATCGTTCTTTTCTGAGTGAACTAGAAAGTTCTTTTTATAGTTATTGGAATTCTAGTTATCTGAATAATAGGTCTAGGGGTGACGACGGCCACTATGATTATTATATGTATGATACTAAATATAGTTGGAATAATTACATCAATAGTTGCGTTGACAGTTATCTTCATTCTCAAATCTGTATTGATGGTTCTATTTTAAGTGCTAGTGACAATTACACCGAAAGTTACATTTATAGTTCCATTTGTGGTGAAAGTGGAAATAGGAGTGAAAACGCGAGTTCCGGTCTAAGAAGAAAAACGAATGGCAGCGATTTAACTAGAAAAGAAAGTTCTAATGATCTCAATGTCGCTCAAAAATACAGGCATTTGTGGATTCAATGCGAAATTTGTTATGCATTAAATTATAAAAAAATTTTTAAGTCAAGAATGAATATTTGTGAACAATGTGGATATCATTTGAAAATGAGTAGTTCAGATAGAATTGAATTTTCGATTGATCCAGGTACTTGGAATCCTATGGATGAAGACATGGTATCCCTGGATCCCATTGGATTTCATTCGGAGGAGGAACCTTATAAAGATCGTATTGATTCTTATCAAAGAAAGACAGGATTAACCGAGGCTATTCAAACAGGCACAGGTCAACTAAACGGAATTCCCGTAGCAATTGGGGTTATGGATTTCCAGTTTATGGGGGGTAGTATGGGATCCGTAGTAGGCGAGAAAATTACTCGTTTGGTCGAGTATGCTACCAATCAATTTTTACCTCTTATTCTAGTGTGTGCTTCCGGAGGAGCTCGCATGCAAGAGGGAAGTTTGAGCTTGATGCAAATGGCTAAAATTTCTTCCGCTTTATATGATTATCAATCGAATAAAAAGTTATTTTATGTATCAATCCTTACATCTCCTACAACGGGTGGGGTGACAGCTAGTTTTGGTATGTTGGGAGATATCATTATTGCTGAACCCAATGCTTACATTGCGTTTGCGGGTAAAAGAGTAATTGAACAAACATTGAATAAGAGAGTACCTGAAGGTTCCCAAGCGGCTGAATTTTTATTCCATAAAGGCTTATTTGATCCAATCGTACCACGTAATCTTTTAAAAGGCGTTCTGAATGAGTTATTTCAGCTCCACGCTTTTTTTCCTTTGAATCATAAATAAAGTAAAGTAGAGCTTAACTTAGTTAATTCTAAATTGGTTTAATTCTAAATTGGTTTAATTCTAAATAAGTTAACTAATTTAATTATTTGAGTTTGGGCGAACAAGTATTTATCGAAATCAAAGGAAAAACCCGAAGAATTCGTTTTTTTTGTGACAGAAGAGTAAATTGTAGAAAGTATCATGTAGATCTTTTTTTTTTACCGATATTTCTGATTACTAATACTAATTAGGCAACCTATATCGACAAACCAAGAGAAAAGAGTGAATTTTTTCTTATGCGAAATTGAATTTACAAGGTAAATAATAAATAAAACGAATTTCATGTTCTTTTCTTACCTCTGTATAGTGTATAAAAAATATAGAGTCTTGCATATTTCTATATAGCTGTCGAGAATCCCTCTTTTACTAATATTTTAAATCCCTATTGTTCGATCGGATTACAAGCCACTTTTTCGGAAATTTATAAGCGGAAGAAGTTCTTTCTTTTATATTAAAATGAAAGTCAAATTAAAGTTATAAGACAAGAAAAAGATAATAAAAGAAGAATGAGAACTAAGTGGATTATCATACATATAATTTATGTAGAAAAATAAAAGAGTCCATTTATCATTTAGTTAGTTCTACACTCCTTGTATTTTATTATATATACTCACTTAGATATACTTAATCTAATTTTATACAAATTATATTATAATGATTATAAGCTATCTTTCTAACAAAATAATATAGCAATAACAGGTAAAAAGATTAATAAAAATAGGTACAAATTTTAAGTCGAGGTGCCCATTCTATGACAATTCTCTTACCCTCTATTTTTGTGCCTTTAGTGGGCTTAGTATTTCCGGCAATTGCAATGGCTTCTTTATCTCTTCATGTTCAAAAAAACAAGATTTTGTAAATCCGATGGGAGCAAATCTCATCTATTTTTTTTTTCAAGACTTAGACTTGGACCATAACACAGATATCTATTTAGTATAGTATGGTATAACATGCGGCTTCCTTC--AAAAAAAAAACATAAATGAAAAAAGGTTCTTATGCAGGCGTAAATAGGCTATATGAGTAAATAAGCTTTTTG-AAAAAAAAAATCGAGATTGGGGCGGATGCCTAAAATTGAAATAAAAGTAAAGCTAATGTATCTATATGTGTGTAAATAGGCTATATGTGTGTAAGTGTAAATAGGAGATTATATGAAGGGACTTCTCTTATTTTAGATCTAACAAATTCAATGAATTCCTCCCTAAGATTTACATCAGAATAGTGCGAGTTGATAAAAGTTACTTTGGAAACAAAAAAAGTCAAATTCATTTGGGCTAGTCTCCCACTTCCAATAAAATGCAACTGGATCTAGTATGAGTTGGCGATCAGAACGTATATGGATAGAACTTATAGCGGGATCTCGAAAAACAAGTAATTTTTTCTGGGCCTTTATACTTTTTTTAGGTTCCTTGGGTTTTTTATTGGTTGGAATTTCCAGTTATCTTGGCAGAAATTTAATATCTTTATTTCCGTATCAGCAAATCATTTTTTTCCCACAAGGGATGGTGATGTCTTTCTATGGCATTGCCGGTCTATTTATTAGCTCTTATTTGTGGTGCACAATTTCATGGAATGTAGGTAGTGGCTATGATCGATTTGATAGAATAGAAGGAATAGTGTGTATTTTTCGTTGGGGATTTCCTGGAAAAAATCGTCGCATCTTACTCCGATTCCTTATGAAAGATATTCAGTCTATCAGAATAGAAGTTAAAGAGGGTATTTATGCTCGGCGTGTCCTTTATATGGAAATCAGAGGGCAGGGGGCCATTCCTTTGACTCGTACTGATGAGAATTTGACTCCACGAGAAATTGAGCAAAAAGCGGCTGAATTGGCCTATTTCTTGCGTGTACCGATTGAAGTATTTTGATTAGATACAGATAGATCATATCTTGTAAATTATCTCCCCCTTTTTTTGTCAATTGACGTTTCTTTTTATCTGTGCTCCTTAATGAGCGTTGGACCACTTCGAATGATAACTTTTCTCTGTTTTATTTGGCTTTTGCCAATCATTTTTGATCATCACAATATTCTTTCAGAAATCTATCTCACTTATTCCTGGGGAATATAGGCAGTTGACCCATTTTATTTTCAAAATATTTTCTATTTTGATAGAAAGGAATTCTTTCATCTCGAAATCCGAATTGGAAGTGGCTCTTTCGGGCATTCATCGAAAAGAAGGAATTGCTTCAAATTTGAGCAATTGAGATATCTGGAAAGAATAGGAATTTTTTGTTTTTTCATTCGTCTTTCTTAGGCCATTTCTGTATTCTTTCTAAATTCAAGAACTAACCACTGATTCACATATAAACAAATAAAAAAGGACTAGCTTCATAGGTTCGAAGGGTCCGAAGCCTTGTAATAGAACTTATGCTTGATAGAAATATTCGATCATATAGAGTCGACGAATGGGATCGGTTCATTAAAAATTCACAGACAACAAAATGAAAAAAAAAACATTTATTCCCCTTCTATATCTTATATCTATAACCTTTTTGCCCTGGTGTATCTCTTTTTCATTTAATAAAAGTCTGGAATCTTGGATTATTAATTGGTGGAATACTAATAAATATGAAACTTTTTTAAATGATATTCAAGAAAAGGATATTCTAAAAAAATTTATAGAATTAGAGGAACTATTACTCTTAGACGAAATAATAAAAGAATACCCCGAAACGCATCTACAAAAGTTTCCTATCGAAGTCCACAAAGAAACGATCCAATTGCTCAAGATGCATAATGAGCAGCGTATCCATACGATTTTGCACTTCTCGACAAATATAATCTGTTTCGTTATTCTAAGTGTTTATTCTATTCTAGGTAATGAAGAACTTATTATTCTTAATTCTTGGGTTCAAGAATTCCTATATAACTTAAGTGACACAATAAAAGCTTTTTCTATTCTTTTATTAACCGATTTATGTATAGGATTCCATTCACCCCACGGTTGGGAATTAATGATTGGCTCTGTCTACAAAGATTTTGGATTTGCTCATAATGATCAAATTATATCTGGTCTTGTTTCCACTTTTCCAGTCATTATTGATACAATTTTGAAATATTGGATTTTCCGTTATTTAAATCGTGTATCTCCGTCACTAGTAGTGATTTATCATTCAATGAATGACTGAAAAACGGTCCACCGATCAAATTAGAATGTTTGGTATTTTGTACATAAACAAAACATTCAAAATCTTACTTTTTTTATATAGTAATTTTTTCGATATATTCAAAAGATTCTGATTTTTCTTCTATTTTAGAAAAATTTTTCAGTAAATATCAGCATCGTGGATAGGGAACTTTACTAGTAACCTACCTAATTTTATTGTAGAAATTTTGTAGAAATTTTCGGGATCAACGTTGGATCATGCAAACTAGAAGGACCCTTTCTTGGATAAAGGAAGAGATTACCCGCTCCATTTCCGTATCGCTCATGATATATATAATAACTCAGGTATCCATTTCAAAAGCATATCCCATTTTTGCACAGCAGGGTTATGAAAATCCACGCGAAGCAACTGGCCGTATTGTATGCGCCAATTGTCATTTAGCTAATAAGCCCGTGGATATTGAGGTTCCACAAGCGGTACTTCCTGATACTGTATTTGAAGCAGTTGTTCGAATTCCTTATGATATGCAACTGAAACAAGTTCTTGCTAATGGCAAAAAAGGAACTTTAAATGTAGGAGCTGTCCTTATTTTACCCGAGGGGTTTGAATTAGCCCCTCCCGATCGTATTTCGCCAGAGATGAAAGAAAAGATAGGTAATCTGTCTTTTCAGACCTATCGCCCCACTAAAAAAAATATTCTTGTGATTGGTCCTGTTCCTGGTCAGAAATATAGTGAAATCACCTTTCCTATTCTTTCCCCGAACCCTGCTACTAAGAAGAATATTCACTTCTTAAAATATCCCATATACGTAGGAGGAAACAGGGGAAGGGGGCAGATTTATCCCGACGGGAGCAAGAGTAACAATACGGTTTATAATGCTACAGCAGCAGGTATAGTAAGCAAAATTCTACGAAAAGAAAAAGGGGGTTACGAAATAACCATAACAGATCCGTCAGAGGGACGTCAAGTGATTGATATTATACCTCCAGGACCAGAACTTCTTGTTTCAGAAGACGAATCCATCAAACTTGATCAACCATTAACGAGTAATCCTAATGTGGGTGGATTTGGTCAGGGGGGTGCGGAAATAGTACTTCAAGACCCATTACGTGTTCAAGGCCTTTTGTGTTTCTTGGCATCTGTTATTTTGGCACAAATCTTTTTAGTTCTTAAAAAGAAACAGTTTGAGAAGGTTCAATTGTCCGAAATGAATTTCTAGATCTATGGATTTATCACCAGCAAGTTCTTAAAAAGAACACAATTTTTTATTTTTGTTGGCAATTATGTATGATCAAATTGTGACAAGCCTTTTTCTTTTGTTTATATTTTTTTTATACCAGATTTTGGGAATTACTTGTACCGCATTTCGAGTCATAGTCATAGTATGGATATTGGTAAAAAGGCTATTTTACCTTATCCCTTCTTTTTGTCTTTTTTAATCTAAATGAAGCGGTCTGATTCTGTTACTATTGTCAGATGTCATAGAATGTATCACTTTTCTATTCGCATAGAATCAAATTCGACTAGATACTAAATTCTTAGTGGTCGGCACAAGAAAGGAATTTTCTTGTGTCGAAATAATAATGATTCTTGATCTCATTTGTCAAAGATTCCTATTCTTAGTTTCTATCTATTTTTTCCAGGTTTATCATAATATCCCTTTCAATTTGAATTTTATATGTATCCATTTTTTTATTACGTATATTAAAACCTAGTGGACAAAGAAAAAAGAAAGGGAAAATTTTTGAGCAAATAGAACTTCGAACTTCTAAAAAAATTGAAACTTTGATGAGATACTAAAAAAAAATAGAGTAAGGTTCTATTAGTATAGAAAAATTGGCATGCTATCGGATCGACCGAAACAAAATATATAACATAAATTAAATAGTATGATTATGCCATTCAAGAGAAGGAAATCTAGTAATTACTTCTTTCTTATAACTTTGAAAGTAGTGATAGATACTGTCGAGGAACAACTGTTCTGAGTCAATTAATGAAGTTACTTTTTCAAAAGCACCATCCAGAAAAAATTGGATGGAGTTTTTTGAAATATTTGAAATATGAGAGAGCTCAACGGGAACCCCGCCCGTTTTTTCTCTCTTTGTTTTGATTTGAGGGGGTTCGTTGAACTCTTACGCTTTCATGTCTACACCGCAGTTTATCCAATTATTACAGGGACGAACCCAATCCGGAATATGAACCATAAAAGAAAATGCCTATTAAACCAATCACAGGAATACCAGTTACAGTACCTATTATCCAAAGAGGAATCCTTCCAGTAGTATCGGCCATTTCTCTCACTTTCCTCCACATTTAATCAAGTGATCATGCTAGAGACCTAAACAGTCATAGGTAATTATGAGATGATATCCTTCCGATGGGGTAAGAGAATTCCTACCCTTATTTATTATTCTACTATTCTCTTTAGCTTCTATTAATTGAAGAAATAATTAGAAAATAAAACAGCAAGTACAAAAATGAGTAATAACCCCCAGTAGAGACTGGTACGATTCAATTCAACATTTTGTTCATTCGGGTTTGATTGTGTCATAGTTCTATAATAAATTCGAATTAGGTTTATCGTTGGATGAACTGCATTGCCGATATTGACCCCAAAAAAGAAACGGTAGGTACAGCTAATCCGTGAACAGCCAACCATCGTACTGTAAAAATTGGATAGGTTCGATCTATGGTCATTTGGGCCTCCTAAAAAGATCTACTAAATTCATCGAGTTGTTCCAAAGGATCAAAACGGCCAGTTATTAATGGAATTCCTTGTCGGCTCTCTGTAAAATATTCATTTGGGCGAGGGCTTCCAAAGACATCGTAAGCTAAACCCGTGCTTACGAATAACCAACCTGCAATGAATAGGGAAGGTATAGTAATGCTATGAATGACCCAATATCGAATACTGGTAATAATATCAGCAAACGAACGTTCTCCTGTGCTTCCAGACATGCTGAGCTCCATATATTCTTGTACAGTCAAAGGGGGATCCATTTTGTAAACGATTGGATCAGTAAATGAAAATTTACTGGGATTCCATCCTTGTGAGATCGTCAATATTGTACCAAGGGTTTCATTAAAGTATACCAAATCAGTATAGCTATCCTTCTTCTGACGCAGCAATGCAACTTCAATCAGTATCGAAACGAAGCCCTAGATAATTTCTTTCTTCTTTTCTTTTTCTTGTCGCTATAGAACCGTGTATGGAAAATTTGAATTCGACAGGTTGCTTTCTAATCTAATAATCTAATAATAATTCATAAATTGAAATCCTTTTTTTTTCATTTTAAAGGAATTGGTTAGTCGTTCAGTACCAAGAACCGGCAATAGAAAGTATTCGATGAAAGAAGGAGACGAGAACAACGAAAAAATAATTGTAATAATCAATATTCCTGATGTACGCATTCTTGTAGTAGATCAAAATGTTTTAGATGATGAATGGATTTCTTTTTCTACTTATACTACTCTATTTTTGTTAGTGCCATCTATAGATAATAATATATAATTATCATGATTGATAAATAATTGATAAATTCAAAACTTTCAATTGAACGTATTCATTTAATATTGGTATGTATTTTTGTTTATTCTTGTATCTTTCAAAAAATTGAACTTTAGGGAAGTACTTTACAACCATATGATATGTATAAAAAAGTTTATTTAGTTTTTTCATGCCTACTATAACTAGTTATTTCGGTTTTCTACTAGTGGCTTTAACTATAACCTCAGTTTTATTTATTGGTATGAGTAGGATACGACTTATTTGAAATGAATTGAATGAACAATTCATAAAAAAATATTTTTTTTGCAAGATTCCATCTCTAGTTCGTGTCAATTTCCAATTCTTGGTTATTGAGATTTATGGACAATATGGAGTAATATTGAAGGATAGATATTACCTCCCTTTTCTCTTTAAACAAAAATTGAAATGATTGAAGTTTTTCTATTTGGAATCGTCTTAGGTCTAATTCCTATTACTTTAGCTGGATTATTTGTAACTGCATATTTACAATACAGACGTGGTGATCAGTTGGACTTTTGATTAATTAACATCGTGCCTTTTTTGACCTCCTTCTTTCTTTAATCCGCAGGAGGTCAAATCAGAGTAGATTGTTGTTCCATTTTTCTGTATAATTTTGACCTAACAAAACAGATTCACGCTCTGTAGGATTTGAACCTACGACATTAGGTTTTGGAGACCTACGTTCTACCGAACTGAACTAAGAGCGCTTTTTTTTATGACAAAGAATATAAGACTGTAAGGAAAAAGATTCTTTTTTTAACTCCAATACATCTTGAATGCCTATATTATCCTATTCTATAGCATAATATAGAATAGGATAAAAATGAAAGATTAGGTATGTCCAATTTTAATTGATCTCAATTGATCCCTCGTTGTTGCTTAGAGACGAAGTAATAGGTAGGGATGACAGGATTTGAACCCGTGACATTTTGTACCCAAAACAAACGCGCTACCAAGCTGCGCTACATCCCTTTCAATTGGTCTACAATGTCATTGTAGAGAATCCATGTATTGTTTTCCACATACTTATTTCATTTTCTCCACCGGTATACACAACTTATCTTGCTATTTCTTCTTTTTGGTCTCATATCATATCTCATATCATATATTAATAATAAACATATGA--AAAAAAAAGTATATGAAACCCGCCTTCGTGAATGTTTGGGCGGAAGCGGACTATTTCTTAAGAAGAGGAAGATCTTATCTATCAAATCGTTGTACATTTCTATTTGAATTATGGATTCCTCCCACATACAAAACGAATGCAAGTGGTCTTTAATTACATAAACCTTAGATCATGTATGTATTATACAATAAACAATTTTTATTACACTAAAGAAGGAGGATT-AAAAATGCGAGATCTCAAAACATATCTATCCGCGGCACCGGTAATAAGTACTATATGGTTCGGTTCTTTAGCAGGTCTATTGATAGAGATCAATCGTTTTTTCCCAGATGCGTTGACATTCCCCTTTTTTTCATTCTAGTTATTTACACGAGAGGGTGAAAAAAAAAAGATTAGAGATAGAATTCAAAATCTGTGACTACTCCCCCCTTCCTCTTTTCTCTTTTTTTGAATTCCTTTTTTTTTAGGATAAGTTAGAAAAGAGAAAGAATAAGTGGGTTCAAACTTAGTGAAACTTGGACTTGGGTCCTGTCTTCAAGTAAATTAACTTTAATCAAATTAAAATTAAGAGAACAGAAGTTAAAGTTAAAATATGGTTAGCGCAACAGTATCATACAAGATCATTAAATGAAATACTGTCCTGCAATTCTAATCTAAACTTCTAATCAAAATAGAGTTTAAAATCATTGTATTACTTATTATTTTTTAATATATTGTTTGCAACAATAAAATTTCGCGAAATTTTATTTCGAGTTAGCAACTTCTATTTTTTCCTTCCTTTCTTCTTCCTTTTGGATCGAAAAAAAGAGAGGAGTTGATTGGATAAAAAATCCAAAGGAGGAGGTTCATGGCCAAGGGTAAAGATGCCCGAGTAAGGGTTATTTTAGAATGTACCGGTTGTAGTGTTAATAATAAATCAACAGGCATTTCCAGATATATTACTCAAAAGAATCGACACAATACGCCTAGTCGATTGGAATTGAGAAAATTTTGTCCCTATTGTTACAAACATATGATTCACGGGGAAATAAAAAAATAAGTGGAACCGACCACCTACGCGTCACCTTTACAAAGAAGATGAAAAATAACATATTAACATATAATATGTTAATAGTTAATATATATTTATTATATATAAAATATATATAAATTCAAATAAAAATCCTATTTTTTAATTCTAAATCATTATCATTTTTGACCCAATCGAACGAAATAGGATTTTCGAAATAAGGAAAATAAACAAATCATGGATAAATCTAAGCGGCTTTTTCTTAAGTCAAAGCGATCTTTTCGTAGGCGTTTGCCCCCGATCCAATCGGGGGAGCGAATTGATTATAGAAACATGAGTTTAATTAGTCGATTTATTAGTCAACAAGGAAAAATATTATCTAGACGGGTGAATAGATTGACTTTAAAACAACAACGATTAATTACTATTGCTATAAAACAAGCTCGTATTTTATCTTCGTTACCTTTTCTTAGTAATGAAAAACAATTTGAAAAAGGCGAGTTGGCCGTTAAAATGACTGGTCTTAGAACCAGAAAAAGATAGGCTTACTCTTCAATTGAATCAAAATTAGAATCCGAACTTAAACGTAGATTGAAGGTTTTGTTCGAAAAATTCGAAAACCCAGATTTGATTGTTGTAAGAAAAAACGAATTTGGGAAGAAGAAATC-TTTTTTTTTTATTGAATGTTTTTGTTCAATTTCACTACTTGATCATATTATGATCATATTTGATCATATTTTATCATACTAATTTCTATTCTATCCTCTCAGAATTCATTCTCCATCGAATTCCATGTAAATCATTCCGATGGATTCTTTTCAATCTCCTTATTTTTATTTTATAATGTCATTGCAAATCATATAAAGACAATTCCTATTTAATATAGCTATTTGCGCCAGTATTTTACGATTAAGAAGCAATTGTTTCTTGTATAGATTTTTTATTAATCTACTATAACTATAGGATGCCTTATTCTCACGAATTACTGCATTTATCCGAGTAATCCACAAACGACGAAAATCTCTTTTTTGCCTATCTCTATCCCGATGGGCCGAAAGTAAAGCTCTTATTTTTTGTTGGATAATAGTTCGAGTAAGTCTTGAATGAGCTCCGCGAAAACTTGATGTGAATAAACGAATTTTTGTTCTACGCCTTCGAGCTATATATCCTCGTCTAATTCTGGTCATTGACTAAACGAAACTTTGATGAATAACTAATTGATTTCCTTTCTTTCAGTTATTCTTGTCCCCTTAATAACAAAACGGAATCCTCCAATGTATAAAATAATAATTCCAACGGCTTTTGCTACTATAACCTTCCCAACCACAATTTTTTTTTTCTTTTTTTTTTCTAGGCATTGTCGCCTAGAAAAAAAATTGTATTGATACTAAAAGTATTAAATAAAAAAATAGTAAATAAAATAGTAAATATAAATAGAAATGGATAAATAAATCGTGGGTTCCATCGTTTCTATGGTTACTTATTAAACGGTGAGGTCTTCTCTATACACCGGAGCCCCTTCCTTCATTGATTTTTTTAATCAATTAATCAATGTTATTATTAACTTGTACAGTTCACACTCTTTGGCTCTACTCATGAATTCTCTAGTAATAGGTCTTTCACAACGAAATTTATCTATACAGTAACGGTATTTAATTCTGAAGATTAGCTGATTAGCTGACCTTGTTAGTCCGTTCTTACAAGAATAGGGGTATAATTTTTCGGCCTTTTAATTTAAATAAGATTTTCCCTGCTTAAGGTATAATCATTTACTACCAATAGGGAATTCTTTATCATTTTAAATGAAAATTTGAGGTGATTGAATTTCCACCAATAGAAAACATAAATTTAATACACAATAACAATAGAAGGATATAATAGATCTTTTTTTTTTAGATAGTGAAGTTTCTATCCTATCCATCTGTACTGATCATGGATAGGGGAAAAAACGGTTTCCTTTCTTTTGTCCTAACCCACGATCTGAACGAGTCGCACATACACCCTAGTACATGTTCCTCGCCGCTGAGGACATCCCCCAAGAGCGGGGGATTTGGTGACATTTCTGATTGGCTGTCTTGTGTTTCTAATAAGTTGTTTAATAGTTGGCATATTGAATTGTATGCATAATGGGCTGGTTTAGATCGATCCTAACCGGAAGATTATGAATTATTTCTAATAATATTAATAGAAGATTAATAGAATATTAAACCCGAGTAATAAAATCTCAAATTGTTTGTGCAATTTGTGTGAAATTACTGTTATTTTTTATGAAACTGCTACAAGATCAACAATTCCATAAGCTTGGGCTTCTGTTGCTGACATAAAAACATCCCTTTCCATGTCTTCGGATACGACCCATAAGGGTTTGCCCGTTCTTAATGCATAAACCCGTGTGAGGATTTCGCGCAGTTTCAGTAGTTCTTCTGCTTCCAGGACAAATTCTCCTGTTTGTGCCTCATAAAAACCGGAAATAGGTTGATGGATCATTACCCTGATGATATAAGATAATCAAAGATTATTCTATCCCGAATCATAAGGCGACGAAAAGATATAAAGAATAATAAGAAAAAAGCTAGAATTGAACAACCGTACAGGCATTGTTTGCGGATTGCATACGGCTTCAGACTGGAATTCACTTTTATCTTTCATCGAAGAAAAATATAGAGTCTACGAGGCTCAGATTGGTAAATGATCCAATAACCGCCCTTCCCTTGGGAGTAGTTAAAAAATACTACGGTGGCTCCGTTGCTTTATTTCATCGGTGATTTAGCAATCCCAAAGTTTCTTTTTTTTTTCAAATAAAAAAATACTGAAAAAAGAATACAATTTTTTTTTTTCGTACTCTTTCATAACTCATAACATAAATAGTGTTAAGAGCCCCTCGATGTGAAAACAAAAAGGTTTGTAACGCTGAAAAAGAACCCCGATAGAAAAGATAAAATCGGAAATCCCCTTACTATCTCATACTATTCTTTCGATACAGAATCAAATATTAAATTACAAAAAACAAGAAAAAAATTTCTTATATCGAATTCGAAATGCCATGCTATTATTACTTAATATTCATATTTCCTATGGCGAAGGCATAGTTTTCTTTGTTCTTTCAAAAAAAAAACTCATTGGCGCCAAGCGTGCGGGAATGCTAGACGTTTAGTAATTTTTCCTCCGACCAGGATAAAAGATCCCATTGAAGCGGCCAATCCCATACATACTGTCTGTACATCTGGTCGCACAAATTGCATAGTATCATAGATAGCTATTCCAGGTATTACCCATCCGCCAGGAGAGTTTATAAACAAATACAAATCTTTAGTTTCACTCTCCATACTGAGATATACCATAAGACCAATAAGTTGATTTGAGATCTCGCTATCAACATCTTGACCTAAAAAAAGTAATCTCTCTCGATAAAGTCGATTGATTAGGATCAAATTCTATCCCCTAGAAACCGTACATGCATCTTTTGCTGCATACGGTTCAACAAAAGTCGCG-AAAAAAAAAATCAATGTGTAGCTTCCAGTTCTCCTGTTTTTGATAGTGAGTACTTTCTAACTTCTCTTCTAATGAAGGGGTTGTTCTTCCATTTTTTTTTTTAAAGAAAGAGAGGTTTTGACCCGTTTACCTATATGTTTACCTATATATAATTCATTAAATTAAACTTATCAAACTAATCTCTCATTGATGTATTCTTTCATCGAGATCTAATTCAAATCACGATGACATTTTCTTGTTCCTGAATGGGTTTCTTTAATTCTTCTTTAGGTTTGTGCTCTACTCCGTGTAAAGATCTGTCCGAATTTGGATTTGCCCGTATAGGGCAAATGTCCCCAAGACTCCGTCTTTTTGTTACAACTTCTTTTTTTTTTTCAATTGATAGGACGGTTTCCGCCACAAATATTTGACGTATTCGGCATATTATTCGATTGATTATGAGTAGCGATTGTAAACTACTCC----------TATTTCTATTTATTTATATTTATAAATAAATAAGTAGTAATGATATATATTAATAATTGGTTTTTTATAAACGGAGCCTGGATACTTCATTTTTTTGGGCCAACCAAGCTAACCATAAATTATTCTAATTGATAATATTAATCTGGATACCCCCAAAGCATAGATCAACTTCACGCTCCAAATTTTTGATAATTTAATCAATCTTTCTTGGGTGAAACAGAGGATCTCTCGATCGGGGGAGAGAACGGGAAAATCCCGTATGACCCAATATATCTGACAAGTCGCACTATACGTCAATCCAAATTGAATCGTCTTCCCCAGGATTTCTAAAAGGCACTTTTGGAACACCAATAGGCATTAAATGAAAGCAAAAAAATAAGTACTATATTTCACTTTGATGTGAAAGCGTAACAATGAATTTCTTGTCTTAATAATATTGGCCTTTATCATATGTTATGTGTGGATTCGGTAAGTTCATAAAAATAAAGGGAGACAAAGTAATAAAGTAAAATTCTTACTAATAACCCCCTTGAATAATAAACAAATCTGTATGCAGTCGTTCATAGAAAATGGGGTCAATCCCCCATTGCGTATTGGTGCTTATTGGGTATAGAATAGATCTGCTTCTCCGTATTTCTACAAACAGAATTGTTTCATTGTTTGTTATTAAAAGAATAGAAAAAAAAATAATAATCCTTTCTCAGAGATAATCCAATGAAAAAAAGGGGGGGTCCATAACATAGTTTTTTTCCAGTGCAATAAAGTTACATAGTATCTATTTTTCGTTGAAAAAGGGGTATTTCTATGGGTTTGCCTTGGTATCGTGTTCATACTGTCGTATTGAATGATCCCGGTCGTTTGCTGTCTGTCCATATAATGCATACAGCTTTGGTTGCTGGTTGGGCCGGTTCGATGGCTCTATATGAATTAGCCGTTTTTGATCCCTCTGACCCTGTTCTTGATCCAATGTGGAGACAGGGTATGTTCGTTATACCCTTCATGACTCGTTTAGGAATAACCAATTCATGGGGTGGTTGGAGTATCACAGGAGGAACTATAACAAATCCGGGTATTTGGAGTTATGAAGGTGTGGCTGGGGCGCATATTGTCTTTTCGGGCTTGTGCTTCTTGGCAGCTATCTGGCATTGGGTATATTGGGATCTAGAAATCTTTTGTGATGAACGTACCGGAAAACCCTCTTTGGATTTGCCCAAGATCTTTGGAATTCATTTATTTCTATCAGGGTTGGCTTGTTTTGGGTTTGGCGCTTTTCATGTAACCGGATTGTATGGTCCTGGAATATGGGTGTCTGATCCTTATGGACTAACCGGAAAAGTACAATCTGTAAATCCAGCGTGGGGTGTGGAAGGTTTTGATCCTTTTGTTCCGGGAGGAATAGCTTCTCATCATATTGCAGCGGGGACGTTGGGCATATTAGCGGGCCTATTTCATCTTAGTGTCCGTCCGCCTCAACGTCTATACAAAGGATTACGTATGGGAAATATTGAAACCGTCCTTTCCAGCAGTATCGCTGCTGTCTTTTTTGCAGCTTTTGTTGTTGCTGGAACCATGTGGTATGGTTCAGCCACTACCCCCATTGAATTATTTGGTCCGACTCGTTATCAATGGGATCAAGGATACTTCCAGCAAGAAATATATCGAAGAGTTGGCGCTGGGCTAGCCGAAAATCAAAGTTTATCCGAAGCTTGGTCTAAAATTCCTGAAAAATTGGCTTTTTATGATTATATCGGTAATAATCCGGCAAAAGGCGGATTGTTCAGAGCAGGAGCAATGGACAACGGGGATGGAATAGCTGTTGGGTGGTTAGGTCATCCTATCTTTAGAAATAAAGAAGGGCGTGAACTTTTTGTACGTCGTATGCCTACTTTTTTTGAAACATTTCCAGTTGTTTTGGTAGACGGAGACGGAATTGTTAGAGCCGATGTTCCTTTTCGAAGGGCAGAATCGAAGTATAGTGTCGAACAAGTAGGTGTAACTGTTGAGTTTTATGGTGGCGAACTTAATGGAGTTCGTTATAGTGACCCTGCTACTGTGAAAAAATATGCTAGACGTGCTCAATTGGGTGAAATTTTTGAATTAGATCGTTCTACTTTGAAATCTGATGGTGTTTTTCGTAGTAGTCCAAGGGGTTGGTTTACTTTTGGACATGCTTCGTTTGCTCTTCTCTTCTTCTTTGGACACATTTGGCATGGTGCTCGTACCTTGTTCAGAGATGTTTTTGCCGGCATTGATCCAGATTTAGACGCTCAAGTGGAATTTGGAGCATTCCAAAAATTGGGAGATCCAACTACAAGAAGACAAGTAGTCTGAATTTAATTTTTGGAATTTGACTATGGGGTACTGGAAACATCTTGATTTGAATCGTCGTCTTTTCCTTGAATCTTGCTCTCGGGGGACGATCCCTAATAAACAGATATGGAAGTTATAATTGTAAACCACGATCGAATCTATGGAAGCATTGGTTTATACATTCCTCTTAGTCTCGACTCTAGGAATAATTTTTTTCGCTATCTTTTTTCGAGAACCGCCTAAAGTTCCAACTAAAAAGATGAAATGATTTTTTATTATCTTAGTTGAAGTAAAGAGCCTCCCAATATTGGGAGGCTCTTTACTTCAACTAGTCCCCATGTTCCTCGAATGGATCTCTTAATTTTTGAGAGGGTTGCCCAAAAGCAGTATATAAGGCGTACCCGGTAAAACTTACAAGTAAACCAGATATAGAGATAGCGACCAGGGTTGCTGTTTCCATTATTATAGAATTTCAAGACCATAATGGGTCTATGATAAGATCATTTATTTACAACGGAATAGTATACAAAGTCAACAGATCTCAATTAATACAGAATAGGATTTATGGCTACACAAAATGTTGAGAGTAGTTCTAGATTTGGTCCAAGACGAACTATTGTAGGGGATTTATTGAAACCATTGAATTCGGAATATGGTAAAGTAGCTCCTGGATGGGGAACTACTCCTTTGATGGGTATCGCAATGGCTCTATTTGCGATATTCCTATCTATTATTTTAGAGATTTATAATTCTTCCGTTTTACTAGATGGAATTTCAATGAATTAGATGTACAAGGACCGCTAAGTCCTAGCTTTTCAATACAAAGTGAAGCGTTTTGGTCTGAGATTTTTTTTAGTCCATTCTATTCTATTTTGGTAGTTCGATCGTGAAATTTTTCTTTCTTTCTGTATTTTTGGAATATGAGTGTGCGACTTGTTATAATGGATCCTATTGATAGTACAGAGAATGGACCTGTCATCTTGATATAGATTGTTTTTTACCTCGTCAGATATTTATTCTAGTATCTGAAGCACGGAATATATGAAATCGATTACGAAGTATTAGAACTATGATTCATACTTAATGTTCAGGTCCTGCGACCCGACTCAAAAATCAATTTCAATTCAAAGAGTTAGTTTCAATTCAAAGAGCTAGAAGGTATAAATTCAAAGATTTTTCTTCTTTCAAACTCTTTGTCTATGCTTTTTTGATCAAAGCCCTTCTTTGGATTTTTAGTTACTATATTTCTTTAACTCATTGAATAAGTGATGATACAACGATTCTTACTCAGGGAATCTTAGGTTTAGTTTGAAGGGTTTATTGAATCATCGTGGGTCTAGCATGAATCTGAGGTTTCTTTCAATCGAGTTTAGGATCTTAACAAGAAAATTCCTATCAATAATAAAGACAACAACAGTAAGGCTGCATTACATACAAATCAAAATACCAAAAAAAATAGAGAATATAGAAGATTCAAGAGGCCTGTAAAGAGCAACACTAAGAGATCAAAGAGCCAACTTGAAATTTTGGCATTATAACCACAAGAAAGAGTTGCCGGATTAGTGTTTTTTCGTATCGTAATCTTCAGCGAAGATTGTTGAATCATAGAATTAAGAAGTTTTTATTACACATATCCGTTTCAACTAATATTTTGGTGTTTCTGTTTGAGCTGTACGAGATGAAATTCTCATATATGGTTCTCAGAGGGGGAGTCTCCCCGGTTTACCTATCTCAATAAAGTCTATGATTGGTTCGAAGAACGCCTCGAGATTCAGGCGATTGCAGATGATATAACTAGTAAATACGTTCCCCCTCATGTCAACATATTTTATTGTTTAGGAGGAATTACGCTTACTTGTTTTTTAGTACAAGTAGCTACGGGGTTTGCTATGACTTTTTACTATCGTCCGACCGTTACTGAGGCTTTTGCTTCTGTTCAATACATAATGACTGAAGCTAACTTTGGTTGGTTAATTCGATCAGTTCATCGATGGTCGGCAAGTATGATGGTCCTAATGATGATCCTGCACGTATTTCGTGTGTATCTCACCGGTGGCTTTAAAAAACCTCGTGAATTGACTTGGATTACAGGTGTGGTTCTTGCTGTATTGACCGCATCTTTTGGCGTAACTGGGTATTCTTTACCCTGGGACCAAATAGGTTATTGGGCAGTCAAAATTGTAACAGGTGTGCCGGAAGCTATTCCTGTAATAGGATCGCCTTTGGTGGAGTTATTACGTGGAAGTGCTAGTGTAGGACAATCTACTTTGACTCGTTTTTATAGTTTACATACGTTTGTATTACCTCTTCTTACTTCCGTATTTATGTTAATGCACTTTTCAATGATACGTAAGCAAGGCATTTCTGGTCCTTTATAGAGAATATAGATCATAGATCATAGATAGTTGTAATCAATCATTAATCGTTTTGGGGAGGAAGATATAGTATTTCATTGCTATAAATATGGATTATAAAAAAAATAAGCCATGTATTTGGATATTTTCCTTCAACTCC-AAAAAAAAAAATTGAATTTTTTTTATTTGACATGAATAGTTGAAGCGAATTCTCCTAAGATAAAAATGGATTATGGGAGTGTGTGACTTGGACTATTGATTTAGCCGTGCAGATATATGCTTTTATCCGCCACATTTGAATTCACAATCAAATGTGTCTTTGTTCCAACAACTGCGAAAGCCTCATACAATACAGAGGGTAGGCTGGTTCGCTCGAAGAGAATCTTTTCTATGATCAGACCCCAATCATGTTGTGCATGAAGAGGCTCCGTAAAATCCAGTCGAATAAGTGATGTGGTAGAATCCATATTCTATTTTAGCTATTTTACCTAATACTTAGTTTTACAGATTTCATTTACTTAATACTTTTTTTAATAGTATGGAAATGCAGCCATTTCCTTTGCATCGACTCGATTTACGATACTATCGGAGTGAAACAAGGGATCTACAGAATGCCAGAGGCTAAACTATATTAGTAACAAGTAAATCCTTTGTATGTAAAAAGTCTCGATATTTTTTGGAGATGGAGATAAACCAATCAAAAGGTCTGAGACGGCCCAAAAAGCAGATCCCCTTTGTAGGCATACTTGGGTATTGAGCATTTACCTGTAAGAACCGAATTCTTTGCAATGGATGATTGCAACTCTGGAAAAAAAAATCTAGTCAACTTTTTATTACATAAAATTATTACATAAAATCATTCATCTATGTGTAGATATGGATAACATATGGATTTTATAACATCTAGACATATATATATTTTATAGGGATGCTTTTGGTTCGTTTGATTATTGCTCGAGCTGGATGATGAAAAATTATCATGTCCGGCTCTTTCGGAGGATGGATCTATGAATTCACCTATCCCAATAACAAAAAAACCTGACTTGAATGATCCTGTATTAAGAGCTAAATTGGCTAAAGGAATGGGTCATAATTATTACGGAGAACCCGCATGGCCCAACGATCTTCTATATATTTTTCCAGTAGTAATCTTAGGTACTATTGCATGTAATGTAGGATTAGCGGTTCTAGAACCATCAATGATTGGTGAACCTGCAGATCCATTTGCAACTCCTTTGGAAATATTACCTGAATGGTATTTCTTTCCCGTATTTCAAATACTTCGTACAGTACCCAATAAGTTATTGGGTGTTCTTTTAATGATTTCAGTACCTGCGGGATTATTAACAGTACCCTTTTTGGAGAATGTTAATAAATTCCAAAACCCATTTCGTCGTCCAGTCGCGACAACCGTCTTTTTGATTGGTACCGTAGTGGCCCTTTGGCTAGGTATTGGAGCAACATTACCTATTGATAAATCTTTAACTTTAGGTCTTTTTCAAATTGATTCAATTATAAAATATCACGACATGCGTATCTAGGGAATAGTAACTTCAAAGTGAATTCTCCCTAGATAAACAATCTATTCAATGTTAAAAAAATCAATGTTAAATAAAGGCGCAAATAAATCCATTGGATTTAAAATGGATTCTTTGGTAAATCAATTGCGAAATGCTTTTCCCTTTCTAGAATGTCTAATATATGTTTTACGTCGTTTATGCGAAAATGTTCCATTTTCATAAGATCGTCTTGGCTCTTATTCAAAAGGTCCAATAATGTATGTATATTGGACCTTTTCAGGGAATTATAGATCTTCGGAGTCAATTCTAATTGGTCAATAAAAATGTATTTCAATGCGAGTTCTTTTTTATTTTTCCTTAGTTTAAATTTAGCCAATCTATCATGAAAAGTAAAAATAGGTAAAGTAACCTTGTGCTGATTTTTTTCTAAATGCGCGTTTTCTTCTTCTGCATGTAGAAAAAGAATAAATAAATCAATTAAAGTTCGAGAGGCTTCATGAAGTGCTTCTTTAGGAGTTAAACTTCCATTTGTCCATATTTCCAGAAAAAGTATCTCTTGCTTTTCATTCCCGTTTCCATAAGAATGAACACTATGATTTGCATTTTTAACAGGCATGAATACAGCATCTAGAGGATAACTTTCCTCTTGAAAATTATTTGGCGGTTTTAGACGATAGCCGCGACTCCTCTCGATTTGTAATTCAATACGCAAATCAATAGGTTCGGTTAGCTTAGCTATATGCTGTTTATTATCAATGATTTCCACAGCAGGTGGTAGGATGATGTCTTGAGCAGTTACATACGCAGGGCCTTTGACACAAATAGATGCGTTACGAGTTCCATACAAATTACTTCTCAATACAATTTCTTTTAAATTCATTAAAATTTCATGTACTGATTCTTGAATACCTGCTATAGTAGAAAATTCGTGTGCTATTTTTTGAGATTTTGATTTTGCACATGTGATACATGTTCCTTCTATTTCTCCAAGCAAAGCTCTTCGCATCGCAATGCCTATTGTGTCGGCTTGACCTTTCATAAGTGGAGACAGAATAAAACGTCCATAATAAAGACGCTTACTGGTGGCTCTTGATTCAACACACTTCCACTGTAGTGTCCGAGTAGATATTGTTACTTTCTCTCGAACCATAATAATTTTATTGTTTTTTTTTTGATCAAATGATTGAATTATTTATTTCTCTTGAAATCTCTTCAATGTTTCTTTTTACACGCGTCTTTTTTTCGGGGCTCTGCAGCCATTATGTGGCATAGGAGTTACATCCCGGACGAAACTTAATAGTATACCACTTCTGCGAATAGCTCTTAATGCTGCATCTCTTCCGAGACCAGGACCTTTTATCATAACTTCTGCTCGTTGCATACCTTGATCCACTACTGTTCGAATAGCAATTCCTGCTGCAGTTTGAGCAGCAAATGGGGTCCCTCTTCTTGTGCCTCTGAACCCACAAGTGCCAGCGGAGGACCAAGAGATTACTCGACCCCGGACATCTGTAACGGTCACAATAGTATTGTTGAAACTTGCTTGAACATGGATAACTCCTTTTTGTATTTTACGTGGATTCCTACGTGAAGCACTACGTCCATTCCTGCGTAAACCAATTCTTGGTAAGGGTTTTGGCATATTTTATCATCTCATAAATATAAGTCATAGGTTTATGGATATATCCATTTTGTGTCAAAATAGATCTTTTTATTTTTATTTGTACATTGGATCCTTTAGAGAGTTCCCATTTACAAAGATTATCCTTGTCTTTGTTTATGTCTGGGATTGGAGCAAATTACTATAATTCGTCCCCGTCTCCGTATCAGTCGACATTTTTCACAAATTTTACGAACAGAAGCTCTTATTTTCATATTTGTCATTCCTTAATTTTGAATATACATACTTTTTTTTGAAGAAAATAAGTTTCTTTCAATTTTGAAATCTTGAATTGTATCCCTATGAAAATGAAAGGAATTTTGAAGTTCCAAAAAACTATCTAATCATTCGAATCTTTCTTGCGGAGTCTGTAAATTAGACACCGTCTGGTTGAATCAGAATTACTTACTTCCATTTTGACTCTATCCCCC-GTAATATATGTATAACGTCGGGTCTTTCTCGAAACATAACCTAAAATTGGGTCTTTATTATCTAAATGAATCTGGGAACATACCATTAGAAAGTGATTTAGTAATTTAACCTTCTCGAATCCTCTTTTCTTCTTTCATTCCATCTAAAAGCCTCTTGAAGTATCAACTAATGTAGGAGGAATGCTATTATAAACCTGCTCCTTCCCTCTTTTTTTTTCACAAATAGAAAGCCCGGATACAATTTTGAAAAGATTACCATATATAACACAAGATTTCTCCACCGATTCTTTCTAGTCGAGCTTCTCGGTCTGTCATTATACCCCGAGAAGTAGAAAGAATTACAACCCCCATCCCGCCCAAAACTTTAGGAATTTGTTGATAGTTAGAATAGATTCGTAAACCGGGTCGACTGATCCGTTTTAAATTTAGACTTGTTTTATATGGTCCTTTTCTATTCCTTCTATGCCGTAGAGTTAAAACAAAAAAATTTTTGTTGCCTTCCCGGTGTTTCCTCACGTTTTCAATAAAACCCTCTCGTAAAAGTATTTTAATAATGTGTTCCGTGGTGTTAGTAGATCTTATTCGAAGGCTTCCTTTTCTATCCATGTCAGCATTTCGTATAGAGGTTATTATGTCAGCAATAGTGTCCCTACCCATGATAAACTAAAATTTTTGTTGCCCCCTAATTTGGATATAATTAACATACTCATTTTTTTTTTTCTTTTTTTTTTT-ATGAAAGAATTTGATTTTTATTTTTATTTAAGGTATATGCGTGAAACACAATCTATTAATTAATTTGAATTAAATCCAGTTCATTCAACTATTATAACTATATTACAGTCTAATCTTAAATGTTATCTTTCGTCTTATATTTTATATTATATGCTTTATCTTATAATACTTCAGGTGCTAATGAAACTACTTTAGTAAAATTTAACTGTCTCAATTCTCGGGCAATCGCACCAAAAATTCGAGTTCCTTTTGGATTTCCTTCTTGATCAATAACAACTGCAGCATTGTCATCATATTGTATTATCATACCGTTGTCGCGTTTGAGTTCTTTACAGGTACGTACAATTACAGCTCTGATCACTTCTGATCTTTCTAGGGGTGAATTTGGTACTGCTTCTTTGATTACAGCAACAATAACGTCACCGATATGAACATATCGGCGATTACTAGTTCCTAGGATTCGAATGCACATCAATTCTCGGGCTCCGCTGTTATCTGCTATATTCAAATGGGTCTGAGATTGGATCATATCATTTTGTTATTTCAATGCAAAGCAAAGGAAAAAAAAAAAAGAAATATTATTTGTTCAAAAAAAAAAAGAAACTTGCGATTTTTTTTTTCATCTCCAAGACCCTTTTAGTTTAATTCTATATTTCTATCCCGAAATAATGAATTGAGTTCGTATAGGCATTTTTGACGCTGCTATTGAAATAGCCTTTCTGGCTATATTTTCTGCTACTCCGCTCATTTCATAAAGTATTCTTCCTGGTTTAACAACAGCTACCCAATACTCGGGAGATCCTTTCCCCGAACCCATACGTGTTTCCGTGGGTCTTACAGTAATAGGTTTGTCGGGAAAAATACGTACCCATATTTTTACACCGCGGCGCGCATTTCGTGTCATTGCCCGACGCCCTGCTTCTATTTGTCGAGATGTAATCCAAGCGGGTTCAAGTGCTTGAAGAGCATATTTACCGAAAGAAATATGATTACCTCGATAAGATATTCCTTTCATCCTTCCTCTATGTTGTTTACGGAATCTGGTTCTTTTGGGGTTATAGTTGATGGTTGTTTCTCAATTCCATCTCTACTGCAAAACCGGACATGAGAGTTTCTTCTCATCCAGCTCCTCGCGAATGAAATTATTAAAAAATGAAATGATTAAAAAAAATATACATTTTAAAAAAATATACATAGAGTTGATGAATAGTATACTGAATGGTGGGATCTTTTCAGATTTCATCTAAATTATTTATTGTTATTGGAAATTTGTATATTTTATTTTTAGTTTTATTTAGTTTTAGTTAAAAAACTAACTAACTATAGTATAAAGTTTTGG-TTTTTTTTTGTATTATTATTTAGTATATTTATTATGATATCAGATCGTTTAACAATAACATAAAAATCTTCGCGGGCGAATATTTACTCTTTCAATGTTTACTTCATTTGTAAGGTTAACCCATTAACTCTCAGAATAAATGGATTGTTTCCTGGTGCATTTCGCCATCCCCCCTAATGAATCATTAAGATTCATTTTCAATAGGATCTTATGTATTCACAGGTTCCGTCGTTCCCATCACTTCTCGATTACTGGTTAGGTCTTAATTCTACAATGGAGCCCTAATGAAAATTCTTCTTGAGTCAATCTTCTCAGTCTTTCTTGACTTGAGGCTCTTGATTTTTTTTCTATGAATATGAACAGATTCATTTAATTATAGATCAATCGGTAGTGATGCTTTATTACATTGGCTTTTATATGAGATGACTCATAGACCTTACATATTGGTATTGGAATTTTATATCATTGATATTTTTTTTCTCTCTTTCTCTCACCTTTCCATTTATCTGCAAAATTGTAATTTTGCTTTCCAATTCACGATCTAATTCATTTAGCTTTTCTTTATGTAAAAAAAAGATTTGAATTGCTACAATAGATATGATTAATATATCATATTTTGCTTCTTTTCTTTGGATCTAGATAATGCGAAGGGATGAGTTGGTTATTCATTCTATACTTATTAGTTCATAATTAGGGATCAGTCCATTTTTTTTTTAATCCTTACCTTAAAAAACCAACGAGTCGCACACTAAGCATAACAATTCTATCAAATTCTTAATCTAATTTTTTATTTTATTCAACCCTATAGAATTAGAATTGCTTTTTTTGTTCAATCAAAACAAAAAAAAAGAATGAAAGAGGTTGTCATTTTTTGTTCTTTCAATGGATCGAACATAAAGGATCGAACATAAAGACAAGGGTCTACTATTCCTCGTTTCAAAATGTCCAAATTTTTATGCCTAATACCCCATAAATCGTTATAACTCGATAGGAACAATACTCAATTTTAGCTCGAATGGTTTGGAGAGGAACTCTACCTTCTCTAATCCATTCAACGCGTGCAATTTCTTTTCCGTCAAGACGCCCCGCAATTTTTATTTGAATTCCTTTTGTATCGGCCTGTTCGGTCAATTCAATAGCTTTTTTCATTGCTTTGCGAAACGAGACTCTATTCTTTAATTGTCCGGTTATAAATTCTGCAAGAATATTAGGGTGCCTGTACGGCTTTTTAATTCTTTTAATAGAAATGTTGAGCTTTTGTTTCCCACAATTAAGTTCTTTTTGTATATTTAGCTCTAATTCTTCGAGTTTTTTACTTTTAGGTTTAGCTTCTATTAATAATTTAGGGAATCCCATATATATTATAACCTGAATCACATCAATTCGTTTTTGAATCTTTATACGTGAAATTCCCTCAACACCAGAAGAAACTTTCATATCTTTTTGTACATAATTCTTGATACAGTTTCTTATTTTTTGATCTTCTTGTAGATCCTCAGAATAATTTTTTGGTTGTGCAAACCAAAGAGAATGATGACTTTGGGTTGTACCAAGTCTGAAACCAAGTGGATTTATTTTTTGTCCCATAATCCCTCACTACTATAGATATCATGACATGTCATATCCGTGGATTTTTTTTTTTTTTTCTTTATCCCCCCTGATTTTTTTAAGCATATGGTATATTCTTCATATTCTTCATATAATTCTTCATATAAGGATGTATTTTTCAGTACAATAGTTATATGACAAGTCGGTCTTTTTATTATAGAATTGCGCCCTTGAGCCCGAGGTTTTAGTTTTTTCACAGCAGTACCCTCGTTGACTTCGGCTTTACTAATGACTAAACTGGCTTCGTTGAAGCCCATATTGTGACTAGCATTTGCCCCTGCAGAGTAAACTAATTTAAAAATGGGATAAGATGCTTGATAAGGCATGAGCTCGAGTATCATAAGTGTTTCCTCGTAGGAACGCCACCGAATCTGATCAATTATTCTTCGTGCCTTGTGGGCAGACATACATATATGTTGACTTAGAACATATACAGAAGTATATGAGTTTCTCCGTCTCTTCTTTATCATAAGATTCACCTCAAATATAAATAAGTATTTTATTATTGATGCTTTTATTAACGACGAGATTTATTATCATTTTTTGCATGTCCCCGGAAATTTAGAGTAGGTGAAAATTCTCCCAATTTATGACCCACCATACGATCTATTATATAAATAGGTAAATGTTCCTTTCCATTATGGATAGCAATAGTATGGCCAATCATTGTGGGTATAATGGTAGATGCCCGGGACCGCGTTACTATTATTTCTTTTTCTGCTTTTGTGTTAAGTTTATTTATTTTTCTTAATAAATGATTTGCTACAAAAGGGTTTTTTTTTAGTGAACGTGTCACAGTCAATTTCTCCTATTTTTTTTTTTTTTTTTTGAAAAGACGAAGAAACAAATTCGATTTTCTCTCCTATTTACTACGGCGACGAAGAATCAAATTCTCACTATATTTATTCCTTTTTCTACTTCTTCTTCCAAGTGCAGGATAACCCCAAGGGGTTGCGGGTTTTTTTCTACCAATTGGGGCCCTCCCTTCACCACCCCCATGGGGATGGTCTACAGGGTTCATAACTACTCCTCTTACTATAGGACGCTTACCTAGCCAACATTTAGATCCGGCTCTACCCAAACTTTTCTGGTTCACCCCAGCATTCCCTACTTGTCCGACTGTTGCTGAGCAGTTTTTGGATATTAAACGAACCTCCCCAGAAGGTAATTTTAATGTGGCCGATTTCCCCTCTTTTGCAATCAGTTTCGCTACAGCACCTGCAGCTCTAGCTAATTGTCCACCCTTTCCAAGTGTGATTTCTATGTTATGTATGGCCGTGCCTAAGGGCATATCGGTTGAAGTAGATTCTTCTTTTTGATCAATCAAAACCTCTTCCCAAACCGTACAAGCTTCTTCCAAAGCATACGGCTTTCTGGGTGTAGATGATGATATCTATACAGATGGATCTTATCTATCATACAATGAAGTAAAGTACTACATGAGTGGATATATAGGAATCCAAATCTGCCGAATCACTCATGTTATGCTCTTCTACATCCTAGGTCTTCCCCTTCCTTCATCTGGCTTATGTTCTTCATGTAGCATTCAGATCGAATGACTCTATGAAATTACGTCGATACTTCCACATATTAGGGGTAACGTAGGAGACATCTCTATTTTTCCCCCGGGGAATCTTTAGAATTCCCACTGCTTAGCTTTCAATTTGTCTCTGACCATCAAATGAAATGTGAATAACCCGTCCTCCTCTCTTTGAAACAAGGGGCGCTTCTGGTTCTGTCGGTGCTTGAAACAATTTTGTCTTCTCCATATTACTATATCTCTAGAGTCAATAATTTTATATGAGGAACTACTGAACTCAATCACTTGCTGCCGTTACTCTTCAGTTTTCTGTTGAGGTCTATCCTGTAGAGGTACTCAAATTGGATCAGTGATCGATTTCTAGGTTTCGTCGTAAACCTAATTGGTTACTTCCAATTACGTAAATCAATAGTTCAAACCGCACTCAAAGGTAGGGCATTTCCCATTTTTATAGGAACTTCTGTACCAGAAATAATGGTATCTCCAATTATAGCCCCTCTGGGATGTAAAATATATCTCTTCTCACCATCCCCATAGTGTATGAGACAAATGTATGCATTTCGATTAGGGTCGTATTCTATGGTTACGATTCTACCATATATGTCTTTTTCATTCCGTCGAAAATCGATTTTACGGTATAGACGCTTATGACCTCCCCCTCTATGCCTTGCGGTAATGATTCCTCTAGCATTACGTCCTTTACCACAACGATGCTGTCCATAGATCAAATTATTTCGTGTATTGGATTTTACTTGACTGTCTACGGCTCCATTGCGTGTGCTCGGGGTAGAAGTTTTGTATAAATATATCGCCATGCTATTAAGTATTTTGATTTAAGTTCTTTTCTTTCTAAGAGGTGGAATAGAATAACCCGGTTGAAGCGTAATGATCATACGTTTGTAATGCATTGTATGTCCCATAATAGGTCTCATTCTTCTACCCTTTCCCGGGAGTCGATGGCTATTCATAGCTATTACCTTAACACCAAAGAAGAGTTCGACCCAATGCTTTATTTCTGTCCTAGTTGATCCTAATTCGACATTAAAAGTATATTGATTTTTCCCCAATAACTGAATACTTTTGTCTGTAAATACTGCATATTTGATTCCATCCATAAATCTATTTTCTTCCCTATGAGTTCTAGTCTCAGTAAGAATGCTAGTTCTTACTGTTCATATGTTATGATATGAATATACCACACCAATTCGTTATGTATGGATGATGAGATTCCATTGATACAGAGCCAATTCCAATAGACTTATTGGAGGGTCCCATTGGCGTGCATCCAGTAGGAATTGAACCTACGAATTCGCCAATTATGAGTTGGGCGCTTTAACCATTCAGCCATGGATGCTTAGCGGGGATCCTCGTACATGGTGAATAACCAAATTCCAATTGAAATGAAATCTTTAGGATAAATCAATGCAATTTAGGAGGAATCAATGAAAGGACATCAATTCAAATCCTGGATTTTCGAATTGAGAGAGATATTGAGAGAGATCAAGAATTCTCACTATTTCTTAGATTCATGGACCCAATTCAATTCAGTGGGATCTTTCATTCACATTTTTTTCCATCAAGAGCGTTTTATAAAACTCTTGGACTCCCGAATTTGGAGTATCCTACTTTCACGCAATTCACAGGGTTCAACAAGCAATCGATATTTCACGATCAAGGGTGTAGTACTATTTGTAGTAGTGGTCCTTATATATCGTATTAACAATCGAAAGATGGTCGAAAGAAAAAATCTCTATTTGACAGGGCTTCTTCCTATACCTATGAATTCCATTGGACCCAGAAATGATACATTGGAAGAATCCTTTGGGTCTTCCAATATCAATAGGTTGATTGTTTCGCTCCTGTATCTTCCAAAAGGAAAAAAGATCTCTGAGAGCTGTTTCCTGGATCCGAAAGAGAGTACTTGGGTTCTTCCAATAACTAAAAAGTGTATCATGTCTGAATCTAACTGGGGTTCGCGGTGGTGGAGGAACTGGATCGGAAAAAAGAAGGATTCTAGTTGGAAGATATCTAATGAAACCGTCGCTGGAATTGAGATCTCATTCAAAGAGAAAGATATCAAATATCTGGAGTTTCTTTTTGTATATTATATGAATGATCCGATCCGCAAGGACCACGATTGGGAGTTGTTTGATCATCTTTCTCCGAGGAAGGGGCGAAACATAATCAACTTGAATTCGGGACAGCTATTCGAAATCTTAGTGAAAGACTGGATTTGTTATCTCATGTTTGCTTTTCGTGAAAAAATACCAATTGAAGTGGAGGGGTTCTTCAAACAACAAGGAGCTGGGTCAACTATTCAATCAAATGATATTGAGCATGTTTCCCATCTCTTCTCGAGAAAGAAGTGGGCTATTTCTTTGCAAAATTGTGCTCAATTTCATATGTGGCAATTCCGCCAAGATCTCTTCGTTAGTTGGGGGAATAATCCGCACGAATCGGATTTTTTGAGGAACATATCGAGAGAGAATTGGATTTGGTTAGACAATGTGTGGTTGGTAAACAAGGATCGGTTTTTTAGCAAGGCACGGAATATATCGTCAAATATTCAATATGATTCCACAAGATCTAGTTTCGTTCAAGGAAGGGATTCTAGCCAATTGAAGGGATCTTCTGATCAATCCAGAGATCATTTCGATTCCATTAGGAATGAGGATTCGGAATATCACACATTGATCAATCAAAGAGAGATTCAACAACTAAAACTAAAAGAAAGATCGATTCTTTGGGATCCTTCCTTTCGTCAAACGGAACGAACAGAGATAGAATCAGACCGATTCCCTAAATGCCTTTCTGGATATTCCTCAATGTCCCGGCTATTCGTGGAAGGTGAGAAGGAGATGAATAATCATCTGCTTCCGGAAGAAATTCTTCAATTTCTTGGGAATCCTACAAGATCCATTCGTTCTTTTTTCTCTGACAGATGGTCAGAACCTCATCTGGGTTCGAATCCTACTGAGAGGTCCACTAGAGATCAGAAATTGTTGAAGAAAGAACAAGATATTTCTTTTGTCCCTTCCAGGCGATCGGAAAATAAAGAAATAGTGAATATATTCAAGATAATTACGTATTTACAAAATACCGTCTCAATTCATCCTATTTCATCAGATCCGGGATGTGATATGGTTCTGAAGGATGAACTGGATATGGACAGTTCCAATAAGATTTCTTTCTTGAACAAAAATCCATTTTTTGATTTATTTCATCTATTCCATGATCGGAACGGGGGGGGATACACGTTACACCACGATTTTGAATCAGAAAAGAGATTTCAAGAAATGGCGGATCTATTCACTCTATCAATAACCGAGCCGGATCTGGTGTATGATAAGGGATTTGCCTTTTTTATTGATTCCTACGGATTGGATCAAAAACAATTCTTGAATGAGGTATTCAACTCCAGGGATGAATCGAAAAAGAAATCTTTATTGGTTCTACCTCCTATTTTTTATGAAGAGAATGAATCTTTTTATCGAAGGATCAGAAAAAGATGGGTCCGGATCTCCTGCGGGAATGATTTGGAAGATCCAAAACAAAAAATAGTGGTATTTGCTAGCAACAACATAATGGAGGCAGTCAATCAATATGGATTGATCCGAAATCTGATTCAAATCCAATATAGCACCTATGGGTACATAAGAAATGTATTGAATCAATTCTTTTTAATGAATAGATCCGATCGCAACTTCGAATATGGAATTCAAAGGGATCAAATAGGAAATGATACTCTGAATCATAGAACTATAATGAAATATACGATTAACCAACATTTATCGAATTTGAAACAGAGTCAGAAGAAATGGTTCGATCCTCTTATTTTTCTTTCTCGAACCGAGAGATCCATGAATTGGGATCCTAATGCATATAGATACAAATGGTCTAATGGGAGCAAGAATTTCCAGGAGCATTTGGAACATTTCATTTCTGAGCAGAAGAGCCTTTTTCAAGTAGTGTTCGATCGATTACGTATTAATCAATATTCGATTGATTGGTCTGAGGTTATCGACAAAAAAGATTTGTCTAAGTCACTTCCTTTCTTTTTGTCCAAGTTACTTCTTTTTTTGTCCAAGTTTCTTCTCTTTTTGTCTAACTCACTTCCTTTTTTCTTTGTGAGTTTCGGGAATATCCCCATTCAAAGGTCCGAGATCCATATCTATGAATTGAAAGGTCCGAATGATCAACTCTGTAATCAGCTGTTAGAACCAATAGGTCTTCAAATCGTTTATTTGAAAAAATGGAAACCCTTCTTATTGGATGATCGTGATACTTCCCAAAAATCGAAATTTTGGATCAATGGAGGAACAATATCACCATTTTTGTTCAATAAGATACAAAAGTGGATGATTGACTCATTCCATACTAGAAATAATCGCAGGAAATCTTTTGATAACACGGATTCCTATTTCTCAATGATATCCCACGATCAAGACAATTGGCTGAATCCCGTAAAACCATTTCATAGAAGTTCATTGATATCTTCTTTTTATAAAGCAAATCGACTTCGATTCTTGAATAATCTACATCACTTCTGCTTCTATTGTAACAAAAGATTCCCTTTTTATGTGGAAAAGGCCCGTATCAAGAATTATGATTTTACGTATGGACAATTCCTCAATATCTTGTTCATTCGCAACAAAATATTCTCTTTGTCTTTGTGCGGCGGTAAAAAAAAACATGCTTTTTTGGAGAGAGATACTATTTCACCAATCGAGTCACAGGTATCTAACATATTCATACCTAATGATTTTCCACGAAGTGGTGACGAAAGGTATAACTTGTACAAATCTTTCCATTTTCCAATTCGATCCGATCCATTCGTTCGTAGAGCTATTTATTCGATCGCAGACATTTCTGGAACACCTCTAACAGAGGGACAAATAGTCAATTTTGAAAGAACTTATTGTCAACCTCTTTCGGATATGAATCTATCTGATTCAGAAGGGAAGAACTTGCATCAGTATCTCAATTTCAATTCAAACATGGGTTTGATTCACACTCCATGTTCTGAGAAAGATTTACCATCCGAAAAGAGGAAAAAACGGAGTCTTTGTCTAAAGAAATGCGTTGAAAAAGGGCAGATGTATAGAACCTTTCAACGAGATAGTGCTTTTTCAACTCTCTCAAAATGGAATCTATTCCAAACATATATGCCATGGTTCCTTACTTCGACAGGGTACAAATATCTAAATTTGATATTTTTAGATACCTTTTCAGACCTATTACCGATACTAAGTAGCAGTCAAAAATTTGTATCCATTTTTCATGATATTATGCATGGATTAGATATATCATGGCGAATTCTTCAGAAAAAATTGTGTCTTCCACAATGGAATCTGATAAGCGAGATTTCGAGTAAGTGTTTACATAATCTTCTTCTGTCCGAAGAAATGATTCATCGAAATAATGAGTCACCATTGATATCGACACATCTGAGATCGCCAAACGTTCGGGAGTTCCTCTATTCAATCCTTTTCCTTCTTCTTGTTGCTGGATATCTCGTTCGTACACATCTTCTCTTTGTTTCCCGAGCCTCTAGTGAGTTACAGACAGAGTTCGAAAAGGTCAAATCTTTGATGATTCCATCATACATGATTGAGTTGCGAAAACTTCTGGATAGGTATCCTACATCTGAACTGAATTCTTTCTGGTTAAAGAATCTCTTTCTAGTTGCTCTGGAACAATTAGGAGATTTTCTAGAAGAAATACGGGGTTCTGCTTCTGGCGTCAACATGCTATGGGGTGGTGGTCCCGCTTATGGGGTCAAATCAATACGTTCTAAGAAGAAATTTTTGAATATCAATCTCATCGATCTCATAAGTATCATACCAAATCCCATCAATCGAATCACTTTTTCGAGAAATACGAGACATCTAAGTCATACAAGTAAAGAGATTTATTCATTGATAAGAAAAAGAAAAAACGTGAACGGTGATTGGATTGATGATAAAATAGAATCCTTGGTCGCGAACAGTGATTCAATTGATGATAAAGAAAGAGAATTCTTGGTTCAGTTCTCCACCTTAACGACAGAAAAAAGGATTGATCAAATTCTATTGAGTCTGACTCATAGTGATCATTTATCAAAGAATGACTCTGGTTATCAAATGATTGAAGAGCCGGGAGCAATTTACTTACGATACTTAGTTGACATTCATAAAAAGTATCTAATGAATTATGAGTTCAATACACCCTGTTTAGCCGAAAGACGGATATTCCTTGCTCATTATCAGACAATCACTTATTCACAAACCTCGTGTGGGGCGAATAGTTTTCATTTCCCATCTCATGGAAAACCCTTTTCGCTCCGCTTAGCCCTATCCCCCTCTAGGGGTATTTTAGTGATAGGTTCTATAGGAACTGGACGATCCTATTTGGTCAAATACCTAGCGACAAACTCCTATGTTCCTTTCATTACAGTATTTCTTAACAAGTTCCTGGATAACAAGCCTAAGGGTTTTCTTATTGATGATAGTGATGATATTGATGTGAGTGACGATCTCGATCGTGACCTTGATACGGAGCTGGAGCTTCTAACTAGGATGAATGCGCTAACTATGGATATGATGCCGGAAATAGACCGATTTTATATCACCCTTCAATTCGAATTAGCAAAAGCAATGTCTCCTTGCATAATATGGATTCCAAACATTCATGATCTGGATGGGAATGAGTCGAATTACTTATCCCTTGGTCTATTAGTGAACTATCTCTCCAGGGATTGTGAAAGATGTTCCACTAGAGATATTCTTGTTATTGCTTCGACTCATATTCCCAAAAAAGTGGATCCCGCTCTAATAGCTCCGAATAAATTAAATACATGCATTAAGATACGAAGGCTTCTTATTCCACAACAACGAAAGCACTTTTTCACTCTTTCATATACTAGGGGATTTCACTTGGAAAAGAAAATGTTCCATACTAATGGATTCGGGTCCATAACCATGGGTTCCAATGTACGAGATCTTGTAGCACTTACCAATGAGGCCCTATCAATTAGTATTACACAGAAGAAATCAATTATAGACACTAATATAATTAGATCTGCTCTTCATAGACAAACTTGGGATTTGCGATCCCAGGTAAGATCGGTTCAGGATCATGGGATCCTTTTCTATCAGATAGGAAGGGCTGTTGCACAAAATGTATTTCTAAGTAATTGCCCCGTAGATCCTATATCTATCTATATGAAGAAGAAATCATGTAATGAAGGGGATTCTTATTTGTACAAATGGTACTTCGAACTTGGAACGAGCATGAAGAAATTGACGATACTTCTTTATCTTTTGAGTTGTTCTGCCGGATTGGTTGCTCAAGACCTTTGGTCTCTACCCGGACCCGATGAAAAAAATGGGATCACTTATTATGGACTTGTTGAAAATGATTCTGATCTAGTTCACGGCCTATTAGAAGTAGAAGGCGCTCTGGTGGGATCCTCACGGACAGAAAAAGATTGCAGTCGGTTTGATAATGATCGAGTGACATTGCTTCTTCGGCCCGAACCAAGGAGTCCCTTAGATATGATGCAAAATGGATCTTGTTCTATCCTTGATCAGAGATTTCTCTATGAAAAATACGAATCGGAGTTTGAAGAAGGGGAAGGAGAAGGGGTCCTCGATCCACAACAGATAGAGGAGGTTTTATTCAATCACATAGTTTGGGCTCCTAGAATATGGCGCCCCTGGGGCTTTCTATTTGATTGTATCGAAAGGCCCAATGAATTGGGATTTCCCTATTGGGCCAGGTCATTTCGGGACAAGCGGATCATTTATGATGAAGAGGATGAGCTTCAAGAGAATGATTCGGAGTTCTTGCAGAGTGGAACCATGCAGTACCAGACAGGAGATAGATCTTCCAAAGAACAAGGCTTTTTTCGAATAAGCCAATTCATTTGGGACCCTGCGGATCCACTCTTTTTCCTATTCAAAGATCCGCCCTTTGTCTCTGTGTTTTCACATCAAGAATTCTTTGCAGATGAAGAGATGTCAAAGGGGCTTCTTACTTCCCAAACCAATCCTCCTACATCTATATATAAACGCTGGTTTATCAAAAATACGCAAGAAAAGCACTTCGAATTGTTGATTCATCGCCAGAAATGGCTTAGAACCAATAGTTCATTATCTAATGGATTTTTCCGTTCTAATACTCTATCCGAGAGTTATCAGTATTTATCAAATCTGTTCCTATCTAACGGAACGCTATTGGATCAAATGACAAAGGCATTGTTGAGAAAAAGATGGCTTTTCCCGGATGAAATTGGATTCATGTAATAGGAGAAAGGTTTCCCATTCCTTAGCCTGAAAGATATGTGGCCATGAAATAGAGATTAAGTGGAACAGAATTGACTGGGTGGTAAAGTCGTGGAAACACCTCTTTCTTCCATATTTTGGACATGGAAGAATATGTTACTGCTGAAACATGGAAGAATTGAAATCTTAGATCAAAACACTATGTATGGATGGTATGAACTGCCTAAACAAGAATTCTTGAACAGCGAGCAACCAGAGCTATTACTCACTACATCAAAAAATTTCCATTAATGAAAGATGTAAATCCATTGGAAAATCAAAAATACGTATGTCGGATGAAATGGTGGTTGTTGCTATCTGCTCCAATAACGAATCATTGGTTTAACTGAATAACTAAATGAATAACTAAATAAAATAGATAGACCCTTCTCTTCGTCTCAGGTCGATGGATCTTCTTGACTGGGCCTAATTCTAATTGTTTTGTTCCGAAGCAAAGATATCCACGGGGCGGTTCGTCCTATTCAGATATTCACGACCAAGAAGTACTGGATTCTCTTTCGGATAGTCCCTGAAAGGAGAAGGAAGGATGGAATGCCAACAGACGCCTATTATTGAATTCACCCGACCCGATAGTACCCATTTTTTTTGGGGACCATCCAGTGCCAAAGTCACTGAATGGGTAAGTCGCCAATCCCTAAAACGGACTATGTAATGTACTTTATCTGTTGGGTGACGGGCGGGCATTTTACCAGAGGTTTCTATTGTATCAATCTACCCTTGTGTAATTCCTGTTGAAGCATATACTCGGGGGTGGTTGCAGGGCGAACGATTTCAAAGCGGACTCCCCATTCATTAGATAGAGAAGATCACCAAGATTTCGTGATCCGCTGCCGAACTTATTCCAATTCCAAGATCTCGGATCGAATCGGTATTGATATACCGATTCGATCCGAGATCTCTTATTGAATTGCTCATTCAATGAGCATTCTCAATATTATGCCTTGAAGAGGACTCGAACCTCCACGCTCTTTAGCACGAGATTTTGAGTCTCGCGTGTCTACCATTTCACCACCAAGGCATCTTGAAAGTGAATCGTATTCCATGAATATGATATCTATCTAGTGTGATGTATGGAATATATGACAAAGGTGGAGTGTTGGAGTATTTCTATTGATCGTTCATGTCATATAGGCCCGAGTCGGACATCCAATTGCTTCGATTTGAATTATCCGGAACATGCCTTATATATATATTATAGCAAAAAAATGGACAATCAAACCCATTTCTCGATTCAATAGACGCCCAAAGAGGTGAATAGAATAGGGTCCCAAATAAGGAGAGATATATATGTAAAAAGCAGGTCCGATTACGCCTATTCCTAATCCTAAATGGAATGTAACGACGGAGGGATCCATATGTAAACATAGTATCTATTTAGCTCGAATGACCCCTTCTCATAATGAGAATGTATATAAGCCTATTCCGGTCTGGTCCGGTATGGAATGAACTTATAATCATGGAATCGACTCGATTATCAGATTATAAGTTCATAACCCTAGCCCATTCCCATTTTGGGCGGAACAGATCTACTAATTCTTTGATTCCAGTTAGTAAGAGGGATCTTGAACTAAGAAATAGGTTCTAGAAGCTAAAAAAGGGTATCTTGAGCAATTTCAATAATCGGGTTCATTGATATTCCTGGTATAGTAGATGCTATTACACATACAATCATACTCAATTCGATGGAATTGTTTGATCTTAAAGGGGATCTTCTATAATTTCGCACGTGAGGGGTTATTTCTTGGTTTCGTCCAGTCATTAATAACTTGATTATTTTTAGATAATAGTAGATAGAAACAACGCTCGTAAGGAGTCCTATTGAAACCAAGAAATATAGGCCTGCCTGCCATCCACACCAGAATAAATGGAGTTTTCCGAAAAAACCTGCTAGTGGAGGAAGACCTCCTAGGGATAAGAGACATAGGGCTAAAGAGAGAGCCAAAAAAGGATCTTTCGTGTATAATCCTGCATAATCTCGAATGTTATCAGTTCCGGTACGTAGACCAAATAATACAATGCAAGCAAAAGTTCCTAGATTCATGGAGATATAGAAGAAGATATAAGTTATCATGCTTGCATATCCACCATTTGAGTCTCCAACAATTATTCCAATAATTACATATCCGATTTGACCTATGGACGAATATGCAAGCATACGTTTCATGCTTGTTTGAGTAATAGCAATGAGATTCCCCACTATCATGCTCAGAATAGCTAGGATTTCCAGAAGAAGATGCCATTCGTTTGATGAGAAATAAAAAGGAATATCGAAAATTCGAGTGGCTGAAGCTGAAGCAGCTACTTTCGAAGTAACAGAAAGAAAAGCAACGACTGGAGTGGGAGAGTCAGAGTCGAAAAGAGGATTCCTCACTTCTTTCTCTCATTCAAAACCGTGCATGAGACTTTCATCTCGCACGGCTCCTAAGTGATAAAAGAAAGAAGAACTCATCTTCTTTCTTTTTTGATTACCTTCCTCGCGTATGTATAAGACCGAATCCATTCGATTTCTAAAAAGGATTACTAATCCTTAACTTTTCGAGGAATCCTTCATCAGTGGTTGTGAATGACCCATTTTTCTCAATCTTTCTGACTTGCTCTTACGGAACCAAGAGGTCGAAAAGATTGAGAAATAGAACCATCTGATTTGATTCGTTCTCAATAGCCATGAGATGATCATCTTAGGGTGATCCTTTTGTCGACGGATGCTCCTATTACACTCGTAGTCTCTGAAGGATGAGAACCAACTATGTAGCATCTACATCGAGAATTTAAATATTGTATACGTCATTAGTCCGATCTTTTGTAGGAGCTACCCGTAATAACGAACTTGCAAAATGAATCTGTTTATCATAAAGAGATTCGTTGTTCCTGACGCTGCTTCACCTTAATTGTTATTTGAACAAGTAAAAGTTATGTCTTGGTCCGAGTGCGGATAGCATTTCTCTTCTGCATGTCCATGGAGTTTTGAAAAATCCAAGCATCTCAGAGATAGATAGAGAAGTAGGAATTTTTCGAACGAACCGCACTCCTTCGTATACGTCAGGAGTCCATTGATGAGAAGGGGCTAGGGAAAGCTTGAACCCAATTCCTACAGTGATGAATATAAGCGCAATTGAAATTCCTGGGGAGTTATACATTTGTGTATTGATAAGACCATTCACTATTTCTTGAAGCTCGATCTCTCCCCCGGACGAACCATATAGCCAAGAGAAACCATGAACCAGAATAGAAGAGCTTGCCCCACCCATGAGTAAATATTTCATAGTAGCCTCATTAGACCGTACATCTTTCTTGGTATATCCAGATAATAGGTAGGAGCATAAACTGAAACATTCTGGAGCTACAAAGATAGTTATTAAATCGTTAGCACCGCATAAAAACATTCCTCCTAGAGTAGCTGTTAATACGAATAAGAGAAACTCTGTTATAGCCATTTCTGTACATTCAATGTACTCTACGGATAGAGGAATACATAGAGTTGAACATAGTAAAATAAGAAATTGAAATATTTCGTTGAAATTGTTCGTTTGGAAATTTCCCGAAAAGCTAATCATAGGTTCTTCTCTCCATCGGAACAATAGGGCCGTTATACTCATTACTAAACTTGTTGAAGAGATGAAATATAACCAAGGTATATCTTTTTGATCAGAAGTTGAATCGATCATCAGAAGAAGAATTAGGCCAAAAATTAGGATACATTCTGGGAAAATAAAACTTCCATCGAAGAGAAGCAAATGAAAGGCTTTCATAAAAATTCTCGTAGAATCGAGAATGAAGTTTTCATTCTGTACATGCCAGATCATGAATTAGTAACTGCATCCAATCTCCAAAAAATCCCAATTGTTTCGAACTTTCTCTTTTTTTTTTTTTGGAATGGAATATTTACGGAATCCCCATAAATAGGATCAAACCTTATTCCATGGTATTTACCTTTTTTTTATTCTTAAGCAAGTCCCCGAGAGGGCTTAATTGATCCATGATTTATGTTTCATCTTTCGTTTCCTTTTCGTTTGTTTCGAGAAATATAGCGATCAATTCCGATTCTTTCTTTTTCTATTGATTCTTTTCCGATCGAGATGTATGGCTCCATGAGTCTATATAGATCCTGTTCATGGATTAACGAAAATGCGCAAAAGCTCTATTTGCCTCTGCCATTCTATGAGTCTCTTCCTTTTTGCGTATGGCATCGCCACTCCCTTTGGCAGCATCCACTAATTCGGAACTTAATTTGAAAGCCATATTTCGGCCCGGACGTTTTCGGGATGCCCCTAATAACCAACGAATGGCAAGTGCTTTTCCTTGTGTGGATCCTATTTCAATGGGAACTTGATGAGTCGATCCGCCTACACGTCTTGCTTTTACTGCTATATCGGGAGTTACTCCACGTATTGCTTGACGTAAAACAGATAGTGGATTTGTTTCTGTCTTTTGTTGAATCTTTTTCATGGCTCGATAGATAATTTGATAAGCCAATGATTTTTTTCCGTGTTTCAGAATACGGTTAACCAACATGTTAACTAATCGATTACGATAAATTGGATCGGATTTTGCAGTTTTTTCTTCTGCAGTACCTCGACGTGACATGAGCGTACAAGGGGTTCTCAAGAATCAGTTTTCCTTTTATAAGGGCTAATAAAATCATTTATTTTGGCTTTTTGACCCCATATTGTAGGGTGGATCTCGAAAGATATGAAAGACCTCCCTCCAAGCCGTACATACGACTTTCATCGAATACGGCTTTCCACAGAATTCTATATGTATCTATGAGATCGAGTATGGAATTCTATTTACTCACTTTAAATTGAGTATCCGTTTCCCTTCTTTTCCTGCTAGGATTGGAAATCCTGTATTTTACATATCCATACGATGGAGTCCTTGGGTTTCCGAAATAGTGTAAAAAGAAGTGCTTTGAATCATTGCTATTTGACTCGGACCTGCTCTAAAAAAGTCGAGGCATTTCGAATTGTTTGTTGACACGGACAAAGTCAAGGAAAACTTCTGAAATTCTTCCAATATTGGACCTTGGACATATAAGAGTTCCGAATCGAATCTCTTTAGTAAAGAAGATCTTTTGTCTCATGGTAGCCTGCTCCAGTCCCCTTACGAAACTTTCGTTATTGGGTTAGCCATACACTTTACATGTTTCTAGCGATTCACATGGCATCATCAAATGATACAAGTCTTGGATAAGAATCTACAACGCACTAGAACGCCCTTGTTGACGATCCTTTACTCCGACAGCATCTAGGGTTCCTCGAACAATGTGATATCTCACACCGGGTAAATCCTTAACCCTTCCCCCTCTTACTAAGACTACAGAATGTTCTTGTAAATTATGGCCAATACCAGGTATATAAGCAGTGATTTCAAATCCCGAGGTTAATCGTACTCTGGCAACTTTACGTAAGGCAGAGTTTGGTTTTTTGGGGGTAATAGTGGAAAAGTTGACAGATAAGTCACCCTTACTGCCACTCTACAGAACCGTACATGAGATTTTCACCTCATACGGCTCCTCGTTCAATTCTTTCGAAGTCATTGGATCCCTTTCCTCGTTCGAGAAGCTCCTCCCTTCATCCACTCCGTCCCCAAGAGTAACTAGGACAAATTGAGTCACGTTTTCATGTTCCAATTGAACACTTTCTTTTTTTGATTATTCTCAAAGGAGAAGATTCTTCTTTTTACCAAACATATGTGGATCCAATCACGATCTTATAATAAGAACAAGAGATCTTTCTCGATCAATCCCTTTGCCCCTCATTCTTCGAGAATCAGAAAGATTTTTTTTTCAAGTTTGAATTTGCTCATTTGGAATCTGGGCTCTTCTACTTCATTTTTATTTATTTCTTTTTTATTCCCTTCCGTCATTCCTTAAGTCCCATAGGTTTGATCCTGTAGAATCTGACCCATTTTCTCATTGAGCGAAGGGTACGAAATAAATCAGATTGATTTTTCGATCAAAAGTACTATGTGAAATCTTCGGTTTTTTCCTCTTTCGCTAGCCCTATCCCATAGGTACAGCCTTTGAATCAATAGAGAATCTTTTCTTCTATATCTGTATGAATCGATATTATTACATTCCAATTCCTTCCCGACACCTCCCAAGGAAAATCCCGAATTGGATCCCAAATTGACGGGTTAGTGTGAGCTTATCCATGCGGTTATGCACTCTTCGAATAGGAATCCATTTTCTGAAAGATCCTGGCTTTCGTGCTTTGGTGGGTCTCCGAGATCCTTTCGACGACTTATGTTGTGTTGAAGGGATATCTATATGATCCGATCGATTGCGTAAAGCACGCGGTAGCAACGGAACCGGCGAAAGTATAAAGAAAAGACAGTTCTTTTCTATTCTATCTATTATATTAGTATTTTCTATTAGTAATAGATTAGTATTAGTTAGTGATCCTGGCTCAGTGAGTCCTTTGTGATGAACTGTTGGCACCAGTCCTACATTTTGTCTCTGTGGACCGAGGAGAAAGGGGCTTAGCGAGAAGAGGATTGTACCATGAGAGAAGCAAGGAGGTCAACCTCTTTCAAATATACAACATGGATTCTAGCAATGCAATGTAGTTGGACTCTCATGTCGATCCGAATGAATCATCCTTTCCACGGAGGTAAATCTTTGCCTGCTAGGCAAGAGGATAGCAAGTTACAAATTCTGTCTCGGTAGGATATATATGTATTTTATTTCTATTACTATGAAATTCATAAATGAAGTAGTTAATAAATGAAATAGTTAATGGTGGGGTTACCATTATCCTTTTTGTAGTGACGAATCTTGTATGTGTTCCTAAGAAAAGGAATTTGTCCATTTTTCGGGGTCTCAAAGGGGCGTGGAAACACATAAGAACTCTTGAATGGAAAAGAGATGTAACTCCAGTTCCTTCGGAAATAGTAAGATCTTTGGCGCAAGAAGAAGGGGTTGATCCGTATCATCTTGACTTGGTTCTGATTTCTCTATTTTTTTAAGAATACCGAGTCGGGGTCTTCTCCTACCCGTATCGAATAGAACATGCTGAGCCAAATCTTCTTCATGTAAAACCTGCTTTATTTAGATCGGGAAAATCATACGCTTTTATGAAACCATGTGCTATGGCTCGAATCCGTAGTCAATCCTATTTCCGATAGGAGCAGTTGACAATTGAATCCAATTTTTCCCATTCTTTTCGTATCCGTAATGGTGCGAAAAGAAGGCCCGACTCCAAGTTGTTCAAAAATAGTGGCGTTGAGTTTCTCGACCCTTTGCCTTAGGATTAGTCAGTTCTATTTCTCGATGGGGGCAAGGGAAGGGATATAACTCAGCGGTAGAGTGTCACCTTGACGTGGTGGAAGTCATCAGTTCGAGCCTGATTATCCCTAAACCCAATGTGAGTTTTTCTATTTTGACTTGCTCCCCCGCCGTCGTGATCGAATGGATAAGAGGCTCGTGGGATTGACGTGAGGGGGTAGGGACGGCTATATTTCTTGGAGCGAACTCTAAGCGAATATGAAGCGCATGGATACAAGTTATGCCTTGAAATGAAAGACAGTTCCGAATCAGCTTTGTCTACGAATAAGGAAGCTATAAGTAATGCAACTAAGAATCTCATGGAGAGTTCGATCCTGGCTCAGGATGAACGCTGGCGGCATGCTTAACACATGCAAGTCGGACGGGAAGTGGTGTTTCCAGTGGCGGACGGGTGAGTAACGCGTAAGAACCTGCCCTTGGGAGGGGAACAACAGCTGGAAACGGCTGCTAATACCCCGTAGGCTGAGGAGCAAAAGGAGGAATCCGCCCGAGGAGGGGCTCGCGTCTGATTAGTTAGTTGGTGAGGCAATAGCTTACCAAGGCGATGATCAGTAGCTGGTCCGAGAGGATGATCAGCCACACTGGGACTGAGACACGGCCCAGACTCCTACGGGAGGCCGCAGTGGGGAATTTTCCGCAATGGGCGAAAGCCTGACGGAGCAATGCCGCGTGGAGGTAGAAGGCCTACGGGTCGTGAACTTCTTTTCCCGGAGAAGAAGCAATGACGGTATCTGGGGAATAAGCATCGGCTAACTCTGTGCCAGCAGCCGCGGTAATACAGAGGATGCAAGCGTTATCCGGAATGATTGGGCGTAAAGCGTCTGTAGGTGGCTTTTTAAGTCCGCCGTCAAATCCCAGGGCTCAACCCTGGACAGGCGGTGGAAACTGCCAAGCTGGAGTACGGTAGGGGCAGAGGGAATTTCCGGTGGAGCGGTGAAATGCGTAGAGATCGGAAAGAACACCAACGGCGAAAGCACTCTGCTGGGCCGACACTGACACTGAGAGACGAAAGCTAGGGGAGCGAATGGGATTAGATACCCCAGTAGTCCTAGCCGTAAACGATGGATACTGGGCGCTGTGCGTATCGACCCGTGCAGTGCTGTAGCTAACGCGTTAAGTATCCCGCCTGGGGAGTACGTTCGCAAGAATGAAACTCAAAGGAATTGACGGGGGCCCGCACAAGCGGTGGAGCATGTGGTTTAATTCGATGCAAAGCGAAGAACCTTACCAGGGCTTGACATGCCGCGAATCCTCTTGAAAGAGAGGGGTGCCTTCGGGAACGCGGACACAGGTGGTGCATGGCTGTCGTCAGCTCGTGCCGTAAGGTGTTGGGTTAAGTCCCGCAACGAGCGCAACCCTCGTGTTTAGTTGCCACCGTTGAGTTTGGAACCCTGAACAGACTGCCGGTGATAAGCCGGAGGAAGGTGAGGATGACGTCAAGTCATCATGCCCCTTATGCCCTGGGCGACACACGTGCTACAATGGCCGGGACAAAGGGTCGCGATCCCGCGAGGGTGAGCTAACTCCAAAAACCCGTCCTCAGTTCGGATTGCAGGCTGCAACTCGCCTGCATGAAGCCGGAATCGCTAGTAATCGCCGGTCAGCCATACGGCGGTGAATTCGTTCCCGGGCCTTGTACACACCGCCCGTCACACTATGGGAGCTGGCCATGCCCGAAGTCGTTACCTTAACCGCAAGGAGGGGGATGCCGAAGGCAGGGCTAGTGACTGGAGTGAAGTCGTAACAAGGTAGCCGTACTGGAAGGTGCGGCTGGATCACCTCCTTTTCAGGGAGAGGTAATGCTTGTTGGGTATTTTGGTTTGACACTGCTTCACACCCAAAAAGAAGGGAGCTACGTATGAGTTAAACTTGTCGACGGAAGTCTTCTTTCGTTTCTCGACGGTGAAGTAAGACCAAGCTCATGAGCTTATTATCCTAGGTCGGAACAAGTTGATAGGATCCCCCTTTTTTTCGCCCCCATGTCGCCACGCGGGAGGGGCATGGGGGCGAAAAAAGGAAAGAGAGGGATGGGGTTTCTCTCGCTTTTGGCATAGCGGGCCCCCGGCGAGAGGCCCGCACGACGGGCTATTAGCTCAGTGGTAGAGCGCGCCCCTGATAATTGCGTCGTTGTGCCTGGGCTGTGAGGGCTCTCAGCCACATGGATAGTTCAATGTGCTCATCAGCGCCTGACCCTGAGATGTGGATCATCCAAGGCACATTAGCATGGCGTACTTCTCCTGTTCGAACCGGGGTTTGAAACCAAACTTCTCCTCAGGAGGATAGATGGGGCGATTCGGGTGAGATCCAATGTAGATCCAACTTTCTATTCACTCGTGGGATCCGGGCGGTCCGGGGGGGACCACCATGGCTCCTCTCTTCTCGAGAATCCATACATCCCTTATCAGTGTATGGACAGCTATCTCTCGAGCACAGGTTTAGGTTCGGCCTCAATGGGAAAATAAAATGGAGCACCTAACAACGTATCTTCACAGACCAAGAACTACGAGATCGCCCCTTTCATTCTGGGGCGACGGAGGGATCGTACCATTCGAGCCTTTTTTTTTCATGCTTTTCCCGGAGGTCTGGAGAAAGCTGCAATCAATAGGATTTTCCTAACCCTCCCTTCCCGAAAGGAAGAACGTGAAATTCTTTTTCCTTTCCGCAGGGACCAGGAGATTGGATCTAGCCGTAAGAAGAATGCTTGGCTGATAAATAACTCACTTCTTGGTCTTCGACCCCCTCAGTCACTACGAACGCCTCCGATCAGTGCAATGGGATGTGTCTATTTATCTATCTCTTGGCTCGAAATGGGAGCA-----GAAAAAGGATCTTAGAGTGTCTAAGGTGGGGCCAGGAGGGTCTCTTAACGCCTTCTTTTTTCTTCTCATCGGAGTTATTTCAAAAAGACTTGCCATGGTAAGGAAGAAGGGGGGAACAAGCACACTTGGAGAGCGCAGTACAACGGAGAGTTGTATGCTGCGTTCGGGAAGGACGAATCGCTCCCGAAAAGGAATCTATTGATTCTCTCCTAATTGGTTGGACCGTAGGTGCGATGATTTACTTCACGGGCGAGGTCTCTGGTTCAAGTCCAGGATGGCCCAGCTGCGCCAAAGAAAAGAATAGAAGAAGCATCTGACTCCTTCATGCATGCTCCACTTGGCTCGGGGGGATATAGCTCAGTTGGTAGAGCTCCGCTCTTGCAATTGGGTCGTTGCGATTACGGGTTGGATGTCTAATTGTCCAGGCGGTAATGATAGTATCTTGTACCTGAACCGGTGGCTCACTCTTTCTAAGTAATGGGGAAGAGGACCGAAACATGCCACTGAAAGACTCTACTGAGACAAAGATGGGCTGTCAAGAACGTAGAGGAGGTAGGATGGGCAGTTGGTCAGATCTAGTATGGATCGTACATGGACGATAGTTGGAGTCGGCGGCTCTCCTAGGGTTCCCTCATCTGGGATCCCTGGGGAAGAGGATCAAGTTGGCCCTTGCGAACAGCTTGATGCACTATCCCCCTTCAACCCCTTAGCGAAATGCGGCAAAAGGAAGGAAAATCCATGGACCGACCCCATCGTCTCCACCCCGTAGGAACTACGAGATCACCCCAAGGACGCCTTCGGCATCCAGGGGTCGCGGACCGACCATAGAACCCTGTTCAATAAGTGGAAGGCATTAGCTGTCCGCTCTCAGGTTGGGCAGTAAGGGTCGGAGAAGGGCAATCACTCATTCTTAAAACCAGCATTCTTAAGACCAAAGAGTGGGGCGGAAGGGGGGAAAGCTCTCCGTTCCTGGGTTTCCTGTAGCTGGATCCTCCGGAACCACAAGAATCCTTAGTTAGAATGGGATTCCAACTCAGCACCTTTTGAGATTTTGAGAAGAGTTGCTCTTTGGAGAGCACAGTACGATGAAAGTTGTAAGCTGTGTTCGGGGGGGAGTTATTGTTTATCGTTGGCCTCTATGGTAGAATCAGTCGGGGGGCCCGAGAGGCGGTGGTTTACCCTGTGGCGGATGTCAGCGGTTCGAGTCCGCTTATCTCCAACTCGTGAACTTAGCCGGTACAAAGCTATACGATAGCACCCAATTTTTCCGATTCGGTAGTTCGATCTATGATTTATCATTCATGGACGTTGATAAGATCCTTCCATTTAGCAGCACCTTAGGATGGCATAGCCTTAAAGTTAAGGGCGAGGTTCAAACGAGGAAAGGCTTACGGTGGATACCTAGGCACCCAGAGACGAGGAAGGGCGTAGTAAGCGACGAAATGCTTCGGGGAGTTGAAAATAAGCGTAGATCCGGAGATTCCCGAATAGGTCAACCTTTCAAACTGCTGCTGAATCCATGGGCAGGCAAGAGACAACCTGGCGAACTGAAACATCTTAGTAACCAGAGGAAAAGAAAGCAAAAGCGATTCCCGTAGTAGCGGCGAGCGAAATGGGAGCAGCCTAAACCGTGAAAACGGGGTTGTGGGAGAGCAATACAAGCGTCGTACTGCTAGGCGAAGCGGTGGAGTGCTGCACCCTAGATGGCGAGAGTCCAGTAGCCGAAAGCATCATTAGCTTATGCTCTGACCCGAGTAGCATGGGGCACGTGGAATCCCGTGTGAATCAGCAAGGACCACCTTGCAAGGCTAAATACTCCTGGGTGACCGATAGCGAAGTAGTACCGTGAGGGAAGGGTGAAAAGAACCCCCATCGGGGAGTGAAATAGAACATGAAACCGTAAGCTCCCAAGCAGTGGGAGGAGCCCCGGGCTCTGACCGCGTGCCTGTTGAAGAATGAGCCGGCGACTCATAGGCAGTGGCTTGGTTAAGGGAACCCACCGGAGCCGTAGCGAAAGCGAGTCTTCATAGGGCAATTGTCACTGCTTATGGACCCGAACCTGGGTGATCTATCCATGACCAGGATGAAGCTTGGGTGAAACTAAGTGGAGGTCCGAACCGACTGATGTTGAAGAATCAGCGGATGAGTTGTGGTTAGGGGTGAAATGCCACTCGAACCCAGAGCTAGCTGGTTCTCCCCGAAATGCGTTGAGGCGCAGCGGTTGACTGGACATCTAGGGGTAAAGCACTGTTTCGGTGCGGGCCGCGAGAGCGGTACCAAATCGAGGCAAACTCTGAATACTAGATATGACCTCAAAATAACAGGGGTCAAGGTCGGCCAGTGAGACGATGGGGGATAAGCTTCATCGTCGAGAGGGAAACAGCCCGGATCACCAGCTAAGGCCCCTAAATGACCGCTCAGTGATAAAGGAGGTAGGGGTGCAGAGACAGCCAGGAGGTTTGCCTAGAAGCAGCCACCCTTGAAAGAGTGCGTAATAGCTCACTGATCGAGCGCTCTTGCGCCGAAGATGAACGGGGCTAAGCGATCTGCCGAAGCTGTGGGATGTAAAAATGCATCGGTAGGGGAGCGTTCCGCCTTAGAGGGAAGCACCCGCGCGAGCAGGGGTGGACGAAGCGGAAGCGAGAATGTCGGCTTGAGTAACGCAAACATTGGTGAGAATCCAATGCCCCGAAAACCTAAGGGTTCCTCCGCAAGGTTCGTCCACGGAGGGTGAGTCAGGGCCTAAGATCAGGCCGAAAGGCGTAGTCGATGGACAACAGGTGAATATTCCTGTACTACCCCTTGTTGGTCCCGAGGGACGGAGGAGGCTAGGTTAGCCGAAAGATGGTTATCGGTTCAAGGACGCACGGTGTCCCTGCTTTTTCAGGGTAAGAAGGGGTAGAGAAAATGCCTCGAGCCAATGTTCGAGTACCAGGCGCTACGGCGTTGAAGTAACCCATGCCATACTCCCAGGAAAAGCTCGAACGACCTTCAACAAAAGGGTACCTGTACCCGAAACCGACACAGGTGGGTAGGTAGAGAATACCTAGGGGCGCGAGACAACTCTCTCTAAGGAACTCGGCAAAATAGCCCCGTAACTTCGGGAGAAGGGGTGCCTCCTCACAAAGGGGGTCGCAGTGACCAGGCCCGGGCGACTGTTTACCAAAAACACAGGTCTCCGCAAAGTCGTAAGACCATGTATGGGGGCTGACGCCTGCCCAGTGCCGGAAGGTCAAGGAAGTTGGTGACCTGATGACAGGGGAGCCGGCGACCGAAGCCCCGGTGAACGGCGGCCGTAACTATAACGGTCCTAAGGTAGCGAAATTCCTTGTCGGGTAAGTTCCGACCCGCACGAAAGGCGTAACGATCTGGGCACTGTCTCGGAGAGAGGCTCGGTGAAATAGACATGTCTGTGAAGATGCGGACTACCTGCACCTGGACAGAAAGACCCTATGAAGCTTCACTGTTCCCTGGGATTGGCTTTGGGCCTTTCCTGCGCAGCTTAGGTGGAAGGCGAAGAAGGCCCCCTTCCGGGGGGGTCCGAGCCATCAGTGAGATACCACTCTGGAAGAGCTAGAATTCTAACCTTGTGTCAGGACCTACGGGCCAAGGGACAGTCTCAGGTAGACAGTTTCTATGGGGCGTAGGCCTCCCAAAAGGTAACGGAGGCGTGCAAAGGTTTCCTCGGGCCGGACGGAGATTGGCCCTCGAGTGCAAAGGCAGAAGGGAGCTTGACTGCAAGACCCACCCGTCGAGCAGGGACGAAAGTCGGCCTTAGTGATCCGACGGTGCCGAGTGGAAGGGCCGTCGCTCAACGGATAAAAGTTACTCTAGGGATAACAGGCTGATCTTCCCCAAGAGCTCACATCGACGGGAAGGTTTGGCACCTCGATGTCGGCTCTTCGCCACCTGGGGCTGTAGTATGTTCCAAGGGTTGGGCTGTTCGCCCATTAAAGCGGTACGTGAGCTGGGTTCAGAACGTCGTGAGACAGTTCGGTCCATATCCGGTGTGGGCGTTAGAGCATTGAGAGGACCTTTCCCTAGTACGAGAGGACCGGGAAGGACGCACCTCTGGTGTACCAGTTATCGTGCCCACGGTAAACGCTGGGTAGCCAAGTGCGGAGCGGATAACTGCTGAAAGCATCTAAGTAGTAAGCCCACCCCAAGATGAGTGCTCTCCTATTCCGACTTCCCCAGAGCCTCCGGTAGCACAGCCGAGACAGCGACGGGTTCTCTGCCCCTGCGAGGATGGAGCGACAGAAGTTTTGAGAATTCAAGAGAAGGTCACGGCGAGACGAGCCGTTTATCATTACGATAGGTGTCAAGTGGAAGTGCAGTGATGTATGCAGCTGAGGCATCCTAACAGACCGGTAGACTTGAACCTTGTTCCTACATGACCCGATCAATTCGATCAGGTACTCGCCATCTATTTTTATTGTTCAACTCTTTGACAACATGAAAAAACCAAAAGCTCTGCCCTCCCTCTCTATCGATCCAAGGGATGGAAGGGCGGAGGCCTTTGGTGTCCCCTCCAGTCAAGAATTGGGGCCTCACAATCACTATCCAATATGTTTTTCTCTCATGCCTTTCTTCGTTCATAGTTCGATATTCTGGTGTCCTAGGCGTAGAGGAACCACACCAATCCATCCCGAACTTGGTGGTTAAACTCTACTGCGGTGAAGATACTGTAGGGGAGGTCCTGCGGAAAAATAGCTCGACGCCAGGATGATAAAAAGCTTAACACCCCTCATTCTTATTACTTTTTCAATATGAAAAAAAATGAAAAGGTCGTCTTATCTTATTCAAAACCCCAATTATGAAATCTCTTCTCTCCCACTTCACACCTCGGAACGCACCGTTCTTATAGAGAGAGAGGCGCTTTCGCATCTTCTTAACCCGAAATGGCTGGGGAGAGGAAAGGTTCCTTTTTTAGGGTACTCCCAGGAACAGATCCAGTGGAGACAGGGTGGGGCCTGTAGCTCAGAGGATTAGAGCACGTGGCTACGAACCACGGTGTCGGGGGTTCGAATCCCTCCTCGCCCACAACCGGCCAAAAAGGGAAGGACCCCTCCCTCTGGAGGTAGGAAAATCATGATCGGGATAGCGGATCCAAGGCTATGGAACTTGGGTGTAGGTCTTGTGTCAAAATAGAATGGCCTCACTTTTTCTTCTTTTTATTTATTCTTTATTTTATAC-----------TTTATTTTATAGATATATATATCGTTAATGCTTTAATCCGTCGGACCAAATCAGCATATTTTTTTGTTTTACGCCCCGTAACTCTTCCTCAGCCAGGCTTGGGCAGAATAGCAGAGCAAGTATTAGTAGCATAGCAAAAATGTGTTCGTCGTCATTAATATGTTTGCTCGCGGTAATTGTGGCCTCTCGGCAGAATCGATGACTGCATCTTTGATGCACTTGCTAGTACATCTGAAAATTCTTAATTGGCTAGTTGTAAATAGCCCCAGACTATGGAACAAAGGATTATACCGGACTTACCTACACCGAGGTATTGACGGTGATTCTCAAATATCGCAGAACAGAATGTGATATGATGAGATAGAATGCAATAGAAAGAAAGCCACAGGGAACGGGTTACCTACTCTTAACGGTCAAAGCAAACCCTTTCATTCCGAATTCTTTAATTCGGAATGAATCAAATCTCCCCAAGTAGGATTCGAACCTACGACCAGTCAGTTAACAGCCGACCGCTCTACCACTGAGCTACTGAGGAACAACGGGAGATTAGATCTCATAGAGTTCAATTCCCGTTCTTAACCCATGACCAATATGAGCTCGAAGTTTCCTTCGTAACTCCCGAAACTTCTTCGTAGTGTCTTCGTTCCATGCCTCATTTCATAGGGAACCTCAAAGTGGCTCTATTTCATTATATTCCATCCATATCCCAATTCCATTCATTTAATATCCCCTTTCCTTTGGTGTCATTGACATAAGAGATGTCGTTTCTAGTCTATCTGTTTCTATTTCTATATGCTATTTCTATATATATGGAAAGTTTCAAAATCATCATATAATAATCCAGAAATTGCAATAGAAAAGAAAAAGGGGGGTTTGTGATATGATTTTGAAATCTTTTATACTAGGTAATCTAGTATCCTTATGCATGAAGATAATCAATTCGGTCGTTATGGTCGGACTCTATTATGGATTTCTGACCACATTCTCCATGGGGCCCTCTTATCTCTTCCTTCTCCGAGCTCGGGTTAGAGAAGAAGGAACCGAGAAGAAGGTATCAGCAACAACAGGTTTTATTACGGGACAGCTCATGATGTTCATATCGATCTATTATGCGCCTCTGCATCTAGCATTGGGTAGACCTCATACAATAACTGTCCTAGCTCTACCGTATCTTTTGTTTCATTTCTTCTGGAACAATCACAAACACTTTTTTGATTATGGATCTACTACCAGAAATTCAATGCGTAATCTTAGCATTCAATGTGTATTCCTGAATAATCTCATTTTTCAATTATTCAACCATTTCATTTTACCAAGTTCAATGTTAGTCAGATTAGTCAATATTTATATGTTTCGATGCAACAACAAGATGTTATTTGTAACAAGTAGTTTTGTTGGTTGGTTAATTGGTCACATTTTATTCATGAAATGGGTTGAATTGATATTAGTCTGGATACAGCAAAATCATTCTATTAAATCGAATGTACTTATTCGATCTAATAAGTACCTTGTATCAGAATTGATAAATTCTATGGCTCGAATCTTTAGTATTCTCTTATTTATTACCTGTGTCTACTCTTTAGGCAGAATGCCGTCACCCATTTTGACTAAGAAACTGAAAGAAACCTCAGAAAGGGAGGAAGAAACAGATGTAGAAATAGAAAAAACTTCCGAAACAAAAGAGATAGACTATAAAAATAGACAAATTTTTGAAATTTTATATTCTTATGATTTCAAAAATGGTAATCAAAAAAGTAGTAAATTACTAATAATAAAAAAATGAATACATAAAATGAATAGAAAAAGAGATAAGACGAGATGCGACCTCCTCCTATATATTTTATACCTTCTCCTACAAAGAAACTTGTAACTCCGATTCCATTAGTAAGTCCATCAATTACTCGTCTATCAAAAAACTCAGTTAATTGCGTTAATTTTCTTATTCCTCCAGTAAAAAATATTGCATAAAAATCATCTATGTAAGCACGATTATAGGACCAATCATATATAACATTTATTATTTTGTCCCAAAGAATTCTCTTAGGACCTTCTTTAACAAGCGAATTAAGGAAGTTAAAATTTTGTAACGATGAATAAACGGGCTTATATAAATAGGATGCTATAAATATTCCGAAATAAGCTATACTGACTGAGAAAATTGCGTTTGTTACAAATTCATAGACATCCACATAGTTTTTTTTATTTTGATTCAAAGAGGGAGTTAACAATTTTGATAATATAGCCAAATCCATTCCTTCTTGATTGAATTGATTGAAAGAAATTCCTATAGCTCCAATAAACAAAGTAAATAGTACTAAAACAAGTATAGGAAATAATATAGTATTATCCGATTCATAAGGATAGGAGAAAGTACTTTTATTGTCAAAAGATTTAATAGTAATAAAAGGATGCGTCATATTTCTTACATTACCATCAATTTGATATGTCTTCTTCCGAAAAAAAGAAACCCTTTCATCATTCATTGTTAATACACTTAATAAACATAAACAAATTTTTTTTTTTAACATTTTTGATGTTTCTTTACCCCATAGAGATATTCCATAGAATGAGCTATTTTTTTTGCCACTGTAATTTTGAAAATAAACATTTAAATGCCCTTCAAAAGTAAGTAAATATACTCGAAACATATAAAAGGCAGTCAATCCTGCTGTGAACCAAGCTATTATTGCGAAACTAAGTGAATACAACCCAATATCATTAAGAATTTCTTCTTTGGACCAAAAACAGGCAAGGGGTGGAATACCACAAAGAGAGAGGGTTCCTAATAAAAAAGCAGTTTTTGTAATCGGAACATGTTTTGTTAAGCCACCCATAAGAACCATATTTTGACTCTTATCTGGGGAATAACCAACAATAGCTTCCATTAAATGAATAATGGATCCAGATCCTAAAAATAACAATGCTTTTGAATAAGCATGAGTAATCAAATGAAATAAAGCAGCTCGATACGACTCCATACCTAGGGCTAACATTGTATAACCCAATTGAGACATTGTAGAATAGGCTAAACTCCTCTTAATATCTCTTTGAGCAAGCGCTAAAGTCGCTCCTAAGAATACTGTTATTATACCTATCAAAGCTATTAGATTCATTATGTAGGGTATGAGTACGAAAAGAGGTAAGAGTCGAGCTACAAGAAAAATACCCGCCGCTACCATAGTAGCAGCATGGATTAACGCCGAAATAGGAGTGGGTCCCTCCATGGCATCCGGTAACCATACATGAAGAGGAAATTGGGCTGATTTAGCAATTGCACCAGAAAATAATAGGAAAGTACACAAAGTAAGAAATAAAAAATTAACTTCATTGTTAAAAATCAAGTTTTTGAATATTTCGAACAAATCCCGAAAGTCAAAACTGCCCGTTATCCAATAAAGACCTAAAATTCCTAATAATAAACCAAAATCCCCTACACGATTAGTTACAAACGCTTTTTGACAAGCATTCGACGCAATAGGTCGTGTGAACCAAAAGCCTATTAATAGATAAGAACACATTCCAACCAATTCCCAAAAAATATAAATTTGTATCAAATTAGAACTAGTAACTAATCCCAACATTGAAGTATTGAAAAAACTCATATAAGTAAAAAATCTCAAATAGCTTTGATCATGAAACATATAATTGTCACTATAAATAAGAACCAGAATTCCAACTGTAGTAATTAATATTGACAAAATAGAAGTAAGGGGGTCAATCAAGTGTCCGAACTCTAAGGAAAAATCATTATTGATGGTCCAAGACCATACATATTGATAGATAAAAGAAGTATTTATTTGCTGAATAGACAGATCGGTGGAAAAAATCATAATTATACTTAACAATAAAACACTCGGAAAGGCCCACATACGACGAAGTTTTTTTGTTGCTGCAGGAAAAAGTAGGAGTCCCCATCCTATTAACATAGGGACTGAAAGTGTAAGGAAAGGTATGATCCATGAATATTGATGTATATGTTCCATAAAAAAATCGTATTAGTTTAATTAATAATTTAATTAATTTTTTCTTGTTTCTCATTCATCGGTTCTTATTTCTTGTTAAAAAAAGGGGTCAGTCAATAAAATGTCAATAAAATAAAG-AAAAAAAAAAAGATAAAGATATACAAAACTAAAATAAAATTTGCTATTCTTAATTATTCTGAATCTTTACCAAATAATTCACATATTCAAATCAAGAAGTTAGAATTGGTCAAATGATAAAACTAAAATACTAGTGAAAAAAAATACTTAAGAAAATAAAGGATTCACTATTATTAATAGATTTCAAGAATTTAAGAATAATATCTATAGAATATAGAAATATATAGTCTATAAATTATAGCAAAAGTCATCTTATTTTAATAGGAATCATAAAATAAAATGACTTTTAGTGGATCTTTACTGGATC---AAAAAAAAAAAAAAGAATTTTTATTTTAGTACCCTTAGTCAGATTCAGAAGCATTAACTAGTGTATTTTGTAACTGATTTATTGGTCTTCATTATCTTTGTAGAAAACAATATAATATTTGCAATTTTACGTTTACATAAGATAAAATGAAAGAATTACGCAAAATTTTTATATAGGACGTCTTTTATAAGATCATATAGTTTTTAACCAATTAATCAATGTTCTCATTCAAATTCACAATTTAAGTTCAATTTGGAGATATTTTATTAAATGTATAAATAGAGTATGCTGAAAAAAGACAGAAATAGAAACAAAAATATGAGCGGACAATCTTTTTCATGAAGAAAGTTTAATTTCAAAATTAAATAAGGAATAGTAAAGAAAGATTTTTGTTTGAACAATAGATGTCTTTCACATCCAATTCTAATAATAAAAAACCTCTTTGTTTTTGAATGGCAGTTCCAAGTACTTCTATATCAAAAAAACGTATTCGAAAAAATATTTGGAAAAGAAAGGGGTATGGGTCAGCGTTGAAAGCTCTTTCATTAGGGAAATCTCTTTCGACCGGTAATTCCAAAAGTTTTTTTTTGCGTGCGACAAATATAAAATCAAATATGGTTATTTATAATATAGAATATATATTTCTAATTGAAAACTAATGTACGATATAAAAATTCAAATCTAAAAAATTTCTATTCTTTAATTTGAATTTTAATGTAATTTAATATAATTAATATTAAATTGACCTTATTTCACTTTTATCGTATGTAGAATAACAATTCTTTTGTCTCCGGAATTCTAAAAATGGTATTTTGTTTTTGACAAAAAAAGAATATAAAAAAGAATAGAATAGAAAAATTTTAAATAAAGAGAAGACAGACGGTTTCGCTAGGATATTTTAGCATTTTATTTTTGAGATGGGGATTCTTATTTTCTCCATTGACCTACATGTCACAATTGAAATAATAAATATAAAAACGTTTTCTCTTCTTTTTTTTTTTCTTTTTTTTTATACTAGTGATATTATACTAGTTTAGTAGAAGATAGAAGAGAACAGATCTAAGATCTTTAGTCAAAAAAAATCAATTTTAAATAAAAAGAATGGATTTAATTTAAAACTTGTTTTGTAACTTTATTAATAATGATGATTCTAAATCACTATATCACATAAACCATTCGTGGCGTTCAATCCAATTAATAAAATAAAAGTTTCTTTTAAATTTAGGTAGATAAAAATATGTCAATTTTAAATGATGTATTTTAGATCATATGCTTGGGCTGGAAGATGGATCAAGATAAAAAGATTTTTTGAAGTAGGGGACAGAACCCGTTCCCTTTTTGGTATATCATATACCAAAATGAATACCTATGCCTAAGTGGGTTGTTAAATCCTAACACAAACAATGAAACCGTAACGATTAAACGATTAATAGAATTAAATGTTTCCATAAACCCCTTGAATGTAGTGTTGAAATTGTAATCCATAAAAAACTACAATACAAAAAACCACGGTTAAGTTAACTGAAATTTGCATACTAAATGATAAGAAGGATTATAATAATAAGTATTAATATGGAAAGATTCAAAATTTAATTACGAATTTTTATTTATTAATCTTGAATTTTTATCCTTCCTAAAATAGAAAAATATTGCATTGAATTGACTCCTTCAAGCTCGACGATTGAATAAAAATAATTTATTATGATTTTGAGCAAGCCGCTATGGTGAAATTGGTAGACACGCTGCTCTTAGGAAGCAGTGCTAGAGCATCTCGGTTCGAGTCCGAGTGGCGGCATAAATTTTTCAATTTCAAATCAAAAAGTTAGAATAAGTCCTATAATGAATTCAATTTCTGCTTTTAATTTCGTATAATATAATTGAGGGACTCTCCCGCCTTTTTAAGAATTTTTATGATATTTTCGACTTTAGAACATATATTAGCTCATATATCTTTTTCGGTCGTTTCAATTGGAATTACAATTCATTTGATAACCTTATTAGTCGATGAATTCATAGGACTATATGATTCATCAGAAAAGGGCATGATAACCACTTTTTTCTGTATAACAGGATTATTAGTCATTCGTTGGATTTATTCGGGACATTTACCATTAAGTGATTTATATGAATCATTAATCTTTCTTTCCTGGGGTTTCTCCATTATTCATATGGTTCCGTATTTTAATTTTAAAAAACATACAAATTATTTAAGTGCAATAATCACCCCAAGTACTTTTTTTGCCCAAGGCTTTGCTACTTCGGGTCTTTTAACCGACACGCATCAATCCGAAAATTTAGTACCAGCTCTTCAATCTCAGTGGTTAATGATGCACGTAAGTATGATGGTATTGGGCTATGTAGCTCTTTTATGTGGATCATTATTATCAGTAGCACTTCTGGTAATTAAATTTCGAAAATTCATAAGAATTTTTGATAAAAGGAATAATTTATTAAATGATTCATTTCCCTTCGGTAAGATCCAATATATGATGGAAAAAAGGAGTGTTTTAAAAAGTACTTCTTTTCTTTTTTCTAGGAATTTTTACAAATTTCAATTGATTCAACAATTAGATTATTGGAGTGATCGTATTATTAGTATAGGGTTTCTTTTTTTAACCATAGGTATTCTTTCGGGCGCAGTCTGGGCTAATGAAGCATGGGGATCATATTGGAATTGGGATCCAAAGGAAACTTGGGCATTTATTACTTGGACTATATTCGCGATTTATTTACATATTCGAACAAAGAAAAATTGGGAAGGTTTTAATTCCGCAATTGTCGCCTCTATCGGCTTTCTTATAATTTGGATATGTTATTTTGGGGTTAATTTATTAGGAGTAGGACTACATAGTTATGGTTCATTTACATTAACAGCTAATTGAATTCAAGTAAAGGGTCTGGCGAATATAACTCTAGGACAGCATATAGAAGAAATTTTAGGTAAGCCATTGAGAACTTTTTGAATCACTACAGTAGTTGATTCAAAAAGTTCTCACAAATGCCAAACATATCTGGATCTCGTTACAATGCATTTTTTTTTAATTTAAATTTCATT----------------------TTTTTTTTTTTAACTTAAATTTAAGGGAAGAAAAAAGAAGTTTTTTTATTATATAACAATTTTCATAACAATTTTTTATTTTTTAATTCTATTTTTTAAAATAATAGGATTGCTTTTTGATATTTTGTTTTATTTTTTTTTAGTTATTAGTTAAAAAAACTACCTATAAAAATAATTAGATAGAATATCTTCAACCTTGTCGACTGACAATGAAAAAACGAAATCCGGATAAATACCAATACCTATTATTGGCAAAAGGATAGAGATTAAAACAAAGAGCTCTCGTGGACCAGAATCAAAAAAAGAAAAATTTGTGCCATTAAAAAGCTTGTATCCATAGAATATTTGGCGTAACATAGATAATAAATAAATAGGAGTTAATATCATTCCAACTGCCATTCCAAAAGTAATTAGTATTTTTGGCATTAAAAGATATTTTTGACCAGTAATTATTCCAAGAAATACTATCAATTCCGAAAAAAAACCGCTCATGCTTGGTAATGCAAGGGAGGCTAGTGATAAGATACTGAACATCATGAATATTTTTGGCATTGGGTTAGCCATTCCGCCCATTTCGTCAAGATAAAGGAGACGTATTCTATCATAACTCGTTCCTGCCAAGAAAAAAAGGGCAGCGCCAATAAATCCATGTGATATTATTTGTAAAATGGCTCCATTAAGTCCCATATCGCTTATAGAACAAATTCCTATAATTATGAAACCCATATGAGATACAGAAGAATAGGCTATTCTTTTTTTTAAATTTCGTTGACCAGGAGATGTTGAAGCTGCATAGATTATTTGTATTGCGCCTACTATTATCAACCAGGGAGAAAATATAAAATGAGCGTGGGGTAATAATTGCATATTGATTCGAACTAACCCATATGCTCCCATTTTTAATAGGATTCCGGCTAGAAGCATACAAGTACTATAATGTGCTTCCCCATGGGTGTCGGGTAACCATGTATGGAAAGGTATAATCGGTAATTTGACAGCAAAAGCAATAAGAAATCCAATATAGAATATTATTTCTAAAGACACAGGATATGATTGATTTGCTGATGTTTCAAAATTAAATGTTGGTTCATTGGAACCATATAAAGCAATACCCAAAGCTCCCATTAATAAAAAGACAGAACTTCCTGCAGTATACAAAATAAACTTTGTAGCTGAATATAGACGTTTCTTCCCCCCCCATATCGATAGAAGTAGATAAACAGGAATTAATTCTAACTCCCACATGATGAAAAAAAGCAAAAGATCTTGAGAAGAAAATAATCCTATTTGACCACTATACATTGCTAACATCAGAAAATGGAATAATCGGGAATCCCGAGTAACTGGCCGAGCCGCTAAAGTAGCTAAAGTAGTAATAAATCCTGTCAGTAAAGTCGGCCCTAAAGAAAGTCCATCTATTCCCAATCTCCAGTAAAAATCAAAGAAATTGATCCATTTATAATCCTCTGTTAATTGAATTAATGGATCATCCAATTCGAAATAATAAGAGAATGCATAGGTCATTAAAAGAAGTTCGGATATACATATACATATGGTATACCATTTAATTACCTTATTTCCTCGATGAGGGAAAAAAAAAATTAAAGAACCTGCGGATATCGGTAAAACTACAAATAATGTTAACCAAGGAAAAGAATTCGTGGTAAAGACAAGATACACTTGGACCAGAAAAACCCGTATTCGAAATTATAATAAATATATTATGTTTTCGATTACGGGTTTTTGTCGGTAAACAAAAAATCAAATGTATTCAAGTGGTTTTTTTATGGAAAGTATCAATAAGCTAGACCCATACTTCGGGTGGTTTCATGCCATAAATAAACTCGAACACTCAAGAAATCCGTTGGACAGGCGGATTCACATCTCTTACAACCGACACAGTCTTCTGTTCTTGGGGCAGAAGCAATTTGCTTTGCTTTACATCCGTCCCAAGGTATCATTTCTAATACATCGGTGGGGCAGGCTCGTACACATTGAGTACACCCTATACATGTATCATAAATCTTTACTGAATGTGACATTGTATCTAGAATTTTTTTGAATATCATAAATTTGAATTCTCGATCTAGAAAAATTTTAAAGGAATTTGAATTATATATTTAAAGTACTAGATGACTCAATGAAAGTACTAGATGACTCAATGATTTACCAAAAAATATCTATTCAATTGTGGATCGACTCATGAGATAGAACCAAGATACTTTAAATTTTTACGTTTTCTTTCGTAAATATGATTAGATACGTTACATATCATAGCTGCTGATTTGAATTGATGAATATTCTATTTTATCTGATGAATACTACTTATTCAACAAATTCGATTGATTGATACGGGTTGATTTTCTGTTACGATAAATTGACGAAACAATAGCCAGCCCAATAGCTGCTTCAGCGGCTGCGATAGCTATAACAAAAATTGAGAAAATATTTCCTTTTAATTGTCGACTATCAAAAAAATCAGAAAATGTTACAAAATTTATATTAACTGCATTCAGTATAAGTTCAAGACACATAAGGGCTCTAACCATATTTCGACTCGTGATCAATCCATAGATACCGATAGAAAATAAATAGGCACTCAAAACAAGTACATGTTCGAGGATCATTGAGCAACTCCTTATTAATTTCGATTTATTTCAACACGAACAACAATTCAACATCAGCGGATTGGGTTGATTAGAATAAGAATATCACAAGTACAGAACAAAAAAAATCTATTGGTAATAGATTGAATAAAAAAATTTATACATGAATAATCTTCAAATAGAATTAAAGGAAAATGAATGTAATAACATAGACAAAGGTTTTATTTTGATTCCAATTTCTAATTCTAAAGATTTTTTACTGACGAGCCACAACAATCGCACCTATCAAAGCAACTAAAAGAATTATTGAAATAAATTCAAATGAAAGGAAAAAATCTGTTGATAAATGAATTCCAATTTGTTGACCATTACTTATCAACTCTTGCTCTATAATCTGATTTGGTCTTGTAGTCCAAATAATCCCGTACCATGACGTATCTAGAACAATAGTAATTAGTGAAACAAAAATACTTGTACAAACAAAGAGGGTAACCCCACCCCCAACATTCCAAAGATTCAAATCTTTGGAATATTCTGGACCATTCATCACAGCAAATAGAATTAAAACATTTATAGCTCCCACATAAATAAGGAGTTGTGCGGCAGCTACAAAAGGAGAGTTTGATAAAATATAGAATAAAGATATACAAACAAGAACCAATCCTAACGAAAAGGCAGAATAAATTGGATTGGTAACTAATACCACTCCTAGACCTCCTAATATAAGCCCTAAACCCAGAAAGACTAAAAGAAAATCATGTATTGGTCCAAGCAAATCCATTGTACGTAAAATAAGAGATAAAAAAATCTAATTTTTTTTTCATGACCTTCCGACCAGGAAAAACGATTTTATAATCGGTTCTTAATTGAATTTAACCCCAAGGGGTGTAATTTACTGTAGGTACAACTATTGGCCTAATTTCAGTCTTTCTCGAAAAGGATAATTCGACACTCGAAATTTCAATTTCGAATATTAATAAATCTTCAATACAAATTGAGTCCCGATGTGATTCTCACCAACTAAGCACTCGTACTTTTTATAGTTATTGCTCAAGTAAAATGAAAAAAATACTATTCCACATTTAATAATTGGAAATTGCTTTTTAATCAATCTTTAATCAAAATGGATTTCCCTTTTTTTGAGGCGAATTGAAAACTGTTCGAATTGTATAATCGTCAATTACTAACATAGGTAAACGGCCTAAAGCAATTTGATTATAATTTAATTCGTGACGATCATAAGTAGAAAGCTCATATTCTTCAGTCATTGATAAACAATTTGTTGGACAATACTCAACACAGTTGCCACAAAATATACAGATTCCAAAATCAATACTGTAATTAAACAATCTTTTCTTTCGAATGTCAGTTTCCAATTTCCAATCAACAACCGGTAGGTCTATAGGACATACACGAACACATACTTCACAAGCAATGCATTTATCAAATTCAAAATGAATTCGACCGCGGAAACGTTCCGATGTAATTAATTTTTCATAAGGATATTGAATAGTTATTGGTAAACGATTTGCATGGGATAAGGTAATCATGAAACTTTGACCAATGTACCTCGCAGCTCGGATGGTTTGTTGACTATAATTCATGAACCCAGTTACCATGGGGAGCATATCGTGAATATTTATGAATAGGTTTCTCTTTGTTTCTTTCTATTGTTTCAGACAAGTTGTGAATATAGAAAAGGATTTCTTTAGAGTGCTTATAGTGAAAGGAGTTCAGAGGAGGTTGTTAATAATAGATTACTGAGAGAAATAGGTAAAAGAAATTTCCATCCAAGATTTAATAATTGGTCCATTCTTAATCTAGGTAAAGTCCATCTTGTTGTGATAGGAATGAACAAGAACAAATATGTTTTAACCAATGTAATAAAGATACCAATCATTGTTCCAAAGACCGCACCCACTTTATTTATTTCAAAAAGTTCAGGAACAAATATGTGCGGAATAGAGATATTCCAACCGCCCAAGTAAAGAACTGTTACAAATGATGAAGAAACTAATAAGTTTAGATAGGAAGCAACATAAAATAAACCAAATTTGATACCCGAGTATTCGGTTTGATACCCTGCTACTAACTCTTCTTCTGCTTCTGGTAAATCAAAAGGTAGTCTTTCACATTCTGCTAGGGAAGAAATGAAAAAAAGGATAACCCCTATAGGTTGACGCCACAAATTCCACCCCCAAAAACCATATTTTGATTGTGCTTCAACTATATCAACTGTACTTGAACTGTTAGATAATCATAGTCGGTGATAACATCACTGTTTCCATCGCTATTACAGAACCGTACATGAGATTTTCACCTCATACGGCTCCTCGAAGGACTTAAATAAATCTAAGGGCCGGATCATATTATTTGTCTTGATCTATTTGTTATTTGTAGGATAGATAGGATCAAAATCTATTTAACTTTCCAAAACCAAAATTCGGCCAATAAAATTCTTTCTGTTATAATACTGAAAAAGTACTTTTGAATTGATCTTATCCTTTAAGAATTTATGTTTTTCTTTCTTGAGTAATAACTTTTAATCCTTTAATAAAATACTCCTTATAATGTAAATACTGCTTGTAGAACATAGGTAGTTCAATCTATTTTTGTCGATTACAAAAAGAATTAGGCACTCCATTAGTTCCCGGATTATGACAAGAATTCGATCTGTATGAATATGGCTATAAACAAGAAAGAATAAAAAAGATCTC-TTTTTTTTTCTATTGTAATTAGATTCATTTTTTTTCCTATTCTTCTTTATGAAAAAAATTTATGAAAAAAAGAAAAAGAAAAGTGAACTTTAAAAGGAAAGGATTCTTTCGTTCCTGATAGTTATTTCTTTAATCGGTGGGCGGCAGCATACTCTAAATCGGAATCATGGGGAGTACTACCTAATCAGTTCTACCAACTTAAAGCCCCCATTAATATTCTTTTTATATTATTATATTATGTATATTGCAGAAATATTCTTTTGGACTATTTTAATAATCTCTATTACTAATCCTTTGTGTATCTTGGTGTTCCTAACCATCCACTCGTTTTTGCTCAATCACCCGTTAGCATTATGGTAATACATAGAAATAATAGTGAAAACTGAATAAGGTTTCTCTTTTGGGCCCGCTTCAAGCCAGGATGACTAATCAACCAATCTTGGGGCAAATAATCTCGTCTTCTTATGTCTATTTCCGGTTTCGTCTTTCACATAGGAAATGAGTCTCAATTTTGTACTACAAATTGAGCAGCAGTTTTCTTTCACTCATATAACTATCTAATTTAGTTCATCAAACAAAATGATAAATAAAAAATGAAAATATCTATTCAATTCATTTCACCTTCTTCCTAAAAAACTCAAAAAAGAAAGGAAAAATAATATAGAAAAGTTTCTGTTTCAACGAATCACACGTAGAGATATGGATAATACACAGAGAGTTAATGGTATTTCATAACTAATTGATTGAGCAGCAGCTCGTAGACCACCTAAAAAGGAATATTTATTATTTGATCCATATCCTGACATAAGAAGTCCAATCGGAGCAATACTTGAAATAGCAATCCATAAAAAAACACCGATATTTAGATTAACTAAAACAAGGTGATAACTAAAAGGAATTACTGAATAGGTTAATAGAGTTGATATGACTGCTATGGACGGCCCGATACTGAATAAATGATTATTCCCTCTAGATGGAAAAAGATTCTCTTTGAAAAGTAGTTTTGTCCCATCTACTAGAGCTTGAAGAACCCCCAAAGGGCCAGCGTATTCAGGTCCAATACGTTGTTGTAGTCCTGCGGATATTACTCTTTCTAACCACACAATTACGAGTATGCCTAGTGTGATTCCAAATACAAGAGTCAAAATAGGAACAAGCATCCATATAATTCCATAAACCTCGTTTAAGGATTCCAATCTGGAAAAAGAATGTATAGCTTGTACTTTTGTTGTATCAATTATCATTTCAACGATCAACTTCTCCCATAATGATATCTATGCTACCTAGTATTGTCATAATATCAGCCAATTTCATTCTTTTAACTAATTGAGGAAGAATTTGCAAATTGATAAAACCCGGCGGGCGAATTTTCCATCTCCAAGGAAACCCGCTCTGATCCCCTATCAGAAAAATACCCAATTCCCCCTTTGGGGCTTCGACTCTTACATAAAGTTCTTGTTTCGGTAATTCAAAAGTAGGAGACATTTTTTTACTAATGAATCGATATTCAAAATCATTCCACTCTAGATCCCTTTCTCTATCAAAACATCGGGTTTCTAAATTCTCATAGGGTCCTCCTGGGATTCCTTCCAGAGCTTGTTGAAGAATTTTTATGGATTCCGTCATTTCACCAATTCGGACTAAATAACGAGCTAATGAATCTCCTTCTTTTTGCCACTGAATTTTCCAATCAAATTCGTCATAAGACTCATAATGATCAACTTTACGAAGATCCCATTGTATTCCGGAAGCTCGTAGCATCGGTCCTGATAAACCCCAATTTATTGCTTCCTCCGGACCAACAATACCTACTCCTTCAACTCGTTCTAAAAAAATAGGATTTCGCGTAATAAGTTTTTTATATTCAGTAACTCCTATTAAAAAATAATCACAGAAATCCAAACATTTATCTATCCATCCATGAGGTAGATCAGCCGCCACTCCGCCGATACGAAAAAAATTATGCATCATTCTCATACCAGTTGCAGCTTCGAATAAATCATATATTAATTCTCTTTCTCTAAAAATATAGAAGAAAGGAGTCTGTGCGCCAATATCTGCCATAAAAGGGCCAAGCCATAAGAGATGAGAGGCTATACGACTTAACTCCAACATAATTATTCGGATATAGCTGGCCCTTTTAGGTACTTGAATATTTCCCAACTGTTCTGGCCCATTTACTGTTATTGCTTCTGTGAACATCGTAGCTAAATAATCCCAACGTGTTACATAAGGCAAATATTGTATAATTGTTCGGTTTTCCGCAATTTTTTCCATTCCTCTGTGTAAATAACCTAAAATTGGTTCACAGTCAATAACATCTTCACCGTCTAGAGTAACGATGAGTCGAAGAACACCATGCATTGATGGGTGGTGAGGGCCCATATTGACTATCATAAGGTCTTCTCTTGTAACTGGTACATTCATAGGGATTTCCTCGATTCGTTCTTCTATGAATTACTGAAAACGAAAATAAATTCATCAAAATTCAAGATCTCATAAATCAAATAATTCAAAAAAGGACTCTTCAAATCAACGAGTTTTTGACTCCCGAATATCCAACTGGTTAATTAATTCTTTATAACGCACTCTATTTTGCTTGGACAAATAAGATAGGAGTCGTTGACGTTTTCCTAGAATTTTCCGTAACCCTCTCTGAGATAAATAGTCTTTTCTATGTAATTCCAAATGTGAAGTAAGTCTTCGTATCTTATTAGTGAAACTTTTTATTTGAAATTCAACAGATCCCGTGTTTTCTTCTTTTTGTTTTTGTGAAATAAATGAAATGAATGAAATTTTTACCATAAAAAAAGCTCCCTTTTCTTATCTTATTCTTATTTTAAGATATTTTTTTTTATTGATCAGTAATAATAAATAATGTAATAAATAATAATGTCAGTTTATTTTATGTTATACACAATAAATAATCTTTCCTTCGGTAGGGATTCCTAATTTTGTCAAATAAAATAGATCATTAAGCAATCCAATTTTTTTATTCGGTTAGAAATAAAAAAAGATGATATATTTCTTCGCTTACAAAAGAAAAAAATTATACCTAAAAGGAAAAAAACTTCCATTTTTCATCTCTAGATACAATTGATATGTGATTGAATTCTATGTATCCGAATGGAATATGGAATATAAACCAACACATGTGTTCATTTTTTTTATACTAGATCAGACATGCTATGAGATATATGAAAGATGTACTCCTACTAAATTTGCAATGGTGGATATATATGTATCTTTACCATACTGAAACGACTGGCATTATTGGTATCAAACCAATAGCGATTTATACAAGCTAAATCTTCTAATCGATAATTGGGCCAAAGAAAAAGCTTTAATTTAATTAGTTTATTTTTAGTTCTATCAAAATGTTTGCTTTTATCCAGAATGTGACCATAGTCTTTTATGTTATTAGCATTGAAAATTTTTGTATTTATATGAATATCATTTCTCTTTTTTGAATTCAACAACATTAAAATTCTCAATTCTCTACGATGTTTAGGGGAGAAAACATTTTCAAGAACAAGTAAATCATAATGATTTTTATCTCTATTTCCAGTTATATTTTGATTTCTTTCAATCGGTGCGGTAAAATTCTTTTTATCAACATAGCTTTTTTCTCTGTATCTTTGATTAATTTGTTGTTTGCTATTATGAACCAATAAAATACCTATGATTTGATACATAAAAAATTGTCCATCATTTTTTACTGACAAAGGAACTGGTTCAATAATCAGGATTCCCTTTTTCATCAATTCTGTAAGAGTTACATTCTTCTGAGTCATTAGAATATCCAGATTCATTTCCCCCCTTTGGATAGAGGATAAAATAATTTCTCGTGGATTGGGTAGTCTAAGCAGGAGACAATATACTTTGATATTATTGATTATTTTTTGATTTAAAGAATCATCCCATCTTAATTGAAATCGTAAATACCTTTTTAGGAAGAAATCGAGTTCTGCTTCCGTATTATTTTTGTATTGCTTTTTCTTTCTACGTTTTTTCATGCCTGATCCCGCATAAGCTTCTTCAATATCCTTTTCTTGATTTGCGAGAACTGATACAAGATACACTTGATCCTCAGATTCTTTTTCTTCTTGATTTCCATTCGCTAATTCAATAGATTTTTTTTCGGTCGATGATATAGATATAAGAGGATCTCCCCTTTTCTTTCTCTTTTCGTTGATTTTTTTATTTTTATGAGCAGTTTCATTTCCATTTGAATTTAAGAGAAGTAATTTGATTGGTATCGACCATGGTTTTATCTTGTAGGTGTTGTAAAGTATTACAAATTTTTTAAAAAACCAAAGTTCAAAATTGAATATGGGGTGATTTAGTATTTCTTCATTCATTCCCATCCAATCAAAAGGCTTTTTTTTTTGATTGGATGAAAGTACTTTTTTTTCATATTTTGGAATCGTAAAAAAAAAAATACCTTTTTTATCAATTTTATCAATTATTTGATACTTATTAGGGCTAGTTTTATTCTTATTTTTTTTTTGTTTCGTTCCGGTATTGATCCAGGAGTCAATATTGACCTTATTTCTAGGACAAAAATAGAGAATTCTCCAATCAAAATATTTTCTAGTTGGGCTTTTATTCATATCGACAATAGCTTTTTCTGTTAGATAATTATTGGTAGGGATATCTTCCAATATATCAAGTAATTTGCTTTTTTCTGTGTTGGAAATCTCTTGTTTATTATTTACTTTTACTTGGAATGGTAATCTATATATAGATGAATCTTTTTTCTCTTCATAATTAATAGATTTATATGATAAAAGATAATATCGATAGTGTTTTTTTAAATTCTCTTTTTGGTTCGGTAATGAGTCTGCTTCAAGATCATTTTGCTTTTCGTAATGAATTAAGTGGTTTTTTTCATATAAGTTCAATTTGTTTAAATTTTTATCTTTATTTTGAACCATATGGTCTTGATTGATCTTATTTCGCCCTTTTTGTGGTATTAATCTAGACCATCTAATCGGAGATAAATCATATTTATATTGGTAATGACTCTTTAACCAGTTTTTCCATTGATTCATTACAGAATTTCGAAAATTTGGATCTTTTAACTTAAAATGAAATAGCCCCTGGGTGGCAAAATAATCTTTTATTTCTTTCTTAAGAAAGAGGGGTGTTCCTTCATATTGAAGGACAGATCTTAACTTATATATGTTAATAACTTGGATTTGTGATAATTTGTAAAGTACGTATGTTTGTGACAAGGAGGATACATCACAAAAAAGCTGTGAATTCTTAGTAAGAACGCTACTATTCTTAATAAGGGACTTTTTTATAATTGAAATAAAGTGAATTGTATTTTCATTTCTTTTATCAATTTTTTTATGATTTTCTTCATCATAGTAAATGTATTTATTGAGAATTTTTCTTGTTGATTCAAGAAAAAATGGAGCATTAATCCTTGGAATATTAATGATACCAAGAAAGATATCTATGTATATTCTTTCAATCAAAATTCTTATAAAAAAATGTGATTTATGGACTAATTGACTATTTTTTCTTTTCAATATATTTGAAATATTTTTTGATGATTTGAATTTGAATCT-GTTAGCAAGATCACTTATTTTGTTAGGATTAATATTGATCTCTGAGGTTATAAATCTTTTTGTCTTTTCTTTTGTAATGTTTTCGATTTGATTTAGTATTGTGTTTGTTCTATCAGTCAGATTTTTCATTTTTTTTTCTGTCAGTGAAAAATTTGTCCAGTCCATAGATTCGATAGATTGAAGTTGAGTAGAAAATTGAAAAGTCATTCGATTAGTGATTATCGGATCTTTTTTAGTTTCATTCAATCCATATACTTCTCTAAATCCAAATAGTAGAATTTGGTTTCTTTTTAATTTTGAAAGTTTGTTTATTATTTCTTTTAGAAATAGAATGTTTTTGATGATCCGGTTTTTTATTTCTTTTGAAAAATTTAGAAAGAATCTTTCTTTTAAAATTTTTATAACTAGAAAACAATTCTTTTTCAACTTTCTAATTTTTTTTTTGAGTTTTGTAAATATGGGGTTAAAAAGTGAAAGCCGTTTTCGGGGGGAGCCGAAAGGGAGTTCAACTTCCATTCCAAAAACTGTTAAAAAACAAAACTCATTTTTTTGCCCTTTCTTTTTCATTGGATCTATATGAGTATGAGAAATTTTTAACTTAGATCTATGCCAAGGTTTTAGACGAAAAGGAAATAAGATCTTTATTTGAATACCGTCTGTTAACCAGTTTTGCGGAAATTCTGTTTCTGATAATTGAACTCCATTATAGGTGCATTTAACATGCATTTCTCTATTCCAATCCTTTAAATCTTCGGACCATTCGGGAAATTGAAAAAATAGCATACGAATTATATTTTTAACTATTATTAATGAGGGCAAGATTATATATTTTCTAAGAATCGATTGGGTTACTAAAAGAGAGCCCCTTATTACTTGAGCACATATAATACTATCCCAAGCTTCGGCAATTTCTATCCGGACTTTTTCCTCTCTTTTGTCTTCTTCTCGTTTGTTCTCTTCTTTTTTCTCACTTTCTTTTTTTTTTTTTTCTGTATAATTCAAAATTGTCAATTCTGTGTTTTTACATATCCAATTTAGAAATATTATTTTCATTAATTCTGAAATATTAAAAGAAAAAAAAATGGATTTATCTATTCTGTCCAAAAAAAGGGGTGAATGCACATTTGCTTGAAACAGTTCAAAAATAGTGATTTTGCGTCTTTGTGCTCGGATAGATCCTTTTATTATATCGCGACGAAAGTCAGATTGTTGTGAATAACGTATCAAAGCCACTTCGTCTATTTGATCAGAATTTGTTTTATCCTTGCTAGGATCATTATTTTGTTGATTGTCAGTAAAAATTACTACACGCTTGGCTTTTCGTGAACGAATCTCATGATCCTCTATCATGTTTTCCTCATTTTCTCCCGTTTGTTGTTCCAACTCGTCGAGTAATTTATATGAGCACCGAGAAACTTGTTTGCTTATTTCTTTTATTTCAGTGGATTTTTTTCTAATTGTTTTATTCTTGGGATAGGTTATAACTGCCTCCAATAAAAATTTTAAAATTTTTATTCGATCTTCTGAATACATTTTTTCTTCTTTGTAATCTGGAAATAAAGAAAGTATTTTAAAATTTAAACTTGATGCTGATTTATCAGCAGATTCATTAATTAAGTTCAAGAAATAACCGATTTCTGTTGAAAATAATTTTATATTAAAATTAAACGGATCCTTTTTTGATTCAAATTCTGGATAATTGGTAATAAGAAGGATAAGGTGAATTTTATTTATCCAAACCTTTTCTATGTAATTTTTTATCGAAGTTTCATTTATGATTGATGATGAAAAACAAAATTTCATTCTTCCTCGGCGAGATCCACTCAACAAGGGATCATAAGTTTTAGGTAAGTATTCTTTTTTAGTTTCATCATTACACAATCTAGTCTTTTTTTCTAATATATTCGGAACAAGAAGTCTCGGATCTAGGGCTTCGACTCTATTTAGAAACTCTTTATTTAAGTTTTTCCTTTTTTTTTCATTGTTAGAATTCCAATGATTATATAATTCCTCAAAGGAGAGTTCCTTTGTTGTAAACAGAGACATTTTTCTTTGTATCATTTCTAAAAAGGTTGACAAACTCTGTGGATATGTAAAAGATATTCTTTCTTTTCCATCACTTTGACATGTATAAAAAAAATATTGTGACATTTCCTGCCGTACAACATTTTCAAATTGATCATTTTTTATATATCGAAATGGACGATTCCATCGTTTGTAGTCGAAAAGACTAGTTACAAGAGGTTTTTCAAACCAGAAGAGATCTTTCTCTTTTTTATTTATCACTATTTCTAACTTCAAATTTTTTTGATTACCATTTTTGAAATCATAAGAATATAAAATTTCAAAAATTTGTCTATTTTTATAGTCTATCTCTTTTGTTTCGGAAGTTTTTTCTATTTCTACATCTGTTTCTTCCTCCCTTTCTGAGGTTTCTTTCAGTTTCTTAGTCAAAATGGGTGACGGCATTCTGCCTAAAGAGTAGACACAGGTAATAAATAAGAGAATACTAAAGATTCGAGCCATAGAATTTATCAATTCTGATACAAGGTACTTATTAGATCGAATAAGTACATTCGATTTAATAGAATGATTTTGCTGTATCCAGACTAATATCAATTCAACCCATTTCATGAATAAAATGTGACCAATTAACCAACCAACAAAACTACTTGTTACAAATAACATCTTGTTGTTGCATCGAAACATATAAATATTGACTAATCTGACTAACATTGAACTTGGTAAAATGAAATGGTTGAATAATTGAAAAATGAGATTATTCAGGAATACACATTGAATGCTAAGATTACGCATTGAATTTCTGGTAGTAGATCCATAATCAAAAAAGTGTTTGTGATTGTTCCAGAAGAAATGAAACAAAAGATACGGTAGAGCTAGGACAGTTATTGTATGAGGTCTACCCAATGCTAGATGCAGAGGCGCATAATAGATCGATATGAACATCATGAGCTGTCCCGTAATAAAACCTGTTGTTGCTGATACCTTCTTCTCGGTTCCTTCTTCTCTAACCCGAGCTCGGAGAAGGAAGAGATAAGAGGGCCCCATGGAGAATGTGGTCAGAAATCCATAATAGAGTCCGACCATAACGACCGAATTGATTATCTTCATGCATAAGGATACTAGATTACCTAGTATAAAAGATTTCAAAATCATATCACAAACCCCCCTTTTTCTTTTCTATTGCAATTTCTGGATTATTATATGATGATTTTGAAACTTTCCATATATATAGAAATAGCATATAGAAATAGAAACAGATAGACTAGAAACGACATCTCTTATGTCAATGACACCAAAGGAAAGGGGATATTAAATGAATGGAATTGGGATATGGATGGAATATAATGAAATAGAGCCACTTTGAGGTTCCCTATGAAATGAGGCATGGAACGAAGACACTACGAAGAAGTTTCGGGAGTTACGAAGGAAACTTCGAGCTCATATTGGTCATGGGTTAAGAACGGGAATTGAACTCTATGAGATCTAATCTCCCGTTGTTCCTCAGTAGCTCAGTGGTAGAGCGGTCGGCTGTTAACTGACTGGTCGTAGGTTCGAATCCTACTTGGGGAGATTTGATTCATTCCGAATTAAAGAATTCGGAATGAAAGGGTTTGCTTTGACCGTTAAGAGTAGGTAACCCGTTCCCTGTGGCTTTCTTTCTATTGCATTCTATCTCATCATATCACATTCTGTTCTGCGATATTTGAGAATCACCGTCAATACCTCGGTGTAGGTAAGTCCGGTATAATCCTTTGTTCCATAGTCTGGGGCTATTTACAACTAGCCAATTAAGAATTTTCAGATGTACTAGCAAGTGCATCAAAGATGCAGTCATCGATTCTGCCGAGAGGCCACAATTACCGCGAGCAAACATATTAATGACGACGAACACATTTTTGCTATGCTACTAATACTTGCTCTGCTATTCTGCCCAAGCCTGGCTGAGGAAGAGTTACGGGGCGTAAAACAAAAAAATATGCTGATTTGGTCCGACGGATTAAAGCATTAACGATATATATATC-----------TATAAAATAAAGTATAAAATAAAGAATAAATAAAAAGAAGAAAAAGTGAGGCCATTCTATTTTGACACAAGACCTACACCCAAGTTCCATAGCCTTGGATCCGCTATCCCGATCATGATTTTCCTACCTCCAGAGGGAGGGGTCCTTCCCTTTTTGGCCGGTTGTGGGCGAGGAGGGATTCGAACCCCCGACACCGTGGTTCGTAGCCACGTGCTCTAATCCTCTGAGCTACAGGCCCCACCCTGTCTCCACTGGATCTGTTCCTGGGAGTACCCTAAAAAAGGAACCTTTCCTCTCCCCAGCCATTTCGGGTTAAGAAGATGCGAAAGCGCCTCTCTCTCTATAAGAACGGTGCGTTCCGAGGTGTGAAGTGGGAGAGAAGAGATTTCATAATTGGGGTTTTGAATAAGATAAGACGACCTTTTCATTTTTTTTCATATTGAAAAAGTAATAAGAATGAGGGGTGTTAAGCTTTTTATCATCCTGGCGTCGAGCTATTTTTCCGCAGGACCTCCCCTACAGTATCTTCACCGCAGTAGAGTTTAACCACCAAGTTCGGGATGGATTGGTGTGGTTCCTCTACGCCTAGGACACCAGAATATCGAACTATGAACGAAGAAAGGCATGAGAGAAAAACATATTGGATAGTGATTGTGAGGCCCCAATTCTTGACTGGAGGGGACACCAAAGGCCTCCGCCCTTCCATCCCTTGGATCGATAGAGAGGGAGGGCAGAGCTTTTGGTTTTTTCATGTTGTCAAAGAGTTGAACAATAAAAATAGATGGCGAGTACCTGATCGAATTGATCGGGTCATGTAGGAACAAGGTTCAAGTCTACCGGTCTGTTAGGATGCCTCAGCTGCATACATCACTGCACTTCCACTTGACACCTATCGTAATGATAAACGGCTCGTCTCGCCGTGACCTTCTCTTGAATTCTCAAAACTTCTGTCGCTCCATCCTCGCAGGGGCAGAGAACCCGTCGCTGTCTCGGCTGTGCTACCGGAGGCTCTGGGGAAGTCGGAATAGGAGAGCACTCATCTTGGGGTGGGCTTACTACTTAGATGCTTTCAGCAGTTATCCGCTCCGCACTTGGCTACCCAGCGTTTACCGTGGGCACGATAACTGGTACACCAGAGGTGCGTCCTTCCCGGTCCTCTCGTACTAGGGAAAGGTCCTCTCAATGCTCTAACGCCCACACCGGATATGGACCGAACTGTCTCACGACGTTCTGAACCCAGCTCACGTACCGCTTTAATGGGCGAACAGCCCAACCCTTGGAACATACTACAGCCCCAGGTGGCGAAGAGCCGACATCGAGGTGCCAAACCTTCCCGTCGATGTGAGCTCTTGGGGAAGATCAGCCTGTTATCCCTAGAGTAACTTTTATCCGTTGAGCGACGGCCCTTCCACTCGGCACCGTCGGATCACTAAGGCCGACTTTCGTCCCTGCTCGACGGGTGGGTCTTGCAGTCAAGCTCCCTTCTGCCTTTGCACTCGAGGGCCAATCTCCGTCCGGCCCGAGGAAACCTTTGCACGCCTCCGTTACCTTTTGGGAGGCCTACGCCCCATAGAAACTGTCTACCTGAGACTGTCCCTTGGCCCGTAGGTCCTGACACAAGGTTAGAATTCTAGCTCTTCCAGAGTGGTATCTCACTGATGGCTCGGACCCCCCCGGAAGGGGGCCTTCTTCGCCTTCCACCTAAGCTGCGCAGGAAAGGCCCAAAGCCAATCCCAGGGAACAGTGAAGCTTCATAGGGTCTTTCTGTCCAGGTGCAGGTAGTCCGCATCTTCACAGACATGTCTATTTCACCGAGCCTCTCTCCGAGACAGTGCCCAGATCGTTACGCCTTTCGTGCGGGTCGGAACTTACCCGACAAGGAATTTCGCTACCTTAGGACCGTTATAGTTACGGCCGCCGTTCACCGGGGCTTCGGTCGCCGGCTCCCCTGTCATCAGGTCACCAACTTCCTTGACCTTCCGGCACTGGGCAGGCGTCAGCCCCCATACATGGTCTTACGACTTTGCGGAGACCTGTGTTTTTGGTAAACAGTCGCCCGGGCCTGGTCACTGCGACCCCCTTTGTGAGGAGGCACCCCTTCTCCCGAAGTTACGGGGCTATTTTGCCGAGTTCCTTAGAGAGAGTTGTCTCGCGCCCCTAGGTATTCTCTACCTACCCACCTGTGTCGGTTTCGGGTACAGGTACCCTTTTGTTGAAGGTCGTTCGAGCTTTTCCTGGGAGTATGGCATGGGTTACTTCAACGCCGTAGCGCCTGGTACTCGAACATTGGCTCGAGGCATTTTCTCTACCCCTTCTTACCCTGAAAAAGCAGGGACACCGTGCGTCCTTGAACCGATAACCATCTTTCGGCTAACCTAGCCTCCTCCGTCCCTCGGGACCAACAAGGGGTAGTACAGGAATATTCACCTGTTGTCCATCGACTACGCCTTTCGGCCTGATCTTAGGCCCTGACTCACCCTCCGTGGACGAACCTTGCGGAGGAACCCTTAGGTTTTCGGGGCATTGGATTCTCACCAATGTTTGCGTTACTCAAGCCGACATTCTCGCTTCCGCTTCGTCCACCCCTGCTCGCGCGGGTGCTTCCCTCTAAGGCGGAACGCTCCCCTACCGATGCATTTTTACATCCCACAGCTTCGGCAGATCGCTTAGCCCCGTTCATCTTCGGCGCAAGAGCGCTCGATCAGTGAGCTATTACGCACTCTTTCAAGGGTGGCTGCTTCTAGGCAAACCTCCTGGCTGTCTCTGCACCCCTACCTCCTTTATCACTGAGCGGTCATTTAGGGGCCTTAGCTGGTGATCCGGGCTGTTTCCCTCTCGACGATGAAGCTTATCCCCCATCGTCTCACTGGCCGACCTTGACCCCTGTTATTTTGAGGTCATATCTAGTATTCAGAGTTTGCCTCGATTTGGTACCGCTCTCGCGGCCCGCACCGAAACAGTGCTTTACCCCTAGATGTCCAGTCAACCGCTGCGCCTCAACGCATTTCGGGGAGAACCAGCTAGCTCTGGGTTCGAGTGGCATTTCACCCCTAACCACAACTCATCCGCTGATTCTTCAACATCAGTCGGTTCGGACCTCCACTTAGTTTCACCCAAGCTTCATCCTGGTCATGGATAGATCACCCAGGTTCGGGTCCATAAGCAGTGACAATTGCCCTATGAAGACTCGCTTTCGCTACGGCTCCGGTGGGTTCCCTTAACCAAGCCACTGCCTATGAGTCGCCGGCTCATTCTTCAACAGGCACGCGGTCAGAGCCCGGGGCTCCTCCCACTGCTTGGGAGCTTACGGTTTCATGTTCTATTTCACTCCCCGATGGGGGTTCTTTTCACCCTTCCCTCACGGTACTACTTCGCTATCGGTCACCCAGGAGTATTTAGCCTTGCAAGGTGGTCCTTGCTGATTCACACGGGATTCCACGTGCCCCATGCTACTCGGGTCAGAGCATAAGCTAATGATGCTTTCGGCTACTGGACTCTCGCCATCTAGGGTGCAGCACTCCACCGCTTCGCCTAGCAGTACGACGCTTGTATTGCTCTCCCACAACCCCGTTTTCACGGTTTAGGCTGCTCCCATTTCGCTCGCCGCTACTACGGGAATCGCTTTTGCTTTCTTTTCCTCTGGTTACTAAGATGTTTCAGTTCGCCAGGTTGTCTCTTGCCTGCCCATGGATTCAGCAGCAGTTTGAAAGGTTGACCTATTCGGGAATCTCCGGATCTACGCTTATTTTCAACTCCCCGAAGCATTTCGTCGCTTACTACGCCCTTCCTCGTCTCTGGGTGCCTAGGTATCCACCGTAAGCCTTTCCTCGTTTGAACCTCGCCCTTAACTTTAAGGCTATGCCATCCTAAGGTGCTGCTAAATGGAAGGATCTTATCAACGTCCATGAATGATAAATCATAGATCGAACTACCGAATCGGAAAAATTGGGTGCTATCGTATAGCTTTGTACCGGCTAAGTTCACGAGTTGGAGATAAGCGGACTCGAACCGCTGACATCCGCCACAGGGTAAACCACCGCCTCTCGGGCCCCCCGACTGATTCTACCATAGAGGCCAACGATAAACAATAACTCCCCCCCGAACACAGCTTACAACTTTCATCGTACTGTGCTCTCCAAAGAGCAACTCTTCTCAAAATCTCAAAAGGTGCTGAGTTGGAATCCCATTCTAACTAAGGATTCTTGTGGTTCCGGAGGATCCAGCTACAGGAAACCCAGGAACGGAGAGCTTTCCCCCCTTCCGCCCCACTCTTTGGTCTTAAGAATGCTGGTTTTAAGAATGAGTGATTGCCCTTCTCCGACCCTTACTGCCCAACCTGAGAGCGGACAGCTAATGCCTTCCACTTATTGAACAGGGTTCTATGGTCGGTCCGCGACCCCTGGATGCCGAAGGCGTCCTTGGGGTGATCTCGTAGTTCCTACGGGGTGGAGACGATGGGGTCGGTCCATGGATTTTCCTTCCTTTTGCCGCATTTCGCTAAGGGGTTGAAGGGGGATAGTGCATCAAGCTGTTCGCAAGGGCCAACTTGATCCTCTTCCCCAGGGATCCCAGATGAGGGAACCCTAGGAGAGCCGCCGACTCCAACTATCGTCCATGTACGATCCATACTAGATCTGACCAACTGCCCATCCTACCTCCTCTACGTTCTTGACAGCCCATCTTTGTCTCAGTAGAGTCTTTCAGTGGCATGTTTCGGTCCTCTTCCCCATTACTTAGAAAGAGTGAGCCACCGGTTCAGGTACAAGATACTATCATTACCGCCTGGACAATTAGACATCCAACCCGTAATCGCAACGACCCAATTGCAAGAGCGGAGCTCTACCAACTGAGCTATATCCCCCCGAGCCAAGTGGAGCATGCATGAAGGAGTCAGATGCTTCTTCTATTCTTTTCTTTGGCGCAGCTGGGCCATCCTGGACTTGAACCAGAGACCTCGCCCGTGAAGTAAATCATCGCACCTACGGTCCAACCAATTAGGAGAGAATCAATAGATTCCTTTTCGGGAGCGATTCGTCCTTCCCGAACGCAGCATACAACTCTCCGTTGTACTGCGCTCTCCAAGTGTGCTTGTTCCCCCCTTCTTCCTTACCATGGCAAGTCTTTTTGAAATAACTCCGATGAGAAGAAAAAAGAAGGCGTTAAGAGACCCTCCTGGCCCCACCTTAGACACTCTAAGATCCTTTTT-----CTGCTCCCATTTCGAGCCAAGAGATAGATAAATAGACACATCCCATTGCACTGATCGGAGGCGTTCGTAGTGACTGAGGGGGTCGAAGACCAAGAAGTGAGTTATTTATCAGCCAAGCATTCTTCTTACGGCTAGATCCAATCTCCTGGTCCCTGCGGAAAGGAAAAAGAATTTCACGTTCTTCCTTTCGGGAAGGGAGGGTTAGGAAAATCCTATTGATTGCAGCTTTCTCCAGACCTCCGGGAAAAGCATGAAAAAAAAAGGCTCGAATGGTACGATCCCTCCGTCGCCCCAGAATGAAAGGGGCGATCTCGTAGTTCTTGGTCTGTGAAGATACGTTGTTAGGTGCTCCATTTTATTTTCCCATTGAGGCCGAACCTAAACCTGTGCTCGAGAGATAGCTGTCCATACACTGATAAGGGATGTATGGATTCTCGAGAAGAGAGGAGCCATGGTGGTCCCCCCCGGACCGCCCGGATCCCACGAGTGAATAGAAAGTTGGATCTACATTGGATCTCACCCGAATCGCCCCATCTATCCTCCTGAGGAGAAGTTTGGTTTCAAACCCCGGTTCGAACAGGAGAAGTACGCCATGCTAATGTGCCTTGGATGATCCACATCTCAGGGTCAGGCGCTGATGAGCACATTGAACTATCCATGTGGCTGAGAGCCCTCACAGCCCAGGCACAACGACGCAATTATCAGGGGCGCGCTCTACCACTGAGCTAATAGCCCGTCGTGCGGGCCTCTCGCCGGGGGCCCGCTATGCCAAAAGCGAGAGAAACCCCATCCCTCTCTTTCCTTTTTTCGCCCCCATGCCCCTCCCGCGTGGCGACATGGGGGCGAAAAAAAGGGGGATCCTATCAACTTGTTCCGACCTAGGATAATAAGCTCATGAGCTTGGTCTTACTTCACCGTCGAGAAACGAAAGAAGACTTCCGTCGACAAGTTTAACTCATACGTAGCTCCCTTCTTTTTGGGTGTGAAGCAGTGTCAAACCAAAATACCCAACAAGCATTACCTCTCCCTGAAAAGGAGGTGATCCAGCCGCACCTTCCAGTACGGCTACCTTGTTACGACTTCACTCCAGTCACTAGCCCTGCCTTCGGCATCCCCCTCCTTGCGGTTAAGGTAACGACTTCGGGCATGGCCAGCTCCCATAGTGTGACGGGCGGTGTGTACAAGGCCCGGGAACGAATTCACCGCCGTATGGCTGACCGGCGATTACTAGCGATTCCGGCTTCATGCAGGCGAGTTGCAGCCTGCAATCCGAACTGAGGACGGGTTTTTGGAGTTAGCTCACCCTCGCGGGATCGCGACCCTTTGTCCCGGCCATTGTAGCACGTGTGTCGCCCAGGGCATAAGGGGCATGATGACTTGACGTCATCCTCACCTTCCTCCGGCTTATCACCGGCAGTCTGTTCAGGGTTCCAAACTCAACGGTGGCAACTAAACACGAGGGTTGCGCTCGTTGCGGGACTTAACCCAACACCTTACGGCACGAGCTGACGACAGCCATGCACCACCTGTGTCCGCGTTCCCGAAGGCACCCCTCTCTTTCAAGAGGATTCGCGGCATGTCAAGCCCTGGTAAGGTTCTTCGCTTTGCATCGAATTAAACCACATGCTCCACCGCTTGTGCGGGCCCCCGTCAATTCCTTTGAGTTTCATTCTTGCGAACGTACTCCCCAGGCGGGATACTTAACGCGTTAGCTACAGCACTGCACGGGTCGATACGCACAGCGCCCAGTATCCATCGTTTACGGCTAGGACTACTGGGGTATCTAATCCCATTCGCTCCCCTAGCTTTCGTCTCTCAGTGTCAGTGTCGGCCCAGCAGAGTGCTTTCGCCGTTGGTGTTCTTTCCGATCTCTACGCATTTCACCGCTCCACCGGAAATTCCCTCTGCCCCTACCGTACTCCAGCTTGGCAGTTTCCACCGCCTGTCCAGGGTTGAGCCCTGGGATTTGACGGCGGACTTAAAAAGCCACCTACAGACGCTTTACGCCCAATCATTCCGGATAACGCTTGCATCCTCTGTATTACCGCGGCTGCTGGCACAGAGTTAGCCGATGCTTATTCCCCAGATACCGTCATTGCTTCTTCTCCGGGAAAAGAAGTTCACGACCCGTAGGCCTTCTACCTCCACGCGGCATTGCTCCGTCAGGCTTTCGCCCATTGCGGAAAATTCCCCACTGCGGCCTCCCGTAGGAGTCTGGGCCGTGTCTCAGTCCCAGTGTGGCTGATCATCCTCTCGGACCAGCTACTGATCATCGCCTTGGTAAGCTATTGCCTCACCAACTAACTAATCAGACGCGAGCCCCTCCTCGGGCGGATTCCTCCTTTTGCTCCTCAGCCTACGGGGTATTAGCAGCCGTTTCCAGCTGTTGTTCCCCTCCCAAGGGCAGGTTCTTACGCGTTACTCACCCGTCCGCCACTGGAAACACCACTTCCCGTCCGACTTGCATGTGTTAAGCATGCCGCCAGCGTTCATCCTGAGCCAGGATCGAACTCTCCATGAGATTCTTAGTTGCATTACTTATAGCTTCCTTATTCGTAGACAAAGCTGATTCGGAACTGTCTTTCATTTCAAGGCATAACTTGTATCCATGCGCTTCATATTCGCTTAGAGTTCGCTCCAAGAAATATAGCCGTCCCTACCCCCTCACGTCAATCCCACGAGCCTCTTATCCATTCGATCACGACGGCGGGGGAGCAAGTCAAAATAGAAAAACTCACATTGGGTTTAGGGATAATCAGGCTCGAACTGATGACTTCCACCACGTCAAGGTGACACTCTACCGCTGAGTTATATCCCTTCCCTTGCCCCCATCGAGAAATAGAACTGACTAATCCTAAGGCAAAGGGTCGAGAAACTCAACGCCACTATTTTTGAACAACTTGGAGTCGGGCCTTCTTTTCGCACCATTACGGATACGAAAAGAATGGGAAAAATTGGATTCAATTGTCAACTGCTCCTATCGGAAATAGGATTGACTACGGATTCGAGCCATAGCACATGGTTTCATAAAAGCGTATGATTTTCCCGATCTAAATAAAGCAGGTTTTACATGAAGAAGATTTGGCTCAGCATGTTCTATTCGATACGGGTAGGAGAAGACCCCGACTCGGTATTCTTAAAAAAATAGAGAAATCAGAACCAAGTCAAGATGATACGGATCAACCCCTTCTTCTTGCGCCAAAGATCTTACTATTTCCGAAGGAACTGGAGTTACATCTCTTTTCCATTCAAGAGTTCTTATGTGTTTCCACGCCCCTTTGAGACCCCGAAAAATGGACAAATTCCTTTTCTTAGGAACACATACAAGATTCGTCACTACAAAAAGGATAATGGTAACCCCACCATTAACTATTTCATTTATTAACTACTTCATTTATGAATTTCATAGTAATAGAAATAAAATACATATATATCCTACCGAGACAGAATTTGTAACTTGCTATCCTCTTGCCTAGCAGGCAAAGATTTACCTCCGTGGAAAGGATGATTCATTCGGATCGACATGAGAGTCCAACTACATTGCATTGCTAGAATCCATGTTGTATATTTGAAAGAGGTTGACCTCCTTGCTTCTCTCATGGTACAATCCTCTTCTCGCTAAGCCCCTTTCTCCTCGGTCCACAGAGACAAAATGTAGGACTGGTGCCAACAGTTCATCACAAAGGACTCACTGAGCCAGGATCACTAACTAATACTAATCTATTACTAATAGAAAATACTAATATAATAGATAGAATAGAAAAGAACTGTCTTTTCTTTATACTTTCGCCGGTTCCGTTGCTACCGCGTGCTTTACGCAATCGATCGGATCATATAGATATCCCTTCAACACAACATAAGTCGTCGAAAGGATCTCGGAGACCCACCAAAGCACGAAAGCCAGGATCTTTCAGAAAATGGATTCCTATTCGAAGAGTGCATAACCGCATGGATAAGCTCACACTAACCCGTCAATTTGGGATCCAATTCGGGATTTTCCTTGGGAGGTGTCGGGAAGGAATTGGAATGTAATAATATCGATTCATACAGATATAGAAGAAAAGATTCTCTATTGATTCAAAGGCTGTACCTATGGGATAGGGCTAGCGAAAGAGGAAAAAACCGAAGATTTCACATAGTACTTTTGATCGAAAAATCAATCTGATTTATTTCGTACCCTTCGCTCAATGAGAAAATGGGTCAGATTCTACAGGATCAAACCTATGGGACTTAAGGAATGACGGAAGGGAATAAAAAAGAAATAAATAAAAATGAAGTAGAAGAGCCCAGATTCCAAATGAGCAAATTCAAACTTGAAAAAAAAATCTTTCTGATTCTCGAAGAATGAGGGGCAAAGGGATTGATCGAGAAAGATCTCTTGTTCTTATTATAAGATCGTGATTGGATCCACATATGTTTGGTAAAAAGAAGAATCTTCTCCTTTGAGAATAATCAAAAAAAGAAAGTGTTCAATTGGAACATGAAAACGTGACTCAATTTGTCCTAGTTACTCTTGGGGACGGAGTGGATGAAGGGAGGAGCTTCTCGAACGAGGAAAGGGATCCAATGACTTCGAAAGAATTGAACGAGGAGCCGTATGAGGTGAAAATCTCATGTACGGTTCTGTAGAGTGGCAGTAAGGGTGACTTATCTGTCAACTTTTCCACTATTACCCCCAAAAAACCAAACTCTGCCTTACGTAAAGTTGCCAGAGTACGATTAACCTCGGGATTTGAAATCACTGCTTATATACCTGGTATTGGCCATAATTTACAAGAACATTCTGTAGTCTTAGTAAGAGGGGGAAGGGTTAAGGATTTACCCGGTGTGAGATATCACATTGTTCGAGGAACCCTAGATGCTGTCGGAGTAAAGGATCGTCAACAAGGGCGTTCTAGTGCGTTGTAGATTCTTATCCAAGACTTGTATCATTTGATGATGCCATGTGAATCGCTAGAAACATGTAAAGTGTATGGCTAACCCAATAACGAAAGTTTCGTAAGGGGACTGGAGCAGGCTACCATGAGACAAAAGATCTTCTTTACTAAAGAGATTCGATTCGGAACTCTTATATGTCCAAGGTCCAATATTGGAAGAATTTCAGAAGTTTTCCTTGACTTTGTCCGTGTCAACAAACAATTCGAAATGCCTCGACTTTTTTAGAGCAGGTCCGAGTCAAATAGCAATGATTCAAAGCACTTCTTTTTACACTATTTCGGAAACCCAAGGACTCCATCGTATGGATATGTAAAATACAGGATTTCCAATCCTAGCAGGAAAAGAAGGGAAACGGATACTCAATTTAAAGTGAGTAAATAGAATTCCATACTCGATCTCATAGATACATATAGAATTCTGTGGAAAGCCGTATTCGATGAAAGTCGTATGTACGGCTTGGAGGGAGGTCTTTCATATCTTTCGAGATCCACCCTACAATATGGGGTCAAAAAGCCAAAATAAATGATTTTATTAGCCCTTATAAAAGGAAAACTGATTCTTGAGAACCCCTTGTACGCTCATGTCACGTCGAGGTACTGCAGAAGAAAAAACTGCAAAATCCGATCCAATTTATCGTAATCGATTAGTTAACATGTTGGTTAACCGTATTCTGAAACACGGAAAAAAATCATTGGCTTATCAAATTATCTATCGAGCCATGAAAAAGATTCAACAAAAGACAGAAACAAATCCACTATCTGTTTTACGTCAAGCAATACGTGGAGTAACTCCCGATATAGCAGTAAAAGCAAGACGTGTAGGCGGATCGACTCATCAAGTTCCCATTGAAATAGGATCCACACAAGGAAAAGCACTTGCCATTCGTTGGTTATTAGGGGCATCCCGAAAACGTCCGGGCCGAAATATGGCTTTCAAATTAAGTTCCGAATTAGTGGATGCTGCCAAAGGGAGTGGCGATGCCATACGCAAAAAGGAAGAGACTCATAGAATGGCAGAGGCAAATAGAGCTTTTGCGCATTTTCGTTAATCCATGAACAGGATCTATATAGACTCATGGAGCCATACATCTCGATCGGAAAAGAATCAATAGAAAAAGAAAGAATCGGAATTGATCGCTATATTTCTCGAAACAAACGAAAAGGAAACGAAAGATGAAACATAAATCATGGATCAATTAAGCCCTCTCGGGGACTTGCTTAAGAATAAAAAAAAGGTAAATACCATGGAATAAGGTTTGATCCTATTTATGGGGATTCCGTAAATATTCCATTCCAAAAAAAAAAAAAGAGAAAGTTCGAAACAATTGGGATTTTTTGGAGATTGGATGCAGTTACTAATTCATGATCTGGCATGTACAGAATGAAAACTTCATTCTCGATTCTACGAGAATTTTTATGAAAGCCTTTCATTTGCTTCTCTTCGATGGAAGTTTTATTTTCCCAGAATGTATCCTAATTTTTGGCCTAATTCTTCTTCTGATGATCGATTCAACTTCTGATCAAAAAGATATACCTTGGTTATATTTCATCTCTTCAACAAGTTTAGTAATGAGTATAACGGCCCTATTGTTCCGATGGAGAGAAGAACCTATGATTAGCTTTTCGGGAAATTTCCAAACGAACAATTTCAACGAAATATTTCAATTTCTTATTTTACTATGTTCAACTCTATGTATTCCTCTATCCGTAGAGTACATTGAATGTACAGAAATGGCTATAACAGAGTTTCTCTTATTCGTATTAACAGCTACTCTAGGAGGAATGTTTTTATGCGGTGCTAACGATTTAATAACTATCTTTGTAGCTCCAGAATGTTTCAGTTTATGCTCCTACCTATTATCTGGATATACCAAGAAAGATGTACGGTCTAATGAGGCTACTATGAAATATTTACTCATGGGTGGGGCAAGCTCTTCTATTCTGGTTCATGGTTTCTCTTGGCTATATGGTTCGTCCGGGGGAGAGATCGAGCTTCAAGAAATAGTGAATGGTCTTATCAATACACAAATGTATAACTCCCCAGGAATTTCAATTGCGCTTATATTCATCACTGTAGGAATTGGGTTCAAGCTTTCCCTAGCCCCTTCTCATCAATGGACTCCTGACGTATACGAAGGAGTGCGGTTCGTTCGAAAAATTCCTACTTCTCTATCTATCTCTGAGATGCTTGGATTTTTCAAAACTCCATGGACATGCAGAAGAGAAATGCTATCCGCACTCGGACCAAGACATAACTTTTACTTGTTCAAATAACAATTAAGGTGAAGCAGCGTCAGGAACAACGAATCTCTTTATGATAAACAGATTCATTTTGCAAGTTCGTTATTACGGGTAGCTCCTACAAAAGATCGGACTAATGACGTATACAATATTTAAATTCTCGATGTAGATGCTACATAGTTGGTTCTCATCCTTCAGAGACTACGAGTGTAATAGGAGCATCCGTCGACAAAAGGATCACCCTAAGATGATCATCTCATGGCTATTGAGAACGAATCAAATCAGATGGTTCTATTTCTCAATCTTTTCGACCTCTTGGTTCCGTAAGAGCAAGTCAGAAAGATTGAGAAAAATGGGTCATTCACAACCACTGATGAAGGATTCCTCGAAAAGTTAAGGATTAGTAATCCTTTTTAGAAATCGAATGGATTCGGTCTTATACATACGCGAGGAAGGTAATCAAAAAAGAAAGAAGATGAGTTCTTCTTTCTTTTATCACTTAGGAGCCGTGCGAGATGAAAGTCTCATGCACGGTTTTGAATGAGAGAAAGAAGTGAGGAATCCTCTTTTCGACTCTGACTCTCCCACTCCAGTCGTTGCTTTTCTTTCTGTTACTTCGAAAGTAGCTGCTTCAGCTTCAGCCACTCGAATTTTCGATATTCCTTTTTATTTCTCATCAAACGAATGGCATCTTCTTCTGGAAATCCTAGCTATTCTGAGCATGATAGTGGGGAATCTCATTGCTATTACTCAAACAAGCATGAAACGTATGCTTGCATATTCGTCCATAGGTCAAATCGGATATGTAATTATTGGAATAATTGTTGGAGACTCAAATGGTGGATATGCAAGCATGATAACTTATATCTTCTTCTATATCTCCATGAATCTAGGAACTTTTGCTTGCATTGTATTATTTGGTCTACGTACCGGAACTGATAACATTCGAGATTATGCAGGATTATACACGAAAGATCCTTTTTTGGCTCTCTCTTTAGCCCTATGTCTCTTATCCCTAGGAGGTCTTCCTCCACTAGCAGGTTTTTTCGGAAAACTCCATTTATTCTGGTGTGGATGGCAGGCAGGCCTATATTTCTTGGTTTCAATAGGACTCCTTACGAGCGTTGTTTCTATCTACTATTATCTAAAAATAATCAAGTTATTAATGACTGGACGAAACCAAGAAATAACCCCTCACGTGCGAAATTATAGAAGATCCCCTTTAAGATCAAACAATTCCATCGAATTGAGTATGATTGTATGTGTAATAGCATCTACTATACCAGGAATATCAATGAACCCGATTATTGAAATTGCTCAAGATACCCTTTTTTAGCTTCTAGAACCTATTTCTTAGTTCAAGATCCCTCTTACTAACTGGAATCAAAGAATTAGTAGATCTGTTCCGCCCAAAATGGGAATGGGCTAGGGTTATGAACTTATAATCTGATAATCGAGTCGATTCCATGATTATAAGTTCATTCCATACCGGACCAGACCGGAATAGGCTTATATACATTCTCATTATGAGAAGGGGTCATTCGAGCTAAATAGATACTATGTTTACATATGGATCCCTCCGTCGTTACATTCCATTTAGGATTAGGAATAGGCGTAATCGGACCTGCTTTTTACATATATATCTCTCCTTATTTGGGACCCTATTCTATTCACCTCTTTGGGCGTCTATTGAATCGAGAAATGGGTTTGATTGTCCATTTTTTTGCTATAATATATATATAAGGCATGTTCCGGATAATTCAAATCGAAGCAATTGGATGTCCGACTCGGGCCTATATGACATGAACGATCAATAGAAATACTCCAACACTCCACCTTTGTCATATATTCCATACATCACACTAGATAGATATCATATTCATGGAATACGATTCACTTTCAAGATGCCTTGGTGGTGAAATGGTAGACACGCGAGACTCAAAATCTCGTGCTAAAGAGCGTGGAGGTTCGAGTCCTCTTCAAGGCATAATATTGAGAATGCTCATTGAATGAGCAATTCAATAAGAGATCTCGGATCGAATCGGTATATCAATACCGATTCGATCCGAGATCTTGGAATTGGAATAAGTTCGGCAGCGGATCACGAAATCTTGGTGATCTTCTCTATCTAATGAATGGGGAGTCCGCTTTGAAATCGTTCGCCCTGCAACCACCCCCGAGTATATGCTTCAACAGGAATTACACAAGGGTAGATTGATACAATAGAAACCTCTGGTAAAATGCCCGCCCGTCACCCAACAGATAAAGTACATTACATAGTCCGTTTTAGGGATTGGCGACTTACCCATTCAGTGACTTTGGCACTGGATGGTCCCCAAAAAAAATGGGTACTATCGGGTCGGGTGAATTCAATAATAGGCGTCTGTTGGCATTCCATCCTTCCTTCTCCTTTCAGGGACTATCCGAAAGAGAATCCAGTACTTCTTGGTCGTGAATATCTGAATAGGACGAACCGCCCCGTGGATATCTTTGCTTCGGAACAAAACAATTAGAATTAGGCCCAGTCAAGAAGATCCATCGACCTGAGACGAAGAGAAGGGTCTATCTATTTTATTTAGTTATTCATTTAGTTATTCAGTTAAACCAATGATTCGTTATTGGAGCAGATAGCAACAACCACCATTTCATCCGACATACGTATTTTTGATTTTCCAATGGATTTACATCTTTCATTAATGGAAATTTTTTGATGTAGTGAGTAATAGCTCTGGTTGCTCGCTGTTCAAGAATTCTTGTTTAGGCAGTTCATACCATCCATACATAGTGTTTTGATCTAAGATTTCAATTCTTCCATGTTTCAGCAGTAACATATTCTTCCATGTCCAAAATATGGAAGAAAGAGGTGTTTCCACGACTTTACCACCCAGTCAATTCTGTTCCACTTAATCTCTATTTCATGGCCACATATCTTTCAGGCTAAGGAATGGGAAACCTTTCTCCTATTACATGAATCCAATTTCATCCGGGAAAAGCCATCTTTTTCTCAACAATGCCTTTGTCATTTGATCCAATAGCGTTCCGTTAGATAGGAACAGATTTGATAAATACTGATAACTCTCGGATAGAGTATTAGAACGGAAAAATCCATTAGATAATGAACTATTGGTTCTAAGCCATTTCTGGCGATGAATCAACAATTCGAAGTGCTTTTCTTGCGTATTTTTGATAAACCAGCGTTTATATATAGATGTAGGAGGATTGGTTTGGGAAGTAAGAAGCCCCTTTGACATCTCTTCATCTGCAAAGAATTCTTGATGTGAAAACACAGAGACAAAGGGCGGATCTTTGAATAGGAAAAAGAGTGGATCCGCAGGGTCCCAAATGAATTGGCTTATTCGAAAAAAGCCTTGTTCTTTGGAAGATCTATCTCCTGTCTGGTACTGCATGGTTCCACTCTGCAAGAACTCCGAATCATTCTCTTGAAGCTCATCCTCTTCATCATAAATGATCCGCTTGTCCCGAAATGACCTGGCCCAATAGGGAAATCCCAATTCATTGGGCCTTTCGATACAATCAAATAGAAAGCCCCAGGGGCGCCATATTCTAGGAGCCCAAACTATGTGATTGAATAAAACCTCCTCTATCTGTTGTGGATCGAGGACCCCTTCTCCTTCCCCTTCTTCAAACTCCGATTCGTATTTTTCATAGAGAAATCTCTGATCAAGGATAGAACAAGATCCATTTTGCATCATATCTAAGGGACTCCTTGGTTCGGGCCGAAGAAGCAATGTCACTCGATCATTATCAAACCGACTGCAATCTTTTTCTGTCCGTGAGGATCCCACCAGAGCGCCTTCTACTTCTAATAGGCCGTGAACTAGATCAGAATCATTTTCAACAAGTCCATAATAAGTGATCCCATTTTTTTCATCGGGTCCGGGTAGAGACCAAAGGTCTTGAGCAACCAATCCGGCAGAACAACTCAAAAGATAAAGAAGTATCGTCAATTTCTTCATGCTCGTTCCAAGTTCGAAGTACCATTTGTACAAATAAGAATCCCCTTCATTACATGATTTCTTCTTCATATAGATAGATATAGGATCTACGGGGCAATTACTTAGAAATACATTTTGTGCAACAGCCCTTCCTATCTGATAGAAAAGGATCCCATGATCCTGAACCGATCTTACCTGGGATCGCAAATCCCAAGTTTGTCTATGAAGAGCAGATCTAATTATATTAGTGTCTATAATTGATTTCTTCTGTGTAATACTAATTGATAGGGCCTCATTGGTAAGTGCTACAAGATCTCGTACATTGGAACCCATGGTTATGGACCCGAATCCATTAGTATGGAACATTTTCTTTTCCAAGTGAAATCCCCTAGTATATGAAAGAGTGAAAAAGTGCTTTCGTTGTTGTGGAATAAGAAGCCTTCGTATCTTAATGCATGTATTTAATTTATTCGGAGCTATTAGAGCGGGATCCACTTTTTTGGGAATATGAGTCGAAGCAATAACAAGAATATCTCTAGTGGAACATCTTTCACAATCCCTGGAGAGATAGTTCACTAATAGACCAAGGGATAAGTAATTCGACTCATTCCCATCCAGATCATGAATGTTTGGAATCCATATTATGCAAGGAGACATTGCTTTTGCTAATTCGAATTGAAGGGTGATATAAAATCGGTCTATTTCCGGCATCATATCCATAGTTAGCGCATTCATCCTAGTTAGAAGCTCCAGCTCCGTATCAAGGTCACGATCGAGATCGTCACTCACATCAATATCATCACTATCATCAATAAGAAAACCCTTAGGCTTGTTATCCAGGAACTTGTTAAGAAATACTGTAATGAAAGGAACATAGGAGTTTGTCGCTAGGTATTTGACCAAATAGGATCGTCCAGTTCCTATAGAACCTATCACTAAAATACCCCTAGAGGGGGATAGGGCTAAGCGGAGCGAAAAGGGTTTTCCATGAGATGGGAAATGAAAACTATTCGCCCCACACGAGGTTTGTGAATAAGTGATTGTCTGATAATGAGCAAGGAATATCCGTCTTTCGGCTAAACAGGGTGTATTGAACTCATAATTCATTAGATACTTTTTATGAATGTCAACTAAGTATCGTAAGTAAATTGCTCCCGGCTCTTCAATCATTTGATAACCAGAGTCATTCTTTGATAAATGATCACTATGAGTCAGACTCAATAGAATTTGATCAATCCTTTTTTCTGTCGTTAAGGTGGAGAACTGAACCAAGAATTCTCTTTCTTTATCATCAATTGAATCACTGTTCGCGACCAAGGATTCTATTTTATCATCAATCCAATCACCGTTCACGTTTTTTCTTTTTCTTATCAATGAATAAATCTCTTTACTTGTATGACTTAGATGTCTCGTATTTCTCGAAAAAGTGATTCGATTGATGGGATTTGGTATGATACTTATGAGATCGATGAGATTGATATTCAAAAATTTCTTCTTAGAACGTATTGATTTGACCCCATAAGCGGGACCACCACCCCATAGCATGTTGACGCCAGAAGCAGAACCCCGTATTTCTTCTAGAAAATCTCCTAATTGTTCCAGAGCAACTAGAAAGAGATTCTTTAACCAGAAAGAATTCAGTTCAGATGTAGGATACCTATCCAGAAGTTTTCGCAACTCAATCATGTATGATGGAATCATCAAAGATTTGACCTTTTCGAACTCTGTCTGTAACTCACTAGAGGCTCGGGAAACAAAGAGAAGATGTGTACGAACGAGATATCCAGCAACAAGAAGAAGGAAAAGGATTGAATAGAGGAACTCCCGAACGTTTGGCGATCTCAGATGTGTCGATATCAATGGTGACTCATTATTTCGATGAATCATTTCTTCGGACAGAAGAAGATTATGTAAACACTTACTCGAAATCTCGCTTATCAGATTCCATTGTGGAAGACACAATTTTTTCTGAAGAATTCGCCATGATATATCTAATCCATGCATAATATCATGAAAAATGGATACAAATTTTTGACTGCTACTTAGTATCGGTAATAGGTCTGAAAAGGTATCTAAAAATATCAAATTTAGATATTTGTACCCTGTCGAAGTAAGGAACCATGGCATATATGTTTGGAATAGATTCCATTTTGAGAGAGTTGAAAAAGCACTATCTCGTTGAAAGGTTCTATACATCTGCCCTTTTTCAACGCATTTCTTTAGACAAAGACTCCGTTTTTTCCTCTTTTCGGATGGTAAATCTTTCTCAGAACATGGAGTGTGAATCAAACCCATGTTTGAATTGAAATTGAGATACTGATGCAAGTTCTTCCCTTCTGAATCAGATAGATTCATATCCGAAAGAGGTTGACAATAAGTTCTTTCAAAATTGACTATTTGTCCCTCTGTTAGAGGTGTTCCAGAAATGTCTGCGATCGAATAAATAGCTCTACGAACGAATGGATCGGATCGAATTGGAAAATGGAAAGATTTGTACAAGTTATACCTTTCGTCACCACTTCGTGGAAAATCATTAGGTATGAATATGTTAGATACCTGTGACTCGATTGGTGAAATAGTATCTCTCTCCAAAAAAGCATGTTTTTTTTTACCGCCGCACAAAGACAAAGAGAATATTTTGTTGCGAATGAACAAGATATTGAGGAATTGTCCATACGTAAAATCATAATTCTTGATACGGGCCTTTTCCACATAAAAAGGGAATCTTTTGTTACAATAGAAGCAGAAGTGATGTAGATTATTCAAGAATCGAAGTCGATTTGCTTTATAAAAAGAAGATATCAATGAACTTCTATGAAATGGTTTTACGGGATTCAGCCAATTGTCTTGATCGTGGGATATCATTGAGAAATAGGAATCCGTGTTATCAAAAGATTTCCTGCGATTATTTCTAGTATGGAATGAGTCAATCATCCACTTTTGTATCTTATTGAACAAAAATGGTGATATTGTTCCTCCATTGATCCAAAATTTCGATTTTTGGGAAGTATCACGATCATCCAATAAGAAGGGTTTCCATTTTTTCAAATAAACGATTTGAAGACCTATTGGTTCTAACAGCTGATTACAGAGTTGATCATTCGGACCTTTCAATTCATAGATATGGATCTCGGACCTTTGAATGGGGATATTCCCGAAACTCACAAAGAAAAAAGGAAGTGAGTTAGACAAAAAGAGAAGAAACTTGGACAAAAAAAGAAGTAACTTGGACAAAAAGAAAGGAAGTGACTTAGACAAATCTTTTTTGTCGATAACCTCAGACCAATCAATCGAATATTGATTAATACGTAATCGATCGAACACTACTTGAAAAAGGCTCTTCTGCTCAGAAATGAAATGTTCCAAATGCTCCTGGAAATTCTTGCTCCCATTAGACCATTTGTATCTATATGCATTAGGATCCCAATTCATGGATCTCTCGGTTCGAGAAAGAAAAATAAGAGGATCGAACCATTTCTTCTGACTCTGTTTCAAATTCGATAAATGTTGGTTAATCGTATATTTCATTATAGTTCTATGATTCAGAGTATCATTTCCTATTTGATCCCTTTGAATTCCATATTCGAAGTTGCGATCGGATCTATTCATTAAAAAGAATTGATTCAATACATTTCTTATGTACCCATAGGTGCTATATTGGATTTGAATCAGATTTCGGATCAATCCATATTGATTGACTGCCTCCATTATGTTGTTGCTAGCAAATACCACTATTTTTTGTTTTGGATCTTCCAAATCATTCCCGCAGGAGATCCGGACCCATCTTTTTCTGATCCTTCGATAAAAAGATTCATTCTCTTCATAAAAAATAGGAGGTAGAACCAATAAAGATTTCTTTTTCGATTCATCCCTGGAGTTGAATACCTCATTCAAGAATTGTTTTTGATCCAATCCGTAGGAATCAATAAAAAAGGCAAATCCCTTATCATACACCAGATCCGGCTCGGTTATTGATAGAGTGAATAGATCCGCCATTTCTTGAAATCTCTTTTCTGATTCAAAATCGTGGTGTAACGTGTATCCCCCCCCGTTCCGATCATGGAATAGATGAAATAAATCAAAAAATGGATTTTTGTTCAAGAAAGAAATCTTATTGGAACTGTCCATATCCAGTTCATCCTTCAGAACCATATCACATCCCGGATCTGATGAAATAGGATGAATTGAGACGGTATTTTGTAAATACGTAATTATCTTGAATATATTCACTATTTCTTTATTTTCCGATCGCCTGGAAGGGACAAAAGAAATATCTTGTTCTTTCTTCAACAATTTCTGATCTCTAGTGGACCTCTCAGTAGGATTCGAACCCAGATGAGGTTCTGACCATCTGTCAGAGAAAAAAGAACGAATGGATCTTGTAGGATTCCCAAGAAATTGAAGAATTTCTTCCGGAAGCAGATGATTATTCATCTCCTTCTCACCTTCCACGAATAGCCGGGACATTGAGGAATATCCAGAAAGGCATTTAGGGAATCGGTCTGATTCTATCTCTGTTCGTTCCGTTTGACGAAAGGAAGGATCCCAAAGAATCGATCTTTCTTTTAGTTTTAGTTGTTGAATCTCTCTTTGATTGATCAATGTGTGATATTCCGAATCCTCATTCCTAATGGAATCGAAATGATCTCTGGATTGATCAGAAGATCCCTTCAATTGGCTAGAATCCCTTCCTTGAACGAAACTAGATCTTGTGGAATCATATTGAATATTTGACGATATATTCCGTGCCTTGCTAAAAAACCGATCCTTGTTTACCAACCACACATTGTCTAACCAAATCCAATTCTCTCTCGATATGTTCCTCAAAAAATCCGATTCGTGCGGATTATTCCCCCAACTAACGAAGAGATCTTGGCGGAATTGCCACATATGAAATTGAGCACAATTTTGCAAAGAAATAGCCCACTTCTTTCTCGAGAAGAGATGGGAAACATGCTCAATATCATTTGATTGAATAGTTGACCCAGCTCCTTGTTGTTTGAAGAACCCCTCCACTTCAATTGGTATTTTTTCACGAAAAGCAAACATGAGATAACAAATCCAGTCTTTCACTAAGATTTCGAATAGCTGTCCCGAATTCAAGTTGATTATGTTTCGCCCCTTCCTCGGAGAAAGATGATCAAACAACTCCCAATCGTGGTCCTTGCGGATCGGATCATTCATATAATATACAAAAAGAAACTCCAGATATTTGATATCTTTCTCTTTGAATGAGATCTCAATTCCAGCGACGGTTTCATTAGATATCTTCCAACTAGAATCCTTCTTTTTTCCGATCCAGTTCCTCCACCACCGCGAACCCCAGTTAGATTCAGACATGATACACTTTTTAGTTATTGGAAGAACCCAAGTACTCTCTTTCGGATCCAGGAAACAGCTCTCAGAGATCTTTTTTCCTTTTGGAAGATACAGGAGCGAAACAATCAACCTATTGATATTGGAAGACCCAAAGGATTCTTCCAATGTATCATTTCTGGGTCCAATGGAATTCATAGGTATAGGAAGAAGCCCTGTCAAATAGAGATTTTTTCTTTCGACCATCTTTCGATTGTTAATACGATATATAAGGACCACTACTACAAATAGTACTACACCCTTGATCGTGAAATATCGATTGCTTGTTGAACCCTGTGAATTGCGTGAAAGTAGGATACTCCAAATTCGGGAGTCCAAGAGTTTTATAAAACGCTCTTGATGGAAAAAAATGTGAATGAAAGATCCCACTGAATTGAATTGGGTCCATGAATCTAAGAAATAGTGAGAATTCTTGATCTCTCTCAATATCTCTCTCAATTCGAAAATCCAGGATTTGAATTGATGTCCTTTCATTGATTCCTCCTAAATTGCATTGATTTATCCTAAAGATTTCATTTCAATTGGAATTTGGTTATTCACCATGTACGAGGATCCCCGCTAAGCATCCATGGCTGAATGGTTAAAGCGCCCAACTCATAATTGGCGAATTCGTAGGTTCAATTCCTACTGGATGCACGCCAATGGGACCCTCCAATAAGTCTATTGGAATTGGCTCTGTATCAATGGAATCTCATCATCCATACATAACGAATTGGTGTGGTATATTCATATCATAACATATGAACAGTAAGAACTAGCATTCTTACTGAGACTAGAACTCATAGGGAAGAAAATAGATTTATGGATGGAATCAAATATGCAGTATTTACAGACAAAAGTATTCAGTTATTGGGGAAAAATCAATATACTTTTAATGTCGAATTAGGATCAACTAGGACAGAAATAAAGCATTGGGTCGAACTCTTCTTTGGTGTTAAGGTAATAGCTATGAATAGCCATCGACTCCCGGGAAAGGGTAGAAGAATGAGACCTATTATGGGACATACAATGCATTACAAACGTATGATCATTACGCTTCAACCGGGTTATTCTATTCCACCTCTTAGAAAGAAAAGAACTTAAATCAAAATACTTAATAGCATGGCGATATATTTATACAAAACTTCTACCCCGAGCACACGCAATGGAGCCGTAGACAGTCAAGTAAAATCCAATACACGAAATAATTTGATCTATGGACAGCATCGTTGTGGTAAAGGACGTAATGCTAGAGGAATCATTACCGCAAGGCATAGAGGGGGAGGTCATAAGCGTCTATACCGTAAAATCGATTTTCGACGGAATGAAAAAGACATATATGGTAGAATCGTAACCATAGAATACGACCCTAATCGAAATGCATACATTTGTCTCATACACTATGGGGATGGTGAGAAGAGATATATTTTACATCCCAGAGGGGCTATAATTGGAGATACCATTATTTCTGGTACAGAAGTTCCTATAAAAATGGGAAATGCCCTACCTTTGAGTGCGGTTTGAACTATTGATTTACGTAATTGGAAGTAACCAATTAGGTTTACGACGAAACCTAGAAATCGATCACTGATCCAATTTGAGTACCTCTACAGGATAGACCTCAACAGAAAACTGAAGAGTAACGGCAGCAAGTGATTGAGTTCAGTAGTTCCTCATATAAAATTATTGACTCTAGAGATATAGTAATATGGAGAAGACAAAATTGTTTCAAGCACCGACAGAACCAGAAGCGCCCCTTGTTTCAAAGAGAGGAGGACGGGTTATTCACATTTCATTTGATGGTCAGAGACAAATTGAAAGCTAAGCAGTGGGAATTCTAAAGATTCCCCGGGGGAAAAATAGAGATGTCTCCTACGTTACCCCTAATATGTGGAAGTATCGACGTAATTTCATAGAGTCATTCGATCTGAATGCTACATGAAGAACATAAGCCAGATGAAGGAAGGGGAAGACCTAGGATGTAGAAGAGCATAACATGAGTGATTCGGCAGATTTGGATTCCTATATATCCACTCATGTAGTACTTTACTTCATTGTATGATAGATAAGATCCATCTGTATAGATATCATCATCTACACCCAGAAAGCCGTATGCTTTGGAAGAAGCTTGTACGGTTTGGGAAGAGGTTTTGATTGATCAAAAAGAAGAATCTACTTCAACCGATATGCCCTTAGGCACGGCCATACATAACATAGAAATCACACTTGGAAAGGGTGGACAATTAGCTAGAGCTGCAGGTGCTGTAGCGAAACTGATTGCAAAAGAGGGGAAATCGGCCACATTAAAATTACCTTCTGGGGAGGTTCGTTTAATATCCAAAAACTGCTCAGCAACAGTCGGACAAGTAGGGAATGCTGGGGTGAACCAGAAAAGTTTGGGTAGAGCCGGATCTAAATGTTGGCTAGGTAAGCGTCCTATAGTAAGAGGAGTAGTTATGAACCCTGTAGACCATCCCCATGGGGGTGGTGAAGGGAGGGCCCCAATTGGTAGAAAAAAACCCGCAACCCCTTGGGGTTATCCTGCACTTGGAAGAAGAAGTAGAAAAAGGAATAAATATAGTGAGAATTTGATTCTTCGTCGCCGTAGTAAATAGGAGAGAAAATCGAATTTGTTTCTTCGTCTTTTCAAAAAAAAAAAAAAAAAATAGGAGAAATTGACTGTGACACGTTCACTAAAAAAAAACCCTTTTGTAGCAAATCATTTATTAAGAAAAATAAATAAACTTAACACAAAAGCAGAAAAAGAAATAATAGTAACGCGGTCCCGGGCATCTACCATTATACCCACAATGATTGGCCATACTATTGCTATCCATAATGGAAAGGAACATTTACCTATTTATATAATAGATCGTATGGTGGGTCATAAATTGGGAGAATTTTCACCTACTCTAAATTTCCGGGGACATGCAAAAAATGATAATAAATCTCGTCGTTAATAAAAGCATCAATAATAAAATACTTATTTATATTTGAGGTGAATCTTA
